# Supplementary material for: Aging and diet alter the protein ubiquitylation landscape in the mouse brain
Source: Nat Commun. 2025 Jun 6;16:5266. doi: 10.1038/s41467-025-60542-6 (PMC12144301; doi:10.1038/s41467-025-60542-6)
Supplement: Supplementary file 3 — Supplementary Data 1 [file 41467_2025_60542_MOESM3_ESM.xlsx]

## Sheet: Column Key PTMs
	Column Header	Meaning
	Genes	Gene symbol
	UniProtIds	Uniprot ID
	Comparison..group1.group2.	Experimental groups compared
	ProteinDescriptions	Detailed protein description
	GO.Molecular.Function	Protein molecular function annotated form GO
	PTM.CollapseKey	Modified residue
	PTM.FlankingRegion	Peptide sequence flanking the modification
	PTM.ModificationTitle.1	Type of modification
	AVG.Log2.Ratio	Log2 fold change
	Pvalue	PValues from differential abundance analysis (Spectronaut)
	Qvalue	QValues from differential abundance analysis (Spectronaut)

## Sheet: Brain Aging Ubi.
#Spectronaut Candidates table output
UniProtIds	Genes	Comparison..group1.group2.	ProteinDescriptions	GO.Molecular.Function	PTM.CollapseKey	PTM.FlankingRegion	PTM.ModificationTitle	AVG.Log2.Ratio	Pvalue	Qvalue
P03995	Gfap	Old / Young	Glial fibrillary acidic protein	glycoprotein binding,integrin binding,structural molecule activity,structural constituent of cytoskeleton,protein binding,kinase binding,identical protein binding	P03995_K365_M1	IEIATYRKLLEGEEN	GlyGly (K)	3.26177	1.41933e-16	7.72114e-13
Q05816	Fabp5	Old / Young	Fatty acid-binding protein, epidermal	transporter activity,lipid binding	Q05816_K10_M1	SLKDLEGKWRLMESH	GlyGly (K)	4.56168	6.17302e-15	1.67906e-11
P16858	Gapdh	Old / Young	Glyceraldehyde-3-phosphate dehydrogenase	glyceraldehyde-3-phosphate dehydrogenase (NAD+) (phosphorylating) activity,protein binding,microtubule binding,aspartic-type endopeptidase inhibitor activity,enzyme binding,peptidyl-cysteine S-nitrosylase activity,identical protein binding,NADP binding,NAD binding,disordered domain specific binding	P16858_K332_M1	LMAYMASKE______	GlyGly (K)	2.65425	3.07515e-14	4.49464e-11
P40124	Cap1	Old / Young	Adenylyl cyclase-associated protein 1	actin binding,protein binding,adenylate cyclase binding	P40124_K326_M1	ALLELEGKKWRVENQ	GlyGly (K)	3.69054	3.30488e-14	4.49464e-11
P80314	Cct2	Old / Young	T-complex protein 1 subunit beta	ATP binding,ubiquitin protein ligase binding,protein binding involved in protein folding,unfolded protein binding	P80314_K191_M1	VEAVLRLKGSGNLEA	GlyGly (K)	1.40079	1.14535e-13	1.24614e-10
Q9QYB1	Clic4	Old / Young	Chloride intracellular channel protein 4	voltage-gated ion channel activity,chloride channel activity,protein binding,glutathione transferase activity	Q9QYB1_K106_M1	LCPPKYLKLSPKHPE	GlyGly (K)	3.12955	4.98101e-13	4.51612e-10
P40142	Tkt	Old / Young	Transketolase	transketolase activity,protein homodimerization activity,metal ion binding,cofactor binding	P40142_K241_M1	QPTAIIAKTFKGRGI	GlyGly (K)	2.19642	2.88919e-12	2.24531e-09
Q91YT8	Tmem63a	Old / Young	CSC1-like protein 1	molecular_function,nucleic acid binding	Q91YT8_K736_M1	TEESASDKGSEAEAH	GlyGly (K)	2.23075	7.39764e-12	4.47146e-09
Q8BWT5	Dip2a	Old / Young	Disco-interacting protein 2 homolog A	molecular_function,catalytic activity	Q8BWT5_K866_M1	GIHISETKQRFLEGT	GlyGly (K)	2.61327	9.35714e-12	5.09029e-09
Q61598	Gdi2	Old / Young	Rab GDP dissociation inhibitor beta	RNA binding,Rab GDP-dissociation inhibitor activity,GTPase activator activity,oxidoreductase activity	Q61598_K293_M1	YVKDRVEKVGQVIRV	GlyGly (K)	1.83209	3.22014e-11	1.34751e-08
Q9D154	Serpinb1a	Old / Young	Leukocyte elastase inhibitor A	serine-type endopeptidase inhibitor activity	Q9D154_K137_M1	KEINQWVKGQTEGKI	GlyGly (K)	3.73124	4.12275e-11	1.54232e-08
Q8BHY3	Ano1	Old / Young	Anoctamin-1	calcium activated cation channel activity,intracellular calcium activated chloride channel activity,voltage-gated chloride channel activity,chloride channel activity,iodide transmembrane transporter activity,protein homodimerization activity,protein heterodimerization activity	Q8BHY3_K741_M1	EIRLDAKKFVTELRR	GlyGly (K)	3.429	4.25272e-11	1.54232e-08
Q80U19	Daam2	Old / Young	Disheveled-associated activator of morphogenesis 2	actin binding,Rho GTPase binding	Q80U19_K826_M1	RLAEAKPKVEAILLA	GlyGly (K)	2.21209	4.76416e-11	1.61982e-08
Q8K3G9	Appl2	Old / Young	DCC-interacting protein 13-beta	Rab GTPase binding	Q8K3G9_K618_M1	KEIIEVQKDPEALAR	GlyGly (K)	3.52079	5.96919e-11	1.82843e-08
P10126	Eef1a1	Old / Young	Elongation factor 1-alpha 1	tRNA binding,RNA binding,translation elongation factor activity,GTPase activity,protein binding,GTP binding,protein kinase binding	P10126_K179_M1	KEVSTYIKKIGYNPD	GlyGly (K)	2.23057	6.04994e-11	1.82843e-08
P43276	Hist1h1b	Old / Young	Histone H1.5	DNA binding,protein binding	P43276_K46_M1	PVSELITKAVSASKE	GlyGly (K)	-2.7	8.00256e-11	2.19483e-08
Q04447	Ckb	Old / Young	Creatine kinase B-type	creatine kinase activity,protein binding,ATP binding,ubiquitin protein ligase binding	Q04447_K298_M1	LRAGVHIKLPHLGKH	GlyGly (K)	1.85765	8.06924e-11	2.19483e-08
P59999	Arpc4	Old / Young	Actin-related protein 2/3 complex subunit 4	structural constituent of cytoskeleton,enzyme binding,protein binding, bridging,actin filament binding	P59999_K35_M1	QVVERHNKPEVEVRS	GlyGly (K)	2.22119	8.6745e-11	2.24711e-08
P05064	Aldoa	Old / Young	Fructose-bisphosphate aldolase A	protease binding,RNA binding,fructose-bisphosphate aldolase activity,cytoskeletal protein binding,identical protein binding,cadherin binding,fructose binding	P05064_K147_M1	KDGADFAKWRCVLKI	GlyGly (K)	1.29894	1.13926e-10	2.70201e-08
P03995	Gfap	Old / Young	Glial fibrillary acidic protein	glycoprotein binding,integrin binding,structural molecule activity,structural constituent of cytoskeleton,protein binding,kinase binding,identical protein binding	P03995_K151_M1	DLGTLRQKLQDETNL	GlyGly (K)	1.40998	1.14239e-10	2.70201e-08
Q99JW2	Acy1	Old / Young	Aminoacylase-1	aminoacylase activity,metallopeptidase activity,identical protein binding,metal ion binding	Q99JW2_K218_M1	IEDTAAEKLHKVISS	GlyGly (K)	3.40543	1.53778e-10	2.94905e-08
Q91VI7	Rnh1	Old / Young	Ribonuclease inhibitor	ribonuclease inhibitor activity	Q91VI7_K282_M1	LRAKQSLKELSLASN	GlyGly (K)	3.19031	1.56516e-10	2.94905e-08
P62631	Eef1a2	Old / Young	Elongation factor 1-alpha 2	translation elongation factor activity,GTPase activity,GTP binding,protein kinase binding	P62631_K41_M1	IDKRTIEKFEKEAAE	GlyGly (K)	3.4834	1.8575e-10	2.94905e-08
P01901;P03991;P04223;P14428	H2-K1	Old / Young	H-2 class I histocompatibility antigen, K-B alpha chain;H-2 class I histocompatibility antigen, K-W28 alpha chain;H-2 class I histocompatibility antigen, K-K alpha chain;H-2 class I histocompatibility antigen, K-Q alpha chain (Fragment)	RNA binding,receptor binding,protein binding,beta-2-microglobulin binding,peptide antigen binding,T cell receptor binding,TAP binding;;;	P01901_K338_M1	RRRNTGGKGGDYALA	GlyGly (K)	1.14537	1.90129e-10	2.94905e-08
P01901;P03991;P04223;P14428	H2-K1	Old / Young	H-2 class I histocompatibility antigen, K-B alpha chain;H-2 class I histocompatibility antigen, K-W28 alpha chain;H-2 class I histocompatibility antigen, K-K alpha chain;H-2 class I histocompatibility antigen, K-Q alpha chain (Fragment)	RNA binding,receptor binding,protein binding,beta-2-microglobulin binding,peptide antigen binding,T cell receptor binding,TAP binding;;;	P03991_K337_M1	RRRNTGGKGGDYALA	GlyGly (K)	1.14537	1.90129e-10	2.94905e-08
P01901;P03991;P04223;P14428	H2-K1	Old / Young	H-2 class I histocompatibility antigen, K-B alpha chain;H-2 class I histocompatibility antigen, K-W28 alpha chain;H-2 class I histocompatibility antigen, K-K alpha chain;H-2 class I histocompatibility antigen, K-Q alpha chain (Fragment)	RNA binding,receptor binding,protein binding,beta-2-microglobulin binding,peptide antigen binding,T cell receptor binding,TAP binding;;;	P04223_K338_M1	RRRNTGGKGGDYALA	GlyGly (K)	1.14537	1.90129e-10	2.94905e-08
P01901;P03991;P04223;P14428	H2-K1	Old / Young	H-2 class I histocompatibility antigen, K-B alpha chain;H-2 class I histocompatibility antigen, K-W28 alpha chain;H-2 class I histocompatibility antigen, K-K alpha chain;H-2 class I histocompatibility antigen, K-Q alpha chain (Fragment)	RNA binding,receptor binding,protein binding,beta-2-microglobulin binding,peptide antigen binding,T cell receptor binding,TAP binding;;;	P14428_K297_M1	RRRNTGGKGGDYALA	GlyGly (K)	1.14537	1.90129e-10	2.94905e-08
Q3USB7	Plcl1	Old / Young	Inactive phospholipase C-like protein 1	phosphatidylinositol phospholipase C activity,signal transducer activity,GABA receptor binding,inositol 1,4,5 trisphosphate binding	Q3USB7_K1046_M1	GDLLKNAKNEAVENI	GlyGly (K)	2.67581	1.94403e-10	2.94905e-08
P11798	Camk2a	Old / Young	Calcium/calmodulin-dependent protein kinase type II subunit alpha	protein serine/threonine kinase activity,calmodulin-dependent protein kinase activity,protein binding,calmodulin binding,ATP binding,calcium-dependent protein serine/threonine kinase activity,kinase activity,glutamate receptor binding,protein homodimerization activity,metal ion binding	P11798_K68_M1	ARICRLLKHPNIVRL	GlyGly (K)	-0.858988	1.98707e-10	2.94905e-08
Q9CQT7	Desi1	Old / Young	Desumoylating isopeptidase 1	protein binding,peptidase activity,identical protein binding	Q9CQT7_K10_M1	PPNLYPVKLYVYDLS	GlyGly (K)	3.64618	2.00579e-10	2.94905e-08
Q61553	Fscn1	Old / Young	Fascin	RNA binding,actin binding,protein binding,drug binding,protein binding, bridging,cadherin binding,actin filament binding	Q61553_K464_M1	DYNKVALKVGGRYLK	GlyGly (K)	3.04941	2.43964e-10	3.40298e-08
P40142	Tkt	Old / Young	Transketolase	transketolase activity,protein homodimerization activity,metal ion binding,cofactor binding	P40142_K538_M1	VLDPFTIKPLDRKLI	GlyGly (K)	3.87003	2.57157e-10	3.49733e-08
Q8K2T1	Nmral1	Old / Young	NmrA-like family domain-containing protein 1	molecular_function	Q8K2T1_K291_M1	LTLRLNPKAQTLDQW	GlyGly (K)	5.39779	2.71475e-10	3.60201e-08
Q8K2T1	Nmral1	Old / Young	NmrA-like family domain-containing protein 1	molecular_function	Q8K2T1_K112_M1	KLLADLAKRLGLHYV	GlyGly (K)	4.09105	3.12504e-10	4.04767e-08
Q62108	Dlg4	Old / Young	Disks large homolog 4	guanylate kinase activity,structural molecule activity,protein binding,protein C-terminus binding,kinase binding,protein phosphatase binding,PDZ domain binding,beta-1 adrenergic receptor binding,D1 dopamine receptor binding,P2Y1 nucleotide receptor binding,protein complex binding,acetylcholine receptor binding,ionotropic glutamate receptor binding,neurexin family protein binding,neuroligin family…	Q62108_K202_M1	IEGGAAHKDGRLQIG	GlyGly (K)	-0.946941	3.60581e-10	4.56177e-08
Q5SYD0	Myo1d	Old / Young	Unconventional myosin-Id	microfilament motor activity,protein binding,calmodulin binding,ATP binding,protein domain specific binding,actin-dependent ATPase activity,calcium-dependent protein binding,actin filament binding	Q5SYD0_K313_M1	TKADMVEKALLYRTV	GlyGly (K)	4.2766	3.73369e-10	4.6162e-08
O35593	Psmd14	Old / Young	26S proteasome non-ATPase regulatory subunit 14	endopeptidase activity,protein binding,metallopeptidase activity,thiol-dependent ubiquitinyl hydrolase activity,metal ion binding,endopeptidase activator activity,proteasome binding	O35593_K152_M1	VDPIQSVKGKVVIDA	GlyGly (K)	2.25646	5.85672e-10	7.08013e-08
Q8K2T1	Nmral1	Old / Young	NmrA-like family domain-containing protein 1	molecular_function	Q8K2T1_K240_M1	EYAALLSKHTGKAVH	GlyGly (K)	3.67811	6.08481e-10	7.19595e-08
P63017	Hspa8	Old / Young	Heat shock cognate 71 kDa protein	G-protein coupled receptor binding,phosphatidylserine binding,RNA binding,protein binding,ATP binding,ATPase activity,enzyme binding,MHC class II protein complex binding,heat shock protein binding,ubiquitin protein ligase binding,ATPase activity, coupled,cadherin binding,unfolded protein binding,C3HC4-type RING finger domain binding	P63017_K112_M1	VEYKGETKSFYPEEV	GlyGly (K)	2.67863	6.72454e-10	7.78329e-08
P80317	Cct6a	Old / Young	T-complex protein 1 subunit zeta	RNA binding,protein binding,ATP binding,protein binding involved in protein folding,unfolded protein binding,WD40-repeat domain binding	P80317_K199_M1	EIMEMKHKSETDTSL	GlyGly (K)	2.33681	7.29024e-10	8.26227e-08
Q8VD75	Hip1	Old / Young	Huntingtin-interacting protein 1	protein binding,clathrin binding,clathrin light chain binding,phosphatidylinositol-3-phosphate binding,phosphatidylinositol binding,AP-2 adaptor complex binding,protein homodimerization activity,phosphatidylinositol-3,4-bisphosphate binding,protein heterodimerization activity,actin filament binding,phosphatidylinositol-3,5-bisphosphate binding	Q8VD75_K283_M1	SSNLQYFKRLIQIPQ	GlyGly (K)	2.26955	7.70134e-10	8.54992e-08
Q9JHU4	Dync1h1	Old / Young	Cytoplasmic dynein 1 heavy chain 1	RNA binding,protein binding,ATP binding,ATP-dependent microtubule motor activity, minus-end-directed,dynein light chain binding,dynein intermediate chain binding,dynein light intermediate chain binding	Q9JHU4_K1611_M1	DLLGKIQKALGEYLE	GlyGly (K)	3.43217	7.85839e-10	8.54992e-08
P63321	Rala	Old / Young	Ras-related protein Ral-A	GTPase activity,protein binding,GTP binding,myosin binding,GDP binding,ubiquitin protein ligase binding,Edg-2 lysophosphatidic acid receptor binding,ATPase binding	P63321_K143_M1	QVSVEEAKNRADQWN	GlyGly (K)	1.1812	8.30181e-10	8.85527e-08
Q3USB7	Plcl1	Old / Young	Inactive phospholipase C-like protein 1	phosphatidylinositol phospholipase C activity,signal transducer activity,GABA receptor binding,inositol 1,4,5 trisphosphate binding	Q3USB7_K165_M1	KLDISAIKEIRLGKN	GlyGly (K)	3.5751	8.77158e-10	9.06416e-08
Q8R3T5	Stxbp6	Old / Young	Syntaxin-binding protein 6	phosphatidylinositol-4,5-bisphosphate binding,GTP-Rho binding,cadherin binding involved in cell-cell adhesion	Q8R3T5_K64_M1	PTQASITKVKQFEGS	GlyGly (K)	3.66652	8.83089e-10	9.06416e-08
Q9WV95	Phlda3	Old / Young	Pleckstrin homology-like domain family A member 3	phosphatidylinositol-4,5-bisphosphate binding,phosphatidylinositol-3,4,5-trisphosphate binding,phosphatidylinositol-5-phosphate binding,phosphatidylinositol-3-phosphate binding,phosphatidylinositol-3,4-bisphosphate binding,phosphatidylinositol-3,5-bisphosphate binding	Q9WV95_K49_M1	KGTGGRPKELSFARI	GlyGly (K)	2.33117	9.44987e-10	9.51987e-08
Q5SYD0	Myo1d	Old / Young	Unconventional myosin-Id	microfilament motor activity,protein binding,calmodulin binding,ATP binding,protein domain specific binding,actin-dependent ATPase activity,calcium-dependent protein binding,actin filament binding	Q5SYD0_K67_M1	RDTVEQYKGRELYER	GlyGly (K)	4.76982	9.88522e-10	9.61925e-08
P16330	Cnp	Old / Young	2',3'-cyclic-nucleotide 3'-phosphodiesterase	RNA binding,2',3'-cyclic-nucleotide 3'-phosphodiesterase activity,cyclic nucleotide binding	P16330_K376_M1	GKLYSLGKGRWMLSL	GlyGly (K)	1.55634	9.90217e-10	9.61925e-08
Q8VDN2	Atp1a1	Old / Young	Sodium/potassium-transporting ATPase subunit alpha-1	sodium:potassium-exchanging ATPase activity,protein binding,ATP binding,phosphatase activity,protein kinase binding,protein domain specific binding,ankyrin binding,potassium ion binding,sodium ion binding,ADP binding,phosphatidylinositol 3-kinase binding,chaperone binding,steroid hormone binding	Q8VDN2_K1019_M1	RPGGWVEKETYY___	GlyGly (K)	1.56262	1.01784e-09	9.71411e-08
P06745	Gpi	Old / Young	Glucose-6-phosphate isomerase	glucose-6-phosphate isomerase activity,cytokine activity,protein binding,growth factor activity,intramolecular transferase activity,ubiquitin protein ligase binding,monosaccharide binding	P06745_K25_M1	RANSANLKLRELFEA	GlyGly (K)	2.21915	1.04172e-09	9.77066e-08
Q3USB7	Plcl1	Old / Young	Inactive phospholipase C-like protein 1	phosphatidylinositol phospholipase C activity,signal transducer activity,GABA receptor binding,inositol 1,4,5 trisphosphate binding	Q3USB7_K889_M1	KTIDDIFKIAVHPLR	GlyGly (K)	4.01523	1.11341e-09	1.0266e-07
Q8C0E3	Trim47	Old / Young	Tripartite motif-containing protein 47	zinc ion binding	Q8C0E3_K261_M1	RRTVALIKSAAVAER	GlyGly (K)	4.42159	1.21927e-09	1.10547e-07
O88342	Wdr1	Old / Young	WD repeat-containing protein 1	actin binding,actin filament binding	O88342_K182_M1	EGPPFKFKFTIGDHS	GlyGly (K)	2.81593	1.2439e-09	1.10932e-07
Q9CPV4	Glod4	Old / Young	Glyoxalase domain-containing protein 4	cadherin binding	Q9CPV4_K140_M1	SQSDPVLKVTLAVSD	GlyGly (K)	4.41153	1.28719e-09	1.1294e-07
Q64331	Myo6	Old / Young	Unconventional myosin-VI	motor activity,protein binding,calmodulin binding,ATP binding,cadherin binding,actin filament binding	Q64331_K918_M1	DLLSALQKKKQQEEE	GlyGly (K)	3.02439	1.38977e-09	1.18303e-07
Q04447	Ckb	Old / Young	Creatine kinase B-type	creatine kinase activity,protein binding,ATP binding,ubiquitin protein ligase binding	Q04447_K304_M1	IKLPHLGKHEKFSEV	GlyGly (K)	1.08268	1.3918e-09	1.18303e-07
Q9QYB1	Clic4	Old / Young	Chloride intracellular channel protein 4	voltage-gated ion channel activity,chloride channel activity,protein binding,glutathione transferase activity	Q9QYB1_K146_M1	ALERGLLKTLQKLDE	GlyGly (K)	3.14753	1.44651e-09	1.20642e-07
Q8R3U1	Pla2g16	Old / Young	HRAS-like suppressor 3	phospholipase A2 activity,phosphatidylcholine 1-acylhydrolase activity,phosphatidylserine 1-acylhydrolase activity,1-acyl-2-lysophosphatidylserine acylhydrolase activity,transferase activity, transferring acyl groups	Q8R3U1_K71_M1	LLCHVAGKDKYQVNN	GlyGly (K)	3.33284	1.48585e-09	1.20642e-07
Q9QYB1	Clic4	Old / Young	Chloride intracellular channel protein 4	voltage-gated ion channel activity,chloride channel activity,protein binding,glutathione transferase activity	Q9QYB1_K212_M1	YRNFDIPKGMTGIWR	GlyGly (K)	4.55086	1.52199e-09	1.21759e-07
P09055	Itgb1	Old / Young	Integrin beta-1	fibronectin binding,protease binding,actin binding,receptor activity,integrin binding,protein binding,protein complex binding,cadherin binding,metal ion binding,protein heterodimerization activity,cell adhesion molecule binding,collagen binding involved in cell-matrix adhesion,C-X3-C chemokine binding,laminin binding	P09055_K794_M1	VTTVVNPKYEGK___	GlyGly (K)	1.84199	1.7772e-09	1.38112e-07
Q6ZPE2	Sbf1	Old / Young	Myotubularin-related protein 5	pseudophosphatase activity,Rab guanyl-nucleotide exchange factor activity	Q6ZPE2_K401_M1	EPVIRFHKAAFLGQR	GlyGly (K)	2.16216	1.80256e-09	1.38112e-07
P16330	Cnp	Old / Young	2',3'-cyclic-nucleotide 3'-phosphodiesterase	RNA binding,2',3'-cyclic-nucleotide 3'-phosphodiesterase activity,cyclic nucleotide binding	P16330_K232_M1	FISGDEPKEKLELVS	GlyGly (K)	1.61423	1.88992e-09	1.41381e-07
P11798	Camk2a	Old / Young	Calcium/calmodulin-dependent protein kinase type II subunit alpha	protein serine/threonine kinase activity,calmodulin-dependent protein kinase activity,protein binding,calmodulin binding,ATP binding,calcium-dependent protein serine/threonine kinase activity,kinase activity,glutamate receptor binding,protein homodimerization activity,metal ion binding	P11798_K146_M1	ENLLLASKLKGAAVK	GlyGly (K)	-1.09943	1.89721e-09	1.41381e-07
P61028	Rab8b	Old / Young	Ras-related protein Rab-8B	GTPase activity,receptor binding,protein binding,GTP binding,GDP binding,TPR domain binding	P61028_K100_M1	EKSFDNIKNWIRNIE	GlyGly (K)	1.3908	1.95909e-09	1.4402e-07
B2RSH2	Gnai1	Old / Young	Guanine nucleotide-binding protein G(i) subunit alpha-1	magnesium ion binding,G-protein coupled receptor binding,GTPase activity,signal transducer activity,protein binding,GTP binding,GDP binding,G-protein beta/gamma-subunit complex binding,G-protein coupled serotonin receptor binding,GTPase activating protein binding	B2RSH2_K279_M2	DLFEEKIKKSPLTIC	GlyGly (K)	3.17004	2.02055e-09	1.46557e-07
P11983	Tcp1	Old / Young	T-complex protein 1 subunit alpha	RNA binding,protein binding,ATP binding,ubiquitin protein ligase binding,protein binding involved in protein folding,unfolded protein binding	P11983_K532_M1	LRIDDLIKLHPESKD	GlyGly (K)	2.19589	2.07306e-09	1.48388e-07
Q9JKV5	Scamp4	Old / Young	Secretory carrier-associated membrane protein 4	molecular_function	Q9JKV5_K185_M1	GAGGSLQKAQTEWSA	GlyGly (K)	2.32936	2.15164e-09	1.52012e-07
P09528	Fth1	Old / Young	Ferritin heavy chain	ferroxidase activity,iron ion binding,ferric iron binding	P09528_K120_M1	QSLLELHKLATDKND	GlyGly (K)	3.75695	2.25241e-09	1.57092e-07
P80313	Cct7	Old / Young	T-complex protein 1 subunit eta	protein binding,ATP binding,identical protein binding,protein binding involved in protein folding,unfolded protein binding	P80313_K287_M1	KIHQSGAKVILSKLP	GlyGly (K)	2.44615	2.31691e-09	1.59544e-07
Q8R3P0	Aspa	Old / Young	Aspartoacylase	aminoacylase activity,protein binding,hydrolase activity, acting on ester bonds,aspartoacylase activity,metal ion binding	Q8R3P0_K171_M1	ATTRSIAKYPVGIEV	GlyGly (K)	4.62408	2.3775e-09	1.61643e-07
Q8R3T5	Stxbp6	Old / Young	Syntaxin-binding protein 6	phosphatidylinositol-4,5-bisphosphate binding,GTP-Rho binding,cadherin binding involved in cell-cell adhesion	Q8R3T5_K4_M1	____MSAKSAISKEI	GlyGly (K)	3.97796	2.40682e-09	1.61643e-07
Q99PT1	Arhgdia	Old / Young	Rho GDP-dissociation inhibitor 1	Rho GDP-dissociation inhibitor activity,GTPase activator activity,fatty acid binding,protein binding,Rho GTPase binding,protein kinase binding,Hsp90 protein binding	Q99PT1_K99_M1	GDLESFKKQSFVLKE	GlyGly (K)	2.35424	2.48519e-09	1.64871e-07
P80314	Cct2	Old / Young	T-complex protein 1 subunit beta	ATP binding,ubiquitin protein ligase binding,protein binding involved in protein folding,unfolded protein binding	P80314_K272_M1	AEIEHAEKEKMKEKV	GlyGly (K)	2.95982	2.53749e-09	1.66313e-07
Q8R1X6	Spg20	Old / Young	Spartin	protein binding,ubiquitin protein ligase binding	Q8R1X6_K485_M1	TRGLYIAKQATGGAA	GlyGly (K)	1.26346	2.767e-09	1.73904e-07
O09117	Sypl1	Old / Young	Synaptophysin-like protein 1	transporter activity	O09117_K180_M1	AKALTDIKVATGHRI	GlyGly (K)	3.70407	2.78931e-09	1.73904e-07
Q8C437	Pex5l	Old / Young	PEX5-related protein	peroxisome targeting sequence binding,peroxisome matrix targeting signal-1 binding,protein binding,small GTPase binding	Q8C437_K122_M1	LEKWDDVKFHGDRTS	GlyGly (K)	3.22523	2.79679e-09	1.73904e-07
Q5SYD0	Myo1d	Old / Young	Unconventional myosin-Id	microfilament motor activity,protein binding,calmodulin binding,ATP binding,protein domain specific binding,actin-dependent ATPase activity,calcium-dependent protein binding,actin filament binding	Q5SYD0_K188_M1	INNYLLEKSRVIVQQ	GlyGly (K)	5.30574	2.82157e-09	1.73904e-07
Q8K2T1	Nmral1	Old / Young	NmrA-like family domain-containing protein 1	molecular_function	Q8K2T1_K277_M1	MFRFYTLKPDRNIHL	GlyGly (K)	3.25623	2.8803e-09	1.73904e-07
Q61553	Fscn1	Old / Young	Fascin	RNA binding,actin binding,protein binding,drug binding,protein binding, bridging,cadherin binding,actin filament binding	Q61553_K41_M1	NASASSLKKKQIWTL	GlyGly (K)	2.61773	2.8861e-09	1.73904e-07
P09528	Fth1	Old / Young	Ferritin heavy chain	ferroxidase activity,iron ion binding,ferric iron binding	P09528_K147_M1	SEQVKSIKELGDHVT	GlyGly (K)	2.18463	3.00141e-09	1.77475e-07
Q8BVI4	Qdpr	Old / Young	Dihydropteridine reductase	6,7-dihydropteridine reductase activity,protein homodimerization activity,NADPH binding,NADH binding	Q8BVI4_K124_M1	HLATKHLKEGGLLTL	GlyGly (K)	4.89134	3.05638e-09	1.77497e-07
Q3UHK1	Slc2a13	Old / Young	Proton myo-inositol cotransporter	sugar:proton symporter activity,glucose transmembrane transporter activity	Q3UHK1_K622_M1	YIEYIRVKGSNYHLS	GlyGly (K)	3.33245	3.0919e-09	1.77497e-07
Q9Z0S1	Bpnt1	Old / Young	3'(2'),5'-bisphosphate nucleotidase 1	3'(2'),5'-bisphosphate nucleotidase activity,metal ion binding	Q9Z0S1_K189_M1	LKEAPAGKHIITTTR	GlyGly (K)	4.1995	3.14116e-09	1.77497e-07
Q9R1Q9	Atp6ap1	Old / Young	V-type proton ATPase subunit S1	ATP binding,Rab GTPase binding,proton-transporting ATP synthase activity, rotational mechanism,proton-transporting ATPase activity, rotational mechanism	Q9R1Q9_K453_M1	MDRFDDHKGPTITLT	GlyGly (K)	1.55077	3.15401e-09	1.77497e-07
Q05816	Fabp5	Old / Young	Fatty acid-binding protein, epidermal	transporter activity,lipid binding	Q05816_K5_M1	___MASLKDLEGKWR	GlyGly (K)	4.27711	3.18948e-09	1.77497e-07
Q9QYE9	Plekhb1	Old / Young	Pleckstrin homology domain-containing family B member 1	protein binding	Q9QYE9_K76_M1	HFNVRDIKVGQECQD	GlyGly (K)	4.77574	3.23858e-09	1.77497e-07
O35382	Exoc4	Old / Young	Exocyst complex component 4	protein binding,Ral GTPase binding,PDZ domain binding,protein N-terminus binding	O35382_K241_M1	SNIPTPRKFLDASQY	GlyGly (K)	1.5864	3.26281e-09	1.77497e-07
Q8K2T1	Nmral1	Old / Young	NmrA-like family domain-containing protein 1	molecular_function	Q8K2T1_K48_M1	QRAAKELKQQGAEVV	GlyGly (K)	2.89531	3.52297e-09	1.89752e-07
P19096	Fasn	Old / Young	Fatty acid synthase	RNA binding,fatty acid synthase activity,[acyl-carrier-protein] S-acetyltransferase activity,[acyl-carrier-protein] S-malonyltransferase activity,3-oxoacyl-[acyl-carrier-protein] synthase activity,3-oxoacyl-[acyl-carrier-protein] reductase (NADPH) activity,3-hydroxypalmitoyl-[acyl-carrier-protein] dehydratase activity,enoyl-[acyl-carrier-protein] reductase (NADPH, B-specific) activity,oleoyl-[acy…	P19096_K2431_M1	DQYKPKAKYHGNVTL	GlyGly (K)	2.5349	3.63738e-09	1.9211e-07
Q6P1F6	Ppp2r2a	Old / Young	Serine/threonine-protein phosphatase 2A 55 kDa regulatory subunit B alpha isoform	protein serine/threonine phosphatase activity,protein phosphatase regulator activity,protein complex binding,tau protein binding,protein phosphatase 2A binding	Q6P1F6_K129_M1	WKISERDKRPEGYNL	GlyGly (K)	1.39558	3.76502e-09	1.96939e-07
P16330	Cnp	Old / Young	2',3'-cyclic-nucleotide 3'-phosphodiesterase	RNA binding,2',3'-cyclic-nucleotide 3'-phosphodiesterase activity,cyclic nucleotide binding	P16330_K399_M1	IFTGYYGKGKPVPIH	GlyGly (K)	2.31993	3.80564e-09	1.97168e-07
Q8VDQ8	Sirt2	Old / Young	NAD-dependent protein deacetylase sirtuin-2	chromatin binding,histone deacetylase activity,protein binding,transcription factor binding,zinc ion binding,NAD-dependent histone deacetylase activity,protein deacetylase activity,NAD-dependent protein deacetylase activity,histone acetyltransferase binding,histone deacetylase binding,tubulin deacetylase activity,ubiquitin binding,NAD-dependent histone deacetylase activity (H4-K16 specific),beta-…	Q8VDQ8_K287_M1	TPRLLINKEKTGQTD	GlyGly (K)	1.0002	4.3909e-09	2.24438e-07
P80316	Cct5	Old / Young	T-complex protein 1 subunit epsilon	mRNA 3'-UTR binding,protein binding,ATP binding,G-protein beta-subunit binding,protein binding involved in protein folding,mRNA 5'-UTR binding,beta-tubulin binding,unfolded protein binding	P80316_K150_M1	IAIQHLDKISDKVLV	GlyGly (K)	3.08003	4.41601e-09	2.24438e-07
Q61553	Fscn1	Old / Young	Fascin	RNA binding,actin binding,protein binding,drug binding,protein binding, bridging,cadherin binding,actin filament binding	Q61553_K43_M1	SASSLKKKQIWTLEQ	GlyGly (K)	3.78863	4.49701e-09	2.24438e-07
Q61553	Fscn1	Old / Young	Fascin	RNA binding,actin binding,protein binding,drug binding,protein binding, bridging,cadherin binding,actin filament binding	Q61553_K399_M1	HGFIGCRKVTGTLDA	GlyGly (K)	2.56609	4.7143e-09	2.33144e-07
Q3USB7	Plcl1	Old / Young	Inactive phospholipase C-like protein 1	phosphatidylinositol phospholipase C activity,signal transducer activity,GABA receptor binding,inositol 1,4,5 trisphosphate binding	Q3USB7_K882_M1	MLRNIGLKTIDDIFK	GlyGly (K)	4.25781	4.81424e-09	2.33905e-07
Q9D154	Serpinb1a	Old / Young	Leukocyte elastase inhibitor A	serine-type endopeptidase inhibitor activity	Q9D154_K79_M1	SLNAEVSKRGASHTL	GlyGly (K)	5.30175	4.81568e-09	2.33905e-07
Q9CPV4	Glod4	Old / Young	Glyoxalase domain-containing protein 4	cadherin binding	Q9CPV4_K170_M1	IYEQDEEKQRALLGY	GlyGly (K)	2.94317	5.00627e-09	2.40197e-07
P62141	Ppp1cb	Old / Young	Serine/threonine-protein phosphatase PP1-beta catalytic subunit	protein serine/threonine phosphatase activity,protein binding,phosphatase activity,myosin phosphatase activity,protein kinase binding,metal ion binding,myosin-light-chain-phosphatase activity	P62141_K146_M1	CKRRFNIKLWKTFTD	GlyGly (K)	2.5409	5.03354e-09	2.40197e-07
P06745	Gpi	Old / Young	Glucose-6-phosphate isomerase	glucose-6-phosphate isomerase activity,cytokine activity,protein binding,growth factor activity,intramolecular transferase activity,ubiquitin protein ligase binding,monosaccharide binding	P06745_K252_M1	ALSTNTAKVKEFGID	GlyGly (K)	1.89379	5.12997e-09	2.42539e-07
P43276	Hist1h1b	Old / Young	Histone H1.5	DNA binding,protein binding	P43276_K75_M1	AGGYDVEKNNSRIKL	GlyGly (K)	-2.51469	5.27667e-09	2.45343e-07
Q8BH44	Coro2b	Old / Young	Coronin-2B	actin filament binding	Q8BH44_K410_M1	KSSKVVFKAPIREKK	GlyGly (K)	1.63968	5.42145e-09	2.49938e-07
Q8VHN8	Nudt16l1	Old / Young	Protein syndesmos	RNA binding,snoRNA binding,protein homodimerization activity,m7G(5')pppN diphosphatase activity	Q8VHN8_K10_M1	TTTVPELKQISREEA	GlyGly (K)	1.46302	5.55914e-09	2.54132e-07
Q80Y17	Llgl1	Old / Young	Lethal(2) giant larvae protein homolog 1	GTPase activator activity,Rab GTPase binding,protein kinase binding,syntaxin binding	Q80Y17_K19_M1	DPQREKLKQELFAFH	GlyGly (K)	2.67012	5.97912e-09	2.69502e-07
Q8K2T1	Nmral1	Old / Young	NmrA-like family domain-containing protein 1	molecular_function	Q8K2T1_K250_M1	GKAVHHAKTTPEDYE	GlyGly (K)	3.46318	5.99443e-09	2.69502e-07
P97370	Atp1b3	Old / Young	Sodium/potassium-transporting ATPase subunit beta-3	ATPase activator activity,sodium:potassium-exchanging ATPase activity,protein binding,ATPase binding	P97370_K7_M1	_MTKTEKKSFHQSLA	GlyGly (K)	1.16123	6.14763e-09	2.73045e-07
P28474	Adh5	Old / Young	Alcohol dehydrogenase class-3	alcohol dehydrogenase (NAD) activity,fatty acid binding,zinc ion binding,formaldehyde dehydrogenase activity,protein homodimerization activity,S-(hydroxymethyl)glutathione dehydrogenase activity	P28474_K31_M1	EIEVAPPKAHEVRIK	GlyGly (K)	4.40186	6.21882e-09	2.73045e-07
Q8CH72	Trim32	Old / Young	E3 ubiquitin-protein ligase TRIM32	RNA binding,ubiquitin-protein transferase activity,protein binding,zinc ion binding,myosin binding,translation initiation factor binding,identical protein binding,ubiquitin binding,protein self-association,ubiquitin protein ligase activity	Q8CH72_K183_M1	RDLQARYKAVLQEYG	GlyGly (K)	0.802577	6.22381e-09	2.73045e-07
Q14BB9	Map6d1	Old / Young	MAP6 domain-containing protein 1	calmodulin binding,microtubule binding	Q14BB9_K137_M1	FQAWTGVKPSRSTKA	GlyGly (K)	0.82535	6.5875e-09	2.86688e-07
Q9WV95	Phlda3	Old / Young	Pleckstrin homology-like domain family A member 3	phosphatidylinositol-4,5-bisphosphate binding,phosphatidylinositol-3,4,5-trisphosphate binding,phosphatidylinositol-5-phosphate binding,phosphatidylinositol-3-phosphate binding,phosphatidylinositol-3,4-bisphosphate binding,phosphatidylinositol-3,5-bisphosphate binding	Q9WV95_K57_M1	ELSFARIKAVECVES	GlyGly (K)	3.28608	6.91626e-09	2.96256e-07
Q9JHG2	Rcan2	Old / Young	Calcipressin-2	nucleic acid binding,calcium-dependent protein serine/threonine phosphatase regulator activity	Q9JHG2_K62_M1	RINFSHPKSAARARI	GlyGly (K)	3.00243	7.12617e-09	3.02862e-07
Q5SYD0	Myo1d	Old / Young	Unconventional myosin-Id	microfilament motor activity,protein binding,calmodulin binding,ATP binding,protein domain specific binding,actin-dependent ATPase activity,calcium-dependent protein binding,actin filament binding	Q5SYD0_K345_M1	YGRDAFAKAIYERLF	GlyGly (K)	5.06392	7.28813e-09	3.07344e-07
P63017	Hspa8	Old / Young	Heat shock cognate 71 kDa protein	G-protein coupled receptor binding,phosphatidylserine binding,RNA binding,protein binding,ATP binding,ATPase activity,enzyme binding,MHC class II protein complex binding,heat shock protein binding,ubiquitin protein ligase binding,ATPase activity, coupled,cadherin binding,unfolded protein binding,C3HC4-type RING finger domain binding	P63017_K328_M1	LRDAKLDKSQIHDIV	GlyGly (K)	2.66353	7.43483e-09	3.11119e-07
Q3USB7	Plcl1	Old / Young	Inactive phospholipase C-like protein 1	phosphatidylinositol phospholipase C activity,signal transducer activity,GABA receptor binding,inositol 1,4,5 trisphosphate binding	Q3USB7_K713_M1	SYFSANTKGIVPGVS	GlyGly (K)	3.84938	7.9223e-09	3.28987e-07
Q62465	Vat1	Old / Young	Synaptic vesicle membrane protein VAT-1 homolog	zinc ion binding,oxidoreductase activity	Q62465_K395_M1	QEKKNIGKVLLVPGP	GlyGly (K)	3.19363	8.15913e-09	3.36255e-07
Q9WV92	Epb41l3	Old / Young	Band 4.1-like protein 3	actin binding,structural constituent of cytoskeleton	Q9WV92_K815_M1	AKLEISTKEVPVVHT	GlyGly (K)	1.03099	8.5991e-09	3.48431e-07
P19157	Gstp1	Old / Young	Glutathione S-transferase P 1	glutathione transferase activity,glutathione peroxidase activity,protein binding,drug binding,JUN kinase binding,kinase regulator activity,S-nitrosoglutathione binding,dinitrosyl-iron complex binding	P19157_K128_M1	KALPGHLKPFETLLS	GlyGly (K)	1.79337	8.64673e-09	3.48431e-07
Q60790	Rasa3	Old / Young	Ras GTPase-activating protein 3	GTPase activator activity,calcium-release channel activity,metal ion binding	Q60790_K527_M1	QTLGSLSKSKSASFK	GlyGly (K)	3.94526	8.78538e-09	3.51415e-07
Q8R1X6	Spg20	Old / Young	Spartin	protein binding,ubiquitin protein ligase binding	Q8R1X6_K418_M1	PSSEEKSKELPEWSE	GlyGly (K)	2.41518	8.97501e-09	3.5638e-07
Q02053	Uba1	Old / Young	Ubiquitin-like modifier-activating enzyme 1	RNA binding,ubiquitin activating enzyme activity,protein binding,ATP binding	Q02053_K465_M1	FGSDFQEKLSKQKYF	GlyGly (K)	1.4645	9.1095e-09	3.59099e-07
O88342	Wdr1	Old / Young	WD repeat-containing protein 1	actin binding,actin filament binding	O88342_K104_M1	EYQPFAGKIKDIAWT	GlyGly (K)	2.51238	9.94406e-09	3.89178e-07
O88342	Wdr1	Old / Young	WD repeat-containing protein 1	actin binding,actin filament binding	O88342_K115_M1	IAWTEDSKRIAVVGE	GlyGly (K)	1.96321	1.02128e-08	3.96839e-07
Q9D7X3	Dusp3	Old / Young	Dual specificity protein phosphatase 3	phosphoprotein phosphatase activity,protein tyrosine phosphatase activity,protein tyrosine/serine/threonine phosphatase activity,phosphatase activity,protein kinase binding,MAP kinase phosphatase activity	Q9D7X3_K148_M1	MRQKMDVKSALSTVR	GlyGly (K)	2.55135	1.03866e-08	4.00731e-07
Q64331	Myo6	Old / Young	Unconventional myosin-VI	motor activity,protein binding,calmodulin binding,ATP binding,cadherin binding,actin filament binding	Q64331_K660_M1	QLNLLLDKLRSTGAS	GlyGly (K)	3.67562	1.06239e-08	4.07001e-07
Q9WV92	Epb41l3	Old / Young	Band 4.1-like protein 3	actin binding,structural constituent of cytoskeleton	Q9WV92_K918_M1	VTKVVVHKETEITPE	GlyGly (K)	1.2432	1.16445e-08	4.39922e-07
P60335	Pcbp1	Old / Young	Poly(rC)-binding protein 1	RNA polymerase II transcription factor activity, sequence-specific DNA binding,single-stranded DNA binding,RNA binding,mRNA binding,mRNA 3'-UTR binding,protein binding,translation activator activity,cadherin binding,sequence-specific single stranded DNA binding	P60335_K314_M1	QMSGAQIKIANPVEG	GlyGly (K)	1.34506	1.16502e-08	4.39922e-07
P23927	Cryab	Old / Young	Alpha-crystallin B chain	structural constituent of eye lens,protein binding,microtubule binding,identical protein binding,protein homodimerization activity,metal ion binding,unfolded protein binding	P23927_K82_M1	FSVNLDVKHFSPEEL	GlyGly (K)	2.84869	1.17259e-08	4.39922e-07
Q8VDQ8	Sirt2	Old / Young	NAD-dependent protein deacetylase sirtuin-2	chromatin binding,histone deacetylase activity,protein binding,transcription factor binding,zinc ion binding,NAD-dependent histone deacetylase activity,protein deacetylase activity,NAD-dependent protein deacetylase activity,histone acetyltransferase binding,histone deacetylase binding,tubulin deacetylase activity,ubiquitin binding,NAD-dependent histone deacetylase activity (H4-K16 specific),beta-…	Q8VDQ8_K212_M1	TMGWMKEKIFSEATP	GlyGly (K)	3.90662	1.20787e-08	4.48559e-07
Q3TH73	Ttyh2	Old / Young	Protein tweety homolog 2	molecular_function,chloride channel activity	Q3TH73_K147_M1	SANTQRMKVDLEQHL	GlyGly (K)	2.21348	1.22486e-08	4.48559e-07
Q8R1X6	Spg20	Old / Young	Spartin	protein binding,ubiquitin protein ligase binding	Q8R1X6_K125_M1	PPKDACKKSPEQESV	GlyGly (K)	2.89202	1.22618e-08	4.48559e-07
P62874	Gnb1	Old / Young	Guanine nucleotide-binding protein G(I)/G(S)/G(T) subunit beta-1	GTPase activity,signal transducer activity,spectrin binding,type 1 angiotensin receptor binding,protein complex binding,alkylglycerophosphoethanolamine phosphodiesterase activity,GTPase binding	P62874_K209_M1	GACDASAKLWDVREG	GlyGly (K)	3.47751	1.22859e-08	4.48559e-07
P21279	Gnaq	Old / Young	Guanine nucleotide-binding protein G(q) subunit alpha	GTPase activity,signal transducer activity,GTPase activator activity,protein binding,GTP binding,G-protein beta/gamma-subunit complex binding,type 2A serotonin receptor binding,metal ion binding,alkylglycerophosphoethanolamine phosphodiesterase activity	P21279_K252_M1	ENRMEESKALFRTII	GlyGly (K)	1.78137	1.32042e-08	4.78873e-07
Q99J08	Sec14l2	Old / Young	SEC14-like protein 2	transporter activity,lipid binding	Q99J08_K11_M1	RVGDLSPKQEEALAK	GlyGly (K)	1.25491	1.348e-08	4.85636e-07
P17156	Hspa2	Old / Young	Heat shock-related 70 kDa protein 2	protein binding,ATP binding,enzyme binding,unfolded protein binding,glycolipid binding,disordered domain specific binding	P17156_K503_M1	KSTGKENKITITNDK	GlyGly (K)	0.851381	1.3743e-08	4.91855e-07
Q9D394	Rufy3	Old / Young	Protein RUFY3	protein binding	Q9D394_K157_M1	VKDLPGLKTPVGRGR	GlyGly (K)	1.47087	1.398e-08	4.9634e-07
Q02053	Uba1	Old / Young	Ubiquitin-like modifier-activating enzyme 1	RNA binding,ubiquitin activating enzyme activity,protein binding,ATP binding	Q02053_K89_M1	GLGVEIAKNIILGGV	GlyGly (K)	1.20901	1.40508e-08	4.9634e-07
P00920	Ca2	Old / Young	Carbonic anhydrase 2	arylesterase activity,carbonate dehydratase activity,zinc ion binding	P00920_K167_M1	LEALHSIKTKGKRAA	GlyGly (K)	4.29004	1.46896e-08	5.11737e-07
Q5SYD0	Myo1d	Old / Young	Unconventional myosin-Id	microfilament motor activity,protein binding,calmodulin binding,ATP binding,protein domain specific binding,actin-dependent ATPase activity,calcium-dependent protein binding,actin filament binding	Q5SYD0_K922_M1	QLVVFHTKDNKDLIV	GlyGly (K)	3.2455	1.47435e-08	5.11737e-07
P28661	Sept4	Old / Young	Septin-4	magnesium ion binding,GTPase activity,GTP binding,protein homodimerization activity	P28661_K198_M1	HAVDIEEKGVRLRLT	GlyGly (K)	1.26007	1.47689e-08	5.11737e-07
P62631	Eef1a2	Old / Young	Elongation factor 1-alpha 2	translation elongation factor activity,GTPase activity,GTP binding,protein kinase binding	P62631_K44_M1	RTIEKFEKEAAEMGK	GlyGly (K)	3.13263	1.51634e-08	5.22082e-07
P13707	Gpd1	Old / Young	Glycerol-3-phosphate dehydrogenase [NAD(+)], cytoplasmic	glycerol-3-phosphate dehydrogenase [NAD+] activity,glycerol-3-phosphate dehydrogenase activity,protein homodimerization activity,NAD binding	P13707_K272_M1	CYGGRNRKVAEAFAR	GlyGly (K)	2.51789	1.55515e-08	5.32077e-07
P84228	Hist1h3b	Old / Young	Histone H3.2	chromatin binding,nucleosomal DNA binding,histone binding,cadherin binding,protein heterodimerization activity	P84228_K80_M1	REIAQDFKTDLRFQS	GlyGly (K)	-0.528502	1.57299e-08	5.34816e-07
P17742	Ppia	Old / Young	Peptidyl-prolyl cis-trans isomerase A	RNA binding,peptidyl-prolyl cis-trans isomerase activity,cyclosporin A binding	P17742_K155_M1	RNGKTSKKITISDCG	GlyGly (K)	2.86567	1.5897e-08	5.37142e-07
P84096	Rhog	Old / Young	Rho-related GTP-binding protein RhoG	GTPase activity,protein binding,GTP binding	P84096_K183_M1	VLNPTPIKRGRSCIL	GlyGly (K)	2.81019	1.65151e-08	5.54583e-07
Q5SYD0	Myo1d	Old / Young	Unconventional myosin-Id	microfilament motor activity,protein binding,calmodulin binding,ATP binding,protein domain specific binding,actin-dependent ATPase activity,calcium-dependent protein binding,actin filament binding	Q5SYD0_K559_M1	LSITEVTKRPLTAAT	GlyGly (K)	2.54062	1.67998e-08	5.6068e-07
Q921J2	Rheb	Old / Young	GTP-binding protein Rheb	magnesium ion binding,GTPase activity,GTP binding,GDP binding,protein kinase binding	Q921J2_K161_M1	QTAVDVFKRIILEAE	GlyGly (K)	1.31298	1.70012e-08	5.62063e-07
P15626	Gstm2	Old / Young	Glutathione S-transferase Mu 2	glutathione transferase activity,enzyme binding,protein homodimerization activity,glutathione binding,protein heterodimerization activity	P15626_K52_M1	QWLSEKFKLGLDFPN	GlyGly (K)	3.51727	1.70826e-08	5.62063e-07
P19096	Fasn	Old / Young	Fatty acid synthase	RNA binding,fatty acid synthase activity,[acyl-carrier-protein] S-acetyltransferase activity,[acyl-carrier-protein] S-malonyltransferase activity,3-oxoacyl-[acyl-carrier-protein] synthase activity,3-oxoacyl-[acyl-carrier-protein] reductase (NADPH) activity,3-hydroxypalmitoyl-[acyl-carrier-protein] dehydratase activity,enoyl-[acyl-carrier-protein] reductase (NADPH, B-specific) activity,oleoyl-[acy…	P19096_K2384_M1	LEALLPLKSLEDRVA	GlyGly (K)	2.51786	1.72351e-08	5.62063e-07
Q68FM6	Elfn2	Old / Young	Protein phosphatase 1 regulatory subunit 29	protein phosphatase inhibitor activity,phosphatase binding	Q68FM6_K644_M1	SGSIKSAKVFSLDVP	GlyGly (K)	1.27739	1.72545e-08	5.62063e-07
P19096	Fasn	Old / Young	Fatty acid synthase	RNA binding,fatty acid synthase activity,[acyl-carrier-protein] S-acetyltransferase activity,[acyl-carrier-protein] S-malonyltransferase activity,3-oxoacyl-[acyl-carrier-protein] synthase activity,3-oxoacyl-[acyl-carrier-protein] reductase (NADPH) activity,3-hydroxypalmitoyl-[acyl-carrier-protein] dehydratase activity,enoyl-[acyl-carrier-protein] reductase (NADPH, B-specific) activity,oleoyl-[acy…	P19096_K1020_M1	TLEGEQGKLLWKDNW	GlyGly (K)	1.86701	1.77895e-08	5.66905e-07
Q6WQJ1	Dagla	Old / Young	Sn1-specific diacylglycerol lipase alpha	hydrolase activity,metal ion binding	Q6WQJ1_K276_M1	MPVTRNTKYLDLKNS	GlyGly (K)	-0.635324	1.77911e-08	5.66905e-07
P23927	Cryab	Old / Young	Alpha-crystallin B chain	structural constituent of eye lens,protein binding,microtubule binding,identical protein binding,protein homodimerization activity,metal ion binding,unfolded protein binding	P23927_K92_M1	SPEELKVKVLGDVIE	GlyGly (K)	3.17013	1.782e-08	5.66905e-07
O88342	Wdr1	Old / Young	WD repeat-containing protein 1	actin binding,actin filament binding	O88342_K90_M1	RIWDTTQKEHLLKYE	GlyGly (K)	3.81447	1.85962e-08	5.8816e-07
Q02053	Uba1	Old / Young	Ubiquitin-like modifier-activating enzyme 1	RNA binding,ubiquitin activating enzyme activity,protein binding,ATP binding	Q02053_K296_M1	GGIVSQVKVPKKISF	GlyGly (K)	1.16377	1.88116e-08	5.88886e-07
Q9CPY7	Lap3	Old / Young	Cytosol aminopeptidase	aminopeptidase activity,peptidase activity,metalloexopeptidase activity,manganese ion binding	Q9CPY7_K221_M1	RFAEIIEKNLKSASS	GlyGly (K)	3.13984	1.88357e-08	5.88886e-07
P17742	Ppia	Old / Young	Peptidyl-prolyl cis-trans isomerase A	RNA binding,peptidyl-prolyl cis-trans isomerase activity,cyclosporin A binding	P17742_K49_M1	GEKGFGYKGSSFHRI	GlyGly (K)	3.0999	1.89977e-08	5.90558e-07
Q9D394	Rufy3	Old / Young	Protein RUFY3	protein binding	Q9D394_K294_M1	LLEKSNTKLTEELAV	GlyGly (K)	0.839005	1.95923e-08	6.0558e-07
P61027	Rab10	Old / Young	Ras-related protein Rab-10	GTPase activity,protein binding,GTP binding,GDP binding,myosin V binding,cadherin binding involved in cell-cell adhesion	P61027_K102_M1	KSFENISKWLRNIDE	GlyGly (K)	3.23688	1.9773e-08	6.05705e-07
Q9QZC7	Plekhb2	Old / Young	Pleckstrin homology domain-containing family B member 2	molecular_function	Q9QZC7_K46_M1	TRQSIEDKVHMPVDC	GlyGly (K)	3.32301	1.99304e-08	6.05705e-07
Q64478;Q6ZWY9	Hist1h2bh;Hist1h2bc	Old / Young	Histone H2B type 1-H;Histone H2B type 1-C/E/G	DNA binding,protein heterodimerization activity;DNA binding,protein heterodimerization activity	Q64478_K6_M1	__MPEPAKSAPAPKK	GlyGly (K)	-1.11452	2.18514e-08	6.53142e-07
Q64478;Q6ZWY9	Hist1h2bh;Hist1h2bc	Old / Young	Histone H2B type 1-H;Histone H2B type 1-C/E/G	DNA binding,protein heterodimerization activity;DNA binding,protein heterodimerization activity	Q6ZWY9_K6_M1	__MPEPAKSAPAPKK	GlyGly (K)	-1.11452	2.18514e-08	6.53142e-07
P57780	Actn4	Old / Young	Alpha-actinin-4	RNA polymerase II regulatory region sequence-specific DNA binding,nucleoside binding,RNA binding,calcium ion binding,protein binding,ligand-dependent nuclear receptor transcription coactivator activity,chromatin DNA binding,nuclear hormone receptor binding,protein homodimerization activity,retinoic acid receptor binding,ion channel binding,protein N-terminus binding,actin filament binding	P57780_K593_M1	EAILAIHKEAQRIAE	GlyGly (K)	3.11643	2.21294e-08	6.57836e-07
B2RSH2	Gnai1	Old / Young	Guanine nucleotide-binding protein G(i) subunit alpha-1	magnesium ion binding,G-protein coupled receptor binding,GTPase activity,signal transducer activity,protein binding,GTP binding,GDP binding,G-protein beta/gamma-subunit complex binding,G-protein coupled serotonin receptor binding,GTPase activating protein binding	B2RSH2_K197_M1	TFKDLHFKMFDVGGQ	GlyGly (K)	2.3188	2.27048e-08	6.71273e-07
P19096	Fasn	Old / Young	Fatty acid synthase	RNA binding,fatty acid synthase activity,[acyl-carrier-protein] S-acetyltransferase activity,[acyl-carrier-protein] S-malonyltransferase activity,3-oxoacyl-[acyl-carrier-protein] synthase activity,3-oxoacyl-[acyl-carrier-protein] reductase (NADPH) activity,3-hydroxypalmitoyl-[acyl-carrier-protein] dehydratase activity,enoyl-[acyl-carrier-protein] reductase (NADPH, B-specific) activity,oleoyl-[acy…	P19096_K528_M1	LRSDEAVKPLGVKVS	GlyGly (K)	3.80186	2.28897e-08	6.7308e-07
Q9QYB1	Clic4	Old / Young	Chloride intracellular channel protein 4	voltage-gated ion channel activity,chloride channel activity,protein binding,glutathione transferase activity	Q9QYB1_K130_M1	AKFSAYIKNSRPEAN	GlyGly (K)	4.06937	2.30376e-08	6.73423e-07
P06745	Gpi	Old / Young	Glucose-6-phosphate isomerase	glucose-6-phosphate isomerase activity,cytokine activity,protein binding,growth factor activity,intramolecular transferase activity,ubiquitin protein ligase binding,monosaccharide binding	P06745_K89_M1	DNMFSGSKINYTENR	GlyGly (K)	2.79855	2.31489e-08	6.73423e-07
P28271	Aco1	Old / Young	Cytoplasmic aconitate hydratase	RNA binding,aconitate hydratase activity,iron-responsive element binding,metal ion binding,3 iron, 4 sulfur cluster binding,4 iron, 4 sulfur cluster binding	P28271_K464_M1	VEAGLSVKPYIKTSL	GlyGly (K)	1.1329	2.33571e-08	6.75866e-07
Q5SYD0	Myo1d	Old / Young	Unconventional myosin-Id	microfilament motor activity,protein binding,calmodulin binding,ATP binding,protein domain specific binding,actin-dependent ATPase activity,calcium-dependent protein binding,actin filament binding	Q5SYD0_K329_M1	TGRDIIDKQHTEQEA	GlyGly (K)	3.71232	2.39062e-08	6.88095e-07
P40142	Tkt	Old / Young	Transketolase	transketolase activity,protein homodimerization activity,metal ion binding,cofactor binding	P40142_K232_M1	CKAFGQAKHQPTAII	GlyGly (K)	1.80946	2.42578e-08	6.94002e-07
Q8VHY0	Cspg4	Old / Young	Chondroitin sulfate proteoglycan 4	signal transducer activity,protein binding,protein kinase binding	Q8VHY0_K2268_M1	DVQVLTAKPRNGLAG	GlyGly (K)	1.61801	2.5606e-08	7.2275e-07
Q3V0I2	Prr7	Old / Young	Proline-rich protein 7	molecular_function	Q3V0I2_K188_M1	SRRDSAEKQEQPPPS	GlyGly (K)	-1.49943	2.57298e-08	7.2275e-07
Q63844	Mapk3	Old / Young	Mitogen-activated protein kinase 3	phosphotyrosine binding,protein kinase activity,protein serine/threonine kinase activity,MAP kinase activity,protein binding,ATP binding,phosphatase binding,scaffold protein binding	Q63844_K362_M1	DLPKERLKELIFQET	GlyGly (K)	3.48013	2.66786e-08	7.40468e-07
Q60790	Rasa3	Old / Young	Ras GTPase-activating protein 3	GTPase activator activity,calcium-release channel activity,metal ion binding	Q60790_K331_M1	LGEVCRDKQEAAIPL	GlyGly (K)	3.25963	2.78738e-08	7.69714e-07
P10126	Eef1a1	Old / Young	Elongation factor 1-alpha 1	tRNA binding,RNA binding,translation elongation factor activity,GTPase activity,protein binding,GTP binding,protein kinase binding	P10126_K392_M1	KKLEDGPKFLKSGDA	GlyGly (K)	2.44949	2.81221e-08	7.72648e-07
Q80W47	Wipi2	Old / Young	WD repeat domain phosphoinositide-interacting protein 2	protein binding,phosphatidylinositol-5-phosphate binding,phosphatidylinositol-3-phosphate binding,phosphatidylinositol-3,5-bisphosphate binding	Q80W47_K219_M1	FSIPEGQKLFEFRRG	GlyGly (K)	2.64074	2.83476e-08	7.74929e-07
P62983	Rps27a	Old / Young	Ubiquitin-40S ribosomal protein S27a	RNA binding,structural constituent of ribosome,metal ion binding	P62983_K11_M2	FVKTLTGKTITLEVE	GlyGly (K)	1.47722	3.00316e-08	8.12795e-07
P35700	Prdx1	Old / Young	Peroxiredoxin-1	RNA binding,peroxidase activity,protein binding,thioredoxin peroxidase activity,identical protein binding,cadherin binding	P35700_K120_M1	AQDYGVLKADEGISF	GlyGly (K)	2.88114	3.04925e-08	8.21184e-07
P08752	Gnai2	Old / Young	Guanine nucleotide-binding protein G(i) subunit alpha-2	G-protein coupled receptor binding,GTPase activity,signal transducer activity,protein binding,GTP binding,G-protein beta/gamma-subunit complex binding,metal ion binding	P08752_K313_M1	SKFEDLNKRKDTKEI	GlyGly (K)	3.49412	3.11788e-08	8.35532e-07
Q6PDY2	Ado	Old / Young	2-aminoethanethiol dioxygenase	protein binding,metal ion binding,cysteamine dioxygenase activity	Q6PDY2_K60_M1	DLNIAPRKALPQPLP	GlyGly (K)	2.58236	3.17428e-08	8.43491e-07
Q5SYD0	Myo1d	Old / Young	Unconventional myosin-Id	microfilament motor activity,protein binding,calmodulin binding,ATP binding,protein domain specific binding,actin-dependent ATPase activity,calcium-dependent protein binding,actin filament binding	Q5SYD0_K767_M1	VKWPTPPKVLRRFEE	GlyGly (K)	2.69431	3.1786e-08	8.43491e-07
P84096	Rhog	Old / Young	Rho-related GTP-binding protein RhoG	GTPase activity,protein binding,GTP binding	P84096_K130_M1	PDTLRRLKEQGQAPI	GlyGly (K)	2.77859	3.31367e-08	8.70886e-07
P15208	Insr	Old / Young	Insulin receptor	protein tyrosine kinase activity,receptor signaling protein tyrosine kinase activity,insulin-activated receptor activity,insulin-like growth factor receptor binding,protein binding,ATP binding,GTP binding,protein domain specific binding,insulin-like growth factor I binding,insulin-like growth factor II binding,phosphatidylinositol 3-kinase binding,insulin binding,insulin receptor substrate bindin…	P15208_K1012_M1	EWEVPREKITLLREL	GlyGly (K)	0.768621	3.33302e-08	8.71494e-07
P11798	Camk2a	Old / Young	Calcium/calmodulin-dependent protein kinase type II subunit alpha	protein serine/threonine kinase activity,calmodulin-dependent protein kinase activity,protein binding,calmodulin binding,ATP binding,calcium-dependent protein serine/threonine kinase activity,kinase activity,glutamate receptor binding,protein homodimerization activity,metal ion binding	P11798_K146_M2	ENLLLASKLKGAAVK	GlyGly (K)	-0.96505	3.3482e-08	8.71494e-07
Q04447	Ckb	Old / Young	Creatine kinase B-type	creatine kinase activity,protein binding,ATP binding,ubiquitin protein ligase binding	Q04447_K313_M1	EKFSEVLKRLRLQKR	GlyGly (K)	1.06942	3.37683e-08	8.74239e-07
P48036	Anxa5	Old / Young	Annexin A5	calcium ion binding,protein binding,calcium-dependent phospholipid binding	P48036_K56_M1	QEIAQEFKTLFGRDL	GlyGly (K)	2.12036	3.39089e-08	8.74239e-07
Q91WA3	Hdac11	Old / Young	Histone deacetylase 11	histone deacetylase activity,protein binding,transcription factor binding,NAD-dependent histone deacetylase activity (H3-K14 specific)	Q91WA3_K237_M1	EDEEYLEKVERNVRR	GlyGly (K)	2.15586	3.423e-08	8.78353e-07
P80314	Cct2	Old / Young	T-complex protein 1 subunit beta	ATP binding,ubiquitin protein ligase binding,protein binding involved in protein folding,unfolded protein binding	P80314_K263_M1	VRVDSTAKVAEIEHA	GlyGly (K)	0.969006	3.44929e-08	8.80944e-07
Q64331	Myo6	Old / Young	Unconventional myosin-VI	motor activity,protein binding,calmodulin binding,ATP binding,cadherin binding,actin filament binding	Q64331_K855_M1	TLKKRLDKFNEVVSA	GlyGly (K)	4.70901	3.69855e-08	9.40193e-07
Q8BH44	Coro2b	Old / Young	Coronin-2B	actin filament binding	Q8BH44_K471_M1	RQLQLELKNLRNNPK	GlyGly (K)	1.01848	3.78501e-08	9.5514e-07
P28661	Sept4	Old / Young	Septin-4	magnesium ion binding,GTPase activity,GTP binding,protein homodimerization activity	P28661_K396_M1	RTHMQDLKDVTRETH	GlyGly (K)	2.13293	3.83479e-08	9.5514e-07
P13707	Gpd1	Old / Young	Glycerol-3-phosphate dehydrogenase [NAD(+)], cytoplasmic	glycerol-3-phosphate dehydrogenase [NAD+] activity,glycerol-3-phosphate dehydrogenase activity,protein homodimerization activity,NAD binding	P13707_K313_M1	LHSILQHKGLVDKFP	GlyGly (K)	2.10542	3.83511e-08	9.5514e-07
P28652	Camk2b	Old / Young	Calcium/calmodulin-dependent protein kinase type II subunit beta	protein serine/threonine kinase activity,calmodulin-dependent protein kinase activity,protein binding,calmodulin binding,ATP binding,protein homodimerization activity	P28652_K259_M1	MLTINPAKRITAHEA	GlyGly (K)	-0.957391	3.84034e-08	9.5514e-07
Q9WU78	Pdcd6ip	Old / Young	Programmed cell death 6-interacting protein	protein binding,proteinase activated receptor binding,protein homodimerization activity,protein dimerization activity,calcium-dependent protein binding	Q9WU78_K285_M1	QHAAELIKNVASRYD	GlyGly (K)	1.52627	3.88609e-08	9.60925e-07
Q91WA3	Hdac11	Old / Young	Histone deacetylase 11	histone deacetylase activity,protein binding,transcription factor binding,NAD-dependent histone deacetylase activity (H3-K14 specific)	Q91WA3_K33_M1	ITFMGLEKLHPFDAG	GlyGly (K)	1.66923	4.13015e-08	1.01665e-06
P27601	Gna13	Old / Young	Guanine nucleotide-binding protein subunit alpha-13	GTPase activity,signal transducer activity,protein binding,GTP binding,G-protein beta/gamma-subunit complex binding,type 1 angiotensin receptor binding,D5 dopamine receptor binding,metal ion binding	P27601_K363_M1	RLVFRDVKDTILHDN	GlyGly (K)	1.86971	4.187e-08	1.02143e-06
P80318	Cct3	Old / Young	T-complex protein 1 subunit gamma	RNA binding,protein binding,ATP binding,protein binding involved in protein folding,unfolded protein binding	P80318_K381_M1	ILLRGASKEILSEVE	GlyGly (K)	1.2009	4.18712e-08	1.02143e-06
P11499	Hsp90ab1	Old / Young	Heat shock protein HSP 90-beta	glycoprotein binding,UTP binding,CTP binding,RNA binding,double-stranded RNA binding,protein binding,ATP binding,GTP binding,drug binding,sulfonylurea receptor binding,kinase binding,protein kinase binding,MHC class II protein complex binding,nitric-oxide synthase regulator activity,TPR domain binding,heat shock protein binding,dATP binding,peptide binding,protein homodimerization activity,histon…	P11499_K275_M1	KTKKIKEKYIDQEEL	GlyGly (K)	0.787718	4.64756e-08	1.12869e-06
Q8R3P0	Aspa	Old / Young	Aspartoacylase	aminoacylase activity,protein binding,hydrolase activity, acting on ester bonds,aspartoacylase activity,metal ion binding	Q8R3P0_K305_M1	TKLTLSAKSIRSTLH	GlyGly (K)	4.6226	4.72891e-08	1.14335e-06
Q6PDL0	Dync1li2	Old / Young	Cytoplasmic dynein 1 light intermediate chain 2	microtubule motor activity,protein binding,ATP binding,dynein heavy chain binding	Q6PDL0_K318_M1	PAGWDNEKKIAILHE	GlyGly (K)	1.7157	4.76321e-08	1.14558e-06
Q76MZ3	Ppp2r1a	Old / Young	Serine/threonine-protein phosphatase 2A 65 kDa regulatory subunit A alpha isoform	antigen binding,protein serine/threonine phosphatase activity,protein binding,protein phosphatase regulator activity,protein heterodimerization activity	Q76MZ3_K472_M1	NLKKLVEKFGKEWAH	GlyGly (K)	1.73166	4.78028e-08	1.14558e-06
Q5SYD0	Myo1d	Old / Young	Unconventional myosin-Id	microfilament motor activity,protein binding,calmodulin binding,ATP binding,protein domain specific binding,actin-dependent ATPase activity,calcium-dependent protein binding,actin filament binding	Q5SYD0_K94_M1	KAMKRRSKDTCIMIS	GlyGly (K)	3.04492	4.90497e-08	1.16561e-06
P17156	Hspa2	Old / Young	Heat shock-related 70 kDa protein 2	protein binding,ATP binding,enzyme binding,unfolded protein binding,glycolipid binding,disordered domain specific binding	P17156_K109_M1	PKVQVEYKGEMKTFF	GlyGly (K)	1.48878	4.90671e-08	1.16561e-06
P15626	Gstm2	Old / Young	Glutathione S-transferase Mu 2	glutathione transferase activity,enzyme binding,protein homodimerization activity,glutathione binding,protein heterodimerization activity	P15626_K69_M1	YLIDGSHKITQSNAI	GlyGly (K)	2.58594	5.00643e-08	1.18413e-06
Q5SYD0	Myo1d	Old / Young	Unconventional myosin-Id	microfilament motor activity,protein binding,calmodulin binding,ATP binding,protein domain specific binding,actin-dependent ATPase activity,calcium-dependent protein binding,actin filament binding	Q5SYD0_K532_M1	DTLFQDFKRLMYNSS	GlyGly (K)	3.63068	5.03436e-08	1.18558e-06
Q8K0D0	Cdk17	Old / Young	Cyclin-dependent kinase 17	ATP binding,cyclin-dependent protein serine/threonine kinase activity	Q8K0D0_K221_M1	TENLVALKEIRLEHE	GlyGly (K)	2.3699	5.07546e-08	1.18984e-06
P23927	Cryab	Old / Young	Alpha-crystallin B chain	structural constituent of eye lens,protein binding,microtubule binding,identical protein binding,protein homodimerization activity,metal ion binding,unfolded protein binding	P23927_K90_M1	HFSPEELKVKVLGDV	GlyGly (K)	2.50396	5.09619e-08	1.18984e-06
Q64331	Myo6	Old / Young	Unconventional myosin-VI	motor activity,protein binding,calmodulin binding,ATP binding,cadherin binding,actin filament binding	Q64331_K413_M1	TVIKVPLKVEQANNA	GlyGly (K)	2.4967	5.11854e-08	1.18995e-06
P00920	Ca2	Old / Young	Carbonic anhydrase 2	arylesterase activity,carbonate dehydratase activity,zinc ion binding	P00920_K18_M1	NGPENWHKDFPIANG	GlyGly (K)	2.3796	5.15463e-08	1.19188e-06
P16125	Ldhb	Old / Young	L-lactate dehydrogenase B chain	L-lactate dehydrogenase activity,kinase binding,identical protein binding,NAD binding	P16125_K329_M1	DTLWDIQKDLKDL__	GlyGly (K)	1.78487	5.18831e-08	1.19188e-06
P80315	Cct4	Old / Young	T-complex protein 1 subunit delta	RNA binding,protein binding,ATP binding,protein binding involved in protein folding,unfolded protein binding	P80315_K139_M1	IISESFQKALEKGLE	GlyGly (K)	2.65939	5.20456e-08	1.19188e-06
Q3TB82	Plekhf1	Old / Young	Pleckstrin homology domain-containing family F member 1	phosphatidylinositol-5-phosphate binding,phosphatidylinositol-3-phosphate binding,metal ion binding,phosphatidylinositol-4-phosphate binding	Q3TB82_K215_M1	YRELAAQKLREEARE	GlyGly (K)	2.49294	5.2145e-08	1.19188e-06
P12970	Rpl7a	Old / Young	60S ribosomal protein L7a	RNA binding,protein binding,cadherin binding	P12970_K34_M1	VVNPLFEKRPKNFGI	GlyGly (K)	1.35786	5.41917e-08	1.22062e-06
Q9WVL0	Gstz1	Old / Young	Maleylacetoacetate isomerase	glutathione transferase activity,maleylacetoacetate isomerase activity,protein homodimerization activity	Q9WVL0_K95_M1	LLPQDPQKRAIVRMI	GlyGly (K)	2.50798	5.4281e-08	1.22062e-06
Q8VHQ3	Ppp1r16b	Old / Young	Protein phosphatase 1 regulatory inhibitor subunit 16B	protein phosphatase regulator activity	Q8VHQ3_K415_M1	LLSEFSTKISRGELD	GlyGly (K)	1.84412	5.42996e-08	1.22062e-06
O08759	Ube3a	Old / Young	Ubiquitin-protein ligase E3A	transcription coactivator activity,ubiquitin-protein transferase activity,protein binding,metal ion binding,ubiquitin protein ligase activity	O08759_K817_M1	APVGGLGKLKMIIAK	GlyGly (K)	1.38119	5.49257e-08	1.22961e-06
P18760	Cfl1	Old / Young	Cofilin-1	protein phosphatase binding,actin filament binding,phosphatidylinositol bisphosphate binding	P18760_K73_M1	DPYTTFVKMLPDKDC	GlyGly (K)	2.53966	5.57551e-08	1.24306e-06
Q80ZF8	Adgrb3	Old / Young	Adhesion G protein-coupled receptor B3	G-protein coupled receptor activity,GTPase activator activity,protein binding	Q80ZF8_K1323_M1	VSTQPSMKEESKMNI	GlyGly (K)	-1.4371	5.65132e-08	1.25482e-06
P63017	Hspa8	Old / Young	Heat shock cognate 71 kDa protein	G-protein coupled receptor binding,phosphatidylserine binding,RNA binding,protein binding,ATP binding,ATPase activity,enzyme binding,MHC class II protein complex binding,heat shock protein binding,ubiquitin protein ligase binding,ATPase activity, coupled,cadherin binding,unfolded protein binding,C3HC4-type RING finger domain binding	P63017_K601_M1	HQQKELEKVCNPIIT	GlyGly (K)	0.73917	6.17257e-08	1.35302e-06
P21279	Gnaq	Old / Young	Guanine nucleotide-binding protein G(q) subunit alpha	GTPase activity,signal transducer activity,GTPase activator activity,protein binding,GTP binding,G-protein beta/gamma-subunit complex binding,type 2A serotonin receptor binding,metal ion binding,alkylglycerophosphoethanolamine phosphodiesterase activity	P21279_K72_M1	SGYSDEDKRGFTKLV	GlyGly (K)	0.536307	6.19303e-08	1.35302e-06
P97445	Cacna1a	Old / Young	Voltage-dependent P/Q-type calcium channel subunit alpha-1A	voltage-gated calcium channel activity,protein binding,high voltage-gated calcium channel activity,syntaxin binding,metal ion binding	P97445_K1898_M1	DLLVTPHKSTDLTVG	GlyGly (K)	-0.690991	6.28637e-08	1.36791e-06
Q9CR30	Josd2	Old / Young	Josephin-2	thiol-dependent ubiquitin-specific protease activity	Q9CR30_K142_M1	IYYNLDSKLRAPEAL	GlyGly (K)	3.76165	6.35493e-08	1.37356e-06
P21279	Gnaq	Old / Young	Guanine nucleotide-binding protein G(q) subunit alpha	GTPase activity,signal transducer activity,GTPase activator activity,protein binding,GTP binding,G-protein beta/gamma-subunit complex binding,type 2A serotonin receptor binding,metal ion binding,alkylglycerophosphoethanolamine phosphodiesterase activity	P21279_K107_M1	PYKYEHNKAHAQLVR	GlyGly (K)	1.62761	6.39679e-08	1.37356e-06
Q62348	Tsn	Old / Young	Translin	single-stranded DNA binding,RNA binding,mRNA binding,endonuclease activity,protein binding,protein complex binding,identical protein binding,sequence-specific DNA binding	Q62348_K219_M1	LSIRGFNKETAAACG	GlyGly (K)	2.92825	6.42763e-08	1.37356e-06
P70398	Usp9x	Old / Young	Probable ubiquitin carboxyl-terminal hydrolase FAF-X	protein binding,thiol-dependent ubiquitinyl hydrolase activity,co-SMAD binding	P70398_K1899_M1	GEKNRWYKFDDGDVT	GlyGly (K)	-1.24378	6.46379e-08	1.37356e-06
P15105	Glul	Old / Young	Glutamine synthetase	magnesium ion binding,glutamate decarboxylase activity,glutamate-ammonia ligase activity,protein binding,ATP binding,glutamate binding,manganese ion binding,identical protein binding,dynein light chain binding	P15105_K103_M1	LVLCEVFKYNRKPAE	GlyGly (K)	1.81901	6.51395e-08	1.37883e-06
Q80Y17	Llgl1	Old / Young	Lethal(2) giant larvae protein homolog 1	GTPase activator activity,Rab GTPase binding,protein kinase binding,syntaxin binding	Q80Y17_K501_M1	DDWPPFRKVGCFDPY	GlyGly (K)	3.0878	6.60482e-08	1.38727e-06
P48036	Anxa5	Old / Young	Annexin A5	calcium ion binding,protein binding,calcium-dependent phospholipid binding	P48036_K74_M1	LKSELTGKFEKLIVA	GlyGly (K)	2.20566	6.81805e-08	1.42523e-06
Q9WV80	Snx1	Old / Young	Sorting nexin-1	epidermal growth factor receptor binding,insulin receptor binding,protein binding,phosphatidylinositol binding,identical protein binding,protein homodimerization activity,cadherin binding,protein heterodimerization activity,transferrin receptor binding,leptin receptor binding	Q9WV80_K267_M1	DVREFLEKEELPRAV	GlyGly (K)	1.20624	6.87181e-08	1.42523e-06
Q5SYD0	Myo1d	Old / Young	Unconventional myosin-Id	microfilament motor activity,protein binding,calmodulin binding,ATP binding,protein domain specific binding,actin-dependent ATPase activity,calcium-dependent protein binding,actin filament binding	Q5SYD0_K238_M1	IRVGAQLKSSINDAA	GlyGly (K)	3.4768	6.88335e-08	1.42523e-06
Q7TQF7	Amph	Old / Young	Amphiphysin	protein binding,phospholipid binding	Q7TQF7_K141_M1	RIAKRSRKLVDYDSA	GlyGly (K)	3.76992	6.89034e-08	1.42523e-06
Q6PHZ2	Camk2d	Old / Young	Calcium/calmodulin-dependent protein kinase type II subunit delta	protein serine/threonine kinase activity,calmodulin-dependent protein kinase activity,protein binding,calmodulin binding,ATP binding,sodium channel inhibitor activity,titin binding,protein homodimerization activity,ion channel binding	Q6PHZ2_K147_M1	ENLLLASKSKGAAVK	GlyGly (K)	-1.25926	6.91836e-08	1.4256e-06
Q5SYD0	Myo1d	Old / Young	Unconventional myosin-Id	microfilament motor activity,protein binding,calmodulin binding,ATP binding,protein domain specific binding,actin-dependent ATPase activity,calcium-dependent protein binding,actin filament binding	Q5SYD0_K737_M1	YYRRYKVKSYIHEVA	GlyGly (K)	3.96629	7.03858e-08	1.4449e-06
Q60864	Stip1	Old / Young	Stress-induced-phosphoprotein 1	RNA binding,protein binding,protein C-terminus binding,Hsp70 protein binding,chaperone binding	Q60864_K68_M1	GCKTVDLKPDWGKGY	GlyGly (K)	1.45927	7.31925e-08	1.49687e-06
Q64331	Myo6	Old / Young	Unconventional myosin-VI	motor activity,protein binding,calmodulin binding,ATP binding,cadherin binding,actin filament binding	Q64331_K1090_M1	EEFHRRLKVYHAWKS	GlyGly (K)	2.3215	7.37959e-08	1.5008e-06
P19096	Fasn	Old / Young	Fatty acid synthase	RNA binding,fatty acid synthase activity,[acyl-carrier-protein] S-acetyltransferase activity,[acyl-carrier-protein] S-malonyltransferase activity,3-oxoacyl-[acyl-carrier-protein] synthase activity,3-oxoacyl-[acyl-carrier-protein] reductase (NADPH) activity,3-hydroxypalmitoyl-[acyl-carrier-protein] dehydratase activity,enoyl-[acyl-carrier-protein] reductase (NADPH, B-specific) activity,oleoyl-[acy…	P19096_K41_M1	TDDDRRWKAGLYGLP	GlyGly (K)	3.00803	7.39366e-08	1.5008e-06
Q62465	Vat1	Old / Young	Synaptic vesicle membrane protein VAT-1 homolog	zinc ion binding,oxidoreductase activity	Q62465_K368_M1	LYNQGHIKPRIDSVW	GlyGly (K)	1.58019	7.71143e-08	1.55949e-06
Q8R3U1	Pla2g16	Old / Young	HRAS-like suppressor 3	phospholipase A2 activity,phosphatidylcholine 1-acylhydrolase activity,phosphatidylserine 1-acylhydrolase activity,1-acyl-2-lysophosphatidylserine acylhydrolase activity,transferase activity, transferring acyl groups	Q8R3U1_K79_M1	DKYQVNNKHDEEYTP	GlyGly (K)	3.21542	7.7491e-08	1.5613e-06
Q9Z0G0	Gipc1	Old / Young	PDZ domain-containing protein GIPC1	actin binding,GTPase activator activity,receptor binding,protein binding,myosin binding,PDZ domain binding,protein homodimerization activity,cadherin binding	Q9Z0G0_K80_M1	IEGFTNVKELYGKIA	GlyGly (K)	1.50331	7.85867e-08	1.57749e-06
Q9QYS2	Grm3	Old / Young	Metabotropic glutamate receptor 3	group II metabotropic glutamate receptor activity,calcium channel regulator activity	Q9QYS2_K832_M1	IVLFQPQKNVVTHRL	GlyGly (K)	3.212	7.88746e-08	1.57749e-06
P11798	Camk2a	Old / Young	Calcium/calmodulin-dependent protein kinase type II subunit alpha	protein serine/threonine kinase activity,calmodulin-dependent protein kinase activity,protein binding,calmodulin binding,ATP binding,calcium-dependent protein serine/threonine kinase activity,kinase activity,glutamate receptor binding,protein homodimerization activity,metal ion binding	P11798_K148_M2	LLLASKLKGAAVKLA	GlyGly (K)	-0.97259	7.94407e-08	1.58299e-06
P17742	Ppia	Old / Young	Peptidyl-prolyl cis-trans isomerase A	RNA binding,peptidyl-prolyl cis-trans isomerase activity,cyclosporin A binding	P17742_K44_M1	RALSTGEKGFGYKGS	GlyGly (K)	1.81358	8.40131e-08	1.668e-06
Q04899	Cdk18	Old / Young	Cyclin-dependent kinase 18	ATP binding,cyclin-dependent protein serine/threonine kinase activity	Q04899_K428_M1	LKEIQLQKDPGYRGL	GlyGly (K)	2.8657	8.49178e-08	1.67983e-06
Q91X97	Ncald	Old / Young	Neurocalcin-delta	actin binding,calcium ion binding,tubulin binding,clathrin binding,alpha-tubulin binding	Q91X97_K63_M1	FPYGDASKFAEHVFR	GlyGly (K)	3.36078	8.74858e-08	1.72436e-06
P84096	Rhog	Old / Young	Rho-related GTP-binding protein RhoG	GTPase activity,protein binding,GTP binding	P84096_K166_M1	ALQQDGVKEVFAEAV	GlyGly (K)	3.7186	8.97402e-08	1.75881e-06
P17742	Ppia	Old / Young	Peptidyl-prolyl cis-trans isomerase A	RNA binding,peptidyl-prolyl cis-trans isomerase activity,cyclosporin A binding	P17742_K31_M1	LFADKVPKTAENFRA	GlyGly (K)	1.72569	8.98805e-08	1.75881e-06
Q8VDQ8	Sirt2	Old / Young	NAD-dependent protein deacetylase sirtuin-2	chromatin binding,histone deacetylase activity,protein binding,transcription factor binding,zinc ion binding,NAD-dependent histone deacetylase activity,protein deacetylase activity,NAD-dependent protein deacetylase activity,histone acetyltransferase binding,histone deacetylase binding,tubulin deacetylase activity,ubiquitin binding,NAD-dependent histone deacetylase activity (H4-K16 specific),beta-…	Q8VDQ8_K338_M1	LADLLGWKKELEDLV	GlyGly (K)	1.80383	9.12238e-08	1.76102e-06
Q9R0P5	Dstn	Old / Young	Destrin	actin filament binding	Q9R0P5_K92_M1	YDASFETKESRKEEL	GlyGly (K)	1.59181	9.16069e-08	1.76102e-06
Q8BJU0	Sgta	Old / Young	Small glutamine-rich tetratricopeptide repeat-containing protein alpha	protein homodimerization activity,protein self-association,protein heterodimerization activity,BAT3 complex binding	Q8BJU0_K206_M1	NLKIAELKLREAPSP	GlyGly (K)	1.2332	9.17277e-08	1.76102e-06
P60843	Eif4a1	Old / Young	Eukaryotic initiation factor 4A-I	RNA binding,double-stranded RNA binding,translation initiation factor activity,ATP-dependent RNA helicase activity,protein binding,ATP binding	P60843_K54_M1	IYAYGFEKPSAIQQR	GlyGly (K)	2.63823	9.19356e-08	1.76102e-06
P50396	Gdi1	Old / Young	Rab GDP dissociation inhibitor alpha	Rab GDP-dissociation inhibitor activity,GTPase activator activity,oxidoreductase activity,Rab GTPase binding	P50396_K293_M1	YIPDRVQKAGQVIRI	GlyGly (K)	2.54369	9.35621e-08	1.78555e-06
Q8BZN6	Dock10	Old / Young	Dedicator of cytokinesis protein 10	guanyl-nucleotide exchange factor activity,Rho guanyl-nucleotide exchange factor activity,Rho GTPase binding	Q8BZN6_K1871_M1	AEVVNSEKRLFGRYY	GlyGly (K)	1.26736	9.39226e-08	1.78555e-06
Q8BPU7	Elmo1	Old / Young	Engulfment and cell motility protein 1	protein binding,SH3 domain binding,guanyl-nucleotide exchange factor activity	Q8BPU7_K105_M1	DAKLEALKDLASLSR	GlyGly (K)	2.01135	9.42008e-08	1.78555e-06
Q9D074	Mgrn1	Old / Young	E3 ubiquitin-protein ligase MGRN1	ubiquitin-protein transferase activity,metal ion binding,ubiquitin protein ligase activity	Q9D074_K101_M1	SLRLVRYKEDADSPT	GlyGly (K)	0.796303	9.79967e-08	1.85094e-06
Q99PL6	Ubxn6	Old / Young	UBX domain-containing protein 6		Q99PL6_K257_M1	PQNLARHKQQLLDAE	GlyGly (K)	1.39153	9.83311e-08	1.85094e-06
P00920	Ca2	Old / Young	Carbonic anhydrase 2	arylesterase activity,carbonate dehydratase activity,zinc ion binding	P00920_K80_M1	SQDNAVLKGGPLSDS	GlyGly (K)	3.09157	1.00252e-07	1.8574e-06
P21279	Gnaq	Old / Young	Guanine nucleotide-binding protein G(q) subunit alpha	GTPase activity,signal transducer activity,GTPase activator activity,protein binding,GTP binding,G-protein beta/gamma-subunit complex binding,type 2A serotonin receptor binding,metal ion binding,alkylglycerophosphoethanolamine phosphodiesterase activity	P21279_K158_M1	YQLSDSTKYYLNDLD	GlyGly (K)	1.62539	1.00466e-07	1.8574e-06
P17156	Hspa2	Old / Young	Heat shock-related 70 kDa protein 2	protein binding,ATP binding,enzyme binding,unfolded protein binding,glycolipid binding,disordered domain specific binding	P17156_K542_M1	NRDRVAAKNAVESYT	GlyGly (K)	2.26968	1.00693e-07	1.8574e-06
P11881	Itpr1	Old / Young	Inositol 1,4,5-trisphosphate receptor type 1	inositol 1,4,5-trisphosphate-sensitive calcium-release channel activity,calcium ion binding,protein binding,calcium-release channel activity,calcium channel inhibitor activity,phosphatidylinositol binding	P11881_K1654_M1	ESGGFICKLIKHTKQ	GlyGly (K)	-1.27923	1.01253e-07	1.8574e-06
P00920	Ca2	Old / Young	Carbonic anhydrase 2	arylesterase activity,carbonate dehydratase activity,zinc ion binding	P00920_K57_M1	SYDKAASKSIVNNGH	GlyGly (K)	2.09027	1.01415e-07	1.8574e-06
P60202	Plp1	Old / Young	Myelin proteolipid protein	protein binding,structural constituent of myelin sheath	P60202_K105_M1	RQIFGDYKTTICGKG	GlyGly (K)	0.973315	1.01547e-07	1.8574e-06
Q3UFK8	Frmd8	Old / Young	FERM domain-containing protein 8	molecular_function	Q3UFK8_K153_M1	RLLYEEAKGNVLTAR	GlyGly (K)	4.72647	1.01748e-07	1.8574e-06
Q8CHH9	Sept8	Old / Young	Septin-8	molecular_function,GTP binding	Q8CHH9_K402_M1	TNAFNCRKAAMEALQ	GlyGly (K)	0.619488	1.03051e-07	1.87491e-06
P18760	Cfl1	Old / Young	Cofilin-1	protein phosphatase binding,actin filament binding,phosphatidylinositol bisphosphate binding	P18760_K45_M1	FCLSEDKKNIILEEG	GlyGly (K)	1.91407	1.03629e-07	1.87665e-06
Q8R4V2	Dusp15	Old / Young	Dual specificity protein phosphatase 15	protein tyrosine phosphatase activity,protein tyrosine/serine/threonine phosphatase activity,phosphatase activity	Q8R4V2_K145_M1	FGWANSQKLRRQLEE	GlyGly (K)	2.74684	1.04189e-07	1.87678e-06
Q9D6F9	Tubb4a	Old / Young	Tubulin beta-4A chain	GTPase activity,structural constituent of cytoskeleton,calcium ion binding,GTP binding	Q9D6F9_K379_M1	TAIQELFKRISEQFT	GlyGly (K)	2.89385	1.04909e-07	1.88351e-06
Q63844	Mapk3	Old / Young	Mitogen-activated protein kinase 3	phosphotyrosine binding,protein kinase activity,protein serine/threonine kinase activity,MAP kinase activity,protein binding,ATP binding,phosphatase binding,scaffold protein binding	Q63844_K303_M1	LFPKSDSKALDLLDR	GlyGly (K)	4.4405	1.06075e-07	1.8951e-06
P39054	Dnm2	Old / Young	Dynamin-2	GTPase activity,protein binding,GTP binding,microtubule binding,SH3 domain binding,protein kinase binding,D2 dopamine receptor binding,protein complex binding,phosphatidylinositol 3-kinase regulatory subunit binding,WW domain binding,nitric-oxide synthase binding	P39054_K191_M1	SDALKLAKEVDPQGL	GlyGly (K)	2.37822	1.06251e-07	1.8951e-06
P03995	Gfap	Old / Young	Glial fibrillary acidic protein	glycoprotein binding,integrin binding,structural molecule activity,structural constituent of cytoskeleton,protein binding,kinase binding,identical protein binding	P03995_K199_M1	EEIQFLRKIYEEEVR	GlyGly (K)	1.88089	1.08639e-07	1.92937e-06
O08553	Dpysl2	Old / Young	Dihydropyrimidinase-related protein 2	protein binding,microtubule binding,hydrolase activity, acting on carbon-nitrogen (but not peptide) bonds,protein kinase binding,identical protein binding	O08553_K258_M1	YVTKVMSKSAAEVIA	GlyGly (K)	4.05996	1.08882e-07	1.92937e-06
Q8CHH9	Sept8	Old / Young	Septin-8	molecular_function,GTP binding	Q8CHH9_K353_M1	QMFVNKVKETELELK	GlyGly (K)	0.982894	1.09912e-07	1.9413e-06
Q8VHQ3	Ppp1r16b	Old / Young	Protein phosphatase 1 regulatory inhibitor subunit 16B	protein phosphatase regulator activity	Q8VHQ3_K36_M1	RRAQQLKKWAQYEQD	GlyGly (K)	2.44483	1.10803e-07	1.95071e-06
O55128	Sap18	Old / Young	Histone deacetylase complex subunit SAP18	RNA binding,protein binding	O55128_K74_M1	KELTSLVKEVYPEAR	GlyGly (K)	-0.821775	1.14234e-07	1.9877e-06
P50396	Gdi1	Old / Young	Rab GDP dissociation inhibitor alpha	Rab GDP-dissociation inhibitor activity,GTPase activator activity,oxidoreductase activity,Rab GTPase binding	P50396_K269_M1	NGKVVGVKSEGEVAR	GlyGly (K)	2.33628	1.15094e-07	1.99398e-06
P16330	Cnp	Old / Young	2',3'-cyclic-nucleotide 3'-phosphodiesterase	RNA binding,2',3'-cyclic-nucleotide 3'-phosphodiesterase activity,cyclic nucleotide binding	P16330_K163_M1	DCAQLKEKNQWQLSA	GlyGly (K)	0.940879	1.15467e-07	1.9941e-06
Q8BW75	Maob	Old / Young	Amine oxidase [flavin-containing] B	primary amine oxidase activity,protein homodimerization activity,flavin adenine dinucleotide binding	Q8BW75_K222_M1	GQVSERIKDILGDRV	GlyGly (K)	1.45189	1.16145e-07	1.99946e-06
P00920	Ca2	Old / Young	Carbonic anhydrase 2	arylesterase activity,carbonate dehydratase activity,zinc ion binding	P00920_K132_M1	TKYGDFGKAVQQPDG	GlyGly (K)	4.23398	1.17436e-07	2.0153e-06
Q80TR1	Adgrl1	Old / Young	Adhesion G protein-coupled receptor L1	G-protein coupled receptor activity,latrotoxin receptor activity,carbohydrate binding,cell adhesion molecule binding	Q80TR1_K1031_M1	IRSSSVLKPDSSRLD	GlyGly (K)	-0.646239	1.18163e-07	2.01829e-06
P62983	Rps27a	Old / Young	Ubiquitin-40S ribosomal protein S27a	RNA binding,structural constituent of ribosome,metal ion binding	P62983_K6_M2	__MQIFVKTLTGKTI	GlyGly (K)	1.57866	1.18352e-07	2.01829e-06
Q99MB7	Rnf141	Old / Young	RING finger protein 141	DNA binding,ubiquitin-protein transferase activity,metal ion binding	Q99MB7_K58_M1	KVAAGQEKHLLFEVQ	GlyGly (K)	2.0728	1.24061e-07	2.10246e-06
P80313	Cct7	Old / Young	T-complex protein 1 subunit eta	protein binding,ATP binding,identical protein binding,protein binding involved in protein folding,unfolded protein binding	P80313_K109_M1	AEFLKQVKPYVEEGL	GlyGly (K)	3.94904	1.26021e-07	2.12753e-06
Q9JKB1	Uchl3	Old / Young	Ubiquitin carboxyl-terminal hydrolase isozyme L3	thiol-dependent ubiquitin-specific protease activity,peptidase activity,ubiquitin binding,ubiquitinyl hydrolase activity	Q9JKB1_K136_M1	MSPEERAKFLENYDA	GlyGly (K)	1.19243	1.26692e-07	2.12753e-06
Q9D154	Serpinb1a	Old / Young	Leukocyte elastase inhibitor A	serine-type endopeptidase inhibitor activity	Q9D154_K254_M1	EKQITLEKLLEWTKR	GlyGly (K)	3.83946	1.26713e-07	2.12753e-06
Q76MZ3	Ppp2r1a	Old / Young	Serine/threonine-protein phosphatase 2A 65 kDa regulatory subunit A alpha isoform	antigen binding,protein serine/threonine phosphatase activity,protein binding,protein phosphatase regulator activity,protein heterodimerization activity	Q76MZ3_K34_M1	LRLNSIKKLSTIALA	GlyGly (K)	0.562726	1.27926e-07	2.14128e-06
Q9WU78	Pdcd6ip	Old / Young	Programmed cell death 6-interacting protein	protein binding,proteinase activated receptor binding,protein homodimerization activity,protein dimerization activity,calcium-dependent protein binding	Q9WU78_K19_M1	TSEVDLAKPLVKFIQ	GlyGly (K)	2.14138	1.29291e-07	2.1575e-06
P14069	S100a6	Old / Young	Protein S100-A6	calcium ion binding,protein binding,tropomyosin binding,zinc ion binding,ion transmembrane transporter activity,protein homodimerization activity,S100 protein binding,calcium-dependent protein binding	P14069_K47_M1	KELTIGSKLQDAEIA	GlyGly (K)	2.27284	1.30227e-07	2.16647e-06
P23927	Cryab	Old / Young	Alpha-crystallin B chain	structural constituent of eye lens,protein binding,microtubule binding,identical protein binding,protein homodimerization activity,metal ion binding,unfolded protein binding	P23927_K166_M1	IPITREEKPAVAAAP	GlyGly (K)	3.11516	1.31314e-07	2.17789e-06
P21279	Gnaq	Old / Young	Guanine nucleotide-binding protein G(q) subunit alpha	GTPase activity,signal transducer activity,GTPase activator activity,protein binding,GTP binding,G-protein beta/gamma-subunit complex binding,type 2A serotonin receptor binding,metal ion binding,alkylglycerophosphoethanolamine phosphodiesterase activity	P21279_K52_M1	LGTGESGKSTFIKQM	GlyGly (K)	3.45536	1.32822e-07	2.1962e-06
Q91YT8	Tmem63a	Old / Young	CSC1-like protein 1	molecular_function,nucleic acid binding	Q91YT8_K291_M1	YYTNLQAKTGRRTLI	GlyGly (K)	1.64757	1.34716e-07	2.22078e-06
Q60790	Rasa3	Old / Young	Ras GTPase-activating protein 3	GTPase activator activity,calcium-release channel activity,metal ion binding	Q60790_K251_M1	GELRLPLKILRHSSS	GlyGly (K)	3.35685	1.37347e-07	2.2573e-06
Q04899	Cdk18	Old / Young	Cyclin-dependent kinase 18	ATP binding,cyclin-dependent protein serine/threonine kinase activity	Q04899_K126_M1	ETYVKLDKLGEGTYA	GlyGly (K)	3.6664	1.38099e-07	2.26097e-06
O88703	Hcn2	Old / Young	Potassium/sodium hyperpolarization-activated cyclic nucleotide-gated channel 2	intracellular cAMP activated cation channel activity,voltage-gated sodium channel activity,voltage-gated potassium channel activity,protein binding,cAMP binding,identical protein binding	O88703_K484_M1	YEHRYQGKMFDEDSI	GlyGly (K)	1.69466	1.38401e-07	2.26097e-06
Q99K85	Psat1	Old / Young	Phosphoserine aminotransferase	O-phospho-L-serine:2-oxoglutarate aminotransferase activity	Q99K85_K323_M1	LEKRFLDKAVELNMI	GlyGly (K)	1.87629	1.41581e-07	2.29911e-06
Q9D154	Serpinb1a	Old / Young	Leukocyte elastase inhibitor A	serine-type endopeptidase inhibitor activity	Q9D154_K272_M1	EFIDVHVKLPRFKIE	GlyGly (K)	3.01733	1.4252e-07	2.30747e-06
Q60770	Stxbp3	Old / Young	Syntaxin-binding protein 3	protein binding,syntaxin-1 binding,syntaxin binding	Q60770_K214_M1	LAQLVEKKLEDYYKI	GlyGly (K)	2.88299	1.46295e-07	2.34163e-06
P82343	Renbp	Old / Young	N-acylglucosamine 2-epimerase	endopeptidase inhibitor activity,ATP binding,protein homodimerization activity,N-acylglucosamine 2-epimerase activity	P82343_K23_M1	RETLQVWKKRVEQEL	GlyGly (K)	3.1491	1.46335e-07	2.34163e-06
Q62465	Vat1	Old / Young	Synaptic vesicle membrane protein VAT-1 homolog	zinc ion binding,oxidoreductase activity	Q62465_K268_M1	EIKKISPKGVDIVMD	GlyGly (K)	0.990996	1.46614e-07	2.34163e-06
Q04447	Ckb	Old / Young	Creatine kinase B-type	creatine kinase activity,protein binding,ATP binding,ubiquitin protein ligase binding	Q04447_K32_M1	SHNNHMAKVLTPELY	GlyGly (K)	1.2336	1.46622e-07	2.34163e-06
P05064	Aldoa	Old / Young	Fructose-bisphosphate aldolase A	protease binding,RNA binding,fructose-bisphosphate aldolase activity,cytoskeletal protein binding,identical protein binding,cadherin binding,fructose binding	P05064_K99_M1	RPFPQVIKSKGGVVG	GlyGly (K)	0.687232	1.56438e-07	2.48837e-06
P31786	Dbi	Old / Young	Acyl-CoA-binding protein	lipid binding,long-chain fatty acyl-CoA binding,protein dimerization activity	P31786_K8_M1	MSQAEFDKAAEEVKR	GlyGly (K)	3.96276	1.57765e-07	2.48856e-06
Q91XM9	Dlg2	Old / Young	Disks large homolog 2	guanylate kinase activity,protein binding,kinase binding,ionotropic glutamate receptor binding	Q91XM9_K357_M1	TVNKLCDKPASPRHY	GlyGly (K)	-0.675913	1.57822e-07	2.48856e-06
Q5SYD0	Myo1d	Old / Young	Unconventional myosin-Id	microfilament motor activity,protein binding,calmodulin binding,ATP binding,protein domain specific binding,actin-dependent ATPase activity,calcium-dependent protein binding,actin filament binding	Q5SYD0_K994_M1	QPQPDFTKNRSGFIL	GlyGly (K)	2.49422	1.59805e-07	2.51058e-06
P63087	Ppp1cc	Old / Young	Serine/threonine-protein phosphatase PP1-gamma catalytic subunit	RNA binding,protein serine/threonine phosphatase activity,protein binding,lamin binding,protein C-terminus binding,protein phosphatase 1 binding,phosphatase activity,protein kinase binding,protein domain specific binding,protein complex binding,metal ion binding,protein N-terminus binding	P63087_K238_M1	VVAKFLHKHDLDLIC	GlyGly (K)	1.80423	1.60142e-07	2.51058e-06
P61080	Ube2d1	Old / Young	Ubiquitin-conjugating enzyme E2 D1	ubiquitin-protein transferase activity,protein binding,ATP binding,ubiquitin conjugating enzyme activity	P61080_K8_M1	MALKRIQKELSDLQR	GlyGly (K)	1.922	1.60854e-07	2.5145e-06
A2APV2	Fmnl2	Old / Young	Formin-like protein 2	actin binding,Rho GTPase binding,cadherin binding	A2APV2_K746_M1	LPTENEVKVLRLYER	GlyGly (K)	3.88214	1.63824e-07	2.55359e-06
P40142	Tkt	Old / Young	Transketolase	transketolase activity,protein homodimerization activity,metal ion binding,cofactor binding	P40142_K319_M1	GDKIATRKAYGLALA	GlyGly (K)	0.621179	1.64708e-07	2.55469e-06
P03995	Gfap	Old / Young	Glial fibrillary acidic protein	glycoprotein binding,integrin binding,structural molecule activity,structural constituent of cytoskeleton,protein binding,kinase binding,identical protein binding	P03995_K108_M1	LRAKEPTKLADVYQA	GlyGly (K)	1.43954	1.64834e-07	2.55469e-06
P23927	Cryab	Old / Young	Alpha-crystallin B chain	structural constituent of eye lens,protein binding,microtubule binding,identical protein binding,protein homodimerization activity,metal ion binding,unfolded protein binding	P23927_K103_M1	DVIEVHGKHEERQDE	GlyGly (K)	2.48879	1.65964e-07	2.56489e-06
P18872	Gnao1	Old / Young	Guanine nucleotide-binding protein G(o) subunit alpha	GTPase activity,signal transducer activity,protein binding,GTP binding,G-protein beta/gamma-subunit complex binding,G-protein coupled serotonin receptor binding,mu-type opioid receptor binding,GTPase activating protein binding,metal ion binding,corticotropin-releasing hormone receptor 1 binding	P18872_K278_M1	KKDLFGEKIKKSPLT	GlyGly (K)	2.39227	1.66848e-07	2.57125e-06
Q6ZWU9	Rps27	Old / Young	40S ribosomal protein S27	structural constituent of ribosome,protein binding,metal ion binding	Q6ZWU9_K16_M1	HPSPEEEKRKHKKKR	GlyGly (K)	1.60021	1.68009e-07	2.58183e-06
Q99L47	St13	Old / Young	Hsc70-interacting protein	protein domain specific binding,Hsp70 protein binding,protein complex binding,dATP binding,identical protein binding,protein dimerization activity,unfolded protein binding,chaperone binding	Q99L47_K159_M1	KRASVFVKLQKPNAA	GlyGly (K)	1.59693	1.74249e-07	2.67019e-06
P14094	Atp1b1	Old / Young	Sodium/potassium-transporting ATPase subunit beta-1	ATPase activator activity,protein binding,protein C-terminus binding,protein kinase binding,MHC class II protein complex binding,ATPase binding,sodium:potassium-exchanging ATPase activity,ATP binding,drug binding,ATPase activity,potassium ion binding,sodium ion binding	P14094_K118_M1	KYKDSAQKDDMIFED	GlyGly (K)	1.96699	1.75536e-07	2.67581e-06
Q64331	Myo6	Old / Young	Unconventional myosin-VI	motor activity,protein binding,calmodulin binding,ATP binding,cadherin binding,actin filament binding	Q64331_K196_M1	LEAFGNAKTVRNNNS	GlyGly (K)	2.56928	1.756e-07	2.67581e-06
Q9WV95	Phlda3	Old / Young	Pleckstrin homology-like domain family A member 3	phosphatidylinositol-4,5-bisphosphate binding,phosphatidylinositol-3,4,5-trisphosphate binding,phosphatidylinositol-5-phosphate binding,phosphatidylinositol-3-phosphate binding,phosphatidylinositol-3,4-bisphosphate binding,phosphatidylinositol-3,5-bisphosphate binding	Q9WV95_K9_M1	TAAATVLKEGVLEKR	GlyGly (K)	3.7211	1.7676e-07	2.68596e-06
Q62048	Pea15	Old / Young	Astrocytic phosphoprotein PEA-15	protein kinase C binding	Q62048_K54_M1	SFLESHNKLDKDNLS	GlyGly (K)	2.8254	1.77381e-07	2.6879e-06
Q62048	Pea15	Old / Young	Astrocytic phosphoprotein PEA-15	protein kinase C binding	Q62048_K98_M1	EEEELDTKLTRIPSA	GlyGly (K)	2.1146	1.79849e-07	2.71772e-06
P35700	Prdx1	Old / Young	Peroxiredoxin-1	RNA binding,peroxidase activity,protein binding,thioredoxin peroxidase activity,identical protein binding,cadherin binding	P35700_K136_M1	GLFIIDDKGILRQIT	GlyGly (K)	3.32487	1.81102e-07	2.72907e-06
Q93092	Taldo1	Old / Young	Transaldolase	sedoheptulose-7-phosphate:D-glyceraldehyde-3-phosphate glyceronetransferase activity,monosaccharide binding	Q93092_K204_M1	HVANTDKKSYEPQED	GlyGly (K)	1.1239	1.84327e-07	2.77e-06
Q80TH2	Erbb2ip	Old / Young	Protein LAP2	receptor binding,ErbB-2 class receptor binding,integrin binding,protein binding	Q80TH2_K411_M1	KPLIPLQKETDTETQ	GlyGly (K)	2.16204	1.85253e-07	2.77625e-06
P62880	Gnb2	Old / Young	Guanine nucleotide-binding protein G(I)/G(S)/G(T) subunit beta-2	GTPase activity,signal transducer activity,calcium channel regulator activity,protein binding,protein complex binding,GTPase binding	P62880_K89_M1	WDSYTTNKVHAIPLR	GlyGly (K)	3.51415	1.87348e-07	2.79993e-06
P68254	Ywhaq	Old / Young	14-3-3 protein theta	protein binding,protein C-terminus binding,protein domain specific binding,ion channel binding,protein N-terminus binding,14-3-3 protein binding	P68254_K85_M1	LIKDYREKVESELRS	GlyGly (K)	1.7109	1.89231e-07	2.82032e-06
P54729	Nub1	Old / Young	NEDD8 ultimate buster 1	molecular_function	P54729_K370_M1	NKARQLFKELYIDPS	GlyGly (K)	0.75598	1.90433e-07	2.83048e-06
Q9DBG5	Plin3	Old / Young	Perilipin-3	cadherin binding	Q9DBG5_K322_M1	DAEKDPAKPEQVEAR	GlyGly (K)	5.32839	1.98658e-07	2.94469e-06
P63017	Hspa8	Old / Young	Heat shock cognate 71 kDa protein	G-protein coupled receptor binding,phosphatidylserine binding,RNA binding,protein binding,ATP binding,ATPase activity,enzyme binding,MHC class II protein complex binding,heat shock protein binding,ubiquitin protein ligase binding,ATPase activity, coupled,cadherin binding,unfolded protein binding,C3HC4-type RING finger domain binding	P63017_K589_M1	DKNQTAEKEEFEHQQ	GlyGly (K)	3.74343	2.00361e-07	2.96185e-06
Q9WUD8	Faim	Old / Young	Fas apoptotic inhibitory molecule 1		Q9WUD8_K29_M1	EHGTTSGKRVVYVDG	GlyGly (K)	2.40859	2.06328e-07	3.0418e-06
Q8R3V5	Sh3glb2	Old / Young	Endophilin-B2	identical protein binding,cadherin binding	Q8R3V5_K50_M1	LARADSTKNWTERIL	GlyGly (K)	2.31056	2.12534e-07	3.09969e-06
O70309	Itgb5	Old / Young	Integrin beta-5	receptor activity,integrin binding,protein binding	O70309_K756_M1	HDRREFAKFQSERSR	GlyGly (K)	4.10186	2.15379e-07	3.13279e-06
P63028	Tpt1	Old / Young	Translationally-controlled tumor protein	RNA binding,calcium ion binding,protein binding,microtubule binding,transcription factor binding	P63028_K19_M1	ELFSDIYKIREIADG	GlyGly (K)	3.20727	2.21276e-07	3.19661e-06
Q9R1R2	Trim3	Old / Young	Tripartite motif-containing protein 3	ubiquitin-protein transferase activity,protein binding,zinc ion binding,ubiquitin protein ligase activity	Q9R1R2_K159_M1	RDVVEQHKAALQRQL	GlyGly (K)	1.89276	2.2153e-07	3.19661e-06
Q61553	Fscn1	Old / Young	Fascin	RNA binding,actin binding,protein binding,drug binding,protein binding, bridging,cadherin binding,actin filament binding	Q61553_K479_M1	GDHAGVLKACAETID	GlyGly (K)	3.96938	2.24553e-07	3.21798e-06
P62259	Ywhae	Old / Young	14-3-3 protein epsilon	RNA binding,calcium channel regulator activity,protein binding,potassium channel regulator activity,enzyme binding,protein domain specific binding,MHC class II protein complex binding,ubiquitin protein ligase binding,histone deacetylase binding,ion channel binding,cadherin binding,protein heterodimerization activity,phosphoserine binding,phosphoprotein binding	P62259_K142_M1	FATGNDRKEAAENSL	GlyGly (K)	0.84758	2.25197e-07	3.21798e-06
P08752	Gnai2	Old / Young	Guanine nucleotide-binding protein G(i) subunit alpha-2	G-protein coupled receptor binding,GTPase activity,signal transducer activity,protein binding,GTP binding,G-protein beta/gamma-subunit complex binding,metal ion binding	P08752_K307_M1	AASYIQSKFEDLNKR	GlyGly (K)	3.5742	2.25377e-07	3.21798e-06
Q8VHN8	Nudt16l1	Old / Young	Protein syndesmos	RNA binding,snoRNA binding,protein homodimerization activity,m7G(5')pppN diphosphatase activity	Q8VHN8_K151_M1	RVPLYTQKDRVGGFP	GlyGly (K)	1.84218	2.26732e-07	3.22886e-06
Q9CRG1	Tm7sf3	Old / Young	Transmembrane 7 superfamily member 3	molecular_function	Q9CRG1_K553_M1	RIKELFQKEQPAGER	GlyGly (K)	0.847575	2.27451e-07	3.23063e-06
O55131	Sept7	Old / Young	Septin-7	protein binding,GTP binding,identical protein binding,cadherin binding,protein heterodimerization activity	O55131_K325_M1	YNGVDNNKNKGQLTK	GlyGly (K)	2.18102	2.2811e-07	3.23156e-06
P11499	Hsp90ab1	Old / Young	Heat shock protein HSP 90-beta	glycoprotein binding,UTP binding,CTP binding,RNA binding,double-stranded RNA binding,protein binding,ATP binding,GTP binding,drug binding,sulfonylurea receptor binding,kinase binding,protein kinase binding,MHC class II protein complex binding,nitric-oxide synthase regulator activity,TPR domain binding,heat shock protein binding,dATP binding,peptide binding,protein homodimerization activity,histon…	P11499_K428_M1	EDKENYKKFYEAFSK	GlyGly (K)	1.41033	2.29468e-07	3.24235e-06
Q8BTG3	Tcp11l1	Old / Young	T-complex protein 11-like protein 1	molecular_function	Q8BTG3_K102_M1	LAEGSLEKRVKEIVH	GlyGly (K)	2.57493	2.30066e-07	3.24239e-06
O08553	Dpysl2	Old / Young	Dihydropyrimidinase-related protein 2	protein binding,microtubule binding,hydrolase activity, acting on carbon-nitrogen (but not peptide) bonds,protein kinase binding,identical protein binding	O08553_K368_M1	RMSVIWDKAVVTGKM	GlyGly (K)	0.823796	2.32143e-07	3.25662e-06
O70421	Fzd1	Old / Young	Frizzled-1	G-protein coupled receptor activity,receptor binding,frizzled binding,Wnt-protein binding,PDZ domain binding,Wnt-activated receptor activity	O70421_K636_M1	YTRLTNSKQGETTV_	GlyGly (K)	-0.606584	2.32273e-07	3.25662e-06
Q5SRX1	Tom1l2	Old / Young	TOM1-like protein 2	protein kinase binding,clathrin binding	Q5SRX1_K400_M1	NSLAEQRKTVTYEDP	GlyGly (K)	0.893019	2.33729e-07	3.26249e-06
Q61753	Phgdh	Old / Young	D-3-phosphoglycerate dehydrogenase	phosphoglycerate dehydrogenase activity,NAD binding	Q61753_K69_M1	DVINAAEKLQVVGRA	GlyGly (K)	4.71369	2.33891e-07	3.26249e-06
Q8K298	Anln	Old / Young	Actin-binding protein anillin	actin binding,cadherin binding	Q8K298_K764_M1	LLLIATEKRALLIDE	GlyGly (K)	3.5789	2.40085e-07	3.34032e-06
Q9JL62	Gltp	Old / Young	Glycolipid transfer protein	lipid binding,glycolipid transporter activity,glycolipid binding	Q9JL62_K66_M1	VYDTDPAKFKTLQNI	GlyGly (K)	2.02513	2.41485e-07	3.35122e-06
B2RUR8	Otud7b	Old / Young	OTU domain-containing protein 7B	DNA binding,thiol-dependent ubiquitin-specific protease activity,protein binding,cysteine-type peptidase activity,zinc ion binding,thiol-dependent ubiquitinyl hydrolase activity,K63-linked polyubiquitin binding,Lys48-specific deubiquitinase activity	B2RUR8_K263_M1	KEWNELIKLASSEPR	GlyGly (K)	0.677467	2.42242e-07	3.35318e-06
Q8VD66	Abhd4	Old / Young	Abhydrolase domain-containing protein 4	hydrolase activity	Q8VD66_K66_M1	VTVSPEQKDRTPLVM	GlyGly (K)	3.11098	2.45285e-07	3.3763e-06
P08228	Sod1	Old / Young	Superoxide dismutase [Cu-Zn]	superoxide dismutase activity,copper ion binding,protein binding,zinc ion binding,protein phosphatase 2B binding,identical protein binding,Rac GTPase binding,chaperone binding	P08228_K123_M1	RTMVVHEKQDDLGKG	GlyGly (K)	0.820257	2.45356e-07	3.3763e-06
Q8C3W1	NaN	Old / Young	Uncharacterized protein C1orf198 homolog	molecular_function	Q8C3W1_K53_M1	DKEKIREKYGPEWAR	GlyGly (K)	1.13423	2.45775e-07	3.3763e-06
P62878	Rbx1	Old / Young	E3 ubiquitin-protein ligase RBX1	ubiquitin-protein transferase activity,protein binding,eukaryotic initiation factor 4E binding,zinc ion binding,ligase activity,NEDD8 transferase activity,ubiquitin protein ligase binding,protein complex binding,ubiquitin-ubiquitin ligase activity,ubiquitin protein ligase activity,cullin family protein binding	P62878_K105_M1	NREWEFQKYGH____	GlyGly (K)	2.83074	2.48305e-07	3.39895e-06
P63087	Ppp1cc	Old / Young	Serine/threonine-protein phosphatase PP1-gamma catalytic subunit	RNA binding,protein serine/threonine phosphatase activity,protein binding,lamin binding,protein C-terminus binding,protein phosphatase 1 binding,phosphatase activity,protein kinase binding,protein domain specific binding,protein complex binding,metal ion binding,protein N-terminus binding	P63087_K260_M1	DGYEFFAKRQLVTLF	GlyGly (K)	2.12297	2.5051e-07	3.41547e-06
Q60790	Rasa3	Old / Young	Ras GTPase-activating protein 3	GTPase activator activity,calcium-release channel activity,metal ion binding	Q60790_K32_M1	PSYPGPNKMRDCYCT	GlyGly (K)	3.19711	2.5277e-07	3.43767e-06
Q8R3P0	Aspa	Old / Young	Aspartoacylase	aminoacylase activity,protein binding,hydrolase activity, acting on ester bonds,aspartoacylase activity,metal ion binding	Q8R3P0_K48_M1	HRAGLDVKPFITNPR	GlyGly (K)	2.84379	2.53824e-07	3.4434e-06
Q68FF6	Git1	Old / Young	ARF GTPase-activating protein GIT1	GTPase activator activity,protein binding,protein complex binding,metal ion binding	Q68FF6_K135_M1	VTAKDLSKQLHSSVR	GlyGly (K)	1.99162	2.55539e-07	3.45804e-06
Q8VHQ3	Ppp1r16b	Old / Young	Protein phosphatase 1 regulatory inhibitor subunit 16B	protein phosphatase regulator activity	Q8VHQ3_K16_M1	TELQLLEKVPTLERL	GlyGly (K)	2.52654	2.57618e-07	3.47752e-06
Q3USB7	Plcl1	Old / Young	Inactive phospholipase C-like protein 1	phosphatidylinositol phospholipase C activity,signal transducer activity,GABA receptor binding,inositol 1,4,5 trisphosphate binding	Q3USB7_K637_M1	EDFVNYNKKFLSRVY	GlyGly (K)	3.20966	2.60167e-07	3.4958e-06
Q9DBJ1	Pgam1	Old / Young	Phosphoglycerate mutase 1	bisphosphoglycerate mutase activity,phosphoglycerate mutase activity,hydrolase activity,protein kinase binding,2,3-bisphosphoglycerate-dependent phosphoglycerate mutase activity	Q9DBJ1_K39_M1	PAGHEEAKRGGQALR	GlyGly (K)	1.44204	2.60855e-07	3.4958e-06
P16330	Cnp	Old / Young	2',3'-cyclic-nucleotide 3'-phosphodiesterase	RNA binding,2',3'-cyclic-nucleotide 3'-phosphodiesterase activity,cyclic nucleotide binding	P16330_K243_M1	ELVSYFGKRPPGVLH	GlyGly (K)	2.43955	2.609e-07	3.4958e-06
P11798	Camk2a	Old / Young	Calcium/calmodulin-dependent protein kinase type II subunit alpha	protein serine/threonine kinase activity,calmodulin-dependent protein kinase activity,protein binding,calmodulin binding,ATP binding,calcium-dependent protein serine/threonine kinase activity,kinase activity,glutamate receptor binding,protein homodimerization activity,metal ion binding	P11798_K258_M1	MLTINPSKRITAAEA	GlyGly (K)	-0.989727	2.66023e-07	3.55568e-06
O70318	Epb41l2	Old / Young	Band 4.1-like protein 2	actin binding,structural constituent of cytoskeleton,protein binding,spectrin binding,PH domain binding	O70318_K367_M1	HTKELEEKVSELHKT	GlyGly (K)	1.40579	2.69056e-07	3.5713e-06
Q8VDQ8	Sirt2	Old / Young	NAD-dependent protein deacetylase sirtuin-2	chromatin binding,histone deacetylase activity,protein binding,transcription factor binding,zinc ion binding,NAD-dependent histone deacetylase activity,protein deacetylase activity,NAD-dependent protein deacetylase activity,histone acetyltransferase binding,histone deacetylase binding,tubulin deacetylase activity,ubiquitin binding,NAD-dependent histone deacetylase activity (H4-K16 specific),beta-…	Q8VDQ8_K210_M1	EYTMGWMKEKIFSEA	GlyGly (K)	1.59535	2.69337e-07	3.5713e-06
P02088	Hbb-b1	Old / Young	Hemoglobin subunit beta-1	oxygen transporter activity,iron ion binding,oxygen binding,heme binding	P02088_K60_M1	SAIMGNAKVKAHGKK	GlyGly (K)	-0.937981	2.69817e-07	3.5713e-06
P63318	Prkcg	Old / Young	Protein kinase C gamma type	protein kinase activity,protein serine/threonine kinase activity,calcium-dependent protein kinase C activity,protein serine/threonine/tyrosine kinase activity,protein binding,ATP binding,zinc ion binding	P63318_K503_M1	ITDFGMCKENVFPGS	GlyGly (K)	-0.842143	2.72783e-07	3.59245e-06
Q5SYD0	Myo1d	Old / Young	Unconventional myosin-Id	microfilament motor activity,protein binding,calmodulin binding,ATP binding,protein domain specific binding,actin-dependent ATPase activity,calcium-dependent protein binding,actin filament binding	Q5SYD0_K656_M1	NHDLPSDKEAVKKLI	GlyGly (K)	3.41774	2.72999e-07	3.59245e-06
Q99K85	Psat1	Old / Young	Phosphoserine aminotransferase	O-phospho-L-serine:2-oxoglutarate aminotransferase activity	Q99K85_K190_M1	SRPVDVSKFGVIFAG	GlyGly (K)	3.25707	2.73396e-07	3.59245e-06
Q6URW6	Myh14	Old / Young	Myosin-14	microfilament motor activity,calmodulin binding,ATP binding,ATPase activity,actin-dependent ATPase activity,actin filament binding	Q6URW6_K884_M1	ARAQELQKVQELQQQ	GlyGly (K)	3.24158	2.77467e-07	3.63716e-06
Q8BH31	Mfsd8	Old / Young	Major facilitator superfamily domain-containing protein 8	molecular_function	Q8BH31_K449_M1	YSKVLGPKPQGIYMG	GlyGly (K)	1.45992	2.84241e-07	3.71699e-06
Q8VD66	Abhd4	Old / Young	Abhydrolase domain-containing protein 4	hydrolase activity	Q8VD66_K192_M1	RAPPTWVKAVASVLG	GlyGly (K)	3.52598	2.86097e-07	3.7323e-06
Q9DCU2	Pllp	Old / Young	Plasmolipin	structural constituent of myelin sheath	Q9DCU2_K7_M1	_MAEFPSKVSTRTSS	GlyGly (K)	2.36452	2.871e-07	3.73329e-06
O88342	Wdr1	Old / Young	WD repeat-containing protein 1	actin binding,actin filament binding	O88342_K21_M1	QVERGVSKILGGDPK	GlyGly (K)	1.6646	2.88003e-07	3.73329e-06
Q8VDN2	Atp1a1	Old / Young	Sodium/potassium-transporting ATPase subunit alpha-1	sodium:potassium-exchanging ATPase activity,protein binding,ATP binding,phosphatase activity,protein kinase binding,protein domain specific binding,ankyrin binding,potassium ion binding,sodium ion binding,ADP binding,phosphatidylinositol 3-kinase binding,chaperone binding,steroid hormone binding	Q8VDN2_K727_M1	NDSPALKKADIGVAM	GlyGly (K)	0.542153	2.88232e-07	3.73329e-06
O88342	Wdr1	Old / Young	WD repeat-containing protein 1	actin binding,actin filament binding	O88342_K480_M1	SILASTLKDEGKLLE	GlyGly (K)	2.8354	2.90884e-07	3.7587e-06
Q5SYD0	Myo1d	Old / Young	Unconventional myosin-Id	microfilament motor activity,protein binding,calmodulin binding,ATP binding,protein domain specific binding,actin-dependent ATPase activity,calcium-dependent protein binding,actin filament binding	Q5SYD0_K790_M1	WRASQLIKTIPASDL	GlyGly (K)	4.12792	2.92175e-07	3.76643e-06
P28571	Slc6a9	Old / Young	Sodium- and chloride-dependent glycine transporter 1	sodium:amino acid symporter activity,neurotransmitter:sodium symporter activity,glycine transmembrane transporter activity	P28571_K261_M1	YWRLYVLKLSDDIGN	GlyGly (K)	3.24346	2.93823e-07	3.77871e-06
Q6PIE5	Atp1a2	Old / Young	Sodium/potassium-transporting ATPase subunit alpha-2	sodium:potassium-exchanging ATPase activity,protein binding,chaperone binding,steroid hormone binding,ATP binding,drug binding,ATPase activity,potassium ion binding,sodium ion binding	Q6PIE5_K658_M1	QVNPREAKACVVHGS	GlyGly (K)	-0.744603	2.94704e-07	3.7811e-06
Q60771	Cldn11	Old / Young	Claudin-11	structural molecule activity,protein binding,identical protein binding	Q60771_K116_M1	GHEPGVAKYRRAQLA	GlyGly (K)	3.84348	2.96028e-07	3.78915e-06
Q99KK7	Dpp3	Old / Young	Dipeptidyl peptidase 3	metallopeptidase activity,dipeptidyl-peptidase activity,zinc ion binding	Q99KK7_K209_M1	KVVGQEGKSHYEVRL	GlyGly (K)	1.90834	2.98169e-07	3.8076e-06
Q8BJI1	Slc6a17	Old / Young	Sodium-dependent neutral amino acid transporter SLC6A17	neurotransmitter:sodium symporter activity,amino acid transmembrane transporter activity	Q8BJI1_K49_M1	GETGGKQKVAEEELD	GlyGly (K)	1.19684	3.00447e-07	3.82607e-06
P42932	Cct8	Old / Young	T-complex protein 1 subunit theta	protein binding,ATP binding,protein binding involved in protein folding,cadherin binding,unfolded protein binding	P42932_K440_M1	LEQYAIKKFAEAFEA	GlyGly (K)	1.97103	3.01022e-07	3.82607e-06
Q9D2P8	Mobp	Old / Young	Myelin-associated oligodendrocyte basic protein	actin binding,myosin binding,Rab GTPase binding,structural constituent of myelin sheath	Q9D2P8_K4_M2	____MSQKMAKEGPR	GlyGly (K)	2.6956	3.07151e-07	3.88582e-06
Q9D2P8	Mobp	Old / Young	Myelin-associated oligodendrocyte basic protein	actin binding,myosin binding,Rab GTPase binding,structural constituent of myelin sheath	Q9D2P8_K7_M2	_MSQKMAKEGPRLSK	GlyGly (K)	2.6956	3.07151e-07	3.88582e-06
G5E829	Atp2b1	Old / Young	Plasma membrane calcium-transporting ATPase 1	calcium-transporting ATPase activity,protein binding,calmodulin binding,ATP binding,calcium ion transmembrane transporter activity,PDZ domain binding,metal ion binding	G5E829_K62_M1	DVYGICTKLKTSPNE	GlyGly (K)	-0.372004	3.0961e-07	3.90003e-06
P10126	Eef1a1	Old / Young	Elongation factor 1-alpha 1	tRNA binding,RNA binding,translation elongation factor activity,GTPase activity,protein binding,GTP binding,protein kinase binding	P10126_K172_M1	KRYEEIVKEVSTYIK	GlyGly (K)	2.12392	3.09709e-07	3.90003e-06
Q01730	Rsu1	Old / Young	Ras suppressor protein 1	molecular_function	Q01730_K158_M1	PDIGKLTKLQILSLR	GlyGly (K)	1.56926	3.11329e-07	3.91139e-06
P70452	Stx4	Old / Young	Syntaxin-4	SNARE binding,SNAP receptor activity,protein binding,sphingomyelin phosphodiesterase activator activity	P70452_K260_M1	ERGQEHVKIALENQK	GlyGly (K)	0.907021	3.17031e-07	3.97384e-06
Q80UC6	Gpr62	Old / Young	Probable G-protein coupled receptor 62	molecular_function,G-protein coupled receptor activity	Q80UC6_K331_M1	RRLQELRKDPVLGPS	GlyGly (K)	3.50914	3.21006e-07	3.99177e-06
Q6P1F6	Ppp2r2a	Old / Young	Serine/threonine-protein phosphatase 2A 55 kDa regulatory subunit B alpha isoform	protein serine/threonine phosphatase activity,protein phosphatase regulator activity,protein complex binding,tau protein binding,protein phosphatase 2A binding	Q6P1F6_K267_M1	ALCDRHSKLFEEPED	GlyGly (K)	3.65581	3.21059e-07	3.99177e-06
P11499	Hsp90ab1	Old / Young	Heat shock protein HSP 90-beta	glycoprotein binding,UTP binding,CTP binding,RNA binding,double-stranded RNA binding,protein binding,ATP binding,GTP binding,drug binding,sulfonylurea receptor binding,kinase binding,protein kinase binding,MHC class II protein complex binding,nitric-oxide synthase regulator activity,TPR domain binding,heat shock protein binding,dATP binding,peptide binding,protein homodimerization activity,histon…	P11499_K64_M1	ESLTDPSKLDSGKEL	GlyGly (K)	1.86065	3.21621e-07	3.99177e-06
P26041	Msn	Old / Young	Moesin	double-stranded RNA binding,actin binding,receptor binding,enzyme binding,protein kinase binding,cell adhesion molecule binding	P26041_K35_M1	QLFDQVVKTIGLREV	GlyGly (K)	3.54514	3.21723e-07	3.99177e-06
P39054	Dnm2	Old / Young	Dynamin-2	GTPase activity,protein binding,GTP binding,microtubule binding,SH3 domain binding,protein kinase binding,D2 dopamine receptor binding,protein complex binding,phosphatidylinositol 3-kinase regulatory subunit binding,WW domain binding,nitric-oxide synthase binding	P39054_K257_M1	AALAAERKFFLSHPA	GlyGly (K)	1.33919	3.2213e-07	3.99177e-06
Q9QZ06	Tollip	Old / Young	Toll-interacting protein	interleukin-1, Type I receptor binding,protein binding,kinase binding,ubiquitin conjugating enzyme binding,ubiquitin protein ligase binding,SUMO binding,Toll-like receptor binding,ubiquitin binding	Q9QZ06_K63_M1	SITVVQAKLAKNYGM	GlyGly (K)	1.84073	3.24979e-07	4.0164e-06
P11798	Camk2a	Old / Young	Calcium/calmodulin-dependent protein kinase type II subunit alpha	protein serine/threonine kinase activity,calmodulin-dependent protein kinase activity,protein binding,calmodulin binding,ATP binding,calcium-dependent protein serine/threonine kinase activity,kinase activity,glutamate receptor binding,protein homodimerization activity,metal ion binding	P11798_K291_M1	QETVDCLKKFNARRK	GlyGly (K)	-0.944534	3.25594e-07	4.0164e-06
Q9DB05	Napa	Old / Young	Alpha-soluble NSF attachment protein	SNARE binding,soluble NSF attachment protein activity,protein binding,syntaxin binding,protein complex binding	Q9DB05_K285_M1	TMLLRIKKTIQGDEE	GlyGly (K)	2.33023	3.26424e-07	4.01753e-06
P61164	Actr1a	Old / Young	Alpha-centractin	ATP binding	P61164_K96_M1	IWQYVYSKDQLQTFS	GlyGly (K)	4.12498	3.28393e-07	4.03264e-06
O88703	Hcn2	Old / Young	Potassium/sodium hyperpolarization-activated cyclic nucleotide-gated channel 2	intracellular cAMP activated cation channel activity,voltage-gated sodium channel activity,voltage-gated potassium channel activity,protein binding,cAMP binding,identical protein binding	O88703_K170_M1	EREQERVKSAGAWII	GlyGly (K)	1.4668	3.34458e-07	4.08866e-06
P08551	Nefl	Old / Young	Neurofilament light polypeptide	structural constituent of cytoskeleton,protein binding,protein C-terminus binding,protein domain specific binding,protein binding, bridging,identical protein binding,phospholipase binding,protein heterodimerization activity	P08551_K468_M1	ATKAEEAKDEPPSEG	GlyGly (K)	-1.29607	3.3752e-07	4.11683e-06
Q6WQJ1	Dagla	Old / Young	Sn1-specific diacylglycerol lipase alpha	hydrolase activity,metal ion binding	Q6WQJ1_K440_M1	VLSAEYIKKKLEQEM	GlyGly (K)	-1.10747	3.45765e-07	4.20797e-06
Q63932	Map2k2	Old / Young	Dual specificity mitogen-activated protein kinase kinase 2	protein serine/threonine kinase activity,MAP kinase kinase activity,protein serine/threonine/tyrosine kinase activity,protein tyrosine kinase activity,protein binding,ATP binding,PDZ domain binding,protein complex scaffold,protein serine/threonine kinase activator activity,metal ion binding,scaffold protein binding	Q63932_K61_M1	LEAFLTQKAKVGELK	GlyGly (K)	3.72659	3.5208e-07	4.27525e-06
Q8R3P0	Aspa	Old / Young	Aspartoacylase	aminoacylase activity,protein binding,hydrolase activity, acting on ester bonds,aspartoacylase activity,metal ion binding	Q8R3P0_K227_M1	DVYKIMEKVDYPRNE	GlyGly (K)	3.99177	3.54223e-07	4.28153e-06
P06745	Gpi	Old / Young	Glucose-6-phosphate isomerase	glucose-6-phosphate isomerase activity,cytokine activity,protein binding,growth factor activity,intramolecular transferase activity,ubiquitin protein ligase binding,monosaccharide binding	P06745_K12_M1	TRNPQFQKLLEWHRA	GlyGly (K)	0.845723	3.55193e-07	4.28153e-06
P05063	Aldoc	Old / Young	Fructose-bisphosphate aldolase C	fructose-bisphosphate aldolase activity,cytoskeletal protein binding	P05063_K153_M1	AKWRCVLKISDRTPS	GlyGly (K)	0.712917	3.55745e-07	4.28153e-06
Q04447	Ckb	Old / Young	Creatine kinase B-type	creatine kinase activity,protein binding,ATP binding,ubiquitin protein ligase binding	Q04447_K307_M1	PHLGKHEKFSEVLKR	GlyGly (K)	1.83058	3.64723e-07	4.37025e-06
Q61553	Fscn1	Old / Young	Fascin	RNA binding,actin binding,protein binding,drug binding,protein binding, bridging,cadherin binding,actin filament binding	Q61553_K74_M1	GRYLAADKDGNVTCE	GlyGly (K)	2.84943	3.69078e-07	4.40304e-06
Q6P8X1	Snx6	Old / Young	Sorting nexin-6	dynactin binding,type I transforming growth factor beta receptor binding,phosphatidylinositol binding,protein homodimerization activity	Q6P8X1_K307_M1	LRESQAAKDLLYRRS	GlyGly (K)	1.96754	3.76298e-07	4.47159e-06
Q8R4V2	Dusp15	Old / Young	Dual specificity protein phosphatase 15	protein tyrosine phosphatase activity,protein tyrosine/serine/threonine phosphatase activity,phosphatase activity	Q8R4V2_K30_M1	PDQLGRNKITHIISI	GlyGly (K)	3.94263	3.80704e-07	4.51205e-06
Q8BHL3	Tbc1d10b	Old / Young	TBC1 domain family member 10B	GTPase activator activity,Rab GTPase binding	Q8BHL3_K372_M1	LLEQNPGKFEELERA	GlyGly (K)	3.09096	3.85204e-07	4.54558e-06
Q8R001	Mapre2	Old / Young	Microtubule-associated protein RP/EB family member 2	protein binding,microtubule binding,identical protein binding	Q8R001_K125_M1	KLLQASFKRMNVDKV	GlyGly (K)	2.21085	4.07885e-07	4.8028e-06
Q5SYD0	Myo1d	Old / Young	Unconventional myosin-Id	microfilament motor activity,protein binding,calmodulin binding,ATP binding,protein domain specific binding,actin-dependent ATPase activity,calcium-dependent protein binding,actin filament binding	Q5SYD0_K849_M1	VPVANELKRKDKYMN	GlyGly (K)	5.02332	4.23237e-07	4.96209e-06
Q80TY0	Fnbp1	Old / Young	Formin-binding protein 1	lipid binding,identical protein binding	Q80TY0_K456_M1	DPASLDQKLTEVTQN	GlyGly (K)	3.14937	4.30927e-07	5.04138e-06
B2RUR8	Otud7b	Old / Young	OTU domain-containing protein 7B	DNA binding,thiol-dependent ubiquitin-specific protease activity,protein binding,cysteine-type peptidase activity,zinc ion binding,thiol-dependent ubiquitinyl hydrolase activity,K63-linked polyubiquitin binding,Lys48-specific deubiquitinase activity	B2RUR8_K385_M1	PLTDSEHKLLPLHFA	GlyGly (K)	3.25222	4.35121e-07	5.07041e-06
Q8R3V5	Sh3glb2	Old / Young	Endophilin-B2	identical protein binding,cadherin binding	Q8R3V5_K79_M1	VEEFLYEKLDRKVPS	GlyGly (K)	2.14202	4.3562e-07	5.07041e-06
O88746	Tom1	Old / Young	Target of Myb protein 1	protein binding,clathrin binding	O88746_K106_M1	LVRTILPKNNPPTIV	GlyGly (K)	1.32696	4.36205e-07	5.07041e-06
Q6ZPE2	Sbf1	Old / Young	Myotubularin-related protein 5	pseudophosphatase activity,Rab guanyl-nucleotide exchange factor activity	Q6ZPE2_K1831_M1	APKTVDEKAFFDVKT	GlyGly (K)	2.69455	4.52189e-07	5.22274e-06
P63017	Hspa8	Old / Young	Heat shock cognate 71 kDa protein	G-protein coupled receptor binding,phosphatidylserine binding,RNA binding,protein binding,ATP binding,ATPase activity,enzyme binding,MHC class II protein complex binding,heat shock protein binding,ubiquitin protein ligase binding,ATPase activity, coupled,cadherin binding,unfolded protein binding,C3HC4-type RING finger domain binding	P63017_K319_M1	GTLDPVEKALRDAKL	GlyGly (K)	1.55063	4.57177e-07	5.26916e-06
P80313	Cct7	Old / Young	T-complex protein 1 subunit eta	protein binding,ATP binding,identical protein binding,protein binding involved in protein folding,unfolded protein binding	P80313_K320_M1	RVPEEDLKRTMMACG	GlyGly (K)	2.7448	4.64798e-07	5.34566e-06
Q6PIC6	Atp1a3	Old / Young	Sodium/potassium-transporting ATPase subunit alpha-3	beta-amyloid binding,sodium:potassium-exchanging ATPase activity,ATP binding,D1 dopamine receptor binding,heparan sulfate proteoglycan binding,metal ion binding,chaperone binding,sodium:potassium-exchanging ATPase activity involved in regulation of cardiac muscle cell membrane potential	Q6PIC6_K434_M1	QDNIPVLKRDVAGDA	GlyGly (K)	-0.632297	4.65967e-07	5.34781e-06
O35226	Psmd4	Old / Young	26S proteasome non-ATPase regulatory subunit 4	RNA binding,transcription factor binding,polyubiquitin binding,identical protein binding	O35226_K122_M1	SPVEDNEKDLVKLAK	GlyGly (K)	1.14498	4.69847e-07	5.38098e-06
P80315	Cct4	Old / Young	T-complex protein 1 subunit delta	RNA binding,protein binding,ATP binding,protein binding involved in protein folding,unfolded protein binding	P80315_K489_M1	NRHAQGEKTTGINVR	GlyGly (K)	1.14803	4.7437e-07	5.40018e-06
NaN	NaN	Old / Young	SWISS-PROT:P02584 (Bos taurus) Profilin-1		P02584_K70_M1	GLTLGGQKCSVIRDS	GlyGly (K)	1.26908	4.7497e-07	5.40018e-06
P05532	Kit	Old / Young	Mast/stem cell growth factor receptor Kit	protease binding,transmembrane receptor protein tyrosine kinase activity,receptor signaling protein tyrosine kinase activity,stem cell factor receptor activity,protein binding,ATP binding,cytokine binding,protein homodimerization activity,metal ion binding	P05532_K596_M1	RNRLSFGKTLGAGAF	GlyGly (K)	-1.33536	4.75494e-07	5.40018e-06
Q5SYD0	Myo1d	Old / Young	Unconventional myosin-Id	microfilament motor activity,protein binding,calmodulin binding,ATP binding,protein domain specific binding,actin-dependent ATPase activity,calcium-dependent protein binding,actin filament binding	Q5SYD0_K551_M1	KNMWPEGKLSITEVT	GlyGly (K)	3.33069	4.84388e-07	5.48973e-06
Q9WV92	Epb41l3	Old / Young	Band 4.1-like protein 3	actin binding,structural constituent of cytoskeleton	Q9WV92_K170_M1	YRDAENQKNWLDPAK	GlyGly (K)	0.402759	4.89083e-07	5.53142e-06
Q8K3G9	Appl2	Old / Young	DCC-interacting protein 13-beta	Rab GTPase binding	Q8K3G9_K77_M1	KQNFALGKGDEEVIS	GlyGly (K)	4.081	4.91468e-07	5.53866e-06
Q3USB7	Plcl1	Old / Young	Inactive phospholipase C-like protein 1	phosphatidylinositol phospholipase C activity,signal transducer activity,GABA receptor binding,inositol 1,4,5 trisphosphate binding	Q3USB7_K277_M1	KQLNPTLKESKIRLK	GlyGly (K)	1.80801	4.9176e-07	5.53866e-06
Q99K85	Psat1	Old / Young	Phosphoserine aminotransferase	O-phospho-L-serine:2-oxoglutarate aminotransferase activity	Q99K85_K117_M1	KAAEEAKKFGTVNIV	GlyGly (K)	3.99311	4.93552e-07	5.54736e-06
P56399	Usp5	Old / Young	Ubiquitin carboxyl-terminal hydrolase 5	thiol-dependent ubiquitin-specific protease activity,protein binding,zinc ion binding,ubiquitin binding	P56399_K508_M1	ELLEYEEKKRQAEEE	GlyGly (K)	2.15783	4.95005e-07	5.55222e-06
Q9CQW1	Ykt6	Old / Young	Synaptobrevin homolog YKT6	SNARE binding,SNAP receptor activity,protein-cysteine S-palmitoyltransferase activity,cadherin binding	Q9CQW1_K166_M1	SLLERGEKLDDLVSK	GlyGly (K)	1.83806	4.98575e-07	5.58075e-06
Q99KK7	Dpp3	Old / Young	Dipeptidyl peptidase 3	metallopeptidase activity,dipeptidyl-peptidase activity,zinc ion binding	Q99KK7_K629_M1	LRRLQVLKSTGDVVA	GlyGly (K)	1.79247	5.01348e-07	5.60027e-06
P16283	Slc4a3	Old / Young	Anion exchange protein 3	inorganic anion exchanger activity,sodium:bicarbonate symporter activity,anion:anion antiporter activity	P16283_K642_M1	RREREQTKVEMTTRG	GlyGly (K)	-0.815865	5.15192e-07	5.74313e-06
P18242	Ctsd	Old / Young	Cathepsin D	aspartic-type endopeptidase activity,peptidase activity,hydrolase activity	P18242_K174_M1	ARGIKVEKQIFGEAT	GlyGly (K)	2.59432	5.16769e-07	5.74893e-06
P70704	Atp8a1	Old / Young	Phospholipid-transporting ATPase IA	magnesium ion binding,phospholipid-translocating ATPase activity,protein binding,ATP binding	P70704_K594_M1	KYKEITLKHLEQFAT	GlyGly (K)	1.23337	5.25933e-07	5.83893e-06
Q5RKR3	Islr2	Old / Young	Immunoglobulin superfamily containing leucine-rich repeat protein 2	protein binding	Q5RKR3_K639_M1	QAPDPMEKRIAADFD	GlyGly (K)	-1.00632	5.29107e-07	5.84199e-06
Q8C7R4	Uba6	Old / Young	Ubiquitin-like modifier-activating enzyme 6	ubiquitin activating enzyme activity,protein binding,ATP binding,FAT10 activating enzyme activity	Q8C7R4_K238_M1	CLESHPHKLETGQFL	GlyGly (K)	1.29006	5.30097e-07	5.84199e-06
P49615	Cdk5	Old / Young	Cyclin-dependent-like kinase 5	p53 binding,protein kinase activity,protein serine/threonine kinase activity,cyclin-dependent protein serine/threonine kinase activity,ErbB-2 class receptor binding,protein binding,ATP binding,cytoskeletal protein binding,kinase activity,protein kinase binding,acetylcholine receptor activator activity,ErbB-3 class receptor binding,ephrin receptor binding,tau-protein kinase activity	P49615_K33_M1	THEIVALKRVRLDDD	GlyGly (K)	1.11422	5.34419e-07	5.87321e-06
P48036	Anxa5	Old / Young	Annexin A5	calcium ion binding,protein binding,calcium-dependent phospholipid binding	P48036_K68_M1	RDLVDDLKSELTGKF	GlyGly (K)	3.68399	5.35851e-07	5.87708e-06
Q61207	Psap	Old / Young	Prosaposin	G-protein coupled receptor binding,beta-galactosidase activity,phospholipid binding,enzyme activator activity,protein homodimerization activity,Requires Ontology	Q61207_K447_M1	GFCEVCKKLVLYLEH	GlyGly (K)	2.82892	5.40709e-07	5.91843e-06
B2RSH2	Gnai1	Old / Young	Guanine nucleotide-binding protein G(i) subunit alpha-1	magnesium ion binding,G-protein coupled receptor binding,GTPase activity,signal transducer activity,protein binding,GTP binding,GDP binding,G-protein beta/gamma-subunit complex binding,G-protein coupled serotonin receptor binding,GTPase activating protein binding	B2RSH2_K277_M1	KKDLFEEKIKKSPLT	GlyGly (K)	2.41157	5.42412e-07	5.92515e-06
Q9R0K7	Atp2b2	Old / Young	Plasma membrane calcium-transporting ATPase 2	calcium-transporting ATPase activity,calcium ion binding,calmodulin binding,ATP binding,protein C-terminus binding,PDZ domain binding,calcium-dependent ATPase activity	Q9R0K7_K756_M1	TDKHTLVKGIIDSTH	GlyGly (K)	-0.589473	5.43641e-07	5.92667e-06
P63042	Stmn4	Old / Young	Stathmin-4	tubulin binding	P63042_K7_M1	_MTLAAYKEKMKELP	GlyGly (K)	1.4438	5.4601e-07	5.94059e-06
P55012	Slc12a2	Old / Young	Solute carrier family 12 member 2	protein binding,ammonium transmembrane transporter activity,cation:chloride symporter activity,protein kinase binding	P55012_K976_M1	KDEEEDGKTPTQPLL	GlyGly (K)	1.39186	5.50875e-07	5.97129e-06
P16858	Gapdh	Old / Young	Glyceraldehyde-3-phosphate dehydrogenase	glyceraldehyde-3-phosphate dehydrogenase (NAD+) (phosphorylating) activity,protein binding,microtubule binding,aspartic-type endopeptidase inhibitor activity,enzyme binding,peptidyl-cysteine S-nitrosylase activity,identical protein binding,NADP binding,NAD binding,disordered domain specific binding	P16858_K184_M1	HAITATQKTVDGPSG	GlyGly (K)	1.82083	5.5106e-07	5.97129e-06
Q9JK48	Sh3glb1	Old / Young	Endophilin-B1	fatty acid binding,protein binding,lysophosphatidic acid acyltransferase activity,identical protein binding,protein homodimerization activity,cadherin binding	Q9JK48_K10_M1	IMDFNVKKLAADAGT	GlyGly (K)	2.79494	5.52125e-07	5.97129e-06
P17156	Hspa2	Old / Young	Heat shock-related 70 kDa protein 2	protein binding,ATP binding,enzyme binding,unfolded protein binding,glycolipid binding,disordered domain specific binding	P17156_K322_M1	GTLEPVEKALRDAKL	GlyGly (K)	4.09978	5.57435e-07	6.01676e-06
Q91V14	Slc12a5	Old / Young	Solute carrier family 12 member 5	protein binding,chloride transmembrane transporter activity,potassium:chloride symporter activity,protein kinase binding,potassium ion symporter activity	Q91V14_K1090_M1	VNKSRDAKLVLLNMP	GlyGly (K)	-0.915288	5.58949e-07	6.02115e-06
Q00612	G6pdx	Old / Young	Glucose-6-phosphate 1-dehydrogenase X	glucose-6-phosphate dehydrogenase activity,glucose binding,identical protein binding,protein homodimerization activity,NADP binding	Q00612_K471_M1	IFTPLLHKIDREKPQ	GlyGly (K)	3.2273	5.64086e-07	6.06448e-06
Q8VD66	Abhd4	Old / Young	Abhydrolase domain-containing protein 4	hydrolase activity	Q8VD66_K164_M1	IKYPERVKHLILVDP	GlyGly (K)	4.18262	5.68434e-07	6.09917e-06
O35226	Psmd4	Old / Young	26S proteasome non-ATPase regulatory subunit 4	RNA binding,transcription factor binding,polyubiquitin binding,identical protein binding	O35226_K135_M1	AKRLKKEKVNVDIIN	GlyGly (K)	0.983285	5.70256e-07	6.10668e-06
Q8BY89	Slc44a2	Old / Young	Choline transporter-like protein 2	signal transducer activity,protein binding	Q8BY89_K23_M1	QKYDPTFKGPIYNRG	GlyGly (K)	2.39915	5.86779e-07	6.27127e-06
Q91VU1	Yipf1	Old / Young	Protein YIPF1	Rab GTPase binding	Q91VU1_K107_M1	SLLPVPGKNFVRLYI	GlyGly (K)	1.56212	5.92925e-07	6.32454e-06
Q60790	Rasa3	Old / Young	Ras GTPase-activating protein 3	GTPase activator activity,calcium-release channel activity,metal ion binding	Q60790_K570_M1	SSGRRDPKSIEQPIL	GlyGly (K)	1.60665	6.12323e-07	6.51867e-06
Q61553	Fscn1	Old / Young	Fascin	RNA binding,actin binding,protein binding,drug binding,protein binding, bridging,cadherin binding,actin filament binding	Q61553_K471_M1	KVGGRYLKGDHAGVL	GlyGly (K)	2.78356	6.2635e-07	6.64199e-06
P80313	Cct7	Old / Young	T-complex protein 1 subunit eta	protein binding,ATP binding,identical protein binding,protein binding involved in protein folding,unfolded protein binding	P80313_K77_M1	DVVHPAAKTLVDIAK	GlyGly (K)	2.26592	6.31548e-07	6.67742e-06
Q91W53	Golga7	Old / Young	Golgin subfamily A member 7	protein-cysteine S-palmitoyltransferase activity	Q91W53_K92_M2	HYEKVLKKVSKYIQE	GlyGly (K)	2.1134	6.33373e-07	6.67742e-06
Q91W53	Golga7	Old / Young	Golgin subfamily A member 7	protein-cysteine S-palmitoyltransferase activity	Q91W53_K95_M2	KVLKKVSKYIQEQNE	GlyGly (K)	2.1134	6.33373e-07	6.67742e-06
Q9DAW9	Cnn3	Old / Young	Calponin-3	actin binding,protein binding,calmodulin binding,microtubule binding,cadherin binding involved in cell-cell adhesion	Q9DAW9_K17_M1	YGLSAEVKNKIASKY	GlyGly (K)	1.35303	6.3849e-07	6.70739e-06
P17809	Slc2a1	Old / Young	Solute carrier family 2, facilitated glucose transporter member 1	glucose transmembrane transporter activity,protein binding,kinase binding,dehydroascorbic acid transporter activity,identical protein binding,xenobiotic transporter activity,protein self-association,D-glucose transmembrane transporter activity	P17809_K477_M1	GGASQSDKTPEELFH	GlyGly (K)	2.45435	6.38682e-07	6.70739e-06
P62717	Rpl18a	Old / Young	60S ribosomal protein L18a	RNA binding,structural constituent of ribosome	P62717_K11_M1	SGTLREYKVVGRCLP	GlyGly (K)	-0.590359	6.4598e-07	6.77097e-06
Q61753	Phgdh	Old / Young	D-3-phosphoglycerate dehydrogenase	phosphoglycerate dehydrogenase activity,NAD binding	Q61753_K289_M1	PHLGASTKEAQSRCG	GlyGly (K)	2.7392	6.57039e-07	6.87364e-06
P62715	Ppp2cb	Old / Young	Serine/threonine-protein phosphatase 2A catalytic subunit beta isoform	protein serine/threonine phosphatase activity,protein binding,protein C-terminus binding,metal ion binding	P62715_K4_M1	____MDDKAFTKELD	GlyGly (K)	1.12104	6.5967e-07	6.88593e-06
P60710;	Actb;	Old / Young	Actin, cytoplasmic 1;SWISS-PROT:P60712 (Bos taurus) Actin, cytoplasmic 1	protein binding,ATP binding,kinesin binding,Tat protein binding,identical protein binding,nitric-oxide synthase binding,structural constituent of postsynaptic actin cytoskeleton,RNA polymerase II core promoter proximal region sequence-specific DNA binding,RNA polymerase II distal enhancer sequence-specific DNA binding,nucleosomal DNA binding;	P60710_K50_M1	VMVGMGQKDSYVGDE	GlyGly (K)	1.22567	6.62012e-07	6.88593e-06
P60710;	Actb;	Old / Young	Actin, cytoplasmic 1;SWISS-PROT:P60712 (Bos taurus) Actin, cytoplasmic 1	protein binding,ATP binding,kinesin binding,Tat protein binding,identical protein binding,nitric-oxide synthase binding,structural constituent of postsynaptic actin cytoskeleton,RNA polymerase II core promoter proximal region sequence-specific DNA binding,RNA polymerase II distal enhancer sequence-specific DNA binding,nucleosomal DNA binding;	P60712_K50_M1	VMVGMGQKDSYVGDE	GlyGly (K)	1.22567	6.62012e-07	6.88593e-06
P70175	Dlg3	Old / Young	Disks large homolog 3	guanylate kinase activity,protein binding,protein C-terminus binding,kinase binding,phosphatase binding,protein phosphatase binding,PDZ domain binding,ubiquitin protein ligase binding,ionotropic glutamate receptor binding	P70175_K222_M1	SRAVEALKEAGPVVR	GlyGly (K)	-1.61009	6.71645e-07	6.95652e-06
Q9CQU5	Zwint	Old / Young	ZW10 interactor	protein binding,protein N-terminus binding	Q9CQU5_K160_M1	EKLQLAQKQWVLQQK	GlyGly (K)	0.873645	6.72634e-07	6.95652e-06
Q4U2R1	Herc2	Old / Young	E3 ubiquitin-protein ligase HERC2	ubiquitin-protein transferase activity,zinc ion binding,ubiquitin protein ligase binding,SUMO binding,ubiquitin protein ligase activity	Q4U2R1_K2339_M1	ALLSHQDKLRQILSQ	GlyGly (K)	-1.80685	6.76317e-07	6.98133e-06
Q6NZK8	Ptpdc1	Old / Young	Protein tyrosine phosphatase domain-containing protein 1	protein tyrosine phosphatase activity,protein tyrosine/serine/threonine phosphatase activity	Q6NZK8_K103_M1	PSSELLEKYRIIEQF	GlyGly (K)	2.94918	6.81058e-07	7.01696e-06
O35643	Ap1b1	Old / Young	AP-1 complex subunit beta-1	protein binding,protein transporter activity,protein kinase binding	O35643_K117_M1	MGCIRVDKITEYLCE	GlyGly (K)	1.96425	6.93895e-07	7.12224e-06
Q9CXT7	Tmem192	Old / Young	Transmembrane protein 192	protein homodimerization activity	Q9CXT7_K246_M1	EDIIVYLKRHNALLS	GlyGly (K)	0.77036	6.9799e-07	7.15078e-06
Q5SYD0	Myo1d	Old / Young	Unconventional myosin-Id	microfilament motor activity,protein binding,calmodulin binding,ATP binding,protein domain specific binding,actin-dependent ATPase activity,calcium-dependent protein binding,actin filament binding	Q5SYD0_K811_M1	VAAMEMLKGQRADLG	GlyGly (K)	1.56852	7.10268e-07	7.23967e-06
Q9QYB1	Clic4	Old / Young	Chloride intracellular channel protein 4	voltage-gated ion channel activity,chloride channel activity,protein binding,glutathione transferase activity	Q9QYB1_K238_M1	TNTCPSDKEVEIAYS	GlyGly (K)	3.37797	7.11989e-07	7.23967e-06
O35454	Clcn6	Old / Young	Chloride transport protein 6	voltage-gated chloride channel activity,ATP binding,antiporter activity	O35454_K46_M1	EDEILPRKDYESLDY	GlyGly (K)	2.83495	7.17594e-07	7.26948e-06
Q6PIE5	Atp1a2	Old / Young	Sodium/potassium-transporting ATPase subunit alpha-2	sodium:potassium-exchanging ATPase activity,protein binding,chaperone binding,steroid hormone binding,ATP binding,drug binding,ATPase activity,potassium ion binding,sodium ion binding	Q6PIE5_K43_M1	EVAMDDHKLSLDELG	GlyGly (K)	-0.363722	7.19413e-07	7.27436e-06
P40142	Tkt	Old / Young	Transketolase	transketolase activity,protein homodimerization activity,metal ion binding,cofactor binding	P40142_K16_M1	QQKLQALKDTANRLR	GlyGly (K)	0.861332	7.26269e-07	7.3087e-06
P63002	Aes	Old / Young	Amino-terminal enhancer of split	transcription corepressor activity,protein binding	P63002_K49_M1	SLKLECDKLASEKSE	GlyGly (K)	1.85711	7.27764e-07	7.3087e-06
Q91WA3	Hdac11	Old / Young	Histone deacetylase 11	histone deacetylase activity,protein binding,transcription factor binding,NAD-dependent histone deacetylase activity (H3-K14 specific)	Q91WA3_K53_M1	INFLKEEKLLSDGML	GlyGly (K)	2.00901	7.28183e-07	7.3087e-06
Q9CPY7	Lap3	Old / Young	Cytosol aminopeptidase	aminopeptidase activity,peptidase activity,metalloexopeptidase activity,manganese ion binding	Q9CPY7_K188_M1	GDLEAWEKGVLFASG	GlyGly (K)	2.7992	7.31253e-07	7.32308e-06
Q91VI7	Rnh1	Old / Young	Ribonuclease inhibitor	ribonuclease inhibitor activity	Q91VI7_K292_M1	SLASNELKDEGARLL	GlyGly (K)	2.49395	7.32308e-07	7.32308e-06
Q3V0K9	Pls1	Old / Young	Plastin-1	calcium ion binding,protein binding,actin filament binding	Q3V0K9_K610_M1	PDDLVEVKPKMVMTV	GlyGly (K)	3.41843	7.34227e-07	7.3288e-06
Q9R0K7	Atp2b2	Old / Young	Plasma membrane calcium-transporting ATPase 2	calcium-transporting ATPase activity,calcium ion binding,calmodulin binding,ATP binding,protein C-terminus binding,PDZ domain binding,calcium-dependent ATPase activity	Q9R0K7_K550_M1	RSQMPEEKLYKVYTF	GlyGly (K)	-0.588332	7.37922e-07	7.33875e-06
Q8R1X6	Spg20	Old / Young	Spartin	protein binding,ubiquitin protein ligase binding	Q8R1X6_K416_M1	CEPSSEEKSKELPEW	GlyGly (K)	1.21699	7.40009e-07	7.34607e-06
Q61753	Phgdh	Old / Young	D-3-phosphoglycerate dehydrogenase	phosphoglycerate dehydrogenase activity,NAD binding	Q61753_K21_M1	SLDPCCRKILQDGGL	GlyGly (K)	2.04062	7.52996e-07	7.46138e-06
Q921C1	Gjc3	Old / Young	Gap junction gamma-3 protein	gap junction channel activity,protein homodimerization activity	Q921C1_K254_M1	SESSVRSKDTTDELS	GlyGly (K)	0.936718	7.60497e-07	7.51724e-06
Q61598	Gdi2	Old / Young	Rab GDP dissociation inhibitor beta	RNA binding,Rab GDP-dissociation inhibitor activity,GTPase activator activity,oxidoreductase activity	Q61598_K112_M1	IEGSFVYKGGKIYKV	GlyGly (K)	2.51395	7.61397e-07	7.51724e-06
A2APV2	Fmnl2	Old / Young	Formin-like protein 2	actin binding,Rho GTPase binding,cadherin binding	A2APV2_K935_M1	FLLHNEGKLKKLQED	GlyGly (K)	4.07012	7.64828e-07	7.53744e-06
P80314	Cct2	Old / Young	T-complex protein 1 subunit beta	ATP binding,ubiquitin protein ligase binding,protein binding involved in protein folding,unfolded protein binding	P80314_K441_M1	VAMESFAKALRMLPT	GlyGly (K)	3.94622	7.73117e-07	7.58752e-06
P17742	Ppia	Old / Young	Peptidyl-prolyl cis-trans isomerase A	RNA binding,peptidyl-prolyl cis-trans isomerase activity,cyclosporin A binding	P17742_K28_M1	SFELFADKVPKTAEN	GlyGly (K)	0.790942	7.75339e-07	7.58752e-06
Q8C3Q5	Shisa7	Old / Young	Protein shisa-7	molecular_function	Q8C3Q5_K267_M1	SMAPRTPKNLYNTMK	GlyGly (K)	-1.46006	7.75489e-07	7.58752e-06
Q5SYD0	Myo1d	Old / Young	Unconventional myosin-Id	microfilament motor activity,protein binding,calmodulin binding,ATP binding,protein domain specific binding,actin-dependent ATPase activity,calcium-dependent protein binding,actin filament binding	Q5SYD0_K803_M1	DLPQVRAKVAAMEML	GlyGly (K)	3.764	7.77907e-07	7.59751e-06
P63017	Hspa8	Old / Young	Heat shock cognate 71 kDa protein	G-protein coupled receptor binding,phosphatidylserine binding,RNA binding,protein binding,ATP binding,ATPase activity,enzyme binding,MHC class II protein complex binding,heat shock protein binding,ubiquitin protein ligase binding,ATPase activity, coupled,cadherin binding,unfolded protein binding,C3HC4-type RING finger domain binding	P63017_K539_M1	QRDKVSSKNSLESYA	GlyGly (K)	1.81871	7.92902e-07	7.73008e-06
Q9JKC6	Cend1	Old / Young	Cell cycle exit and neuronal differentiation protein 1	protein binding	Q9JKC6_K61_M1	APGPAATKKTPAKAD	GlyGly (K)	-0.824661	7.94614e-07	7.73291e-06
P80313	Cct7	Old / Young	T-complex protein 1 subunit eta	protein binding,ATP binding,identical protein binding,protein binding involved in protein folding,unfolded protein binding	P80313_K292_M1	GAKVILSKLPIGDVA	GlyGly (K)	3.96873	8.00944e-07	7.7806e-06
P14152	Mdh1	Old / Young	Malate dehydrogenase, cytoplasmic	L-malate dehydrogenase activity,NAD binding	P14152_K107_M1	DLLKANVKIFKSQGT	GlyGly (K)	1.34403	8.057e-07	7.80171e-06
P58252	Eef2	Old / Young	Elongation factor 2	p53 binding,RNA binding,translation elongation factor activity,GTPase activity,protein binding,GTP binding,5S rRNA binding,protein kinase binding,ribosome binding,cadherin binding,actin filament binding	P58252_K572_M1	HACIPIKKSDPVVSY	GlyGly (K)	2.00941	8.09929e-07	7.8204e-06
Q91W50	Csde1	Old / Young	Cold shock domain-containing protein E1	DNA binding,RNA binding	Q91W50_K91_M1	AIKLVKIKPEIHPEE	GlyGly (K)	0.911849	8.10792e-07	7.8204e-06
Q62261	Sptbn1	Old / Young	Spectrin beta chain, non-erythrocytic 1	RNA binding,actin binding,structural constituent of cytoskeleton,protein binding,calmodulin binding,phospholipid binding,ankyrin binding,protein complex binding,cadherin binding,GTPase binding	Q62261_K118_M1	HCLENVDKALQFLKE	GlyGly (K)	1.06083	8.15274e-07	7.84971e-06
Q9JM63	Kcnj10	Old / Young	ATP-sensitive inward rectifier potassium channel 10	inward rectifier potassium channel activity,potassium channel activity,protein binding,ATP binding,ATP-activated inward rectifier potassium channel activity	Q9JM63_K224_M1	LLQTHQTKEGENIRL	GlyGly (K)	-0.842443	8.17267e-07	7.855e-06
P28235	Gja4	Old / Young	Gap junction alpha-4 protein		P28235_K119_M1	ELRALPSKDLHVERA	GlyGly (K)	0.808842	8.2464e-07	7.88657e-06
P22752;Q8BFU2;Q8CGP5;Q8CGP6	Hist1h2ab;Hist3h2a;Hist1h2af;Hist1h2ah	Old / Young	Histone H2A type 1;Histone H2A type 3;Histone H2A type 1-F;Histone H2A type 1-H	;DNA binding,protein heterodimerization activity;DNA binding,protein heterodimerization activity;DNA binding,protein heterodimerization activity	P22752_K96_M1	RNDEELNKLLGRVTI	GlyGly (K)	-0.643502	8.28985e-07	7.88657e-06
P22752;Q8BFU2;Q8CGP5;Q8CGP6	Hist1h2ab;Hist3h2a;Hist1h2af;Hist1h2ah	Old / Young	Histone H2A type 1;Histone H2A type 3;Histone H2A type 1-F;Histone H2A type 1-H	;DNA binding,protein heterodimerization activity;DNA binding,protein heterodimerization activity;DNA binding,protein heterodimerization activity	Q8BFU2_K96_M1	RNDEELNKLLGRVTI	GlyGly (K)	-0.643502	8.28985e-07	7.88657e-06
P22752;Q8BFU2;Q8CGP5;Q8CGP6	Hist1h2ab;Hist3h2a;Hist1h2af;Hist1h2ah	Old / Young	Histone H2A type 1;Histone H2A type 3;Histone H2A type 1-F;Histone H2A type 1-H	;DNA binding,protein heterodimerization activity;DNA binding,protein heterodimerization activity;DNA binding,protein heterodimerization activity	Q8CGP5_K96_M1	RNDEELNKLLGRVTI	GlyGly (K)	-0.643502	8.28985e-07	7.88657e-06
P22752;Q8BFU2;Q8CGP5;Q8CGP6	Hist1h2ab;Hist3h2a;Hist1h2af;Hist1h2ah	Old / Young	Histone H2A type 1;Histone H2A type 3;Histone H2A type 1-F;Histone H2A type 1-H	;DNA binding,protein heterodimerization activity;DNA binding,protein heterodimerization activity;DNA binding,protein heterodimerization activity	Q8CGP6_K96_M1	RNDEELNKLLGRVTI	GlyGly (K)	-0.643502	8.28985e-07	7.88657e-06
Q9QZ06	Tollip	Old / Young	Toll-interacting protein	interleukin-1, Type I receptor binding,protein binding,kinase binding,ubiquitin conjugating enzyme binding,ubiquitin protein ligase binding,SUMO binding,Toll-like receptor binding,ubiquitin binding	Q9QZ06_K96_M1	PTAHNGAKNPRWNKV	GlyGly (K)	1.42311	8.2925e-07	7.88657e-06
Q64331	Myo6	Old / Young	Unconventional myosin-VI	motor activity,protein binding,calmodulin binding,ATP binding,cadherin binding,actin filament binding	Q64331_K113_M1	IYSSDTIKSYQGKSL	GlyGly (K)	4.03295	8.4599e-07	8.03174e-06
Q64331	Myo6	Old / Young	Unconventional myosin-VI	motor activity,protein binding,calmodulin binding,ATP binding,cadherin binding,actin filament binding	Q64331_K426_M1	NARDALAKTVYSHLF	GlyGly (K)	3.06594	8.48062e-07	8.03738e-06
Q64331	Myo6	Old / Young	Unconventional myosin-VI	motor activity,protein binding,calmodulin binding,ATP binding,cadherin binding,actin filament binding	Q64331_K262_M1	ASEDIREKLHLSSPD	GlyGly (K)	1.59201	8.51824e-07	8.05899e-06
P03995	Gfap	Old / Young	Glial fibrillary acidic protein	glycoprotein binding,integrin binding,structural molecule activity,structural constituent of cytoskeleton,protein binding,kinase binding,identical protein binding	P03995_K92_M1	RFLEQQNKALAAELN	GlyGly (K)	1.59034	8.62776e-07	8.14844e-06
P17742	Ppia	Old / Young	Peptidyl-prolyl cis-trans isomerase A	RNA binding,peptidyl-prolyl cis-trans isomerase activity,cyclosporin A binding	P17742_K82_M1	GRSIYGEKFEDENFI	GlyGly (K)	1.82514	8.72569e-07	8.22543e-06
P29595	Nedd8	Old / Young	NEDD8	protein binding,ubiquitin protein ligase binding	P29595_K22_M1	IDIEPTDKVERIKER	GlyGly (K)	0.507185	8.82543e-07	8.29194e-06
Q80W47	Wipi2	Old / Young	WD repeat domain phosphoinositide-interacting protein 2	protein binding,phosphatidylinositol-5-phosphate binding,phosphatidylinositol-3-phosphate binding,phosphatidylinositol-3,5-bisphosphate binding	Q80W47_K265_M1	KLEAVREKPPEEPTT	GlyGly (K)	1.70096	8.92749e-07	8.37337e-06
Q9DC29	Abcb6	Old / Young	ATP-binding cassette sub-family B member 6, mitochondrial	ATP binding,heme-transporting ATPase activity,efflux transmembrane transporter activity,heme binding	Q9DC29_K482_M1	RYREAILKFQGLEWK	GlyGly (K)	1.4254	9.01373e-07	8.43971e-06
P16858	Gapdh	Old / Young	Glyceraldehyde-3-phosphate dehydrogenase	glyceraldehyde-3-phosphate dehydrogenase (NAD+) (phosphorylating) activity,protein binding,microtubule binding,aspartic-type endopeptidase inhibitor activity,enzyme binding,peptidyl-cysteine S-nitrosylase activity,identical protein binding,NADP binding,NAD binding,disordered domain specific binding	P16858_K70_M1	GKLVINGKPITIFQE	GlyGly (K)	2.21275	9.12554e-07	8.51509e-06
O55131	Sept7	Old / Young	Septin-7	protein binding,GTP binding,identical protein binding,cadherin binding,protein heterodimerization activity	O55131_K407_M1	RRQFEEEKANWEAQQ	GlyGly (K)	1.11376	9.15257e-07	8.52568e-06
Q9QYI5	Dnajb2	Old / Young	DnaJ homolog subfamily B member 2	ATPase activator activity,Hsp70 protein binding,polyubiquitin binding,ubiquitin protein ligase binding,unfolded protein binding,chaperone binding,proteasome binding	Q9QYI5_K47_M1	EFAEKKFKEVAEAYE	GlyGly (K)	3.15016	9.32607e-07	8.67245e-06
P50396	Gdi1	Old / Young	Rab GDP dissociation inhibitor alpha	Rab GDP-dissociation inhibitor activity,GTPase activator activity,oxidoreductase activity,Rab GTPase binding	P50396_K112_M1	VEGSFVYKGGKIYKV	GlyGly (K)	2.87416	9.45125e-07	8.75441e-06
P28652	Camk2b	Old / Young	Calcium/calmodulin-dependent protein kinase type II subunit beta	protein serine/threonine kinase activity,calmodulin-dependent protein kinase activity,protein binding,calmodulin binding,ATP binding,protein homodimerization activity	P28652_K69_M1	ARICRLLKHSNIVRL	GlyGly (K)	-0.733438	9.46249e-07	8.75441e-06
P11798	Camk2a	Old / Young	Calcium/calmodulin-dependent protein kinase type II subunit alpha	protein serine/threonine kinase activity,calmodulin-dependent protein kinase activity,protein binding,calmodulin binding,ATP binding,calcium-dependent protein serine/threonine kinase activity,kinase activity,glutamate receptor binding,protein homodimerization activity,metal ion binding	P11798_K250_M1	EAKDLINKMLTINPS	GlyGly (K)	-0.807739	9.56453e-07	8.82284e-06
Q9WU78	Pdcd6ip	Old / Young	Programmed cell death 6-interacting protein	protein binding,proteinase activated receptor binding,protein homodimerization activity,protein dimerization activity,calcium-dependent protein binding	Q9WU78_K707_M1	TERDELLKDLQQSIA	GlyGly (K)	1.89333	9.5767e-07	8.82284e-06
G5E829	Atp2b1	Old / Young	Plasma membrane calcium-transporting ATPase 1	calcium-transporting ATPase activity,protein binding,calmodulin binding,ATP binding,calcium ion transmembrane transporter activity,PDZ domain binding,metal ion binding	G5E829_K806_M1	TNDGPALKKADVGFA	GlyGly (K)	-0.681461	9.59512e-07	8.82284e-06
P28652	Camk2b	Old / Young	Calcium/calmodulin-dependent protein kinase type II subunit beta	protein serine/threonine kinase activity,calmodulin-dependent protein kinase activity,protein binding,calmodulin binding,ATP binding,protein homodimerization activity	P28652_K469_M1	YFENLLAKNSKPIHT	GlyGly (K)	-0.89441	9.60132e-07	8.82284e-06
Q9Z2W8	Gria4	Old / Young	Glutamate receptor 4	ionotropic glutamate receptor activity,AMPA glutamate receptor activity,extracellular-glutamate-gated ion channel activity,protein binding	Q9Z2W8_K880_M1	VLTPDCPKAVHTGTA	GlyGly (K)	-1.07334	9.64133e-07	8.82977e-06
P06745	Gpi	Old / Young	Glucose-6-phosphate isomerase	glucose-6-phosphate isomerase activity,cytokine activity,protein binding,growth factor activity,intramolecular transferase activity,ubiquitin protein ligase binding,monosaccharide binding	P06745_K226_M1	ITNAETAKEWFLEAA	GlyGly (K)	1.43013	9.73174e-07	8.89759e-06
P84096	Rhog	Old / Young	Rho-related GTP-binding protein RhoG	GTPase activity,protein binding,GTP binding	P84096_K147_M1	QQGQALAKQIHAVRY	GlyGly (K)	2.39733	9.81233e-07	8.95622e-06
P40142	Tkt	Old / Young	Transketolase	transketolase activity,protein homodimerization activity,metal ion binding,cofactor binding	P40142_K543_M1	TIKPLDRKLILDSAR	GlyGly (K)	1.05147	9.87756e-07	8.99737e-06
P37172	Acvr1	Old / Young	Activin receptor type-1	protein kinase activity,protein serine/threonine kinase activity,receptor signaling protein serine/threonine kinase activity,transforming growth factor beta receptor activity, type I,protein binding,ATP binding,activin receptor activity, type I,growth factor binding,protein homodimerization activity,SMAD binding,metal ion binding,activin binding,transforming growth factor beta binding	P37172_K497_M1	RIKKTLTKIDNSLDK	GlyGly (K)	-1.133	9.89049e-07	8.99737e-06
P55012	Slc12a2	Old / Young	Solute carrier family 12 member 2	protein binding,ammonium transmembrane transporter activity,cation:chloride symporter activity,protein kinase binding	P55012_K1091_M1	DINTKPKKENIIAFD	GlyGly (K)	1.01065	9.97218e-07	9.05654e-06
P19096	Fasn	Old / Young	Fatty acid synthase	RNA binding,fatty acid synthase activity,[acyl-carrier-protein] S-acetyltransferase activity,[acyl-carrier-protein] S-malonyltransferase activity,3-oxoacyl-[acyl-carrier-protein] synthase activity,3-oxoacyl-[acyl-carrier-protein] reductase (NADPH) activity,3-hydroxypalmitoyl-[acyl-carrier-protein] dehydratase activity,enoyl-[acyl-carrier-protein] reductase (NADPH, B-specific) activity,oleoyl-[acy…	P19096_K1152_M1	LARALQTKATQQGLK	GlyGly (K)	1.28842	1.00023e-06	9.06875e-06
Q9QYI5	Dnajb2	Old / Young	DnaJ homolog subfamily B member 2	ATPase activator activity,Hsp70 protein binding,polyubiquitin binding,ubiquitin protein ligase binding,unfolded protein binding,chaperone binding,proteasome binding	Q9QYI5_K20_M2	SASPDDIKKAYRKKA	GlyGly (K)	3.94064	1.01581e-06	9.16396e-06
Q9QYI5	Dnajb2	Old / Young	DnaJ homolog subfamily B member 2	ATPase activator activity,Hsp70 protein binding,polyubiquitin binding,ubiquitin protein ligase binding,unfolded protein binding,chaperone binding,proteasome binding	Q9QYI5_K21_M2	ASPDDIKKAYRKKAL	GlyGly (K)	3.94064	1.01581e-06	9.16396e-06
Q64282	Ifit1	Old / Young	Interferon-induced protein with tetratricopeptide repeats 1	RNA binding,protein binding	Q64282_K89_M1	IQSEQLSKRSLATWG	GlyGly (K)	2.59857	1.02461e-06	9.21304e-06
Q5SYD0	Myo1d	Old / Young	Unconventional myosin-Id	microfilament motor activity,protein binding,calmodulin binding,ATP binding,protein domain specific binding,actin-dependent ATPase activity,calcium-dependent protein binding,actin filament binding	Q5SYD0_K596_M1	CIKPNDKKSPQIFDD	GlyGly (K)	3.59509	1.03909e-06	9.32777e-06
P03995	Gfap	Old / Young	Glial fibrillary acidic protein	glycoprotein binding,integrin binding,structural molecule activity,structural constituent of cytoskeleton,protein binding,kinase binding,identical protein binding	P03995_K186_M1	ARVDLERKVESLEEE	GlyGly (K)	3.47369	1.05198e-06	9.42798e-06
Q9QYI5	Dnajb2	Old / Young	DnaJ homolog subfamily B member 2	ATPase activator activity,Hsp70 protein binding,polyubiquitin binding,ubiquitin protein ligase binding,unfolded protein binding,chaperone binding,proteasome binding	Q9QYI5_K39_M1	PDKNPDNKEFAEKKF	GlyGly (K)	1.79581	1.06989e-06	9.5727e-06
P17156	Hspa2	Old / Young	Heat shock-related 70 kDa protein 2	protein binding,ATP binding,enzyme binding,unfolded protein binding,glycolipid binding,disordered domain specific binding	P17156_K510_M1	KITITNDKGRLSKDD	GlyGly (K)	0.591819	1.08183e-06	9.65455e-06
Q8BJ42	Dlgap2	Old / Young	Disks large-associated protein 2	protein domain specific binding	Q8BJ42_K703_M1	SSTRSIDKAVLASKA	GlyGly (K)	-0.935783	1.08259e-06	9.65455e-06
Q91YT8	Tmem63a	Old / Young	CSC1-like protein 1	molecular_function,nucleic acid binding	Q91YT8_K657_M1	YFAYLPAKLEKRIHF	GlyGly (K)	2.80362	1.0908e-06	9.7119e-06
P61164	Actr1a	Old / Young	Alpha-centractin	ATP binding	P61164_K61_M1	GDIFIGPKAEEHRGL	GlyGly (K)	2.84485	1.09683e-06	9.74963e-06
Q8CIB5	Fermt2	Old / Young	Fermitin family homolog 2	phosphatidylinositol-3,4,5-trisphosphate binding	Q8CIB5_K97_M1	LQFTPQHKLLRLQLP	GlyGly (K)	2.95659	1.11011e-06	9.85158e-06
P50396	Gdi1	Old / Young	Rab GDP dissociation inhibitor alpha	Rab GDP-dissociation inhibitor activity,GTPase activator activity,oxidoreductase activity,Rab GTPase binding	P50396_K54_M1	TPLEELYKRFQILEG	GlyGly (K)	2.33111	1.1146e-06	9.86953e-06
Q63844	Mapk3	Old / Young	Mitogen-activated protein kinase 3	phosphotyrosine binding,protein kinase activity,protein serine/threonine kinase activity,MAP kinase activity,protein binding,ATP binding,phosphatase binding,scaffold protein binding	Q63844_K288_M1	YLQSLPSKTKVAWAK	GlyGly (K)	2.22175	1.12992e-06	9.9462e-06
P01942	Hba	Old / Young	Hemoglobin subunit alpha	oxygen transporter activity,iron ion binding,oxygen binding,heme binding,peroxidase activity,haptoglobin binding	P01942_K8_M1	MVLSGEDKSNIKAAW	GlyGly (K)	-0.780385	1.13574e-06	9.98133e-06
Q9CQ26	Stambp	Old / Young	STAM-binding protein	thiol-dependent ubiquitin-specific protease activity,metallopeptidase activity,protein domain specific binding,metal ion binding	Q9CQ26_K180_M1	ELEKERLKIVQEFGK	GlyGly (K)	2.8547	1.17108e-06	1.02753e-05
P00920	Ca2	Old / Young	Carbonic anhydrase 2	arylesterase activity,carbonate dehydratase activity,zinc ion binding	P00920_K158_M1	PASQGLQKVLEALHS	GlyGly (K)	2.79868	1.17872e-06	1.03164e-05
Q9Z0E6	Gbp2	Old / Young	Guanylate-binding protein 1	GTPase activity,GTP binding	Q9Z0E6_K232_M1	RKFFPKRKCFIFDRP	GlyGly (K)	1.38011	1.18145e-06	1.03164e-05
Q91WA3	Hdac11	Old / Young	Histone deacetylase 11	histone deacetylase activity,protein binding,transcription factor binding,NAD-dependent histone deacetylase activity (H3-K14 specific)	Q91WA3_K216_M1	YPGDRFAKEAIRRKV	GlyGly (K)	3.10288	1.19134e-06	1.0386e-05
Q6P069	Sri	Old / Young	Sorcin	protease binding,calcium-dependent cysteine-type endopeptidase activity,calcium ion binding,protein binding,identical protein binding,protein heterodimerization activity,repressing transcription factor binding	Q6P069_K127_M1	VDPQELQKALTTMGF	GlyGly (K)	4.23484	1.19813e-06	1.04286e-05
Q8CBW7	Chic1	Old / Young	Cysteine-rich hydrophobic domain-containing protein 1	molecular_function	Q8CBW7_K179_M1	RTRRSIQKLLEWENN	GlyGly (K)	0.508307	1.20527e-06	1.04683e-05
Q80TH2	Erbb2ip	Old / Young	Protein LAP2	receptor binding,ErbB-2 class receptor binding,integrin binding,protein binding	Q80TH2_K162_M1	ANFGRLTKLQILELR	GlyGly (K)	2.71992	1.20654e-06	1.04683e-05
P21278	Gna11	Old / Young	Guanine nucleotide-binding protein subunit alpha-11	GTPase activity,signal transducer activity,GTP binding,G-protein beta/gamma-subunit complex binding,type 2A serotonin receptor binding,metal ion binding,alkylglycerophosphoethanolamine phosphodiesterase activity	P21278_K158_M1	FQLSDSAKYYLTDVD	GlyGly (K)	2.73606	1.2158e-06	1.05318e-05
Q9D154	Serpinb1a	Old / Young	Leukocyte elastase inhibitor A	serine-type endopeptidase inhibitor activity	Q9D154_K260_M1	EKLLEWTKRENLEFI	GlyGly (K)	3.46143	1.21863e-06	1.05385e-05
P11798	Camk2a	Old / Young	Calcium/calmodulin-dependent protein kinase type II subunit alpha	protein serine/threonine kinase activity,calmodulin-dependent protein kinase activity,protein binding,calmodulin binding,ATP binding,calcium-dependent protein serine/threonine kinase activity,kinase activity,glutamate receptor binding,protein homodimerization activity,metal ion binding	P11798_K245_M1	DTVTPEAKDLINKML	GlyGly (K)	-0.517005	1.2234e-06	1.05385e-05
Q8BGU5	Ccny	Old / Young	Cyclin-Y	protein binding,cyclin-dependent protein serine/threonine kinase regulator activity,protein kinase binding	Q8BGU5_K72_M1	ASTIFLSKSQTDVRE	GlyGly (K)	1.26997	1.22349e-06	1.05385e-05
Q9QYB1	Clic4	Old / Young	Chloride intracellular channel protein 4	voltage-gated ion channel activity,chloride channel activity,protein binding,glutathione transferase activity	Q9QYB1_K150_M1	GLLKTLQKLDEYLNS	GlyGly (K)	2.00752	1.22536e-06	1.05385e-05
P62880	Gnb2	Old / Young	Guanine nucleotide-binding protein G(I)/G(S)/G(T) subunit beta-2	GTPase activity,signal transducer activity,calcium channel regulator activity,protein binding,protein complex binding,GTPase binding	P62880_K209_M1	GACDASIKLWDVRDS	GlyGly (K)	2.82406	1.22626e-06	1.05385e-05
Q8BUV3	Gphn	Old / Young	Gephyrin	protein binding,ATP binding,cytoskeletal protein binding,nitrate reductase activity,molybdopterin cofactor binding,metal ion binding,molybdopterin adenylyltransferase activity,molybdopterin molybdotransferase activity,structural constituent of postsynaptic specialization	Q8BUV3_K344_M1	HSAVDITKVARRHRM	GlyGly (K)	-1.34476	1.25495e-06	1.07511e-05
Q61598	Gdi2	Old / Young	Rab GDP dissociation inhibitor beta	RNA binding,Rab GDP-dissociation inhibitor activity,GTPase activator activity,oxidoreductase activity	Q61598_K164_M1	TFEGVDPKKTSMRDV	GlyGly (K)	3.39331	1.27867e-06	1.09216e-05
P80314	Cct2	Old / Young	T-complex protein 1 subunit beta	ATP binding,ubiquitin protein ligase binding,protein binding involved in protein folding,unfolded protein binding	P80314_K431_M1	LANRTPGKEAVAMES	GlyGly (K)	2.40867	1.27888e-06	1.09216e-05
P62743	Ap2s1	Old / Young	AP-2 complex subunit sigma	protein binding,protein transporter activity	P62743_K45_M1	VVTVRDAKHTNFVEF	GlyGly (K)	1.14119	1.30057e-06	1.10681e-05
O88703	Hcn2	Old / Young	Potassium/sodium hyperpolarization-activated cyclic nucleotide-gated channel 2	intracellular cAMP activated cation channel activity,voltage-gated sodium channel activity,voltage-gated potassium channel activity,protein binding,cAMP binding,identical protein binding	O88703_K291_M1	GIDSEVYKTARALRI	GlyGly (K)	1.8787	1.30245e-06	1.10681e-05
P08752	Gnai2	Old / Young	Guanine nucleotide-binding protein G(i) subunit alpha-2	G-protein coupled receptor binding,GTPase activity,signal transducer activity,protein binding,GTP binding,G-protein beta/gamma-subunit complex binding,metal ion binding	P08752_K296_M1	PEYTGANKYDEAASY	GlyGly (K)	2.16687	1.30309e-06	1.10681e-05
P60904	Dnajc5	Old / Young	DnaJ homolog subfamily C member 5	glycoprotein binding,protein binding,ATP-dependent protein binding	P60904_K56_M1	DNPEAADKFKEINNA	GlyGly (K)	0.992552	1.30416e-06	1.10681e-05
Q61290	Cacna1e	Old / Young	Voltage-dependent R-type calcium channel subunit alpha-1E	voltage-gated calcium channel activity,calcium ion binding,high voltage-gated calcium channel activity,protein N-terminus binding	Q61290_K1107_M1	PLKEAETKEEEEEVE	GlyGly (K)	-0.879731	1.31859e-06	1.11731e-05
Q3TB48	Tmem104	Old / Young	Transmembrane protein 104	molecular_function	Q3TB48_K109_M1	DNYERAEKRPILSVQ	GlyGly (K)	0.488997	1.32416e-06	1.12028e-05
Q8VHN8	Nudt16l1	Old / Young	Protein syndesmos	RNA binding,snoRNA binding,protein homodimerization activity,m7G(5')pppN diphosphatase activity	Q8VHN8_K198_M1	ALASATEKQKKALEK	GlyGly (K)	2.64517	1.32817e-06	1.12193e-05
Q6X893	Slc44a1	Old / Young	Choline transporter-like protein 1	choline transmembrane transporter activity	Q6X893_K18_M1	QSSKREWKPLEDRSC	GlyGly (K)	3.85168	1.33335e-06	1.12456e-05
Q61885	Mog	Old / Young	Myelin-oligodendrocyte glycoprotein		Q61885_K108_M1	KETISEGKVTLRIQN	GlyGly (K)	4.94713	1.34146e-06	1.12839e-05
Q91XM9	Dlg2	Old / Young	Disks large homolog 2	guanylate kinase activity,protein binding,kinase binding,ionotropic glutamate receptor binding	Q91XM9_K165_M1	VSEVSHSKAVEALKE	GlyGly (K)	-0.671186	1.34203e-06	1.12839e-05
P60710;	Actb;	Old / Young	Actin, cytoplasmic 1;SWISS-PROT:P60712 (Bos taurus) Actin, cytoplasmic 1	protein binding,ATP binding,kinesin binding,Tat protein binding,identical protein binding,nitric-oxide synthase binding,structural constituent of postsynaptic actin cytoskeleton,RNA polymerase II core promoter proximal region sequence-specific DNA binding,RNA polymerase II distal enhancer sequence-specific DNA binding,nucleosomal DNA binding;	P60710_K113_M1	TEAPLNPKANREKMT	GlyGly (K)	1.4301	1.35078e-06	1.13224e-05
P60710;	Actb;	Old / Young	Actin, cytoplasmic 1;SWISS-PROT:P60712 (Bos taurus) Actin, cytoplasmic 1	protein binding,ATP binding,kinesin binding,Tat protein binding,identical protein binding,nitric-oxide synthase binding,structural constituent of postsynaptic actin cytoskeleton,RNA polymerase II core promoter proximal region sequence-specific DNA binding,RNA polymerase II distal enhancer sequence-specific DNA binding,nucleosomal DNA binding;	P60712_K113_M1	TEAPLNPKANREKMT	GlyGly (K)	1.4301	1.35078e-06	1.13224e-05
Q80UP8	Slc20a2	Old / Young	Sodium-dependent phosphate transporter 2	inorganic phosphate transmembrane transporter activity,sodium:inorganic phosphate symporter activity	Q80UP8_K476_M1	EDPTEEEKEEKDSAE	GlyGly (K)	3.00896	1.36152e-06	1.13949e-05
Q80UP5	Ankrd13a	Old / Young	Ankyrin repeat domain-containing protein 13A	molecular_function	Q80UP5_K400_M1	ARLRDFIKLDFPPGF	GlyGly (K)	2.50027	1.38485e-06	1.15723e-05
Q60996	Ppp2r5c	Old / Young	Serine/threonine-protein phosphatase 2A 56 kDa regulatory subunit gamma isoform	protein phosphatase regulator activity	Q60996_K256_M1	KVLLPLHKVKSLSVY	GlyGly (K)	1.23517	1.40155e-06	1.16939e-05
P28474	Adh5	Old / Young	Alcohol dehydrogenase class-3	alcohol dehydrogenase (NAD) activity,fatty acid binding,zinc ion binding,formaldehyde dehydrogenase activity,protein homodimerization activity,S-(hydroxymethyl)glutathione dehydrogenase activity	P28474_K323_M1	GTAFGGWKSVESVPK	GlyGly (K)	2.2414	1.42564e-06	1.18767e-05
P11983	Tcp1	Old / Young	T-complex protein 1 subunit alpha	RNA binding,protein binding,ATP binding,ubiquitin protein ligase binding,protein binding involved in protein folding,unfolded protein binding	P11983_K541_M1	HPESKDDKHGSYENA	GlyGly (K)	0.602676	1.434e-06	1.19281e-05
Q8R2Y2	Mcam	Old / Young	Cell surface glycoprotein MUC18		Q8R2Y2_K607_M1	ITLPPTRKSEFVVEV	GlyGly (K)	3.26358	1.44264e-06	1.19816e-05
P60202	Plp1	Old / Young	Myelin proteolipid protein	protein binding,structural constituent of myelin sheath	P60202_K218_M1	PWNAFPGKVCGSNLL	GlyGly (K)	3.38025	1.48721e-06	1.23142e-05
O70589	Cask	Old / Young	Peripheral plasma membrane protein CASK	protein serine/threonine kinase activity,protein binding,calmodulin binding,ATP binding,neurexin family protein binding	O70589_K825_M1	TKLETIRKIHEQGLI	GlyGly (K)	1.20912	1.51558e-06	1.25228e-05
P35700	Prdx1	Old / Young	Peroxiredoxin-1	RNA binding,peroxidase activity,protein binding,thioredoxin peroxidase activity,identical protein binding,cadherin binding	P35700_K27_M1	VMPDGQFKDISLSEY	GlyGly (K)	4.58057	1.52063e-06	1.25228e-05
P08228	Sod1	Old / Young	Superoxide dismutase [Cu-Zn]	superoxide dismutase activity,copper ion binding,protein binding,zinc ion binding,protein phosphatase 2B binding,identical protein binding,Rac GTPase binding,chaperone binding	P08228_K92_M1	LGNVTAGKDGVANVS	GlyGly (K)	0.373793	1.52199e-06	1.25228e-05
Q04447	Ckb	Old / Young	Creatine kinase B-type	creatine kinase activity,protein binding,ATP binding,ubiquitin protein ligase binding	Q04447_K247_M1	MQKGGNMKEVFTRFC	GlyGly (K)	2.68469	1.52559e-06	1.25228e-05
Q61753	Phgdh	Old / Young	D-3-phosphoglycerate dehydrogenase	phosphoglycerate dehydrogenase activity,NAD binding	Q61753_K394_M1	DVNLVNAKLLVKEAG	GlyGly (K)	2.93697	1.52622e-06	1.25228e-05
P28661	Sept4	Old / Young	Septin-4	magnesium ion binding,GTPase activity,GTP binding,protein homodimerization activity	P28661_K36_M1	SDDAELSKFVKDFPG	GlyGly (K)	1.65334	1.53847e-06	1.26043e-05
P63017	Hspa8	Old / Young	Heat shock cognate 71 kDa protein	G-protein coupled receptor binding,phosphatidylserine binding,RNA binding,protein binding,ATP binding,ATPase activity,enzyme binding,MHC class II protein complex binding,heat shock protein binding,ubiquitin protein ligase binding,ATPase activity, coupled,cadherin binding,unfolded protein binding,C3HC4-type RING finger domain binding	P63017_K108_M1	PKVQVEYKGETKSFY	GlyGly (K)	1.47979	1.54159e-06	1.26109e-05
P55012	Slc12a2	Old / Young	Solute carrier family 12 member 2	protein binding,ammonium transmembrane transporter activity,cation:chloride symporter activity,protein kinase binding	P55012_K951_M1	VVNVDYSKKSDQDTC	GlyGly (K)	0.585976	1.54942e-06	1.26369e-05
Q64322	Npdc1	Old / Young	Neural proliferation differentiation and control protein 1		Q64322_K224_M1	REIRLTQKADYAATA	GlyGly (K)	-0.595241	1.61211e-06	1.31285e-05
P21278	Gna11	Old / Young	Guanine nucleotide-binding protein subunit alpha-11	GTPase activity,signal transducer activity,GTP binding,G-protein beta/gamma-subunit complex binding,type 2A serotonin receptor binding,metal ion binding,alkylglycerophosphoethanolamine phosphodiesterase activity	P21278_K72_M1	AGYSEEDKRGFTKLV	GlyGly (K)	1.27469	1.63228e-06	1.32729e-05
P63330	Ppp2ca	Old / Young	Serine/threonine-protein phosphatase 2A catalytic subunit alpha isoform	protein serine/threonine phosphatase activity,protein binding,protein C-terminus binding,metal ion binding,protein heterodimerization activity,protein dimerization activity,GABA receptor binding	P63330_K41_M1	KAKEILTKESNVQEV	GlyGly (K)	1.1056	1.65895e-06	1.33876e-05
Q8BR63	Fam177a1	Old / Young	Protein FAM177A1	molecular_function	Q8BR63_K77_M1	EVDGLDKKDVLPTVD	GlyGly (K)	1.28566	1.65934e-06	1.33876e-05
B2RSH2	Gnai1	Old / Young	Guanine nucleotide-binding protein G(i) subunit alpha-1	magnesium ion binding,G-protein coupled receptor binding,GTPase activity,signal transducer activity,protein binding,GTP binding,GDP binding,G-protein beta/gamma-subunit complex binding,G-protein coupled serotonin receptor binding,GTPase activating protein binding	B2RSH2_K35_M1	EKAAREVKLLLLGAG	GlyGly (K)	1.31256	1.65944e-06	1.33876e-05
P50396	Gdi1	Old / Young	Rab GDP dissociation inhibitor alpha	Rab GDP-dissociation inhibitor activity,GTPase activator activity,oxidoreductase activity,Rab GTPase binding	P50396_K278_M1	EGEVARCKQLICDPS	GlyGly (K)	2.20872	1.66114e-06	1.33876e-05
Q61753	Phgdh	Old / Young	D-3-phosphoglycerate dehydrogenase	phosphoglycerate dehydrogenase activity,NAD binding	Q61753_K33_M1	GGLQVVEKQNLSKEE	GlyGly (K)	2.33689	1.66659e-06	1.34116e-05
P43276	Hist1h1b	Old / Young	Histone H1.5	DNA binding,protein binding	P43276_K17_M1	AAPAPVEKSPAKKKT	GlyGly (K)	-1.31391	1.6862e-06	1.35226e-05
P62137	Ppp1ca	Old / Young	Serine/threonine-protein phosphatase PP1-alpha catalytic subunit	phosphoprotein phosphatase activity,protein serine/threonine phosphatase activity,protein binding,protein phosphatase 1 binding,phosphatase activity,protein complex binding,ribonucleoprotein complex binding,metal ion binding,cadherin binding involved in cell-cell adhesion	P62137_K6_M1	__MSDSEKLNLDSII	GlyGly (K)	3.18125	1.68727e-06	1.35226e-05
P10126	Eef1a1	Old / Young	Elongation factor 1-alpha 1	tRNA binding,RNA binding,translation elongation factor activity,GTPase activity,protein binding,GTP binding,protein kinase binding	P10126_K408_M1	IVDMVPGKPMCVESF	GlyGly (K)	2.64666	1.68784e-06	1.35226e-05
P21447	Abcb1a	Old / Young	Multidrug resistance protein 1A	ATP binding,xenobiotic-transporting ATPase activity,ATPase activity, coupled,phosphatidylcholine-translocating ATPase activity,phosphatidylethanolamine-translocating ATPase activity,ceramide-translocating ATPase activity	P21447_K414_M1	KGLNLKVKSGQTVAL	GlyGly (K)	-0.48436	1.71155e-06	1.36322e-05
P63087	Ppp1cc	Old / Young	Serine/threonine-protein phosphatase PP1-gamma catalytic subunit	RNA binding,protein serine/threonine phosphatase activity,protein binding,lamin binding,protein C-terminus binding,protein phosphatase 1 binding,phosphatase activity,protein kinase binding,protein domain specific binding,protein complex binding,metal ion binding,protein N-terminus binding	P63087_K141_M1	YGFYDECKRRYNIKL	GlyGly (K)	1.90639	1.73075e-06	1.37336e-05
P18872	Gnao1	Old / Young	Guanine nucleotide-binding protein G(o) subunit alpha	GTPase activity,signal transducer activity,protein binding,GTP binding,G-protein beta/gamma-subunit complex binding,G-protein coupled serotonin receptor binding,mu-type opioid receptor binding,GTPase activating protein binding,metal ion binding,corticotropin-releasing hormone receptor 1 binding	P18872_K70_M1	GEDVKQYKPVVYSNT	GlyGly (K)	1.43005	1.73184e-06	1.37336e-05
Q3UHK1	Slc2a13	Old / Young	Proton myo-inositol cotransporter	sugar:proton symporter activity,glucose transmembrane transporter activity	Q3UHK1_K4_M1	____MSRKASEDVEY	GlyGly (K)	2.37964	1.73455e-06	1.3735e-05
P11881	Itpr1	Old / Young	Inositol 1,4,5-trisphosphate receptor type 1	inositol 1,4,5-trisphosphate-sensitive calcium-release channel activity,calcium ion binding,protein binding,calcium-release channel activity,calcium channel inhibitor activity,phosphatidylinositol binding	P11881_K971_M1	DIMVMDTKLKIIEIL	GlyGly (K)	-1.04437	1.76025e-06	1.39183e-05
O88746	Tom1	Old / Young	Target of Myb protein 1	protein binding,clathrin binding	O88746_K385_M1	ADQRKGVKYEAPQTT	GlyGly (K)	0.740976	1.77511e-06	1.40154e-05
O70228	Atp9a	Old / Young	Probable phospholipid-transporting ATPase IIA	magnesium ion binding,phospholipid-translocating ATPase activity,ATP binding	O70228_K48_M1	VWLGHPEKRDQRYPR	GlyGly (K)	0.52457	1.78286e-06	1.40422e-05
Q9QYI5	Dnajb2	Old / Young	DnaJ homolog subfamily B member 2	ATPase activator activity,Hsp70 protein binding,polyubiquitin binding,ubiquitin protein ligase binding,unfolded protein binding,chaperone binding,proteasome binding	Q9QYI5_K59_M1	AYEVLSDKHKREIYD	GlyGly (K)	1.67434	1.78366e-06	1.40422e-05
Q6P1F6	Ppp2r2a	Old / Young	Serine/threonine-protein phosphatase 2A 55 kDa regulatory subunit B alpha isoform	protein serine/threonine phosphatase activity,protein phosphatase regulator activity,protein complex binding,tau protein binding,protein phosphatase 2A binding	Q6P1F6_K62_M1	FQQEQENKIQSHSRG	GlyGly (K)	2.50189	1.79278e-06	1.40728e-05
O88384	Vti1b	Old / Young	Vesicle transport through interaction with t-SNAREs homolog 1B	SNARE binding,SNAP receptor activity,protein binding,chloride channel inhibitor activity	O88384_K190_M1	NTNENLSKSRKILRS	GlyGly (K)	1.01535	1.79456e-06	1.40728e-05
P16330	Cnp	Old / Young	2',3'-cyclic-nucleotide 3'-phosphodiesterase	RNA binding,2',3'-cyclic-nucleotide 3'-phosphodiesterase activity,cyclic nucleotide binding	P16330_K274_M1	YAQQEVVKRSYGKAF	GlyGly (K)	1.01583	1.79531e-06	1.40728e-05
P68254	Ywhaq	Old / Young	14-3-3 protein theta	protein binding,protein C-terminus binding,protein domain specific binding,ion channel binding,protein N-terminus binding,14-3-3 protein binding	P68254_K3_M1	_____MEKTELIQKA	GlyGly (K)	1.36095	1.80404e-06	1.41209e-05
P60843	Eif4a1	Old / Young	Eukaryotic initiation factor 4A-I	RNA binding,double-stranded RNA binding,translation initiation factor activity,ATP-dependent RNA helicase activity,protein binding,ATP binding	P60843_K174_M1	NRRYLSPKYIKMFVL	GlyGly (K)	2.8965	1.82392e-06	1.42381e-05
Q5SYD0	Myo1d	Old / Young	Unconventional myosin-Id	microfilament motor activity,protein binding,calmodulin binding,ATP binding,protein domain specific binding,actin-dependent ATPase activity,calcium-dependent protein binding,actin filament binding	Q5SYD0_K954_M1	GVLVNHFKSEKRHLQ	GlyGly (K)	4.26338	1.82687e-06	1.42381e-05
Q9Z1M0	P2rx7	Old / Young	P2X purinoceptor 7	lipopolysaccharide binding,purinergic nucleotide receptor activity,receptor activity,extracellular ATP-gated cation channel activity,protein binding,ATP binding,channel activity	Q9Z1M0_K419_M1	VDQQLLGKSLQVVKG	GlyGly (K)	1.61252	1.84504e-06	1.43591e-05
Q6PHU5	Sort1	Old / Young	Sortilin	protein binding,nerve growth factor receptor activity,enzyme binding,neurotensin receptor activity, non-G-protein coupled,nerve growth factor binding	Q6PHU5_K386_M1	DRGIVYSKSLDRHLY	GlyGly (K)	3.53245	1.85474e-06	1.4414e-05
Q0GNC1	Inf2	Old / Young	Inverted formin-2	actin binding,Rho GTPase binding	Q0GNC1_K706_M1	KFDVEVLKQLLKLLP	GlyGly (K)	2.82377	1.89066e-06	1.46304e-05
Q9Z0S1	Bpnt1	Old / Young	3'(2'),5'-bisphosphate nucleotidase 1	3'(2'),5'-bisphosphate nucleotidase activity,metal ion binding	Q9Z0S1_K49_M1	SATDLQTKADRLVQM	GlyGly (K)	0.83898	1.89835e-06	1.4669e-05
Q8BPU7	Elmo1	Old / Young	Engulfment and cell motility protein 1	protein binding,SH3 domain binding,guanyl-nucleotide exchange factor activity	Q8BPU7_K495_M1	VMRALTTKPSSLDQF	GlyGly (K)	4.05856	1.90873e-06	1.47216e-05
Q60766	Irgm1	Old / Young	Immunity-related GTPase family M protein 1	GTPase activity,GTP binding	Q60766_K393_M1	FLVAQDTKNILEKIL	GlyGly (K)	3.38054	1.92283e-06	1.47952e-05
Q9R062	Gyg1	Old / Young	Glycogenin-1	glycogenin glucosyltransferase activity,metal ion binding	Q9R062_K209_M1	KAFGKNAKVVHFLGR	GlyGly (K)	3.55432	1.92888e-06	1.48208e-05
Q8VCD6	Reep2	Old / Young	Receptor expression-enhancing protein 2	taste receptor binding	Q8VCD6_K147_M1	GQGVLSEKLRSFSMQ	GlyGly (K)	-0.620595	1.94343e-06	1.48663e-05
Q8CIF6	Sidt2	Old / Young	SID1 transmembrane family member 2	double-stranded RNA binding,RNA transmembrane transporter activity	Q8CIF6_K426_M1	DKNVIRTKQYLCVAD	GlyGly (K)	1.65556	1.94574e-06	1.48663e-05
P20152	Vim	Old / Young	Vimentin	glycoprotein binding,double-stranded RNA binding,structural molecule activity,structural constituent of cytoskeleton,structural constituent of eye lens,protein binding,protein C-terminus binding,identical protein binding,scaffold protein binding,keratin filament binding	P20152_K439_M1	PLVDTHSKRTLLIKT	GlyGly (K)	1.02696	1.95014e-06	1.4879e-05
Q04447	Ckb	Old / Young	Creatine kinase B-type	creatine kinase activity,protein binding,ATP binding,ubiquitin protein ligase binding	Q04447_K156_M1	GERRAIEKLAVEALS	GlyGly (K)	2.22438	1.95307e-06	1.48805e-05
P10126	Eef1a1	Old / Young	Elongation factor 1-alpha 1	tRNA binding,RNA binding,translation elongation factor activity,GTPase activity,protein binding,GTP binding,protein kinase binding	P10126_K395_M1	EDGPKFLKSGDAAIV	GlyGly (K)	2.31398	1.95836e-06	1.48999e-05
O09117	Sypl1	Old / Young	Synaptophysin-like protein 1	transporter activity	O09117_K66_M1	EIQVNCPKVGVNKNQ	GlyGly (K)	2.74473	2.01093e-06	1.52786e-05
P28652	Camk2b	Old / Young	Calcium/calmodulin-dependent protein kinase type II subunit beta	protein serine/threonine kinase activity,calmodulin-dependent protein kinase activity,protein binding,calmodulin binding,ATP binding,protein homodimerization activity	P28652_K147_M1	ENLLLASKCKGAAVK	GlyGly (K)	-1.59454	2.03928e-06	1.54508e-05
Q80ZJ6	Zer1	Old / Young	Protein zer-1 homolog	ubiquitin-protein transferase activity	Q80ZJ6_K31_M1	TLGYLLDKETLRLHP	GlyGly (K)	1.11493	2.06382e-06	1.5528e-05
Q3USB7	Plcl1	Old / Young	Inactive phospholipase C-like protein 1	phosphatidylinositol phospholipase C activity,signal transducer activity,GABA receptor binding,inositol 1,4,5 trisphosphate binding	Q3USB7_K533_M1	SYLPSPEKLKNMIIV	GlyGly (K)	3.30317	2.07782e-06	1.55908e-05
A2APV2	Fmnl2	Old / Young	Formin-like protein 2	actin binding,Rho GTPase binding,cadherin binding	A2APV2_K962_M1	KYFGENPKTTPPSVF	GlyGly (K)	4.0824	2.12031e-06	1.58877e-05
Q8VHQ3	Ppp1r16b	Old / Young	Protein phosphatase 1 regulatory inhibitor subunit 16B	protein phosphatase regulator activity	Q8VHQ3_K315_M1	KVLLLELKHKHDVIM	GlyGly (K)	2.79557	2.13643e-06	1.59654e-05
P40240	Cd9	Old / Young	CD9 antigen	integrin binding,protein binding	P40240_K129_M1	FYKDTYQKLRSKDEP	GlyGly (K)	3.25116	2.14174e-06	1.59654e-05
Q9D2P8	Mobp	Old / Young	Myelin-associated oligodendrocyte basic protein	actin binding,myosin binding,Rab GTPase binding,structural constituent of myelin sheath	Q9D2P8_K48_M1	DRKYSICKSGCFYQK	GlyGly (K)	3.9413	2.14713e-06	1.59654e-05
P16330	Cnp	Old / Young	2',3'-cyclic-nucleotide 3'-phosphodiesterase	RNA binding,2',3'-cyclic-nucleotide 3'-phosphodiesterase activity,cyclic nucleotide binding	P16330_K29_M1	SSSGAKEKPELQFPF	GlyGly (K)	1.30371	2.15219e-06	1.59654e-05
P46467	Vps4b	Old / Young	Vacuolar protein sorting-associated protein 4B	protein binding,ATP binding,protein C-terminus binding,ATPase activity,ATPase activity, coupled,identical protein binding,protein homodimerization activity	P46467_K147_M1	EGAKEALKEAVILPI	GlyGly (K)	1.51749	2.16296e-06	1.59654e-05
Q8C437	Pex5l	Old / Young	PEX5-related protein	peroxisome targeting sequence binding,peroxisome matrix targeting signal-1 binding,protein binding,small GTPase binding	Q8C437_K276_M1	GAFEEGLKRLKEGDL	GlyGly (K)	3.29276	2.17131e-06	1.60053e-05
P04370	Mbp	Old / Young	Myelin basic protein	protease binding,calmodulin binding,structural constituent of myelin sheath	P04370_K205_M1	HYGSLPQKSQHGRTQ	GlyGly (K)	1.47299	2.18491e-06	1.60838e-05
P16858	Gapdh	Old / Young	Glyceraldehyde-3-phosphate dehydrogenase	glyceraldehyde-3-phosphate dehydrogenase (NAD+) (phosphorylating) activity,protein binding,microtubule binding,aspartic-type endopeptidase inhibitor activity,enzyme binding,peptidyl-cysteine S-nitrosylase activity,identical protein binding,NADP binding,NAD binding,disordered domain specific binding	P16858_K192_M1	TVDGPSGKLWRDGRG	GlyGly (K)	0.790843	2.19218e-06	1.61155e-05
Q5SYD0	Myo1d	Old / Young	Unconventional myosin-Id	microfilament motor activity,protein binding,calmodulin binding,ATP binding,protein domain specific binding,actin-dependent ATPase activity,calcium-dependent protein binding,actin filament binding	Q5SYD0_K260_M1	AMKVIGFKPEEIQTV	GlyGly (K)	4.24193	2.22236e-06	1.63153e-05
Q99L47	St13	Old / Young	Hsc70-interacting protein	protein domain specific binding,Hsp70 protein binding,protein complex binding,dATP binding,identical protein binding,protein dimerization activity,unfolded protein binding,chaperone binding	Q99L47_K355_M1	SKYQSNPKVMNLISK	GlyGly (K)	1.0988	2.23153e-06	1.63605e-05
Q6PIE5	Atp1a2	Old / Young	Sodium/potassium-transporting ATPase subunit alpha-2	sodium:potassium-exchanging ATPase activity,protein binding,chaperone binding,steroid hormone binding,ATP binding,drug binding,ATPase activity,potassium ion binding,sodium ion binding	Q6PIE5_K432_M1	LCNRAVFKAGQENIS	GlyGly (K)	-0.482145	2.2518e-06	1.6483e-05
P07901	Hsp90aa1	Old / Young	Heat shock protein HSP 90-alpha	RNA binding,protein tyrosine kinase activity,protein binding,ATP binding,ATPase activity,MHC class II protein complex binding,nitric-oxide synthase regulator activity,TPR domain binding,identical protein binding,protein homodimerization activity,histone deacetylase binding,GTPase binding,unfolded protein binding,DNA polymerase binding,disordered domain specific binding,protein tyrosine kinase bin…	P07901_K84_M1	HINLIPSKQDRTLTI	GlyGly (K)	1.91881	2.25429e-06	1.6483e-05
P15327	Bpgm	Old / Young	Bisphosphoglycerate mutase	bisphosphoglycerate mutase activity,hydrolase activity,2,3-bisphosphoglycerate-dependent phosphoglycerate mutase activity	P15327_K170_M1	ERLLPYWKERIAPEI	GlyGly (K)	0.972218	2.27227e-06	1.65922e-05
Q9R0P5	Dstn	Old / Young	Destrin	actin filament binding	Q9R0P5_K69_M1	ATITDPFKHFVGMLP	GlyGly (K)	3.74832	2.27587e-06	1.65961e-05
Q80U19	Daam2	Old / Young	Disheveled-associated activator of morphogenesis 2	actin binding,Rho GTPase binding	Q80U19_K326_M1	HENAILDKHLDFFEM	GlyGly (K)	2.37993	2.27964e-06	1.66014e-05
P63017	Hspa8	Old / Young	Heat shock cognate 71 kDa protein	G-protein coupled receptor binding,phosphatidylserine binding,RNA binding,protein binding,ATP binding,ATPase activity,enzyme binding,MHC class II protein complex binding,heat shock protein binding,ubiquitin protein ligase binding,ATPase activity, coupled,cadherin binding,unfolded protein binding,C3HC4-type RING finger domain binding	P63017_K550_M1	ESYAFNMKATVEDEK	GlyGly (K)	1.97041	2.29346e-06	1.66642e-05
P10126	Eef1a1	Old / Young	Elongation factor 1-alpha 1	tRNA binding,RNA binding,translation elongation factor activity,GTPase activity,protein binding,GTP binding,protein kinase binding	P10126_K154_M1	QLIVGVNKMDSTEPP	GlyGly (K)	2.82968	2.2944e-06	1.66642e-05
P19246	Nefh	Old / Young	Neurofilament heavy polypeptide	structural molecule activity,protein kinase binding	P19246_K435_M1	PSISTHIKVKSEEMI	GlyGly (K)	-1.4118	2.30938e-06	1.67507e-05
Q8R001	Mapre2	Old / Young	Microtubule-associated protein RP/EB family member 2	protein binding,microtubule binding,identical protein binding	Q8R001_K154_M1	LDFIQWFKKFYDANY	GlyGly (K)	2.02031	2.31258e-06	1.67516e-05
P24549	Aldh1a1	Old / Young	Retinal dehydrogenase 1	retinal dehydrogenase activity,3-chloroallyl aldehyde dehydrogenase activity,aldehyde dehydrogenase (NAD) activity,benzaldehyde dehydrogenase (NAD+) activity,NAD binding	P24549_K91_M1	ERGRLLNKLADLMER	GlyGly (K)	1.01227	2.31789e-06	1.67677e-05
Q0GA42	Cnnm1	Old / Young	Metal transporter CNNM1	molecular_function	Q0GA42_K655_M1	KFDERNKKAPEHYLY	GlyGly (K)	-1.6997	2.40072e-06	1.73209e-05
Q6PDY2	Ado	Old / Young	2-aminoethanethiol dioxygenase	protein binding,metal ion binding,cysteamine dioxygenase activity	Q6PDY2_K218_M1	VVEPIRPKEASGSAC	GlyGly (K)	3.49332	2.41516e-06	1.73715e-05
Q9QZQ8	H2afy	Old / Young	Core histone macro-H2A.1	rDNA binding,RNA polymerase II regulatory region sequence-specific DNA binding,RNA polymerase II core promoter sequence-specific DNA binding,core promoter sequence-specific DNA binding,chromatin binding,double-stranded methylated DNA binding,enzyme binding,protein kinase binding,protein serine/threonine kinase inhibitor activity,chromatin DNA binding,nucleosomal DNA binding,transcription regulato…	Q9QZQ8_K189_M1	GFTVLSTKSLFLGQK	GlyGly (K)	-1.53734	2.43202e-06	1.74541e-05
Q6PDY2	Ado	Old / Young	2-aminoethanethiol dioxygenase	protein binding,metal ion binding,cysteamine dioxygenase activity	Q6PDY2_K43_M1	PENLSLLKSLLTQVR	GlyGly (K)	4.37866	2.4549e-06	1.75719e-05
Q8R3T5	Stxbp6	Old / Young	Syntaxin-binding protein 6	phosphatidylinositol-4,5-bisphosphate binding,GTP-Rho binding,cadherin binding involved in cell-cell adhesion	Q8R3T5_K9_M1	SAKSAISKEIFAPLD	GlyGly (K)	4.12981	2.49829e-06	1.78395e-05
O88502	Pde8a	Old / Young	High affinity cAMP-specific and IBMX-insensitive 3',5'-cyclic phosphodiesterase 8A	3',5'-cyclic-AMP phosphodiesterase activity,kinase binding,metal ion binding	O88502_K264_M1	AQVPINEKKGDLLDA	GlyGly (K)	0.7892	2.49884e-06	1.78395e-05
Q8R001	Mapre2	Old / Young	Microtubule-associated protein RP/EB family member 2	protein binding,microtubule binding,identical protein binding	Q8R001_K155_M1	DFIQWFKKFYDANYD	GlyGly (K)	2.85306	2.50429e-06	1.7855e-05
Q62433	Ndrg1	Old / Young	Protein NDRG1	microtubule binding,Rab GTPase binding,gamma-tubulin binding,cadherin binding	Q62433_K300_M1	PQISQPAKLAEAFKY	GlyGly (K)	4.19998	2.5129e-06	1.78553e-05
P20152	Vim	Old / Young	Vimentin	glycoprotein binding,double-stranded RNA binding,structural molecule activity,structural constituent of cytoskeleton,structural constituent of eye lens,protein binding,protein C-terminus binding,identical protein binding,scaffold protein binding,keratin filament binding	P20152_K120_M1	RFANYIDKVRFLEQQ	GlyGly (K)	1.11705	2.51636e-06	1.78553e-05
Q5SYD0	Myo1d	Old / Young	Unconventional myosin-Id	microfilament motor activity,protein binding,calmodulin binding,ATP binding,protein domain specific binding,actin-dependent ATPase activity,calcium-dependent protein binding,actin filament binding	Q5SYD0_K886_M1	VTDRHLYKMDPTKQY	GlyGly (K)	1.41747	2.51805e-06	1.78553e-05
P70122	Sbds	Old / Young	Ribosome maturation protein SBDS	RNA binding,microtubule binding,rRNA binding,ribosome binding	P70122_K151_M1	VKPNKSTKQQALEVI	GlyGly (K)	3.70546	2.52437e-06	1.78553e-05
P70452	Stx4	Old / Young	Syntaxin-4	SNARE binding,SNAP receptor activity,protein binding,sphingomyelin phosphodiesterase activator activity	P70452_K243_M1	EMINRIEKNILSSAD	GlyGly (K)	2.80159	2.52548e-06	1.78553e-05
Q60770	Stxbp3	Old / Young	Syntaxin-binding protein 3	protein binding,syntaxin-1 binding,syntaxin binding	Q60770_K572_M1	THILTPRKLLDDIKM	GlyGly (K)	3.48934	2.53013e-06	1.78553e-05
Q6X893	Slc44a1	Old / Young	Choline transporter-like protein 1	choline transmembrane transporter activity	Q6X893_K122_M1	ACPRQELKTLSDVQK	GlyGly (K)	3.60116	2.5306e-06	1.78553e-05
Q03265	Atp5a1	Old / Young	ATP synthase subunit alpha, mitochondrial	RNA binding,protein binding,ATP binding,MHC class I protein binding,angiostatin binding,proton-transporting ATP synthase activity, rotational mechanism,ATPase activity	Q03265_K194_M1	EPMQTGIKAVDSLVP	GlyGly (K)	3.56879	2.53522e-06	1.78648e-05
Q9CQ26	Stambp	Old / Young	STAM-binding protein	thiol-dependent ubiquitin-specific protease activity,metallopeptidase activity,protein domain specific binding,metal ion binding	Q9CQ26_K107_M1	FPKAEELKTELLRRY	GlyGly (K)	0.841471	2.54123e-06	1.78835e-05
Q9D2P8	Mobp	Old / Young	Myelin-associated oligodendrocyte basic protein	actin binding,myosin binding,Rab GTPase binding,structural constituent of myelin sheath	Q9D2P8_K79_M1	ATSPQRPKHQPAASP	GlyGly (K)	2.40287	2.54535e-06	1.78835e-05
Q61625	Grid2	Old / Young	Glutamate receptor ionotropic, delta-2	ionotropic glutamate receptor activity,extracellular-glutamate-gated ion channel activity,protein binding,PDZ domain binding,scaffold protein binding	Q61625_K947_M1	LSRTLSAKAASGFAF	GlyGly (K)	-1.32684	2.54775e-06	1.78835e-05
P62631	Eef1a2	Old / Young	Elongation factor 1-alpha 2	translation elongation factor activity,GTPase activity,GTP binding,protein kinase binding	P62631_K146_M1	LAYTLGVKQLIVGVN	GlyGly (K)	2.82788	2.5575e-06	1.79289e-05
Q8C0P5	Coro2a	Old / Young	Coronin-2A	actin binding,actin filament binding	Q8C0P5_K451_M1	LLEEKLAKWTAEHHL	GlyGly (K)	2.64549	2.56794e-06	1.79789e-05
Q61753	Phgdh	Old / Young	D-3-phosphoglycerate dehydrogenase	phosphoglycerate dehydrogenase activity,NAD binding	Q61753_K384_M1	GLLREASKQADVNLV	GlyGly (K)	2.63088	2.57336e-06	1.79937e-05
Q9D394	Rufy3	Old / Young	Protein RUFY3	protein binding	Q9D394_K151_M1	AEITASVKDLPGLKT	GlyGly (K)	1.85791	2.58265e-06	1.80355e-05
P11438	Lamp1	Old / Young	Lysosome-associated membrane glycoprotein 1	protein binding,enzyme binding,protein domain specific binding	P11438_K140_M1	MDSTTDIKADINKAY	GlyGly (K)	2.45857	2.59078e-06	1.80459e-05
P40142	Tkt	Old / Young	Transketolase	transketolase activity,protein homodimerization activity,metal ion binding,cofactor binding	P40142_K310_M1	MPTPPSYKVGDKIAT	GlyGly (K)	1.6416	2.5959e-06	1.80585e-05
Q8C996	Tmem163	Old / Young	Transmembrane protein 163	zinc ion binding	Q8C996_K76_M1	LESSTRLKPHEAQNY	GlyGly (K)	-0.635906	2.59984e-06	1.80627e-05
Q60790	Rasa3	Old / Young	Ras GTPase-activating protein 3	GTPase activator activity,calcium-release channel activity,metal ion binding	Q60790_K276_M1	DNGNKSLKPDDLGSL	GlyGly (K)	2.90565	2.60479e-06	1.80741e-05
P18872	Gnao1	Old / Young	Guanine nucleotide-binding protein G(o) subunit alpha	GTPase activity,signal transducer activity,protein binding,GTP binding,G-protein beta/gamma-subunit complex binding,G-protein coupled serotonin receptor binding,mu-type opioid receptor binding,GTPase activating protein binding,metal ion binding,corticotropin-releasing hormone receptor 1 binding	P18872_K54_M1	STIVKQMKIIHEDGF	GlyGly (K)	1.90949	2.62249e-06	1.81737e-05
P18760	Cfl1	Old / Young	Cofilin-1	protein phosphatase binding,actin filament binding,phosphatidylinositol bisphosphate binding	P18760_K121_M1	KMIYASSKDAIKKKL	GlyGly (K)	1.43721	2.64562e-06	1.82808e-05
Q76MZ3	Ppp2r1a	Old / Young	Serine/threonine-protein phosphatase 2A 65 kDa regulatory subunit A alpha isoform	antigen binding,protein serine/threonine phosphatase activity,protein binding,protein phosphatase regulator activity,protein heterodimerization activity	Q76MZ3_K561_M1	STLQSEVKPILEKLT	GlyGly (K)	3.08232	2.646e-06	1.82808e-05
P18872	Gnao1	Old / Young	Guanine nucleotide-binding protein G(o) subunit alpha	GTPase activity,signal transducer activity,protein binding,GTP binding,G-protein beta/gamma-subunit complex binding,G-protein coupled serotonin receptor binding,mu-type opioid receptor binding,GTPase activating protein binding,metal ion binding,corticotropin-releasing hormone receptor 1 binding	P18872_K154_M1	YQLNDSAKYYLDSLD	GlyGly (K)	1.10578	2.64803e-06	1.82808e-05
Q8BZF2	Nipal4	Old / Young	Magnesium transporter NIPA4	molecular_function,magnesium ion transmembrane transporter activity	Q8BZF2_K376_M1	APEPTVIKLEDKNVL	GlyGly (K)	1.74024	2.66048e-06	1.83435e-05
Q8CIZ8	Vwf	Old / Young	von Willebrand factor	glycoprotein binding,protease binding,integrin binding,protein binding,collagen binding,immunoglobulin binding,identical protein binding,protein homodimerization activity,protein N-terminus binding,chaperone binding	Q8CIZ8_K773_M1	SCRPPMVKLVCPADN	GlyGly (K)	-0.88929	2.67601e-06	1.84039e-05
Q9R062	Gyg1	Old / Young	Glycogenin-1	glycogenin glucosyltransferase activity,metal ion binding	Q9R062_K27_M1	LVLGSSLKQHRTTRR	GlyGly (K)	3.40726	2.68701e-06	1.84546e-05
Q80W47	Wipi2	Old / Young	WD repeat domain phosphoinositide-interacting protein 2	protein binding,phosphatidylinositol-5-phosphate binding,phosphatidylinositol-3-phosphate binding,phosphatidylinositol-3,5-bisphosphate binding	Q80W47_K205_M1	KLATASEKGTVIRVF	GlyGly (K)	1.90911	2.69016e-06	1.84546e-05
Q04447	Ckb	Old / Young	Creatine kinase B-type	creatine kinase activity,protein binding,ATP binding,ubiquitin protein ligase binding	Q04447_K265_M1	TQIETLFKSKNYEFM	GlyGly (K)	3.65306	2.7055e-06	1.85287e-05
Q8CH72	Trim32	Old / Young	E3 ubiquitin-protein ligase TRIM32	RNA binding,ubiquitin-protein transferase activity,protein binding,zinc ion binding,myosin binding,translation initiation factor binding,identical protein binding,ubiquitin binding,protein self-association,ubiquitin protein ligase activity	Q8CH72_K205_M1	EELARSRKFFTGSLA	GlyGly (K)	0.621325	2.71308e-06	1.85417e-05
Q9WU78	Pdcd6ip	Old / Young	Programmed cell death 6-interacting protein	protein binding,proteinase activated receptor binding,protein homodimerization activity,protein dimerization activity,calcium-dependent protein binding	Q9WU78_K339_M1	IGKATLVKPTPVNVP	GlyGly (K)	3.22066	2.71967e-06	1.85634e-05
Q60864	Stip1	Old / Young	Stress-induced-phosphoprotein 1	RNA binding,protein binding,protein C-terminus binding,Hsp70 protein binding,chaperone binding	Q60864_K162_M1	LIEQLQNKPSDLGTK	GlyGly (K)	1.33553	2.77e-06	1.88832e-05
Q9JK48	Sh3glb1	Old / Young	Endophilin-B1	fatty acid binding,protein binding,lysophosphatidic acid acyltransferase activity,identical protein binding,protein homodimerization activity,cadherin binding	Q9JK48_K355_M1	ERGNQKGKVPITYLE	GlyGly (K)	0.854398	2.78898e-06	1.89888e-05
Q9JM63	Kcnj10	Old / Young	ATP-sensitive inward rectifier potassium channel 10	inward rectifier potassium channel activity,potassium channel activity,protein binding,ATP binding,ATP-activated inward rectifier potassium channel activity	Q9JM63_K356_M1	YGDPEKLKLEESLRE	GlyGly (K)	-0.678555	2.79842e-06	1.90147e-05
P20444	Prkca	Old / Young	Protein kinase C alpha type	protein kinase activity,protein serine/threonine kinase activity,protein kinase C activity,calcium-dependent protein kinase C activity,protein binding,ATP binding,zinc ion binding,enzyme binding,histone kinase activity (H3-T6 specific)	P20444_K172_M1	KAEVTDEKLHVTVRD	GlyGly (K)	2.45397	2.79977e-06	1.90147e-05
Q8VDD5	Myh9	Old / Young	Myosin-9	microfilament motor activity,RNA binding,actin binding,protein binding,calmodulin binding,ATP binding,ATPase activity,protein domain specific binding,actin-dependent ATPase activity,protein homodimerization activity,protein anchor,ADP binding,cadherin binding,actin filament binding	Q8VDD5_K760_M1	LYRIGQSKVFFRAGV	GlyGly (K)	1.07183	2.81401e-06	1.90875e-05
P97429	Anxa4	Old / Young	Annexin A4	calcium ion binding,calcium-dependent phospholipid binding,identical protein binding,calcium-dependent protein binding,NF-kappaB binding	P97429_K28_M1	QTLRKAMKGLGTDED	GlyGly (K)	4.48265	2.82209e-06	1.90948e-05
P48036	Anxa5	Old / Young	Annexin A5	calcium ion binding,protein binding,calcium-dependent phospholipid binding	P48036_K95_M1	LYDAYELKHALKGAG	GlyGly (K)	3.5593	2.84216e-06	1.91789e-05
Q9DB05	Napa	Old / Young	Alpha-soluble NSF attachment protein	SNARE binding,soluble NSF attachment protein activity,protein binding,syntaxin binding,protein complex binding	Q9DB05_K227_M1	NAKLAVQKYEELFPA	GlyGly (K)	0.994897	2.84492e-06	1.91789e-05
Q9JI90	Rnf14	Old / Young	E3 ubiquitin-protein ligase RNF14	ubiquitin-like protein transferase activity,ubiquitin conjugating enzyme binding,metal ion binding,androgen receptor binding,ubiquitin protein ligase activity	Q9JI90_K403_M1	DWLEKNSKSCPCCGT	GlyGly (K)	-1.39812	2.85568e-06	1.91789e-05
Q61553	Fscn1	Old / Young	Fascin	RNA binding,actin binding,protein binding,drug binding,protein binding, bridging,cadherin binding,actin filament binding	Q61553_K241_M1	SGPSGTLKAGKATKV	GlyGly (K)	2.65967	2.88049e-06	1.92979e-05
P59999	Arpc4	Old / Young	Actin-related protein 2/3 complex subunit 4	structural constituent of cytoskeleton,enzyme binding,protein binding, bridging,actin filament binding	P59999_K44_M1	EVEVRSSKELLLQPV	GlyGly (K)	1.42092	2.90125e-06	1.9413e-05
Q64337	Sqstm1	Old / Young	Sequestosome-1	transcription cofactor activity,protein kinase C binding,protein binding,zinc ion binding,enzyme binding,protein kinase binding,ubiquitin protein ligase binding,SH2 domain binding,identical protein binding,protein homodimerization activity,ubiquitin binding,K63-linked polyubiquitin binding	Q64337_K437_M1	LDTIQYSKHPPPL__	GlyGly (K)	2.26695	2.98498e-06	1.99487e-05
Q9QYI5	Dnajb2	Old / Young	DnaJ homolog subfamily B member 2	ATPase activator activity,Hsp70 protein binding,polyubiquitin binding,ubiquitin protein ligase binding,unfolded protein binding,chaperone binding,proteasome binding	Q9QYI5_K26_M1	IKKAYRKKALQWHPD	GlyGly (K)	1.01957	2.99278e-06	1.99764e-05
P56399	Usp5	Old / Young	Ubiquitin carboxyl-terminal hydrolase 5	thiol-dependent ubiquitin-specific protease activity,protein binding,zinc ion binding,ubiquitin binding	P56399_K163_M1	SADSASRKQEVQAWD	GlyGly (K)	1.31214	3.00443e-06	1.99964e-05
P70704	Atp8a1	Old / Young	Phospholipid-transporting ATPase IA	magnesium ion binding,phospholipid-translocating ATPase activity,protein binding,ATP binding	P70704_K1090_M1	EVQELEAKSQDPGAV	GlyGly (K)	1.67314	3.00875e-06	1.99964e-05
Q80U19	Daam2	Old / Young	Disheveled-associated activator of morphogenesis 2	actin binding,Rho GTPase binding	Q80U19_K988_M1	EARDKFAKALTHFGE	GlyGly (K)	3.3692	3.00883e-06	1.99964e-05
P60710;	Actb;	Old / Young	Actin, cytoplasmic 1;SWISS-PROT:P60712 (Bos taurus) Actin, cytoplasmic 1	protein binding,ATP binding,kinesin binding,Tat protein binding,identical protein binding,nitric-oxide synthase binding,structural constituent of postsynaptic actin cytoskeleton,RNA polymerase II core promoter proximal region sequence-specific DNA binding,RNA polymerase II distal enhancer sequence-specific DNA binding,nucleosomal DNA binding;	P60710_K61_M1	VGDEAQSKRGILTLK	GlyGly (K)	1.45284	3.01416e-06	1.99964e-05
P60710;	Actb;	Old / Young	Actin, cytoplasmic 1;SWISS-PROT:P60712 (Bos taurus) Actin, cytoplasmic 1	protein binding,ATP binding,kinesin binding,Tat protein binding,identical protein binding,nitric-oxide synthase binding,structural constituent of postsynaptic actin cytoskeleton,RNA polymerase II core promoter proximal region sequence-specific DNA binding,RNA polymerase II distal enhancer sequence-specific DNA binding,nucleosomal DNA binding;	P60712_K61_M1	VGDEAQSKRGILTLK	GlyGly (K)	1.45284	3.01416e-06	1.99964e-05
P63318	Prkcg	Old / Young	Protein kinase C gamma type	protein kinase activity,protein serine/threonine kinase activity,calcium-dependent protein kinase C activity,protein serine/threonine/tyrosine kinase activity,protein binding,ATP binding,zinc ion binding	P63318_K335_M1	SPSPTDSKRCFFGAS	GlyGly (K)	-1.08896	3.02845e-06	2.0063e-05
P43277	Hist1h1d	Old / Young	Histone H1.3	DNA binding,RNA binding,protein binding,chromatin DNA binding	P43277_K107_M1	TGASGSFKLNKKAAS	GlyGly (K)	-0.498527	3.03317e-06	2.0063e-05
P56399	Usp5	Old / Young	Ubiquitin carboxyl-terminal hydrolase 5	thiol-dependent ubiquitin-specific protease activity,protein binding,zinc ion binding,ubiquitin binding	P56399_K586_M1	GLDWVPKKLDVSIEM	GlyGly (K)	2.61327	3.03527e-06	2.0063e-05
P60202	Plp1	Old / Young	Myelin proteolipid protein	protein binding,structural constituent of myelin sheath	P60202_K122_M1	ATVTGGQKGRGSRGQ	GlyGly (K)	1.30667	3.14636e-06	2.07469e-05
Q9QYB1	Clic4	Old / Young	Chloride intracellular channel protein 4	voltage-gated ion channel activity,chloride channel activity,protein binding,glutathione transferase activity	Q9QYB1_K110_M1	KYLKLSPKHPESNTA	GlyGly (K)	1.92842	3.1851e-06	2.09516e-05
Q99MB7	Rnf141	Old / Young	RING finger protein 141	DNA binding,ubiquitin-protein transferase activity,metal ion binding	Q99MB7_K51_M1	ELNDVTAKVAAGQEK	GlyGly (K)	0.806223	3.20919e-06	2.10846e-05
P28474	Adh5	Old / Young	Alcohol dehydrogenase class-3	alcohol dehydrogenase (NAD) activity,fatty acid binding,zinc ion binding,formaldehyde dehydrogenase activity,protein homodimerization activity,S-(hydroxymethyl)glutathione dehydrogenase activity	P28474_K84_M1	GEGVTKLKAGDTVIP	GlyGly (K)	1.0787	3.2678e-06	2.13921e-05
Q91V36	Nrbp2	Old / Young	Nuclear receptor-binding protein 2	molecular_function,protein serine/threonine kinase activity,ATP binding	Q91V36_K404_M1	PPPEEAQKAKTPTPE	GlyGly (K)	3.25037	3.275e-06	2.14043e-05
Q9QZQ8	H2afy	Old / Young	Core histone macro-H2A.1	rDNA binding,RNA polymerase II regulatory region sequence-specific DNA binding,RNA polymerase II core promoter sequence-specific DNA binding,core promoter sequence-specific DNA binding,chromatin binding,double-stranded methylated DNA binding,enzyme binding,protein kinase binding,protein serine/threonine kinase inhibitor activity,chromatin DNA binding,nucleosomal DNA binding,transcription regulato…	Q9QZQ8_K123_M1	KKRGSKGKLEAIITP	GlyGly (K)	-1.49743	3.27798e-06	2.14043e-05
Q8VEK0	Tmem30a	Old / Young	Cell cycle control protein 50A	protein binding	Q8VEK0_K222_M1	KFRNPPGKESLEEKF	GlyGly (K)	1.88086	3.35575e-06	2.17844e-05
P05132	Prkaca	Old / Young	cAMP-dependent protein kinase catalytic subunit alpha	magnesium ion binding,protein kinase activity,protein serine/threonine kinase activity,cAMP-dependent protein kinase activity,protein serine/threonine/tyrosine kinase activity,protein binding,ATP binding,protein kinase binding,protein domain specific binding,manganese ion binding,ubiquitin protein ligase binding,protein kinase A regulatory subunit binding	P05132_K286_M1	TKRFGNLKNGVNDIK	GlyGly (K)	-0.712922	3.36703e-06	2.18315e-05
Q3TB82	Plekhf1	Old / Young	Pleckstrin homology domain-containing family F member 1	phosphatidylinositol-5-phosphate binding,phosphatidylinositol-3-phosphate binding,metal ion binding,phosphatidylinositol-4-phosphate binding	Q3TB82_K44_M1	LGEGVLTKECRKKAK	GlyGly (K)	4.17161	3.38461e-06	2.18673e-05
Q60766	Irgm1	Old / Young	Immunity-related GTPase family M protein 1	GTPase activity,GTP binding	Q60766_K305_M1	DNMGECLKVYRLIFG	GlyGly (K)	2.4845	3.4181e-06	2.19889e-05
P07901	Hsp90aa1	Old / Young	Heat shock protein HSP 90-alpha	RNA binding,protein tyrosine kinase activity,protein binding,ATP binding,ATPase activity,MHC class II protein complex binding,nitric-oxide synthase regulator activity,TPR domain binding,identical protein binding,protein homodimerization activity,histone deacetylase binding,GTPase binding,unfolded protein binding,DNA polymerase binding,disordered domain specific binding,protein tyrosine kinase bin…	P07901_K547_M1	KTLVSVTKEGLELPE	GlyGly (K)	2.60579	3.42275e-06	2.19889e-05
Q60790	Rasa3	Old / Young	Ras GTPase-activating protein 3	GTPase activator activity,calcium-release channel activity,metal ion binding	Q60790_K361_M1	AIASAEVKRTQDPNT	GlyGly (K)	3.99845	3.42363e-06	2.19889e-05
O54950	Prkag1	Old / Young	5'-AMP-activated protein kinase subunit gamma-1	protein kinase activity,AMP-activated protein kinase activity,ATP binding,AMP binding,protein kinase binding,ADP binding	O54950_K233_M1	ALPVVDEKGRVVDIY	GlyGly (K)	1.17795	3.43649e-06	2.20454e-05
P05063	Aldoc	Old / Young	Fructose-bisphosphate aldolase C	fructose-bisphosphate aldolase activity,cytoskeletal protein binding	P05063_K111_M1	LVGIKVDKGVVPLAG	GlyGly (K)	1.23095	3.4564e-06	2.21114e-05
P48036	Anxa5	Old / Young	Annexin A5	calcium ion binding,protein binding,calcium-dependent phospholipid binding	P48036_K191_M1	KWGTDEEKFITIFGT	GlyGly (K)	4.76106	3.45808e-06	2.21114e-05
Q80U19	Daam2	Old / Young	Disheveled-associated activator of morphogenesis 2	actin binding,Rho GTPase binding	Q80U19_K781_M1	IDLLEEHKHEIERMA	GlyGly (K)	2.86992	3.45897e-06	2.21114e-05
P16330	Cnp	Old / Young	2',3'-cyclic-nucleotide 3'-phosphodiesterase	RNA binding,2',3'-cyclic-nucleotide 3'-phosphodiesterase activity,cyclic nucleotide binding	P16330_K234_M1	SGDEPKEKLELVSYF	GlyGly (K)	1.16076	3.50868e-06	2.23489e-05
P61264	Stx1b	Old / Young	Syntaxin-1B	SNARE binding,receptor binding,SNAP receptor activity,protein binding,protein kinase binding,protein domain specific binding	P61264_K251_M3	ERAVSDTKKAVKYQS	GlyGly (K)	1.1112	3.51255e-06	2.23489e-05
P61264	Stx1b	Old / Young	Syntaxin-1B	SNARE binding,receptor binding,SNAP receptor activity,protein binding,protein kinase binding,protein domain specific binding	P61264_K252_M3	RAVSDTKKAVKYQSK	GlyGly (K)	1.1112	3.51255e-06	2.23489e-05
P61264	Stx1b	Old / Young	Syntaxin-1B	SNARE binding,receptor binding,SNAP receptor activity,protein binding,protein kinase binding,protein domain specific binding	P61264_K255_M3	SDTKKAVKYQSKARR	GlyGly (K)	1.1112	3.51255e-06	2.23489e-05
P21278	Gna11	Old / Young	Guanine nucleotide-binding protein subunit alpha-11	GTPase activity,signal transducer activity,GTP binding,G-protein beta/gamma-subunit complex binding,type 2A serotonin receptor binding,metal ion binding,alkylglycerophosphoethanolamine phosphodiesterase activity	P21278_K120_M1	IREVDVEKVTTFEHQ	GlyGly (K)	3.53504	3.5273e-06	2.24165e-05
Q6P1F6	Ppp2r2a	Old / Young	Serine/threonine-protein phosphatase 2A 55 kDa regulatory subunit B alpha isoform	protein serine/threonine phosphatase activity,protein phosphatase regulator activity,protein complex binding,tau protein binding,protein phosphatase 2A binding	Q6P1F6_K105_M1	KIRWLPQKNAAQFLL	GlyGly (K)	3.41941	3.53902e-06	2.24605e-05
P07901	Hsp90aa1	Old / Young	Heat shock protein HSP 90-alpha	RNA binding,protein tyrosine kinase activity,protein binding,ATP binding,ATPase activity,MHC class II protein complex binding,nitric-oxide synthase regulator activity,TPR domain binding,identical protein binding,protein homodimerization activity,histone deacetylase binding,GTPase binding,unfolded protein binding,DNA polymerase binding,disordered domain specific binding,protein tyrosine kinase bin…	P07901_K490_M1	TRMKENQKHIYFITG	GlyGly (K)	1.61156	3.54438e-06	2.24605e-05
P68372	Tubb4b	Old / Young	Tubulin beta-4B chain	double-stranded RNA binding,GTPase activity,structural constituent of cytoskeleton,GTP binding	P68372_K216_M1	DICFRTLKLTTPTYG	GlyGly (K)	0.827099	3.54661e-06	2.24605e-05
P55012	Slc12a2	Old / Young	Solute carrier family 12 member 2	protein binding,ammonium transmembrane transporter activity,cation:chloride symporter activity,protein kinase binding	P55012_K1111_M1	YRLHEDDKEQDIADK	GlyGly (K)	1.66631	3.58937e-06	2.27049e-05
Q80V91	Dtx3	Old / Young	Probable E3 ubiquitin-protein ligase DTX3	transferase activity,metal ion binding	Q80V91_K223_M1	NGRMLVSKDATLLLP	GlyGly (K)	1.41833	3.60681e-06	2.27886e-05
P63017	Hspa8	Old / Young	Heat shock cognate 71 kDa protein	G-protein coupled receptor binding,phosphatidylserine binding,RNA binding,protein binding,ATP binding,ATPase activity,enzyme binding,MHC class II protein complex binding,heat shock protein binding,ubiquitin protein ligase binding,ATPase activity, coupled,cadherin binding,unfolded protein binding,C3HC4-type RING finger domain binding	P63017_K512_M1	NDKGRLSKEDIERMV	GlyGly (K)	0.958964	3.61898e-06	2.2839e-05
P10126	Eef1a1	Old / Young	Elongation factor 1-alpha 1	tRNA binding,RNA binding,translation elongation factor activity,GTPase activity,protein binding,GTP binding,protein kinase binding	P10126_K165_M1	TEPPYSQKRYEEIVK	GlyGly (K)	1.71192	3.6273e-06	2.2865e-05
Q9QYK9	Pnck	Old / Young	Calcium/calmodulin-dependent protein kinase type 1B	calmodulin-dependent protein kinase activity,calmodulin binding,ATP binding	Q9QYK9_K20_M1	SVYEIREKLGSGAFS	GlyGly (K)	0.937835	3.6801e-06	2.31442e-05
O08539	Bin1	Old / Young	Myc box-dependent-interacting protein 1	protein binding,identical protein binding,tau protein binding,actin filament binding,RNA polymerase binding	O08539_K258_M1	NFHKEMSKLNQNLND	GlyGly (K)	2.62436	3.68909e-06	2.31739e-05
Q8CDA1	Inpp5f	Old / Young	Phosphatidylinositide phosphatase SAC2	protein binding,inositol monophosphate 1-phosphatase activity,phosphatidylinositol phosphate 5-phosphatase activity,phosphatidylinositol phosphate 4-phosphatase activity,protein homodimerization activity,inositol monophosphate 3-phosphatase activity,inositol monophosphate 4-phosphatase activity	Q8CDA1_K371_M1	EQLKIYKKQVIVNLV	GlyGly (K)	3.0952	3.7398e-06	2.34654e-05
B2RSH2	Gnai1	Old / Young	Guanine nucleotide-binding protein G(i) subunit alpha-1	magnesium ion binding,G-protein coupled receptor binding,GTPase activity,signal transducer activity,protein binding,GTP binding,GDP binding,G-protein beta/gamma-subunit complex binding,G-protein coupled serotonin receptor binding,GTPase activating protein binding	B2RSH2_K46_M1	LGAGESGKSTIVKQM	GlyGly (K)	2.39672	3.76005e-06	2.35653e-05
Q9D394	Rufy3	Old / Young	Protein RUFY3	protein binding	Q9D394_K387_M1	LEKDVCEKQDALVSL	GlyGly (K)	2.51156	3.8151e-06	2.38553e-05
O70318	Epb41l2	Old / Young	Band 4.1-like protein 2	actin binding,structural constituent of cytoskeleton,protein binding,spectrin binding,PH domain binding	O70318_K498_M1	VSPEQPPKTKFLTLG	GlyGly (K)	1.06766	3.85771e-06	2.40941e-05
P45376	Akr1b1	Old / Young	Aldose reductase	alditol:NADP+ 1-oxidoreductase activity,glyceraldehyde oxidoreductase activity	P45376_K263_M1	RNLVVIPKSVTPVRI	GlyGly (K)	3.27667	3.8759e-06	2.41799e-05
Q8CI94	Pygb	Old / Young	Glycogen phosphorylase, brain form	glycogen phosphorylase activity,pyridoxal phosphate binding	Q8CI94_K725_M1	DVEALDQKGYNAREF	GlyGly (K)	3.1903	3.90033e-06	2.43045e-05
Q9CQ26	Stambp	Old / Young	STAM-binding protein	thiol-dependent ubiquitin-specific protease activity,metallopeptidase activity,protein domain specific binding,metal ion binding	Q9CQ26_K238_M1	PVVDRSLKPGALSVI	GlyGly (K)	4.63395	3.93198e-06	2.44737e-05
P40240	Cd9	Old / Young	CD9 antigen	integrin binding,protein binding	P40240_K124_M1	KELQEFYKDTYQKLR	GlyGly (K)	3.37681	3.941e-06	2.45017e-05
P62631	Eef1a2	Old / Young	Elongation factor 1-alpha 2	translation elongation factor activity,GTPase activity,GTP binding,protein kinase binding	P62631_K255_M1	LPLQDVYKIGGIGTV	GlyGly (K)	1.38075	3.96573e-06	2.46095e-05
P19157	Gstp1	Old / Young	Glutathione S-transferase P 1	glutathione transferase activity,glutathione peroxidase activity,protein binding,drug binding,JUN kinase binding,kinase regulator activity,S-nitrosoglutathione binding,dinitrosyl-iron complex binding	P19157_K121_M1	NGKNDYVKALPGHLK	GlyGly (K)	1.89047	3.96738e-06	2.46095e-05
Q9WV95	Phlda3	Old / Young	Pleckstrin homology-like domain family A member 3	phosphatidylinositol-4,5-bisphosphate binding,phosphatidylinositol-3,4,5-trisphosphate binding,phosphatidylinositol-5-phosphate binding,phosphatidylinositol-3-phosphate binding,phosphatidylinositol-3,4-bisphosphate binding,phosphatidylinositol-3,5-bisphosphate binding	Q9WV95_K42_M1	GLQLFEAKGTGGRPK	GlyGly (K)	3.55397	3.98965e-06	2.47195e-05
P11983	Tcp1	Old / Young	T-complex protein 1 subunit alpha	RNA binding,protein binding,ATP binding,ubiquitin protein ligase binding,protein binding involved in protein folding,unfolded protein binding	P11983_K199_M1	VNSVNILKAHGRSQI	GlyGly (K)	2.58283	3.99748e-06	2.47398e-05
P70122	Sbds	Old / Young	Ribosome maturation protein SBDS	RNA binding,microtubule binding,rRNA binding,ribosome binding	P70122_K159_M1	QQALEVIKQLKEKMK	GlyGly (K)	3.65208	4.02154e-06	2.48605e-05
P62874	Gnb1	Old / Young	Guanine nucleotide-binding protein G(I)/G(S)/G(T) subunit beta-1	GTPase activity,signal transducer activity,spectrin binding,type 1 angiotensin receptor binding,protein complex binding,alkylglycerophosphoethanolamine phosphodiesterase activity,GTPase binding	P62874_K15_M1	RQEAEQLKNQIRDAR	GlyGly (K)	1.03914	4.03152e-06	2.48939e-05
Q64337	Sqstm1	Old / Young	Sequestosome-1	transcription cofactor activity,protein kinase C binding,protein binding,zinc ion binding,enzyme binding,protein kinase binding,ubiquitin protein ligase binding,SH2 domain binding,identical protein binding,protein homodimerization activity,ubiquitin binding,K63-linked polyubiquitin binding	Q64337_K13_M1	VKAYLLGKEEATREI	GlyGly (K)	2.70304	4.12039e-06	2.54137e-05
Q9WU78	Pdcd6ip	Old / Young	Programmed cell death 6-interacting protein	protein binding,proteinase activated receptor binding,protein homodimerization activity,protein dimerization activity,calcium-dependent protein binding	Q9WU78_K60_M1	ALGRPLDKHEGALET	GlyGly (K)	2.77763	4.14525e-06	2.55211e-05
Q91XM9	Dlg2	Old / Young	Disks large homolog 2	guanylate kinase activity,protein binding,kinase binding,ionotropic glutamate receptor binding	Q91XM9_K235_M1	IDGGAAQKDGRLQVG	GlyGly (K)	-0.88053	4.14772e-06	2.55211e-05
Q8VHQ3	Ppp1r16b	Old / Young	Protein phosphatase 1 regulatory inhibitor subunit 16B	protein phosphatase regulator activity	Q8VHQ3_K360_M1	DRTNLYRKEYEGEAI	GlyGly (K)	4.98801	4.15187e-06	2.55211e-05
Q02053	Uba1	Old / Young	Ubiquitin-like modifier-activating enzyme 1	RNA binding,ubiquitin activating enzyme activity,protein binding,ATP binding	Q02053_K374_M1	ARSPPSVKQNSLDED	GlyGly (K)	0.508297	4.1671e-06	2.55442e-05
Q8R3E3	Wipi1	Old / Young	WD repeat domain phosphoinositide-interacting protein 1	receptor binding,estrogen receptor binding,phosphatidylinositol-3-phosphate binding,androgen receptor binding,phosphatidylinositol-3,5-bisphosphate binding	Q8R3E3_K325_M1	CTLSTIQKLPRLLVA	GlyGly (K)	2.7437	4.17086e-06	2.55442e-05
Q9D2P8	Mobp	Old / Young	Myelin-associated oligodendrocyte basic protein	actin binding,myosin binding,Rab GTPase binding,structural constituent of myelin sheath	Q9D2P8_K36_M1	PFTFLNSKREIVDRK	GlyGly (K)	4.37617	4.17441e-06	2.55442e-05
Q76MZ3	Ppp2r1a	Old / Young	Serine/threonine-protein phosphatase 2A 65 kDa regulatory subunit A alpha isoform	antigen binding,protein serine/threonine phosphatase activity,protein binding,protein phosphatase regulator activity,protein heterodimerization activity	Q76MZ3_K542_M1	NVRFNVAKSLQKIGP	GlyGly (K)	2.41943	4.18143e-06	2.55584e-05
Q9CQT7	Desi1	Old / Young	Desumoylating isopeptidase 1	protein binding,peptidase activity,identical protein binding	Q9CQT7_K18_M1	LYVYDLSKGLARRLS	GlyGly (K)	1.55886	4.2025e-06	2.56445e-05
P48320	Gad2	Old / Young	Glutamate decarboxylase 2	glutamate decarboxylase activity,glutamate binding,pyridoxal phosphate binding,protein heterodimerization activity	P48320_K462_M1	LWLMWRAKGTTGFEA	GlyGly (K)	0.981288	4.20495e-06	2.56445e-05
P16330	Cnp	Old / Young	2',3'-cyclic-nucleotide 3'-phosphodiesterase	RNA binding,2',3'-cyclic-nucleotide 3'-phosphodiesterase activity,cyclic nucleotide binding	P16330_K315_M1	LWPSDLDKPSASEGL	GlyGly (K)	2.10691	4.23523e-06	2.58003e-05
Q6PDH0	Phldb1	Old / Young	Pleckstrin homology-like domain family B member 1	molecular_function	Q6PDH0_K740_M1	EQLKIRVKELEQQLQ	GlyGly (K)	2.19222	4.32647e-06	2.63266e-05
Q63844	Mapk3	Old / Young	Mitogen-activated protein kinase 3	phosphotyrosine binding,protein kinase activity,protein serine/threonine kinase activity,MAP kinase activity,protein binding,ATP binding,phosphatase binding,scaffold protein binding	Q63844_K318_M1	MLTFNPNKRITVEEA	GlyGly (K)	1.73275	4.34437e-06	2.6406e-05
Q9QYI5	Dnajb2	Old / Young	DnaJ homolog subfamily B member 2	ATPase activator activity,Hsp70 protein binding,polyubiquitin binding,ubiquitin protein ligase binding,unfolded protein binding,chaperone binding,proteasome binding	Q9QYI5_K34_M1	ALQWHPDKNPDNKEF	GlyGly (K)	1.51615	4.36347e-06	2.64925e-05
P10126	Eef1a1	Old / Young	Elongation factor 1-alpha 1	tRNA binding,RNA binding,translation elongation factor activity,GTPase activity,protein binding,GTP binding,protein kinase binding	P10126_K273_M1	RVETGVLKPGMVVTF	GlyGly (K)	2.77695	4.4538e-06	2.68611e-05
P18872	Gnao1	Old / Young	Guanine nucleotide-binding protein G(o) subunit alpha	GTPase activity,signal transducer activity,protein binding,GTP binding,G-protein beta/gamma-subunit complex binding,G-protein coupled serotonin receptor binding,mu-type opioid receptor binding,GTPase activating protein binding,metal ion binding,corticotropin-releasing hormone receptor 1 binding	P18872_K193_M1	VETHFTFKNLHFRLF	GlyGly (K)	2.33437	4.47184e-06	2.694e-05
P35700	Prdx1	Old / Young	Peroxiredoxin-1	RNA binding,peroxidase activity,protein binding,thioredoxin peroxidase activity,identical protein binding,cadherin binding	P35700_K7_M1	_MSSGNAKIGYPAPN	GlyGly (K)	1.14375	4.48606e-06	2.69957e-05
Q8BYH7	Tbc1d17	Old / Young	TBC1 domain family member 17	GTPase activator activity,Rab GTPase binding	Q8BYH7_K303_M1	LQNVPELKNRIFSGG	GlyGly (K)	0.812976	4.62495e-06	2.78008e-05
O88342	Wdr1	Old / Young	WD repeat-containing protein 1	actin binding,actin filament binding	O88342_K223_M1	YDGKTGEKVCALGES	GlyGly (K)	2.52107	4.68182e-06	2.81116e-05
P16330	Cnp	Old / Young	2',3'-cyclic-nucleotide 3'-phosphodiesterase	RNA binding,2',3'-cyclic-nucleotide 3'-phosphodiesterase activity,cyclic nucleotide binding	P16330_K203_M1	KSSETLRKAGQVFLE	GlyGly (K)	1.58347	4.69106e-06	2.8136e-05
Q3UU96	Cdc42bpa	Old / Young	Serine/threonine-protein kinase MRCK alpha	magnesium ion binding,protein serine/threonine kinase activity,ATP binding,identical protein binding	Q3UU96_K461_M1	EKLELTRKLQESTQT	GlyGly (K)	3.38597	4.71583e-06	2.82357e-05
P10649	Gstm1	Old / Young	Glutathione S-transferase Mu 1	glutathione transferase activity,protein binding,identical protein binding,protein homodimerization activity,protein heterodimerization activity	P10649_K50_M1	RSQWLNEKFKLGLDF	GlyGly (K)	2.01184	4.72076e-06	2.82357e-05
P63017	Hspa8	Old / Young	Heat shock cognate 71 kDa protein	G-protein coupled receptor binding,phosphatidylserine binding,RNA binding,protein binding,ATP binding,ATPase activity,enzyme binding,MHC class II protein complex binding,heat shock protein binding,ubiquitin protein ligase binding,ATPase activity, coupled,cadherin binding,unfolded protein binding,C3HC4-type RING finger domain binding	P63017_K597_M1	EEFEHQQKELEKVCN	GlyGly (K)	1.02744	4.72326e-06	2.82357e-05
P97445	Cacna1a	Old / Young	Voltage-dependent P/Q-type calcium channel subunit alpha-1A	voltage-gated calcium channel activity,protein binding,high voltage-gated calcium channel activity,syntaxin binding,metal ion binding	P97445_K1876_M1	QMDAELRKEMMAIWP	GlyGly (K)	-0.870592	4.73437e-06	2.82711e-05
Q04735	Cdk16	Old / Young	Cyclin-dependent kinase 16	protein serine/threonine kinase activity,protein binding,ATP binding,cyclin-dependent protein serine/threonine kinase activity	Q04735_K288_M1	KVLHRDLKPQNLLIN	GlyGly (K)	1.46807	4.7921e-06	2.85844e-05
P08249	Mdh2	Old / Young	Malate dehydrogenase, mitochondrial	RNA binding,malate dehydrogenase activity,L-malate dehydrogenase activity,protein homodimerization activity,protein self-association,malate dehydrogenase (NADP+) activity	P08249_K239_M1	EAGTEVVKAKAGAGS	GlyGly (K)	1.18342	4.8524e-06	2.88808e-05
Q9QYI3	Dnajc7	Old / Young	DnaJ homolog subfamily C member 7	heat shock protein binding	Q9QYI3_K155_M1	IAEVDFEKRDFRKVV	GlyGly (K)	1.64251	4.88218e-06	2.90263e-05
Q9CZR3	Tomm40l	Old / Young	Mitochondrial import receptor subunit TOM40B	protein channel activity,porin activity	Q9CZR3_K38_M1	DELHRLCKDVFPAQM	GlyGly (K)	-0.764119	4.89938e-06	2.9065e-05
P13020	Gsn	Old / Young	Gelsolin	actin binding,calcium ion binding,protein binding,protein domain specific binding,myosin II binding,actin filament binding	P13020_K358_M1	EERKAALKTASDFIS	GlyGly (K)	1.63649	4.93748e-06	2.92273e-05
Q9D2P8	Mobp	Old / Young	Myelin-associated oligodendrocyte basic protein	actin binding,myosin binding,Rab GTPase binding,structural constituent of myelin sheath	Q9D2P8_K104_M1	KSPLMPAKPRSPPRP	GlyGly (K)	1.72474	4.98294e-06	2.9464e-05
Q5EBJ4	Ermn	Old / Young	Ermin	actin filament binding	Q5EBJ4_K55_M1	SLEDLPAKENQEETG	GlyGly (K)	1.079	4.98831e-06	2.9464e-05
Q61753	Phgdh	Old / Young	D-3-phosphoglycerate dehydrogenase	phosphoglycerate dehydrogenase activity,NAD binding	Q61753_K58_M1	LIVRSATKVTADVIN	GlyGly (K)	1.12355	5.00996e-06	2.95599e-05
P97765	Wbp2	Old / Young	WW domain-binding protein 2	RNA polymerase II core promoter sequence-specific DNA binding,RNA polymerase II transcription coactivator activity,protein binding,chromatin DNA binding	P97765_K83_M1	LMKDCEIKQPVFGAN	GlyGly (K)	1.1774	5.03555e-06	2.96145e-05
O88909	Slc22a8	Old / Young	Solute carrier family 22 member 8	inorganic anion exchanger activity,sodium-independent organic anion transmembrane transporter activity	O88909_K525_M1	KQEPEAEKASQTIPL	GlyGly (K)	-0.575957	5.04209e-06	2.96209e-05
Q8C437	Pex5l	Old / Young	PEX5-related protein	peroxisome targeting sequence binding,peroxisome matrix targeting signal-1 binding,protein binding,small GTPase binding	Q8C437_K387_M1	GLTRRMSKSPVDSSV	GlyGly (K)	2.01141	5.07749e-06	2.97967e-05
O09117	Sypl1	Old / Young	Synaptophysin-like protein 1	transporter activity	O09117_K57_M1	TCGGFKGKTEIQVNC	GlyGly (K)	4.36081	5.0906e-06	2.98415e-05
P50396	Gdi1	Old / Young	Rab GDP dissociation inhibitor alpha	Rab GDP-dissociation inhibitor activity,GTPase activator activity,oxidoreductase activity,Rab GTPase binding	P50396_K437_M1	DFENMKRKQNDVFGE	GlyGly (K)	1.92616	5.10166e-06	2.9868e-05
Q9JHU4	Dync1h1	Old / Young	Cytoplasmic dynein 1 heavy chain 1	RNA binding,protein binding,ATP binding,ATP-dependent microtubule motor activity, minus-end-directed,dynein light chain binding,dynein intermediate chain binding,dynein light intermediate chain binding	Q9JHU4_K4485_M1	SDFSERIKQLQNISQ	GlyGly (K)	2.89281	5.13874e-06	3.00266e-05
Q99K85	Psat1	Old / Young	Phosphoserine aminotransferase	O-phospho-L-serine:2-oxoglutarate aminotransferase activity	Q99K85_K127_M1	TVNIVHPKLGSYTKI	GlyGly (K)	2.53082	5.27912e-06	3.06578e-05
P62071	Rras2	Old / Young	Ras-related protein R-Ras2	GTPase activity,protein binding,GTP binding	P62071_K177_M1	ELVRVIRKFQEQECP	GlyGly (K)	-2.6204	5.28026e-06	3.06578e-05
P61205;P84078	Arf3;Arf1	Old / Young	ADP-ribosylation factor 3;ADP-ribosylation factor 1	GTP binding;magnesium ion binding,RNA binding,protein binding,GTP binding,GDP binding,protein domain specific binding,protein heterodimerization activity,phospholipase D activator activity	P61205_K73_M1	WDVGGQDKIRPLWRH	GlyGly (K)	1.31344	5.28622e-06	3.06578e-05
P61205;P84078	Arf3;Arf1	Old / Young	ADP-ribosylation factor 3;ADP-ribosylation factor 1	GTP binding;magnesium ion binding,RNA binding,protein binding,GTP binding,GDP binding,protein domain specific binding,protein heterodimerization activity,phospholipase D activator activity	P84078_K73_M1	WDVGGQDKIRPLWRH	GlyGly (K)	1.31344	5.28622e-06	3.06578e-05
P56399	Usp5	Old / Young	Ubiquitin carboxyl-terminal hydrolase 5	thiol-dependent ubiquitin-specific protease activity,protein binding,zinc ion binding,ubiquitin binding	P56399_K575_M1	YLVIQIKKFTFGLDW	GlyGly (K)	0.91463	5.30152e-06	3.07138e-05
Q5EBJ4	Ermn	Old / Young	Ermin	actin filament binding	Q5EBJ4_K44_M1	DETQAYYKVEPSLED	GlyGly (K)	1.76468	5.40167e-06	3.12275e-05
Q6PIC6	Atp1a3	Old / Young	Sodium/potassium-transporting ATPase subunit alpha-3	beta-amyloid binding,sodium:potassium-exchanging ATPase activity,ATP binding,D1 dopamine receptor binding,heparan sulfate proteoglycan binding,metal ion binding,chaperone binding,sodium:potassium-exchanging ATPase activity involved in regulation of cardiac muscle cell membrane potential	Q6PIC6_K44_M1	SVEEVCRKYNTDCVQ	GlyGly (K)	-0.547361	5.43259e-06	3.13729e-05
Q60829	Ppp1r1b	Old / Young	Protein phosphatase 1 regulatory subunit 1B	protein phosphatase inhibitor activity,protein serine/threonine phosphatase inhibitor activity,D1 dopamine receptor binding,D2 dopamine receptor binding,D3 dopamine receptor binding,D4 dopamine receptor binding,D5 dopamine receptor binding	Q60829_K67_M1	EGHHPKSKRPNPCAY	GlyGly (K)	1.34236	5.45285e-06	3.14565e-05
Q9CV28	Fam188a	Old / Young	Protein FAM188A	cysteine-type carboxypeptidase activity,thiol-dependent ubiquitinyl hydrolase activity,Lys48-specific deubiquitinase activity	Q9CV28_K71_M1	KLLFSSEKSSWRDCS	GlyGly (K)	0.88059	5.46111e-06	3.14708e-05
Q9D4J1	Efhd1	Old / Young	EF-hand domain-containing protein D1	calcium ion binding	Q9D4J1_K101_M1	KDLEKMFKTYDAGRD	GlyGly (K)	2.99658	5.48435e-06	3.15713e-05
P27600	Gna12	Old / Young	Guanine nucleotide-binding protein subunit alpha-12	GTPase activity,signal transducer activity,GTP binding,G-protein beta/gamma-subunit complex binding,D5 dopamine receptor binding,metal ion binding	P27600_K68_M1	LGAGESGKSTFLKQM	GlyGly (K)	3.57857	5.54349e-06	3.1878e-05
Q9QUM9	Psma6	Old / Young	Proteasome subunit alpha type-6	RNA binding,threonine-type endopeptidase activity,NF-kappaB binding	Q9QUM9_K102_M1	RYEAANWKYKYGYEI	GlyGly (K)	0.526377	5.61242e-06	3.22403e-05
Q80YA9	Cnksr2	Old / Young	Connector enhancer of kinase suppressor of ras 2	protein kinase binding,identical protein binding	Q80YA9_K342_M1	STISTPTKRDSSALQ	GlyGly (K)	-1.55644	5.65126e-06	3.24292e-05
Q9WTU3	Scn8a	Old / Young	Sodium channel protein type 8 subunit alpha	voltage-gated sodium channel activity,protein binding,ATP binding	Q9WTU3_K440_M1	KAMLEQLKKQQEEAQ	GlyGly (K)	-0.806051	5.82816e-06	3.33739e-05
F6SEU4	Syngap1	Old / Young	Ras/Rap GTPase-activating protein SynGAP	GTPase activator activity,protein binding,SH3 domain binding	F6SEU4_K793_M1	LPSPTKEKPPPPPPG	GlyGly (K)	-1.1905	5.85128e-06	3.3471e-05
P63168	Dynll1	Old / Young	Dynein light chain 1, cytoplasmic	enzyme inhibitor activity,protein binding,protein C-terminus binding,cytoskeletal protein binding,protein domain specific binding,dynein intermediate chain binding,dynein light intermediate chain binding,ATP-dependent microtubule motor activity, plus-end-directed	P63168_K49_M1	IKKEFDKKYNPTWHC	GlyGly (K)	1.06879	5.86648e-06	3.35152e-05
Q9WU78	Pdcd6ip	Old / Young	Programmed cell death 6-interacting protein	protein binding,proteinase activated receptor binding,protein homodimerization activity,protein dimerization activity,calcium-dependent protein binding	Q9WU78_K638_M1	VSHQEFSKMKQSNNE	GlyGly (K)	1.13433	5.87132e-06	3.35152e-05
Q91WA3	Hdac11	Old / Young	Histone deacetylase 11	histone deacetylase activity,protein binding,transcription factor binding,NAD-dependent histone deacetylase activity (H3-K14 specific)	Q91WA3_K14_M1	LYQHVPEKRWPIVYS	GlyGly (K)	1.28605	5.88153e-06	3.35246e-05
Q8BHH9	Tmem179	Old / Young	Transmembrane protein 179	molecular_function	Q8BHH9_K212_M1	LDSLVHEKELLLARP	GlyGly (K)	1.54674	5.88529e-06	3.35246e-05
P68369	Tuba1a	Old / Young	Tubulin alpha-1A chain	GTPase activity,structural constituent of cytoskeleton,protein binding,GTP binding,protein domain specific binding	P68369_K401_M1	KFDLMYAKRAFVHWY	GlyGly (K)	1.35808	5.93768e-06	3.37876e-05
P17156	Hspa2	Old / Young	Heat shock-related 70 kDa protein 2	protein binding,ATP binding,enzyme binding,unfolded protein binding,glycolipid binding,disordered domain specific binding	P17156_K160_M1	DSQRQATKDAGTITG	GlyGly (K)	4.07285	6.05083e-06	3.43956e-05
P04370	Mbp	Old / Young	Myelin basic protein	protease binding,calmodulin binding,structural constituent of myelin sheath	P04370_K145_M1	KRPSQRSKYLATAST	GlyGly (K)	1.42757	6.06494e-06	3.44213e-05
Q9JL62	Gltp	Old / Young	Glycolipid transfer protein	lipid binding,glycolipid transporter activity,glycolipid binding	Q9JL62_K163_M1	PYKSDFLKALSKGQN	GlyGly (K)	1.33606	6.06802e-06	3.44213e-05
Q62108	Dlg4	Old / Young	Disks large homolog 4	guanylate kinase activity,structural molecule activity,protein binding,protein C-terminus binding,kinase binding,protein phosphatase binding,PDZ domain binding,beta-1 adrenergic receptor binding,D1 dopamine receptor binding,P2Y1 nucleotide receptor binding,protein complex binding,acetylcholine receptor binding,ionotropic glutamate receptor binding,neurexin family protein binding,neuroligin family…	Q62108_K162_M1	AEKIIEIKLIKGPKG	GlyGly (K)	-0.701996	6.08972e-06	3.45084e-05
Q61598	Gdi2	Old / Young	Rab GDP dissociation inhibitor beta	RNA binding,Rab GDP-dissociation inhibitor activity,GTPase activator activity,oxidoreductase activity	Q61598_K278_M1	EGEIARCKQLICDPS	GlyGly (K)	2.5359	6.14117e-06	3.4616e-05
P99026	Psmb4	Old / Young	Proteasome subunit beta type-4	lipopolysaccharide binding,threonine-type endopeptidase activity	P99026_K201_M1	LLREVLEKQPVLSQT	GlyGly (K)	3.84726	6.14349e-06	3.4616e-05
Q6PHU5	Sort1	Old / Young	Sortilin	protein binding,nerve growth factor receptor activity,enzyme binding,neurotensin receptor activity, non-G-protein coupled,nerve growth factor binding	Q6PHU5_K292_M1	WRTSDLGKTFKTIGV	GlyGly (K)	2.5193	6.14689e-06	3.4616e-05
Q8R3U1	Pla2g16	Old / Young	HRAS-like suppressor 3	phospholipase A2 activity,phosphatidylcholine 1-acylhydrolase activity,phosphatidylserine 1-acylhydrolase activity,1-acyl-2-lysophosphatidylserine acylhydrolase activity,transferase activity, transferring acyl groups	Q8R3U1_K91_M1	YTPLPLSKIIQRAER	GlyGly (K)	2.1208	6.23789e-06	3.50921e-05
Q8K3G9	Appl2	Old / Young	DCC-interacting protein 13-beta	Rab GTPase binding	Q8K3G9_K165_M1	KAKTEIVKEVAAARR	GlyGly (K)	2.6267	6.37102e-06	3.57303e-05
P63087	Ppp1cc	Old / Young	Serine/threonine-protein phosphatase PP1-gamma catalytic subunit	RNA binding,protein serine/threonine phosphatase activity,protein binding,lamin binding,protein C-terminus binding,protein phosphatase 1 binding,phosphatase activity,protein kinase binding,protein domain specific binding,protein complex binding,metal ion binding,protein N-terminus binding	P63087_K113_M1	LLLAYKIKYPENFFL	GlyGly (K)	1.93661	6.39144e-06	3.57993e-05
Q9JHU4	Dync1h1	Old / Young	Cytoplasmic dynein 1 heavy chain 1	RNA binding,protein binding,ATP binding,ATP-dependent microtubule motor activity, minus-end-directed,dynein light chain binding,dynein intermediate chain binding,dynein light intermediate chain binding	Q9JHU4_K611_M1	TQLIQRVKDDIESLH	GlyGly (K)	1.94985	6.39649e-06	3.57993e-05
Q8R3P0	Aspa	Old / Young	Aspartoacylase	aminoacylase activity,protein binding,hydrolase activity, acting on ester bonds,aspartoacylase activity,metal ion binding	Q8R3P0_K79_M1	FDLENLSKEMSEDLP	GlyGly (K)	4.35724	6.44909e-06	3.60365e-05
P68369	Tuba1a	Old / Young	Tubulin alpha-1A chain	GTPase activity,structural constituent of cytoskeleton,protein binding,GTP binding,protein domain specific binding	P68369_K326_M1	YRGDVVPKDVNAAIA	GlyGly (K)	1.72653	6.45213e-06	3.60365e-05
P13707	Gpd1	Old / Young	Glycerol-3-phosphate dehydrogenase [NAD(+)], cytoplasmic	glycerol-3-phosphate dehydrogenase [NAD+] activity,glycerol-3-phosphate dehydrogenase activity,protein homodimerization activity,NAD binding	P13707_K49_M1	EEDIGGRKLTEIINT	GlyGly (K)	2.7844	6.47251e-06	3.61133e-05
Q5SYD0	Myo1d	Old / Young	Unconventional myosin-Id	microfilament motor activity,protein binding,calmodulin binding,ATP binding,protein domain specific binding,actin-dependent ATPase activity,calcium-dependent protein binding,actin filament binding	Q5SYD0_K831_M1	EGNYLASKPDTPQTS	GlyGly (K)	3.10813	6.52402e-06	3.63634e-05
Q9WUB3	Pygm	Old / Young	Glycogen phosphorylase, muscle form	nucleotide binding,glycogen phosphorylase activity,pyridoxal phosphate binding	Q9WUB3_K290_M1	NDNFFEGKELRLKQE	GlyGly (K)	2.37197	6.56885e-06	3.65758e-05
Q99K85	Psat1	Old / Young	Phosphoserine aminotransferase	O-phospho-L-serine:2-oxoglutarate aminotransferase activity	Q99K85_K16_M1	NFGPGPAKLPHSVLL	GlyGly (K)	3.50401	6.57823e-06	3.65906e-05
Q63959	Kcnc3	Old / Young	Potassium voltage-gated channel subfamily C member 3	voltage-gated potassium channel activity	Q63959_K243_M1	DGAGGELKRLCFQDA	GlyGly (K)	-0.721789	6.63297e-06	3.67822e-05
P19096	Fasn	Old / Young	Fatty acid synthase	RNA binding,fatty acid synthase activity,[acyl-carrier-protein] S-acetyltransferase activity,[acyl-carrier-protein] S-malonyltransferase activity,3-oxoacyl-[acyl-carrier-protein] synthase activity,3-oxoacyl-[acyl-carrier-protein] reductase (NADPH) activity,3-hydroxypalmitoyl-[acyl-carrier-protein] dehydratase activity,enoyl-[acyl-carrier-protein] reductase (NADPH, B-specific) activity,oleoyl-[acy…	P19096_K1071_M1	RQKVYRLKEDTQVAD	GlyGly (K)	1.64304	6.66838e-06	3.69409e-05
P48774	Gstm5	Old / Young	Glutathione S-transferase Mu 5	glutathione transferase activity,protein binding,enzyme binding,identical protein binding,protein homodimerization activity,glutathione binding	P48774_K72_M1	YLMDGKNKITQSNAI	GlyGly (K)	1.44466	6.69638e-06	3.70206e-05
Q9D7G0	Prps1	Old / Young	Ribose-phosphate pyrophosphokinase 1	magnesium ion binding,ribose phosphate diphosphokinase activity,ATP binding,AMP binding,kinase activity,GDP binding,carbohydrate binding,identical protein binding,protein homodimerization activity,ADP binding	Q9D7G0_K18_M1	SHQDLSQKIADRLGL	GlyGly (K)	1.26507	6.86164e-06	3.78958e-05
A2A699	Fam171a2	Old / Young	Protein FAM171A2	molecular_function	A2A699_K645_M1	KLLELGVKPHPRAWF	GlyGly (K)	-0.790871	6.89571e-06	3.80453e-05
P59648	Fxyd7	Old / Young	FXYD domain-containing ion transport regulator 7	ion channel activity,sodium channel regulator activity,ATPase binding	P59648_K67_M1	SPTCKSCKSELPSSA	GlyGly (K)	-0.59784	6.96633e-06	3.83571e-05
Q91WA3	Hdac11	Old / Young	Histone deacetylase 11	histone deacetylase activity,protein binding,transcription factor binding,NAD-dependent histone deacetylase activity (H3-K14 specific)	Q91WA3_K126_M1	GGTIMAGKLAVERGW	GlyGly (K)	1.68433	7.03636e-06	3.87035e-05
Q5SYD0	Myo1d	Old / Young	Unconventional myosin-Id	microfilament motor activity,protein binding,calmodulin binding,ATP binding,protein domain specific binding,actin-dependent ATPase activity,calcium-dependent protein binding,actin filament binding	Q5SYD0_K524_M1	IGFIDKNKDTLFQDF	GlyGly (K)	4.79869	7.12913e-06	3.91742e-05
P07901	Hsp90aa1	Old / Young	Heat shock protein HSP 90-alpha	RNA binding,protein tyrosine kinase activity,protein binding,ATP binding,ATPase activity,MHC class II protein complex binding,nitric-oxide synthase regulator activity,TPR domain binding,identical protein binding,protein homodimerization activity,histone deacetylase binding,GTPase binding,unfolded protein binding,DNA polymerase binding,disordered domain specific binding,protein tyrosine kinase bin…	P07901_K633_M1	MGYMAAKKHLEINPD	GlyGly (K)	3.52357	7.21921e-06	3.95577e-05
P68369	Tuba1a	Old / Young	Tubulin alpha-1A chain	GTPase activity,structural constituent of cytoskeleton,protein binding,GTP binding,protein domain specific binding	P68369_K394_M1	AWARLDHKFDLMYAK	GlyGly (K)	1.03152	7.2238e-06	3.95577e-05
Q9QZ06	Tollip	Old / Young	Toll-interacting protein	interleukin-1, Type I receptor binding,protein binding,kinase binding,ubiquitin conjugating enzyme binding,ubiquitin protein ligase binding,SUMO binding,Toll-like receptor binding,ubiquitin binding	Q9QZ06_K143_M1	ITIPESLKQGQVEDE	GlyGly (K)	1.98566	7.23162e-06	3.95577e-05
P80318	Cct3	Old / Young	T-complex protein 1 subunit gamma	RNA binding,protein binding,ATP binding,protein binding involved in protein folding,unfolded protein binding	P80318_K353_M1	GAGLLEIKKIGDEYF	GlyGly (K)	2.84248	7.26446e-06	3.96774e-05
P19096	Fasn	Old / Young	Fatty acid synthase	RNA binding,fatty acid synthase activity,[acyl-carrier-protein] S-acetyltransferase activity,[acyl-carrier-protein] S-malonyltransferase activity,3-oxoacyl-[acyl-carrier-protein] synthase activity,3-oxoacyl-[acyl-carrier-protein] reductase (NADPH) activity,3-hydroxypalmitoyl-[acyl-carrier-protein] dehydratase activity,enoyl-[acyl-carrier-protein] reductase (NADPH, B-specific) activity,oleoyl-[acy…	P19096_K1584_M1	SPDAIPGKWASRDCM	GlyGly (K)	2.5232	7.39116e-06	4.03289e-05
Q64331	Myo6	Old / Young	Unconventional myosin-VI	motor activity,protein binding,calmodulin binding,ATP binding,cadherin binding,actin filament binding	Q64331_K409_M1	GTKGTVIKVPLKVEQ	GlyGly (K)	0.844883	7.49325e-06	4.08041e-05
Q9CPV4	Glod4	Old / Young	Glyoxalase domain-containing protein 4	cadherin binding	Q9CPV4_K219_M1	PDLEDLMKRESHSIL	GlyGly (K)	2.79931	7.514e-06	4.08761e-05
Q80ZJ1	Rap2a	Old / Young	Ras-related protein Rap-2a	magnesium ion binding,GTPase activity,protein binding,GTP binding,GDP binding	Q80ZJ1_K5_M1	___MREYKVVVLGSG	GlyGly (K)	-0.367056	7.52229e-06	4.08804e-05
P11798	Camk2a	Old / Young	Calcium/calmodulin-dependent protein kinase type II subunit alpha	protein serine/threonine kinase activity,calmodulin-dependent protein kinase activity,protein binding,calmodulin binding,ATP binding,calcium-dependent protein serine/threonine kinase activity,kinase activity,glutamate receptor binding,protein homodimerization activity,metal ion binding	P11798_K42_M1	AGQEYAAKIINTKKL	GlyGly (K)	-0.703579	7.59772e-06	4.12491e-05
Q8CGA0	Ppm1f	Old / Young	Protein phosphatase 1F	protein serine/threonine phosphatase activity,phosphatase activity,calmodulin-dependent protein phosphatase activity,metal ion binding	Q8CGA0_K120_M1	LVTLLDAKGLARSFF	GlyGly (K)	2.02767	7.62372e-06	4.1341e-05
Q80UP8	Slc20a2	Old / Young	Sodium-dependent phosphate transporter 2	inorganic phosphate transmembrane transporter activity,sodium:inorganic phosphate symporter activity	Q80UP8_K248_M1	KIAGRLEKESALSRA	GlyGly (K)	2.3509	7.62984e-06	4.1341e-05
P28474	Adh5	Old / Young	Alcohol dehydrogenase class-3	alcohol dehydrogenase (NAD) activity,fatty acid binding,zinc ion binding,formaldehyde dehydrogenase activity,protein homodimerization activity,S-(hydroxymethyl)glutathione dehydrogenase activity	P28474_K233_M1	KDKFAKAKEFGASEC	GlyGly (K)	3.70044	7.67006e-06	4.14763e-05
Q02357	Ank1	Old / Young	Ankyrin-1	cytoskeletal adaptor activity,enzyme binding,spectrin binding,ATPase binding	Q02357_K797_M1	SVVLVSDKHRMSYPE	GlyGly (K)	-0.913324	7.70066e-06	4.15385e-05
Q922D8	Mthfd1	Old / Young	C-1-tetrahydrofolate synthase, cytoplasmic	formate-tetrahydrofolate ligase activity,methenyltetrahydrofolate cyclohydrolase activity,methylenetetrahydrofolate dehydrogenase (NAD+) activity,methylenetetrahydrofolate dehydrogenase (NADP+) activity,ATP binding	Q922D8_K784_M1	HGAFDAVKCTHWAEG	GlyGly (K)	2.93943	7.70448e-06	4.15385e-05
P26043	Rdx	Old / Young	Radixin	RNA binding,actin binding,protein binding,protein domain specific binding,protein homodimerization activity,cadherin binding,ATPase binding	P26043_K458_M1	AAQEDLEKTKEELKT	GlyGly (K)	1.97194	7.72728e-06	4.1607e-05
A2APV2	Fmnl2	Old / Young	Formin-like protein 2	actin binding,Rho GTPase binding,cadherin binding	A2APV2_K903_M1	ENVLLDVKELQRGMD	GlyGly (K)	2.8506	7.74332e-06	4.1607e-05
P60710;	Actb;	Old / Young	Actin, cytoplasmic 1;SWISS-PROT:P60712 (Bos taurus) Actin, cytoplasmic 1	protein binding,ATP binding,kinesin binding,Tat protein binding,identical protein binding,nitric-oxide synthase binding,structural constituent of postsynaptic actin cytoskeleton,RNA polymerase II core promoter proximal region sequence-specific DNA binding,RNA polymerase II distal enhancer sequence-specific DNA binding,nucleosomal DNA binding;	P60710_K328_M1	APSTMKIKIIAPPER	GlyGly (K)	1.13324	7.76287e-06	4.1607e-05
P60710;	Actb;	Old / Young	Actin, cytoplasmic 1;SWISS-PROT:P60712 (Bos taurus) Actin, cytoplasmic 1	protein binding,ATP binding,kinesin binding,Tat protein binding,identical protein binding,nitric-oxide synthase binding,structural constituent of postsynaptic actin cytoskeleton,RNA polymerase II core promoter proximal region sequence-specific DNA binding,RNA polymerase II distal enhancer sequence-specific DNA binding,nucleosomal DNA binding;	P60712_K328_M1	APSTMKIKIIAPPER	GlyGly (K)	1.13324	7.76287e-06	4.1607e-05
P08752	Gnai2	Old / Young	Guanine nucleotide-binding protein G(i) subunit alpha-2	G-protein coupled receptor binding,GTPase activity,signal transducer activity,protein binding,GTP binding,G-protein beta/gamma-subunit complex binding,metal ion binding	P08752_K54_M1	STIVKQMKIIHEDGY	GlyGly (K)	1.70926	7.7672e-06	4.1607e-05
Q8CH09	Sugp2	Old / Young	SURP and G-patch domain-containing protein 2	RNA binding	Q8CH09_K244_M1	LKSMTTKKIPVASRI	GlyGly (K)	0.928667	7.77904e-06	4.16106e-05
Q5SYD0	Myo1d	Old / Young	Unconventional myosin-Id	microfilament motor activity,protein binding,calmodulin binding,ATP binding,protein domain specific binding,actin-dependent ATPase activity,calcium-dependent protein binding,actin filament binding	Q5SYD0_K366_M1	INDIIEVKNYDTTIH	GlyGly (K)	4.15974	7.79835e-06	4.16547e-05
Q8R4V2	Dusp15	Old / Young	Dual specificity protein phosphatase 15	protein tyrosine phosphatase activity,protein tyrosine/serine/threonine phosphatase activity,phosphatase activity	Q8R4V2_K64_M1	DTPEVPIKKHFKECV	GlyGly (K)	2.2873	7.82621e-06	4.16547e-05
P62821	Rab1A	Old / Young	Ras-related protein Rab-1A	GTPase activity,protein binding,GTP binding,cadherin binding	P62821_K61_M1	ELDGKTIKLQIWDTA	GlyGly (K)	0.537403	7.82851e-06	4.16547e-05
Q99LX0	Park7	Old / Young	Protein deglycase DJ-1	transcription coactivator activity,RNA binding,mRNA binding,receptor binding,copper ion binding,protein binding,transcription factor binding,peptidase activity,superoxide dismutase copper chaperone activity,oxidoreductase activity, acting on peroxide as acceptor,enzyme binding,kinase binding,cytokine binding,tyrosine 3-monooxygenase activator activity,L-dopa decarboxylase activator activity,prote…	Q99LX0_K41_M1	TVAGLAGKDPVQCSR	GlyGly (K)	1.07357	7.83322e-06	4.16547e-05
Q6Q899	Ddx58	Old / Young	Probable ATP-dependent RNA helicase DDX58	double-stranded DNA binding,double-stranded RNA binding,single-stranded RNA binding,helicase activity,protein binding,ATP binding,zinc ion binding,ubiquitin protein ligase binding,identical protein binding	Q6Q899_K645_M1	RALVDALKKWIEENP	GlyGly (K)	1.30528	7.8803e-06	4.18641e-05
P19096	Fasn	Old / Young	Fatty acid synthase	RNA binding,fatty acid synthase activity,[acyl-carrier-protein] S-acetyltransferase activity,[acyl-carrier-protein] S-malonyltransferase activity,3-oxoacyl-[acyl-carrier-protein] synthase activity,3-oxoacyl-[acyl-carrier-protein] reductase (NADPH) activity,3-hydroxypalmitoyl-[acyl-carrier-protein] dehydratase activity,enoyl-[acyl-carrier-protein] reductase (NADPH, B-specific) activity,oleoyl-[acy…	P19096_K1844_M1	AQGKHIGKVLVQVRE	GlyGly (K)	1.40926	7.91687e-06	4.20173e-05
Q9CQW1	Ykt6	Old / Young	Synaptobrevin homolog YKT6	SNARE binding,SNAP receptor activity,protein-cysteine S-palmitoyltransferase activity,cadherin binding	Q9CQW1_K103_M1	KVLDEFSKQVDRIDW	GlyGly (K)	1.99892	7.9415e-06	4.2107e-05
P70398	Usp9x	Old / Young	Probable ubiquitin carboxyl-terminal hydrolase FAF-X	protein binding,thiol-dependent ubiquitinyl hydrolase activity,co-SMAD binding	P70398_K1627_M1	YPQQFEDKPPLSKTE	GlyGly (K)	1.98219	8.05913e-06	4.26475e-05
Q3V0K9	Pls1	Old / Young	Plastin-1	calcium ion binding,protein binding,actin filament binding	Q3V0K9_K532_M1	KWVNQTLKSANKSTS	GlyGly (K)	1.92204	8.08131e-06	4.26982e-05
Q05AA6	Drp2	Old / Young	Dystrophin-related protein 2	protein binding,zinc ion binding	Q05AA6_K605_M1	VTIAEQVKHQTKCSI	GlyGly (K)	-0.756457	8.0844e-06	4.26982e-05
Q8R1X6	Spg20	Old / Young	Spartin	protein binding,ubiquitin protein ligase binding	Q8R1X6_K622_M1	AMVKKTAKQTGHTLL	GlyGly (K)	3.83491	8.23027e-06	4.34198e-05
P12382	Pfkl	Old / Young	ATP-dependent 6-phosphofructokinase, liver type	6-phosphofructokinase activity,ATP binding,kinase binding,identical protein binding,metal ion binding,fructose binding,fructose-6-phosphate binding	P12382_K726_M1	FSPVTELKKETDFEH	GlyGly (K)	3.02245	8.237e-06	4.34198e-05
P35436	Grin2a	Old / Young	Glutamate receptor ionotropic, NMDA 2A	NMDA glutamate receptor activity,extracellular-glutamate-gated ion channel activity,cation channel activity,calcium channel activity,protein binding,zinc ion binding	P35436_K1235_M1	FTMRSPFKCDACLRM	GlyGly (K)	-1.41138	8.26896e-06	4.342e-05
P28661	Sept4	Old / Young	Septin-4	magnesium ion binding,GTPase activity,GTP binding,protein homodimerization activity	P28661_K190_M1	MQTVEITKHAVDIEE	GlyGly (K)	1.86025	8.28321e-06	4.3442e-05
Q62433	Ndrg1	Old / Young	Protein NDRG1	microtubule binding,Rab GTPase binding,gamma-tubulin binding,cadherin binding	Q62433_K14_M1	DVDLAEVKPLVEKGE	GlyGly (K)	0.867759	8.28913e-06	4.3442e-05
Q60790	Rasa3	Old / Young	Ras GTPase-activating protein 3	GTPase activator activity,calcium-release channel activity,metal ion binding	Q60790_K555_M1	QKYADAVKNFLDLIS	GlyGly (K)	2.58934	8.39222e-06	4.394e-05
Q60790	Rasa3	Old / Young	Ras GTPase-activating protein 3	GTPase activator activity,calcium-release channel activity,metal ion binding	Q60790_K517_M1	RTLTLISKTIQTLGS	GlyGly (K)	3.26102	8.50107e-06	4.44556e-05
P35979	Rpl12	Old / Young	60S ribosomal protein L12	RNA binding,structural constituent of ribosome,rRNA binding	P35979_K83_M1	SASALIIKALKEPPR	GlyGly (K)	-0.708229	8.50704e-06	4.44556e-05
B2RSH2	Gnai1	Old / Young	Guanine nucleotide-binding protein G(i) subunit alpha-1	magnesium ion binding,G-protein coupled receptor binding,GTPase activity,signal transducer activity,protein binding,GTP binding,GDP binding,G-protein beta/gamma-subunit complex binding,G-protein coupled serotonin receptor binding,GTPase activating protein binding	B2RSH2_K51_M1	SGKSTIVKQMKIIHE	GlyGly (K)	2.62485	8.52095e-06	4.44856e-05
Q9ERD7	Tubb3	Old / Young	Tubulin beta-3 chain	GTPase activity,structural constituent of cytoskeleton,protein binding,GTP binding,peptide binding	Q9ERD7_K58_M1	YNEASSHKYVPRAIL	GlyGly (K)	1.98715	8.53507e-06	4.45131e-05
Q9QXY6	Ehd3	Old / Young	EH domain-containing protein 3	calcium ion binding,protein binding,ATP binding,GTP binding,lipid binding	Q9QXY6_K205_M1	DEFSEVIKALKNHED	GlyGly (K)	1.38356	8.54258e-06	4.45131e-05
Q91YT8	Tmem63a	Old / Young	CSC1-like protein 1	molecular_function,nucleic acid binding	Q91YT8_K220_M1	HTRSIRYKEESLVRQ	GlyGly (K)	1.54064	8.55447e-06	4.45323e-05
Q811D0	Dlg1	Old / Young	Disks large homolog 1	guanylate kinase activity,protein binding,protein C-terminus binding,potassium channel regulator activity,kinase binding,protein kinase binding,phosphatase binding,mitogen-activated protein kinase kinase binding,protein complex scaffold,ionotropic glutamate receptor binding,ion channel binding,cadherin binding,L27 domain binding	Q811D0_K321_M1	SEKIMEIKLIKGPKG	GlyGly (K)	-0.84191	8.58344e-06	4.46404e-05
Q9JL62	Gltp	Old / Young	Glycolipid transfer protein	lipid binding,glycolipid transporter activity,glycolipid binding	Q9JL62_K10_M1	LLAEHLLKPLPADRQ	GlyGly (K)	1.20034	8.67936e-06	4.50962e-05
Q99K85	Psat1	Old / Young	Phosphoserine aminotransferase	O-phospho-L-serine:2-oxoglutarate aminotransferase activity	Q99K85_K71_M1	LAVPNNYKVIFVQGG	GlyGly (K)	1.57381	8.69619e-06	4.51405e-05
Q00612	G6pdx	Old / Young	Glucose-6-phosphate 1-dehydrogenase X	glucose-6-phosphate dehydrogenase activity,glucose binding,identical protein binding,protein homodimerization activity,NADP binding	Q00612_K171_M1	WNRIIVEKPFGRDLQ	GlyGly (K)	2.10965	8.70962e-06	4.51671e-05
Q9DBG5	Plin3	Old / Young	Perilipin-3	cadherin binding	Q9DBG5_K116_M1	ILQQPTEKVLADTKE	GlyGly (K)	3.41705	8.73066e-06	4.52331e-05
P61027	Rab10	Old / Young	Ras-related protein Rab-10	GTPase activity,protein binding,GTP binding,GDP binding,myosin V binding,cadherin binding involved in cell-cell adhesion	P61027_K123_M1	ERMLLGNKCDMDDKR	GlyGly (K)	1.86236	8.81198e-06	4.55555e-05
P97434	Mprip	Old / Young	Myosin phosphatase Rho-interacting protein	actin binding,cadherin binding	P97434_K395_M1	FKKGWLTKQYEDGQW	GlyGly (K)	1.25901	8.818e-06	4.55555e-05
Q91VI7	Rnh1	Old / Young	Ribonuclease inhibitor	ribonuclease inhibitor activity	Q91VI7_K168_M1	LRVKADFKELVLSNN	GlyGly (K)	2.90475	8.83059e-06	4.55772e-05
Q02053	Uba1	Old / Young	Ubiquitin-like modifier-activating enzyme 1	RNA binding,ubiquitin activating enzyme activity,protein binding,ATP binding	Q02053_K528_M1	PWDVTKLKSDTAAAA	GlyGly (K)	0.583351	8.84404e-06	4.56034e-05
Q5SYD0	Myo1d	Old / Young	Unconventional myosin-Id	microfilament motor activity,protein binding,calmodulin binding,ATP binding,protein domain specific binding,actin-dependent ATPase activity,calcium-dependent protein binding,actin filament binding	Q5SYD0_K307_M1	IAELLSTKADMVEKA	GlyGly (K)	2.68207	9.00673e-06	4.62836e-05
P62880	Gnb2	Old / Young	Guanine nucleotide-binding protein G(I)/G(S)/G(T) subunit beta-2	GTPase activity,signal transducer activity,calcium channel regulator activity,protein binding,protein complex binding,GTPase binding	P62880_K301_M1	CNIWDAMKGDRAGVL	GlyGly (K)	3.53064	9.01186e-06	4.62836e-05
P68369	Tuba1a	Old / Young	Tubulin alpha-1A chain	GTPase activity,structural constituent of cytoskeleton,protein binding,GTP binding,protein domain specific binding	P68369_K60_M1	FSETGAGKHVPRAVF	GlyGly (K)	1.29311	9.1019e-06	4.66237e-05
Q99JF8	Psip1	Old / Young	PC4 and SFRS1-interacting protein	RNA polymerase II transcription coactivator activity,chromatin binding,RNA binding,activating transcription factor binding,supercoiled DNA binding	Q99JF8_K127_M1	EDTDQEEKASNEDVT	GlyGly (K)	-1.4322	9.19527e-06	4.70134e-05
Q9D7G0	Prps1	Old / Young	Ribose-phosphate pyrophosphokinase 1	magnesium ion binding,ribose phosphate diphosphokinase activity,ATP binding,AMP binding,kinase activity,GDP binding,carbohydrate binding,identical protein binding,protein homodimerization activity,ADP binding	Q9D7G0_K194_M1	VDFALIHKERKKANE	GlyGly (K)	1.30627	9.32017e-06	4.75626e-05
P63017	Hspa8	Old / Young	Heat shock cognate 71 kDa protein	G-protein coupled receptor binding,phosphatidylserine binding,RNA binding,protein binding,ATP binding,ATPase activity,enzyme binding,MHC class II protein complex binding,heat shock protein binding,ubiquitin protein ligase binding,ATPase activity, coupled,cadherin binding,unfolded protein binding,C3HC4-type RING finger domain binding	P63017_K458_M1	KDNNLLGKFELTGIP	GlyGly (K)	1.60569	9.3311e-06	4.75737e-05
Q9QWI6	Srcin1	Old / Young	SRC kinase signaling inhibitor 1	protein binding,protein kinase binding	Q9QWI6_K124_M1	FMDHLKSKYPQHALA	GlyGly (K)	-0.771872	9.42893e-06	4.78769e-05
Q64487	Ptprd	Old / Young	Receptor-type tyrosine-protein phosphatase delta	protein tyrosine phosphatase activity,receptor binding,protein binding,cell adhesion molecule binding	Q64487_K1829_M1	DFIGQVHKTKEQFGQ	GlyGly (K)	1.70139	9.43304e-06	4.78769e-05
Q6PAL8	Dennd5a	Old / Young	DENN domain-containing protein 5A	calcium channel activity,protein binding,Rab guanyl-nucleotide exchange factor activity,Rab GTPase binding	Q6PAL8_K878_M1	IQNIGEIKTDVGKAR	GlyGly (K)	1.62139	9.43444e-06	4.78769e-05
O08599	Stxbp1	Old / Young	Syntaxin-binding protein 1	RNA binding,protein binding,syntaxin-1 binding,protein kinase binding,protein domain specific binding,syntaxin binding,identical protein binding,phospholipase binding,protein N-terminus binding	O08599_K13_M1	LKAVVGEKIMHDVIK	GlyGly (K)	-0.621367	9.45101e-06	4.78769e-05
Q61923	Kcna6	Old / Young	Potassium voltage-gated channel subfamily A member 6	voltage-gated potassium channel activity,delayed rectifier potassium channel activity	Q61923_K149_M1	PEGGEDEKPLPSQPF	GlyGly (K)	0.659819	9.45217e-06	4.78769e-05
P35700	Prdx1	Old / Young	Peroxiredoxin-1	RNA binding,peroxidase activity,protein binding,thioredoxin peroxidase activity,identical protein binding,cadherin binding	P35700_K35_M1	DISLSEYKGKYVVFF	GlyGly (K)	1.75171	9.46332e-06	4.78888e-05
P17563	Selenbp1	Old / Young	Selenium-binding protein 1	selenium binding	P17563_K93_M1	DSTKSRNKLILPGLI	GlyGly (K)	0.86499	9.53988e-06	4.81866e-05
O08759	Ube3a	Old / Young	Ubiquitin-protein ligase E3A	transcription coactivator activity,ubiquitin-protein transferase activity,protein binding,metal ion binding,ubiquitin protein ligase activity	O08759_K318_M1	LPLEAQGKLIRLWSK	GlyGly (K)	1.21082	9.58384e-06	4.83315e-05
Q60770	Stxbp3	Old / Young	Syntaxin-binding protein 3	protein binding,syntaxin-1 binding,syntaxin binding	Q60770_K213_M1	KLAQLVEKKLEDYYK	GlyGly (K)	2.83729	9.58635e-06	4.83315e-05
P58252	Eef2	Old / Young	Elongation factor 2	p53 binding,RNA binding,translation elongation factor activity,GTPase activity,protein binding,GTP binding,5S rRNA binding,protein kinase binding,ribosome binding,cadherin binding,actin filament binding	P58252_K322_M1	LIEKLDIKLDSEDKD	GlyGly (K)	0.437114	9.67068e-06	4.87116e-05
Q99LD8	Ddah2	Old / Young	N(G),N(G)-dimethylarginine dimethylaminohydrolase 2	dimethylargininase activity,amino acid binding	Q99LD8_K194_M1	GSSEAAQKAVRAMAA	GlyGly (K)	2.47468	9.68488e-06	4.8738e-05
Q8BGQ7	Aars	Old / Young	Alanine--tRNA ligase, cytoplasmic	tRNA binding,aminoacyl-tRNA editing activity,alanine-tRNA ligase activity,protein binding,ATP binding,amino acid binding,metal ion binding	Q8BGQ7_K625_M1	VLGEADQKGSLVAPD	GlyGly (K)	2.13467	9.72212e-06	4.88802e-05
Q8VDQ8	Sirt2	Old / Young	NAD-dependent protein deacetylase sirtuin-2	chromatin binding,histone deacetylase activity,protein binding,transcription factor binding,zinc ion binding,NAD-dependent histone deacetylase activity,protein deacetylase activity,NAD-dependent protein deacetylase activity,histone acetyltransferase binding,histone deacetylase binding,tubulin deacetylase activity,ubiquitin binding,NAD-dependent histone deacetylase activity (H4-K16 specific),beta-…	Q8VDQ8_K158_M1	FIRLLKEKGLLLRCY	GlyGly (K)	2.90114	9.75812e-06	4.90159e-05
Q8CCK0	H2afy2	Old / Young	Core histone macro-H2A.2	RNA polymerase II regulatory region sequence-specific DNA binding,DNA binding,chromatin DNA binding,transcription regulatory region DNA binding,protein heterodimerization activity	Q8CCK0_K123_M1	KKRGTKGKSETILSP	GlyGly (K)	-1.08187	9.92887e-06	4.97816e-05
Q8R3T5	Stxbp6	Old / Young	Syntaxin-binding protein 6	phosphatidylinositol-4,5-bisphosphate binding,GTP-Rho binding,cadherin binding involved in cell-cell adhesion	Q8R3T5_K138_M1	QRYLTDRKPEFINCQ	GlyGly (K)	3.23773	9.96947e-06	4.98932e-05
P48774	Gstm5	Old / Young	Glutathione S-transferase Mu 5	glutathione transferase activity,protein binding,enzyme binding,identical protein binding,protein homodimerization activity,glutathione binding	P48774_K53_M1	RSQWLDVKFKLDLDF	GlyGly (K)	2.82262	1.00194e-05	5.00968e-05
Q80UM3	Naa15	Old / Young	N-alpha-acetyltransferase 15, NatA auxiliary subunit	RNA binding,protein binding,N-acetyltransferase activity,ribosome binding,peptide alpha-N-acetyltransferase activity,acetyltransferase activity	Q80UM3_K665_M1	IKFLTPLKNLVKNKI	GlyGly (K)	0.898541	1.00307e-05	5.01076e-05
Q64337	Sqstm1	Old / Young	Sequestosome-1	transcription cofactor activity,protein kinase C binding,protein binding,zinc ion binding,enzyme binding,protein kinase binding,ubiquitin protein ligase binding,SH2 domain binding,identical protein binding,protein homodimerization activity,ubiquitin binding,K63-linked polyubiquitin binding	Q64337_K422_M1	LTRLLQTKNYDIGAA	GlyGly (K)	2.465	1.00487e-05	5.01514e-05
Q3TB82	Plekhf1	Old / Young	Pleckstrin homology domain-containing family F member 1	phosphatidylinositol-5-phosphate binding,phosphatidylinositol-3-phosphate binding,metal ion binding,phosphatidylinositol-4-phosphate binding	Q3TB82_K97_M1	LPETLQAKNRWMIKT	GlyGly (K)	5.15898	1.01072e-05	5.03968e-05
P28661	Sept4	Old / Young	Septin-4	magnesium ion binding,GTPase activity,GTP binding,protein homodimerization activity	P28661_K339_M1	KLQDQALKESIPFAV	GlyGly (K)	1.67806	1.01752e-05	5.06551e-05
Q8BGH4	Reep1	Old / Young	Receptor expression-enhancing protein 1	protein binding,microtubule binding,olfactory receptor binding	Q8BGH4_K123_M1	DALVHFGKRGLNVAA	GlyGly (K)	-1.01622	1.01776e-05	5.06551e-05
P26041	Msn	Old / Young	Moesin	double-stranded RNA binding,actin binding,receptor binding,enzyme binding,protein kinase binding,cell adhesion molecule binding	P26041_K263_M1	VIKPIDKKAPDFVFY	GlyGly (K)	1.59708	1.01931e-05	5.0686e-05
P00920	Ca2	Old / Young	Carbonic anhydrase 2	arylesterase activity,carbonate dehydratase activity,zinc ion binding	P00920_K148_M1	AVLGIFLKIGPASQG	GlyGly (K)	2.34679	1.02133e-05	5.07193e-05
P16546	Sptan1	Old / Young	Spectrin alpha chain, non-erythrocytic 1	actin binding,calcium ion binding,protein binding,calmodulin binding,spectrin binding,cadherin binding,protein heterodimerization activity	P16546_K441_M1	ASDEVREKLSILSEE	GlyGly (K)	0.488132	1.02586e-05	5.0872e-05
P06837	Gap43	Old / Young	Neuromodulin	phosphatidylserine binding,calmodulin binding,lysophosphatidic acid binding,phosphatidylinositol phosphate binding	P06837_K30_M1	DGVKPEDKAHKAATK	GlyGly (K)	-2.68016	1.02966e-05	5.1014e-05
Q925I7	Pdgfd	Old / Young	Platelet-derived growth factor D	platelet-derived growth factor receptor binding,growth factor activity	Q925I7_K268_M1	DRLNDDVKRYSCTPR	GlyGly (K)	-8.13334	1.03594e-05	5.12785e-05
Q8VDN2	Atp1a1	Old / Young	Sodium/potassium-transporting ATPase subunit alpha-1	sodium:potassium-exchanging ATPase activity,protein binding,ATP binding,phosphatase activity,protein kinase binding,protein domain specific binding,ankyrin binding,potassium ion binding,sodium ion binding,ADP binding,phosphatidylinositol 3-kinase binding,chaperone binding,steroid hormone binding	Q8VDN2_K444_M1	QENLPILKRAVAGDA	GlyGly (K)	-0.719543	1.03902e-05	5.13843e-05
P18760	Cfl1	Old / Young	Cofilin-1	protein phosphatase binding,actin filament binding,phosphatidylinositol bisphosphate binding	P18760_K19_M1	IKVFNDMKVRKSSTP	GlyGly (K)	1.72589	1.04376e-05	5.15453e-05
Q6P1F6	Ppp2r2a	Old / Young	Serine/threonine-protein phosphatase 2A 55 kDa regulatory subunit B alpha isoform	protein serine/threonine phosphatase activity,protein phosphatase regulator activity,protein complex binding,tau protein binding,protein phosphatase 2A binding	Q6P1F6_K95_M1	KSLEIEEKINKIRWL	GlyGly (K)	2.79744	1.04417e-05	5.15453e-05
Q76MZ3	Ppp2r1a	Old / Young	Serine/threonine-protein phosphatase 2A 65 kDa regulatory subunit A alpha isoform	antigen binding,protein serine/threonine phosphatase activity,protein binding,protein phosphatase regulator activity,protein heterodimerization activity	Q76MZ3_K194_M1	SKLGEFAKVLELDNV	GlyGly (K)	2.72379	1.04809e-05	5.16921e-05
Q6PDI6	Fam63b	Old / Young	Protein FAM63B	thiol-dependent ubiquitin-specific protease activity,cysteine-type carboxypeptidase activity,K48-linked polyubiquitin binding,K63-linked polyubiquitin binding,K11-linked polyubiquitin binding,K6-linked polyubiquitin binding,Lys48-specific deubiquitinase activity	Q6PDI6_K212_M1	AQVLAASKERFPGQS	GlyGly (K)	0.885215	1.05127e-05	5.18019e-05
P19096	Fasn	Old / Young	Fatty acid synthase	RNA binding,fatty acid synthase activity,[acyl-carrier-protein] S-acetyltransferase activity,[acyl-carrier-protein] S-malonyltransferase activity,3-oxoacyl-[acyl-carrier-protein] synthase activity,3-oxoacyl-[acyl-carrier-protein] reductase (NADPH) activity,3-hydroxypalmitoyl-[acyl-carrier-protein] dehydratase activity,enoyl-[acyl-carrier-protein] reductase (NADPH, B-specific) activity,oleoyl-[acy…	P19096_K1159_M1	KATQQGLKAAMLGQE	GlyGly (K)	1.63226	1.05697e-05	5.20355e-05
Q99JY8	Ppap2b	Old / Young	Lipid phosphate phosphohydrolase 3	integrin binding,phosphatidate phosphatase activity,sphingosine-1-phosphate phosphatase activity,lipid phosphatase activity	Q99JY8_K5_M1	___MQSYKYDKAIVP	GlyGly (K)	-0.544345	1.05913e-05	5.20946e-05
Q8R1X6	Spg20	Old / Young	Spartin	protein binding,ubiquitin protein ligase binding	Q8R1X6_K360_M1	SHPSEPPKEASGTDV	GlyGly (K)	1.86894	1.06152e-05	5.21652e-05
Q8BYA0	Tbcd	Old / Young	Tubulin-specific chaperone D	GTPase activator activity,beta-tubulin binding	Q8BYA0_K221_M1	FITRPDVKQRKMASF	GlyGly (K)	2.26486	1.0659e-05	5.22859e-05
P61164	Actr1a	Old / Young	Alpha-centractin	ATP binding	P61164_K238_M1	DETLETEKAQYYLPD	GlyGly (K)	4.71449	1.07951e-05	5.29057e-05
Q8BY89	Slc44a2	Old / Young	Choline transporter-like protein 2	signal transducer activity,protein binding	Q8BY89_K693_M1	YFMSSTLKKLLNKTN	GlyGly (K)	2.39404	1.08289e-05	5.3e-05
P11881	Itpr1	Old / Young	Inositol 1,4,5-trisphosphate receptor type 1	inositol 1,4,5-trisphosphate-sensitive calcium-release channel activity,calcium ion binding,protein binding,calcium-release channel activity,calcium channel inhibitor activity,phosphatidylinositol binding	P11881_K2093_M1	ELKNNASKLLLAIME	GlyGly (K)	-0.608453	1.08338e-05	5.3e-05
Q9D6F9	Tubb4a	Old / Young	Tubulin beta-4A chain	GTPase activity,structural constituent of cytoskeleton,calcium ion binding,GTP binding	Q9D6F9_K324_M1	FRGRMSMKEVDEQML	GlyGly (K)	3.07501	1.08487e-05	5.30251e-05
Q99KJ8	Dctn2	Old / Young	Dynactin subunit 2	motor activity,protein binding,spectrin binding,identical protein binding	Q99KJ8_K175_M1	DPDGALAKRLLLQLE	GlyGly (K)	1.5494	1.08607e-05	5.30361e-05
Q7M6Y3	Picalm	Old / Young	Phosphatidylinositol-binding clathrin assembly protein	1-phosphatidylinositol binding,Rab GTPase binding,clathrin binding,clathrin heavy chain binding,clathrin adaptor activity,cadherin binding,low-density lipoprotein particle receptor binding	Q7M6Y3_K134_M1	YSRYLNEKAVSYRQV	GlyGly (K)	0.67372	1.08796e-05	5.30808e-05
Q8CHH9	Sept8	Old / Young	Septin-8	molecular_function,GTP binding	Q8CHH9_K329_M1	LQETYEAKRKEFLSE	GlyGly (K)	1.4759	1.09172e-05	5.32163e-05
P11983	Tcp1	Old / Young	T-complex protein 1 subunit alpha	RNA binding,protein binding,ATP binding,ubiquitin protein ligase binding,protein binding involved in protein folding,unfolded protein binding	P11983_K400_M1	HDALCVVKRVLELKS	GlyGly (K)	3.50866	1.09656e-05	5.34047e-05
Q8K2T1	Nmral1	Old / Young	NmrA-like family domain-containing protein 1	molecular_function	Q8K2T1_K134_M1	IRKLTAGKLAAGHFD	GlyGly (K)	2.34393	1.0984e-05	5.34463e-05
P28230	Gjb1	Old / Young	Gap junction beta-1 protein	gap junction channel activity,protein homodimerization activity	P28230_K276_M1	TGAGLAEKSDRCSAC	GlyGly (K)	0.875715	1.10757e-05	5.37961e-05
P62962	Pfn1	Old / Young	Profilin-1	adenyl-nucleotide exchange factor activity,RNA binding,actin binding,actin monomer binding,receptor binding,protein binding,phosphatidylinositol-4,5-bisphosphate binding,Rho GTPase binding,cadherin binding,proline-rich region binding	P62962_K54_M1	EVGVLVGKDRSSFFV	GlyGly (K)	2.41468	1.1392e-05	5.51849e-05
P40142	Tkt	Old / Young	Transketolase	transketolase activity,protein homodimerization activity,metal ion binding,cofactor binding	P40142_K283_M1	SQVQSKKKILATPPQ	GlyGly (K)	1.45961	1.14177e-05	5.52229e-05
A2APV2	Fmnl2	Old / Young	Formin-like protein 2	actin binding,Rho GTPase binding,cadherin binding	A2APV2_K408_M1	NISHLSEKLQDTENE	GlyGly (K)	3.28075	1.14303e-05	5.52229e-05
P80314	Cct2	Old / Young	T-complex protein 1 subunit beta	ATP binding,ubiquitin protein ligase binding,protein binding involved in protein folding,unfolded protein binding	P80314_K522_M1	LRVDNIIKAAPRKRV	GlyGly (K)	2.10144	1.14819e-05	5.54229e-05
P68254	Ywhaq	Old / Young	14-3-3 protein theta	protein binding,protein C-terminus binding,protein domain specific binding,ion channel binding,protein N-terminus binding,14-3-3 protein binding	P68254_K139_M1	VACGDDRKQTIENSQ	GlyGly (K)	1.37883	1.15425e-05	5.55625e-05
Q5SYD0	Myo1d	Old / Young	Unconventional myosin-Id	microfilament motor activity,protein binding,calmodulin binding,ATP binding,protein domain specific binding,actin-dependent ATPase activity,calcium-dependent protein binding,actin filament binding	Q5SYD0_K495_M1	RKTCASDKILEFDRD	GlyGly (K)	3.76414	1.15517e-05	5.55625e-05
Q3USB7	Plcl1	Old / Young	Inactive phospholipase C-like protein 1	phosphatidylinositol phospholipase C activity,signal transducer activity,GABA receptor binding,inositol 1,4,5 trisphosphate binding	Q3USB7_K227_M1	RYLVSRSKQPLDFIE	GlyGly (K)	2.95429	1.16387e-05	5.59314e-05
Q9WUM4	Coro1c	Old / Young	Coronin-1C	Rac GTPase binding,actin filament binding	Q9WUM4_K464_M1	SQDERISKLEQQLAK	GlyGly (K)	1.71815	1.17435e-05	5.63856e-05
Q8CIB5	Fermt2	Old / Young	Fermitin family homolog 2	phosphatidylinositol-3,4,5-trisphosphate binding	Q8CIB5_K275_M1	EALLLRFKYYSFFDL	GlyGly (K)	3.40581	1.18463e-05	5.67971e-05
Q99JY8	Ppap2b	Old / Young	Lipid phosphate phosphohydrolase 3	integrin binding,phosphatidate phosphatase activity,sphingosine-1-phosphate phosphatase activity,lipid phosphatase activity	Q99JY8_K15_M1	KAIVPESKNGGSPAL	GlyGly (K)	-0.555009	1.19485e-05	5.72182e-05
Q8CC35	Synpo	Old / Young	Synaptopodin	actin binding	Q8CC35_K255_M1	SLLRHLEKVASEEEE	GlyGly (K)	0.854254	1.19719e-05	5.72799e-05
Q8VHL1	Setd7	Old / Young	Histone-lysine N-methyltransferase SETD7	p53 binding,chromatin binding,protein binding,protein-lysine N-methyltransferase activity,histone-lysine N-methyltransferase activity	Q8VHL1_K317_M1	HPRFGPIKCIRTLRA	GlyGly (K)	-0.698971	1.21742e-05	5.80945e-05
P60766	Cdc42	Old / Young	Cell division control protein 42 homolog	GTPase activity,protein binding,GTP binding,protein kinase binding,GTP-dependent protein binding,mitogen-activated protein kinase kinase kinase binding,thioesterase binding,GBD domain binding,apolipoprotein A-I receptor binding,identical protein binding,Rho GDP-dissociation inhibitor binding,ubiquitin protein ligase activity	P60766_K128_M1	DDPSTIEKLAKNKQK	GlyGly (K)	0.967643	1.22226e-05	5.8223e-05
A6H630	Armt1	Old / Young	Protein-glutamate O-methyltransferase	S-adenosylmethionine-dependent methyltransferase activity,enzyme binding,protein carboxyl O-methyltransferase activity	A6H630_K11_M1	SPAFLSAKDEGSFAY	GlyGly (K)	1.30135	1.2255e-05	5.82625e-05
Q9DCN2	Cyb5r3	Old / Young	NADH-cytochrome b5 reductase 3	cytochrome-b5 reductase activity, acting on NAD(P)H,protein binding,AMP binding,oxidoreductase activity,ADP binding,flavin adenine dinucleotide binding,NAD binding	Q9DCN2_K241_M1	KLWYTVDKAPDAWDY	GlyGly (K)	3.38306	1.2263e-05	5.82625e-05
Q9R0N3	Syt11	Old / Young	Synaptotagmin-11	SNARE binding,protein binding,syntaxin binding,clathrin binding,translation initiation factor binding,ubiquitin protein ligase binding,protein homodimerization activity,beta-tubulin binding,calcium ion binding,calcium-dependent phospholipid binding	Q9R0N3_K54_M1	KHKTPPYKFIHMLKG	GlyGly (K)	-0.893867	1.23427e-05	5.84595e-05
P56480	Atp5b	Old / Young	ATP synthase subunit beta, mitochondrial	protein binding,ATP binding,MHC class I protein binding,angiostatin binding,proton-transporting ATP synthase activity, rotational mechanism,proton-transporting ATPase activity, rotational mechanism,ATPase activity	P56480_K124_M1	EGLVRGQKVLDSGAP	GlyGly (K)	1.48732	1.23474e-05	5.84595e-05
P10649	Gstm1	Old / Young	Glutathione S-transferase Mu 1	glutathione transferase activity,protein binding,identical protein binding,protein homodimerization activity,protein heterodimerization activity	P10649_K144_M1	LYSEFLGKRPWFAGD	GlyGly (K)	0.882194	1.23929e-05	5.86238e-05
Q9CQV8	Ywhab	Old / Young	14-3-3 protein beta/alpha	transcription corepressor activity,protein binding,protein C-terminus binding,enzyme binding,protein domain specific binding,protein complex binding,histone deacetylase binding,cadherin binding,phosphoserine binding,phosphoprotein binding	Q9CQV8_K5_M1	___MTMDKSELVQKA	GlyGly (K)	1.4029	1.24385e-05	5.87884e-05
P62983	Rps27a	Old / Young	Ubiquitin-40S ribosomal protein S27a	RNA binding,structural constituent of ribosome,metal ion binding	P62983_K27_M2	SDTIENVKAKIQDKE	GlyGly (K)	0.93258	1.2543e-05	5.91795e-05
P80317	Cct6a	Old / Young	T-complex protein 1 subunit zeta	RNA binding,protein binding,ATP binding,protein binding involved in protein folding,unfolded protein binding,WD40-repeat domain binding	P80317_K127_M1	TEGFEAAKEKALQFL	GlyGly (K)	0.470265	1.25735e-05	5.92686e-05
P40336	Vps26a	Old / Young	Vacuolar protein sorting-associated protein 26A	protein binding,protein transporter activity	P40336_K242_M1	IMDGAPVKGESIPIR	GlyGly (K)	1.90312	1.25837e-05	5.92686e-05
P17742	Ppia	Old / Young	Peptidyl-prolyl cis-trans isomerase A	RNA binding,peptidyl-prolyl cis-trans isomerase activity,cyclosporin A binding	P17742_K133_M1	HVVFGKVKEGMNIVE	GlyGly (K)	4.02306	1.26889e-05	5.97027e-05
Q5SYD0	Myo1d	Old / Young	Unconventional myosin-Id	microfilament motor activity,protein binding,calmodulin binding,ATP binding,protein domain specific binding,actin-dependent ATPase activity,calcium-dependent protein binding,actin filament binding	Q5SYD0_K248_M1	INDAAEFKVVADAMK	GlyGly (K)	3.29422	1.26978e-05	5.97027e-05
P68369	Tuba1a	Old / Young	Tubulin alpha-1A chain	GTPase activity,structural constituent of cytoskeleton,protein binding,GTP binding,protein domain specific binding	P68369_K336_M2	NAAIATIKTKRTIQF	GlyGly (K)	2.12683	1.27541e-05	5.9864e-05
P68369	Tuba1a	Old / Young	Tubulin alpha-1A chain	GTPase activity,structural constituent of cytoskeleton,protein binding,GTP binding,protein domain specific binding	P68369_K338_M2	AIATIKTKRTIQFVD	GlyGly (K)	2.12683	1.27541e-05	5.9864e-05
Q8VEH3	Arl8a	Old / Young	ADP-ribosylation factor-like protein 8A	GTP binding	Q8VEH3_K117_M1	ELHNLLDKPQLQGIP	GlyGly (K)	2.58593	1.29539e-05	6.0697e-05
Q61553	Fscn1	Old / Young	Fascin	RNA binding,actin binding,protein binding,drug binding,protein binding, bridging,cadherin binding,actin filament binding	Q61553_K313_M1	AFRTHTGKYWTLTAT	GlyGly (K)	3.91099	1.30074e-05	6.08637e-05
P11881	Itpr1	Old / Young	Inositol 1,4,5-trisphosphate receptor type 1	inositol 1,4,5-trisphosphate-sensitive calcium-release channel activity,calcium ion binding,protein binding,calcium-release channel activity,calcium channel inhibitor activity,phosphatidylinositol binding	P11881_K2125_M1	KELVEVIKKAYMQGE	GlyGly (K)	-0.677732	1.30314e-05	6.08637e-05
Q9D4J1	Efhd1	Old / Young	EF-hand domain-containing protein D1	calcium ion binding	Q9D4J1_K77_M1	TARPGRSKVFNPYTE	GlyGly (K)	1.32281	1.30411e-05	6.08637e-05
Q9WV95	Phlda3	Old / Young	Pleckstrin homology-like domain family A member 3	phosphatidylinositol-4,5-bisphosphate binding,phosphatidylinositol-3,4,5-trisphosphate binding,phosphatidylinositol-5-phosphate binding,phosphatidylinositol-3-phosphate binding,phosphatidylinositol-3,4-bisphosphate binding,phosphatidylinositol-3,5-bisphosphate binding	Q9WV95_K104_M1	TLGLVKFKNQQAIQT	GlyGly (K)	2.42166	1.30454e-05	6.08637e-05
Q9D7X3	Dusp3	Old / Young	Dual specificity protein phosphatase 3	phosphoprotein phosphatase activity,protein tyrosine phosphatase activity,protein tyrosine/serine/threonine phosphatase activity,phosphatase activity,protein kinase binding,MAP kinase phosphatase activity	Q9D7X3_K116_M1	IDQALAHKNGRVLVH	GlyGly (K)	2.68338	1.3073e-05	6.09376e-05
Q60770	Stxbp3	Old / Young	Syntaxin-binding protein 3	protein binding,syntaxin-1 binding,syntaxin binding	Q60770_K230_M1	EKGLIKGKTQSQLLI	GlyGly (K)	3.95814	1.30837e-05	6.09376e-05
Q8VEK3	Hnrnpu	Old / Young	Heterogeneous nuclear ribonucleoprotein U	core promoter binding,RNA binding,protein binding,ATP binding,poly(G) binding,enhancer binding,ribonucleoprotein complex binding,telomerase RNA binding	Q8VEK3_K363_M1	GYSLKGIKTCNCETE	GlyGly (K)	0.756239	1.31517e-05	6.10975e-05
P49615	Cdk5	Old / Young	Cyclin-dependent-like kinase 5	p53 binding,protein kinase activity,protein serine/threonine kinase activity,cyclin-dependent protein serine/threonine kinase activity,ErbB-2 class receptor binding,protein binding,ATP binding,cytoskeletal protein binding,kinase activity,protein kinase binding,acetylcholine receptor activator activity,ErbB-3 class receptor binding,ephrin receptor binding,tau-protein kinase activity	P49615_K213_M1	NDVDDQLKRIFRLLG	GlyGly (K)	0.339331	1.32791e-05	6.1548e-05
P63037	Dnaja1	Old / Young	DnaJ homolog subfamily A member 1	G-protein coupled receptor binding,ATPase activator activity,protein binding,ATP binding,Hsp70 protein binding,Tat protein binding,ubiquitin protein ligase binding,metal ion binding,low-density lipoprotein particle receptor binding,unfolded protein binding,chaperone binding,C3HC4-type RING finger domain binding	P63037_K338_M1	NGFLSPDKLSLLEKL	GlyGly (K)	2.1283	1.32839e-05	6.1548e-05
O88843	Cradd	Old / Young	Death domain-containing protein CRADD	protease binding,protein binding, bridging,death domain binding	O88843_K53_M1	AQTTGLRKTMLLLDI	GlyGly (K)	3.06644	1.33634e-05	6.18154e-05
Q9WTX6	Cul1	Old / Young	Cullin-1	ubiquitin-protein transferase activity,protein binding,ubiquitin protein ligase binding,ubiquitin protein ligase activity	Q9WTX6_K769_M1	LERVDGEKDTYSYLA	GlyGly (K)	2.24278	1.33799e-05	6.18154e-05
P18872	Gnao1	Old / Young	Guanine nucleotide-binding protein G(o) subunit alpha	GTPase activity,signal transducer activity,protein binding,GTP binding,G-protein beta/gamma-subunit complex binding,G-protein coupled serotonin receptor binding,mu-type opioid receptor binding,GTPase activating protein binding,metal ion binding,corticotropin-releasing hormone receptor 1 binding	P18872_K35_M1	ISAAKDVKLLLLGAG	GlyGly (K)	0.937129	1.33858e-05	6.18154e-05
Q6PIE5	Atp1a2	Old / Young	Sodium/potassium-transporting ATPase subunit alpha-2	sodium:potassium-exchanging ATPase activity,protein binding,chaperone binding,steroid hormone binding,ATP binding,drug binding,ATPase activity,potassium ion binding,sodium ion binding	Q6PIE5_K442_M1	QENISVSKRDTAGDA	GlyGly (K)	-0.506949	1.34303e-05	6.19315e-05
Q8K2T1	Nmral1	Old / Young	NmrA-like family domain-containing protein 1	molecular_function	Q8K2T1_K303_M1	DQWLEQHKGDFAQL_	GlyGly (K)	2.77031	1.34442e-05	6.19315e-05
P23818	Gria1	Old / Young	Glutamate receptor 1	AMPA glutamate receptor activity,extracellular-glutamate-gated ion channel activity,protein binding,neurotransmitter receptor activity involved in regulation of postsynaptic cytosolic calcium ion concentration,transmitter-gated ion channel activity involved in regulation of postsynaptic membrane potential	P23818_K358_M1	GNVQFNEKGRRTNYT	GlyGly (K)	-0.677372	1.34564e-05	6.19315e-05
P55012	Slc12a2	Old / Young	Solute carrier family 12 member 2	protein binding,ammonium transmembrane transporter activity,cation:chloride symporter activity,protein kinase binding	P55012_K984_M1	TPTQPLLKKESKGPI	GlyGly (K)	0.832233	1.35404e-05	6.2265e-05
P19096	Fasn	Old / Young	Fatty acid synthase	RNA binding,fatty acid synthase activity,[acyl-carrier-protein] S-acetyltransferase activity,[acyl-carrier-protein] S-malonyltransferase activity,3-oxoacyl-[acyl-carrier-protein] synthase activity,3-oxoacyl-[acyl-carrier-protein] reductase (NADPH) activity,3-hydroxypalmitoyl-[acyl-carrier-protein] dehydratase activity,enoyl-[acyl-carrier-protein] reductase (NADPH, B-specific) activity,oleoyl-[acy…	P19096_K2399_M1	ASVDLITKSHHSLDR	GlyGly (K)	2.7362	1.35738e-05	6.23407e-05
Q99LX0	Park7	Old / Young	Protein deglycase DJ-1	transcription coactivator activity,RNA binding,mRNA binding,receptor binding,copper ion binding,protein binding,transcription factor binding,peptidase activity,superoxide dismutase copper chaperone activity,oxidoreductase activity, acting on peroxide as acceptor,enzyme binding,kinase binding,cytokine binding,tyrosine 3-monooxygenase activator activity,L-dopa decarboxylase activator activity,prote…	Q99LX0_K188_M1	VKAPLVLKD______	GlyGly (K)	1.51339	1.35899e-05	6.23407e-05
Q8R3T5	Stxbp6	Old / Young	Syntaxin-binding protein 6	phosphatidylinositol-4,5-bisphosphate binding,GTP-Rho binding,cadherin binding involved in cell-cell adhesion	Q8R3T5_K66_M1	QASITKVKQFEGSTS	GlyGly (K)	3.20448	1.35912e-05	6.23407e-05
Q9QYK9	Pnck	Old / Young	Calcium/calmodulin-dependent protein kinase type 1B	calmodulin-dependent protein kinase activity,calmodulin binding,ATP binding	Q9QYK9_K312_M1	SFLRHIRKLGQSPEG	GlyGly (K)	1.63676	1.36606e-05	6.2598e-05
P68037	Ube2l3	Old / Young	Ubiquitin-conjugating enzyme E2 L3	transcription coactivator activity,RNA binding,ubiquitin-protein transferase activity,protein binding,ATP binding,ubiquitin protein ligase binding,ubiquitin conjugating enzyme activity,ubiquitin-protein transferase activator activity	P68037_K82_M1	YHPNIDEKGQVCLPV	GlyGly (K)	1.34514	1.36703e-05	6.2598e-05
Q99MN1	Kars	Old / Young	Lysine--tRNA ligase	nucleic acid binding,lysine-tRNA ligase activity,ATP binding,metal ion binding,scaffold protein binding	Q99MN1_K247_M1	QKFIVRSKIITYIRS	GlyGly (K)	-0.597687	1.36852e-05	6.26133e-05
O54946	Dnajb6	Old / Young	DnaJ homolog subfamily B member 6	ATPase activator activity,DNA binding,protein binding,heat shock protein binding,identical protein binding,protein binding involved in protein folding,unfolded protein binding,chaperone binding	O54946_K29_M1	AYRKQALKWHPDKNP	GlyGly (K)	0.87237	1.37735e-05	6.29542e-05
Q8C437	Pex5l	Old / Young	PEX5-related protein	peroxisome targeting sequence binding,peroxisome matrix targeting signal-1 binding,protein binding,small GTPase binding	Q8C437_K211_M1	EEEFERAKAAVESDT	GlyGly (K)	2.11541	1.37828e-05	6.29542e-05
P63017	Hspa8	Old / Young	Heat shock cognate 71 kDa protein	G-protein coupled receptor binding,phosphatidylserine binding,RNA binding,protein binding,ATP binding,ATPase activity,enzyme binding,MHC class II protein complex binding,heat shock protein binding,ubiquitin protein ligase binding,ATPase activity, coupled,cadherin binding,unfolded protein binding,C3HC4-type RING finger domain binding	P63017_K137_M1	IAEAYLGKTVTNAVV	GlyGly (K)	1.7738	1.39026e-05	6.34481e-05
Q5SRX1	Tom1l2	Old / Young	TOM1-like protein 2	protein kinase binding,clathrin binding	Q5SRX1_K469_M1	KFLEERAKAAETVPD	GlyGly (K)	0.822031	1.39455e-05	6.35797e-05
Q62348	Tsn	Old / Young	Translin	single-stranded DNA binding,RNA binding,mRNA binding,endonuclease activity,protein binding,protein complex binding,identical protein binding,sequence-specific DNA binding	Q62348_K187_M1	GFRLLNLKNDSLRKR	GlyGly (K)	0.808194	1.39948e-05	6.37086e-05
Q5SYD0	Myo1d	Old / Young	Unconventional myosin-Id	microfilament motor activity,protein binding,calmodulin binding,ATP binding,protein domain specific binding,actin-dependent ATPase activity,calcium-dependent protein binding,actin filament binding	Q5SYD0_K152_M1	LEAFGNAKTNRNDNS	GlyGly (K)	2.38937	1.41493e-05	6.43043e-05
P08551	Nefl	Old / Young	Neurofilament light polypeptide	structural constituent of cytoskeleton,protein binding,protein C-terminus binding,protein domain specific binding,protein binding, bridging,identical protein binding,phospholipase binding,protein heterodimerization activity	P08551_K316_M1	SRRLLKAKTLEIEAC	GlyGly (K)	-0.513011	1.41943e-05	6.44547e-05
Q9JK48	Sh3glb1	Old / Young	Endophilin-B1	fatty acid binding,protein binding,lysophosphatidic acid acyltransferase activity,identical protein binding,protein homodimerization activity,cadherin binding	Q9JK48_K188_M1	KAKAAETKSSSEQEL	GlyGly (K)	2.31752	1.42602e-05	6.47e-05
P19157	Gstp1	Old / Young	Glutathione S-transferase P 1	glutathione transferase activity,glutathione peroxidase activity,protein binding,drug binding,JUN kinase binding,kinase regulator activity,S-nitrosoglutathione binding,dinitrosyl-iron complex binding	P19157_K82_M1	RSLGLYGKNQREAAQ	GlyGly (K)	3.25218	1.43038e-05	6.48434e-05
Q6A0D4	Rftn1	Old / Young	Raftlin	double-stranded RNA binding	Q6A0D4_K24_M1	GNIYSTLKRPQVETK	GlyGly (K)	3.72936	1.43303e-05	6.48434e-05
P62983	Rps27a	Old / Young	Ubiquitin-40S ribosomal protein S27a	RNA binding,structural constituent of ribosome,metal ion binding	P62983_K33_M1	VKAKIQDKEGIPPDQ	GlyGly (K)	1.81977	1.44591e-05	6.51733e-05
Q91ZD4	Vangl2	Old / Young	Vang-like protein 2	protein binding	Q91ZD4_K507_M1	SEEFVDPKSHKFVMR	GlyGly (K)	0.752823	1.44603e-05	6.51733e-05
Q8BVI4	Qdpr	Old / Young	Dihydropteridine reductase	6,7-dihydropteridine reductase activity,protein homodimerization activity,NADPH binding,NADH binding	Q8BVI4_K233_M1	QVVTTDGKTELTPAY	GlyGly (K)	1.7371	1.4631e-05	6.58816e-05
P48774	Gstm5	Old / Young	Glutathione S-transferase Mu 5	glutathione transferase activity,protein binding,enzyme binding,identical protein binding,protein homodimerization activity,glutathione binding	P48774_K176_M1	QNRIFEPKCLDEFPN	GlyGly (K)	2.65571	1.47349e-05	6.62461e-05
Q8R3V5	Sh3glb2	Old / Young	Endophilin-B2	identical protein binding,cadherin binding	Q8R3V5_K117_M1	PYGKTLIKVSEAEKR	GlyGly (K)	2.12252	1.4944e-05	6.71307e-05
O35098	Dpysl4	Old / Young	Dihydropyrimidinase-related protein 4	protein binding,hydrolase activity, acting on carbon-nitrogen (but not peptide) bonds,filamin binding,phosphoprotein binding	O35098_K159_M2	LEALVRDKGVNSFLV	GlyGly (K)	1.48697	1.49804e-05	6.71748e-05
O35098	Dpysl4	Old / Young	Dihydropyrimidinase-related protein 4	protein binding,hydrolase activity, acting on carbon-nitrogen (but not peptide) bonds,filamin binding,phosphoprotein binding	O35098_K171_M2	FLVFMAYKDRCQCTD	GlyGly (K)	1.48697	1.49804e-05	6.71748e-05
Q99K85	Psat1	Old / Young	Phosphoserine aminotransferase	O-phospho-L-serine:2-oxoglutarate aminotransferase activity	Q99K85_K269_M1	GGAAAMEKLSSIKSQ	GlyGly (K)	2.76908	1.49908e-05	6.71748e-05
P61027	Rab10	Old / Young	Ras-related protein Rab-10	GTPase activity,protein binding,GTP binding,GDP binding,myosin V binding,cadherin binding involved in cell-cell adhesion	P61027_K177_M1	ILRKTPVKEPNSENV	GlyGly (K)	3.60345	1.50715e-05	6.74327e-05
P17156	Hspa2	Old / Young	Heat shock-related 70 kDa protein 2	protein binding,ATP binding,enzyme binding,unfolded protein binding,glycolipid binding,disordered domain specific binding	P17156_K461_M1	KDNNLLGKFDLTGIP	GlyGly (K)	1.53028	1.50778e-05	6.74327e-05
Q6PIE5	Atp1a2	Old / Young	Sodium/potassium-transporting ATPase subunit alpha-2	sodium:potassium-exchanging ATPase activity,protein binding,chaperone binding,steroid hormone binding,ATP binding,drug binding,ATPase activity,potassium ion binding,sodium ion binding	Q6PIE5_K210_M1	IISSHGCKVDNSSLT	GlyGly (K)	-0.907574	1.5098e-05	6.74327e-05
Q3USB7	Plcl1	Old / Young	Inactive phospholipase C-like protein 1	phosphatidylinositol phospholipase C activity,signal transducer activity,GABA receptor binding,inositol 1,4,5 trisphosphate binding	Q3USB7_K515_M1	MKKVFGEKLYTEAPL	GlyGly (K)	3.34518	1.52216e-05	6.79292e-05
P26041	Msn	Old / Young	Moesin	double-stranded RNA binding,actin binding,receptor binding,enzyme binding,protein kinase binding,cell adhesion molecule binding	P26041_K83_M1	LLFKFRAKFYPEDVS	GlyGly (K)	1.96312	1.53582e-05	6.84264e-05
Q9QYB1	Clic4	Old / Young	Chloride intracellular channel protein 4	voltage-gated ion channel activity,chloride channel activity,protein binding,glutathione transferase activity	Q9QYB1_K62_M1	TTVDLKRKPADLQNL	GlyGly (K)	3.35222	1.53944e-05	6.85313e-05
Q9D7X3	Dusp3	Old / Young	Dual specificity protein phosphatase 3	phosphoprotein phosphatase activity,protein tyrosine phosphatase activity,protein tyrosine/serine/threonine phosphatase activity,phosphatase activity,protein kinase binding,MAP kinase phosphatase activity	Q9D7X3_K53_M1	QDITQLQKLGITHVL	GlyGly (K)	3.52443	1.55423e-05	6.91179e-05
P63017	Hspa8	Old / Young	Heat shock cognate 71 kDa protein	G-protein coupled receptor binding,phosphatidylserine binding,RNA binding,protein binding,ATP binding,ATPase activity,enzyme binding,MHC class II protein complex binding,heat shock protein binding,ubiquitin protein ligase binding,ATPase activity, coupled,cadherin binding,unfolded protein binding,C3HC4-type RING finger domain binding	P63017_K159_M1	DSQRQATKDAGTIAG	GlyGly (K)	0.698953	1.55675e-05	6.91179e-05
Q9CQW1	Ykt6	Old / Young	Synaptobrevin homolog YKT6	SNARE binding,SNAP receptor activity,protein-cysteine S-palmitoyltransferase activity,cadherin binding	Q9CQW1_K173_M1	KLDDLVSKSEVLGTQ	GlyGly (K)	2.29667	1.55769e-05	6.91179e-05
P60710;	Actb;	Old / Young	Actin, cytoplasmic 1;SWISS-PROT:P60712 (Bos taurus) Actin, cytoplasmic 1	protein binding,ATP binding,kinesin binding,Tat protein binding,identical protein binding,nitric-oxide synthase binding,structural constituent of postsynaptic actin cytoskeleton,RNA polymerase II core promoter proximal region sequence-specific DNA binding,RNA polymerase II distal enhancer sequence-specific DNA binding,nucleosomal DNA binding;	P60710_K191_M1	DLTDYLMKILTERGY	GlyGly (K)	2.01397	1.568e-05	6.94619e-05
P60710;	Actb;	Old / Young	Actin, cytoplasmic 1;SWISS-PROT:P60712 (Bos taurus) Actin, cytoplasmic 1	protein binding,ATP binding,kinesin binding,Tat protein binding,identical protein binding,nitric-oxide synthase binding,structural constituent of postsynaptic actin cytoskeleton,RNA polymerase II core promoter proximal region sequence-specific DNA binding,RNA polymerase II distal enhancer sequence-specific DNA binding,nucleosomal DNA binding;	P60712_K191_M1	DLTDYLMKILTERGY	GlyGly (K)	2.01397	1.568e-05	6.94619e-05
P49615	Cdk5	Old / Young	Cyclin-dependent-like kinase 5	p53 binding,protein kinase activity,protein serine/threonine kinase activity,cyclin-dependent protein serine/threonine kinase activity,ErbB-2 class receptor binding,protein binding,ATP binding,cytoskeletal protein binding,kinase activity,protein kinase binding,acetylcholine receptor activator activity,ErbB-3 class receptor binding,ephrin receptor binding,tau-protein kinase activity	P49615_K20_M1	GTYGTVFKAKNRETH	GlyGly (K)	2.42577	1.57395e-05	6.96686e-05
P12815	Pdcd6	Old / Young	Programmed cell death protein 6	magnesium ion binding,calcium-dependent cysteine-type endopeptidase activity,calcium ion binding,protein binding,identical protein binding,protein homodimerization activity,protein anchor,protein dimerization activity,calcium-dependent protein binding,binding, bridging	P12815_K77_M1	SMFDRENKAGVNFSE	GlyGly (K)	2.41296	1.57759e-05	6.97732e-05
Q8VCD6	Reep2	Old / Young	Receptor expression-enhancing protein 2	taste receptor binding	Q8VCD6_K90_M1	GSSVLYRKFVHPTLS	GlyGly (K)	-0.534829	1.5825e-05	6.99335e-05
P80316	Cct5	Old / Young	T-complex protein 1 subunit epsilon	mRNA 3'-UTR binding,protein binding,ATP binding,G-protein beta-subunit binding,protein binding involved in protein folding,mRNA 5'-UTR binding,beta-tubulin binding,unfolded protein binding	P80316_K226_M1	LEDTKLIKGVIVDKD	GlyGly (K)	1.7516	1.59067e-05	7.02373e-05
Q9JHU4	Dync1h1	Old / Young	Cytoplasmic dynein 1 heavy chain 1	RNA binding,protein binding,ATP binding,ATP-dependent microtubule motor activity, minus-end-directed,dynein light chain binding,dynein intermediate chain binding,dynein light intermediate chain binding	Q9JHU4_K1109_M1	PVVIDYGKVQSKVNL	GlyGly (K)	2.19157	1.60829e-05	7.08431e-05
O08688	Capn5	Old / Young	Calpain-5	calcium-dependent cysteine-type endopeptidase activity	O08688_K396_M1	QYVFEVKKPEDEVLI	GlyGly (K)	1.00409	1.61084e-05	7.08978e-05
P63330	Ppp2ca	Old / Young	Serine/threonine-protein phosphatase 2A catalytic subunit alpha isoform	protein serine/threonine phosphatase activity,protein binding,protein C-terminus binding,metal ion binding,protein heterodimerization activity,protein dimerization activity,GABA receptor binding	P63330_K74_M1	ELFRIGGKSPDTNYL	GlyGly (K)	2.27181	1.61401e-05	7.09279e-05
P56399	Usp5	Old / Young	Ubiquitin carboxyl-terminal hydrolase 5	thiol-dependent ubiquitin-specific protease activity,protein binding,zinc ion binding,ubiquitin binding	P56399_K585_M1	FGLDWVPKKLDVSIE	GlyGly (K)	0.479675	1.61413e-05	7.09279e-05
P26041	Msn	Old / Young	Moesin	double-stranded RNA binding,actin binding,receptor binding,enzyme binding,protein kinase binding,cell adhesion molecule binding	P26041_K79_M1	KESPLLFKFRAKFYP	GlyGly (K)	0.86699	1.61835e-05	7.09985e-05
B2RUR8	Otud7b	Old / Young	OTU domain-containing protein 7B	DNA binding,thiol-dependent ubiquitin-specific protease activity,protein binding,cysteine-type peptidase activity,zinc ion binding,thiol-dependent ubiquitinyl hydrolase activity,K63-linked polyubiquitin binding,Lys48-specific deubiquitinase activity	B2RUR8_K215_M1	DRDLVLRKALYALME	GlyGly (K)	2.46374	1.63131e-05	7.13945e-05
P59999	Arpc4	Old / Young	Actin-related protein 2/3 complex subunit 4	structural constituent of cytoskeleton,enzyme binding,protein binding, bridging,actin filament binding	P59999_K166_M1	IVAEEFLKNF_____	GlyGly (K)	3.11995	1.63614e-05	7.14334e-05
Q80Y17	Llgl1	Old / Young	Lethal(2) giant larvae protein homolog 1	GTPase activator activity,Rab GTPase binding,protein kinase binding,syntaxin binding	Q80Y17_K59_M1	GTRSGAVKIYGAPGV	GlyGly (K)	4.1173	1.64553e-05	7.17858e-05
Q68FD5	Cltc	Old / Young	Clathrin heavy chain 1	RNA binding,double-stranded RNA binding,structural molecule activity,protein binding,protein kinase binding,clathrin light chain binding,disordered domain specific binding	Q68FD5_K1609_M1	VMKEYLTKVDKLDAS	GlyGly (K)	0.683432	1.67305e-05	7.29278e-05
P63242	Eif5a	Old / Young	Eukaryotic translation initiation factor 5A-1	RNA binding,translation elongation factor activity,U6 snRNA binding,ribosome binding,protein N-terminus binding	P63242_K67_M1	GIDIFTGKKYEDICP	GlyGly (K)	1.5685	1.67658e-05	7.3023e-05
Q811D0	Dlg1	Old / Young	Disks large homolog 1	guanylate kinase activity,protein binding,protein C-terminus binding,potassium channel regulator activity,kinase binding,protein kinase binding,phosphatase binding,mitogen-activated protein kinase kinase binding,protein complex scaffold,ionotropic glutamate receptor binding,ion channel binding,cadherin binding,L27 domain binding	Q811D0_K327_M1	IKLIKGPKGLGFSIA	GlyGly (K)	-0.51611	1.67869e-05	7.30567e-05
Q7TQI3	Otub1	Old / Young	Ubiquitin thioesterase OTUB1	thiol-dependent ubiquitin-specific protease activity,NEDD8-specific protease activity,ubiquitin protein ligase binding,ubiquitin binding,ubiquitinyl hydrolase activity	Q7TQI3_K109_M1	EALLDDSKELQRFKA	GlyGly (K)	0.894171	1.68057e-05	7.30638e-05
Q9DCL9	Paics	Old / Young	Multifunctional protein ADE2	phosphoribosylaminoimidazole carboxylase activity,phosphoribosylaminoimidazolesuccinocarboxamide synthase activity,ATP binding,identical protein binding,cadherin binding	Q9DCL9_K36_M1	GRVLLQSKDQITAGN	GlyGly (K)	2.00843	1.68154e-05	7.30638e-05
O88844	Idh1	Old / Young	Isocitrate dehydrogenase [NADP] cytoplasmic	magnesium ion binding,isocitrate dehydrogenase activity,isocitrate dehydrogenase (NADP+) activity,receptor binding,protein homodimerization activity,cadherin binding,NADP binding,NAD binding,(R)-2-hydroxyglutarate dehydrogenase activity	O88844_K126_M1	RLVTGWVKPIIIGRH	GlyGly (K)	3.525	1.69629e-05	7.36457e-05
Q61316	Hspa4	Old / Young	Heat shock 70 kDa protein 4	protein binding,ATP binding	Q61316_K194_M1	DLPALEEKPRNVVFV	GlyGly (K)	0.65479	1.71716e-05	7.43736e-05
Q3UM45	Ppp1r7	Old / Young	Protein phosphatase 1 regulatory subunit 7		Q3UM45_K336_M1	LERNPLQKDPQYRRK	GlyGly (K)	0.871865	1.73547e-05	7.50217e-05
Q8K2T1	Nmral1	Old / Young	NmrA-like family domain-containing protein 1	molecular_function	Q8K2T1_K213_M1	VVLSLLKKPEEYVGQ	GlyGly (K)	2.75566	1.73763e-05	7.50217e-05
Q9D8E6	Rpl4	Old / Young	60S ribosomal protein L4	RNA binding,structural constituent of ribosome,protein binding	Q9D8E6_K175_M1	VQLLKKLKAWNDIKK	GlyGly (K)	1.07308	1.75207e-05	7.5525e-05
Q00612	G6pdx	Old / Young	Glucose-6-phosphate 1-dehydrogenase X	glucose-6-phosphate dehydrogenase activity,glucose binding,identical protein binding,protein homodimerization activity,NADP binding	Q00612_K476_M1	LHKIDREKPQPIPYV	GlyGly (K)	2.2426	1.76095e-05	7.56904e-05
Q6A0D4	Rftn1	Old / Young	Raftlin	double-stranded RNA binding	Q6A0D4_K147_M1	LIPEFIKKVQEAASQ	GlyGly (K)	0.593298	1.76096e-05	7.56904e-05
Q60770	Stxbp3	Old / Young	Syntaxin-binding protein 3	protein binding,syntaxin-1 binding,syntaxin binding	Q60770_K367_M1	LNIEKLCKTEQDLAL	GlyGly (K)	3.10164	1.76147e-05	7.56904e-05
P35700	Prdx1	Old / Young	Peroxiredoxin-1	RNA binding,peroxidase activity,protein binding,thioredoxin peroxidase activity,identical protein binding,cadherin binding	P35700_K93_M1	AWINTPKKQGGLGPM	GlyGly (K)	1.53947	1.76597e-05	7.58237e-05
P10605	Ctsb	Old / Young	Cathepsin B	cysteine-type endopeptidase activity,collagen binding,peptidase activity,cysteine-type peptidase activity,proteoglycan binding	P10605_K223_M1	SPSYKEDKHFGYTSY	GlyGly (K)	2.44986	1.77251e-05	7.60447e-05
Q02053	Uba1	Old / Young	Ubiquitin-like modifier-activating enzyme 1	RNA binding,ubiquitin activating enzyme activity,protein binding,ATP binding	Q02053_K657_M1	DEFEGLFKQPAENVN	GlyGly (K)	0.675389	1.78377e-05	7.6407e-05
Q9JJV2	Pfn2	Old / Young	Profilin-2	actin binding,actin monomer binding,protein binding,phosphatidylinositol-4,5-bisphosphate binding,ATPase activity	Q9JJV2_K91_M1	CTMDIRTKSQGGEPT	GlyGly (K)	0.466873	1.80833e-05	7.73983e-05
Q8BIZ1	Anks1b	Old / Young	Ankyrin repeat and sterile alpha motif domain-containing protein 1B	protein binding,ephrin receptor binding	Q8BIZ1_K953_M1	LHDDPPQKPPRSITL	GlyGly (K)	-1.04454	1.82012e-05	7.77804e-05
P62264	Rps14	Old / Young	40S ribosomal protein S14	RNA binding,structural constituent of ribosome,translation regulator activity,mRNA 5'-UTR binding,small ribosomal subunit rRNA binding	P62264_K106_M1	ATGGNRTKTPGPGAQ	GlyGly (K)	2.99914	1.82844e-05	7.80418e-05
P80317	Cct6a	Old / Young	T-complex protein 1 subunit zeta	RNA binding,protein binding,ATP binding,protein binding involved in protein folding,unfolded protein binding,WD40-repeat domain binding	P80317_K388_M1	KHTLTQIKDAIRDGL	GlyGly (K)	0.72438	1.8291e-05	7.80418e-05
P15327	Bpgm	Old / Young	Bisphosphoglycerate mutase	bisphosphoglycerate mutase activity,hydrolase activity,2,3-bisphosphoglycerate-dependent phosphoglycerate mutase activity	P15327_K143_M1	IYSDRRYKVCDVPLD	GlyGly (K)	1.03336	1.84385e-05	7.846e-05
Q9ES97	Rtn3	Old / Young	Reticulon-3	protein binding	Q9ES97_K950_M1	QTKSIVEKIQAKLPG	GlyGly (K)	0.760482	1.84443e-05	7.846e-05
Q5SYD0	Myo1d	Old / Young	Unconventional myosin-Id	microfilament motor activity,protein binding,calmodulin binding,ATP binding,protein domain specific binding,actin-dependent ATPase activity,calcium-dependent protein binding,actin filament binding	Q5SYD0_K522_M1	SAIGFIDKNKDTLFQ	GlyGly (K)	4.31901	1.84468e-05	7.846e-05
Q99P72	Rtn4	Old / Young	Reticulon-4	RNA binding,protein binding,ubiquitin protein ligase binding,cadherin binding	Q99P72_K1060_M1	ISEELVQKYSNSALG	GlyGly (K)	2.19514	1.84862e-05	7.85665e-05
Q9JKK7	Tmod2	Old / Young	Tropomodulin-2	actin binding,tropomyosin binding	Q9JKK7_K216_M1	NIPIPTLKEFAKSLE	GlyGly (K)	0.971049	1.85359e-05	7.87162e-05
Q9D154	Serpinb1a	Old / Young	Leukocyte elastase inhibitor A	serine-type endopeptidase inhibitor activity	Q9D154_K143_M1	VKGQTEGKIPELLSV	GlyGly (K)	3.23339	1.87385e-05	7.95146e-05
Q5SYD0	Myo1d	Old / Young	Unconventional myosin-Id	microfilament motor activity,protein binding,calmodulin binding,ATP binding,protein domain specific binding,actin-dependent ATPase activity,calcium-dependent protein binding,actin filament binding	Q5SYD0_K113_M1	AGKTEASKYIMQYIA	GlyGly (K)	5.41916	1.88703e-05	7.99491e-05
Q62433	Ndrg1	Old / Young	Protein NDRG1	microtubule binding,Rab GTPase binding,gamma-tubulin binding,cadherin binding	Q62433_K280_M1	NSKLDPTKTTLLKMA	GlyGly (K)	1.58934	1.89408e-05	8.01036e-05
Q9D154	Serpinb1a	Old / Young	Leukocyte elastase inhibitor A	serine-type endopeptidase inhibitor activity	Q9D154_K317_M1	SRDLFISKIVHKSFV	GlyGly (K)	2.23545	1.89652e-05	8.01036e-05
P68372	Tubb4b	Old / Young	Tubulin beta-4B chain	double-stranded RNA binding,GTPase activity,structural constituent of cytoskeleton,GTP binding	P68372_K122_M1	SVLDVVRKEAESCDC	GlyGly (K)	2.02555	1.89657e-05	8.01036e-05
O88533	Ddc	Old / Young	Aromatic-L-amino-acid decarboxylase	aromatic-L-amino-acid decarboxylase activity,amino acid binding,enzyme binding,protein domain specific binding,pyridoxal phosphate binding,L-dopa decarboxylase activity	O88533_K380_M1	GLQAYIRKHVELSHE	GlyGly (K)	1.66992	1.92942e-05	8.13994e-05
Q9JIS5	Sv2a	Old / Young	Synaptic vesicle glycoprotein 2A	receptor activity,protein kinase binding,transmembrane transporter activity	Q9JIS5_K375_M1	DEAWMVLKQVHDTNM	GlyGly (K)	0.581988	1.93024e-05	8.13994e-05
Q9QYB1	Clic4	Old / Young	Chloride intracellular channel protein 4	voltage-gated ion channel activity,chloride channel activity,protein binding,glutathione transferase activity	Q9QYB1_K249_M1	IAYSDVAKRLTK___	GlyGly (K)	3.26135	1.94225e-05	8.17789e-05
Q8BK64	Ahsa1	Old / Young	Activator of 90 kDa heat shock protein ATPase homolog 1	ATPase activator activity,protein binding,cadherin binding,chaperone binding	Q8BK64_K142_M1	LMKEDGVKLLREAVG	GlyGly (K)	2.62531	1.94854e-05	8.19805e-05
Q5EBJ4	Ermn	Old / Young	Ermin	actin filament binding	Q5EBJ4_K77_M1	PKGPEDEKILNENPE	GlyGly (K)	2.42345	1.95117e-05	8.20274e-05
Q80SY4	Mib1	Old / Young	E3 ubiquitin-protein ligase MIB1	ubiquitin-protein transferase activity,protein binding,zinc ion binding	Q80SY4_K421_M1	RLSQLLKKLFETQES	GlyGly (K)	1.11184	1.95424e-05	8.20933e-05
Q5SRX1	Tom1l2	Old / Young	TOM1-like protein 2	protein kinase binding,clathrin binding	Q5SRX1_K447_M1	VWLRTDLKGDDLEEG	GlyGly (K)	0.735809	1.96077e-05	8.2304e-05
P68369	Tuba1a	Old / Young	Tubulin alpha-1A chain	GTPase activity,structural constituent of cytoskeleton,protein binding,GTP binding,protein domain specific binding	P68369_K304_M1	EPANQMVKCDPRHGK	GlyGly (K)	1.12613	1.96579e-05	8.24511e-05
Q9QYI3	Dnajc7	Old / Young	DnaJ homolog subfamily C member 7	heat shock protein binding	Q9QYI3_K422_M1	GASAEVQKEEEKKFK	GlyGly (K)	0.859991	1.9752e-05	8.2782e-05
Q11011	Npepps	Old / Young	Puromycin-sensitive aminopeptidase	aminopeptidase activity,zinc ion binding,peptide binding,metalloaminopeptidase activity	Q11011_K575_M1	SVVLKNVKPDQWVKL	GlyGly (K)	1.24487	1.99291e-05	8.34009e-05
Q811D0	Dlg1	Old / Young	Disks large homolog 1	guanylate kinase activity,protein binding,protein C-terminus binding,potassium channel regulator activity,kinase binding,protein kinase binding,phosphatase binding,mitogen-activated protein kinase kinase binding,protein complex scaffold,ionotropic glutamate receptor binding,ion channel binding,cadherin binding,L27 domain binding	Q811D0_K297_M1	SKAVEALKEAGSIVR	GlyGly (K)	-0.760003	1.99399e-05	8.34009e-05
P52760	Hrsp12	Old / Young	Ribonuclease UK114	RNA binding,endoribonuclease activity, producing 3'-phosphomonoesters,deaminase activity,long-chain fatty acid binding,protein homodimerization activity,transition metal ion binding,platinum binding,xenon atom binding	P52760_K13_M1	RKVISTTKAPAAIGP	GlyGly (K)	2.30915	1.99597e-05	8.34009e-05
Q8BTG3	Tcp11l1	Old / Young	T-complex protein 11-like protein 1	molecular_function	Q8BTG3_K249_M1	SVEYERRKFQEVLER	GlyGly (K)	1.29189	1.99614e-05	8.34009e-05
Q60803	Traf3	Old / Young	TNF receptor-associated factor 3	tumor necrosis factor receptor binding,protein binding,zinc ion binding,transferase activity,protein kinase binding,protein phosphatase binding,ubiquitin protein ligase binding,thioesterase binding	Q60803_K39_M1	VPEQGGYKEKFVKTV	GlyGly (K)	0.777524	1.99899e-05	8.34009e-05
Q9D6F9	Tubb4a	Old / Young	Tubulin beta-4A chain	GTPase activity,structural constituent of cytoskeleton,calcium ion binding,GTP binding	Q9D6F9_K336_M1	QMLSVQSKNSSYFVE	GlyGly (K)	2.16637	1.99917e-05	8.34009e-05
Q9JM63	Kcnj10	Old / Young	ATP-sensitive inward rectifier potassium channel 10	inward rectifier potassium channel activity,potassium channel activity,protein binding,ATP binding,ATP-activated inward rectifier potassium channel activity	Q9JM63_K354_M1	VRYGDPEKLKLEESL	GlyGly (K)	-0.91322	2.00828e-05	8.36613e-05
P48302	Ednrb	Old / Young	Endothelin B receptor	endothelin receptor activity,protein binding,peptide hormone binding,type 1 angiotensin receptor binding	P48302_K304_M1	TCEMLRKKSGMQIAL	GlyGly (K)	-0.840117	2.01037e-05	8.36613e-05
O08638	Myh11	Old / Young	Myosin-11	motor activity,actin binding,calmodulin binding,ATP binding,structural constituent of muscle	O08638_K232_M1	LEAFGNAKTVKNDNS	GlyGly (K)	0.900758	2.01156e-05	8.36613e-05
Q922J6	Tspan2	Old / Young	Tetraspanin-2	molecular_function	Q922J6_K133_M1	EAYSDYLKDRARGNG	GlyGly (K)	3.16208	2.01522e-05	8.37496e-05
Q8VHQ3	Ppp1r16b	Old / Young	Protein phosphatase 1 regulatory inhibitor subunit 16B	protein phosphatase regulator activity	Q8VHQ3_K485_M1	PQTLLELKRQRAAAK	GlyGly (K)	2.55978	2.02627e-05	8.4122e-05
Q9CXW4	Rpl11	Old / Young	60S ribosomal protein L11	RNA binding,structural constituent of ribosome,protein binding,5S rRNA binding,ubiquitin protein ligase binding,ubiquitin ligase inhibitor activity	Q9CXW4_K38_M1	DRLTRAAKVLEQLTG	GlyGly (K)	3.63517	2.0363e-05	8.43582e-05
Q6PIE5	Atp1a2	Old / Young	Sodium/potassium-transporting ATPase subunit alpha-2	sodium:potassium-exchanging ATPase activity,protein binding,chaperone binding,steroid hormone binding,ATP binding,drug binding,ATPase activity,potassium ion binding,sodium ion binding	Q6PIE5_K561_M1	QLNLPSGKFPRGFKF	GlyGly (K)	-0.604069	2.0374e-05	8.43582e-05
Q62108	Dlg4	Old / Young	Disks large homolog 4	guanylate kinase activity,structural molecule activity,protein binding,protein C-terminus binding,kinase binding,protein phosphatase binding,PDZ domain binding,beta-1 adrenergic receptor binding,D1 dopamine receptor binding,P2Y1 nucleotide receptor binding,protein complex binding,acetylcholine receptor binding,ionotropic glutamate receptor binding,neurexin family protein binding,neuroligin family…	Q62108_K663_M1	ENVLEINKRITEEQA	GlyGly (K)	-0.903911	2.03862e-05	8.43582e-05
Q02053	Uba1	Old / Young	Ubiquitin-like modifier-activating enzyme 1	RNA binding,ubiquitin activating enzyme activity,protein binding,ATP binding	Q02053_K635_M1	SIPICTLKNFPNAIE	GlyGly (K)	1.20102	2.03917e-05	8.43582e-05
P70398	Usp9x	Old / Young	Probable ubiquitin carboxyl-terminal hydrolase FAF-X	protein binding,thiol-dependent ubiquitinyl hydrolase activity,co-SMAD binding	P70398_K218_M1	SPDPRSPKGWLVDLL	GlyGly (K)	1.56841	2.06128e-05	8.52079e-05
Q8BFY6	Pef1	Old / Young	Peflin	RNA binding,calcium-dependent cysteine-type endopeptidase activity,calcium ion binding,protein heterodimerization activity,protein dimerization activity,calcium-dependent protein binding,binding, bridging	Q8BFY6_K251_M1	LTEAFREKDTAVQGN	GlyGly (K)	1.14505	2.07542e-05	8.57272e-05
Q9D394	Rufy3	Old / Young	Protein RUFY3	protein binding	Q9D394_K290_M1	TKVDLLEKSNTKLTE	GlyGly (K)	1.15187	2.08082e-05	8.58851e-05
Q9D2P8	Mobp	Old / Young	Myelin-associated oligodendrocyte basic protein	actin binding,myosin binding,Rab GTPase binding,structural constituent of myelin sheath	Q9D2P8_K97_M1	RAPPAKPKSPLMPAK	GlyGly (K)	0.806231	2.08838e-05	8.60415e-05
Q9Z0S1	Bpnt1	Old / Young	3'(2'),5'-bisphosphate nucleotidase 1	3'(2'),5'-bisphosphate nucleotidase activity,metal ion binding	Q9Z0S1_K274_M1	GNALQYNKEVKHMNS	GlyGly (K)	1.92304	2.08848e-05	8.60415e-05
Q8CI94	Pygb	Old / Young	Glycogen phosphorylase, brain form	glycogen phosphorylase activity,pyridoxal phosphate binding	Q8CI94_K256_M1	APNDFKLKDFNVGDY	GlyGly (K)	2.12948	2.08935e-05	8.60415e-05
Q811D0	Dlg1	Old / Young	Disks large homolog 1	guanylate kinase activity,protein binding,protein C-terminus binding,potassium channel regulator activity,kinase binding,protein kinase binding,phosphatase binding,mitogen-activated protein kinase kinase binding,protein complex scaffold,ionotropic glutamate receptor binding,ion channel binding,cadherin binding,L27 domain binding	Q811D0_K556_M1	EYSRFEAKIHDLREQ	GlyGly (K)	-0.759027	2.09424e-05	8.61777e-05
B2RSH2	Gnai1	Old / Young	Guanine nucleotide-binding protein G(i) subunit alpha-1	magnesium ion binding,G-protein coupled receptor binding,GTPase activity,signal transducer activity,protein binding,GTP binding,GDP binding,G-protein beta/gamma-subunit complex binding,G-protein coupled serotonin receptor binding,GTPase activating protein binding	B2RSH2_K180_M1	DVLRTRVKTTGIVET	GlyGly (K)	1.66596	2.10578e-05	8.65213e-05
Q5SYD0	Myo1d	Old / Young	Unconventional myosin-Id	microfilament motor activity,protein binding,calmodulin binding,ATP binding,protein domain specific binding,actin-dependent ATPase activity,calcium-dependent protein binding,actin filament binding	Q5SYD0_K478_M1	FLEALNSKLGKHGHF	GlyGly (K)	3.43784	2.10775e-05	8.65369e-05
Q9D1E6	Tbcb	Old / Young	Tubulin-folding cofactor B	protein binding	Q9D1E6_K153_M1	AQRLSEEKAQASAIS	GlyGly (K)	3.23672	2.1183e-05	8.68965e-05
P60766	Cdc42	Old / Young	Cell division control protein 42 homolog	GTPase activity,protein binding,GTP binding,protein kinase binding,GTP-dependent protein binding,mitogen-activated protein kinase kinase kinase binding,thioesterase binding,GBD domain binding,apolipoprotein A-I receptor binding,identical protein binding,Rho GDP-dissociation inhibitor binding,ubiquitin protein ligase activity	P60766_K163_M1	ECSALTQKGLKNVFD	GlyGly (K)	1.05525	2.1197e-05	8.68965e-05
Q9QYB1	Clic4	Old / Young	Chloride intracellular channel protein 4	voltage-gated ion channel activity,chloride channel activity,protein binding,glutathione transferase activity	Q9QYB1_K15_M1	NGLKEEDKEPLIELF	GlyGly (K)	4.13983	2.12991e-05	8.71839e-05
P63168	Dynll1	Old / Young	Dynein light chain 1, cytoplasmic	enzyme inhibitor activity,protein binding,protein C-terminus binding,cytoskeletal protein binding,protein domain specific binding,dynein intermediate chain binding,dynein light intermediate chain binding,ATP-dependent microtubule motor activity, plus-end-directed	P63168_K36_M1	LEKYNIEKDIAAHIK	GlyGly (K)	0.850484	2.13206e-05	8.7192e-05
Q6ZQ82	Arhgap26	Old / Young	Rho GTPase-activating protein 26	GTPase activator activity,protein binding,phospholipid binding	Q6ZQ82_K454_M1	KTVTSALKTYLRMLP	GlyGly (K)	-0.686445	2.13332e-05	8.7192e-05
Q9JJV5	Cacng3	Old / Young	Voltage-dependent calcium channel gamma-3 subunit	voltage-gated calcium channel activity,channel regulator activity	Q9JJV5_K300_M1	NSTPKEFKESLHNNP	GlyGly (K)	-0.844914	2.13726e-05	8.72877e-05
Q5SRX1	Tom1l2	Old / Young	TOM1-like protein 2	protein kinase binding,clathrin binding	Q5SRX1_K145_M1	VHIYEELKRRGIEFP	GlyGly (K)	1.07673	2.14125e-05	8.7385e-05
Q9Z0G0	Gipc1	Old / Young	PDZ domain-containing protein GIPC1	actin binding,GTPase activator activity,receptor binding,protein binding,myosin binding,PDZ domain binding,protein homodimerization activity,cadherin binding	Q9Z0G0_K199_M1	YEVARLLKELPRGRT	GlyGly (K)	3.01987	2.14385e-05	8.74254e-05
Q80Y17	Llgl1	Old / Young	Lethal(2) giant larvae protein homolog 1	GTPase activator activity,Rab GTPase binding,protein kinase binding,syntaxin binding	Q80Y17_K779_M1	AVEAVLGKEVQLMHR	GlyGly (K)	2.89156	2.1511e-05	8.76332e-05
Q8R1X6	Spg20	Old / Young	Spartin	protein binding,ubiquitin protein ligase binding	Q8R1X6_K451_M1	KGAEFTGKAIQKGAS	GlyGly (K)	1.92935	2.15217e-05	8.76332e-05
Q91WA3	Hdac11	Old / Young	Histone deacetylase 11	histone deacetylase activity,protein binding,transcription factor binding,NAD-dependent histone deacetylase activity (H3-K14 specific)	Q91WA3_K280_M1	ISPAGIVKRDEVVFR	GlyGly (K)	1.79992	2.17238e-05	8.83902e-05
Q64514	Tpp2	Old / Young	Tripeptidyl-peptidase 2	aminopeptidase activity,serine-type endopeptidase activity,tripeptidyl-peptidase activity,peptide binding	Q64514_K136_M1	IQKERKEKIWDPIHR	GlyGly (K)	1.35463	2.17547e-05	8.84495e-05
Q9QYH6	Maged1	Old / Young	Melanoma-associated antigen D1	transcription coactivator activity,protein binding,identical protein binding	Q9QYH6_K653_M1	RFIAEVQKRDPRDWT	GlyGly (K)	-0.581491	2.1803e-05	8.85755e-05
B2RSH2	Gnai1	Old / Young	Guanine nucleotide-binding protein G(i) subunit alpha-1	magnesium ion binding,G-protein coupled receptor binding,GTPase activity,signal transducer activity,protein binding,GTP binding,GDP binding,G-protein beta/gamma-subunit complex binding,G-protein coupled serotonin receptor binding,GTPase activating protein binding	B2RSH2_K277_M2	KKDLFEEKIKKSPLT	GlyGly (K)	2.89762	2.18182e-05	8.85755e-05
Q9D1A2	Cndp2	Old / Young	Cytosolic non-specific dipeptidase	carboxypeptidase activity,peptidase activity,metallopeptidase activity,dipeptidase activity,metal ion binding,cytosolic dipeptidase activity,Requires Ontology	Q9D1A2_K5_M1	___MSALKAVFQYID	GlyGly (K)	1.78751	2.19436e-05	8.90181e-05
P28663	Napb	Old / Young	Beta-soluble NSF attachment protein	soluble NSF attachment protein activity,protein binding,syntaxin binding	P28663_K246_M1	RECKLLKKLLEAHEE	GlyGly (K)	1.84727	2.19773e-05	8.90882e-05
F8VPU2	Farp1	Old / Young	FERM, RhoGEF and pleckstrin domain-containing protein 1	cytoskeletal protein binding,Rac guanyl-nucleotide exchange factor activity,Rac GTPase binding	F8VPU2_K748_M1	QKLHELKKDLIGIDN	GlyGly (K)	-0.688584	2.20734e-05	8.94112e-05
P03995	Gfap	Old / Young	Glial fibrillary acidic protein	glycoprotein binding,integrin binding,structural molecule activity,structural constituent of cytoskeleton,protein binding,kinase binding,identical protein binding	P03995_K394_M1	RETSLDTKSVSEGHL	GlyGly (K)	1.06164	2.2501e-05	9.10755e-05
Q60790	Rasa3	Old / Young	Ras GTPase-activating protein 3	GTPase activator activity,calcium-release channel activity,metal ion binding	Q60790_K616_M1	EFTYQKSKGDQPLCN	GlyGly (K)	2.87691	2.25703e-05	9.11012e-05
Q9D415	Dlgap1	Old / Young	Disks large-associated protein 1	protein domain specific binding	Q9D415_K300_M1	RAREVYQKASVNMDQ	GlyGly (K)	-0.883112	2.26985e-05	9.15343e-05
P42567	Eps15	Old / Young	Epidermal growth factor receptor substrate 15	calcium ion binding,protein binding,SH3 domain binding,polyubiquitin binding,identical protein binding,cadherin binding	P42567_K818_M1	FPGNDSPKEKDPDMF	GlyGly (K)	0.776874	2.27542e-05	9.16908e-05
P63001	Rac1	Old / Young	Ras-related C3 botulinum toxin substrate 1	GTPase activity,protein binding,GTP binding,enzyme binding,protein kinase binding,GTP-dependent protein binding,thioesterase binding,Rho GDP-dissociation inhibitor binding	P63001_K123_M1	KLDLRDDKDTIEKLK	GlyGly (K)	1.16108	2.27742e-05	9.17038e-05
Q68FF6	Git1	Old / Young	ARF GTPase-activating protein GIT1	GTPase activator activity,protein binding,protein complex binding,metal ion binding	Q68FF6_K98_M1	RKANPQDKVHPIKSE	GlyGly (K)	1.55466	2.28445e-05	9.18855e-05
P68369	Tuba1a	Old / Young	Tubulin alpha-1A chain	GTPase activity,structural constituent of cytoskeleton,protein binding,GTP binding,protein domain specific binding	P68369_K336_M1	NAAIATIKTKRTIQF	GlyGly (K)	1.15005	2.28599e-05	9.18855e-05
Q80U19	Daam2	Old / Young	Disheveled-associated activator of morphogenesis 2	actin binding,Rho GTPase binding	Q80U19_K64_M1	DELDLTDKNREAVFA	GlyGly (K)	1.89707	2.28969e-05	9.19256e-05
Q8C437	Pex5l	Old / Young	PEX5-related protein	peroxisome targeting sequence binding,peroxisome matrix targeting signal-1 binding,protein binding,small GTPase binding	Q8C437_K363_M1	EALKNWIKQNPKYKY	GlyGly (K)	2.78713	2.31059e-05	9.25595e-05
P15105	Glul	Old / Young	Glutamine synthetase	magnesium ion binding,glutamate decarboxylase activity,glutamate-ammonia ligase activity,protein binding,ATP binding,glutamate binding,manganese ion binding,identical protein binding,dynein light chain binding	P15105_K11_M1	SASSHLNKGIKQMYM	GlyGly (K)	2.52921	2.31267e-05	9.25749e-05
Q6ZPU9	Kif1bp	Old / Young	KIF1-binding protein	kinesin binding	Q6ZPU9_K560_M1	IITADPKKELENLAT	GlyGly (K)	3.27227	2.33066e-05	9.31357e-05
P60843	Eif4a1	Old / Young	Eukaryotic initiation factor 4A-I	RNA binding,double-stranded RNA binding,translation initiation factor activity,ATP-dependent RNA helicase activity,protein binding,ATP binding	P60843_K193_M1	EMLSRGFKDQIYDIF	GlyGly (K)	2.39674	2.33182e-05	9.31357e-05
P48774	Gstm5	Old / Young	Glutathione S-transferase Mu 5	glutathione transferase activity,protein binding,enzyme binding,identical protein binding,protein homodimerization activity,glutathione binding	P48774_K70_M1	LPYLMDGKNKITQSN	GlyGly (K)	1.68356	2.35494e-05	9.37937e-05
Q91WC3	Acsl6	Old / Young	Long-chain-fatty-acid--CoA ligase 6	long-chain fatty acid-CoA ligase activity,protein binding,ATP binding,enzyme binding,protein homodimerization activity,decanoate--CoA ligase activity	Q91WC3_K511_M1	GEGEICVKGPNVFKG	GlyGly (K)	0.605141	2.35691e-05	9.37937e-05
Q62465	Vat1	Old / Young	Synaptic vesicle membrane protein VAT-1 homolog	zinc ion binding,oxidoreductase activity	Q62465_K404_M1	LLVPGPEKET_____	GlyGly (K)	3.87192	2.37104e-05	9.41491e-05
P39054	Dnm2	Old / Young	Dynamin-2	GTPase activity,protein binding,GTP binding,microtubule binding,SH3 domain binding,protein kinase binding,D2 dopamine receptor binding,protein complex binding,phosphatidylinositol 3-kinase regulatory subunit binding,WW domain binding,nitric-oxide synthase binding	P39054_K393_M1	REISYAIKNIHGVRT	GlyGly (K)	1.50555	2.38961e-05	9.48072e-05
O88342	Wdr1	Old / Young	WD repeat-containing protein 1	actin binding,actin filament binding	O88342_K484_M1	STLKDEGKLLEAKGP	GlyGly (K)	2.78815	2.45973e-05	9.72453e-05
O08539	Bin1	Old / Young	Myc box-dependent-interacting protein 1	protein binding,identical protein binding,tau protein binding,actin filament binding,RNA polymerase binding	O08539_K13_M1	SKGVTAGKIASNVQK	GlyGly (K)	2.78817	2.4616e-05	9.72482e-05
P70414	Slc8a1	Old / Young	Sodium/calcium exchanger 1	calcium:sodium antiporter activity,calcium ion binding,protein binding,calmodulin binding,cytoskeletal protein binding,ankyrin binding,ion channel binding,calcium:sodium antiporter activity involved in regulation of cardiac muscle cell membrane potential	P70414_K283_M1	EGDRPASKTEIEMDG	GlyGly (K)	-0.67534	2.46623e-05	9.73607e-05
Q8BPM2	Map4k5	Old / Young	Mitogen-activated protein kinase kinase kinase kinase 5	protein serine/threonine kinase activity,ATP binding,MAP kinase kinase kinase kinase activity	Q8BPM2_K49_M1	TGELAAVKIIKLEPG	GlyGly (K)	3.82698	2.46913e-05	9.74046e-05
Q63844	Mapk3	Old / Young	Mitogen-activated protein kinase 3	phosphotyrosine binding,protein kinase activity,protein serine/threonine kinase activity,MAP kinase activity,protein binding,ATP binding,phosphatase binding,scaffold protein binding	Q63844_K33_M1	PGEVEVVKGQPFDVG	GlyGly (K)	2.15804	2.48201e-05	9.78415e-05
Q7TPD3	Robo2	Old / Young	Roundabout homolog 2	identical protein binding	Q7TPD3_K892_M1	YWRRKKRKGLSNYAV	GlyGly (K)	-0.575728	2.50491e-05	9.86013e-05
Q6PGF7	Exoc8	Old / Young	Exocyst complex component 8	Ral GTPase binding,phosphatidylinositol binding	Q6PGF7_K690_M1	RFEEGVGKPAKQLQD	GlyGly (K)	2.17972	2.53083e-05	9.95495e-05
O08539	Bin1	Old / Young	Myc box-dependent-interacting protein 1	protein binding,identical protein binding,tau protein binding,actin filament binding,RNA polymerase binding	O08539_K73_M1	RTYLASVKAMHEASK	GlyGly (K)	3.293	2.55588e-05	0.000100173
P12815	Pdcd6	Old / Young	Programmed cell death protein 6	magnesium ion binding,calcium-dependent cysteine-type endopeptidase activity,calcium ion binding,protein binding,identical protein binding,protein homodimerization activity,protein anchor,protein dimerization activity,calcium-dependent protein binding,binding, bridging	P12815_K116_M1	MIDKNELKQALSGFG	GlyGly (K)	2.64362	2.56614e-05	0.000100502
O88569	Hnrnpa2b1	Old / Young	Heterogeneous nuclear ribonucleoproteins A2/B1	RNA binding,mRNA 3'-UTR binding,miRNA binding,single-stranded telomeric DNA binding,pre-mRNA intronic binding,N6-methyladenosine-containing RNA binding	O88569_K112_M1	PGAHVTVKKLFVGGI	GlyGly (K)	-0.883778	2.5865e-05	0.000101227
P48774	Gstm5	Old / Young	Glutathione S-transferase Mu 5	glutathione transferase activity,protein binding,enzyme binding,identical protein binding,protein homodimerization activity,glutathione binding	P48774_K196_M1	CRFEALEKIAAFLQS	GlyGly (K)	1.85403	2.5937e-05	0.000101436
Q9WU78	Pdcd6ip	Old / Young	Programmed cell death 6-interacting protein	protein binding,proteinase activated receptor binding,protein homodimerization activity,protein dimerization activity,calcium-dependent protein binding	Q9WU78_K640_M1	HQEFSKMKQSNNEAN	GlyGly (K)	1.25994	2.61023e-05	0.000101936
Q8BPU7	Elmo1	Old / Young	Engulfment and cell motility protein 1	protein binding,SH3 domain binding,guanyl-nucleotide exchange factor activity	Q8BPU7_K100_M1	QSSSMDAKLEALKDL	GlyGly (K)	1.71365	2.62011e-05	0.000102175
P63005	Pafah1b1	Old / Young	Platelet-activating factor acetylhydrolase IB subunit alpha	protein binding,microtubule binding,protein homodimerization activity,dynein intermediate chain binding,phosphoprotein binding,dynein complex binding	P63005_K147_M1	GDFERTLKGHTDSVQ	GlyGly (K)	2.29316	2.66927e-05	0.00010372
Q62188	Dpysl3	Old / Young	Dihydropyrimidinase-related protein 3	protein binding,hydrolase activity, acting on carbon-nitrogen (but not peptide) bonds,SH3 domain binding,filamin binding,chondroitin sulfate binding,phosphoprotein binding	Q62188_K487_M1	KRIKARRKMADLHAV	GlyGly (K)	-0.901368	2.67227e-05	0.000103763
Q9CQ92	Fis1	Old / Young	Mitochondrial fission 1 protein	receptor binding,protein complex binding	Q9CQ92_K108_M1	EPQNNQAKELERLID	GlyGly (K)	1.14078	2.6817e-05	0.000104054
Q99KK7	Dpp3	Old / Young	Dipeptidyl peptidase 3	metallopeptidase activity,dipeptidyl-peptidase activity,zinc ion binding	Q99KK7_K131_M1	GRVILGSKAAQQRPE	GlyGly (K)	2.62314	2.6873e-05	0.000104198
P41233	Abca1	Old / Young	ATP-binding cassette sub-family A member 1	receptor binding,protein binding,ATP binding,phospholipid transporter activity,anion transmembrane transporter activity,ATPase activity,cholesterol transporter activity,syntaxin binding,small GTPase binding,apolipoprotein binding,apolipoprotein A-I binding,apolipoprotein A-I receptor activity,ATPase activity, coupled to transmembrane movement of substances,ATPase binding,phosphatidylcholine-trans…	P41233_K2023_M1	VPEKEVGKVGEWAIR	GlyGly (K)	0.317472	2.70486e-05	0.000104729
Q9CQC6	Bzw1	Old / Young	Basic leucine zipper and W2 domain-containing protein 1	RNA binding,cadherin binding	Q9CQC6_K239_M1	YFTEAGLKELSEYVR	GlyGly (K)	2.83293	2.70845e-05	0.000104793
P62482	Kcnab2	Old / Young	Voltage-gated potassium channel subunit beta-2	aldo-keto reductase (NADP) activity,voltage-gated potassium channel activity,protein binding,potassium channel regulator activity	P62482_K104_M1	VVLGNIIKKKGWRRS	GlyGly (K)	-0.468669	2.72201e-05	0.000105219
P84091	Ap2m1	Old / Young	AP-2 complex subunit mu	signal sequence binding,protein binding,lipid binding,ion channel binding,low-density lipoprotein particle receptor binding,disordered domain specific binding	P84091_K145_M1	IKSQHQTKEEQSQIT	GlyGly (K)	1.23726	2.72332e-05	0.000105219
Q5SYD0	Myo1d	Old / Young	Unconventional myosin-Id	microfilament motor activity,protein binding,calmodulin binding,ATP binding,protein domain specific binding,actin-dependent ATPase activity,calcium-dependent protein binding,actin filament binding	Q5SYD0_K582_M1	LVDNLASKEPYYVRC	GlyGly (K)	4.32596	2.72908e-05	0.000105367
Q80UP5	Ankrd13a	Old / Young	Ankyrin repeat domain-containing protein 13A	molecular_function	Q80UP5_K239_M1	INTSLDTKNVAFERT	GlyGly (K)	1.50442	2.73979e-05	0.000105706
P10518	Alad	Old / Young	Delta-aminolevulinic acid dehydratase	porphobilinogen synthase activity,zinc ion binding,identical protein binding,proteasome core complex binding	P10518_K87_M1	GVPSRVPKDEQGSAA	GlyGly (K)	0.793174	2.75397e-05	0.000106177
P97427	Crmp1	Old / Young	Dihydropyrimidinase-related protein 1	hydrolase activity, acting on carbon-nitrogen (but not peptide) bonds,filamin binding,phosphoprotein binding	P97427_K525_M1	SAKSSPSKHQPPPIR	GlyGly (K)	-1.70393	2.75917e-05	0.000106302
P35438	Grin1	Old / Young	Glutamate receptor ionotropic, NMDA 1	NMDA glutamate receptor activity,receptor binding,extracellular-glutamate-gated ion channel activity,cation channel activity,calcium channel activity,calcium ion binding,protein binding,calmodulin binding,glycine binding,glutamate binding,transmitter-gated ion channel activity involved in regulation of postsynaptic membrane potential	P35438_K913_M1	RGALQNQKDTVLPRR	GlyGly (K)	-0.680958	2.77456e-05	0.00010682
P80318	Cct3	Old / Young	T-complex protein 1 subunit gamma	RNA binding,protein binding,ATP binding,protein binding involved in protein folding,unfolded protein binding	P80318_K249_M1	DSSLEYKKGESQTDI	GlyGly (K)	2.99763	2.79918e-05	0.000107691
P02088	Hbb-b1	Old / Young	Hemoglobin subunit beta-1	oxygen transporter activity,iron ion binding,oxygen binding,heme binding	P02088_K67_M1	KVKAHGKKVITAFND	GlyGly (K)	-0.668013	2.80337e-05	0.000107776
P48774	Gstm5	Old / Young	Glutathione S-transferase Mu 5	glutathione transferase activity,protein binding,enzyme binding,identical protein binding,protein homodimerization activity,glutathione binding	P48774_K4_M1	____MSSKSMVLGYW	GlyGly (K)	1.69204	2.81491e-05	0.000108143
Q62283	Tspan7	Old / Young	Tetraspanin-7		Q62283_K117_M1	FVFRHEIKDTFLRTY	GlyGly (K)	0.246947	2.83188e-05	0.000108646
Q8BLQ9	Cadm2	Old / Young	Cell adhesion molecule 2	receptor activity,receptor binding,protein binding,protein homodimerization activity,cell adhesion molecule binding	Q8BLQ9_K396_M1	GRYLARHKGTYLTNE	GlyGly (K)	-0.399899	2.83198e-05	0.000108646
P20152	Vim	Old / Young	Vimentin	glycoprotein binding,double-stranded RNA binding,structural molecule activity,structural constituent of cytoskeleton,structural constituent of eye lens,protein binding,protein C-terminus binding,identical protein binding,scaffold protein binding,keratin filament binding	P20152_K129_M1	RFLEQQNKILLAELE	GlyGly (K)	1.82573	2.84483e-05	0.000108984
Q8R1X6	Spg20	Old / Young	Spartin	protein binding,ubiquitin protein ligase binding	Q8R1X6_K469_M1	ERIQPEEKPVEVSPA	GlyGly (K)	1.93601	2.84532e-05	0.000108984
Q9CWJ9	Atic	Old / Young	Bifunctional purine biosynthesis protein PURH	IMP cyclohydrolase activity,phosphoribosylaminoimidazolecarboxamide formyltransferase activity,protein homodimerization activity,cadherin binding	Q9CWJ9_K66_M1	EMLGGRVKTLHPAVH	GlyGly (K)	1.66598	2.84681e-05	0.000108984
Q9D8T4	Tvp23b	Old / Young	Golgi apparatus membrane protein TVP23 homolog B	molecular_function	Q9D8T4_K117_M1	KSTPQDNKTISEAES	GlyGly (K)	1.84544	2.86636e-05	0.000109655
Q04899	Cdk18	Old / Young	Cyclin-dependent kinase 18	ATP binding,cyclin-dependent protein serine/threonine kinase activity	Q04899_K89_M1	LPQEFLQKLQLENPG	GlyGly (K)	2.57343	2.87658e-05	0.000109837
P48036	Anxa5	Old / Young	Annexin A5	calcium ion binding,protein binding,calcium-dependent phospholipid binding	P48036_K27_M1	EVLRKAMKGLGTDED	GlyGly (K)	3.6037	2.87682e-05	0.000109837
P08226	Apoe	Old / Young	Apolipoprotein E	beta-amyloid binding,lipid transporter activity,protein binding,phospholipid binding,heparin binding,lipid binding,cholesterol binding,antioxidant activity,cholesterol transporter activity,identical protein binding,protein homodimerization activity,metal chelating activity,protein dimerization activity,tau protein binding,low-density lipoprotein particle receptor binding,phosphatidylcholine-stero…	P08226_K86_M1	TEVKAYKKELEEQLG	GlyGly (K)	1.90753	2.87717e-05	0.000109837
O08539	Bin1	Old / Young	Myc box-dependent-interacting protein 1	protein binding,identical protein binding,tau protein binding,actin filament binding,RNA polymerase binding	O08539_K7_M1	_MAEMGSKGVTAGKI	GlyGly (K)	2.68104	2.88536e-05	0.000110073
Q9Z1Q9	Vars	Old / Young	Valine--tRNA ligase	aminoacyl-tRNA editing activity,valine-tRNA ligase activity,ATP binding	Q9Z1Q9_K432_M1	RIYHQLKKLGSSLDW	GlyGly (K)	0.971838	2.89449e-05	0.000110343
Q62108	Dlg4	Old / Young	Disks large homolog 4	guanylate kinase activity,structural molecule activity,protein binding,protein C-terminus binding,kinase binding,protein phosphatase binding,PDZ domain binding,beta-1 adrenergic receptor binding,D1 dopamine receptor binding,P2Y1 nucleotide receptor binding,protein complex binding,acetylcholine receptor binding,ionotropic glutamate receptor binding,neurexin family protein binding,neuroligin family…	Q62108_K299_M1	RRYSPVAKDLLGEED	GlyGly (K)	-0.690313	2.90889e-05	0.000110815
O08553	Dpysl2	Old / Young	Dihydropyrimidinase-related protein 2	protein binding,microtubule binding,hydrolase activity, acting on carbon-nitrogen (but not peptide) bonds,protein kinase binding,identical protein binding	O08553_K374_M1	DKAVVTGKMDENQFV	GlyGly (K)	3.29407	2.96753e-05	0.00011289
Q9Z307	Kcnj16	Old / Young	Inward rectifier potassium channel 16	inward rectifier potassium channel activity	Q9Z307_K347_M1	SAKQLDWKDQQLNNL	GlyGly (K)	-0.495629	2.97218e-05	0.000112941
P10126	Eef1a1	Old / Young	Elongation factor 1-alpha 1	tRNA binding,RNA binding,translation elongation factor activity,GTPase activity,protein binding,GTP binding,protein kinase binding	P10126_K219_M1	KGWKVTRKDGSASGT	GlyGly (K)	2.61268	2.97302e-05	0.000112941
P03995	Gfap	Old / Young	Glial fibrillary acidic protein	glycoprotein binding,integrin binding,structural molecule activity,structural constituent of cytoskeleton,protein binding,kinase binding,identical protein binding	P03995_K83_M1	RFASYIEKVRFLEQQ	GlyGly (K)	1.72719	2.97869e-05	0.000113078
P16858	Gapdh	Old / Young	Glyceraldehyde-3-phosphate dehydrogenase	glyceraldehyde-3-phosphate dehydrogenase (NAD+) (phosphorylating) activity,protein binding,microtubule binding,aspartic-type endopeptidase inhibitor activity,enzyme binding,peptidyl-cysteine S-nitrosylase activity,identical protein binding,NADP binding,NAD binding,disordered domain specific binding	P16858_K213_M1	PASTGAAKAVGKVIP	GlyGly (K)	0.589223	2.98769e-05	0.00011334
Q9WUA3	Pfkp	Old / Young	ATP-dependent 6-phosphofructokinase, platelet type	6-phosphofructokinase activity,ATP binding,protein complex binding,cadherin binding,metal ion binding	Q9WUA3_K691_M1	FGTKISAKAMEWISA	GlyGly (K)	1.02866	3.00668e-05	0.000113918
Q6PHZ2	Camk2d	Old / Young	Calcium/calmodulin-dependent protein kinase type II subunit delta	protein serine/threonine kinase activity,calmodulin-dependent protein kinase activity,protein binding,calmodulin binding,ATP binding,sodium channel inhibitor activity,titin binding,protein homodimerization activity,ion channel binding	Q6PHZ2_K251_M1	EAKDLINKMLTINPA	GlyGly (K)	-0.729531	3.0071e-05	0.000113918
Q61885	Mog	Old / Young	Myelin-oligodendrocyte glycoprotein		Q61885_K101_M1	RGRTELLKETISEGK	GlyGly (K)	2.83225	3.01485e-05	0.000114132
P16858	Gapdh	Old / Young	Glyceraldehyde-3-phosphate dehydrogenase	glyceraldehyde-3-phosphate dehydrogenase (NAD+) (phosphorylating) activity,protein binding,microtubule binding,aspartic-type endopeptidase inhibitor activity,enzyme binding,peptidyl-cysteine S-nitrosylase activity,identical protein binding,NADP binding,NAD binding,disordered domain specific binding	P16858_K105_M1	GVFTTMEKAGAHLKG	GlyGly (K)	1.69	3.02301e-05	0.000114361
Q68FD5	Cltc	Old / Young	Clathrin heavy chain 1	RNA binding,double-stranded RNA binding,structural molecule activity,protein binding,protein kinase binding,clathrin light chain binding,disordered domain specific binding	Q68FD5_K1612_M1	EYLTKVDKLDASESL	GlyGly (K)	0.85789	3.02637e-05	0.000114409
P47802	Mtx1	Old / Young	Metaxin-1		P47802_K41_M1	GAPLKIHKTSNPWQS	GlyGly (K)	-0.47368	3.02935e-05	0.000114424
P17751	Tpi1	Old / Young	Triosephosphate isomerase	triose-phosphate isomerase activity,isomerase activity,ubiquitin protein ligase binding	P17751_K288_M1	LVGGASLKPEFVDII	GlyGly (K)	1.15883	3.03097e-05	0.000114424
O08530	S1pr1	Old / Young	Sphingosine 1-phosphate receptor 1	G-protein coupled receptor binding,sphingosine-1-phosphate receptor activity,sphingolipid binding	O08530_K341_M1	GDSAGKFKRPIIPGM	GlyGly (K)	-0.658004	3.0359e-05	0.00011453
Q9Z2W9	Gria3	Old / Young	Glutamate receptor 3	AMPA glutamate receptor activity,extracellular-glutamate-gated ion channel activity,protein binding	Q9Z2W9_K861_M1	TKNTQNFKPAPATNT	GlyGly (K)	-0.859668	3.06503e-05	0.000115469
P24527	Lta4h	Old / Young	Leukotriene A-4 hydrolase	RNA binding,aminopeptidase activity,epoxide hydrolase activity,leukotriene-A4 hydrolase activity,protein binding,zinc ion binding,peptide binding,metalloaminopeptidase activity	P24527_K519_M1	PLPLGHIKRMQEVYN	GlyGly (K)	1.59187	3.07058e-05	0.000115501
O54829	Rgs7	Old / Young	Regulator of G-protein signaling 7	signal transducer activity,GTPase activator activity,protein binding,G-protein beta-subunit binding	O54829_K451_M1	YQELLQAKRKGKTLT	GlyGly (K)	-1.1357	3.0708e-05	0.000115501
Q80UP5	Ankrd13a	Old / Young	Ankyrin repeat domain-containing protein 13A	molecular_function	Q80UP5_K217_M1	RLTLDLMKPKSREVE	GlyGly (K)	1.31526	3.07225e-05	0.000115501
P47911	Rpl6	Old / Young	60S ribosomal protein L6	RNA binding,structural constituent of ribosome,cadherin binding	P47911_K95_M1	EKKKKKEKVLATVTK	GlyGly (K)	-0.655479	3.14406e-05	0.000117999
Q64331	Myo6	Old / Young	Unconventional myosin-VI	motor activity,protein binding,calmodulin binding,ATP binding,cadherin binding,actin filament binding	Q64331_K875_M1	PEVNRQIKNLEISID	GlyGly (K)	2.16521	3.14459e-05	0.000117999
Q8BPU7	Elmo1	Old / Young	Engulfment and cell motility protein 1	protein binding,SH3 domain binding,guanyl-nucleotide exchange factor activity	Q8BPU7_K539_M1	PILELKEKIQPEILE	GlyGly (K)	1.4037	3.15179e-05	0.000118165
Q9CQ92	Fis1	Old / Young	Mitochondrial fission 1 protein	receptor binding,protein complex binding	Q9CQ92_K46_M1	AWCLVRSKYNEDIRR	GlyGly (K)	1.75821	3.16006e-05	0.000118393
Q61301	Ctnna2	Old / Young	Catenin alpha-2	structural molecule activity,cadherin binding,actin filament binding	Q61301_K680_M1	AQLPQEEKAKIAEQV	GlyGly (K)	-2.07294	3.16337e-05	0.000118436
Q99KJ8	Dctn2	Old / Young	Dynactin subunit 2	motor activity,protein binding,spectrin binding,identical protein binding	Q99KJ8_K132_M1	KESATEEKLTPVVLA	GlyGly (K)	3.25279	3.17185e-05	0.000118672
P11798	Camk2a	Old / Young	Calcium/calmodulin-dependent protein kinase type II subunit alpha	protein serine/threonine kinase activity,calmodulin-dependent protein kinase activity,protein binding,calmodulin binding,ATP binding,calcium-dependent protein serine/threonine kinase activity,kinase activity,glutamate receptor binding,protein homodimerization activity,metal ion binding	P11798_K226_M1	HRLYQQIKAGAYDFP	GlyGly (K)	-0.521122	3.18328e-05	0.0001188
Q9CR16	Ppid	Old / Young	Peptidyl-prolyl cis-trans isomerase D	peptidyl-prolyl cis-trans isomerase activity,FK506 binding,transcription factor binding,estrogen receptor binding,Hsp70 protein binding,heat shock protein binding,Hsp90 protein binding	Q9CR16_K283_M1	VLNIGACKLKMSNWQ	GlyGly (K)	-0.575179	3.18402e-05	0.0001188
Q8BHK2	Scn3b	Old / Young	Sodium channel subunit beta-3	sodium channel regulator activity,ion channel binding,voltage-gated sodium channel activity involved in cardiac muscle cell action potential	Q8BHK2_K206_M1	LAIPSENKENSVVPV	GlyGly (K)	-0.789517	3.18864e-05	0.000118891
B9EHT4	Clip3	Old / Young	CAP-Gly domain-containing linker protein 3	protein binding,microtubule binding,ganglioside binding	B9EHT4_K256_M1	AEAALVAKELRTLLE	GlyGly (K)	1.08367	3.21925e-05	0.00011995
Q5SYD0	Myo1d	Old / Young	Unconventional myosin-Id	microfilament motor activity,protein binding,calmodulin binding,ATP binding,protein domain specific binding,actin-dependent ATPase activity,calcium-dependent protein binding,actin filament binding	Q5SYD0_K295_M1	TPLIENGKVVSVIAE	GlyGly (K)	1.48868	3.25502e-05	0.000121117
P62245	Rps15a	Old / Young	40S ribosomal protein S15a	RNA binding,structural constituent of ribosome	P62245_K84_M1	PRFDVQLKDLEKWQN	GlyGly (K)	1.80479	3.27246e-05	0.000121683
Q9DCL9	Paics	Old / Young	Multifunctional protein ADE2	phosphoribosylaminoimidazole carboxylase activity,phosphoribosylaminoimidazolesuccinocarboxamide synthase activity,ATP binding,identical protein binding,cadherin binding	Q9DCL9_K304_M1	LRVTSAHKGPDETLR	GlyGly (K)	2.67743	3.29041e-05	0.00012213
Q9D2P8	Mobp	Old / Young	Myelin-associated oligodendrocyte basic protein	actin binding,myosin binding,Rab GTPase binding,structural constituent of myelin sheath	Q9D2P8_K113_M1	RSPPRPAKPRSPSRT	GlyGly (K)	1.81134	3.29122e-05	0.00012213
P11881	Itpr1	Old / Young	Inositol 1,4,5-trisphosphate receptor type 1	inositol 1,4,5-trisphosphate-sensitive calcium-release channel activity,calcium ion binding,protein binding,calcium-release channel activity,calcium channel inhibitor activity,phosphatidylinositol binding	P11881_K1884_M1	NTSDLGNKKKDDEVD	GlyGly (K)	-0.694419	3.33868e-05	0.000123807
F6SEU4	Syngap1	Old / Young	Ras/Rap GTPase-activating protein SynGAP	GTPase activator activity,protein binding,SH3 domain binding	F6SEU4_K1108_M1	PRQQSLSKEGSIGGS	GlyGly (K)	-1.13631	3.34243e-05	0.000123861
F6SEU4	Syngap1	Old / Young	Ras/Rap GTPase-activating protein SynGAP	GTPase activator activity,protein binding,SH3 domain binding	F6SEU4_K1257_M1	VEKDSQIKSIIGRLM	GlyGly (K)	-0.660691	3.37072e-05	0.000124824
Q6P1F6	Ppp2r2a	Old / Young	Serine/threonine-protein phosphatase 2A 55 kDa regulatory subunit B alpha isoform	protein serine/threonine phosphatase activity,protein phosphatase regulator activity,protein complex binding,tau protein binding,protein phosphatase 2A binding	Q6P1F6_K137_M1	RPEGYNLKEEDGRYR	GlyGly (K)	1.77007	3.37782e-05	0.000125002
Q91XM9	Dlg2	Old / Young	Disks large homolog 2	guanylate kinase activity,protein binding,kinase binding,ionotropic glutamate receptor binding	Q91XM9_K639_M1	GDDGYGTKTLRGQED	GlyGly (K)	-1.2819	3.39387e-05	0.000125511
Q8K3G9	Appl2	Old / Young	DCC-interacting protein 13-beta	Rab GTPase binding	Q8K3G9_K6_M1	__MPAVDKLLLEEAL	GlyGly (K)	1.84241	3.41026e-05	0.000125946
Q64478;Q6ZWY9	Hist1h2bh;Hist1h2bc	Old / Young	Histone H2B type 1-H;Histone H2B type 1-C/E/G	DNA binding,protein heterodimerization activity;DNA binding,protein heterodimerization activity	Q64478_K47_M1	VYVYKVLKQVHPDTG	GlyGly (K)	-0.645556	3.41502e-05	0.000125951
Q64478;Q6ZWY9	Hist1h2bh;Hist1h2bc	Old / Young	Histone H2B type 1-H;Histone H2B type 1-C/E/G	DNA binding,protein heterodimerization activity;DNA binding,protein heterodimerization activity	Q6ZWY9_K47_M1	VYVYKVLKQVHPDTG	GlyGly (K)	-0.645556	3.41502e-05	0.000125951
P19157	Gstp1	Old / Young	Glutathione S-transferase P 1	glutathione transferase activity,glutathione peroxidase activity,protein binding,drug binding,JUN kinase binding,kinase regulator activity,S-nitrosoglutathione binding,dinitrosyl-iron complex binding	P19157_K103_M1	GVEDLRGKYVTLIYT	GlyGly (K)	0.695345	3.42759e-05	0.000126329
Q3UYG1	Ccdc160	Old / Young	Coiled-coil domain-containing protein 160	molecular_function	Q3UYG1_K212_M1	LKNDLSEKATNVKNL	GlyGly (K)	-0.509651	3.45647e-05	0.000127307
Q8VDQ8	Sirt2	Old / Young	NAD-dependent protein deacetylase sirtuin-2	chromatin binding,histone deacetylase activity,protein binding,transcription factor binding,zinc ion binding,NAD-dependent histone deacetylase activity,protein deacetylase activity,NAD-dependent protein deacetylase activity,histone acetyltransferase binding,histone deacetylase binding,tubulin deacetylase activity,ubiquitin binding,NAD-dependent histone deacetylase activity (H4-K16 specific),beta-…	Q8VDQ8_K339_M1	ADLLGWKKELEDLVR	GlyGly (K)	0.934924	3.46901e-05	0.000127682
Q9DBC7	Prkar1a	Old / Young	cAMP-dependent protein kinase type I-alpha regulatory subunit	cAMP-dependent protein kinase inhibitor activity,protein binding,cAMP-dependent protein kinase regulator activity,cAMP binding,ubiquitin protein ligase binding,protein kinase A catalytic subunit binding	Q9DBC7_K349_M1	RGPLKCVKLDRPRFE	GlyGly (K)	-0.269646	3.48908e-05	0.000128334
Q9WUD8	Faim	Old / Young	Fas apoptotic inhibitory molecule 1		Q9WUD8_K60_M1	TFFVGAAKTKATINI	GlyGly (K)	3.02571	3.49688e-05	0.000128534
P28661	Sept4	Old / Young	Septin-4	magnesium ion binding,GTPase activity,GTP binding,protein homodimerization activity	P28661_K290_M1	NIVPILAKADTLTPP	GlyGly (K)	0.992961	3.53624e-05	0.000129805
Q8C1A5	Thop1	Old / Young	Thimet oligopeptidase	metalloendopeptidase activity,metal ion binding	Q8C1A5_K559_M1	LRQIVLAKVDQVLHT	GlyGly (K)	1.16139	3.54326e-05	0.000129872
Q9ES97	Rtn3	Old / Young	Reticulon-3	protein binding	Q9ES97_K954_M1	IVEKIQAKLPGIAKK	GlyGly (K)	0.784411	3.54719e-05	0.000129872
Q6NZK8	Ptpdc1	Old / Young	Protein tyrosine phosphatase domain-containing protein 1	protein tyrosine phosphatase activity,protein tyrosine/serine/threonine phosphatase activity	Q6NZK8_K591_M1	ARRILAAKALANLNE	GlyGly (K)	3.20824	3.54749e-05	0.000129872
P70704	Atp8a1	Old / Young	Phospholipid-transporting ATPase IA	magnesium ion binding,phospholipid-translocating ATPase activity,protein binding,ATP binding	P70704_K922_M1	CRKENMLKYPELYKT	GlyGly (K)	0.474583	3.54999e-05	0.000129872
O08759	Ube3a	Old / Young	Ubiquitin-protein ligase E3A	transcription coactivator activity,ubiquitin-protein transferase activity,protein binding,metal ion binding,ubiquitin protein ligase activity	O08759_K824_M1	KLKMIIAKNGPDTER	GlyGly (K)	1.39201	3.56044e-05	0.000130167
P68369	Tuba1a	Old / Young	Tubulin alpha-1A chain	GTPase activity,structural constituent of cytoskeleton,protein binding,GTP binding,protein domain specific binding	P68369_K352_M1	DWCPTGFKVGINYQP	GlyGly (K)	0.907904	3.57993e-05	0.000130703
Q02357	Ank1	Old / Young	Ankyrin-1	cytoskeletal adaptor activity,enzyme binding,spectrin binding,ATPase binding	Q02357_K266_M1	AQIETRTKDELTPLH	GlyGly (K)	-1.22823	3.59043e-05	0.000130964
P80313	Cct7	Old / Young	T-complex protein 1 subunit eta	protein binding,ATP binding,identical protein binding,protein binding involved in protein folding,unfolded protein binding	P80313_K430_M1	YSRTIPGKQQLLIGA	GlyGly (K)	3.85829	3.59189e-05	0.000130964
B2RSH2	Gnai1	Old / Young	Guanine nucleotide-binding protein G(i) subunit alpha-1	magnesium ion binding,G-protein coupled receptor binding,GTPase activity,signal transducer activity,protein binding,GTP binding,GDP binding,G-protein beta/gamma-subunit complex binding,G-protein coupled serotonin receptor binding,GTPase activating protein binding	B2RSH2_K317_M1	LNKRKDTKEIYTHFT	GlyGly (K)	2.57614	3.60093e-05	0.000131206
P56399	Usp5	Old / Young	Ubiquitin carboxyl-terminal hydrolase 5	thiol-dependent ubiquitin-specific protease activity,protein binding,zinc ion binding,ubiquitin binding	P56399_K357_M1	FQRKYVDKLEKIFQN	GlyGly (K)	0.813215	3.61487e-05	0.000131626
Q8VD75	Hip1	Old / Young	Huntingtin-interacting protein 1	protein binding,clathrin binding,clathrin light chain binding,phosphatidylinositol-3-phosphate binding,phosphatidylinositol binding,AP-2 adaptor complex binding,protein homodimerization activity,phosphatidylinositol-3,4-bisphosphate binding,protein heterodimerization activity,actin filament binding,phosphatidylinositol-3,5-bisphosphate binding	Q8VD75_K118_M1	LKDSLRYKNELSDMS	GlyGly (K)	1.20431	3.62555e-05	0.000131926
Q9DBF1	Aldh7a1	Old / Young	Alpha-aminoadipic semialdehyde dehydrogenase	L-aminoadipate-semialdehyde dehydrogenase activity,betaine-aldehyde dehydrogenase activity	Q9DBF1_K109_M1	WADIPAPKRGEIVRK	GlyGly (K)	1.27613	3.64241e-05	0.000132451
P60710;	Actb;	Old / Young	Actin, cytoplasmic 1;SWISS-PROT:P60712 (Bos taurus) Actin, cytoplasmic 1	protein binding,ATP binding,kinesin binding,Tat protein binding,identical protein binding,nitric-oxide synthase binding,structural constituent of postsynaptic actin cytoskeleton,RNA polymerase II core promoter proximal region sequence-specific DNA binding,RNA polymerase II distal enhancer sequence-specific DNA binding,nucleosomal DNA binding;	P60710_K291_M1	KCDVDIRKDLYANTV	GlyGly (K)	1.5384	3.66043e-05	0.00013284
P60710;	Actb;	Old / Young	Actin, cytoplasmic 1;SWISS-PROT:P60712 (Bos taurus) Actin, cytoplasmic 1	protein binding,ATP binding,kinesin binding,Tat protein binding,identical protein binding,nitric-oxide synthase binding,structural constituent of postsynaptic actin cytoskeleton,RNA polymerase II core promoter proximal region sequence-specific DNA binding,RNA polymerase II distal enhancer sequence-specific DNA binding,nucleosomal DNA binding;	P60712_K291_M1	KCDVDIRKDLYANTV	GlyGly (K)	1.5384	3.66043e-05	0.00013284
Q68FD5	Cltc	Old / Young	Clathrin heavy chain 1	RNA binding,double-stranded RNA binding,structural molecule activity,protein binding,protein kinase binding,clathrin light chain binding,disordered domain specific binding	Q68FD5_K1449_M1	VKQLPLVKPYLRSVQ	GlyGly (K)	0.72707	3.67468e-05	0.000133268
Q9DCJ5	Ndufa8	Old / Young	NADH dehydrogenase [ubiquinone] 1 alpha subcomplex subunit 8	protein complex binding	Q9DCJ5_K159_M1	PVIEGDLKPAKHGTR	GlyGly (K)	0.874937	3.69719e-05	0.000133906
P84084	Arf5	Old / Young	ADP-ribosylation factor 5	protein binding,GTP binding	P84084_K73_M1	WDVGGQDKIRPLWRH	GlyGly (K)	2.59827	3.73665e-05	0.000135066
Q02053	Uba1	Old / Young	Ubiquitin-like modifier-activating enzyme 1	RNA binding,ubiquitin activating enzyme activity,protein binding,ATP binding	Q02053_K593_M1	RRCVYYRKPLLESGT	GlyGly (K)	0.731109	3.73973e-05	0.000135087
Q8CBF3	Ephb1	Old / Young	Ephrin type-B receptor 1	transmembrane-ephrin receptor activity,protein binding,ATP binding,axon guidance receptor activity,protein complex binding	Q8CBF3_K578_M1	KEAAYSDKLQHYSTG	GlyGly (K)	1.415	3.74914e-05	0.000135337
Q61316	Hspa4	Old / Young	Heat shock 70 kDa protein 4	protein binding,ATP binding	Q61316_K126_M1	AMLLSKLKETAESVL	GlyGly (K)	1.5282	3.7807e-05	0.000136227
Q5SYD0	Myo1d	Old / Young	Unconventional myosin-Id	microfilament motor activity,protein binding,calmodulin binding,ATP binding,protein domain specific binding,actin-dependent ATPase activity,calcium-dependent protein binding,actin filament binding	Q5SYD0_K722_M1	RMRYKRTKAALTIIR	GlyGly (K)	2.91743	3.7813e-05	0.000136227
Q8C863	Itch	Old / Young	E3 ubiquitin-protein ligase Itchy	ubiquitin-protein transferase activity,protein binding,ligase activity,ribonucleoprotein complex binding,CXCR chemokine receptor binding,ubiquitin protein ligase activity	Q8C863_K626_M1	GFSLPFYKRILNKPV	GlyGly (K)	2.85759	3.81053e-05	0.000137189
P15105	Glul	Old / Young	Glutamine synthetase	magnesium ion binding,glutamate decarboxylase activity,glutamate-ammonia ligase activity,protein binding,ATP binding,glutamate binding,manganese ion binding,identical protein binding,dynein light chain binding	P15105_K95_M1	PFRKDPNKLVLCEVF	GlyGly (K)	0.941335	3.8404e-05	0.000138173
Q61730	Il1rap	Old / Young	Interleukin-1 receptor accessory protein	interleukin-33 receptor activity,signal transducer activity,interleukin-1 receptor activity,protein binding,protein tyrosine kinase binding	Q61730_K460_M1	ETLSFIQKSRRLLVV	GlyGly (K)	1.56318	3.84545e-05	0.000138263
P26041	Msn	Old / Young	Moesin	double-stranded RNA binding,actin binding,receptor binding,enzyme binding,protein kinase binding,cell adhesion molecule binding	P26041_K237_M1	QNDRLTPKIGFPWSE	GlyGly (K)	1.35902	3.8598e-05	0.000138596
P97370	Atp1b3	Old / Young	Sodium/potassium-transporting ATPase subunit beta-3	ATPase activator activity,sodium:potassium-exchanging ATPase activity,protein binding,ATPase binding	P97370_K17_M1	HQSLAEWKLFIYNPS	GlyGly (K)	3.76307	3.8772e-05	0.000139129
Q91WA3	Hdac11	Old / Young	Histone deacetylase 11	histone deacetylase activity,protein binding,transcription factor binding,NAD-dependent histone deacetylase activity (H3-K14 specific)	Q91WA3_K306_M1	VTSGGYQKRTARIIA	GlyGly (K)	1.18254	3.88537e-05	0.00013933
P56564	Slc1a3	Old / Young	Excitatory amino acid transporter 1	L-glutamate transmembrane transporter activity,high-affinity glutamate transmembrane transporter activity,protein binding,acidic amino acid transmembrane transporter activity,glutamate:sodium symporter activity,glutamate binding,amino acid binding	P56564_K534_M1	AQDNEPEKPVADSET	GlyGly (K)	2.92528	3.89916e-05	0.000139641
Q5SYD0	Myo1d	Old / Young	Unconventional myosin-Id	microfilament motor activity,protein binding,calmodulin binding,ATP binding,protein domain specific binding,actin-dependent ATPase activity,calcium-dependent protein binding,actin filament binding	Q5SYD0_K140_M1	RVKNMLLKSNCVLEA	GlyGly (K)	3.28864	3.90304e-05	0.000139688
P80315	Cct4	Old / Young	T-complex protein 1 subunit delta	RNA binding,protein binding,ATP binding,protein binding involved in protein folding,unfolded protein binding	P80315_K375_M1	NGSGKLFKITGCTSP	GlyGly (K)	0.909383	3.95759e-05	0.000141454
P39054	Dnm2	Old / Young	Dynamin-2	GTPase activity,protein binding,GTP binding,microtubule binding,SH3 domain binding,protein kinase binding,D2 dopamine receptor binding,protein complex binding,phosphatidylinositol 3-kinase regulatory subunit binding,WW domain binding,nitric-oxide synthase binding	P39054_K669_M1	SYVAIINKSIRDLMP	GlyGly (K)	3.73944	4.00899e-05	0.000142915
Q80TE7	Lrrc7	Old / Young	Leucine-rich repeat-containing protein 7		Q80TE7_K404_M1	WLSDNQSKALIPLQT	GlyGly (K)	-0.746329	4.01423e-05	0.000143008
Q99PL6	Ubxn6	Old / Young	UBX domain-containing protein 6		Q99PL6_K202_M1	QKIKLQNKVFQERIN	GlyGly (K)	1.3394	4.02065e-05	0.000143096
Q8BWT5	Dip2a	Old / Young	Disco-interacting protein 2 homolog A	molecular_function,catalytic activity	Q8BWT5_K1248_M1	SLTQSFSKLFKDLGL	GlyGly (K)	0.915525	4.02194e-05	0.000143096
P63017	Hspa8	Old / Young	Heat shock cognate 71 kDa protein	G-protein coupled receptor binding,phosphatidylserine binding,RNA binding,protein binding,ATP binding,ATPase activity,enzyme binding,MHC class II protein complex binding,heat shock protein binding,ubiquitin protein ligase binding,ATPase activity, coupled,cadherin binding,unfolded protein binding,C3HC4-type RING finger domain binding	P63017_K128_M1	SMVLTKMKEIAEAYL	GlyGly (K)	0.740724	4.02723e-05	0.00014319
Q8VDQ8	Sirt2	Old / Young	NAD-dependent protein deacetylase sirtuin-2	chromatin binding,histone deacetylase activity,protein binding,transcription factor binding,zinc ion binding,NAD-dependent histone deacetylase activity,protein deacetylase activity,NAD-dependent protein deacetylase activity,histone acetyltransferase binding,histone deacetylase binding,tubulin deacetylase activity,ubiquitin binding,NAD-dependent histone deacetylase activity (H4-K16 specific),beta-…	Q8VDQ8_K229_M1	EQCQSVVKPDIVFFG	GlyGly (K)	1.25506	4.04008e-05	0.000143369
Q8BH57	Wdr48	Old / Young	WD repeat-containing protein 48	molecular_function	Q8BH57_K294_M1	RVLICEEKAPVLKME	GlyGly (K)	1.42803	4.05782e-05	0.000143751
P17742	Ppia	Old / Young	Peptidyl-prolyl cis-trans isomerase A	RNA binding,peptidyl-prolyl cis-trans isomerase activity,cyclosporin A binding	P17742_K125_M1	KTEWLDGKHVVFGKV	GlyGly (K)	1.72477	4.05886e-05	0.000143751
Q60790	Rasa3	Old / Young	Ras GTPase-activating protein 3	GTPase activator activity,calcium-release channel activity,metal ion binding	Q60790_K94_M1	RRDSIIGKVAIQKED	GlyGly (K)	2.19361	4.07756e-05	0.000144226
Q91WA3	Hdac11	Old / Young	Histone deacetylase 11	histone deacetylase activity,protein binding,transcription factor binding,NAD-dependent histone deacetylase activity (H3-K14 specific)	Q91WA3_K196_M1	ERDFMGDKRVYIMDV	GlyGly (K)	1.57993	4.10764e-05	0.000145195
P11499	Hsp90ab1	Old / Young	Heat shock protein HSP 90-beta	glycoprotein binding,UTP binding,CTP binding,RNA binding,double-stranded RNA binding,protein binding,ATP binding,GTP binding,drug binding,sulfonylurea receptor binding,kinase binding,protein kinase binding,MHC class II protein complex binding,nitric-oxide synthase regulator activity,TPR domain binding,heat shock protein binding,dATP binding,peptide binding,protein homodimerization activity,histon…	P11499_K435_M1	KFYEAFSKNLKLGIH	GlyGly (K)	1.02026	4.11396e-05	0.00014523
P70122	Sbds	Old / Young	Ribosome maturation protein SBDS	RNA binding,microtubule binding,rRNA binding,ribosome binding	P70122_K225_M1	REIDELIKKETKGRG	GlyGly (K)	2.76377	4.21171e-05	0.000148472
Q6PDC8	Mfsd4	Old / Young	Major facilitator superfamily domain-containing protein 4	glucose transmembrane transporter activity	Q6PDC8_K250_M1	LLTCAQRKPLLLSAD	GlyGly (K)	0.877093	4.21228e-05	0.000148472
P61027	Rab10	Old / Young	Ras-related protein Rab-10	GTPase activity,protein binding,GTP binding,GDP binding,myosin V binding,cadherin binding involved in cell-cell adhesion	P61027_K4_M1	____MAKKTYDLLFK	GlyGly (K)	2.37606	4.214e-05	0.000148472
Q62419	Sh3gl1	Old / Young	Endophilin-A2	protein binding,lipid binding,phosphatase binding,identical protein binding,cadherin binding,GTPase binding	Q62419_K239_M1	ILEELADKLKRRVRE	GlyGly (K)	2.06368	4.22193e-05	0.000148656
P21278	Gna11	Old / Young	Guanine nucleotide-binding protein subunit alpha-11	GTPase activity,signal transducer activity,GTP binding,G-protein beta/gamma-subunit complex binding,type 2A serotonin receptor binding,metal ion binding,alkylglycerophosphoethanolamine phosphodiesterase activity	P21278_K27_M1	RINAEIEKQLRRDKR	GlyGly (K)	1.82215	4.23621e-05	0.000149062
Q99PU5	Acsbg1	Old / Young	Long-chain-fatty-acid--CoA ligase ACSBG1	long-chain fatty acid-CoA ligase activity,ATP binding,very long-chain fatty acid-CoA ligase activity,decanoate--CoA ligase activity	Q99PU5_K378_M1	GVPRVWEKIMERIQE	GlyGly (K)	0.430616	4.24529e-05	0.000149285
P62071	Rras2	Old / Young	Ras-related protein R-Ras2	GTPase activity,protein binding,GTP binding	P62071_K128_M1	PMILIGNKADLDHQR	GlyGly (K)	-2.75732	4.28731e-05	0.000150665
P16330	Cnp	Old / Young	2',3'-cyclic-nucleotide 3'-phosphodiesterase	RNA binding,2',3'-cyclic-nucleotide 3'-phosphodiesterase activity,cyclic nucleotide binding	P16330_K73_M1	LARLILEKYHDGTKM	GlyGly (K)	-0.545052	4.29808e-05	0.000150946
Q9CQW9	Ifitm3	Old / Young	Interferon-induced transmembrane protein 3		Q9CQW9_K24_M1	PPNYERIKEEYEVAE	GlyGly (K)	2.90745	4.32638e-05	0.000151776
O55142	Rpl35a	Old / Young	60S ribosomal protein L35a	RNA binding,structural constituent of ribosome	O55142_K95_M1	FRSNLPAKAIGHRIR	GlyGly (K)	2.2696	4.32729e-05	0.000151776
P14873	Map1b	Old / Young	Microtubule-associated protein 1B	protein binding,cytoskeletal regulatory protein binding,microtubule binding	P14873_K531_M1	QVPTPPVKQVKLKQR	GlyGly (K)	-1.48758	4.33593e-05	0.000151894
P11798	Camk2a	Old / Young	Calcium/calmodulin-dependent protein kinase type II subunit alpha	protein serine/threonine kinase activity,calmodulin-dependent protein kinase activity,protein binding,calmodulin binding,ATP binding,calcium-dependent protein serine/threonine kinase activity,kinase activity,glutamate receptor binding,protein homodimerization activity,metal ion binding	P11798_K137_M2	GVVHRDLKPENLLLA	GlyGly (K)	-0.933904	4.33623e-05	0.000151894
Q9DB05	Napa	Old / Young	Alpha-soluble NSF attachment protein	SNARE binding,soluble NSF attachment protein activity,protein binding,syntaxin binding,protein complex binding	Q9DB05_K246_M1	RECKLMKKLLEAHEE	GlyGly (K)	0.732181	4.34736e-05	0.000152186
P50518	Atp6v1e1	Old / Young	V-type proton ATPase subunit E 1	protein binding,hydrogen-exporting ATPase activity, phosphorylative mechanism,proton-transporting ATPase activity, rotational mechanism,ATPase binding	P50518_K10_M1	LSDADVQKQIKHMMA	GlyGly (K)	0.446485	4.35948e-05	0.000152252
P17427	Ap2a2	Old / Young	AP-2 complex subunit alpha-2	protein binding,lipid binding,protein transporter activity,protein kinase binding,protein domain specific binding,disordered domain specific binding	P17427_K868_M1	DTEITKAKIIGFGSA	GlyGly (K)	1.35984	4.36046e-05	0.000152252
O54946	Dnajb6	Old / Young	DnaJ homolog subfamily B member 6	ATPase activator activity,DNA binding,protein binding,heat shock protein binding,identical protein binding,protein binding involved in protein folding,unfolded protein binding,chaperone binding	O54946_K47_M1	EEAERKFKQVAEAYE	GlyGly (K)	2.9607	4.39772e-05	0.00015316
P02088	Hbb-b1	Old / Young	Hemoglobin subunit beta-1	oxygen transporter activity,iron ion binding,oxygen binding,heme binding	P02088_K96_M1	LSELHCDKLHVDPEN	GlyGly (K)	-0.908314	4.4078e-05	0.000153413
Q9WTU0	Phf2	Old / Young	Lysine-specific demethylase PHF2	iron ion binding,zinc ion binding,histone demethylase activity (H3-K9 specific),methylated histone binding,dioxygenase activity,transcription coactivator activity	Q9WTU0_K412_M1	AFRSWTKKQALAEHE	GlyGly (K)	2.68695	4.42957e-05	0.000153974
O70318	Epb41l2	Old / Young	Band 4.1-like protein 2	actin binding,structural constituent of cytoskeleton,protein binding,spectrin binding,PH domain binding	O70318_K177_M1	IQDTQEEKLEGGAAK	GlyGly (K)	1.19003	4.44624e-05	0.000154356
P18760	Cfl1	Old / Young	Cofilin-1	protein phosphatase binding,actin filament binding,phosphatidylinositol bisphosphate binding	P18760_K164_M1	AVISLEGKPL_____	GlyGly (K)	3.66697	4.45529e-05	0.000154571
Q811D0	Dlg1	Old / Young	Disks large homolog 1	guanylate kinase activity,protein binding,protein C-terminus binding,potassium channel regulator activity,kinase binding,protein kinase binding,phosphatase binding,mitogen-activated protein kinase kinase binding,protein complex scaffold,ionotropic glutamate receptor binding,ion channel binding,cadherin binding,L27 domain binding	Q811D0_K594_M1	RALFDYDKTKDSGLP	GlyGly (K)	-0.606171	4.47127e-05	0.000155027
P27600	Gna12	Old / Young	Guanine nucleotide-binding protein subunit alpha-12	GTPase activity,signal transducer activity,GTP binding,G-protein beta/gamma-subunit complex binding,D5 dopamine receptor binding,metal ion binding	P27600_K217_M1	VEHDFVIKKIPFKMV	GlyGly (K)	1.54817	4.51918e-05	0.000156289
B2RSH2	Gnai1	Old / Young	Guanine nucleotide-binding protein G(i) subunit alpha-1	magnesium ion binding,G-protein coupled receptor binding,GTPase activity,signal transducer activity,protein binding,GTP binding,GDP binding,G-protein beta/gamma-subunit complex binding,G-protein coupled serotonin receptor binding,GTPase activating protein binding	B2RSH2_K67_M1	GYSEEECKQYKAVVY	GlyGly (K)	2.57985	4.52945e-05	0.000156545
Q8R3E3	Wipi1	Old / Young	WD repeat domain phosphoinositide-interacting protein 1	receptor binding,estrogen receptor binding,phosphatidylinositol-3-phosphate binding,androgen receptor binding,phosphatidylinositol-3,5-bisphosphate binding	Q8R3E3_K207_M1	KLASASEKGTVIRVF	GlyGly (K)	1.87979	4.56528e-05	0.000157384
O88741	Gdap1	Old / Young	Ganglioside-induced differentiation-associated protein 1	glutathione transferase activity	O88741_K207_M1	DNVKYLKKILDELEK	GlyGly (K)	1.00711	4.56529e-05	0.000157384
P15105	Glul	Old / Young	Glutamine synthetase	magnesium ion binding,glutamate decarboxylase activity,glutamate-ammonia ligase activity,protein binding,ATP binding,glutamate binding,manganese ion binding,identical protein binding,dynein light chain binding	P15105_K91_M2	MFRDPFRKDPNKLVL	GlyGly (K)	0.551	4.59288e-05	0.000158135
P15105	Glul	Old / Young	Glutamine synthetase	magnesium ion binding,glutamate decarboxylase activity,glutamate-ammonia ligase activity,protein binding,ATP binding,glutamate binding,manganese ion binding,identical protein binding,dynein light chain binding	P15105_K95_M2	PFRKDPNKLVLCEVF	GlyGly (K)	0.551	4.59288e-05	0.000158135
Q91VK4	Itm2c	Old / Young	Integral membrane protein 2C	beta-amyloid binding,ATP binding	Q91VK4_K14_M2	QPAVAGIKADKADKA	GlyGly (K)	-0.889448	4.61171e-05	0.000158683
P27601	Gna13	Old / Young	Guanine nucleotide-binding protein subunit alpha-13	GTPase activity,signal transducer activity,protein binding,GTP binding,G-protein beta/gamma-subunit complex binding,type 1 angiotensin receptor binding,D5 dopamine receptor binding,metal ion binding	P27601_K372_M1	TILHDNLKQLMLQ__	GlyGly (K)	0.6391	4.64746e-05	0.00015971
Q9CQI3	Gmfb	Old / Young	Glia maturation factor beta	actin binding,growth factor activity,Arp2/3 complex binding	Q9CQI3_K119_M1	VQTAELTKVFEIRNT	GlyGly (K)	2.52271	4.68501e-05	0.000160706
P68254	Ywhaq	Old / Young	14-3-3 protein theta	protein binding,protein C-terminus binding,protein domain specific binding,ion channel binding,protein N-terminus binding,14-3-3 protein binding	P68254_K80_M1	DKKLQLIKDYREKVE	GlyGly (K)	1.03906	4.68528e-05	0.000160706
Q9QWI6	Srcin1	Old / Young	SRC kinase signaling inhibitor 1	protein binding,protein kinase binding	Q9QWI6_K122_M1	DAFMDHLKSKYPQHA	GlyGly (K)	-1.82308	4.69007e-05	0.000160769
Q9JLJ2	Aldh9a1	Old / Young	4-trimethylaminobutyraldehyde dehydrogenase	3-chloroallyl aldehyde dehydrogenase activity,aldehyde dehydrogenase (NAD) activity,oxidoreductase activity, acting on the aldehyde or oxo group of donors, NAD or NADP as acceptor,aminobutyraldehyde dehydrogenase activity,4-trimethylammoniobutyraldehyde dehydrogenase activity	Q9JLJ2_K316_M1	VKQTQKIKLGDPLLE	GlyGly (K)	2.65756	4.70426e-05	0.000161052
Q9D8Y0	Efhd2	Old / Young	EF-hand domain-containing protein D2	calcium ion binding,protein binding,cadherin binding	Q9D8Y0_K123_M1	ELKLMMEKLGAPQTH	GlyGly (K)	1.97646	4.71748e-05	0.000161403
Q76MZ3	Ppp2r1a	Old / Young	Serine/threonine-protein phosphatase 2A 65 kDa regulatory subunit A alpha isoform	antigen binding,protein serine/threonine phosphatase activity,protein binding,protein phosphatase regulator activity,protein heterodimerization activity	Q76MZ3_K475_M1	KLVEKFGKEWAHATI	GlyGly (K)	0.845321	4.73013e-05	0.000161633
Q9CTG6	Atp13a2	Old / Young	Probable cation-transporting ATPase 13A2	calcium-transporting ATPase activity,ATP binding,metal ion binding,phosphatidic acid binding,phosphatidylinositol-3,5-bisphosphate binding	Q9CTG6_K357_M1	TALPEGPKPYCPETH	GlyGly (K)	1.81682	4.74043e-05	0.00016168
Q8VEK3	Hnrnpu	Old / Young	Heterogeneous nuclear ribonucleoprotein U	core promoter binding,RNA binding,protein binding,ATP binding,poly(G) binding,enhancer binding,ribonucleoprotein complex binding,telomerase RNA binding	Q8VEK3_K328_M1	PVRHLYTKDIDIHEV	GlyGly (K)	-0.678927	4.741e-05	0.00016168
O55131	Sept7	Old / Young	Septin-7	protein binding,GTP binding,identical protein binding,cadherin binding,protein heterodimerization activity	O55131_K297_M1	RTHMQDLKDVTNNVH	GlyGly (K)	0.877652	4.74342e-05	0.00016168
P16330	Cnp	Old / Young	2',3'-cyclic-nucleotide 3'-phosphodiesterase	RNA binding,2',3'-cyclic-nucleotide 3'-phosphodiesterase activity,cyclic nucleotide binding	P16330_K370_M1	VGELPRGKLYSLGKG	GlyGly (K)	0.446741	4.75227e-05	0.000161872
Q9R0P5	Dstn	Old / Young	Destrin	actin filament binding	Q9R0P5_K19_M1	CRIFYDMKVRKCSTP	GlyGly (K)	2.98615	4.75498e-05	0.000161872
Q6PDS3	Sarm1	Old / Young	Sterile alpha and TIR motif-containing protein 1	protein binding	Q6PDS3_K363_M1	KSLQGKTKVFSDIGA	GlyGly (K)	-0.565746	4.79017e-05	0.000162968
P05064	Aldoa	Old / Young	Fructose-bisphosphate aldolase A	protease binding,RNA binding,fructose-bisphosphate aldolase activity,cytoskeletal protein binding,identical protein binding,cadherin binding,fructose binding	P05064_K243_M1	PGHACTQKFSNEEIA	GlyGly (K)	0.826094	4.81706e-05	0.000163738
P62962	Pfn1	Old / Young	Profilin-1	adenyl-nucleotide exchange factor activity,RNA binding,actin binding,actin monomer binding,receptor binding,protein binding,phosphatidylinositol-4,5-bisphosphate binding,Rho GTPase binding,cadherin binding,proline-rich region binding	P62962_K38_M1	VWAAVPGKTFVSITP	GlyGly (K)	4.92737	4.81882e-05	0.000163738
Q80TY0	Fnbp1	Old / Young	Formin-binding protein 1	lipid binding,identical protein binding	Q80TY0_K466_M1	EVTQNIEKLRLEAQK	GlyGly (K)	1.40289	4.84429e-05	0.000164335
Q6NS65	Gpr17	Old / Young	Uracil nucleotide/cysteinyl leukotriene receptor	G-protein coupled receptor activity	Q6NS65_K327_M1	PPPSFEGKTNESSLS	GlyGly (K)	-1.15855	4.84545e-05	0.000164335
Q9WU78	Pdcd6ip	Old / Young	Programmed cell death 6-interacting protein	protein binding,proteinase activated receptor binding,protein homodimerization activity,protein dimerization activity,calcium-dependent protein binding	Q9WU78_K486_M1	TPSNDLYKPLRAEGA	GlyGly (K)	2.24787	4.91009e-05	0.000166329
Q9Z0S1	Bpnt1	Old / Young	3'(2'),5'-bisphosphate nucleotidase 1	3'(2'),5'-bisphosphate nucleotidase activity,metal ion binding	Q9Z0S1_K21_M1	SAYSIAQKAGTIVRC	GlyGly (K)	3.36348	4.91038e-05	0.000166329
P63213	Gng2	Old / Young	Guanine nucleotide-binding protein G(I)/G(S)/G(O) subunit gamma-2	GTPase activity,signal transducer activity,G-protein beta-subunit binding	P63213_K32_M1	IDRIKVSKAAADLMA	GlyGly (K)	-0.960573	4.91367e-05	0.000166337
P51863	Atp6v0d1	Old / Young	V-type proton ATPase subunit d 1	hydrogen-exporting ATPase activity, phosphorylative mechanism,protein complex binding,proton-transporting ATPase activity, rotational mechanism	P51863_K300_M1	RFFEHEVKLNKLAFL	GlyGly (K)	0.733023	4.9186e-05	0.0001664
Q6URW6	Myh14	Old / Young	Myosin-14	microfilament motor activity,calmodulin binding,ATP binding,ATPase activity,actin-dependent ATPase activity,actin filament binding	Q6URW6_K1676_M1	KKMQVQMKELWREVE	GlyGly (K)	2.3596	4.92973e-05	0.00016658
Q80TM9	Nisch	Old / Young	Nischarin	integrin binding,phosphatidylinositol binding,identical protein binding	Q80TM9_K425_M1	IIPDYRTKVLSQFGE	GlyGly (K)	2.19473	4.93004e-05	0.00016658
Q9CY27	Tecr	Old / Young	Very-long-chain enoyl-CoA reductase	oxidoreductase activity,oxidoreductase activity, acting on the CH-CH group of donors	Q9CY27_K67_M1	KDEDVLQKLPVGTTA	GlyGly (K)	1.49269	4.93421e-05	0.000166618
Q9R0Q7	Ptges3	Old / Young	Prostaglandin E synthase 3	telomerase activity,prostaglandin-E synthase activity,unfolded protein binding,Hsp90 protein binding,DNA polymerase binding	Q9R0Q7_K33_M1	DVNVNFEKSKLTFSC	GlyGly (K)	0.974146	4.96958e-05	0.000167578
P70205	Adcyap1r1	Old / Young	Pituitary adenylate cyclase-activating polypeptide type I receptor	G-protein coupled receptor activity,vasoactive intestinal polypeptide receptor activity,protein binding,adenylate cyclase binding,ADP-ribosylation factor binding,neuropeptide binding	P70205_K457_M1	RYFTMDFKHRHPSLA	GlyGly (K)	-1.05863	4.9719e-05	0.000167578
P48036	Anxa5	Old / Young	Annexin A5	calcium ion binding,protein binding,calcium-dependent phospholipid binding	P48036_K106_M1	KGAGTDEKVLTEIIA	GlyGly (K)	1.19985	4.98122e-05	0.000167788
Q9R0N5	Syt5	Old / Young	Synaptotagmin-5	SNARE binding,phosphatidylserine binding,calcium ion binding,calcium-dependent phospholipid binding,phosphatidylinositol-4,5-bisphosphate binding,syntaxin binding,clathrin binding,protein heterodimerization activity	Q9R0N5_K75_M1	QVHLQEVKELGRSYI	GlyGly (K)	-0.367568	4.98966e-05	0.000167903
P16330	Cnp	Old / Young	2',3'-cyclic-nucleotide 3'-phosphodiesterase	RNA binding,2',3'-cyclic-nucleotide 3'-phosphodiesterase activity,cyclic nucleotide binding	P16330_K63_M1	RGLPGSGKSTLARLI	GlyGly (K)	2.69068	4.99079e-05	0.000167903
Q6PDC0	Rundc3b	Old / Young	RUN domain-containing protein 3B	molecular_function	Q6PDC0_K303_M1	EDSDLAHKLEKEQLE	GlyGly (K)	1.09093	5.00371e-05	0.000168233
Q8R001	Mapre2	Old / Young	Microtubule-associated protein RP/EB family member 2	protein binding,microtubule binding,identical protein binding	Q8R001_K131_M1	FKRMNVDKVIPVEKL	GlyGly (K)	1.28187	5.0091e-05	0.000168258
P68372	Tubb4b	Old / Young	Tubulin beta-4B chain	double-stranded RNA binding,GTPase activity,structural constituent of cytoskeleton,GTP binding	P68372_K252_M1	QLNADLRKLAVNMVP	GlyGly (K)	1.00711	5.01064e-05	0.000168258
Q8VBW6	Nae1	Old / Young	NEDD8-activating enzyme E1 regulatory subunit	NEDD8 activating enzyme activity,ubiquitin protein ligase binding,protein heterodimerization activity	Q8VBW6_K167_M1	GYMRIIIKEHPVIES	GlyGly (K)	1.11172	5.01475e-05	0.000168293
P60843	Eif4a1	Old / Young	Eukaryotic initiation factor 4A-I	RNA binding,double-stranded RNA binding,translation initiation factor activity,ATP-dependent RNA helicase activity,protein binding,ATP binding	P60843_K146_M1	NVRAEVQKLQMEAPH	GlyGly (K)	2.32883	5.02442e-05	0.000168483
P62821	Rab1A	Old / Young	Ras-related protein Rab-1A	GTPase activity,protein binding,GTP binding,cadherin binding	P62821_K119_M1	YASENVNKLLVGNKC	GlyGly (K)	-0.356217	5.02662e-05	0.000168483
Q8BYA0	Tbcd	Old / Young	Tubulin-specific chaperone D	GTPase activator activity,beta-tubulin binding	Q8BYA0_K652_M1	VTDYLDEKAVQSLKQ	GlyGly (K)	3.2155	5.03237e-05	0.000168504
P04370	Mbp	Old / Young	Myelin basic protein	protease binding,calmodulin binding,structural constituent of myelin sheath	P04370_K222_M1	NPVVHFFKNIVTPRT	GlyGly (K)	1.26098	5.08166e-05	0.000170014
P51863	Atp6v0d1	Old / Young	V-type proton ATPase subunit d 1	hydrogen-exporting ATPase activity, phosphorylative mechanism,protein complex binding,proton-transporting ATPase activity, rotational mechanism	P51863_K288_M1	AGSNPGDKTLEDRFF	GlyGly (K)	0.78095	5.09662e-05	0.00017041
P23819	Gria2	Old / Young	Glutamate receptor 2	ionotropic glutamate receptor activity,AMPA glutamate receptor activity,extracellular-glutamate-gated ion channel activity,protein binding,kainate selective glutamate receptor activity	P23819_K882_M1	VYGIESVKI______	GlyGly (K)	-0.649266	5.11545e-05	0.000170934
P07901	Hsp90aa1	Old / Young	Heat shock protein HSP 90-alpha	RNA binding,protein tyrosine kinase activity,protein binding,ATP binding,ATPase activity,MHC class II protein complex binding,nitric-oxide synthase regulator activity,TPR domain binding,identical protein binding,protein homodimerization activity,histone deacetylase binding,GTPase binding,unfolded protein binding,DNA polymerase binding,disordered domain specific binding,protein tyrosine kinase bin…	P07901_K437_M1	EDKENYKKFYEQFSK	GlyGly (K)	2.15629	5.12117e-05	0.00017102
O88685	Psmc3	Old / Young	26S protease regulatory subunit 6A	ATP binding,TBP-class protein binding,proteasome-activating ATPase activity,identical protein binding	O88685_K19_M1	SPVTRQEKMATVWDE	GlyGly (K)	0.497356	5.1336e-05	0.00017133
B2RSH2	Gnai1	Old / Young	Guanine nucleotide-binding protein G(i) subunit alpha-1	magnesium ion binding,G-protein coupled receptor binding,GTPase activity,signal transducer activity,protein binding,GTP binding,GDP binding,G-protein beta/gamma-subunit complex binding,G-protein coupled serotonin receptor binding,GTPase activating protein binding	B2RSH2_K271_M2	IILFLNKKDLFEEKI	GlyGly (K)	2.70922	5.13908e-05	0.000171408
O88531	Ppt1	Old / Young	Palmitoyl-protein thioesterase 1	protein binding,palmitoyl-(protein) hydrolase activity,palmitoyl-CoA hydrolase activity	O88531_K104_M1	QILEKDPKLQQGYNA	GlyGly (K)	3.26784	5.14265e-05	0.000171422
O88342	Wdr1	Old / Young	WD repeat-containing protein 1	actin binding,actin filament binding	O88342_K95_M1	TQKEHLLKYEYQPFA	GlyGly (K)	1.65214	5.16062e-05	0.000171749
P22892	Ap1g1	Old / Young	AP-1 complex subunit gamma-1	protein binding,protein transporter activity,Rab GTPase binding,kinesin binding,GTP-dependent protein binding	P22892_K546_M1	CTVNRIKKVVSIYGS	GlyGly (K)	1.12404	5.16195e-05	0.000171749
Q7TPM6	Fsd1	Old / Young	Fibronectin type III and SPRY domain-containing protein 1		Q7TPM6_K214_M1	FEGPPRLKEDHPWMV	GlyGly (K)	0.434647	5.20371e-05	0.000173033
Q62048	Pea15	Old / Young	Astrocytic phosphoprotein PEA-15	protein kinase C binding	Q62048_K57_M1	ESHNKLDKDNLSYIE	GlyGly (K)	2.44734	5.21366e-05	0.000173243
Q8K3H0	Appl1	Old / Young	DCC-interacting protein 13-alpha	protein binding,identical protein binding,protein kinase B binding	Q8K3H0_K63_M1	AATHLTSKLLKEYEK	GlyGly (K)	3.35872	5.21899e-05	0.000173243
P97799	Nrsn1	Old / Young	Neurensin-1	molecular_function	P97799_K163_M1	KERIADIKAHTQPIT	GlyGly (K)	-0.224988	5.22198e-05	0.000173243
P07901	Hsp90aa1	Old / Young	Heat shock protein HSP 90-alpha	RNA binding,protein tyrosine kinase activity,protein binding,ATP binding,ATPase activity,MHC class II protein complex binding,nitric-oxide synthase regulator activity,TPR domain binding,identical protein binding,protein homodimerization activity,histone deacetylase binding,GTPase binding,unfolded protein binding,DNA polymerase binding,disordered domain specific binding,protein tyrosine kinase bin…	P07901_K540_M1	QLKEFEGKTLVSVTK	GlyGly (K)	1.63534	5.22276e-05	0.000173243
Q3TIR3	Ric8a	Old / Young	Synembryn-A	G-protein alpha-subunit binding,guanyl-nucleotide exchange factor activity,GTPase activator activity,protein binding	Q3TIR3_K352_M1	RPARKFLKAQVLPPL	GlyGly (K)	2.02501	5.23735e-05	0.000173621
P18872	Gnao1	Old / Young	Guanine nucleotide-binding protein G(o) subunit alpha	GTPase activity,signal transducer activity,protein binding,GTP binding,G-protein beta/gamma-subunit complex binding,G-protein coupled serotonin receptor binding,mu-type opioid receptor binding,GTPase activating protein binding,metal ion binding,corticotropin-releasing hormone receptor 1 binding	P18872_K67_M1	GFSGEDVKQYKPVVY	GlyGly (K)	0.821679	5.24139e-05	0.000173649
P70280	Vamp7	Old / Young	Vesicle-associated membrane protein 7	SNARE binding,SNAP receptor activity,protein binding,syntaxin binding	P70280_K125_M1	SENKSLDKVMETQAQ	GlyGly (K)	1.41489	5.24545e-05	0.000173678
P11798	Camk2a	Old / Young	Calcium/calmodulin-dependent protein kinase type II subunit alpha	protein serine/threonine kinase activity,calmodulin-dependent protein kinase activity,protein binding,calmodulin binding,ATP binding,calcium-dependent protein serine/threonine kinase activity,kinase activity,glutamate receptor binding,protein homodimerization activity,metal ion binding	P11798_K300_M1	FNARRKLKGAILTTM	GlyGly (K)	-1.01037	5.2569e-05	0.000173951
P97315	Csrp1	Old / Young	Cysteine and glycine-rich protein 1	RNA binding,protein binding,metal ion binding	P97315_K84_M1	AGTLSTDKGESLGIK	GlyGly (K)	1.55659	5.27153e-05	0.000174329
Q8CIB5	Fermt2	Old / Young	Fermitin family homolog 2	phosphatidylinositol-3,4,5-trisphosphate binding	Q8CIB5_K285_M1	SFFDLNPKYDAIRIN	GlyGly (K)	2.79047	5.27625e-05	0.000174379
P26043	Rdx	Old / Young	Radixin	RNA binding,actin binding,protein binding,protein domain specific binding,protein homodimerization activity,cadherin binding,ATPase binding	P26043_K83_M1	LQFKFRAKFFPEDVS	GlyGly (K)	1.15101	5.28358e-05	0.000174515
O88935	Syn1	Old / Young	Synapsin-1	actin binding,catalytic activity,protein binding,ATP binding,protein kinase binding,protein dimerization activity,calcium-dependent protein binding	O88935_K238_M1	QMVRLHKKLGTEEFP	GlyGly (K)	0.663871	5.32941e-05	0.000175816
Q5SYD0	Myo1d	Old / Young	Unconventional myosin-Id	microfilament motor activity,protein binding,calmodulin binding,ATP binding,protein domain specific binding,actin-dependent ATPase activity,calcium-dependent protein binding,actin filament binding	Q5SYD0_K634_M1	AFRQTYEKFLHRYKM	GlyGly (K)	4.43683	5.34109e-05	0.000176094
P70349	Hint1	Old / Young	Histidine triad nucleotide-binding protein 1	nucleotide binding,hydrolase activity	P70349_K30_M1	IRKEIPAKIIFEDDR	GlyGly (K)	3.33734	5.37641e-05	0.000177105
P51660	Hsd17b4	Old / Young	Peroxisomal multifunctional enzyme type 2	3-hydroxyacyl-CoA dehydrogenase activity,receptor binding,long-chain-enoyl-CoA hydratase activity,isomerase activity,3alpha,7alpha,12alpha-trihydroxy-5beta-cholest-24-enoyl-CoA hydratase activity,protein homodimerization activity,17-beta-hydroxysteroid dehydrogenase (NAD+) activity	P51660_K706_M1	FGKLDPQKAFFSGRL	GlyGly (K)	-3.49504	5.38633e-05	0.000177263
B2RY04	Dock5	Old / Young	Dedicator of cytokinesis protein 5	guanyl-nucleotide exchange factor activity	B2RY04_K1616_M1	EKLTEQLKPLHARLS	GlyGly (K)	2.12971	5.39256e-05	0.000177361
P05480	Src	Old / Young	Neuronal proto-oncogene tyrosine-protein kinase Src	protein kinase activity,protein tyrosine kinase activity,non-membrane spanning protein tyrosine kinase activity,protein kinase C binding,receptor binding,insulin receptor binding,protein binding,ATP binding,protein C-terminus binding,kinase activity,enzyme binding,kinase binding,protein domain specific binding,heme binding,estrogen receptor binding,ubiquitin protein ligase binding,SH2 domain bind…	P05480_K435_M1	QGAKFPIKWTAPEAA	GlyGly (K)	4.68356	5.39954e-05	0.000177483
P11881	Itpr1	Old / Young	Inositol 1,4,5-trisphosphate receptor type 1	inositol 1,4,5-trisphosphate-sensitive calcium-release channel activity,calcium ion binding,protein binding,calcium-release channel activity,calcium channel inhibitor activity,phosphatidylinositol binding	P11881_K1660_M1	CKLIKHTKQLLEENE	GlyGly (K)	-0.397633	5.48057e-05	0.000180038
Q93092	Taldo1	Old / Young	Transaldolase	sedoheptulose-7-phosphate:D-glyceraldehyde-3-phosphate glyceronetransferase activity,monosaccharide binding	Q93092_K258_M1	DFLTISPKLLGELLK	GlyGly (K)	1.82011	5.49491e-05	0.000180271
Q91ZJ5	Ugp2	Old / Young	UTP--glucose-1-phosphate uridylyltransferase	UTP:glucose-1-phosphate uridylyltransferase activity,glucose binding,pyrimidine ribonucleotide binding,identical protein binding,metal ion binding	Q91ZJ5_K91_M1	DSIQPYEKIKARGLP	GlyGly (K)	1.77249	5.5119e-05	0.000180631
O08539	Bin1	Old / Young	Myc box-dependent-interacting protein 1	protein binding,identical protein binding,tau protein binding,actin filament binding,RNA polymerase binding	O08539_K570_M1	ESDWNQHKELEKCRG	GlyGly (K)	3.64292	5.56036e-05	0.00018189
P97326	Cdh6	Old / Young	Cadherin-6	calcium ion binding	P97326_K642_M1	ALRRQRKKEPLIISK	GlyGly (K)	-0.290541	5.64353e-05	0.000184389
P60202	Plp1	Old / Young	Myelin proteolipid protein	protein binding,structural constituent of myelin sheath	P60202_K111_M1	YKTTICGKGLSATVT	GlyGly (K)	0.824313	5.65394e-05	0.000184619
P68369	Tuba1a	Old / Young	Tubulin alpha-1A chain	GTPase activity,structural constituent of cytoskeleton,protein binding,GTP binding,protein domain specific binding	P68369_K112_M1	RGHYTIGKEIIDLVL	GlyGly (K)	3.13337	5.66259e-05	0.00018479
Q9CPU0	Glo1	Old / Young	Lactoylglutathione lyase	lactoylglutathione lyase activity,zinc ion binding	Q9CPU0_K44_M1	LRIKDPKKSLDFYTR	GlyGly (K)	1.17949	5.67229e-05	0.000184996
Q9QZS5	Sgk2	Old / Young	Serine/threonine-protein kinase Sgk2	protein serine/threonine kinase activity,calcium channel regulator activity,ATP binding,potassium channel regulator activity,sodium channel regulator activity,chloride channel regulator activity	Q9QZS5_K39_M1	PTDFDFLKVIGKGNY	GlyGly (K)	1.43168	5.68193e-05	0.000185199
P20152	Vim	Old / Young	Vimentin	glycoprotein binding,double-stranded RNA binding,structural molecule activity,structural constituent of cytoskeleton,structural constituent of eye lens,protein binding,protein C-terminus binding,identical protein binding,scaffold protein binding,keratin filament binding	P20152_K223_M1	ARLDLERKVESLQEE	GlyGly (K)	2.65591	5.68608e-05	0.000185223
P17427	Ap2a2	Old / Young	AP-2 complex subunit alpha-2	protein binding,lipid binding,protein transporter activity,protein kinase binding,protein domain specific binding,disordered domain specific binding	P17427_K631_M1	VTDLEETKRERSIDV	GlyGly (K)	-0.428775	5.69536e-05	0.000185415
Q3TEL6	Rnf157	Old / Young	RING finger protein 157	metal ion binding	Q3TEL6_K264_M1	KYNTQDSKVAEDDVS	GlyGly (K)	-0.183054	5.74884e-05	0.000186709
Q62188	Dpysl3	Old / Young	Dihydropyrimidinase-related protein 3	protein binding,hydrolase activity, acting on carbon-nitrogen (but not peptide) bonds,SH3 domain binding,filamin binding,chondroitin sulfate binding,phosphoprotein binding	Q62188_K511_M1	FDLTTTPKGGTPAGS	GlyGly (K)	-2.23524	5.77014e-05	0.000187288
Q66GT5	Ptpmt1	Old / Young	Phosphatidylglycerophosphatase and protein-tyrosine phosphatase 1	phosphatidylinositol-4,5-bisphosphate 5-phosphatase activity,protein tyrosine phosphatase activity,protein tyrosine/serine/threonine phosphatase activity,phosphatidylglycerophosphatase activity	Q66GT5_K184_M1	EVLKEFHKEITARAA	GlyGly (K)	2.50845	5.8141e-05	0.000188603
F6SEU4	Syngap1	Old / Young	Ras/Rap GTPase-activating protein SynGAP	GTPase activator activity,protein binding,SH3 domain binding	F6SEU4_K1127_M1	GGGGGGLKPSITKQH	GlyGly (K)	-1.32881	5.82714e-05	0.000188913
Q91WA3	Hdac11	Old / Young	Histone deacetylase 11	histone deacetylase activity,protein binding,transcription factor binding,NAD-dependent histone deacetylase activity (H3-K14 specific)	Q91WA3_K44_M1	FDAGKWGKVINFLKE	GlyGly (K)	1.94863	5.87213e-05	0.000190032
Q9R0K7	Atp2b2	Old / Young	Plasma membrane calcium-transporting ATPase 2	calcium-transporting ATPase activity,calcium ion binding,calmodulin binding,ATP binding,protein C-terminus binding,PDZ domain binding,calcium-dependent ATPase activity	Q9R0K7_K12_M1	TNSDFYSKNQRNESS	GlyGly (K)	-0.755826	5.9284e-05	0.000191739
P16858	Gapdh	Old / Young	Glyceraldehyde-3-phosphate dehydrogenase	glyceraldehyde-3-phosphate dehydrogenase (NAD+) (phosphorylating) activity,protein binding,microtubule binding,aspartic-type endopeptidase inhibitor activity,enzyme binding,peptidyl-cysteine S-nitrosylase activity,identical protein binding,NADP binding,NAD binding,disordered domain specific binding	P16858_K261_M1	DDIKKVVKQASEGPL	GlyGly (K)	0.744375	5.93297e-05	0.000191773
P17879;Q61696	Hspa1b;Hspa1a	Old / Young	Heat shock 70 kDa protein 1B;Heat shock 70 kDa protein 1A	protein binding,ATP binding;RNA polymerase II transcription corepressor activity,G-protein coupled receptor binding,RNA binding,receptor binding,protein binding,ATP binding,ATPase activity,enzyme binding,heat shock protein binding,denatured protein binding,ubiquitin protein ligase binding,ATPase activity, coupled,histone deacetylase binding,protein binding involved in protein folding,cadherin bin…	P17879_K539_M1	QRDRVAAKNALESYA	GlyGly (K)	2.00111	5.96331e-05	0.000192525
P17879;Q61696	Hspa1b;Hspa1a	Old / Young	Heat shock 70 kDa protein 1B;Heat shock 70 kDa protein 1A	protein binding,ATP binding;RNA polymerase II transcription corepressor activity,G-protein coupled receptor binding,RNA binding,receptor binding,protein binding,ATP binding,ATPase activity,enzyme binding,heat shock protein binding,denatured protein binding,ubiquitin protein ligase binding,ATPase activity, coupled,histone deacetylase binding,protein binding involved in protein folding,cadherin bin…	Q61696_K539_M1	QRDRVAAKNALESYA	GlyGly (K)	2.00111	5.96331e-05	0.000192525
Q9CPS6	Hint3	Old / Young	Histidine triad nucleotide-binding protein 3	nucleotide binding,hydrolase activity	Q9CPS6_K61_M1	LVCFKDIKPAALYHY	GlyGly (K)	2.89628	5.99645e-05	0.00019348
B2RSH2	Gnai1	Old / Young	Guanine nucleotide-binding protein G(i) subunit alpha-1	magnesium ion binding,G-protein coupled receptor binding,GTPase activity,signal transducer activity,protein binding,GTP binding,GDP binding,G-protein beta/gamma-subunit complex binding,G-protein coupled serotonin receptor binding,GTPase activating protein binding	B2RSH2_K271_M1	IILFLNKKDLFEEKI	GlyGly (K)	1.23166	6.01994e-05	0.000194123
P27600	Gna12	Old / Young	Guanine nucleotide-binding protein subunit alpha-12	GTPase activity,signal transducer activity,GTP binding,G-protein beta/gamma-subunit complex binding,D5 dopamine receptor binding,metal ion binding	P27600_K196_M1	QLNYFPSKQDILLAR	GlyGly (K)	3.63476	6.03067e-05	0.000194353
O88343	Slc4a4	Old / Young	Electrogenic sodium bicarbonate cotransporter 1	inorganic anion exchanger activity,protein binding,sodium:bicarbonate symporter activity	O88343_K359_M1	VFHDIAYKAKDRHDL	GlyGly (K)	-0.725944	6.03913e-05	0.000194511
Q9WV92	Epb41l3	Old / Young	Band 4.1-like protein 3	actin binding,structural constituent of cytoskeleton	Q9WV92_K785_M1	TSEGLEQKSHFESST	GlyGly (K)	1.24462	6.05216e-05	0.000194815
P63085	Mapk1	Old / Young	Mitogen-activated protein kinase 1	phosphotyrosine binding,protein kinase activity,protein serine/threonine kinase activity,MAP kinase activity,protein binding,ATP binding,transcription factor binding,RNA polymerase II carboxy-terminal domain kinase activity,kinase activity,phosphatase binding,mitogen-activated protein kinase kinase kinase binding,identical protein binding	P63085_K53_M1	KVRVAIKKISPFEHQ	GlyGly (K)	3.09732	6.06067e-05	0.000194906
A2AF47	Dock11	Old / Young	Dedicator of cytokinesis protein 11	guanyl-nucleotide exchange factor activity,Rho guanyl-nucleotide exchange factor activity,Rho GTPase binding	A2AF47_K1728_M1	LIIPIYEKRREFEKL	GlyGly (K)	2.19993	6.07067e-05	0.000195065
Q9Z0G0	Gipc1	Old / Young	PDZ domain-containing protein GIPC1	actin binding,GTPase activator activity,receptor binding,protein binding,myosin binding,PDZ domain binding,protein homodimerization activity,cadherin binding	Q9Z0G0_K216_M1	LKLTEPRKAFDMISQ	GlyGly (K)	2.06229	6.10851e-05	0.000196165
Q8BQP9	Rgs7bp	Old / Young	Regulator of G-protein signaling 7-binding protein	protein binding	Q8BQP9_K210_M1	ERDMREMKNLLSKLR	GlyGly (K)	-0.843177	6.20894e-05	0.000199272
Q61598	Gdi2	Old / Young	Rab GDP dissociation inhibitor beta	RNA binding,Rab GDP-dissociation inhibitor activity,GTPase activator activity,oxidoreductase activity	Q61598_K269_M1	NGKVVGVKSEGEIAR	GlyGly (K)	1.22219	6.23806e-05	0.000200089
P18760	Cfl1	Old / Young	Cofilin-1	protein phosphatase binding,actin filament binding,phosphatidylinositol bisphosphate binding	P18760_K44_M1	LFCLSEDKKNIILEE	GlyGly (K)	1.37567	6.27916e-05	0.000201288
P12970	Rpl7a	Old / Young	60S ribosomal protein L7a	RNA binding,protein binding,cadherin binding	P12970_K48_M1	IGQDIQPKRDLTRFV	GlyGly (K)	0.326673	6.30847e-05	0.000202109
Q6ZPS6	Ankib1	Old / Young	Ankyrin repeat and IBR domain-containing protein 1	ubiquitin conjugating enzyme binding,metal ion binding,ubiquitin protein ligase activity	Q6ZPS6_K635_M1	EQLSRALKETEGGCP	GlyGly (K)	1.33503	6.32189e-05	0.0002023
F6SEU4	Syngap1	Old / Young	Ras/Rap GTPase-activating protein SynGAP	GTPase activator activity,protein binding,SH3 domain binding	F6SEU4_K1229_M1	SQEEQTSKILMQYQA	GlyGly (K)	-1.20203	6.34773e-05	0.000203008
Q9Z0S1	Bpnt1	Old / Young	3'(2'),5'-bisphosphate nucleotidase 1	3'(2'),5'-bisphosphate nucleotidase activity,metal ion binding	Q9Z0S1_K277_M1	LQYNKEVKHMNSAGV	GlyGly (K)	2.63205	6.36961e-05	0.000203588
P84091	Ap2m1	Old / Young	AP-2 complex subunit mu	signal sequence binding,protein binding,lipid binding,ion channel binding,low-density lipoprotein particle receptor binding,disordered domain specific binding	P84091_K410_M1	YLKVFEPKLNYSDHD	GlyGly (K)	2.03498	6.39082e-05	0.000204146
Q8R1B4	Eif3c	Old / Young	Eukaryotic translation initiation factor 3 subunit C	RNA binding,translation initiation factor activity,translation initiation factor binding,ribosome binding	Q8R1B4_K860_M1	LALQLAEKLGSLVEN	GlyGly (K)	1.84718	6.42686e-05	0.000205159
P61793	Lpar1	Old / Young	Lysophosphatidic acid receptor 1	G-protein alpha-subunit binding,protein binding,PDZ domain binding,lysophosphatidic acid binding,lysophosphatidic acid receptor activity	P61793_K316_M1	IIYSYRDKEMSATFR	GlyGly (K)	1.40574	6.43165e-05	0.000205159
P28474	Adh5	Old / Young	Alcohol dehydrogenase class-3	alcohol dehydrogenase (NAD) activity,fatty acid binding,zinc ion binding,formaldehyde dehydrogenase activity,protein homodimerization activity,S-(hydroxymethyl)glutathione dehydrogenase activity	P28474_K120_M1	KIRVTQGKGLMPDGT	GlyGly (K)	2.79791	6.47612e-05	0.000206024
O88844	Idh1	Old / Young	Isocitrate dehydrogenase [NADP] cytoplasmic	magnesium ion binding,isocitrate dehydrogenase activity,isocitrate dehydrogenase (NADP+) activity,receptor binding,protein homodimerization activity,cadherin binding,NADP binding,NAD binding,(R)-2-hydroxyglutarate dehydrogenase activity	O88844_K58_M1	ATNDQVTKDAAEAIK	GlyGly (K)	2.63778	6.49978e-05	0.000206656
O88444	Adcy1	Old / Young	Adenylate cyclase type 1	adenylate cyclase activity,guanylate cyclase activity,calmodulin binding,ATP binding,calcium- and calmodulin-responsive adenylate cyclase activity,metal ion binding	O88444_K493_M1	GLILSDIKPAKRMKF	GlyGly (K)	-0.881191	6.51928e-05	0.000207155
P63330	Ppp2ca	Old / Young	Serine/threonine-protein phosphatase 2A catalytic subunit alpha isoform	protein serine/threonine phosphatase activity,protein binding,protein C-terminus binding,metal ion binding,protein heterodimerization activity,protein dimerization activity,GABA receptor binding	P63330_K136_M1	FYDECLRKYGNANVW	GlyGly (K)	2.21617	6.5262e-05	0.000207179
Q9QYB1	Clic4	Old / Young	Chloride intracellular channel protein 4	voltage-gated ion channel activity,chloride channel activity,protein binding,glutathione transferase activity	Q9QYB1_K60_M1	SVTTVDLKRKPADLQ	GlyGly (K)	2.91877	6.52845e-05	0.000207179
Q5DU28	Pcnxl2	Old / Young	Pecanex-like protein 2	molecular_function	Q5DU28_K1794_M1	RGSIQNNKQVLRNLI	GlyGly (K)	-0.762852	6.53146e-05	0.000207179
P63094;Q6R0H7	Gnas	Old / Young	Guanine nucleotide-binding protein G(s) subunit alpha isoforms short;Guanine nucleotide-binding protein G(s) subunit alpha isoforms XLas	;GTPase activity,signal transducer activity,insulin-like growth factor receptor binding,protein binding,GTP binding,G-protein beta/gamma-subunit complex binding,beta-2 adrenergic receptor binding,D1 dopamine receptor binding,mu-type opioid receptor binding,ionotropic glutamate receptor binding,metal ion binding,alkylglycerophosphoethanolamine phosphodiesterase activity,corticotropin-releasing hor…	P63094_K186_M1	LDKIDVIKQADYVPS	GlyGly (K)	0.759487	6.546e-05	0.000207398
P63094;Q6R0H7	Gnas	Old / Young	Guanine nucleotide-binding protein G(s) subunit alpha isoforms short;Guanine nucleotide-binding protein G(s) subunit alpha isoforms XLas	;GTPase activity,signal transducer activity,insulin-like growth factor receptor binding,protein binding,GTP binding,G-protein beta/gamma-subunit complex binding,beta-2 adrenergic receptor binding,D1 dopamine receptor binding,mu-type opioid receptor binding,ionotropic glutamate receptor binding,metal ion binding,alkylglycerophosphoethanolamine phosphodiesterase activity,corticotropin-releasing hor…	Q6R0H7_K925_M1	LDKIDVIKQADYVPS	GlyGly (K)	0.759487	6.546e-05	0.000207398
Q68FD5	Cltc	Old / Young	Clathrin heavy chain 1	RNA binding,double-stranded RNA binding,structural molecule activity,protein binding,protein kinase binding,clathrin light chain binding,disordered domain specific binding	Q68FD5_K43_M1	KFICIREKVGEQAQV	GlyGly (K)	0.848272	6.56157e-05	0.00020777
Q9EQK5	Mvp	Old / Young	Major vault protein	protein kinase binding,protein phosphatase binding,identical protein binding	Q9EQK5_K348_M1	EEGEGEEKVAHQAGD	GlyGly (K)	2.74357	6.56585e-05	0.000207785
P26041	Msn	Old / Young	Moesin	double-stranded RNA binding,actin binding,receptor binding,enzyme binding,protein kinase binding,cell adhesion molecule binding	P26041_K139_M1	SKYGDFNKEVHKSGY	GlyGly (K)	1.38037	6.5837e-05	0.000208229
Q921C1	Gjc3	Old / Young	Gap junction gamma-3 protein	gap junction channel activity,protein homodimerization activity	Q921C1_K266_M1	ELSVVEAKEPF____	GlyGly (K)	0.661304	6.59424e-05	0.000208441
P63318	Prkcg	Old / Young	Protein kinase C gamma type	protein kinase activity,protein serine/threonine kinase activity,calcium-dependent protein kinase C activity,protein serine/threonine/tyrosine kinase activity,protein binding,ATP binding,zinc ion binding	P63318_K400_M1	VDCTLVEKRVLALGG	GlyGly (K)	-0.545197	6.59979e-05	0.000208495
P08553	Nefm	Old / Young	Neurofilament medium polypeptide	structural molecule activity	P08553_K269_M1	TDISTALKEIRSQLE	GlyGly (K)	-0.504097	6.61651e-05	0.000208902
Q62465	Vat1	Old / Young	Synaptic vesicle membrane protein VAT-1 homolog	zinc ion binding,oxidoreductase activity	Q62465_K308_M1	ANLLTGPKRNLMAMA	GlyGly (K)	3.39638	6.63515e-05	0.000209369
Q9CZC8	Scrn1	Old / Young	Secernin-1	molecular_function,dipeptidase activity	Q9CZC8_K18_M1	VALPPRAKDGLVVFG	GlyGly (K)	0.987056	6.74625e-05	0.000212628
P13595	Ncam1	Old / Young	Neural cell adhesion molecule 1	protein binding,heparin binding,identical protein binding	P13595_K981_M1	KQEAPSTKGPDPEPT	GlyGly (K)	-2.14773	6.75539e-05	0.000212793
Q8BN59	Larp6	Old / Young	La-related protein 6	RNA binding,protein binding	Q8BN59_K117_M1	EKDAFLLKHVRRNKL	GlyGly (K)	2.3744	6.75931e-05	0.000212793
P13595	Ncam1	Old / Young	Neural cell adhesion molecule 1	protein binding,heparin binding,identical protein binding	P13595_K1083_M1	EKGPVETKSEPPESE	GlyGly (K)	-0.921936	6.77093e-05	0.000213036
P18872	Gnao1	Old / Young	Guanine nucleotide-binding protein G(o) subunit alpha	GTPase activity,signal transducer activity,protein binding,GTP binding,G-protein beta/gamma-subunit complex binding,G-protein coupled serotonin receptor binding,mu-type opioid receptor binding,GTPase activating protein binding,metal ion binding,corticotropin-releasing hormone receptor 1 binding	P18872_K98_M1	LGVEYGDKERKTDSK	GlyGly (K)	1.348	6.78678e-05	0.000213411
Q91XV3	Basp1	Old / Young	Brain acid soluble protein 1	transcription corepressor activity,protein binding,protein domain specific binding,transcription regulatory region DNA binding	Q91XV3_K159_M1	AAAGPEAKSDAAPAA	GlyGly (K)	-1.68878	6.80221e-05	0.000213772
P20152	Vim	Old / Young	Vimentin	glycoprotein binding,double-stranded RNA binding,structural molecule activity,structural constituent of cytoskeleton,structural constituent of eye lens,protein binding,protein C-terminus binding,identical protein binding,scaffold protein binding,keratin filament binding	P20152_K168_M1	VDQLTNDKARVEVER	GlyGly (K)	0.693934	6.81415e-05	0.000214024
P63328	Ppp3ca	Old / Young	Serine/threonine-protein phosphatase 2B catalytic subunit alpha isoform	phosphoprotein phosphatase activity,calcium-dependent protein serine/threonine phosphatase activity,protein binding,calmodulin binding,drug binding,cyclosporin A binding,enzyme binding,calmodulin-dependent protein phosphatase activity,metal ion binding,protein heterodimerization activity,protein dimerization activity	P63328_K323_M1	NNKAAVLKYENNVMN	GlyGly (K)	0.95846	6.82844e-05	0.000214349
Q80UP5	Ankrd13a	Old / Young	Ankyrin repeat domain-containing protein 13A	molecular_function	Q80UP5_K247_M1	NVAFERTKSGFWGWR	GlyGly (K)	2.31037	6.84133e-05	0.00021463
P97432	Nbr1	Old / Young	Next to BRCA1 gene 1 protein	protein binding,zinc ion binding,ubiquitin binding,mitogen-activated protein kinase binding	P97432_K110_M1	AAARTGKKPLAHYSS	GlyGly (K)	1.78653	6.85363e-05	0.000214892
Q9JHU4	Dync1h1	Old / Young	Cytoplasmic dynein 1 heavy chain 1	RNA binding,protein binding,ATP binding,ATP-dependent microtubule motor activity, minus-end-directed,dynein light chain binding,dynein intermediate chain binding,dynein light intermediate chain binding	Q9JHU4_K3755_M1	LQALNEVKGRILDDD	GlyGly (K)	1.19718	6.87195e-05	0.000215342
P35762	Cd81	Old / Young	CD81 antigen	virus receptor activity,protein binding,MHC class II protein complex binding,transferrin receptor binding	P35762_K144_M1	DDDANNAKAVVKTFH	GlyGly (K)	3.52658	6.8827e-05	0.000215431
Q8C437	Pex5l	Old / Young	PEX5-related protein	peroxisome targeting sequence binding,peroxisome matrix targeting signal-1 binding,protein binding,small GTPase binding	Q8C437_K265_M1	FHTENPFKDWPGAFE	GlyGly (K)	1.85092	6.92567e-05	0.000216382
Q9D154	Serpinb1a	Old / Young	Leukocyte elastase inhibitor A	serine-type endopeptidase inhibitor activity	Q9D154_K277_M1	HVKLPRFKIEESYTL	GlyGly (K)	0.981768	6.929e-05	0.000216382
Q64516	Gk	Old / Young	Glycerol kinase	glycerol kinase activity,ATP binding	Q64516_K6_M1	__MAAAKKAVLGPLV	GlyGly (K)	-0.689723	7.01252e-05	0.000218865
Q68FD5	Cltc	Old / Young	Clathrin heavy chain 1	RNA binding,double-stranded RNA binding,structural molecule activity,protein binding,protein kinase binding,clathrin light chain binding,disordered domain specific binding	Q68FD5_K619_M1	HIAQLCEKAGLLQRA	GlyGly (K)	-0.297949	7.08034e-05	0.000220803
Q9QZQ8	H2afy	Old / Young	Core histone macro-H2A.1	rDNA binding,RNA polymerase II regulatory region sequence-specific DNA binding,RNA polymerase II core promoter sequence-specific DNA binding,core promoter sequence-specific DNA binding,chromatin binding,double-stranded methylated DNA binding,enzyme binding,protein kinase binding,protein serine/threonine kinase inhibitor activity,chromatin DNA binding,nucleosomal DNA binding,transcription regulato…	Q9QZQ8_K167_M1	KKQGEVSKAASADST	GlyGly (K)	-0.92705	7.08681e-05	0.000220803
Q60770	Stxbp3	Old / Young	Syntaxin-binding protein 3	protein binding,syntaxin-1 binding,syntaxin binding	Q60770_K224_M1	DYYKIDEKGLIKGKT	GlyGly (K)	1.35288	7.09126e-05	0.000220815
P15105	Glul	Old / Young	Glutamine synthetase	magnesium ion binding,glutamate decarboxylase activity,glutamate-ammonia ligase activity,protein binding,ATP binding,glutamate binding,manganese ion binding,identical protein binding,dynein light chain binding	P15105_K291_M1	HIRAYDPKGGLDNAR	GlyGly (K)	0.51151	7.14369e-05	0.000222321
Q8BG67	Efr3a	Old / Young	Protein EFR3 homolog A	protein homodimerization activity	Q8BG67_K369_M1	GSVTVSSKDNDEKIV	GlyGly (K)	-0.471838	7.1688e-05	0.000222682
Q8C7R4	Uba6	Old / Young	Ubiquitin-like modifier-activating enzyme 6	ubiquitin activating enzyme activity,protein binding,ATP binding,FAT10 activating enzyme activity	Q8C7R4_K628_M1	EIPFCTLKSFPAAIE	GlyGly (K)	3.82167	7.17168e-05	0.000222682
P28663	Napb	Old / Young	Beta-soluble NSF attachment protein	soluble NSF attachment protein activity,protein binding,syntaxin binding	P28663_K285_M1	TMLLRIKKSIQGDGE	GlyGly (K)	1.03605	7.17772e-05	0.000222743
P55088	Aqp4	Old / Young	Aquaporin-4	water channel activity	P55088_K310_M1	DIDRGEEKKGKDSSG	GlyGly (K)	0.74526	7.22635e-05	0.000223996
P63017	Hspa8	Old / Young	Heat shock cognate 71 kDa protein	G-protein coupled receptor binding,phosphatidylserine binding,RNA binding,protein binding,ATP binding,ATPase activity,enzyme binding,MHC class II protein complex binding,heat shock protein binding,ubiquitin protein ligase binding,ATPase activity, coupled,cadherin binding,unfolded protein binding,C3HC4-type RING finger domain binding	P63017_K423_M1	RNTTIPTKQTQTFTT	GlyGly (K)	1.35758	7.26714e-05	0.000225132
P17710	Hk1	Old / Young	Hexokinase-1	glucokinase activity,hexokinase activity,protein binding,ATP binding,glucose binding,fructokinase activity,mannokinase activity	P17710_K402_M1	VAAIETDKEGVQNAK	GlyGly (K)	1.77072	7.31511e-05	0.00022631
Q02053	Uba1	Old / Young	Ubiquitin-like modifier-activating enzyme 1	RNA binding,ubiquitin activating enzyme activity,protein binding,ATP binding	Q02053_K627_M1	SSQDPPEKSIPICTL	GlyGly (K)	1.11673	7.31696e-05	0.00022631
Q9DB20	Atp5o	Old / Young	ATP synthase subunit O, mitochondrial	steroid binding,drug binding,ATPase activity,protein complex binding,proton-transporting ATP synthase activity, rotational mechanism	Q9DB20_K84_M1	AVLNPYIKRTVKVKS	GlyGly (K)	-1.14069	7.33484e-05	0.000226456
P56399	Usp5	Old / Young	Ubiquitin carboxyl-terminal hydrolase 5	thiol-dependent ubiquitin-specific protease activity,protein binding,zinc ion binding,ubiquitin binding	P56399_K360_M1	KYVDKLEKIFQNAPT	GlyGly (K)	0.755557	7.3426e-05	0.000226567
P01899	H2-D1	Old / Young	H-2 class I histocompatibility antigen, D-B alpha chain		P01899_K340_M1	RRRNTGGKGGDYALA	GlyGly (K)	1.76403	7.5086e-05	0.000231164
P68404	Prkcb	Old / Young	Protein kinase C beta type	chromatin binding,protein serine/threonine kinase activity,protein kinase C activity,protein kinase C binding,calcium channel regulator activity,protein binding,ATP binding,zinc ion binding,ligand-dependent nuclear receptor transcription coactivator activity,histone kinase activity (H3-T6 specific),histone binding,androgen receptor binding	P68404_K216_M1	KQKTKTIKCSLNPEW	GlyGly (K)	-0.107366	7.53206e-05	0.000231494
Q9CQI6	Cotl1	Old / Young	Coactosin-like protein	actin binding,protein binding,enzyme binding	Q9CQI6_K118_M1	EFVISDRKELEEDFI	GlyGly (K)	2.3148	7.54492e-05	0.000231758
Q9D154	Serpinb1a	Old / Young	Leukocyte elastase inhibitor A	serine-type endopeptidase inhibitor activity	Q9D154_K96_M1	ANRLYGEKTYNFLPE	GlyGly (K)	5.15871	7.58729e-05	0.000232727
Q9Z0S6	Cldn10	Old / Young	Claudin-10	structural molecule activity,identical protein binding	Q9Z0S6_K217_M1	QGGEGDFKTTGPSKQ	GlyGly (K)	-0.65885	7.58928e-05	0.000232727
Q99K85	Psat1	Old / Young	Phosphoserine aminotransferase	O-phospho-L-serine:2-oxoglutarate aminotransferase activity	Q99K85_K27_M1	SVLLEIQKQLLDYRG	GlyGly (K)	2.3995	7.62048e-05	0.00023342
Q3USB7	Plcl1	Old / Young	Inactive phospholipase C-like protein 1	phosphatidylinositol phospholipase C activity,signal transducer activity,GABA receptor binding,inositol 1,4,5 trisphosphate binding	Q3USB7_K966_M1	GAIPDVQKRMLAAYD	GlyGly (K)	2.17483	7.71488e-05	0.000235806
P17156	Hspa2	Old / Young	Heat shock-related 70 kDa protein 2	protein binding,ATP binding,enzyme binding,unfolded protein binding,glycolipid binding,disordered domain specific binding	P17156_K454_M1	EGERAMTKDNNLLGK	GlyGly (K)	0.681297	7.71573e-05	0.000235806
P68372	Tubb4b	Old / Young	Tubulin beta-4B chain	double-stranded RNA binding,GTPase activity,structural constituent of cytoskeleton,GTP binding	P68372_K379_M1	TAIQELFKRISEQFT	GlyGly (K)	3.27957	7.73103e-05	0.000236013
P42932	Cct8	Old / Young	T-complex protein 1 subunit theta	protein binding,ATP binding,protein binding involved in protein folding,cadherin binding,unfolded protein binding	P42932_K466_M1	KANEVISKLYSVHQE	GlyGly (K)	1.16788	7.73117e-05	0.000236013
Q9D1E6	Tbcb	Old / Young	Tubulin-folding cofactor B	protein binding	Q9D1E6_K103_M1	GEYEDVSKVEKYEIS	GlyGly (K)	2.05171	7.76901e-05	0.00023677
Q99PT1	Arhgdia	Old / Young	Rho GDP-dissociation inhibitor 1	Rho GDP-dissociation inhibitor activity,GTPase activator activity,fatty acid binding,protein binding,Rho GTPase binding,protein kinase binding,Hsp90 protein binding	Q99PT1_K52_M1	DESLRKYKEALLGRV	GlyGly (K)	0.725778	7.78766e-05	0.000237069
Q8BG51	Rhot1	Old / Young	Mitochondrial Rho GTPase 1	GTPase activity,calcium ion binding,GTP binding	Q8BG51_K200_M1	EMKPACIKALTRIFK	GlyGly (K)	-0.44655	7.79271e-05	0.000237069
Q8K097	Faim2	Old / Young	Protein lifeguard 2	protein binding	Q8K097_K11_M1	GKLSVANKAPGTEGQ	GlyGly (K)	-0.734975	7.79625e-05	0.000237069
P19096	Fasn	Old / Young	Fatty acid synthase	RNA binding,fatty acid synthase activity,[acyl-carrier-protein] S-acetyltransferase activity,[acyl-carrier-protein] S-malonyltransferase activity,3-oxoacyl-[acyl-carrier-protein] synthase activity,3-oxoacyl-[acyl-carrier-protein] reductase (NADPH) activity,3-hydroxypalmitoyl-[acyl-carrier-protein] dehydratase activity,enoyl-[acyl-carrier-protein] reductase (NADPH, B-specific) activity,oleoyl-[acy…	P19096_K1276_M1	DRHPQALKDVQTKLQ	GlyGly (K)	0.970316	7.8011e-05	0.000237084
Q9QYJ0	Dnaja2	Old / Young	DnaJ homolog subfamily A member 2	ATPase activator activity,ATP binding,heat shock protein binding,metal ion binding,unfolded protein binding,chaperone binding	Q9QYJ0_K62_M1	EVLSNPEKRELYDRY	GlyGly (K)	1.23781	7.81481e-05	0.000237368
Q64455	Ptprj	Old / Young	Receptor-type tyrosine-protein phosphatase eta	protein tyrosine phosphatase activity,platelet-derived growth factor receptor binding,beta-catenin binding,phosphatase activity,protein kinase binding,gamma-catenin binding,mitogen-activated protein kinase binding,delta-catenin binding	Q64455_K905_M1	RKKRTDAKNNEVSFS	GlyGly (K)	-0.496128	7.90386e-05	0.000239938
Q9WVK8	Cyp46a1	Old / Young	Cholesterol 24-hydroxylase	iron ion binding,heme binding,cholesterol 24-hydroxylase activity	Q9WVK8_K339_M1	VDEVVGSKRHLDYED	GlyGly (K)	-0.779138	7.92095e-05	0.000240323
Q60790	Rasa3	Old / Young	Ras GTPase-activating protein 3	GTPase activator activity,calcium-release channel activity,metal ion binding	Q60790_K418_M1	EIDPVKLKDGENLEN	GlyGly (K)	2.06852	7.94219e-05	0.000240833
Q7TME0	Lppr4	Old / Young	Lipid phosphate phosphatase-related protein type 4	protein binding,phosphatidate phosphatase activity,lipid phosphatase activity	Q7TME0_K391_M1	ASSLTNLKRANADVE	GlyGly (K)	-1.18472	7.99715e-05	0.000241471
P27600	Gna12	Old / Young	Guanine nucleotide-binding protein subunit alpha-12	GTPase activity,signal transducer activity,GTP binding,G-protein beta/gamma-subunit complex binding,D5 dopamine receptor binding,metal ion binding	P27600_K73_M1	SGKSTFLKQMRIIHG	GlyGly (K)	2.42629	7.99783e-05	0.000241471
P16330	Cnp	Old / Young	2',3'-cyclic-nucleotide 3'-phosphodiesterase	RNA binding,2',3'-cyclic-nucleotide 3'-phosphodiesterase activity,cyclic nucleotide binding	P16330_K174_M1	QLSADDLKKLKPGLE	GlyGly (K)	0.3988	8.05683e-05	0.000242784
O88704	Hcn1	Old / Young	Potassium/sodium hyperpolarization-activated cyclic nucleotide-gated channel 1	intracellular cAMP activated cation channel activity,voltage-gated sodium channel activity,voltage-gated potassium channel activity,protein binding,voltage-gated cation channel activity,cAMP binding,identical protein binding	O88704_K593_M1	KNSILLQKFQKDLNT	GlyGly (K)	-0.673673	8.0583e-05	0.000242784
Q8K183	Pdxk	Old / Young	Pyridoxal kinase	magnesium ion binding,ATP binding,zinc ion binding,pyridoxal kinase activity,pyridoxal phosphate binding,potassium ion binding,sodium ion binding,lithium ion binding,protein homodimerization activity	Q8K183_K283_M1	AEAGEGQKPSPAQLE	GlyGly (K)	2.29442	8.06009e-05	0.000242784
P19096	Fasn	Old / Young	Fatty acid synthase	RNA binding,fatty acid synthase activity,[acyl-carrier-protein] S-acetyltransferase activity,[acyl-carrier-protein] S-malonyltransferase activity,3-oxoacyl-[acyl-carrier-protein] synthase activity,3-oxoacyl-[acyl-carrier-protein] reductase (NADPH) activity,3-hydroxypalmitoyl-[acyl-carrier-protein] dehydratase activity,enoyl-[acyl-carrier-protein] reductase (NADPH, B-specific) activity,oleoyl-[acy…	P19096_K993_M1	LTQGEVYKELRLRGY	GlyGly (K)	3.2658	8.09636e-05	0.000243613
Q8K2T1	Nmral1	Old / Young	NmrA-like family domain-containing protein 1	molecular_function	Q8K2T1_K258_M1	TTPEDYEKLGFQGAQ	GlyGly (K)	1.75645	8.09657e-05	0.000243613
P50247	Ahcy	Old / Young	Adenosylhomocysteinase	adenosylhomocysteinase activity,copper ion binding,protein binding,protein self-association,NAD binding	P50247_K389_M1	GVHFLPKKLDEAVAE	GlyGly (K)	2.41701	8.14086e-05	0.000244745
P11983	Tcp1	Old / Young	T-complex protein 1 subunit alpha	RNA binding,protein binding,ATP binding,ubiquitin protein ligase binding,protein binding involved in protein folding,unfolded protein binding	P11983_K111_M1	ADELVKQKIHPTSVI	GlyGly (K)	1.70228	8.15217e-05	0.000244745
P68404	Prkcb	Old / Young	Protein kinase C beta type	chromatin binding,protein serine/threonine kinase activity,protein kinase C activity,protein kinase C binding,calcium channel regulator activity,protein binding,ATP binding,zinc ion binding,ligand-dependent nuclear receptor transcription coactivator activity,histone kinase activity (H3-T6 specific),histone binding,androgen receptor binding	P68404_K320_M1	GTKAPEEKTANTISK	GlyGly (K)	-1.10967	8.17333e-05	0.00024511
P17879;Q61696	Hspa1b;Hspa1a	Old / Young	Heat shock 70 kDa protein 1B;Heat shock 70 kDa protein 1A	protein binding,ATP binding;RNA polymerase II transcription corepressor activity,G-protein coupled receptor binding,RNA binding,receptor binding,protein binding,ATP binding,ATPase activity,enzyme binding,heat shock protein binding,denatured protein binding,ubiquitin protein ligase binding,ATPase activity, coupled,histone deacetylase binding,protein binding involved in protein folding,cadherin bin…	P17879_K108_M1	PKVQVNYKGESRSFF	GlyGly (K)	0.515058	8.18278e-05	0.000245123
P17879;Q61696	Hspa1b;Hspa1a	Old / Young	Heat shock 70 kDa protein 1B;Heat shock 70 kDa protein 1A	protein binding,ATP binding;RNA polymerase II transcription corepressor activity,G-protein coupled receptor binding,RNA binding,receptor binding,protein binding,ATP binding,ATPase activity,enzyme binding,heat shock protein binding,denatured protein binding,ubiquitin protein ligase binding,ATPase activity, coupled,histone deacetylase binding,protein binding involved in protein folding,cadherin bin…	Q61696_K108_M1	PKVQVNYKGESRSFF	GlyGly (K)	0.515058	8.18278e-05	0.000245123
Q8BR90	NaN	Old / Young	UPF0600 protein C5orf51 homolog	molecular_function	Q8BR90_K46_M1	RASAALEKLKLLCGE	GlyGly (K)	2.86262	8.20523e-05	0.000245573
Q60932	Vdac1	Old / Young	Voltage-dependent anion-selective channel protein 1	nucleotide binding,protein binding,voltage-gated anion channel activity,porin activity,protein kinase binding,protein complex binding,ion channel binding	Q60932_K74_M1	VNGSLETKYRWTEYG	GlyGly (K)	-0.750369	8.20682e-05	0.000245573
O88703	Hcn2	Old / Young	Potassium/sodium hyperpolarization-activated cyclic nucleotide-gated channel 2	intracellular cAMP activated cation channel activity,voltage-gated sodium channel activity,voltage-gated potassium channel activity,protein binding,cAMP binding,identical protein binding	O88703_K472_M1	LPADFRQKIHDYYEH	GlyGly (K)	3.30668	8.22405e-05	0.000245953
Q99K85	Psat1	Old / Young	Phosphoserine aminotransferase	O-phospho-L-serine:2-oxoglutarate aminotransferase activity	Q99K85_K362_M1	EKLAAFMKNFLEMHQ	GlyGly (K)	2.83148	8.26212e-05	0.00024682
P80560	Ptprn2	Old / Young	Receptor-type tyrosine-protein phosphatase N2	protein tyrosine phosphatase activity,protein binding	P80560_K733_M1	KNKNRLEKEWEALCA	GlyGly (K)	1.522	8.30755e-05	0.000247769
Q8BHY3	Ano1	Old / Young	Anoctamin-1	calcium activated cation channel activity,intracellular calcium activated chloride channel activity,voltage-gated chloride channel activity,chloride channel activity,iodide transmembrane transporter activity,protein homodimerization activity,protein heterodimerization activity	Q8BHY3_K899_M1	DISQQIHKEKVLMVE	GlyGly (K)	1.00423	8.34515e-05	0.000248754
Q91XM9	Dlg2	Old / Young	Disks large homolog 2	guanylate kinase activity,protein binding,kinase binding,ionotropic glutamate receptor binding	Q91XM9_K618_M1	KTVKFNAKPGVIDSK	GlyGly (K)	-0.919638	8.40756e-05	0.000250366
P46096	Syt1	Old / Young	Synaptotagmin-1	SNARE binding,phosphatidylserine binding,calcium ion binding,protein binding,calmodulin binding,calcium-dependent phospholipid binding,phosphatidylinositol-4,5-bisphosphate binding,protein C-terminus binding,syntaxin-1 binding,clathrin binding,syntaxin-3 binding,identical protein binding,protein heterodimerization activity,calcium-dependent protein binding,low-density lipoprotein particle recepto…	P46096_K119_M1	TMKDQALKDDDAETG	GlyGly (K)	-0.52748	8.41179e-05	0.000250366
Q6PIE5	Atp1a2	Old / Young	Sodium/potassium-transporting ATPase subunit alpha-2	sodium:potassium-exchanging ATPase activity,protein binding,chaperone binding,steroid hormone binding,ATP binding,drug binding,ATPase activity,potassium ion binding,sodium ion binding	Q6PIE5_K474_M1	KMRDRNPKVAEIPFN	GlyGly (K)	-0.796213	8.41762e-05	0.000250366
Q60668	Hnrnpd	Old / Young	Heterogeneous nuclear ribonucleoprotein D0	AT DNA binding,chromatin binding,RNA binding,protein binding,transcription factor binding,mRNA 3'-UTR AU-rich region binding,telomeric DNA binding,histone deacetylase binding	Q60668_K197_M1	SPDTPEEKIREYFGG	GlyGly (K)	-0.615649	8.43372e-05	0.000250571
P54923	Adprh	Old / Young	[Protein ADP-ribosylarginine] hydrolase	magnesium ion binding,ADP-ribosylarginine hydrolase activity,GTPase activator activity,Rab GTPase binding	P54923_K335_M1	VNPANYEKLEYRQRL	GlyGly (K)	1.72528	8.43373e-05	0.000250571
P58252	Eef2	Old / Young	Elongation factor 2	p53 binding,RNA binding,translation elongation factor activity,GTPase activity,protein binding,GTP binding,5S rRNA binding,protein kinase binding,ribosome binding,cadherin binding,actin filament binding	P58252_K512_M1	VRVAVEAKNPADLPK	GlyGly (K)	1.05387	8.46664e-05	0.000251
Q9JKK7	Tmod2	Old / Young	Tropomodulin-2	actin binding,tropomyosin binding	Q9JKK7_K23_M1	DEDELLGKLSEEELK	GlyGly (K)	1.84068	8.52596e-05	0.000252429
Q62048	Pea15	Old / Young	Astrocytic phosphoprotein PEA-15	protein kinase C binding	Q62048_K35_M1	KEDIPSEKSEEITTG	GlyGly (K)	4.16342	8.52876e-05	0.000252429
P62743	Ap2s1	Old / Young	AP-2 complex subunit sigma	protein binding,protein transporter activity	P62743_K133_M1	TSQTKVLKQLLMLQS	GlyGly (K)	1.11689	8.55582e-05	0.000252955
Q9CPY7	Lap3	Old / Young	Cytosol aminopeptidase	aminopeptidase activity,peptidase activity,metalloexopeptidase activity,manganese ion binding	Q9CPY7_K45_M1	LGIYAKDKDDDLPQF	GlyGly (K)	3.36466	8.61502e-05	0.00025429
Q64514	Tpp2	Old / Young	Tripeptidyl-peptidase 2	aminopeptidase activity,serine-type endopeptidase activity,tripeptidyl-peptidase activity,peptide binding	Q64514_K109_M1	NWTNPLGKYHIGIKN	GlyGly (K)	1.10617	8.68109e-05	0.000255963
Q01097	Grin2b	Old / Young	Glutamate receptor ionotropic, NMDA 2B	NMDA glutamate receptor activity,extracellular-glutamate-gated ion channel activity,cation channel activity,calcium channel activity,protein binding,zinc ion binding,glycine binding,neurotransmitter receptor activity involved in regulation of postsynaptic membrane potential	Q01097_K1041_M1	QLSDLYGKFSFKSDR	GlyGly (K)	-0.942517	8.70731e-05	0.000256458
Q9JHG2	Rcan2	Old / Young	Calcipressin-2	nucleic acid binding,calcium-dependent protein serine/threonine phosphatase regulator activity	Q9JHG2_K31_M1	TNQEVKEKFEGLFRT	GlyGly (K)	3.78356	8.71411e-05	0.000256519
Q60771	Cldn11	Old / Young	Claudin-11	structural molecule activity,protein binding,identical protein binding	Q60771_K43_M1	YTIPTCRKMDELGSK	GlyGly (K)	4.82805	8.75997e-05	0.000257352
P70280	Vamp7	Old / Young	Vesicle-associated membrane protein 7	SNARE binding,SNAP receptor activity,protein binding,syntaxin binding	P70280_K160_M1	RLELLIDKTENLVDS	GlyGly (K)	1.60704	8.76131e-05	0.000257352
P62748	Hpcal1	Old / Young	Hippocalcin-like protein 1	calcium ion binding,protein binding	P62748_K7_M1	_MGKQNSKLRPEVLQ	GlyGly (K)	-0.501135	8.79359e-05	0.00025816
P50396	Gdi1	Old / Young	Rab GDP dissociation inhibitor alpha	Rab GDP-dissociation inhibitor activity,GTPase activator activity,oxidoreductase activity,Rab GTPase binding	P50396_K435_M1	AFDFENMKRKQNDVF	GlyGly (K)	1.08439	8.8236e-05	0.000258902
P56399	Usp5	Old / Young	Ubiquitin carboxyl-terminal hydrolase 5	thiol-dependent ubiquitin-specific protease activity,protein binding,zinc ion binding,ubiquitin binding	P56399_K499_M1	PMDAALNKEELLEYE	GlyGly (K)	1.92904	8.84727e-05	0.000259349
Q60634	Flot2	Old / Young	Flotillin-2	protease binding,ionotropic glutamate receptor binding,protein heterodimerization activity	Q60634_K370_M1	ALPQIAAKISAPLTK	GlyGly (K)	1.57382	8.84839e-05	0.000259349
P16858	Gapdh	Old / Young	Glyceraldehyde-3-phosphate dehydrogenase	glyceraldehyde-3-phosphate dehydrogenase (NAD+) (phosphorylating) activity,protein binding,microtubule binding,aspartic-type endopeptidase inhibitor activity,enzyme binding,peptidyl-cysteine S-nitrosylase activity,identical protein binding,NADP binding,NAD binding,disordered domain specific binding	P16858_K143_M1	EKYDNSLKIVSNASC	GlyGly (K)	0.702371	8.86678e-05	0.000259748
Q8VDN2	Atp1a1	Old / Young	Sodium/potassium-transporting ATPase subunit alpha-1	sodium:potassium-exchanging ATPase activity,protein binding,ATP binding,phosphatase activity,protein kinase binding,protein domain specific binding,ankyrin binding,potassium ion binding,sodium ion binding,ADP binding,phosphatidylinositol 3-kinase binding,chaperone binding,steroid hormone binding	Q8VDN2_K508_M1	PKHLLVMKGAPERIL	GlyGly (K)	0.931168	8.89123e-05	0.000260325
Q62465	Vat1	Old / Young	Synaptic vesicle membrane protein VAT-1 homolog	zinc ion binding,oxidoreductase activity	Q62465_K284_M1	LGGSDTAKGYHLLKP	GlyGly (K)	3.34279	8.92198e-05	0.000261084
P31750	Akt1	Old / Young	RAC-alpha serine/threonine-protein kinase	protein kinase activity,protein serine/threonine kinase activity,protein serine/threonine/tyrosine kinase activity,protein tyrosine kinase activity,protein kinase C binding,protein binding,ATP binding,phosphatidylinositol-3,4,5-trisphosphate binding,kinase activity,protein kinase binding,nitric-oxide synthase regulator activity,GTPase activating protein binding,identical protein binding,protein h…	P31750_K377_M1	RTLGPEAKSLLSGLL	GlyGly (K)	1.04017	8.93331e-05	0.000261275
G5E829	Atp2b1	Old / Young	Plasma membrane calcium-transporting ATPase 1	calcium-transporting ATPase activity,protein binding,calmodulin binding,ATP binding,calcium ion transmembrane transporter activity,PDZ domain binding,metal ion binding	G5E829_K634_M1	RDRDDIVKTVIEPMA	GlyGly (K)	-0.35337	8.9876e-05	0.000262606
Q99KJ8	Dctn2	Old / Young	Dynactin subunit 2	motor activity,protein binding,spectrin binding,identical protein binding	Q99KJ8_K5_M1	___MADPKYADLPGI	GlyGly (K)	4.20504	8.9933e-05	0.000262606
O35633	Slc32a1	Old / Young	Vesicular inhibitory amino acid transporter	glycine transmembrane transporter activity,gamma-aminobutyric acid:proton symporter activity	O35633_K113_M1	GEFGGHDKPKITAWE	GlyGly (K)	1.34283	9.00287e-05	0.000262698
P50396	Gdi1	Old / Young	Rab GDP dissociation inhibitor alpha	Rab GDP-dissociation inhibitor activity,GTPase activator activity,oxidoreductase activity,Rab GTPase binding	P50396_K174_M1	SMRDVYRKFDLGQDV	GlyGly (K)	2.79964	9.07876e-05	0.000264534
Q02053	Uba1	Old / Young	Ubiquitin-like modifier-activating enzyme 1	RNA binding,ubiquitin activating enzyme activity,protein binding,ATP binding	Q02053_K385_M1	LDEDLIRKLAYVAAG	GlyGly (K)	0.808243	9.09304e-05	0.000264711
P61205;P84078	Arf3;Arf1	Old / Young	ADP-ribosylation factor 3;ADP-ribosylation factor 1	GTP binding;magnesium ion binding,RNA binding,protein binding,GTP binding,GDP binding,protein domain specific binding,protein heterodimerization activity,phospholipase D activator activity	P61205_K36_M1	GKTTILYKLKLGEIV	GlyGly (K)	0.730261	9.09998e-05	0.000264711
P61205;P84078	Arf3;Arf1	Old / Young	ADP-ribosylation factor 3;ADP-ribosylation factor 1	GTP binding;magnesium ion binding,RNA binding,protein binding,GTP binding,GDP binding,protein domain specific binding,protein heterodimerization activity,phospholipase D activator activity	P84078_K36_M1	GKTTILYKLKLGEIV	GlyGly (K)	0.730261	9.09998e-05	0.000264711
Q61271	Acvr1b	Old / Young	Activin receptor type-1B	protein serine/threonine kinase activity,transmembrane receptor protein serine/threonine kinase activity,receptor signaling protein serine/threonine kinase activity,protein binding,ATP binding,activin receptor activity, type I,inhibin binding,SMAD binding,metal ion binding,activin binding,activin-activated receptor activity,growth factor binding	Q61271_K215_M1	VLQEIIGKGRFGEVW	GlyGly (K)	-0.708864	9.10431e-05	0.000264711
Q8R5C5	Actr1b	Old / Young	Beta-centractin	molecular_function,ATP binding	Q8R5C5_K308_M1	SGGSTLFKGFGDRLL	GlyGly (K)	2.23947	9.13131e-05	0.000265126
P50153	Gng4	Old / Young	Guanine nucleotide-binding protein G(I)/G(S)/G(O) subunit gamma-4	GTPase activity,signal transducer activity	P50153_K24_M1	RKAVEQLKMEACMDR	GlyGly (K)	-0.762594	9.13459e-05	0.000265126
Q5Y5T1	Zdhhc20	Old / Young	Probable palmitoyltransferase ZDHHC20	palmitoyltransferase activity,protein-cysteine S-palmitoyltransferase activity	Q5Y5T1_K123_M1	IYTTSASKAIRYCEK	GlyGly (K)	0.425192	9.13807e-05	0.000265126
Q9D8E6	Rpl4	Old / Young	60S ribosomal protein L4	RNA binding,structural constituent of ribosome,protein binding	Q9D8E6_K294_M1	TDLSRILKSPEIQRA	GlyGly (K)	-0.379858	9.1568e-05	0.000265528
Q5DU25	Iqsec2	Old / Young	IQ motif and SEC7 domain-containing protein 2	ARF guanyl-nucleotide exchange factor activity	Q5DU25_K903_M1	MKLDDFIKNLRGVDN	GlyGly (K)	-1.20604	9.24144e-05	0.000267412
O89051	Itm2b	Old / Young	Integral membrane protein 2B	beta-amyloid binding,ATP binding	O89051_K95_M1	YCGLKYIKDDVILNE	GlyGly (K)	3.29289	9.3474e-05	0.000269904
[truncated: 5,571 more rows]

## Sheet: Brain Aging Phospho
#Spectronaut Candidates table output
[truncated: 10,508 more rows]

[truncated: 5 more sheets: Brain Aging Acetyl., Column Key Proteome, Brain Aging Proteome, Column Key Transcr., Transcr.]
