# Supplementary material for: Aging and diet alter the protein ubiquitylation landscape in the mouse brain
Source: Nat Commun. 2025 Jun 6;16:5266. doi: 10.1038/s41467-025-60542-6 (PMC12144301; doi:10.1038/s41467-025-60542-6)
Supplement: Supplementary file 4 — Supplementary Data 2 [file 41467_2025_60542_MOESM4_ESM.xlsx]

## Sheet: Column Key
	Column Header	Meaning
	Genes	Gene symbol
	UniProtIds	Uniprot ID
	Comparison..group1.group2.	Experimental groups compared
	ProteinDescriptions	Detailed protein description
	GO.Molecular.Function	Protein molecular function annotated form GO
	PTM.CollapseKey	Modified residue
	PTM.FlankingRegion	Peptide sequence flanking the modification
	PTM.ModificationTitle.1	Type of modification
	AVG.Log2.Ratio	Log2 fold change
	Pvalue	PValue from differential abundance analysis (Spectronaut)
	Qvalue	QValue from differential abundance analysis (Spectronaut)

## Sheet: Liver Aging Ubiquit.
#Spectronaut Candidates table output
UniProtIds	Genes	Comparison..group1.group2.	ProteinDescriptions	GO.Molecular.Function	PTM.CollapseKey	PTM.FlankingRegion	PTM.ModificationTitle	AVG.Log2.Ratio	Pvalue	Qvalue
P49312	Hnrnpa1	Old / Young	Heterogeneous nuclear ribonucleoprotein A1	single-stranded DNA binding,RNA binding	P49312_K298_M1	GGGQYFAKPRNQGGY	GlyGly (K)	1.41274	9.22372e-08	9.21079e-05
P00493	Hprt1	Old / Young	Hypoxanthine-guanine phosphoribosyltransferase	nucleotide binding,magnesium ion binding,hypoxanthine phosphoribosyltransferase activity,identical protein binding,protein homodimerization activity,guanine phosphoribosyltransferase activity	P00493_K151_M1	QTLLSLVKQYSPKMV	GlyGly (K)	3.83912	1.87693e-07	9.21079e-05
Q01853	Vcp	Old / Young	Transitional endoplasmic reticulum ATPase	RNA binding,protein binding,ATP binding,lipid binding,ATPase activity,protein phosphatase binding,protein domain specific binding,polyubiquitin binding,ubiquitin protein ligase binding,deubiquitinase activator activity,K48-linked polyubiquitin binding,MHC class I protein binding,identical protein binding,ADP binding,ubiquitin-like protein ligase binding,BAT3 complex binding,ubiquitin-specific pro…	Q01853_K502_M1	YPVEHPDKFLKFGMT	GlyGly (K)	-0.721615	2.42426e-07	9.21079e-05
P41216	Acsl1	Old / Young	Long-chain-fatty-acid--CoA ligase 1	long-chain fatty acid-CoA ligase activity,ATP binding,decanoate--CoA ligase activity	P41216_K676_M1	GLLTPTLKAKRPELR	GlyGly (K)	-4.11135	2.51069e-07	9.21079e-05
P16015	Ca3	Old / Young	Carbonic anhydrase 3	carbonate dehydratase activity,zinc ion binding,nickel cation binding,phosphatase activity	P16015_K64_M1	KTILNNGKTCRVVFD	GlyGly (K)	-4.2126	4.36342e-07	9.21079e-05
P62908	Rps3	Old / Young	40S ribosomal protein S3	DNA binding,damaged DNA binding,RNA binding,mRNA binding,structural constituent of ribosome,DNA-(apurinic or apyrimidinic site) lyase activity,endodeoxyribonuclease activity,protein binding,microtubule binding,transcription factor binding,oxidized purine nucleobase lesion DNA N-glycosylase activity,tubulin binding,enzyme binding,kinase binding,protein kinase binding,Hsp70 protein binding,SUMO bin…	P62908_K214_M1	HVSIVEPKDEILPTT	GlyGly (K)	-1.02058	5.95337e-07	0.000115198
P57780	Actn4	Old / Young	Alpha-actinin-4	RNA polymerase II regulatory region sequence-specific DNA binding,nucleoside binding,RNA binding,calcium ion binding,protein binding,ligand-dependent nuclear receptor transcription coactivator activity,chromatin DNA binding,nuclear hormone receptor binding,protein homodimerization activity,retinoic acid receptor binding,ion channel binding,protein N-terminus binding,actin filament binding	P57780_K332_M1	TIQEMQQKLEDFRDY	GlyGly (K)	4.24486	1.03502e-06	0.000146416
E9Q555	Rnf213	Old / Young	E3 ubiquitin-protein ligase RNF213	ubiquitin-protein transferase activity,ATPase activity,metal ion binding	E9Q555_K1198_M1	DIREMASKLDSLKDS	GlyGly (K)	4.07253	1.13501e-06	0.000146416
Q9D6Y9	Gbe1	Old / Young	1,4-alpha-glucan-branching enzyme	1,4-alpha-glucan branching enzyme activity,hydrolase activity, hydrolyzing O-glycosyl compounds,carbohydrate binding,cation binding	Q9D6Y9_K143_M1	IPHGSKLKVVITSKS	GlyGly (K)	5.3609	1.71611e-06	0.000168786
Q6TCG2	Paqr9	Old / Young	Progestin and adipoQ receptor family member 9	steroid hormone receptor activity,steroid binding	Q6TCG2_K40_M1	SPPAATTKPLLRWDE	GlyGly (K)	-1.21562	1.74456e-06	0.000168786
Q8C196	Cps1	Old / Young	Carbamoyl-phosphate synthase [ammonia], mitochondrial	carbamoyl-phosphate synthase (ammonia) activity,carbamoyl-phosphate synthase (glutamine-hydrolyzing) activity,endopeptidase activity,calcium ion binding,protein binding,ATP binding,phospholipid binding,glutamate binding,protein complex binding,modified amino acid binding	Q8C196_K1486_M1	KSRTVDSKSLFHYRQ	GlyGly (K)	-1.34807	2.21441e-06	0.000177691
Q05421	Cyp2e1	Old / Young	Cytochrome P450 2E1	monooxygenase activity,iron ion binding,arachidonic acid epoxygenase activity,steroid hydroxylase activity,oxidoreductase activity,oxidoreductase activity, acting on paired donors, with incorporation or reduction of molecular oxygen, reduced flavin or flavoprotein as one donor, and incorporation of one atom of oxygen,enzyme binding,heme binding	Q05421_K159_M1	HFLVEELKKTKGQPF	GlyGly (K)	-1.01856	2.2721e-06	0.000177691
Q91ZJ5	Ugp2	Old / Young	UTP--glucose-1-phosphate uridylyltransferase	UTP:glucose-1-phosphate uridylyltransferase activity,glucose binding,pyrimidine ribonucleotide binding,identical protein binding,metal ion binding	Q91ZJ5_K52_M1	SHEFEHTKKDLDGFR	GlyGly (K)	1.18046	2.32385e-06	0.000177691
P49429	Hpd	Old / Young	4-hydroxyphenylpyruvate dioxygenase	4-hydroxyphenylpyruvate dioxygenase activity,metal ion binding	P49429_K249_M1	EPAPGRKKSQIQEYV	GlyGly (K)	-1.4901	2.37228e-06	0.000177691
P11679	Krt8	Old / Young	Keratin, type II cytoskeletal 8	structural molecule activity,protein binding,protein complex binding,scaffold protein binding	P11679_K136_M1	WSLLQQQKTSRSNMD	GlyGly (K)	1.6327	2.5736e-06	0.000181088
P25911	Lyn	Old / Young	Tyrosine-protein kinase Lyn	protein kinase activity,protein tyrosine kinase activity,non-membrane spanning protein tyrosine kinase activity,erythropoietin receptor binding,platelet-derived growth factor receptor binding,integrin binding,protein binding,ATP binding,SH3 domain binding,enzyme binding,ubiquitin protein ligase binding,protein complex binding,gamma-tubulin binding,glycosphingolipid binding,ion channel binding,pho…	P25911_K20_M1	NDDEVDSKTQPVRNT	GlyGly (K)	1.45797	2.73024e-06	0.000186459
P60843	Eif4a1	Old / Young	Eukaryotic initiation factor 4A-I	RNA binding,double-stranded RNA binding,translation initiation factor activity,ATP-dependent RNA helicase activity,protein binding,ATP binding	P60843_K54_M1	IYAYGFEKPSAIQQR	GlyGly (K)	-0.745404	3.45966e-06	0.000222244
O88962	Cyp8b1	Old / Young	7-alpha-hydroxycholest-4-en-3-one 12-alpha-hydroxylase	iron ion binding,sterol 12-alpha-hydroxylase activity,heme binding	O88962_K403_M1	HPEPTAFKYDRFLNP	GlyGly (K)	-5.35123	3.51181e-06	0.000222244
Q05421	Cyp2e1	Old / Young	Cytochrome P450 2E1	monooxygenase activity,iron ion binding,arachidonic acid epoxygenase activity,steroid hydroxylase activity,oxidoreductase activity,oxidoreductase activity, acting on paired donors, with incorporation or reduction of molecular oxygen, reduced flavin or flavoprotein as one donor, and incorporation of one atom of oxygen,enzyme binding,heme binding	Q05421_K249_M1	IRQYTLGKAKEHLKS	GlyGly (K)	-1.1159	3.56029e-06	0.000222244
Q7TMS5	Abcg2	Old / Young	ATP-binding cassette sub-family G member 2	ATP binding,xenobiotic-transporting ATPase activity,ATPase activity, coupled to transmembrane movement of substances,protein homodimerization activity,cholesterol transporter activity	Q7TMS5_K176_M1	LEKVADSKVGTQFIR	GlyGly (K)	-4.3009	4.30838e-06	0.000238192
Q91Y97	Aldob	Old / Young	Fructose-bisphosphate aldolase B	fructose-bisphosphate aldolase activity,cytoskeletal protein binding,identical protein binding,ATPase binding,fructose-1-phosphate aldolase activity,fructose binding	Q91Y97_K147_M1	KDGVDFGKWRAVLRI	GlyGly (K)	2.48486	5.00745e-06	0.000249067
Q8VCN5	Cth	Old / Young	Cystathionine gamma-lyase	cystathionine gamma-synthase activity,cystathionine gamma-lyase activity,protein binding,calmodulin binding,pyridoxal phosphate binding,identical protein binding,L-cystine L-cysteine-lyase (deaminating),L-cysteine desulfhydrase activity,selenomethionine gamma-lyase activity	Q8VCN5_K72_M1	PTRNCLEKAVAALDG	GlyGly (K)	2.02179	5.03848e-06	0.000249067
P48036	Anxa5	Old / Young	Annexin A5	calcium ion binding,protein binding,calcium-dependent phospholipid binding	P48036_K27_M1	EVLRKAMKGLGTDED	GlyGly (K)	1.42514	5.0414e-06	0.000249067
Q99J08	Sec14l2	Old / Young	SEC14-like protein 2	transporter activity,lipid binding	Q99J08_K51_M1	ARSFDLQKSEAMLRK	GlyGly (K)	-1.02685	5.49432e-06	0.000260364
Q60953	Pml	Old / Young	Protein PML	DNA binding,transcription coactivator activity,protein binding,zinc ion binding,ubiquitin protein ligase binding,SUMO binding,protein homodimerization activity,SMAD binding,protein heterodimerization activity,cobalt ion binding	Q60953_K633_M1	KIDNETQKISQLAAV	GlyGly (K)	4.04115	5.74055e-06	0.000266591
P25444	Rps2	Old / Young	40S ribosomal protein S2	RNA binding,mRNA binding,structural constituent of ribosome,fibroblast growth factor binding,enzyme binding,protein complex binding,cadherin binding	P25444_K58_M1	RGGKAEDKEWIPVTK	GlyGly (K)	-0.929304	6.09685e-06	0.000276357
P25688	Uox	Old / Young	Uricase	urate oxidase activity	P25688_K185_M1	FTTLPEVKDRCFATQ	GlyGly (K)	3.11839	6.18888e-06	0.000276357
E9Q557	Dsp	Old / Young	Desmoplakin	RNA binding,protein kinase C binding,structural molecule activity,protein binding,protein binding, bridging,cell adhesion molecule binding,scaffold protein binding	E9Q557_K166_M1	EQMRALYKAISVPRV	GlyGly (K)	-2.07039	6.73728e-06	0.000289454
G3X982	Aox3	Old / Young	Aldehyde oxidase 3	aldehyde oxidase activity,xanthine dehydrogenase activity,iron ion binding,electron carrier activity,oxidoreductase activity, acting on CH-OH group of donors,molybdenum ion binding,flavin adenine dinucleotide binding,NAD binding,2 iron, 2 sulfur cluster binding	G3X982_K1256_M1	LTPTPNPKAIYSSKG	GlyGly (K)	-4.52994	7.36873e-06	0.000305539
P17182	Eno1	Old / Young	Alpha-enolase	magnesium ion binding,transcriptional repressor activity, RNA polymerase II core promoter proximal region sequence-specific binding,RNA binding,phosphopyruvate hydratase activity,protein homodimerization activity,cadherin binding,protein heterodimerization activity,GTPase binding	P17182_K89_M1	VNVVEQEKIDKLMIE	GlyGly (K)	0.546824	7.97296e-06	0.000324793
O09012	Pex5	Old / Young	Peroxisomal targeting signal 1 receptor	peroxisome targeting sequence binding,peroxisome matrix targeting signal-1 binding,protein C-terminus binding,enzyme binding,small GTPase binding,protein N-terminus binding	O09012_K210_M1	VSKVDDPKLANSEFL	GlyGly (K)	-2.41029	8.41578e-06	0.000331211
P06339	H2-T23	Old / Young	H-2 class I histocompatibility antigen, D-37 alpha chain	receptor binding,beta-2-microglobulin binding,MHC class I protein binding,peptide antigen binding,T cell receptor binding,natural killer cell lectin-like receptor binding	P06339_K356_M1	QTSDWPQKA______	GlyGly (K)	2.6531	1.01531e-05	0.000392926
Q61176	Arg1	Old / Young	Arginase-1	arginase activity,manganese ion binding	Q61176_K75_M1	KNPRSVGKANEELAG	GlyGly (K)	-0.79096	1.05916e-05	0.000397754
Q920R0	Als2	Old / Young	Alsin	GTPase activator activity,protein binding,Rab guanyl-nucleotide exchange factor activity,Rab GTPase binding,Rac guanyl-nucleotide exchange factor activity,identical protein binding,protein homodimerization activity,protein serine/threonine kinase activator activity,Rac GTPase binding,guanyl-nucleotide exchange factor activity	Q920R0_K1034_M1	SAKYTFYKDTRLKDA	GlyGly (K)	-2.89429	1.10555e-05	0.000397754
P11679	Krt8	Old / Young	Keratin, type II cytoskeletal 8	structural molecule activity,protein binding,protein complex binding,scaffold protein binding	P11679_K123_M1	RFLEQQNKMLETKWS	GlyGly (K)	2.87436	1.12679e-05	0.000397754
Q60991	Cyp7b1	Old / Young	25-hydroxycholesterol 7-alpha-hydroxylase	iron ion binding,oxysterol 7-alpha-hydroxylase activity,heme binding	Q60991_K111_M1	PKQLSFQKFSSRLSA	GlyGly (K)	-2.65974	1.13057e-05	0.000397754
Q9D832	Dnajb4	Old / Young	DnaJ homolog subfamily B member 4	ATPase activator activity,unfolded protein binding,chaperone binding	Q9D832_K73_M1	QFGEEGLKGGAGGTD	GlyGly (K)	-1.75357	1.19563e-05	0.000402253
Q6PFD9	Nup98	Old / Young	Nuclear pore complex protein Nup98-Nup96	RNA polymerase II transcription coactivator activity,RNA binding,nucleocytoplasmic transporter activity,nuclear localization sequence binding,serine-type peptidase activity,structural constituent of nuclear pore,promoter-specific chromatin binding	Q6PFD9_K639_M1	ERFSFLSKPVDENNQ	GlyGly (K)	1.20058	1.20704e-05	0.000402253
P06745	Gpi	Old / Young	Glucose-6-phosphate isomerase	glucose-6-phosphate isomerase activity,cytokine activity,protein binding,growth factor activity,intramolecular transferase activity,ubiquitin protein ligase binding,monosaccharide binding	P06745_K89_M1	DNMFSGSKINYTENR	GlyGly (K)	4.99652	1.22997e-05	0.000402253
P11679	Krt8	Old / Young	Keratin, type II cytoskeletal 8	structural molecule activity,protein binding,protein complex binding,scaffold protein binding	P11679_K128_M1	QNKMLETKWSLLQQQ	GlyGly (K)	1.89257	1.31004e-05	0.000403346
Q9Z2H5	Epb41l1	Old / Young	Band 4.1-like protein 1	actin binding,structural constituent of cytoskeleton,protein binding,cadherin binding	Q9Z2H5_K12_M1	TGPDSEVKKAQEETP	GlyGly (K)	3.9562	1.32611e-05	0.000403346
Q99LM2	Cdk5rap3	Old / Young	CDK5 regulatory subunit-associated protein 3	protein binding,protein kinase binding,cyclin binding,ubiquitin-like protein ligase binding,mitogen-activated protein kinase binding,NF-kappaB binding,MDM2/MDM4 family protein binding	Q99LM2_K475_M1	KLDLLLEKTRELQKL	GlyGly (K)	-4.87043	1.33448e-05	0.000403346
P10852	Slc3a2	Old / Young	4F2 cell-surface antigen heavy chain	RNA binding,double-stranded RNA binding,catalytic activity,protein binding,neutral amino acid transmembrane transporter activity,cadherin binding	P10852_K42_M1	KNGLVKIKVAEDETE	GlyGly (K)	1.45011	1.33754e-05	0.000403346
O08573	Lgals9	Old / Young	Galectin-9	receptor binding,protein binding,galactoside binding,enzyme binding,carbohydrate binding,protein serine/threonine kinase activator activity	O08573_K76_M1	GYVVCNTKQNGQWGP	GlyGly (K)	2.88875	1.40286e-05	0.00040718
Q62465	Vat1	Old / Young	Synaptic vesicle membrane protein VAT-1 homolog	zinc ion binding,oxidoreductase activity	Q62465_K268_M1	EIKKISPKGVDIVMD	GlyGly (K)	1.95778	1.5686e-05	0.000428505
Q5I043	Usp28	Old / Young	Ubiquitin carboxyl-terminal hydrolase 28	thiol-dependent ubiquitin-specific protease activity,thiol-dependent ubiquitinyl hydrolase activity	Q5I043_K64_M1	LLTDQRVKEPSHDTT	GlyGly (K)	2.55368	1.62489e-05	0.000438721
P10922	H1f0	Old / Young	Histone H1.0	AT DNA binding,double-stranded DNA binding,RNA binding,chromatin DNA binding	P10922_K12_M1	STSAPAAKPKRAKAS	GlyGly (K)	-1.02811	1.649e-05	0.000440056
P49429	Hpd	Old / Young	4-hydroxyphenylpyruvate dioxygenase	4-hydroxyphenylpyruvate dioxygenase activity,metal ion binding	P49429_K304_M1	KLLRENLKSAKIQVK	GlyGly (K)	-0.814945	1.75188e-05	0.000452121
Q921H8	Acaa1a	Old / Young	3-ketoacyl-CoA thiolase A, peroxisomal	acetyl-CoA C-acetyltransferase activity,acetate CoA-transferase activity,palmitoyl-CoA oxidase activity	Q921H8_K292_M1	VLLARRSKAEELGLP	GlyGly (K)	-1.28522	1.75265e-05	0.000452121
Q3UZZ6	Sult1d1	Old / Young	Sulfotransferase 1 family member D1	aryl sulfotransferase activity,sulfotransferase activity	Q3UZZ6_K258_M1	SVSPFMRKGISGDWK	GlyGly (K)	2.54985	1.78016e-05	0.000452121
P12710	Fabp1	Old / Young	Fatty acid-binding protein, liver	chromatin binding,long-chain fatty acid transporter activity,fatty acid binding,phospholipid binding,drug binding,antioxidant activity,bile acid binding	P12710_K57_M1	LTITYGPKVVRNEFT	GlyGly (K)	-1.64988	1.79135e-05	0.000452121
Q8VEH3	Arl8a	Old / Young	ADP-ribosylation factor-like protein 8A	GTP binding	Q8VEH3_K141_M1	LAGALDEKELIEKMN	GlyGly (K)	2.90425	1.87987e-05	0.000469361
Q99J94	Slco1a6	Old / Young	Solute carrier organic anion transporter family member 1A6	sodium-independent organic anion transmembrane transporter activity	Q99J94_K286_M1	GDGTENAKEEKHRDK	GlyGly (K)	3.32239	1.95576e-05	0.00047305
P62814	Atp6v1b2	Old / Young	V-type proton ATPase subunit B, brain isoform	ATP binding,hydrolase activity, acting on acid anhydrides, catalyzing transmembrane movement of substances	P62814_K137_M1	RVFNGSGKPIDRGPV	GlyGly (K)	2.39225	2.03504e-05	0.000485936
Q8CHU3	Epn2	Old / Young	Epsin-2	lipid binding,cadherin binding	Q8CHU3_K188_M1	YSEQEYGKAGGSPAS	GlyGly (K)	3.01648	2.05089e-05	0.000485936
Q08093	Cnn2	Old / Young	Calponin-2	actin binding,calmodulin binding,cadherin binding	Q08093_K234_M1	RRHIYDTKLGTDKCD	GlyGly (K)	3.98439	2.08988e-05	0.000490172
Q9JJK5	Herpud1	Old / Young	Homocysteine-responsive endoplasmic reticulum-resident ubiquitin-like domain member 1 protein	protein binding,ion channel binding	Q9JJK5_K15_M1	EPVTLLVKSPNQRHR	GlyGly (K)	-3.06535	2.20481e-05	0.000492631
Q99PL5	Rrbp1	Old / Young	Ribosome-binding protein 1	receptor activity,protein binding	Q99PL5_K175_M1	AILEATPKEVPMVAV	GlyGly (K)	-0.725977	2.22374e-05	0.000492631
P40142	Tkt	Old / Young	Transketolase	transketolase activity,protein homodimerization activity,metal ion binding,cofactor binding	P40142_K241_M1	QPTAIIAKTFKGRGI	GlyGly (K)	2.34029	2.43445e-05	0.000492631
P16015	Ca3	Old / Young	Carbonic anhydrase 3	carbonate dehydratase activity,zinc ion binding,nickel cation binding,phosphatase activity	P16015_K24_M1	HELYPIAKGDNQSPI	GlyGly (K)	-4.14751	2.43635e-05	0.000492631
Q64459	Cyp3a11	Old / Young	Cytochrome P450 3A11	monooxygenase activity,iron ion binding,oxidoreductase activity,heme binding,aromatase activity,estrogen 16-alpha-hydroxylase activity	Q64459_K488_M1	QGLLQPEKPIVLKVV	GlyGly (K)	-2.88697	2.45012e-05	0.000492631
P13597	Icam1	Old / Young	Intercellular adhesion molecule 1	integrin binding	P13597_K529_M1	KAQEEAIKLKGQAPP	GlyGly (K)	1.75464	2.4594e-05	0.000492631
Q5SWU9	Acaca	Old / Young	Acetyl-CoA carboxylase 1	acetyl-CoA carboxylase activity,biotin carboxylase activity,protein binding,ATP binding,metal ion binding	Q5SWU9_K1780_M1	DEGESRYKITDIIGK	GlyGly (K)	4.02607	2.46001e-05	0.000492631
Q923B6	Steap4	Old / Young	Metalloreductase STEAP4	cupric reductase activity,metal ion binding,ferric-chelate reductase (NADPH) activity	Q923B6_K3_M1	_____MEKAHADEFP	GlyGly (K)	1.19289	2.46125e-05	0.000492631
Q60991	Cyp7b1	Old / Young	25-hydroxycholesterol 7-alpha-hydroxylase	iron ion binding,oxysterol 7-alpha-hydroxylase activity,heme binding	Q60991_K387_M1	SKSFSLRKGDFVALF	GlyGly (K)	-3.894	2.46839e-05	0.000492631
P63037	Dnaja1	Old / Young	DnaJ homolog subfamily A member 1	G-protein coupled receptor binding,ATPase activator activity,protein binding,ATP binding,Hsp70 protein binding,Tat protein binding,ubiquitin protein ligase binding,metal ion binding,low-density lipoprotein particle receptor binding,unfolded protein binding,chaperone binding,C3HC4-type RING finger domain binding	P63037_K37_M1	ALKYHPDKNPNEGEK	GlyGly (K)	-1.36032	2.48204e-05	0.000492631
Q8QZR5	Gpt	Old / Young	Alanine aminotransferase 1	L-alanine:2-oxoglutarate aminotransferase activity,pyridoxal phosphate binding	Q8QZR5_K391_M1	AELAAKAKLTEQVFN	GlyGly (K)	-2.40835	2.48225e-05	0.000492631
Q9CXN7	Pbld2	Old / Young	Phenazine biosynthesis-like domain-containing protein 2	molecular_function,isomerase activity	Q9CXN7_K52_M1	SETAFVRKLQPTDDF	GlyGly (K)	-1.24516	2.53616e-05	0.000492646
Q921M7	Fam49b	Old / Young	Protein FAM49B	protein binding,MHC class Ib protein binding, via antigen binding groove	Q921M7_K317_M1	LNDETTSKQIRSMLQ	GlyGly (K)	2.817	2.5562e-05	0.000492646
P43275	Hist1h1a	Old / Young	Histone H1.1	DNA binding,protein binding,heparin binding,chromatin DNA binding	P43275_K77_M1	AAGYDVEKNNSRIKL	GlyGly (K)	3.23387	2.56719e-05	0.000492646
P28271	Aco1	Old / Young	Cytoplasmic aconitate hydratase	RNA binding,aconitate hydratase activity,iron-responsive element binding,metal ion binding,3 iron, 4 sulfur cluster binding,4 iron, 4 sulfur cluster binding	P28271_K615_M1	MFKEVYQKIETVNKS	GlyGly (K)	-1.83413	2.67074e-05	0.000496743
P70194	Clec4f	Old / Young	C-type lectin domain family 4 member F	galactose binding,glycolipid binding	P70194_K2_M1	______MKEAELNRD	GlyGly (K)	2.78938	2.69746e-05	0.000496743
Q8R0X7	Sgpl1	Old / Young	Sphingosine-1-phosphate lyase 1	sphinganine-1-phosphate aldolase activity,carboxy-lyase activity,pyridoxal phosphate binding	Q8R0X7_K131_M1	AEVLERLKEYSSMDG	GlyGly (K)	2.56505	2.85989e-05	0.000496743
P30204	Msr1	Old / Young	Macrophage scavenger receptor types I and II	beta-amyloid binding,scavenger receptor activity,low-density lipoprotein particle binding	P30204_K27_M1	DCSSESVKFDARSMT	GlyGly (K)	3.97065	2.86814e-05	0.000496743
P00186	Cyp1a2	Old / Young	Cytochrome P450 1A2	monooxygenase activity,iron ion binding,oxidoreductase activity,oxidoreductase activity, acting on paired donors, with incorporation or reduction of molecular oxygen, reduced flavin or flavoprotein as one donor, and incorporation of one atom of oxygen,enzyme binding,heme binding,demethylase activity,caffeine oxidase activity,aromatase activity	P00186_K420_M1	NHDEKQWKDPFVFRP	GlyGly (K)	-2.22993	2.86865e-05	0.000496743
Q64459	Cyp3a11	Old / Young	Cytochrome P450 3A11	monooxygenase activity,iron ion binding,oxidoreductase activity,heme binding,aromatase activity,estrogen 16-alpha-hydroxylase activity	Q64459_K141_M1	SPTFTSGKLKEMFPV	GlyGly (K)	-1.33482	2.87474e-05	0.000496743
Q9R049	Amfr	Old / Young	E3 ubiquitin-protein ligase AMFR	nucleotide binding,ubiquitin-protein transferase activity,receptor activity,protein binding,protein binding, bridging,ubiquitin-ubiquitin ligase activity,metal ion binding,chaperone binding,ubiquitin protein ligase activity,ubiquitin protein ligase activity involved in ERAD pathway,BAT3 complex binding,ubiquitin-specific protease binding	Q9R049_K586_M1	QRMLVQRKDDLLQQA	GlyGly (K)	-0.729475	2.90571e-05	0.000496743
Q9ERG0	Lima1	Old / Young	LIM domain and actin-binding protein 1	actin monomer binding,protein binding,cadherin binding,metal ion binding,actin filament binding	Q9ERG0_K741_M1	LSVEEQIKRNRYYDE	GlyGly (K)	2.53481	2.92117e-05	0.000496743
Q9DBE0	Csad	Old / Young	Cysteine sulfinic acid decarboxylase	sulfinoalanine decarboxylase activity,carboxy-lyase activity,pyridoxal phosphate binding	Q9DBE0_K5_M1	___MADSKPLRTLDG	GlyGly (K)	-1.87235	2.93784e-05	0.000496743
Q9QZ85	Iigp1	Old / Young	Interferon-inducible GTPase 1	GTPase activity,GTP binding,GDP binding,identical protein binding	Q9QZ85_K25_M1	SSFTGYFKKFNTGRK	GlyGly (K)	2.57053	2.95045e-05	0.000496743
Q60953	Pml	Old / Young	Protein PML	DNA binding,transcription coactivator activity,protein binding,zinc ion binding,ubiquitin protein ligase binding,SUMO binding,protein homodimerization activity,SMAD binding,protein heterodimerization activity,cobalt ion binding	Q60953_K500_M1	DCSRKIIKMESTEEN	GlyGly (K)	1.81618	2.97186e-05	0.000496743
P11679	Krt8	Old / Young	Keratin, type II cytoskeletal 8	structural molecule activity,protein binding,protein complex binding,scaffold protein binding	P11679_K164_M1	LEALGQEKLKLEAEL	GlyGly (K)	3.25109	2.98403e-05	0.000496743
P49429	Hpd	Old / Young	4-hydroxyphenylpyruvate dioxygenase	4-hydroxyphenylpyruvate dioxygenase activity,metal ion binding	P49429_K237_M1	TNYEESIKMPINEPA	GlyGly (K)	-1.45307	2.98473e-05	0.000496743
Q9DBW0	Cyp4v2	Old / Young	Cytochrome P450 4V2	monooxygenase activity,iron ion binding,oxidoreductase activity, acting on paired donors, with incorporation or reduction of molecular oxygen,heme binding	Q9DBW0_K277_M1	AERVKERKAEEDWTG	GlyGly (K)	-1.62649	3.34795e-05	0.000536133
Q00993	Axl	Old / Young	Tyrosine-protein kinase receptor UFO	phosphatidylserine binding,protein tyrosine kinase activity,transmembrane receptor protein tyrosine kinase activity,ATP binding,myosin heavy chain binding,phosphatidylinositol 3-kinase binding,protein heterodimerization activity	Q00993_K534_M1	RHKVALGKTLGEGEF	GlyGly (K)	2.92215	3.41767e-05	0.000536265
Q9Z2V4	Pck1	Old / Young	Phosphoenolpyruvate carboxykinase, cytosolic [GTP]	magnesium ion binding,phosphoenolpyruvate carboxykinase activity,phosphoenolpyruvate carboxykinase (GTP) activity,GTP binding,GDP binding,manganese ion binding,carboxylic acid binding	Q9Z2V4_K316_M1	GDDIAWMKFDAQGNL	GlyGly (K)	2.07287	3.4781e-05	0.000536265
P57780	Actn4	Old / Young	Alpha-actinin-4	RNA polymerase II regulatory region sequence-specific DNA binding,nucleoside binding,RNA binding,calcium ion binding,protein binding,ligand-dependent nuclear receptor transcription coactivator activity,chromatin DNA binding,nuclear hormone receptor binding,protein homodimerization activity,retinoic acid receptor binding,ion channel binding,protein N-terminus binding,actin filament binding	P57780_K605_M1	IAESNHIKLSGSNPY	GlyGly (K)	1.08126	3.49566e-05	0.000536265
Q8VDD5	Myh9	Old / Young	Myosin-9	microfilament motor activity,RNA binding,actin binding,protein binding,calmodulin binding,ATP binding,ATPase activity,protein domain specific binding,actin-dependent ATPase activity,protein homodimerization activity,protein anchor,ADP binding,cadherin binding,actin filament binding	Q8VDD5_K555_M1	QEQGTHPKFQKPKQL	GlyGly (K)	2.90156	3.53287e-05	0.000536265
P11679	Krt8	Old / Young	Keratin, type II cytoskeletal 8	structural molecule activity,protein binding,protein complex binding,scaffold protein binding	P11679_K107_M1	QIKSLNNKFASFIDK	GlyGly (K)	1.2248	3.53353e-05	0.000536265
G3X982	Aox3	Old / Young	Aldehyde oxidase 3	aldehyde oxidase activity,xanthine dehydrogenase activity,iron ion binding,electron carrier activity,oxidoreductase activity, acting on CH-OH group of donors,molybdenum ion binding,flavin adenine dinucleotide binding,NAD binding,2 iron, 2 sulfur cluster binding	G3X982_K188_M1	KCCLDEEKNEPERKN	GlyGly (K)	-2.8936	3.81591e-05	0.00056587
P06151	Ldha	Old / Young	L-lactate dehydrogenase A chain	lactate dehydrogenase activity,L-lactate dehydrogenase activity,protein binding,cadherin binding	P06151_K59_M1	DVMEDKLKGEMMDLQ	GlyGly (K)	2.6655	3.82608e-05	0.00056587
P00186	Cyp1a2	Old / Young	Cytochrome P450 1A2	monooxygenase activity,iron ion binding,oxidoreductase activity,oxidoreductase activity, acting on paired donors, with incorporation or reduction of molecular oxygen, reduced flavin or flavoprotein as one donor, and incorporation of one atom of oxygen,enzyme binding,heme binding,demethylase activity,caffeine oxidase activity,aromatase activity	P00186_K166_M1	YLEEHVSKEANHLVS	GlyGly (K)	-3.01218	3.8754e-05	0.000569537
Q91Y97	Aldob	Old / Young	Fructose-bisphosphate aldolase B	fructose-bisphosphate aldolase activity,cytoskeletal protein binding,identical protein binding,ATPase binding,fructose-1-phosphate aldolase activity,fructose binding	Q91Y97_K14_M1	ALTPEQKKELSEIAQ	GlyGly (K)	-0.677841	4.06209e-05	0.000585756
A2ADY9	Ddi2	Old / Young	Protein DDI1 homolog 2	aspartic-type endopeptidase activity	A2ADY9_K77_M1	DVVILRQKENADPRP	GlyGly (K)	-0.660833	4.10396e-05	0.000585756
O88962	Cyp8b1	Old / Young	7-alpha-hydroxycholest-4-en-3-one 12-alpha-hydroxylase	iron ion binding,sterol 12-alpha-hydroxylase activity,heme binding	O88962_K94_M1	PIIKNTEKALDFQSY	GlyGly (K)	-2.90149	4.16788e-05	0.000585756
Q00262	Stx2	Old / Young	Syntaxin-2	SNARE binding,SNAP receptor activity,protein binding,protein dimerization activity,calcium-dependent protein binding	Q00262_K70_M1	SAPNPEGKIKEELED	GlyGly (K)	2.80305	4.1782e-05	0.000585756
P12710	Fabp1	Old / Young	Fatty acid-binding protein, liver	chromatin binding,long-chain fatty acid transporter activity,fatty acid binding,phospholipid binding,drug binding,antioxidant activity,bile acid binding	P12710_K49_M1	VHEGKKIKLTITYGP	GlyGly (K)	-2.2337	4.19592e-05	0.000585756
P52840	Sult1a1	Old / Young	Sulfotransferase 1A1	nucleotide binding,aryl sulfotransferase activity,sulfotransferase activity	P52840_K120_M1	SLLDQKIKVIYVARN	GlyGly (K)	4.36354	4.20928e-05	0.000585756
P63017	Hspa8	Old / Young	Heat shock cognate 71 kDa protein	G-protein coupled receptor binding,phosphatidylserine binding,RNA binding,protein binding,ATP binding,ATPase activity,enzyme binding,MHC class II protein complex binding,heat shock protein binding,ubiquitin protein ligase binding,ATPase activity, coupled,cadherin binding,unfolded protein binding,C3HC4-type RING finger domain binding	P63017_K557_M1	KATVEDEKLQGKIND	GlyGly (K)	-1.95168	4.21882e-05	0.000585756
P01897;P01899	H2-L;H2-D1	Old / Young	H-2 class I histocompatibility antigen, L-D alpha chain;H-2 class I histocompatibility antigen, D-B alpha chain	receptor binding,peptide antigen binding;	P01897_K340_M1	RRRNTGGKGGDYALA	GlyGly (K)	2.20514	4.31371e-05	0.000585756
P01897;P01899	H2-L;H2-D1	Old / Young	H-2 class I histocompatibility antigen, L-D alpha chain;H-2 class I histocompatibility antigen, D-B alpha chain	receptor binding,peptide antigen binding;	P01899_K340_M1	RRRNTGGKGGDYALA	GlyGly (K)	2.20514	4.31371e-05	0.000585756
P20065	Tmsb4x	Old / Young	Thymosin beta-4	actin monomer binding,protein binding	P20065_K38_M1	EKNPLPSKETIEQEK	GlyGly (K)	3.13477	4.55113e-05	0.000610851
Q62393	Tpd52	Old / Young	Tumor protein D52	calcium ion binding,protein binding,protein homodimerization activity,protein heterodimerization activity	Q62393_K99_M1	LSQVLAAKEKHLAEL	GlyGly (K)	1.85014	4.69249e-05	0.00061465
P58735	Slc26a1	Old / Young	Sulfate anion transporter 1	chloride channel activity,secondary active sulfate transmembrane transporter activity,bicarbonate transmembrane transporter activity,chloride transmembrane transporter activity,sulfate transmembrane transporter activity,anion:anion antiporter activity,oxalate transmembrane transporter activity	P58735_K32_M1	QGLLETLKARLKKSC	GlyGly (K)	-1.22481	4.76288e-05	0.00061465
Q9ESC8	Aff4	Old / Young	AF4/FMR2 family member 4	protein binding	Q9ESC8_K283_M1	GNSMTELKPSSKAHL	GlyGly (K)	2.03754	4.8084e-05	0.00061465
Q9ET01	Pygl	Old / Young	Glycogen phosphorylase, liver form	purine nucleobase binding,protein binding,ATP binding,drug binding,glycogen phosphorylase activity,AMP binding,vitamin binding,pyridoxal phosphate binding,carbohydrate binding,bile acid binding,protein homodimerization activity	Q9ET01_K3_M1	_____MAKPLTDQEK	GlyGly (K)	-0.744769	4.85134e-05	0.00061465
E9Q555	Rnf213	Old / Young	E3 ubiquitin-protein ligase RNF213	ubiquitin-protein transferase activity,ATPase activity,metal ion binding	E9Q555_K2423_M1	TPSMIYSKVKEAERT	GlyGly (K)	2.75759	4.9003e-05	0.00061465
Q9QXY6	Ehd3	Old / Young	EH domain-containing protein 3	calcium ion binding,protein binding,ATP binding,GTP binding,lipid binding	Q9QXY6_K32_M1	LKKLYKTKLLPLEEY	GlyGly (K)	3.59668	4.90627e-05	0.00061465
O54754	Aox1	Old / Young	Aldehyde oxidase 1	aldehyde oxidase activity,xanthine dehydrogenase activity,iron ion binding,electron carrier activity,oxidoreductase activity, acting on CH-OH group of donors,molybdopterin cofactor binding,flavin adenine dinucleotide binding,NAD binding,2 iron, 2 sulfur cluster binding	O54754_K1305_M1	NSPLTPEKIRMACED	GlyGly (K)	-0.902739	5.02583e-05	0.000624063
P20065	Tmsb4x	Old / Young	Thymosin beta-4	actin monomer binding,protein binding	P20065_K32_M1	KKTETQEKNPLPSKE	GlyGly (K)	2.86457	5.09261e-05	0.000628401
O09044	Snap23	Old / Young	Synaptosomal-associated protein 23	SNAP receptor activity,protein binding,syntaxin binding	O09044_K117_M1	SPSNVVSKQPSRITN	GlyGly (K)	0.328288	5.1328e-05	0.000628401
P16015	Ca3	Old / Young	Carbonic anhydrase 3	carbonate dehydratase activity,zinc ion binding,nickel cation binding,phosphatase activity	P16015_K57_M1	SYDPGSAKTILNNGK	GlyGly (K)	-2.66077	5.1629e-05	0.000628401
Q9EQ32	Pik3ap1	Old / Young	Phosphoinositide 3-kinase adapter protein 1	protein binding,phosphatidylinositol 3-kinase regulatory subunit binding,identical protein binding	Q9EQ32_K578_M1	VSSESIRKEPLVRPW	GlyGly (K)	-2.17491	5.16902e-05	0.000628401
Q63836	Selenbp2	Old / Young	Selenium-binding protein 2	selenium binding	Q63836_K52_M1	ATVDVDPKSPQYSQV	GlyGly (K)	-2.48486	5.23738e-05	0.000633396
O88342	Wdr1	Old / Young	WD repeat-containing protein 1	actin binding,actin filament binding	O88342_K104_M1	EYQPFAGKIKDIAWT	GlyGly (K)	3.24015	5.30512e-05	0.000637139
P12710	Fabp1	Old / Young	Fatty acid-binding protein, liver	chromatin binding,long-chain fatty acid transporter activity,fatty acid binding,phospholipid binding,drug binding,antioxidant activity,bile acid binding	P12710_K90_M1	VKLEGDNKMVTTFKG	GlyGly (K)	-1.69875	5.3413e-05	0.000637139
Q8R0Y6	Aldh1l1	Old / Young	Cytosolic 10-formyltetrahydrofolate dehydrogenase	aldehyde dehydrogenase (NAD) activity,protein binding,formyltetrahydrofolate dehydrogenase activity,hydroxymethyl-, formyl- and related transferase activity	Q8R0Y6_K469_M1	DKAVAAAKEAFENGL	GlyGly (K)	1.46297	5.44358e-05	0.000644898
Q9WTI7	Myo1c	Old / Young	Unconventional myosin-Ic	microfilament motor activity,actin binding,receptor binding,protein binding,calmodulin binding,ATP binding,phospholipid binding,protein C-terminus binding,Ral GTPase binding,actin-dependent ATPase activity,actin filament binding	Q9WTI7_K188_M1	LEAFGNAKTLRNDNS	GlyGly (K)	5.71812	5.60129e-05	0.00065767
Q8VC97	Upb1	Old / Young	Beta-ureidopropionase	beta-ureidopropionase activity,metal ion binding	Q8VC97_K304_M1	EFTSGDGKKAHHDLG	GlyGly (K)	-2.7284	5.61133e-05	0.00065767
Q8VC97	Upb1	Old / Young	Beta-ureidopropionase	beta-ureidopropionase activity,metal ion binding	Q8VC97_K32_M1	VKRILYGKQTRNLDL	GlyGly (K)	-2.0488	5.64978e-05	0.00065767
P25688	Uox	Old / Young	Uricase	urate oxidase activity	P25688_K10_M1	HYHDNYGKNDEVEFV	GlyGly (K)	2.12271	5.71094e-05	0.000659741
Q64282	Ifit1	Old / Young	Interferon-induced protein with tetratricopeptide repeats 1	RNA binding,protein binding	Q64282_K89_M1	IQSEQLSKRSLATWG	GlyGly (K)	3.8865	5.7706e-05	0.00066133
Q6P9J9	Ano6	Old / Young	Anoctamin-6	calcium activated cation channel activity,intracellular calcium activated chloride channel activity,voltage-gated ion channel activity,voltage-gated chloride channel activity,phospholipid scramblase activity,protein homodimerization activity	Q6P9J9_K889_M1	SHLKDLTKNMGIIAE	GlyGly (K)	4.03528	5.8671e-05	0.00066133
Q60766	Irgm1	Old / Young	Immunity-related GTPase family M protein 1	GTPase activity,GTP binding	Q60766_K305_M1	DNMGECLKVYRLIFG	GlyGly (K)	3.19859	5.98195e-05	0.000664598
P28271	Aco1	Old / Young	Cytoplasmic aconitate hydratase	RNA binding,aconitate hydratase activity,iron-responsive element binding,metal ion binding,3 iron, 4 sulfur cluster binding,4 iron, 4 sulfur cluster binding	P28271_K621_M1	QKIETVNKSWNALAA	GlyGly (K)	-1.08298	6.16261e-05	0.000671325
Q9R1Q6	Tmem176b	Old / Young	Transmembrane protein 176B	protein binding	Q9R1Q6_K256_M1	PAPASPAKEKIPAIL	GlyGly (K)	2.34282	6.19352e-05	0.000671325
O70251	Eef1b	Old / Young	Elongation factor 1-beta	translation elongation factor activity,protein binding	O70251_K78_M1	GVKKSLGKYGPSSVE	GlyGly (K)	-0.76887	6.2063e-05	0.000671325
P48776	Tdo2	Old / Young	Tryptophan 2,3-dioxygenase	tryptophan 2,3-dioxygenase activity,amino acid binding,oxygen binding,heme binding,identical protein binding,metal ion binding	P48776_K37_M1	TGVNRASKGGLIYGN	GlyGly (K)	-2.2358	6.28325e-05	0.000671325
P09581	Csf1r	Old / Young	Macrophage colony-stimulating factor 1 receptor	transmembrane receptor protein tyrosine kinase activity,macrophage colony-stimulating factor receptor activity,protein binding,ATP binding,protein phosphatase binding,cytokine binding,protein homodimerization activity	P09581_K810_M1	NDSNYVVKGNARLPV	GlyGly (K)	3.75946	6.30957e-05	0.000671325
P29391;P49945	Ftl1;Ftl2	Old / Young	Ferritin light chain 1;Ferritin light chain 2	iron ion binding,protein binding,ferric iron binding,identical protein binding;iron ion binding,ferric iron binding	P29391_K144_M1	KEVKLIKKMGNHLTN	GlyGly (K)	1.42459	6.42464e-05	0.000671325
P29391;P49945	Ftl1;Ftl2	Old / Young	Ferritin light chain 1;Ferritin light chain 2	iron ion binding,protein binding,ferric iron binding,identical protein binding;iron ion binding,ferric iron binding	P49945_K144_M1	KEVKLIKKMGNHLTN	GlyGly (K)	1.42459	6.42464e-05	0.000671325
P11679	Krt8	Old / Young	Keratin, type II cytoskeletal 8	structural molecule activity,protein binding,protein complex binding,scaffold protein binding	P11679_K331_M1	QAEIEALKGQRASLE	GlyGly (K)	1.19463	6.48801e-05	0.000671325
Q64704	Stx3	Old / Young	Syntaxin-3	SNARE binding,SNAP receptor activity,protein binding,arachidonic acid binding	Q64704_K100_M1	NKLKSMEKHIEEDEV	GlyGly (K)	2.35139	6.534e-05	0.000671325
Q8BP47	Nars	Old / Young	Asparagine--tRNA ligase, cytoplasmic	nucleic acid binding,asparagine-tRNA ligase activity,ATP binding	Q8BP47_K456_M1	CRFPVEIKSFYMQRC	GlyGly (K)	5.10572	6.74543e-05	0.000683969
P19096	Fasn	Old / Young	Fatty acid synthase	RNA binding,fatty acid synthase activity,[acyl-carrier-protein] S-acetyltransferase activity,[acyl-carrier-protein] S-malonyltransferase activity,3-oxoacyl-[acyl-carrier-protein] synthase activity,3-oxoacyl-[acyl-carrier-protein] reductase (NADPH) activity,3-hydroxypalmitoyl-[acyl-carrier-protein] dehydratase activity,enoyl-[acyl-carrier-protein] reductase (NADPH, B-specific) activity,oleoyl-[acy…	P19096_K993_M1	LTQGEVYKELRLRGY	GlyGly (K)	1.30146	6.82869e-05	0.000685103
Q9CZ44	Nsfl1c	Old / Young	NSFL1 cofactor p47	protein binding,phospholipid binding,protein phosphatase regulator activity,ubiquitin binding,ATPase binding	Q9CZ44_K146_M1	KSPGETSKPRPFAGG	GlyGly (K)	-0.496061	6.83111e-05	0.000685103
P84099	Rpl19	Old / Young	60S ribosomal protein L19	RNA binding,structural constituent of ribosome	P84099_K186_M1	AKKEEIIKTLSKEEE	GlyGly (K)	-0.446639	6.84513e-05	0.000685103
Q6SJQ5	Cd300lh	Old / Young	CMRF35-like molecule 3	protein binding	Q6SJQ5_K238_M1	SDALDGEKHFPGDEK	GlyGly (K)	4.68004	6.97032e-05	0.000694639
Q8VDD5	Myh9	Old / Young	Myosin-9	microfilament motor activity,RNA binding,actin binding,protein binding,calmodulin binding,ATP binding,ATPase activity,protein domain specific binding,actin-dependent ATPase activity,protein homodimerization activity,protein anchor,ADP binding,cadherin binding,actin filament binding	Q8VDD5_K299_M1	LLLEPYNKYRFLSNG	GlyGly (K)	4.52006	7.0039e-05	0.000695002
P70295	Aup1	Old / Young	Ancient ubiquitous protein 1	ubiquitin binding,ubiquitin-protein transferase activator activity	P70295_K250_M1	RVQQLVAKELGQIGT	GlyGly (K)	-0.567529	7.21468e-05	0.000701973
P09411	Pgk1	Old / Young	Phosphoglycerate kinase 1	phosphoglycerate kinase activity,ATP binding,protein-disulfide reductase activity	P09411_K146_M1	KVKAEPAKIDAFRAS	GlyGly (K)	-0.623993	7.24732e-05	0.000701973
P40936	Inmt	Old / Young	Indolethylamine N-methyltransferase	thioether S-methyltransferase activity,amine N-methyltransferase activity,dimethyl selenide methyltransferase activity,Requires Ontology	P40936_K4_M1	____MEGKVYIGGED	GlyGly (K)	-1.38021	7.26901e-05	0.000701973
Q8C196	Cps1	Old / Young	Carbamoyl-phosphate synthase [ammonia], mitochondrial	carbamoyl-phosphate synthase (ammonia) activity,carbamoyl-phosphate synthase (glutamine-hydrolyzing) activity,endopeptidase activity,calcium ion binding,protein binding,ATP binding,phospholipid binding,glutamate binding,protein complex binding,modified amino acid binding	Q8C196_K553_M1	DRQLFSDKLNEINEK	GlyGly (K)	-1.62684	7.29235e-05	0.000701973
Q8K2C9	Hacd3	Old / Young	Very-long-chain (3R)-3-hydroxyacyl-CoA dehydratase 3	protein binding,3-hydroxyacyl-CoA dehydratase activity,enzyme binding,Requires Ontology,3-hydroxy-behenoyl-CoA dehydratase activity,3-hydroxy-lignoceroyl-CoA dehydratase activity	Q8K2C9_K98_M1	ERLTKQEKRPLFLAP	GlyGly (K)	2.02877	7.38323e-05	0.000705509
P55096	Abcd3	Old / Young	ATP-binding cassette sub-family D member 3	long-chain fatty acid transporter activity,protein binding,ATP binding,ATPase activity,ATPase activity, coupled to transmembrane movement of substances,protein homodimerization activity,protein self-association	P55096_K260_M1	KMTIMEQKYEGEYRY	GlyGly (K)	-1.07354	7.44547e-05	0.000705941
P63158	Hmgb1	Old / Young	High mobility group protein B1	four-way junction DNA binding,open form four-way junction DNA binding,crossed form four-way junction DNA binding,bubble DNA binding,lipopolysaccharide binding,phosphatidylserine binding,bent DNA binding,damaged DNA binding,double-stranded DNA binding,transcription factor activity, sequence-specific DNA binding,double-stranded RNA binding,single-stranded RNA binding,cytokine activity,protein bindi…	P63158_K114_M1	SEYRPKIKGEHPGLS	GlyGly (K)	0.435942	7.44856e-05	0.000705941
Q64337	Sqstm1	Old / Young	Sequestosome-1	transcription cofactor activity,protein kinase C binding,protein binding,zinc ion binding,enzyme binding,protein kinase binding,ubiquitin protein ligase binding,SH2 domain binding,identical protein binding,protein homodimerization activity,ubiquitin binding,K63-linked polyubiquitin binding	Q64337_K13_M1	VKAYLLGKEEATREI	GlyGly (K)	1.89639	7.56612e-05	0.00071212
P42932	Cct8	Old / Young	T-complex protein 1 subunit theta	protein binding,ATP binding,protein binding involved in protein folding,cadherin binding,unfolded protein binding	P42932_K540_M1	PKPPSGKKDWDDDQN	GlyGly (K)	-0.692872	7.61777e-05	0.00071212
Q8R0Y6	Aldh1l1	Old / Young	Cytosolic 10-formyltetrahydrofolate dehydrogenase	aldehyde dehydrogenase (NAD) activity,protein binding,formyltetrahydrofolate dehydrogenase activity,hydroxymethyl-, formyl- and related transferase activity	Q8R0Y6_K479_M1	FENGLWGKINARDRG	GlyGly (K)	1.39421	7.66213e-05	0.00071212
Q60739	Bag1	Old / Young	BAG family molecular chaperone regulator 1	adenyl-nucleotide exchange factor activity,protein binding,chaperone binding,phosphoprotein binding	Q60739_K283_M1	LQAEALCKLDRKVKA	GlyGly (K)	2.76884	7.6671e-05	0.00071212
Q63836	Selenbp2	Old / Young	Selenium-binding protein 2	selenium binding	Q63836_K20_M1	PTPLEAMKGPREEIV	GlyGly (K)	-5.22218	7.76771e-05	0.00071291
Q9CYZ2	Tpd52l2	Old / Young	Tumor protein D54	RNA binding,protein homodimerization activity,protein heterodimerization activity	Q9CYZ2_K108_M1	QVSTAYVKTSEKLGE	GlyGly (K)	2.37856	8.07535e-05	0.000738227
Q8C196	Cps1	Old / Young	Carbamoyl-phosphate synthase [ammonia], mitochondrial	carbamoyl-phosphate synthase (ammonia) activity,carbamoyl-phosphate synthase (glutamine-hydrolyzing) activity,endopeptidase activity,calcium ion binding,protein binding,ATP binding,phospholipid binding,glutamate binding,protein complex binding,modified amino acid binding	Q8C196_K157_M1	GQWLQEEKVPAIYGV	GlyGly (K)	-1.56765	8.11176e-05	0.000738644
Q9D8C4	Ifi35	Old / Young	Interferon-induced 35 kDa protein homolog	molecular_function	Q9D8C4_K57_M1	LVFQGQTKQGRQVPK	GlyGly (K)	1.91402	8.14353e-05	0.000738644
P10649	Gstm1	Old / Young	Glutathione S-transferase Mu 1	glutathione transferase activity,protein binding,identical protein binding,protein homodimerization activity,protein heterodimerization activity	P10649_K199_M1	KKISAYMKSSRYIAT	GlyGly (K)	1.29859	8.18856e-05	0.000739838
P08752	Gnai2	Old / Young	Guanine nucleotide-binding protein G(i) subunit alpha-2	G-protein coupled receptor binding,GTPase activity,signal transducer activity,protein binding,GTP binding,G-protein beta/gamma-subunit complex binding,metal ion binding	P08752_K29_M1	NLREDGEKAAREVKL	GlyGly (K)	1.25885	8.2584e-05	0.000741573
Q9CYZ2	Tpd52l2	Old / Young	Tumor protein D54	RNA binding,protein homodimerization activity,protein heterodimerization activity	Q9CYZ2_K128_M1	TQSDLYKKTQETLSQ	GlyGly (K)	1.80951	8.49185e-05	0.000752309
P84228	Hist1h3b	Old / Young	Histone H3.2	chromatin binding,nucleosomal DNA binding,histone binding,cadherin binding,protein heterodimerization activity	P84228_K80_M1	REIAQDFKTDLRFQS	GlyGly (K)	1.19173	8.52948e-05	0.000752309
P08226	Apoe	Old / Young	Apolipoprotein E	beta-amyloid binding,lipid transporter activity,protein binding,phospholipid binding,heparin binding,lipid binding,cholesterol binding,antioxidant activity,cholesterol transporter activity,identical protein binding,protein homodimerization activity,metal chelating activity,protein dimerization activity,tau protein binding,low-density lipoprotein particle receptor binding,phosphatidylcholine-stero…	P08226_K252_M1	HMEEVRSKMEEQTQQ	GlyGly (K)	0.99689	8.53985e-05	0.000752309
P10649	Gstm1	Old / Young	Glutathione S-transferase Mu 1	glutathione transferase activity,protein binding,identical protein binding,protein homodimerization activity,protein heterodimerization activity	P10649_K69_M1	YLIDGSHKITQSNAI	GlyGly (K)	2.544	8.56977e-05	0.000752309
Q921W0	Chmp1a	Old / Young	Charged multivesicular body protein 1a	protein binding,protein domain specific binding,identical protein binding,protein homodimerization activity	Q921W0_K56_M1	AENAIRKKNEGVNWL	GlyGly (K)	-0.706853	8.64898e-05	0.000752309
Q8BH00	Aldh8a1	Old / Young	Aldehyde dehydrogenase family 8 member A1	retinal dehydrogenase activity	Q8BH00_K93_M1	ELAQAESKDQGKTLT	GlyGly (K)	2.31243	8.68905e-05	0.000752309
P24270	Cat	Old / Young	Catalase	aminoacylase activity,catalase activity,receptor binding,antioxidant activity,oxidoreductase activity, acting on peroxide as acceptor,enzyme binding,heme binding,protein homodimerization activity,metal ion binding,NADP binding	P24270_K13_M1	DPASDQMKQWKEQRA	GlyGly (K)	1.6777	8.7003e-05	0.000752309
P49429	Hpd	Old / Young	4-hydroxyphenylpyruvate dioxygenase	4-hydroxyphenylpyruvate dioxygenase activity,metal ion binding	P49429_K149_M1	TTHTLVEKINYTGRF	GlyGly (K)	-3.45128	8.71538e-05	0.000752309
Q91Y97	Aldob	Old / Young	Fructose-bisphosphate aldolase B	fructose-bisphosphate aldolase activity,cytoskeletal protein binding,identical protein binding,ATPase binding,fructose-1-phosphate aldolase activity,fructose binding	Q91Y97_K230_M1	YLEGTLLKPNMVTAG	GlyGly (K)	3.13399	8.94056e-05	0.000768889
Q8QZR5	Gpt	Old / Young	Alanine aminotransferase 1	L-alanine:2-oxoglutarate aminotransferase activity,pyridoxal phosphate binding	Q8QZR5_K389_M1	VLAELAAKAKLTEQV	GlyGly (K)	-0.814538	9.09365e-05	0.000779168
O88962	Cyp8b1	Old / Young	7-alpha-hydroxycholest-4-en-3-one 12-alpha-hydroxylase	iron ion binding,sterol 12-alpha-hydroxylase activity,heme binding	O88962_K380_M1	YQIRRGDKVALFPYL	GlyGly (K)	-4.38889	9.21434e-05	0.000784313
P84099	Rpl19	Old / Young	60S ribosomal protein L19	RNA binding,structural constituent of ribosome	P84099_K153_M1	KADKARKKLLADQAE	GlyGly (K)	-0.642575	9.22126e-05	0.000784313
Q9QUI0	Rhoa	Old / Young	Transforming protein RhoA	GTPase activity,protein binding,GTP binding,myosin binding,GDP binding,protein domain specific binding,Rho GDP-dissociation inhibitor binding	Q9QUI0_K135_M1	RRELAKMKQEPVKPE	GlyGly (K)	1.08694	9.46858e-05	0.00080024
P97379	G3bp2	Old / Young	Ras GTPase-activating protein-binding protein 2	RNA binding,mRNA binding	P97379_K107_M1	NSGQPERKFMQTFVL	GlyGly (K)	1.23937	9.5426e-05	0.00080024
O08914	Faah	Old / Young	Fatty-acid amide hydrolase 1	amidase activity,fatty acid amide hydrolase activity,acylglycerol lipase activity,Requires Ontology,anandamide amidohydrolase activity	O08914_K57_M1	AGLETMDKAVQRFRL	GlyGly (K)	2.15068	9.58082e-05	0.00080024
Q9EQ32	Pik3ap1	Old / Young	Phosphoinositide 3-kinase adapter protein 1	protein binding,phosphatidylinositol 3-kinase regulatory subunit binding,identical protein binding	Q9EQ32_K561_M1	ISKVFAEKSQERLGN	GlyGly (K)	-1.54087	9.71123e-05	0.000808225
P12710	Fabp1	Old / Young	Fatty acid-binding protein, liver	chromatin binding,long-chain fatty acid transporter activity,fatty acid binding,phospholipid binding,drug binding,antioxidant activity,bile acid binding	P12710_K96_M1	NKMVTTFKGIKSVTE	GlyGly (K)	-1.27234	9.75839e-05	0.000809249
Q63836	Selenbp2	Old / Young	Selenium-binding protein 2	selenium binding	Q63836_K120_M1	PRAPKLHKVIEASEI	GlyGly (K)	-3.04172	0.00010169	0.000834359
Q60991	Cyp7b1	Old / Young	25-hydroxycholesterol 7-alpha-hydroxylase	iron ion binding,oxysterol 7-alpha-hydroxylase activity,heme binding	Q60991_K119_M1	FSSRLSAKAFSVKKL	GlyGly (K)	-3.60773	0.000102418	0.00083519
P63037	Dnaja1	Old / Young	DnaJ homolog subfamily A member 1	G-protein coupled receptor binding,ATPase activator activity,protein binding,ATP binding,Hsp70 protein binding,Tat protein binding,ubiquitin protein ligase binding,metal ion binding,low-density lipoprotein particle receptor binding,unfolded protein binding,chaperone binding,C3HC4-type RING finger domain binding	P63037_K14_M1	YYDVLGVKPNATQEE	GlyGly (K)	-1.55901	0.000103603	0.00083519
Q9R1Q6	Tmem176b	Old / Young	Transmembrane protein 176B	protein binding	Q9R1Q6_K258_M1	PASPAKEKIPAIL__	GlyGly (K)	1.54572	0.000104197	0.00083519
Q64459	Cyp3a11	Old / Young	Cytochrome P450 3A11	monooxygenase activity,iron ion binding,oxidoreductase activity,heme binding,aromatase activity,estrogen 16-alpha-hydroxylase activity	Q64459_K122_M1	SKAISISKDDEWKRY	GlyGly (K)	-1.46423	0.00010449	0.00083519
O88351	Ikbkb	Old / Young	Inhibitor of nuclear factor kappa-B kinase subunit beta	protein kinase activity,protein serine/threonine kinase activity,receptor signaling protein serine/threonine kinase activity,protein binding,ATP binding,IkappaB kinase activity,protein kinase binding,protein homodimerization activity,protein heterodimerization activity,scaffold protein binding	O88351_K555_M1	QRSPMGRKQGGTLDD	GlyGly (K)	-0.355767	0.000104505	0.00083519
G3X982	Aox3	Old / Young	Aldehyde oxidase 3	aldehyde oxidase activity,xanthine dehydrogenase activity,iron ion binding,electron carrier activity,oxidoreductase activity, acting on CH-OH group of donors,molybdenum ion binding,flavin adenine dinucleotide binding,NAD binding,2 iron, 2 sulfur cluster binding	G3X982_K342_M1	CALLKQLKTLAGQQI	GlyGly (K)	-2.17601	0.00010472	0.00083519
Q00623	Apoa1	Old / Young	Apolipoprotein A-I	beta-amyloid binding,lipid transporter activity,protein binding,phospholipid binding,phospholipid transporter activity,high-density lipoprotein particle binding,lipid binding,cholesterol binding,cholesterol transporter activity,enzyme binding,heat shock protein binding,phosphatidylcholine binding,apolipoprotein receptor binding,apolipoprotein A-I receptor binding,identical protein binding,chemore…	Q00623_K205_M1	AQRLAELKSNPTLNE	GlyGly (K)	2.07587	0.000104933	0.00083519
P09055	Itgb1	Old / Young	Integrin beta-1	fibronectin binding,protease binding,actin binding,receptor activity,integrin binding,protein binding,protein complex binding,cadherin binding,metal ion binding,protein heterodimerization activity,cell adhesion molecule binding,collagen binding involved in cell-matrix adhesion,C-X3-C chemokine binding,laminin binding	P09055_K794_M1	VTTVVNPKYEGK___	GlyGly (K)	0.802994	0.000105369	0.00083519
O09012	Pex5	Old / Young	Peroxisomal targeting signal 1 receptor	peroxisome targeting sequence binding,peroxisome matrix targeting signal-1 binding,protein C-terminus binding,enzyme binding,small GTPase binding,protein N-terminus binding	O09012_K28_M1	ATHFTQDKALRQEGL	GlyGly (K)	-0.910387	0.000105388	0.00083519
Q99L47	St13	Old / Young	Hsc70-interacting protein	protein domain specific binding,Hsp70 protein binding,protein complex binding,dATP binding,identical protein binding,protein dimerization activity,unfolded protein binding,chaperone binding	Q99L47_K152_M1	RLAILYAKRASVFVK	GlyGly (K)	2.25986	0.000106449	0.000837082
Q99PL6	Ubxn6	Old / Young	UBX domain-containing protein 6		Q99PL6_K160_M1	PVAASIMKIHTFNRD	GlyGly (K)	3.54898	0.000106708	0.000837082
P06800	Ptprc	Old / Young	Receptor-type tyrosine-protein phosphatase C	protein tyrosine phosphatase activity,protein binding,heparin binding,protein kinase binding,heparan sulfate proteoglycan binding	P06800_K774_M1	VVTINDHKRCPDYII	GlyGly (K)	2.34315	0.000108163	0.000843956
Q60864	Stip1	Old / Young	Stress-induced-phosphoprotein 1	RNA binding,protein binding,protein C-terminus binding,Hsp70 protein binding,chaperone binding	Q60864_K162_M1	LIEQLQNKPSDLGTK	GlyGly (K)	-0.629125	0.000108788	0.000844263
Q8C863	Itch	Old / Young	E3 ubiquitin-protein ligase Itchy	ubiquitin-protein transferase activity,protein binding,ligase activity,ribonucleoprotein complex binding,CXCR chemokine receptor binding,ubiquitin protein ligase activity	Q8C863_K192_M1	VAASGENKRANGNNS	GlyGly (K)	1.01266	0.000109078	0.000844263
Q8C196	Cps1	Old / Young	Carbamoyl-phosphate synthase [ammonia], mitochondrial	carbamoyl-phosphate synthase (ammonia) activity,carbamoyl-phosphate synthase (glutamine-hydrolyzing) activity,endopeptidase activity,calcium ion binding,protein binding,ATP binding,phospholipid binding,glutamate binding,protein complex binding,modified amino acid binding	Q8C196_K214_M1	KDVKVFGKGNPTKVV	GlyGly (K)	-1.32735	0.000110914	0.00085518
O09012	Pex5	Old / Young	Peroxisomal targeting signal 1 receptor	peroxisome targeting sequence binding,peroxisome matrix targeting signal-1 binding,protein C-terminus binding,enzyme binding,small GTPase binding,protein N-terminus binding	O09012_K280_M1	QVEFERAKSAIESDV	GlyGly (K)	-2.40031	0.000111225	0.00085518
P26040	Ezr	Old / Young	Ezrin	RNA binding,actin binding,protein binding,microtubule binding,protein C-terminus binding,protein domain specific binding,protein kinase A catalytic subunit binding,protein kinase A regulatory subunit binding,S100 protein binding,cadherin binding,cell adhesion molecule binding,actin filament binding,ATPase binding,disordered domain specific binding	P26040_K79_M1	KENPVQFKFRAKFYP	GlyGly (K)	3.39614	0.00011263	0.000857463
Q8CGA3	Slc43a2	Old / Young	Large neutral amino acids transporter small subunit 4	neutral amino acid transmembrane transporter activity,L-amino acid transmembrane transporter activity	Q8CGA3_K283_M1	GSSMRTAKEQAALQE	GlyGly (K)	1.24799	0.000114301	0.000864519
P13597	Icam1	Old / Young	Intercellular adhesion molecule 1	integrin binding	P13597_K531_M1	QEEAIKLKGQAPPP_	GlyGly (K)	1.30223	0.000116908	0.000875637
Q9DAW9	Cnn3	Old / Young	Calponin-3	actin binding,protein binding,calmodulin binding,microtubule binding,cadherin binding involved in cell-cell adhesion	Q9DAW9_K256_M1	TNKVASQKGMSVYGL	GlyGly (K)	0.887192	0.000117279	0.000875637
P35492	Hal	Old / Young	Histidine ammonia-lyase	histidine ammonia-lyase activity	P35492_K646_M1	FSLESLRKNSATIPE	GlyGly (K)	-1.07846	0.000117785	0.000875872
P12710	Fabp1	Old / Young	Fatty acid-binding protein, liver	chromatin binding,long-chain fatty acid transporter activity,fatty acid binding,phospholipid binding,drug binding,antioxidant activity,bile acid binding	P12710_K99_M1	VTTFKGIKSVTELNG	GlyGly (K)	-1.85097	0.000118739	0.000878065
Q99KK1	Reep3	Old / Young	Receptor expression-enhancing protein 3	molecular_function	Q99KK1_K111_M1	DDYIVQAKERGYETM	GlyGly (K)	1.90268	0.00011914	0.00087823
Q80XL6	Acad11	Old / Young	Acyl-CoA dehydrogenase family member 11	acyl-CoA dehydrogenase activity,long-chain-acyl-CoA dehydrogenase activity,very-long-chain-acyl-CoA dehydrogenase activity,flavin adenine dinucleotide binding,medium-chain-acyl-CoA dehydrogenase activity	Q80XL6_K17_M1	VEVLPQHKFDLRSLE	GlyGly (K)	2.09647	0.000122502	0.000897318
P11714	Cyp2d9	Old / Young	Cytochrome P450 2D9	iron ion binding,steroid hydroxylase activity,heme binding,aromatase activity	P11714_K432_M1	DAQGHFVKPEAFMPF	GlyGly (K)	-3.09223	0.00012313	0.000898631
P16331	Pah	Old / Young	Phenylalanine-4-hydroxylase	phenylalanine 4-monooxygenase activity,iron ion binding	P16331_K159_M1	PVYRARRKQFADIAY	GlyGly (K)	-1.68276	0.000123455	0.000898631
Q8VDD5	Myh9	Old / Young	Myosin-9	microfilament motor activity,RNA binding,actin binding,protein binding,calmodulin binding,ATP binding,ATPase activity,protein domain specific binding,actin-dependent ATPase activity,protein homodimerization activity,protein anchor,ADP binding,cadherin binding,actin filament binding	Q8VDD5_K225_M1	LEAFGNAKTVKNDNS	GlyGly (K)	2.57261	0.000125465	0.000910408
Q9ER80	Rtp4	Old / Young	Receptor-transporting protein 4	olfactory receptor binding	Q9ER80_K207_M1	RNTDFGNKTFQDFGN	GlyGly (K)	3.96463	0.000127263	0.000920572
Q99KQ4	Nampt	Old / Young	Nicotinamide phosphoribosyltransferase	nicotinate-nucleotide diphosphorylase (carboxylating) activity,cytokine activity,drug binding,protein homodimerization activity,nicotinamide phosphoribosyltransferase activity	Q99KQ4_K342_M1	TENSKGYKLLPPYLR	GlyGly (K)	3.85575	0.000128133	0.00092204
Q8R151	Znfx1	Old / Young	NFX1-type zinc finger-containing protein 1	transcription factor activity, sequence-specific DNA binding,RNA binding,zinc ion binding	Q8R151_K1600_M1	DRFMNEQKDDEVAIK	GlyGly (K)	1.36473	0.000129405	0.000924113
P09055	Itgb1	Old / Young	Integrin beta-1	fibronectin binding,protease binding,actin binding,receptor activity,integrin binding,protein binding,protein complex binding,cadherin binding,metal ion binding,protein heterodimerization activity,cell adhesion molecule binding,collagen binding involved in cell-matrix adhesion,C-X3-C chemokine binding,laminin binding	P09055_K774_M1	EKEKMNAKWDTGENP	GlyGly (K)	1.28677	0.00013014	0.000924113
Q8C5W0	Clmn	Old / Young	Calmin	molecular_function,actin binding	Q8C5W0_K917_M1	EENSSEHKVPSRNSH	GlyGly (K)	-0.978536	0.000131495	0.000930886
Q61093	Cybb	Old / Young	Cytochrome b-245 heavy chain	voltage-gated ion channel activity,protein binding,superoxide-generating NADPH oxidase activity,heme binding,metal ion binding,protein heterodimerization activity,flavin adenine dinucleotide binding,electron carrier activity	Q61093_K506_M1	KDVITGLKQKTLYGR	GlyGly (K)	2.43828	0.000133767	0.00094123
Q00519	Xdh	Old / Young	Xanthine dehydrogenase/oxidase	xanthine dehydrogenase activity,xanthine oxidase activity,iron ion binding,protein binding,electron carrier activity,oxidoreductase activity,oxidoreductase activity, acting on CH-OH group of donors,oxidoreductase activity, acting on the aldehyde or oxo group of donors,molybdenum ion binding,protein homodimerization activity,molybdopterin cofactor binding,flavin adenine dinucleotide binding,2 iron…	Q00519_K373_M1	VLMASRAKLTLASRG	GlyGly (K)	3.08304	0.000135309	0.00094921
P08226	Apoe	Old / Young	Apolipoprotein E	beta-amyloid binding,lipid transporter activity,protein binding,phospholipid binding,heparin binding,lipid binding,cholesterol binding,antioxidant activity,cholesterol transporter activity,identical protein binding,protein homodimerization activity,metal chelating activity,protein dimerization activity,tau protein binding,low-density lipoprotein particle receptor binding,phosphatidylcholine-stero…	P08226_K173_M1	QKRLAVYKAGAREGA	GlyGly (K)	0.922451	0.000136181	0.000949909
P21981	Tgm2	Old / Young	Protein-glutamine gamma-glutamyltransferase 2	protein-glutamine gamma-glutamyltransferase activity,calcium ion binding,GTP binding,transaminase activity,protein domain specific binding	P21981_K589_M1	YLENPEIKIRVLGEP	GlyGly (K)	2.41025	0.000136227	0.000949909
Q01853	Vcp	Old / Young	Transitional endoplasmic reticulum ATPase	RNA binding,protein binding,ATP binding,lipid binding,ATPase activity,protein phosphatase binding,protein domain specific binding,polyubiquitin binding,ubiquitin protein ligase binding,deubiquitinase activator activity,K48-linked polyubiquitin binding,MHC class I protein binding,identical protein binding,ADP binding,ubiquitin-like protein ligase binding,BAT3 complex binding,ubiquitin-specific pro…	Q01853_K336_M1	LTLMDGLKQRAHVIV	GlyGly (K)	-0.397209	0.000138353	0.000958971
NaN	NaN	Old / Young	SWISS-PROT:P05784 Tax_Id=10090 Gene_Symbol=Krt18 Keratin, type I cytoskeletal 18	RNA binding,structural molecule activity,protein binding,scaffold protein binding,cadherin binding involved in cell-cell adhesion	P05784_K240_M1	PKSQDLSKIMADIRA	GlyGly (K)	1.9986	0.000140044	0.00096493
P56395	Cyb5a	Old / Young	Cytochrome b5	stearoyl-CoA 9-desaturase activity,enzyme binding,heme binding,metal ion binding	P56395_K77_M1	TDARELSKTYIIGEL	GlyGly (K)	0.558142	0.000140817	0.000967391
Q9QUJ7	Acsl4	Old / Young	Long-chain-fatty-acid--CoA ligase 4	long-chain fatty acid-CoA ligase activity,ATP binding,very long-chain fatty acid-CoA ligase activity,arachidonate-CoA ligase activity,decanoate--CoA ligase activity	Q9QUJ7_K702_M1	ELKNHYLKDIERMYG	GlyGly (K)	0.714455	0.000141368	0.000967803
Q9QZ73	Dcun1d1	Old / Young	DCN1-like protein 1	ubiquitin conjugating enzyme binding,ubiquitin-like protein binding,cullin family protein binding	Q9QZ73_K149_M1	PKMEQELKEPGRFKD	GlyGly (K)	0.656821	0.000141711	0.000967803
Q9CR16	Ppid	Old / Young	Peptidyl-prolyl cis-trans isomerase D	peptidyl-prolyl cis-trans isomerase activity,FK506 binding,transcription factor binding,estrogen receptor binding,Hsp70 protein binding,heat shock protein binding,Hsp90 protein binding	Q9CR16_K341_M1	QEIAPGDKAIQAELL	GlyGly (K)	-1.90389	0.000142572	0.00096848
P20491	Fcer1g	Old / Young	High affinity immunoglobulin epsilon receptor subunit gamma	protein binding,IgE receptor activity,IgE binding,IgG binding,protein homodimerization activity	P20491_K60_M1	AAIASREKADAVYTG	GlyGly (K)	2.96028	0.000142644	0.00096848
Q9QZ85	Iigp1	Old / Young	Interferon-inducible GTPase 1	GTPase activity,GTP binding,GDP binding,identical protein binding	Q9QZ85_K352_M1	IKSPAVFKPTDEETI	GlyGly (K)	3.07128	0.000144783	0.000979269
Q9DBE0	Csad	Old / Young	Cysteine sulfinic acid decarboxylase	sulfinoalanine decarboxylase activity,carboxy-lyase activity,pyridoxal phosphate binding	Q9DBE0_K442_M1	SQVAPVLKERMVKKG	GlyGly (K)	-1.60624	0.000145077	0.000979269
Q9CWM4	Pfdn1	Old / Young	Prefoldin subunit 1	protein binding involved in protein folding,unfolded protein binding	Q9CWM4_K106_M1	SYLERSVKEAEDNIR	GlyGly (K)	1.40105	0.000148268	0.000992156
P10852	Slc3a2	Old / Young	4F2 cell-surface antigen heavy chain	RNA binding,double-stranded RNA binding,catalytic activity,protein binding,neutral amino acid transmembrane transporter activity,cadherin binding	P10852_K21_M1	LNELEPEKQPMNAAD	GlyGly (K)	2.21609	0.000151251	0.000996681
P52332	Jak1	Old / Young	Tyrosine-protein kinase JAK1	protein tyrosine kinase activity,non-membrane spanning protein tyrosine kinase activity,growth hormone receptor binding,protein binding,ATP binding,protein phosphatase binding,ubiquitin protein ligase binding,metal ion binding	P52332_K227_M1	YIPETLNKSIRQRNL	GlyGly (K)	2.08631	0.000152562	0.000996681
P16015	Ca3	Old / Young	Carbonic anhydrase 3	carbonate dehydratase activity,zinc ion binding,nickel cation binding,phosphatase activity	P16015_K39_M1	ELHTKDIKHDPSLQP	GlyGly (K)	-2.70974	0.000152612	0.000996681
P47199	Cryz	Old / Young	Quinone oxidoreductase	mRNA 3'-UTR binding,NADPH:quinone reductase activity,zinc ion binding,NADP binding,NADPH binding,NADH binding	P47199_K186_M1	TAGSEEGKKLVLQNG	GlyGly (K)	1.54482	0.000153203	0.000996681
P06745	Gpi	Old / Young	Glucose-6-phosphate isomerase	glucose-6-phosphate isomerase activity,cytokine activity,protein binding,growth factor activity,intramolecular transferase activity,ubiquitin protein ligase binding,monosaccharide binding	P06745_K25_M1	RANSANLKLRELFEA	GlyGly (K)	2.95126	0.000153234	0.000996681
NaN	NaN	Old / Young	SWISS-PROT:P05784 Tax_Id=10090 Gene_Symbol=Krt18 Keratin, type I cytoskeletal 18	RNA binding,structural molecule activity,protein binding,scaffold protein binding,cadherin binding involved in cell-cell adhesion	P05784_K160_M1	AADDFRVKYETELAM	GlyGly (K)	1.96635	0.000153777	0.000996681
O88384	Vti1b	Old / Young	Vesicle transport through interaction with t-SNAREs homolog 1B	SNARE binding,SNAP receptor activity,protein binding,chloride channel inhibitor activity	O88384_K13_M1	ASSEHFEKLHEIFRG	GlyGly (K)	0.851557	0.000154046	0.000996681
Q93092	Taldo1	Old / Young	Transaldolase	sedoheptulose-7-phosphate:D-glyceraldehyde-3-phosphate glyceronetransferase activity,monosaccharide binding	Q93092_K277_M1	LAPALSVKAAQTSDS	GlyGly (K)	-0.375033	0.000154095	0.000996681
P21981	Tgm2	Old / Young	Protein-glutamine gamma-glutamyltransferase 2	protein-glutamine gamma-glutamyltransferase activity,calcium ion binding,GTP binding,transaminase activity,protein domain specific binding	P21981_K425_M1	RSLVVGQKISTKSVG	GlyGly (K)	2.48589	0.000155478	0.00100069
Q91WN4	Kmo	Old / Young	Kynurenine 3-monooxygenase	kynurenine 3-monooxygenase activity,NAD(P)H oxidase activity,flavin adenine dinucleotide binding,FAD binding	Q91WN4_K102_M1	SAIPYGNKSQYILSI	GlyGly (K)	-3.1005	0.000155577	0.00100069
P51658	Hsd17b2	Old / Young	Estradiol 17-beta-dehydrogenase 2	estradiol 17-beta-dehydrogenase activity,testosterone dehydrogenase (NAD+) activity	P51658_K312_M1	KLIIPTLKERSNPDI	GlyGly (K)	-3.09697	0.000159016	0.00101106
Q8VDD5	Myh9	Old / Young	Myosin-9	microfilament motor activity,RNA binding,actin binding,protein binding,calmodulin binding,ATP binding,ATPase activity,protein domain specific binding,actin-dependent ATPase activity,protein homodimerization activity,protein anchor,ADP binding,cadherin binding,actin filament binding	Q8VDD5_K373_M1	PDNTAAQKVSHLLGI	GlyGly (K)	4.27314	0.000159073	0.00101106
P14733	Lmnb1	Old / Young	Lamin-B1	structural molecule activity,JUN kinase binding,phospholipase binding	P14733_K272_M1	LEQTYHAKLENARLS	GlyGly (K)	1.32174	0.000159179	0.00101106
E9Q555	Rnf213	Old / Young	E3 ubiquitin-protein ligase RNF213	ubiquitin-protein transferase activity,ATPase activity,metal ion binding	E9Q555_K2407_M1	SVEAETMKLVKVHGG	GlyGly (K)	2.869	0.000160352	0.00101106
Q64337	Sqstm1	Old / Young	Sequestosome-1	transcription cofactor activity,protein kinase C binding,protein binding,zinc ion binding,enzyme binding,protein kinase binding,ubiquitin protein ligase binding,SH2 domain binding,identical protein binding,protein homodimerization activity,ubiquitin binding,K63-linked polyubiquitin binding	Q64337_K314_M1	QSLTEQMKKIALESV	GlyGly (K)	1.10379	0.000160673	0.00101106
Q61792	Lasp1	Old / Young	LIM and SH3 domain protein 1	protein binding,ion transmembrane transporter activity,cadherin binding,metal ion binding,actin filament binding	Q61792_K128_M1	KYHEEFEKSRMGPSG	GlyGly (K)	1.77605	0.000161809	0.00101545
P60762	Morf4l1	Old / Young	Mortality factor 4-like protein 1	chromatin binding,protein binding,protein N-terminus binding	P60762_K117_M1	QKQRELQKANQEQYA	GlyGly (K)	0.645761	0.000162247	0.00101545
P12970	Rpl7a	Old / Young	60S ribosomal protein L7a	RNA binding,protein binding,cadherin binding	P12970_K48_M1	IGQDIQPKRDLTRFV	GlyGly (K)	0.496402	0.000164128	0.00101545
O88587	Comt	Old / Young	Catechol O-methyltransferase	magnesium ion binding,catechol O-methyltransferase activity,Requires Ontology	O88587_K252_M1	KVVDGLEKAVYQGPG	GlyGly (K)	-2.14902	0.000164354	0.00101545
P63017	Hspa8	Old / Young	Heat shock cognate 71 kDa protein	G-protein coupled receptor binding,phosphatidylserine binding,RNA binding,protein binding,ATP binding,ATPase activity,enzyme binding,MHC class II protein complex binding,heat shock protein binding,ubiquitin protein ligase binding,ATPase activity, coupled,cadherin binding,unfolded protein binding,C3HC4-type RING finger domain binding	P63017_K601_M1	HQQKELEKVCNPIIT	GlyGly (K)	-0.707235	0.000165052	0.00101545
O70496	Clcn7	Old / Young	H(+)/Cl(-) exchange transporter 7	voltage-gated chloride channel activity,protein binding,ATP binding,antiporter activity	O70496_K86_M1	KEIPHNEKLLSLKYE	GlyGly (K)	1.41475	0.000165305	0.00101545
P48678	Lmna	Old / Young	Prelamin-A/C	structural molecule activity,protein binding,identical protein binding	P48678_K311_M1	AQLSQLQKQLAAKEA	GlyGly (K)	0.674597	0.000167124	0.00101899
P68037	Ube2l3	Old / Young	Ubiquitin-conjugating enzyme E2 L3	transcription coactivator activity,RNA binding,ubiquitin-protein transferase activity,protein binding,ATP binding,ubiquitin protein ligase binding,ubiquitin conjugating enzyme activity,ubiquitin-protein transferase activator activity	P68037_K73_M1	PKITFKTKIYHPNID	GlyGly (K)	1.65839	0.000167361	0.00101899
O55022	Pgrmc1	Old / Young	Membrane-associated progesterone receptor component 1	steroid binding,heme binding	O55022_K102_M1	GKVFDVTKGRKFYGP	GlyGly (K)	-0.667346	0.000167637	0.00101899
Q9ET01	Pygl	Old / Young	Glycogen phosphorylase, liver form	purine nucleobase binding,protein binding,ATP binding,drug binding,glycogen phosphorylase activity,AMP binding,vitamin binding,pyridoxal phosphate binding,carbohydrate binding,bile acid binding,protein homodimerization activity	Q9ET01_K545_M1	VKQENKLKFSQFLEK	GlyGly (K)	2.36036	0.000168303	0.00102036
P63017	Hspa8	Old / Young	Heat shock cognate 71 kDa protein	G-protein coupled receptor binding,phosphatidylserine binding,RNA binding,protein binding,ATP binding,ATPase activity,enzyme binding,MHC class II protein complex binding,heat shock protein binding,ubiquitin protein ligase binding,ATPase activity, coupled,cadherin binding,unfolded protein binding,C3HC4-type RING finger domain binding	P63017_K246_M1	NHFIAEFKRKHKKDI	GlyGly (K)	-0.465344	0.000170734	0.00102706
O35309	Nmi	Old / Young	N-myc-interactor	transcription cofactor activity,protein binding,identical protein binding	O35309_K9_M1	DADKDNIKQACDERS	GlyGly (K)	1.69474	0.000172309	0.00103119
Q8C196	Cps1	Old / Young	Carbamoyl-phosphate synthase [ammonia], mitochondrial	carbamoyl-phosphate synthase (ammonia) activity,carbamoyl-phosphate synthase (glutamine-hydrolyzing) activity,endopeptidase activity,calcium ion binding,protein binding,ATP binding,phospholipid binding,glutamate binding,protein complex binding,modified amino acid binding	Q8C196_K26_M1	GFANVTTKRQWDFSR	GlyGly (K)	-3.94702	0.000175729	0.00104896
Q91WL5	Cyp4a12a	Old / Young	Cytochrome P450 4A12A	monooxygenase activity,iron ion binding,alkane 1-monooxygenase activity,heme binding,aromatase activity	Q91WL5_K280_M1	QDEEELEKLKKKRRL	GlyGly (K)	-2.67048	0.000179473	0.00106389
P34914	Ephx2	Old / Young	Bifunctional epoxide hydrolase 2	magnesium ion binding,epoxide hydrolase activity,receptor binding,toxic substance binding,phosphatase activity,10-hydroxy-9-(phosphonooxy)octadecanoate phosphatase activity,lipid phosphatase activity,protein homodimerization activity	P34914_K57_M1	TEQLMKGKITFSQWV	GlyGly (K)	-1.56933	0.000179606	0.00106389
P11679	Krt8	Old / Young	Keratin, type II cytoskeletal 8	structural molecule activity,protein binding,protein complex binding,scaffold protein binding	P11679_K479_M1	KIETRDGKLVSESSD	GlyGly (K)	1.03863	0.000181995	0.0010753
P13020;	Gsn;	Old / Young	Gelsolin;TREMBL:Q3SX14 (Bos taurus) Similar to Gelsolin	actin binding,calcium ion binding,protein binding,protein domain specific binding,myosin II binding,actin filament binding;	P13020_K243_M1	LKATQVSKGIRDNER	GlyGly (K)	3.11196	0.00018345	0.00107841
P13020;	Gsn;	Old / Young	Gelsolin;TREMBL:Q3SX14 (Bos taurus) Similar to Gelsolin	actin binding,calcium ion binding,protein binding,protein domain specific binding,myosin II binding,actin filament binding;	Q3SX14_K244_M1	LKATQVSKGIRDNER	GlyGly (K)	3.11196	0.00018345	0.00107841
Q60769	Tnfaip3	Old / Young	Tumor necrosis factor alpha-induced protein 3	protease binding,DNA binding,ubiquitin-protein transferase activity,thiol-dependent ubiquitin-specific protease activity,protein binding,zinc ion binding,ligase activity,kinase binding,thiol-dependent ubiquitinyl hydrolase activity,identical protein binding,ubiquitin binding,protein self-association,Lys63-specific deubiquitinase activity,K63-linked polyubiquitin binding	Q60769_K628_M1	QSVTASEKAGSPAPR	GlyGly (K)	1.84446	0.000186829	0.0010955
P60904	Dnajc5	Old / Young	DnaJ homolog subfamily C member 5	glycoprotein binding,protein binding,ATP-dependent protein binding	P60904_K41_M1	SYRKLALKYHPDKNP	GlyGly (K)	-0.956163	0.000188746	0.00110118
Q61029	Tmpo	Old / Young	Lamina-associated polypeptide 2, isoforms beta/delta/epsilon/gamma		Q61029_K400_M1	YAPLADVKSEKTKKR	GlyGly (K)	2.29776	0.000191552	0.00111474
P97468	Cmklr1	Old / Young	Chemokine-like receptor 1	G-protein coupled receptor activity	P97468_K360_M1	KMSSLNEKASVNEKE	GlyGly (K)	1.48093	0.000194534	0.00111913
P52840	Sult1a1	Old / Young	Sulfotransferase 1A1	nucleotide binding,aryl sulfotransferase activity,sulfotransferase activity	P52840_K226_M1	IVHHTSFKKMKENPM	GlyGly (K)	2.67372	0.000195036	0.00111913
E9Q4Z2	Acacb	Old / Young	Acetyl-CoA carboxylase 2	acetyl-CoA carboxylase activity,biotin carboxylase activity,ATP binding,biotin binding,metal ion binding	E9Q4Z2_K1695_M1	TKDLLQAKRFQAQSL	GlyGly (K)	-3.0571	0.000195836	0.00112003
O35309	Nmi	Old / Young	N-myc-interactor	transcription cofactor activity,protein binding,identical protein binding	O35309_K159_M1	HVDISKMKINVTGIP	GlyGly (K)	5.58251	0.000198006	0.00112339
Q9DCD0	Pgd	Old / Young	6-phosphogluconate dehydrogenase, decarboxylating	phosphogluconate dehydrogenase (decarboxylating) activity	Q9DCD0_K59_M1	VVGAQSLKDMVSKLK	GlyGly (K)	0.722446	0.000199107	0.00112339
P60762	Morf4l1	Old / Young	Mortality factor 4-like protein 1	chromatin binding,protein binding,protein N-terminus binding	P60762_K226_M1	QLFYLPAKKNVDSIL	GlyGly (K)	0.956941	0.000202619	0.00113163
Q8VBW8	Ttc36	Old / Young	Tetratricopeptide repeat protein 36	molecular_function	Q8VBW8_K70_M1	DLHTALEKFGQAISL	GlyGly (K)	-0.766147	0.000203615	0.0011338
P70295	Aup1	Old / Young	Ancient ubiquitous protein 1	ubiquitin binding,ubiquitin-protein transferase activator activity	P70295_K390_M1	QESLQERKQALYEYA	GlyGly (K)	-0.9958	0.00020545	0.00114128
P07356	Anxa2	Old / Young	Annexin A2	protease binding,RNA binding,calcium ion binding,protein binding,calcium-dependent phospholipid binding,phosphatidylinositol-4,5-bisphosphate binding,cytoskeletal protein binding,Rab GTPase binding,phospholipase A2 inhibitor activity,identical protein binding,S100 protein binding,calcium-dependent protein binding,cadherin binding involved in cell-cell adhesion,receptor activator activity	P07356_K115_M1	QYDASELKASMKGLG	GlyGly (K)	4.44754	0.000207318	0.00114581
P43275	Hist1h1a	Old / Young	Histone H1.1	DNA binding,protein binding,heparin binding,chromatin DNA binding	P43275_K17_M1	AASTATEKPAAAKKT	GlyGly (K)	1.68584	0.000207745	0.00114581
Q9D832	Dnajb4	Old / Young	DnaJ homolog subfamily B member 4	ATPase activator activity,unfolded protein binding,chaperone binding	Q9D832_K59_M1	YEVLSDPKKREIYDQ	GlyGly (K)	-1.23848	0.000209442	0.0011462
P56395	Cyb5a	Old / Young	Cytochrome b5	stearoyl-CoA 9-desaturase activity,enzyme binding,heme binding,metal ion binding	P56395_K33_M1	TWVILHHKVYDLTKF	GlyGly (K)	2.96143	0.000209605	0.0011462
P08226	Apoe	Old / Young	Apolipoprotein E	beta-amyloid binding,lipid transporter activity,protein binding,phospholipid binding,heparin binding,lipid binding,cholesterol binding,antioxidant activity,cholesterol transporter activity,identical protein binding,protein homodimerization activity,metal chelating activity,protein dimerization activity,tau protein binding,low-density lipoprotein particle receptor binding,phosphatidylcholine-stero…	P08226_K105_M1	ETRARLGKEVQAAQA	GlyGly (K)	0.868728	0.000210494	0.0011462
P51150	Rab7a	Old / Young	Ras-related protein Rab-7a	GTPase activity,protein binding,GTP binding,GDP binding,Rac GTPase binding,retromer complex binding	P51150_K191_M1	NEFPEPIKLDKNDRA	GlyGly (K)	2.86228	0.00021077	0.0011462
P61161	Actr2	Old / Young	Actin-related protein 2	structural constituent of cytoskeleton,ATP binding,actin filament binding	P61161_K7_M1	_MDSQGRKVVVCDNG	GlyGly (K)	1.20458	0.000212397	0.00114802
P58735	Slc26a1	Old / Young	Sulfate anion transporter 1	chloride channel activity,secondary active sulfate transmembrane transporter activity,bicarbonate transmembrane transporter activity,chloride transmembrane transporter activity,sulfate transmembrane transporter activity,anion:anion antiporter activity,oxalate transmembrane transporter activity	P58735_K578_M1	AGHSATRKDQGPEVG	GlyGly (K)	-0.786698	0.000212595	0.00114802
P01901	H2-K1	Old / Young	H-2 class I histocompatibility antigen, K-B alpha chain	RNA binding,receptor binding,protein binding,beta-2-microglobulin binding,peptide antigen binding,T cell receptor binding,TAP binding	P01901_K359_M1	DLSLPDCKVMVHDPH	GlyGly (K)	1.27545	0.000213656	0.0011484
P28271	Aco1	Old / Young	Cytoplasmic aconitate hydratase	RNA binding,aconitate hydratase activity,iron-responsive element binding,metal ion binding,3 iron, 4 sulfur cluster binding,4 iron, 4 sulfur cluster binding	P28271_K379_M1	GPKRPQDKVAVSEMK	GlyGly (K)	-0.640934	0.000217947	0.00116066
P63017	Hspa8	Old / Young	Heat shock cognate 71 kDa protein	G-protein coupled receptor binding,phosphatidylserine binding,RNA binding,protein binding,ATP binding,ATPase activity,enzyme binding,MHC class II protein complex binding,heat shock protein binding,ubiquitin protein ligase binding,ATPase activity, coupled,cadherin binding,unfolded protein binding,C3HC4-type RING finger domain binding	P63017_K512_M1	NDKGRLSKEDIERMV	GlyGly (K)	-0.377948	0.000218644	0.00116066
Q8CHR6	Dpyd	Old / Young	Dihydropyrimidine dehydrogenase [NADP(+)]	nucleotide binding,dihydropyrimidine dehydrogenase (NADP+) activity,protein homodimerization activity,metal ion binding,4 iron, 4 sulfur cluster binding	Q8CHR6_K875_M1	VAELMGQKLPSFGPY	GlyGly (K)	-1.52175	0.000218858	0.00116066
O70200	Aif1	Old / Young	Allograft inflammatory factor 1	calcium ion binding,protein binding,actin filament binding	O70200_K76_M1	SLKRMLEKLGVPKTH	GlyGly (K)	2.58215	0.000218937	0.00116066
Q9ERA6	Tfip11	Old / Young	Tuftelin-interacting protein 11	DNA binding,protein binding	Q9ERA6_K781_M1	FKDLIETKAEEHNIV	GlyGly (K)	2.16642	0.000221288	0.00116515
P61759	Vbp1	Old / Young	Prefoldin subunit 3	tubulin binding	P61759_K81_M1	KGQIPEIKQTLEILK	GlyGly (K)	2.79069	0.000226412	0.00118141
Q5XJE5	Leo1	Old / Young	RNA polymerase-associated protein LEO1	protein binding,RNA polymerase II C-terminal domain phosphoserine binding	Q5XJE5_K435_M1	DEEGNEIKESNARIV	GlyGly (K)	0.488555	0.000227758	0.0011839
Q8BG05	Hnrnpa3	Old / Young	Heterogeneous nuclear ribonucleoprotein A3	RNA binding	Q8BG05_K134_M1	KIFVGGIKEDTEEYN	GlyGly (K)	0.930496	0.000228558	0.0011839
P62204	Calm1	Old / Young	Calmodulin		P62204_K31_M1	GDGTITTKELGTVMR	GlyGly (K)	0.356163	0.000230384	0.0011839
P57780	Actn4	Old / Young	Alpha-actinin-4	RNA polymerase II regulatory region sequence-specific DNA binding,nucleoside binding,RNA binding,calcium ion binding,protein binding,ligand-dependent nuclear receptor transcription coactivator activity,chromatin DNA binding,nuclear hormone receptor binding,protein homodimerization activity,retinoic acid receptor binding,ion channel binding,protein N-terminus binding,actin filament binding	P57780_K218_M1	IEYDKLRKDDPVTNL	GlyGly (K)	2.36492	0.000231813	0.0011839
P12710	Fabp1	Old / Young	Fatty acid-binding protein, liver	chromatin binding,long-chain fatty acid transporter activity,fatty acid binding,phospholipid binding,drug binding,antioxidant activity,bile acid binding	P12710_K20_M1	ENFEPFMKAIGLPED	GlyGly (K)	-2.27145	0.000231927	0.0011839
P63037	Dnaja1	Old / Young	DnaJ homolog subfamily A member 1	G-protein coupled receptor binding,ATPase activator activity,protein binding,ATP binding,Hsp70 protein binding,Tat protein binding,ubiquitin protein ligase binding,metal ion binding,low-density lipoprotein particle receptor binding,unfolded protein binding,chaperone binding,C3HC4-type RING finger domain binding	P63037_K59_M1	YEVLADSKKRELYDK	GlyGly (K)	-1.36273	0.000231987	0.0011839
Q91ZP6	Ndfip2	Old / Young	NEDD4 family-interacting protein 2 (Fragment)	signal transducer activity,WW domain binding	Q91ZP6_K168_M1	YDEAEKAKAAALAAA	GlyGly (K)	0.511847	0.000232946	0.00118619
Q922D8	Mthfd1	Old / Young	C-1-tetrahydrofolate synthase, cytoplasmic	formate-tetrahydrofolate ligase activity,methenyltetrahydrofolate cyclohydrolase activity,methylenetetrahydrofolate dehydrogenase (NAD+) activity,methylenetetrahydrofolate dehydrogenase (NADP+) activity,ATP binding	Q922D8_K313_M1	QYNKLNLKTPVPSDI	GlyGly (K)	-1.25881	0.000233649	0.00118716
Q9QZ73	Dcun1d1	Old / Young	DCN1-like protein 1	ubiquitin conjugating enzyme binding,ubiquitin-like protein binding,cullin family protein binding	Q9QZ73_K143_M1	KLKAQIPKMEQELKE	GlyGly (K)	0.843523	0.000237035	0.00120174
O70404	Vamp8	Old / Young	Vesicle-associated membrane protein 8	SNARE binding,SNAP receptor activity,protein binding,chloride channel inhibitor activity	O70404_K47_M1	NLDHLRNKTEDLEAT	GlyGly (K)	1.12161	0.00023794	0.0012037
Q91Y97	Aldob	Old / Young	Fructose-bisphosphate aldolase B	fructose-bisphosphate aldolase activity,cytoskeletal protein binding,identical protein binding,ATPase binding,fructose-1-phosphate aldolase activity,fructose binding	Q91Y97_K108_M1	KGIVVGIKLDQGGAP	GlyGly (K)	0.950939	0.000238717	0.001205
Q64374	Rgn	Old / Young	Regucalcin	gluconolactonase activity,calcium ion binding,zinc ion binding,enzyme regulator activity	Q64374_K239_M1	GKRLQTVKLPVDKTT	GlyGly (K)	-0.746416	0.000239303	0.00120534
P68037	Ube2l3	Old / Young	Ubiquitin-conjugating enzyme E2 L3	transcription coactivator activity,RNA binding,ubiquitin-protein transferase activity,protein binding,ATP binding,ubiquitin protein ligase binding,ubiquitin conjugating enzyme activity,ubiquitin-protein transferase activator activity	P68037_K131_M1	DLAEEYSKDRKKFCK	GlyGly (K)	1.41536	0.000240924	0.00121088
P06151	Ldha	Old / Young	L-lactate dehydrogenase A chain	lactate dehydrogenase activity,L-lactate dehydrogenase activity,protein binding,cadherin binding	P06151_K5_M1	___MATLKDQLIVNL	GlyGly (K)	2.72295	0.000243967	0.00122352
P60766	Cdc42	Old / Young	Cell division control protein 42 homolog	GTPase activity,protein binding,GTP binding,protein kinase binding,GTP-dependent protein binding,mitogen-activated protein kinase kinase kinase binding,thioesterase binding,GBD domain binding,apolipoprotein A-I receptor binding,identical protein binding,Rho GDP-dissociation inhibitor binding,ubiquitin protein ligase activity	P60766_K183_M1	ALEPPEPKKSRRCVL	GlyGly (K)	3.42557	0.000244705	0.00122458
Q9Z2X1	Hnrnpf	Old / Young	Heterogeneous nuclear ribonucleoprotein F	RNA binding,single-stranded RNA binding,TBP-class protein binding	Q9Z2X1_K185_M1	HRYIEVFKSSQEEVR	GlyGly (K)	1.94611	0.000248985	0.00124332
P84228	Hist1h3b	Old / Young	Histone H3.2	chromatin binding,nucleosomal DNA binding,histone binding,cadherin binding,protein heterodimerization activity	P84228_K57_M1	REIRRYQKSTELLIR	GlyGly (K)	1.51861	0.000252382	0.00125117
Q60991	Cyp7b1	Old / Young	25-hydroxycholesterol 7-alpha-hydroxylase	iron ion binding,oxysterol 7-alpha-hydroxylase activity,heme binding	Q60991_K260_M1	AQMQGQSKIVQERQD	GlyGly (K)	-2.15502	0.000252395	0.00125117
Q91YT2	Rnf185	Old / Young	E3 ubiquitin-protein ligase RNF185	ubiquitin-like protein conjugating enzyme binding,metal ion binding,ubiquitin protein ligase activity involved in ERAD pathway	Q91YT2_K105_M1	GQQDPREKTPPRPQG	GlyGly (K)	0.282508	0.000252712	0.00125117
Q9WV32	Arpc1b	Old / Young	Actin-related protein 2/3 complex subunit 1B	structural constituent of cytoskeleton,actin filament binding	Q9WV32_K308_M1	RFQNLDKKASSEGGA	GlyGly (K)	1.87944	0.000253807	0.00125392
P54726	Rad23a	Old / Young	UV excision repair protein RAD23 homolog A	damaged DNA binding,kinase binding,polyubiquitin binding,ubiquitin-specific protease binding	P54726_K122_M1	PPTSREDKSPSEEST	GlyGly (K)	-1.54167	0.000255104	0.00125765
P08228	Sod1	Old / Young	Superoxide dismutase [Cu-Zn]	superoxide dismutase activity,copper ion binding,protein binding,zinc ion binding,protein phosphatase 2B binding,identical protein binding,Rac GTPase binding,chaperone binding	P08228_K92_M1	LGNVTAGKDGVANVS	GlyGly (K)	-0.493745	0.000263189	0.00128929
P48678	Lmna	Old / Young	Prelamin-A/C	structural molecule activity,protein binding,identical protein binding	P48678_K108_M1	RLQLELSKVREEFKE	GlyGly (K)	0.845654	0.000268513	0.00130905
P24457	Cyp2d11	Old / Young	Cytochrome P450 2D11	iron ion binding,steroid hydroxylase activity,heme binding,aromatase activity	P24457_K149_M1	LRNFGLGKKSLEDWV	GlyGly (K)	-1.14785	0.000268914	0.00130905
Q9JLF6	Tgm1	Old / Young	Protein-glutamine gamma-glutamyltransferase K	protein-glutamine gamma-glutamyltransferase activity,metal ion binding	Q9JLF6_K186_M1	HVIIPVGKGGSGGWK	GlyGly (K)	2.97877	0.000271663	0.00131754
O88962	Cyp8b1	Old / Young	7-alpha-hydroxycholest-4-en-3-one 12-alpha-hydroxylase	iron ion binding,sterol 12-alpha-hydroxylase activity,heme binding	O88962_K324_M1	KARLEAKKSFTFTPS	GlyGly (K)	-3.26849	0.000271793	0.00131754
P62082	Rps7	Old / Young	40S ribosomal protein S7	RNA binding,mRNA 3'-UTR binding,structural constituent of ribosome,mRNA 5'-UTR binding,ubiquitin ligase inhibitor activity	P62082_K85_M1	RLVRELEKKFSGKHV	GlyGly (K)	-0.574066	0.000272927	0.00132028
Q91VK4	Itm2c	Old / Young	Integral membrane protein 2C	beta-amyloid binding,ATP binding	Q91VK4_K20_M1	IKADKADKAAASGPA	GlyGly (K)	2.54143	0.000274374	0.00132452
O09012	Pex5	Old / Young	Peroxisomal targeting signal 1 receptor	peroxisome targeting sequence binding,peroxisome matrix targeting signal-1 binding,protein C-terminus binding,enzyme binding,small GTPase binding,protein N-terminus binding	O09012_K218_M1	LANSEFLKFVRQIGE	GlyGly (K)	-2.55584	0.000277191	0.00133535
P11679	Krt8	Old / Young	Keratin, type II cytoskeletal 8	structural molecule activity,protein binding,protein complex binding,scaffold protein binding	P11679_K353_M1	QRGEMAIKDAQTKLA	GlyGly (K)	1.39723	0.000283355	0.0013594
Q9JMA1	Usp14	Old / Young	Ubiquitin carboxyl-terminal hydrolase 14	thiol-dependent ubiquitin-specific protease activity,endopeptidase inhibitor activity,protein binding,proteasome binding	Q9JMA1_K300_M1	RLQEEITKQSPTLQR	GlyGly (K)	-2.9384	0.000286174	0.00137009
P17742	Ppia	Old / Young	Peptidyl-prolyl cis-trans isomerase A	RNA binding,peptidyl-prolyl cis-trans isomerase activity,cyclosporin A binding	P17742_K49_M1	GEKGFGYKGSSFHRI	GlyGly (K)	-2.20192	0.000287991	0.00137596
Q9QYI5	Dnajb2	Old / Young	DnaJ homolog subfamily B member 2	ATPase activator activity,Hsp70 protein binding,polyubiquitin binding,ubiquitin protein ligase binding,unfolded protein binding,chaperone binding,proteasome binding	Q9QYI5_K34_M1	ALQWHPDKNPDNKEF	GlyGly (K)	-1.46171	0.000289056	0.00137821
O35490	Bhmt	Old / Young	Betaine--homocysteine S-methyltransferase 1	zinc ion binding,betaine-homocysteine S-methyltransferase activity	O35490_K377_M1	PDAWGVTKGAAELMQ	GlyGly (K)	-0.718578	0.000291338	0.00138624
P35492	Hal	Old / Young	Histidine ammonia-lyase	histidine ammonia-lyase activity	P35492_K592_M1	SVVRPWIKDRFMAPD	GlyGly (K)	-2.45122	0.000291953	0.00138633
Q9CWK8	Snx2	Old / Young	Sorting nexin-2	epidermal growth factor receptor binding,insulin receptor binding,phosphatidylinositol binding,protein homodimerization activity,cadherin binding,protein heterodimerization activity,transferrin receptor binding,leptin receptor binding	Q9CWK8_K223_M1	MTKVKVGKEDSSSTE	GlyGly (K)	0.748034	0.000293723	0.00139189
Q9QY73	Tmem59	Old / Young	Transmembrane protein 59	endopeptidase activity	Q9QY73_K315_M1	EAGPLPTKVNLAHSE	GlyGly (K)	-0.352714	0.000296622	0.00140276
O09012	Pex5	Old / Young	Peroxisomal targeting signal 1 receptor	peroxisome targeting sequence binding,peroxisome matrix targeting signal-1 binding,protein C-terminus binding,enzyme binding,small GTPase binding,protein N-terminus binding	O09012_K456_M1	ATGAGPSKRILGSLL	GlyGly (K)	-2.58249	0.00030586	0.00141099
Q9R1Q6	Tmem176b	Old / Young	Transmembrane protein 176B	protein binding	Q9R1Q6_K243_M1	NEEESERKLLDGHPA	GlyGly (K)	1.54633	0.000307168	0.00141099
Q9JHR7	Ide	Old / Young	Insulin-degrading enzyme	glycoprotein binding,metalloendopeptidase activity,receptor binding,ATP binding,zinc ion binding,peptide binding,protein homodimerization activity,ubiquitin binding,insulin binding	Q9JHR7_K308_M1	LYKIVPIKDIRNLYV	GlyGly (K)	-1.15216	0.000307477	0.00141099
O88962	Cyp8b1	Old / Young	7-alpha-hydroxycholest-4-en-3-one 12-alpha-hydroxylase	iron ion binding,sterol 12-alpha-hydroxylase activity,heme binding	O88962_K366_M1	VQEDYVLKMASGQEY	GlyGly (K)	-3.0006	0.000311277	0.0014228
P09581	Csf1r	Old / Young	Macrophage colony-stimulating factor 1 receptor	transmembrane receptor protein tyrosine kinase activity,macrophage colony-stimulating factor receptor activity,protein binding,ATP binding,protein phosphatase binding,cytokine binding,protein homodimerization activity	P09581_K584_M1	RNNLQFGKTLGAGAF	GlyGly (K)	2.4294	0.000312077	0.00142366
P27659	Rpl3	Old / Young	60S ribosomal protein L3	RNA binding,structural constituent of ribosome,5S rRNA binding	P27659_K300_M1	IKDGKLIKNNASTDY	GlyGly (K)	-0.616293	0.000314716	0.00143289
E9PV24	Fga	Old / Young	Fibrinogen alpha chain	structural molecule activity,protein binding, bridging,metal ion binding,receptor binding,cell adhesion molecule binding	E9PV24_K379_M1	RKEYHTGKAVTSKGD	GlyGly (K)	1.06782	0.000317616	0.00144326
Q05421	Cyp2e1	Old / Young	Cytochrome P450 2E1	monooxygenase activity,iron ion binding,arachidonic acid epoxygenase activity,steroid hydroxylase activity,oxidoreductase activity,oxidoreductase activity, acting on paired donors, with incorporation or reduction of molecular oxygen, reduced flavin or flavoprotein as one donor, and incorporation of one atom of oxygen,enzyme binding,heme binding	Q05421_K112_M1	VFQEYKNKGIIFNNG	GlyGly (K)	-0.703359	0.000319278	0.00144451
P58252	Eef2	Old / Young	Elongation factor 2	p53 binding,RNA binding,translation elongation factor activity,GTPase activity,protein binding,GTP binding,5S rRNA binding,protein kinase binding,ribosome binding,cadherin binding,actin filament binding	P58252_K272_M1	YFDPANGKFSKSANS	GlyGly (K)	-0.586482	0.000319496	0.00144451
Q9JLF6	Tgm1	Old / Young	Protein-glutamine gamma-glutamyltransferase K	protein-glutamine gamma-glutamyltransferase activity,metal ion binding	Q9JLF6_K198_M1	GWKAQVTKNNGHNLN	GlyGly (K)	1.33937	0.000319757	0.00144451
Q91YI0	Asl	Old / Young	Argininosuccinate lyase	argininosuccinate lyase activity,identical protein binding	Q91YI0_K106_M1	LIGEAAGKLHTGRSR	GlyGly (K)	3.3322	0.000327734	0.00147195
Q9QXA7	Trim44	Old / Young	Tripartite motif-containing protein 44	zinc ion binding	Q9QXA7_K270_M1	QEFKKVQKVIADEEQ	GlyGly (K)	1.90649	0.000332464	0.00149016
P29391;P49945	Ftl1;Ftl2	Old / Young	Ferritin light chain 1;Ferritin light chain 2	iron ion binding,protein binding,ferric iron binding,identical protein binding;iron ion binding,ferric iron binding	P29391_K84_M1	ALFQDVQKPSQDEWG	GlyGly (K)	3.71885	0.000334356	0.00149016
P29391;P49945	Ftl1;Ftl2	Old / Young	Ferritin light chain 1;Ferritin light chain 2	iron ion binding,protein binding,ferric iron binding,identical protein binding;iron ion binding,ferric iron binding	P49945_K84_M1	ALFQDVQKPSQDEWG	GlyGly (K)	3.71885	0.000334356	0.00149016
Q8CHR6	Dpyd	Old / Young	Dihydropyrimidine dehydrogenase [NADP(+)]	nucleotide binding,dihydropyrimidine dehydrogenase (NADP+) activity,protein homodimerization activity,metal ion binding,4 iron, 4 sulfur cluster binding	Q8CHR6_K455_M1	KEALSPIKFNRWGLP	GlyGly (K)	-1.2712	0.000335597	0.00149283
O88844	Idh1	Old / Young	Isocitrate dehydrogenase [NADP] cytoplasmic	magnesium ion binding,isocitrate dehydrogenase activity,isocitrate dehydrogenase (NADP+) activity,receptor binding,protein homodimerization activity,cadherin binding,NADP binding,NAD binding,(R)-2-hydroxyglutarate dehydrogenase activity	O88844_K126_M1	RLVTGWVKPIIIGRH	GlyGly (K)	1.81142	0.000338027	0.00149943
Q8C196	Cps1	Old / Young	Carbamoyl-phosphate synthase [ammonia], mitochondrial	carbamoyl-phosphate synthase (ammonia) activity,carbamoyl-phosphate synthase (glutamine-hydrolyzing) activity,endopeptidase activity,calcium ion binding,protein binding,ATP binding,phospholipid binding,glutamate binding,protein complex binding,modified amino acid binding	Q8C196_K1168_M1	EHPVVLTKFVEGARE	GlyGly (K)	-1.80454	0.000338373	0.00149943
Q02053	Uba1	Old / Young	Ubiquitin-like modifier-activating enzyme 1	RNA binding,ubiquitin activating enzyme activity,protein binding,ATP binding	Q02053_K604_M1	ESGTLGTKGNVQVVI	GlyGly (K)	-0.870476	0.000346907	0.0015314
Q99KB8	Hagh	Old / Young	Hydroxyacylglutathione hydrolase, mitochondrial	hydroxyacylglutathione hydrolase activity,metal ion binding	Q99KB8_K250_M1	QEKLAWAKEKYAIGE	GlyGly (K)	-0.51869	0.000347577	0.00153145
Q8K021	Scamp1	Old / Young	Secretory carrier-associated membrane protein 1	protein binding	Q8K021_K89_M1	LAQAELLKRQEELER	GlyGly (K)	0.705658	0.000353895	0.00155633
P63037	Dnaja1	Old / Young	DnaJ homolog subfamily A member 1	G-protein coupled receptor binding,ATPase activator activity,protein binding,ATP binding,Hsp70 protein binding,Tat protein binding,ubiquitin protein ligase binding,metal ion binding,low-density lipoprotein particle receptor binding,unfolded protein binding,chaperone binding,C3HC4-type RING finger domain binding	P63037_K46_M1	PNEGEKFKQISQAYE	GlyGly (K)	-2.95166	0.000355568	0.00156073
Q00519	Xdh	Old / Young	Xanthine dehydrogenase/oxidase	xanthine dehydrogenase activity,xanthine oxidase activity,iron ion binding,protein binding,electron carrier activity,oxidoreductase activity,oxidoreductase activity, acting on CH-OH group of donors,oxidoreductase activity, acting on the aldehyde or oxo group of donors,molybdenum ion binding,protein homodimerization activity,molybdopterin cofactor binding,flavin adenine dinucleotide binding,2 iron…	Q00519_K781_M1	KTQSFIAKMLGVPDN	GlyGly (K)	4.00999	0.000359852	0.00156629
P48678	Lmna	Old / Young	Prelamin-A/C	structural molecule activity,protein binding,identical protein binding	P48678_K114_M1	SKVREEFKELKARNT	GlyGly (K)	0.858338	0.000360207	0.00156629
Q9D8E6	Rpl4	Old / Young	60S ribosomal protein L4	RNA binding,structural constituent of ribosome,protein binding	Q9D8E6_K175_M1	VQLLKKLKAWNDIKK	GlyGly (K)	2.78404	0.000361138	0.0015674
P27659	Rpl3	Old / Young	60S ribosomal protein L3	RNA binding,structural constituent of ribosome,5S rRNA binding	P27659_K294_M1	IGQGYLIKDGKLIKN	GlyGly (K)	-0.665925	0.000361832	0.00156749
Q8VDD5	Myh9	Old / Young	Myosin-9	microfilament motor activity,RNA binding,actin binding,protein binding,calmodulin binding,ATP binding,ATPase activity,protein domain specific binding,actin-dependent ATPase activity,protein homodimerization activity,protein anchor,ADP binding,cadherin binding,actin filament binding	Q8VDD5_K8_M1	MAQQAADKYLYVDKN	GlyGly (K)	1.73129	0.000363748	0.00156818
P17879;Q61696	Hspa1b;Hspa1a	Old / Young	Heat shock 70 kDa protein 1B;Heat shock 70 kDa protein 1A	protein binding,ATP binding;RNA polymerase II transcription corepressor activity,G-protein coupled receptor binding,RNA binding,receptor binding,protein binding,ATP binding,ATPase activity,enzyme binding,heat shock protein binding,denatured protein binding,ubiquitin protein ligase binding,ATPase activity, coupled,histone deacetylase binding,protein binding involved in protein folding,cadherin bin…	P17879_K526_M1	VQEAERYKAEDEVQR	GlyGly (K)	-2.28418	0.000364517	0.00156818
P17879;Q61696	Hspa1b;Hspa1a	Old / Young	Heat shock 70 kDa protein 1B;Heat shock 70 kDa protein 1A	protein binding,ATP binding;RNA polymerase II transcription corepressor activity,G-protein coupled receptor binding,RNA binding,receptor binding,protein binding,ATP binding,ATPase activity,enzyme binding,heat shock protein binding,denatured protein binding,ubiquitin protein ligase binding,ATPase activity, coupled,histone deacetylase binding,protein binding involved in protein folding,cadherin bin…	Q61696_K526_M1	VQEAERYKAEDEVQR	GlyGly (K)	-2.28418	0.000364517	0.00156818
P21981	Tgm2	Old / Young	Protein-glutamine gamma-glutamyltransferase 2	protein-glutamine gamma-glutamyltransferase activity,calcium ion binding,GTP binding,transaminase activity,protein domain specific binding	P21981_K380_M1	PVSVRAIKEGDLSTK	GlyGly (K)	2.4122	0.000364693	0.00156818
P17879;Q61696	Hspa1b;Hspa1a	Old / Young	Heat shock 70 kDa protein 1B;Heat shock 70 kDa protein 1A	protein binding,ATP binding;RNA polymerase II transcription corepressor activity,G-protein coupled receptor binding,RNA binding,receptor binding,protein binding,ATP binding,ATPase activity,enzyme binding,heat shock protein binding,denatured protein binding,ubiquitin protein ligase binding,ATPase activity, coupled,histone deacetylase binding,protein binding involved in protein folding,cadherin bin…	P17879_K108_M1	PKVQVNYKGESRSFF	GlyGly (K)	-2.10855	0.000366141	0.0015686
P17879;Q61696	Hspa1b;Hspa1a	Old / Young	Heat shock 70 kDa protein 1B;Heat shock 70 kDa protein 1A	protein binding,ATP binding;RNA polymerase II transcription corepressor activity,G-protein coupled receptor binding,RNA binding,receptor binding,protein binding,ATP binding,ATPase activity,enzyme binding,heat shock protein binding,denatured protein binding,ubiquitin protein ligase binding,ATPase activity, coupled,histone deacetylase binding,protein binding involved in protein folding,cadherin bin…	Q61696_K108_M1	PKVQVNYKGESRSFF	GlyGly (K)	-2.10855	0.000366141	0.0015686
O70200	Aif1	Old / Young	Allograft inflammatory factor 1	calcium ion binding,protein binding,actin filament binding	O70200_K17_M1	GKAFGLLKAQQEERL	GlyGly (K)	3.81092	0.000369408	0.00157433
P17717	Ugt2b17	Old / Young	UDP-glucuronosyltransferase 2B17	glucuronosyltransferase activity	P17717_K343_M1	VLWKFDGKTPATLGH	GlyGly (K)	-0.807062	0.000369513	0.00157433
Q9CQI6	Cotl1	Old / Young	Coactosin-like protein	actin binding,protein binding,enzyme binding	Q9CQI6_K110_M1	EVVQNFAKEFVISDR	GlyGly (K)	2.02092	0.000373377	0.00158788
P70195	Psmb7	Old / Young	Proteasome subunit beta type-7	threonine-type endopeptidase activity	P70195_K195_M1	DMEEEEAKKLVSEAI	GlyGly (K)	1.55329	0.00037685	0.0015968
P25688	Uox	Old / Young	Uricase	urate oxidase activity	P25688_K175_M1	SGFEGFLKDQFTTLP	GlyGly (K)	4.12762	0.000378666	0.00160157
P18760	Cfl1	Old / Young	Cofilin-1	protein phosphatase binding,actin filament binding,phosphatidylinositol bisphosphate binding	P18760_K92_M1	YDATYETKESKKEDL	GlyGly (K)	1.16512	0.000384776	0.00161433
P70670;Q60817	Naca	Old / Young	Nascent polypeptide-associated complex subunit alpha, muscle-specific form;Nascent polypeptide-associated complex subunit alpha	DNA binding,transcription coactivator activity,TBP-class protein binding;	P70670_K2072_M1	RVTIRKSKNILFVIT	GlyGly (K)	2.5282	0.000386604	0.00161456
P70670;Q60817	Naca	Old / Young	Nascent polypeptide-associated complex subunit alpha, muscle-specific form;Nascent polypeptide-associated complex subunit alpha	DNA binding,transcription coactivator activity,TBP-class protein binding;	Q60817_K100_M1	RVTIRKSKNILFVIT	GlyGly (K)	2.5282	0.000386604	0.00161456
Q3UPL0	Sec31a	Old / Young	Protein transport protein Sec31A	calcium-dependent protein binding	Q3UPL0_K791_M1	RLCKAQGKPVSGQES	GlyGly (K)	-0.333123	0.000388879	0.00162013
NaN	NaN	Old / Young	SWISS-PROT:P05784 Tax_Id=10090 Gene_Symbol=Krt18 Keratin, type I cytoskeletal 18	RNA binding,structural molecule activity,protein binding,scaffold protein binding,cadherin binding involved in cell-cell adhesion	P05784_K278_M1	STTVVTTKSAEIRDA	GlyGly (K)	3.91297	0.000390848	0.00162301
P43277	Hist1h1d	Old / Young	Histone H1.3	DNA binding,RNA binding,protein binding,chromatin DNA binding	P43277_K107_M1	TGASGSFKLNKKAAS	GlyGly (K)	0.809389	0.000393308	0.00162301
Q9QZ85	Iigp1	Old / Young	Interferon-inducible GTPase 1	GTPase activity,GTP binding,GDP binding,identical protein binding	Q9QZ85_K407_M1	EDAKTLLKEICLRN_	GlyGly (K)	3.27365	0.000393388	0.00162301
Q9EPC1	Parva	Old / Young	Alpha-parvin	actin binding,protein binding,cadherin binding	Q9EPC1_K260_M1	LFDHAPDKLNVVKKT	GlyGly (K)	2.24463	0.000395617	0.00162301
P48678	Lmna	Old / Young	Prelamin-A/C	structural molecule activity,protein binding,identical protein binding	P48678_K144_M1	LEALLNSKEAALSTA	GlyGly (K)	1.64095	0.000398535	0.00163209
Q8C196	Cps1	Old / Young	Carbamoyl-phosphate synthase [ammonia], mitochondrial	carbamoyl-phosphate synthase (ammonia) activity,carbamoyl-phosphate synthase (glutamine-hydrolyzing) activity,endopeptidase activity,calcium ion binding,protein binding,ATP binding,phospholipid binding,glutamate binding,protein complex binding,modified amino acid binding	Q8C196_K919_M1	FSDKQISKCLGLTEA	GlyGly (K)	-1.33388	0.000400603	0.00163768
P63017	Hspa8	Old / Young	Heat shock cognate 71 kDa protein	G-protein coupled receptor binding,phosphatidylserine binding,RNA binding,protein binding,ATP binding,ATPase activity,enzyme binding,MHC class II protein complex binding,heat shock protein binding,ubiquitin protein ligase binding,ATPase activity, coupled,cadherin binding,unfolded protein binding,C3HC4-type RING finger domain binding	P63017_K524_M1	RMVQEAEKYKAEDEK	GlyGly (K)	-0.306803	0.000403105	0.00164212
Q61419	Cmah	Old / Young	Cytidine monophosphate-N-acetylneuraminic acid hydroxylase	CMP-N-acetylneuraminate monooxygenase activity,metal ion binding,2 iron, 2 sulfur cluster binding	Q61419_K390_M1	QLNNLIRKNSDVVTW	GlyGly (K)	-2.54587	0.000404324	0.0016442
Q05421	Cyp2e1	Old / Young	Cytochrome P450 2E1	monooxygenase activity,iron ion binding,arachidonic acid epoxygenase activity,steroid hydroxylase activity,oxidoreductase activity,oxidoreductase activity, acting on paired donors, with incorporation or reduction of molecular oxygen, reduced flavin or flavoprotein as one donor, and incorporation of one atom of oxygen,enzyme binding,heme binding	Q05421_K110_M1	IPVFQEYKNKGIIFN	GlyGly (K)	-1.11066	0.000411489	0.00166532
Q99LI5	Znf281	Old / Young	Zinc finger protein 281	RNA polymerase II core promoter proximal region sequence-specific DNA binding,core promoter binding,transcriptional repressor activity, RNA polymerase II core promoter proximal region sequence-specific binding,transcription factor activity, sequence-specific DNA binding,transcription corepressor activity,protein binding,sequence-specific DNA binding,transcription regulatory region DNA binding,met…	Q99LI5_K658_M1	TQTPSNDKTSMLQEY	GlyGly (K)	4.13102	0.000413155	0.00166532
O70492	Snx3	Old / Young	Sorting nexin-3	protein binding,phosphatidylinositol-5-phosphate binding,protein phosphatase binding,phosphatidylinositol-3-phosphate binding,phosphatidylinositol-4-phosphate binding,phosphatidylinositol-3,5-bisphosphate binding	O70492_K95_M1	VVPPLPGKAFLRHVP	GlyGly (K)	-1.73102	0.000418066	0.0016795
Q63836	Selenbp2	Old / Young	Selenium-binding protein 2	selenium binding	Q63836_K379_M1	QPEPLVVKGKRIPGG	GlyGly (K)	-4.26343	0.000426214	0.00169174
Q64459	Cyp3a11	Old / Young	Cytochrome P450 3A11	monooxygenase activity,iron ion binding,oxidoreductase activity,heme binding,aromatase activity,estrogen 16-alpha-hydroxylase activity	Q64459_K477_M1	KETQIPLKLSRQGLL	GlyGly (K)	-1.3163	0.000435317	0.00172492
P18760	Cfl1	Old / Young	Cofilin-1	protein phosphatase binding,actin filament binding,phosphatidylinositol bisphosphate binding	P18760_K144_M1	ANCYEEVKDRCTLAE	GlyGly (K)	1.8409	0.000438952	0.00173341
P19096	Fasn	Old / Young	Fatty acid synthase	RNA binding,fatty acid synthase activity,[acyl-carrier-protein] S-acetyltransferase activity,[acyl-carrier-protein] S-malonyltransferase activity,3-oxoacyl-[acyl-carrier-protein] synthase activity,3-oxoacyl-[acyl-carrier-protein] reductase (NADPH) activity,3-hydroxypalmitoyl-[acyl-carrier-protein] dehydratase activity,enoyl-[acyl-carrier-protein] reductase (NADPH, B-specific) activity,oleoyl-[acy…	P19096_K70_M1	SFFGVHPKQAHTMDP	GlyGly (K)	1.21849	0.000440503	0.00173364
Q8BX70	Vps13c	Old / Young	Vacuolar protein sorting-associated protein 13C	molecular_function	Q8BX70_K2422_M1	DRAPFTVKNALGVPM	GlyGly (K)	1.70266	0.000443933	0.0017383
P12710	Fabp1	Old / Young	Fatty acid-binding protein, liver	chromatin binding,long-chain fatty acid transporter activity,fatty acid binding,phospholipid binding,drug binding,antioxidant activity,bile acid binding	P12710_K121_M1	TLGDIVYKRVSKRI_	GlyGly (K)	-2.33419	0.000446871	0.00174392
P37040	Por	Old / Young	NADPH--cytochrome P450 reductase	NADPH-hemoprotein reductase activity,cytochrome-b5 reductase activity, acting on NAD(P)H,nitric oxide dioxygenase activity,electron carrier activity,FMN binding,oxidoreductase activity,hydrolase activity,enzyme binding,iron-cytochrome-c reductase activity,flavin adenine dinucleotide binding,NADP binding	P37040_K487_M1	AKSGRVNKGVATSWL	GlyGly (K)	1.0777	0.000456419	0.00177727
P09411	Pgk1	Old / Young	Phosphoglycerate kinase 1	phosphoglycerate kinase activity,ATP binding,protein-disulfide reductase activity	P09411_K216_M1	LAILGGAKVADKIQL	GlyGly (K)	2.92412	0.000457386	0.00177727
P17742	Ppia	Old / Young	Peptidyl-prolyl cis-trans isomerase A	RNA binding,peptidyl-prolyl cis-trans isomerase activity,cyclosporin A binding	P17742_K28_M1	SFELFADKVPKTAEN	GlyGly (K)	1.02536	0.000458801	0.00177852
Q8BH00	Aldh8a1	Old / Young	Aldehyde dehydrogenase family 8 member A1	retinal dehydrogenase activity	Q8BH00_K426_M1	LAATVWSKDVGRIHR	GlyGly (K)	1.24622	0.000473617	0.00182681
P40142	Tkt	Old / Young	Transketolase	transketolase activity,protein homodimerization activity,metal ion binding,cofactor binding	P40142_K283_M1	SQVQSKKKILATPPQ	GlyGly (K)	-1.17782	0.00047722	0.00183039
P18828	Sdc1	Old / Young	Syndecan-1	glycoprotein binding,protein binding,protein C-terminus binding	P18828_K302_M1	ANGGAYQKPTKQEEF	GlyGly (K)	1.72926	0.000477299	0.00183039
P19096	Fasn	Old / Young	Fatty acid synthase	RNA binding,fatty acid synthase activity,[acyl-carrier-protein] S-acetyltransferase activity,[acyl-carrier-protein] S-malonyltransferase activity,3-oxoacyl-[acyl-carrier-protein] synthase activity,3-oxoacyl-[acyl-carrier-protein] reductase (NADPH) activity,3-hydroxypalmitoyl-[acyl-carrier-protein] dehydratase activity,enoyl-[acyl-carrier-protein] reductase (NADPH, B-specific) activity,oleoyl-[acy…	P19096_K59_M1	GKLKDLSKFDASFFG	GlyGly (K)	1.47913	0.000477414	0.00183039
P40142	Tkt	Old / Young	Transketolase	transketolase activity,protein homodimerization activity,metal ion binding,cofactor binding	P40142_K543_M1	TIKPLDRKLILDSAR	GlyGly (K)	-0.512955	0.0004777	0.00183039
Q9D7G0	Prps1	Old / Young	Ribose-phosphate pyrophosphokinase 1	magnesium ion binding,ribose phosphate diphosphokinase activity,ATP binding,AMP binding,kinase activity,GDP binding,carbohydrate binding,identical protein binding,protein homodimerization activity,ADP binding	Q9D7G0_K194_M1	VDFALIHKERKKANE	GlyGly (K)	1.65968	0.000485117	0.0018527
Q9QZ85	Iigp1	Old / Young	Interferon-inducible GTPase 1	GTPase activity,GTP binding,GDP binding,identical protein binding	Q9QZ85_K48_M1	LIELRMRKGNIQLTN	GlyGly (K)	3.76541	0.000486176	0.0018537
NaN	NaN	Old / Young	SWISS-PROT:P05784 Tax_Id=10090 Gene_Symbol=Krt18 Keratin, type I cytoskeletal 18	RNA binding,structural molecule activity,protein binding,scaffold protein binding,cadherin binding involved in cell-cell adhesion	P05784_K255_M1	QYEALAQKNREELDK	GlyGly (K)	2.80028	0.000487963	0.00185746
P80317	Cct6a	Old / Young	T-complex protein 1 subunit zeta	RNA binding,protein binding,ATP binding,protein binding involved in protein folding,unfolded protein binding,WD40-repeat domain binding	P80317_K129_M1	GFEAAKEKALQFLEQ	GlyGly (K)	4.76228	0.000489701	0.00186102
P06801	Me1	Old / Young	NADP-dependent malic enzyme	malic enzyme activity,malate dehydrogenase (decarboxylating) (NAD+) activity,malate dehydrogenase (decarboxylating) (NADP+) activity,protein binding,oxaloacetate decarboxylase activity,manganese ion binding,NAD binding	P06801_K516_M1	VSLKIAVKIVQDAYK	GlyGly (K)	-1.0447	0.000490788	0.00186211
Q9DCN2	Cyb5r3	Old / Young	NADH-cytochrome b5 reductase 3	cytochrome-b5 reductase activity, acting on NAD(P)H,protein binding,AMP binding,oxidoreductase activity,ADP binding,flavin adenine dinucleotide binding,NAD binding	Q9DCN2_K120_M1	YFKDTHPKFPAGGKM	GlyGly (K)	0.676742	0.000493508	0.00186567
P26041	Msn	Old / Young	Moesin	double-stranded RNA binding,actin binding,receptor binding,enzyme binding,protein kinase binding,cell adhesion molecule binding	P26041_K79_M1	KESPLLFKFRAKFYP	GlyGly (K)	2.06329	0.000493602	0.00186567
P34914	Ephx2	Old / Young	Bifunctional epoxide hydrolase 2	magnesium ion binding,epoxide hydrolase activity,receptor binding,toxic substance binding,phosphatase activity,10-hydroxy-9-(phosphonooxy)octadecanoate phosphatase activity,lipid phosphatase activity,protein homodimerization activity	P34914_K371_M1	DPDVSPMKVIRSIPV	GlyGly (K)	-1.33008	0.000495744	0.00186567
Q91V92	Acly	Old / Young	ATP-citrate synthase	ATP citrate synthase activity,protein binding,ATP binding,metal ion binding,cofactor binding	Q91V92_K4_M1	____MSAKAISEQTG	GlyGly (K)	0.97525	0.000497525	0.0018686
P63017	Hspa8	Old / Young	Heat shock cognate 71 kDa protein	G-protein coupled receptor binding,phosphatidylserine binding,RNA binding,protein binding,ATP binding,ATPase activity,enzyme binding,MHC class II protein complex binding,heat shock protein binding,ubiquitin protein ligase binding,ATPase activity, coupled,cadherin binding,unfolded protein binding,C3HC4-type RING finger domain binding	P63017_K319_M1	GTLDPVEKALRDAKL	GlyGly (K)	-0.269545	0.000499743	0.0018686
Q9CYZ2	Tpd52l2	Old / Young	Tumor protein D54	RNA binding,protein homodimerization activity,protein heterodimerization activity	Q9CYZ2_K112_M1	AYVKTSEKLGEWNEK	GlyGly (K)	2.59436	0.000507482	0.00188895
Q8K3W3	Casc3	Old / Young	Protein CASC3	RNA binding,protein binding,enzyme binding,ubiquitin protein ligase binding,identical protein binding	Q8K3W3_K202_M1	QEEEVRPKGRQRKLW	GlyGly (K)	1.48267	0.000509096	0.00188895
P42932	Cct8	Old / Young	T-complex protein 1 subunit theta	protein binding,ATP binding,protein binding involved in protein folding,cadherin binding,unfolded protein binding	P42932_K440_M1	LEQYAIKKFAEAFEA	GlyGly (K)	-1.04582	0.000510256	0.00188895
P47911	Rpl6	Old / Young	60S ribosomal protein L6	RNA binding,structural constituent of ribosome,cadherin binding	P47911_K95_M1	EKKKKKEKVLATVTK	GlyGly (K)	-0.860043	0.000511208	0.00188895
P17918	Pcna	Old / Young	Proliferating cell nuclear antigen	purine-specific mismatch base pair DNA N-glycosylase activity,chromatin binding,damaged DNA binding,protein binding,enzyme binding,DNA polymerase processivity factor activity,receptor tyrosine kinase binding,dinucleotide insertion or deletion binding,MutLalpha complex binding,histone acetyltransferase binding,identical protein binding,DNA polymerase binding	P17918_K164_M1	AVVISCAKNGVKFSA	GlyGly (K)	1.33855	0.000513375	0.00188895
Q8JZR0	Acsl5	Old / Young	Long-chain-fatty-acid--CoA ligase 5	long-chain fatty acid-CoA ligase activity,ATP binding,decanoate--CoA ligase activity	Q8JZR0_K221_M1	PFDDDLMKRGEKCGV	GlyGly (K)	1.84789	0.000514132	0.00188895
Q9CPW4	Arpc5	Old / Young	Actin-related protein 2/3 complex subunit 5	structural constituent of cytoskeleton,actin filament binding	Q9CPW4_K131_M1	VLLQWHEKALAAGGV	GlyGly (K)	4.65343	0.000515049	0.00188933
Q9CY27	Tecr	Old / Young	Very-long-chain enoyl-CoA reductase	oxidoreductase activity,oxidoreductase activity, acting on the CH-CH group of donors	Q9CY27_K2_M1	______MKHYEVEIR	GlyGly (K)	1.03694	0.000516027	0.00188993
Q9Z1Q5	Clic1	Old / Young	Chloride intracellular channel protein 1	voltage-gated ion channel activity,chloride channel activity,cadherin binding,glutathione transferase activity	Q9Z1Q5_K135_M1	NLEKGLLKALKVLDN	GlyGly (K)	2.31941	0.000516958	0.00189036
Q8R2V3	Znf445	Old / Young	Zinc finger protein 445	DNA binding,transcription factor activity, sequence-specific DNA binding,metal ion binding	Q8R2V3_K618_M1	EKRQEDFKQSYRQSQ	GlyGly (K)	0.925292	0.0005198	0.00189776
P26039	Tln1	Old / Young	Talin-1	phosphatidylserine binding,integrin binding,structural constituent of cytoskeleton,protein binding,vinculin binding,LIM domain binding,phosphatidylinositol binding,cadherin binding,actin filament binding	P26039_K875_M1	AKMVEAAKGAAAHPD	GlyGly (K)	1.33698	0.000521544	0.00190114
O88428	Papss2	Old / Young	Bifunctional 3'-phosphoadenosine 5'-phosphosulfate synthase 2	adenylylsulfate kinase activity,sulfate adenylyltransferase (ATP) activity,ATP binding,nucleotidyltransferase activity	O88428_K276_M1	LKGFMREKEYLQTLH	GlyGly (K)	1.97968	0.000523067	0.0019037
Q4LDG0	Slc27a5	Old / Young	Bile acyl-CoA synthetase	long-chain fatty acid-CoA ligase activity,ATP binding,fatty acid transporter activity,very long-chain fatty acid-CoA ligase activity,protein complex binding,cholate-CoA ligase activity	Q4LDG0_K604_M1	AVKLAPGKTFDGQKL	GlyGly (K)	-1.34514	0.000524661	0.00190652
P48036	Anxa5	Old / Young	Annexin A5	calcium ion binding,protein binding,calcium-dependent phospholipid binding	P48036_K74_M1	LKSELTGKFEKLIVA	GlyGly (K)	1.67934	0.000526744	0.00190901
P19157	Gstp1	Old / Young	Glutathione S-transferase P 1	glutathione transferase activity,glutathione peroxidase activity,protein binding,drug binding,JUN kinase binding,kinase regulator activity,S-nitrosoglutathione binding,dinitrosyl-iron complex binding	P19157_K103_M1	GVEDLRGKYVTLIYT	GlyGly (K)	-1.86855	0.000526992	0.00190901
Q91ZJ5	Ugp2	Old / Young	UTP--glucose-1-phosphate uridylyltransferase	UTP:glucose-1-phosphate uridylyltransferase activity,glucose binding,pyrimidine ribonucleotide binding,identical protein binding,metal ion binding	Q91ZJ5_K53_M1	HEFEHTKKDLDGFRK	GlyGly (K)	1.93486	0.000535454	0.00191878
P97855	G3bp1	Old / Young	Ras GTPase-activating protein-binding protein 1	DNA binding,RNA binding,mRNA binding,helicase activity,endonuclease activity,protein binding,ATP binding	P97855_K5_M1	___MVMEKPSPLLVG	GlyGly (K)	0.871176	0.000535962	0.00191878
Q63836	Selenbp2	Old / Young	Selenium-binding protein 2	selenium binding	Q63836_K89_M1	SCFGDSTKSRNKLIL	GlyGly (K)	-2.7031	0.000536948	0.00191878
Q9D1A2	Cndp2	Old / Young	Cytosolic non-specific dipeptidase	carboxypeptidase activity,peptidase activity,metallopeptidase activity,dipeptidase activity,metal ion binding,cytosolic dipeptidase activity,Requires Ontology	Q9D1A2_K383_M1	VYMGHGGKPWVSDFN	GlyGly (K)	2.87203	0.000537127	0.00191878
O88451	Rdh7	Old / Young	Retinol dehydrogenase 7	catalytic activity,retinol dehydrogenase activity	O88451_K224_M1	RLSHSIEKLWDQTSS	GlyGly (K)	0.724542	0.000540528	0.00192797
Q63836	Selenbp2	Old / Young	Selenium-binding protein 2	selenium binding	Q63836_K342_M1	YDISNPQKPRLTGQI	GlyGly (K)	-2.55848	0.000541804	0.00192955
P13412	Tnni2	Old / Young	Troponin I, fast skeletal muscle	troponin T binding,metal ion binding,actin binding	P13412_K99_M1	ELEDMNQKLFDLRGK	GlyGly (K)	-7.86492	0.000544332	0.00193263
Q5YD48	A1cf	Old / Young	APOBEC1 complementation factor	RNA binding,single-stranded RNA binding,protein binding,double-stranded RNA binding	Q5YD48_K511_M1	SAYVDEAKRYAAEHT	GlyGly (K)	-0.986443	0.000548316	0.00194084
Q8C196	Cps1	Old / Young	Carbamoyl-phosphate synthase [ammonia], mitochondrial	carbamoyl-phosphate synthase (ammonia) activity,carbamoyl-phosphate synthase (glutamine-hydrolyzing) activity,endopeptidase activity,calcium ion binding,protein binding,ATP binding,phospholipid binding,glutamate binding,protein complex binding,modified amino acid binding	Q8C196_K560_M1	KLNEINEKIAPSFAV	GlyGly (K)	-1.15781	0.000550977	0.00194254
E9Q555	Rnf213	Old / Young	E3 ubiquitin-protein ligase RNF213	ubiquitin-protein transferase activity,ATPase activity,metal ion binding	E9Q555_K2096_M1	KVTCRPPKEVIDMEL	GlyGly (K)	1.74452	0.000552979	0.00194254
P15864	Hist1h1c	Old / Young	Histone H1.2	DNA binding,RNA binding,protein binding,chromatin DNA binding	P15864_K90_M1	GLKSLVSKGILVQTK	GlyGly (K)	2.20353	0.000556265	0.00194818
Q61176	Arg1	Old / Young	Arginase-1	arginase activity,manganese ion binding	Q61176_K205_M1	FSMTEVDKLGIGKVM	GlyGly (K)	1.42512	0.00056223	0.00195783
Q61462	Cyba	Old / Young	Cytochrome b-245 light chain	protein binding,electron carrier activity,superoxide-generating NADPH oxidase activity,SH3 domain binding,heme binding,metal ion binding,protein heterodimerization activity	Q61462_K149_M1	PQVGGTIKQPPTNPP	GlyGly (K)	2.61143	0.000562752	0.00195783
Q8CDG3	Vcpip1	Old / Young	Deubiquitinating protein VCIP135	thiol-dependent ubiquitin-specific protease activity	Q8CDG3_K457_M1	EEVTAAAKKAVMDNR	GlyGly (K)	-0.748182	0.00056872	0.00195783
P62204	Calm1	Old / Young	Calmodulin		P62204_K78_M1	TMMARKMKDTDSEEE	GlyGly (K)	0.559038	0.000568857	0.00195783
Q60766	Irgm1	Old / Young	Immunity-related GTPase family M protein 1	GTPase activity,GTP binding	Q60766_K270_M1	TLYGTYEKIVGDKVA	GlyGly (K)	2.11568	0.000569997	0.00195789
Q8BHC0	Lyve1	Old / Young	Lymphatic vessel endothelial hyaluronic acid receptor 1	transmembrane signaling receptor activity,hyaluronic acid binding	Q8BHC0_K283_M1	TKVVKEEKADDVNAN	GlyGly (K)	2.53508	0.000573922	0.00196726
P53810	Pitpna	Old / Young	Phosphatidylinositol transfer protein alpha isoform	phospholipid binding,lipid binding,phosphatidylcholine transporter activity,phosphatidylinositol transporter activity,phosphatidylcholine binding,phosphatidylinositol binding	P53810_K5_M1	___MVLLKEYRVILP	GlyGly (K)	3.89262	0.000574421	0.00196726
P84099	Rpl19	Old / Young	60S ribosomal protein L19	RNA binding,structural constituent of ribosome	P84099_K180_M1	REERLQAKKEEIIKT	GlyGly (K)	-0.341964	0.000577014	0.00197138
Q64514	Tpp2	Old / Young	Tripeptidyl-peptidase 2	aminopeptidase activity,serine-type endopeptidase activity,tripeptidyl-peptidase activity,peptide binding	Q64514_K19_M1	FHGLLPKKETGASSF	GlyGly (K)	-2.33914	0.00057817	0.00197138
Q9QYJ0	Dnaja2	Old / Young	DnaJ homolog subfamily A member 2	ATPase activator activity,ATP binding,heat shock protein binding,metal ion binding,unfolded protein binding,chaperone binding	Q9QYJ0_K39_M1	AKEYHPDKNPNAGDK	GlyGly (K)	-0.764657	0.00058699	0.00199852
Q9ERG0	Lima1	Old / Young	LIM domain and actin-binding protein 1	actin monomer binding,protein binding,cadherin binding,metal ion binding,actin filament binding	Q9ERG0_K719_M1	EFTTQNQKSQDVGFW	GlyGly (K)	2.4714	0.000591607	0.00201129
P01029	C4b	Old / Young	Complement C4-B	complement binding,complement component C1q binding,endopeptidase inhibitor activity,carbohydrate binding	P01029_K272_M1	QARYIYGKPVQGVAY	GlyGly (K)	1.78709	0.000595364	0.00201521
P62983	Rps27a	Old / Young	Ubiquitin-40S ribosomal protein S27a	RNA binding,structural constituent of ribosome,metal ion binding	P62983_K48_M1	QRLIFAGKQLEDGRT	GlyGly (K)	-0.33247	0.000599875	0.00202458
P57080	Usp25	Old / Young	Ubiquitin carboxyl-terminal hydrolase 25	thiol-dependent ubiquitin-specific protease activity,ubiquitin protein ligase binding,SUMO binding,ATPase binding	P57080_K250_M1	SRAVEILKDAFKSND	GlyGly (K)	2.18061	0.00060097	0.00202533
Q9D8Y0	Efhd2	Old / Young	EF-hand domain-containing protein D2	calcium ion binding,protein binding,cadherin binding	Q9D8Y0_K9_M1	ATDELASKLSRRLQM	GlyGly (K)	2.19958	0.000605137	0.00203642
Q9QZ85	Iigp1	Old / Young	Interferon-inducible GTPase 1	GTPase activity,GTP binding,GDP binding,identical protein binding	Q9QZ85_K204_M1	PQTFDKEKVLQDIRL	GlyGly (K)	1.33287	0.000616002	0.00206705
Q60854	Serpinb6	Old / Young	Serpin B6	protease binding,serine-type endopeptidase inhibitor activity,protein binding	Q60854_K316_M1	KQGLFLSKVVHKAFV	GlyGly (K)	3.01967	0.00061602	0.00206705
P11679	Krt8	Old / Young	Keratin, type II cytoskeletal 8	structural molecule activity,protein binding,protein complex binding,scaffold protein binding	P11679_K191_M1	KYEDEINKRTEMENE	GlyGly (K)	3.34888	0.000619222	0.00206992
P12790	Cyp2b9	Old / Young	Cytochrome P450 2B9	iron ion binding,arachidonic acid epoxygenase activity,steroid hydroxylase activity,heme binding,aromatase activity	P12790_K326_M1	HVTEKVQKEIDQVIG	GlyGly (K)	4.34783	0.00062044	0.00206992
Q91ZR2	Snx18	Old / Young	Sorting nexin-18	protein binding,phosphatidylinositol-4,5-bisphosphate binding,phosphatidylinositol binding	Q91ZR2_K12_M1	ARALYDFKSENPGEI	GlyGly (K)	1.82313	0.000627788	0.00208616
Q02053	Uba1	Old / Young	Ubiquitin-like modifier-activating enzyme 1	RNA binding,ubiquitin activating enzyme activity,protein binding,ATP binding	Q02053_K465_M1	FGSDFQEKLSKQKYF	GlyGly (K)	1.65302	0.000628004	0.00208616
O55022	Pgrmc1	Old / Young	Membrane-associated progesterone receptor component 1	steroid binding,heme binding	O55022_K105_M1	FDVTKGRKFYGPEGP	GlyGly (K)	-0.610241	0.000629431	0.00208791
P24270	Cat	Old / Young	Catalase	aminoacylase activity,catalase activity,receptor binding,antioxidant activity,oxidoreductase activity, acting on peroxide as acceptor,enzyme binding,heme binding,protein homodimerization activity,metal ion binding,NADP binding	P24270_K315_M1	YPLIPVGKLVLNKNP	GlyGly (K)	3.36535	0.000634253	0.00209791
Q01853	Vcp	Old / Young	Transitional endoplasmic reticulum ATPase	RNA binding,protein binding,ATP binding,lipid binding,ATPase activity,protein phosphatase binding,protein domain specific binding,polyubiquitin binding,ubiquitin protein ligase binding,deubiquitinase activator activity,K48-linked polyubiquitin binding,MHC class I protein binding,identical protein binding,ADP binding,ubiquitin-like protein ligase binding,BAT3 complex binding,ubiquitin-specific pro…	Q01853_K696_M1	EICQRACKLAIRESI	GlyGly (K)	-0.654352	0.000638612	0.00210236
P11499	Hsp90ab1	Old / Young	Heat shock protein HSP 90-beta	glycoprotein binding,UTP binding,CTP binding,RNA binding,double-stranded RNA binding,protein binding,ATP binding,GTP binding,drug binding,sulfonylurea receptor binding,kinase binding,protein kinase binding,MHC class II protein complex binding,nitric-oxide synthase regulator activity,TPR domain binding,heat shock protein binding,dATP binding,peptide binding,protein homodimerization activity,histon…	P11499_K624_M1	MGYMMAKKHLEINPD	GlyGly (K)	-1.5354	0.000640422	0.00210236
P80317	Cct6a	Old / Young	T-complex protein 1 subunit zeta	RNA binding,protein binding,ATP binding,protein binding involved in protein folding,unfolded protein binding,WD40-repeat domain binding	P80317_K127_M1	TEGFEAAKEKALQFL	GlyGly (K)	-1.35985	0.000640955	0.00210236
Q99KK7	Dpp3	Old / Young	Dipeptidyl peptidase 3	metallopeptidase activity,dipeptidyl-peptidase activity,zinc ion binding	Q99KK7_K233_M1	LDSELTSKLKRYEFQ	GlyGly (K)	-2.87403	0.000641663	0.00210236
Q9EQ32	Pik3ap1	Old / Young	Phosphoinositide 3-kinase adapter protein 1	protein binding,phosphatidylinositol 3-kinase regulatory subunit binding,identical protein binding	Q9EQ32_K601_M1	YDPFAGMKTPGQRQL	GlyGly (K)	-1.36256	0.000644354	0.00210236
P14152	Mdh1	Old / Young	Malate dehydrogenase, cytoplasmic	L-malate dehydrogenase activity,NAD binding	P14152_K142_M1	TNCLTASKSAPSIPK	GlyGly (K)	2.98454	0.000644917	0.00210236
P24549	Aldh1a1	Old / Young	Retinal dehydrogenase 1	retinal dehydrogenase activity,3-chloroallyl aldehyde dehydrogenase activity,aldehyde dehydrogenase (NAD) activity,benzaldehyde dehydrogenase (NAD+) activity,NAD binding	P24549_K348_M1	NQGPQIDKEQHDKIL	GlyGly (K)	-1.46386	0.000645936	0.00210236
P58252	Eef2	Old / Young	Elongation factor 2	p53 binding,RNA binding,translation elongation factor activity,GTPase activity,protein binding,GTP binding,5S rRNA binding,protein kinase binding,ribosome binding,cadherin binding,actin filament binding	P58252_K572_M1	HACIPIKKSDPVVSY	GlyGly (K)	0.417711	0.000646462	0.00210236
P62806	Hist1h4a	Old / Young	Histone H4	DNA binding,RNA binding,protein binding,protein domain specific binding,histone binding,protein heterodimerization activity	P62806_K32_M1	DNIQGITKPAIRRLA	GlyGly (K)	1.23793	0.000650683	0.00210858
Q91XU0	Wrnip1	Old / Young	ATPase WRNIP1	DNA binding,protein binding,ATP binding,ATPase activity,identical protein binding,metal ion binding	Q91XU0_K296_M1	TLSATNAKTNDVRDV	GlyGly (K)	0.988578	0.000651378	0.00210858
P09581	Csf1r	Old / Young	Macrophage colony-stimulating factor 1 receptor	transmembrane receptor protein tyrosine kinase activity,macrophage colony-stimulating factor receptor activity,protein binding,ATP binding,protein phosphatase binding,cytokine binding,protein homodimerization activity	P09581_K572_M1	TQLPYNEKWEFPRNN	GlyGly (K)	2.6109	0.000653941	0.00210858
Q8C196	Cps1	Old / Young	Carbamoyl-phosphate synthase [ammonia], mitochondrial	carbamoyl-phosphate synthase (ammonia) activity,carbamoyl-phosphate synthase (glutamine-hydrolyzing) activity,endopeptidase activity,calcium ion binding,protein binding,ATP binding,phospholipid binding,glutamate binding,protein complex binding,modified amino acid binding	Q8C196_K811_M1	TFEESFQKALRMCHP	GlyGly (K)	-0.988417	0.00065433	0.00210858
P00186	Cyp1a2	Old / Young	Cytochrome P450 1A2	monooxygenase activity,iron ion binding,oxidoreductase activity,oxidoreductase activity, acting on paired donors, with incorporation or reduction of molecular oxygen, reduced flavin or flavoprotein as one donor, and incorporation of one atom of oxygen,enzyme binding,heme binding,demethylase activity,caffeine oxidase activity,aromatase activity	P00186_K174_M1	EANHLVSKLQKAMAE	GlyGly (K)	-2.53679	0.000655007	0.00210858
P19157	Gstp1	Old / Young	Glutathione S-transferase P 1	glutathione transferase activity,glutathione peroxidase activity,protein binding,drug binding,JUN kinase binding,kinase regulator activity,S-nitrosoglutathione binding,dinitrosyl-iron complex binding	P19157_K128_M1	KALPGHLKPFETLLS	GlyGly (K)	-1.4752	0.000655964	0.00210858
P62983	Rps27a	Old / Young	Ubiquitin-40S ribosomal protein S27a	RNA binding,structural constituent of ribosome,metal ion binding	P62983_K29_M1	TIENVKAKIQDKEGI	GlyGly (K)	-1.40576	0.000661591	0.00212076
Q9DBF1	Aldh7a1	Old / Young	Alpha-aminoadipic semialdehyde dehydrogenase	L-aminoadipate-semialdehyde dehydrogenase activity,betaine-aldehyde dehydrogenase activity	Q9DBF1_K94_M1	DYEETIGKAKKAWNI	GlyGly (K)	1.33615	0.000667799	0.00213391
Q9D0I9	Rars	Old / Young	Arginine--tRNA ligase, cytoplasmic	tRNA binding,arginine-tRNA ligase activity,ATP binding,arginine binding,cadherin binding	Q9D0I9_K393_M1	TSDLAAIKQRLFEEK	GlyGly (K)	2.1274	0.000668893	0.00213391
Q5SX40	Myh1	Old / Young	Myosin-1	motor activity,actin binding,calmodulin binding,ATP binding	Q5SX40_K1821_M1	GGKKQIQKLEARVRE	GlyGly (K)	-6.0377	0.000669823	0.00213391
Q8C196	Cps1	Old / Young	Carbamoyl-phosphate synthase [ammonia], mitochondrial	carbamoyl-phosphate synthase (ammonia) activity,carbamoyl-phosphate synthase (glutamine-hydrolyzing) activity,endopeptidase activity,calcium ion binding,protein binding,ATP binding,phospholipid binding,glutamate binding,protein complex binding,modified amino acid binding	Q8C196_K287_M1	KILESDRKEPLFGIS	GlyGly (K)	-1.19182	0.000669949	0.00213391
P26150	Hsd3b3	Old / Young	3 beta-hydroxysteroid dehydrogenase/Delta 5-->4-isomerase type 3	3-beta-hydroxy-delta5-steroid dehydrogenase activity,steroid delta-isomerase activity	P26150_K350_M1	LVSWEEAKQKTSEWI	GlyGly (K)	-2.51213	0.000672815	0.0021379
P86048;Q6ZWV3	Rpl10l;Rpl10	Old / Young	60S ribosomal protein L10-like;60S ribosomal protein L10	RNA binding,structural constituent of ribosome;RNA binding,structural constituent of ribosome	P86048_K121_M1	GMRGAFGKPQGTVAR	GlyGly (K)	1.58958	0.00067849	0.00214932
P86048;Q6ZWV3	Rpl10l;Rpl10	Old / Young	60S ribosomal protein L10-like;60S ribosomal protein L10	RNA binding,structural constituent of ribosome;RNA binding,structural constituent of ribosome	Q6ZWV3_K121_M1	GMRGAFGKPQGTVAR	GlyGly (K)	1.58958	0.00067849	0.00214932
P11679	Krt8	Old / Young	Keratin, type II cytoskeletal 8	structural molecule activity,protein binding,protein complex binding,scaffold protein binding	P11679_K204_M1	NEFVLIKKDVDEAYM	GlyGly (K)	2.60356	0.000679561	0.00214978
Q8C196	Cps1	Old / Young	Carbamoyl-phosphate synthase [ammonia], mitochondrial	carbamoyl-phosphate synthase (ammonia) activity,carbamoyl-phosphate synthase (glutamine-hydrolyzing) activity,endopeptidase activity,calcium ion binding,protein binding,ATP binding,phospholipid binding,glutamate binding,protein complex binding,modified amino acid binding	Q8C196_K1479_M1	LFAEAVQKSRTVDSK	GlyGly (K)	-1.24589	0.000687513	0.00217198
P26350	Ptma	Old / Young	Prothymosin alpha	histone binding	P26350_K103_M1	EDDDVDTKKQKTEED	GlyGly (K)	0.644053	0.000694781	0.00218898
O70318	Epb41l2	Old / Young	Band 4.1-like protein 2	actin binding,structural constituent of cytoskeleton,protein binding,spectrin binding,PH domain binding	O70318_K166_M1	AEEVRKDKEETIQDT	GlyGly (K)	1.26674	0.000706485	0.00221673
Q9QZE7	Tsnax	Old / Young	Translin-associated protein X	single-stranded DNA binding,RNA binding,protein binding,A2A adenosine receptor binding,protein complex binding,sequence-specific DNA binding,metal ion binding	Q9QZE7_K68_M1	RDITVESKRTIFLLH	GlyGly (K)	1.74748	0.000707456	0.00221673
O55222	Ilk	Old / Young	Integrin-linked protein kinase	protein kinase activity,protein serine/threonine kinase activity,signal transducer activity,integrin binding,protein binding,ATP binding,SH3 domain binding,protein kinase binding	O55222_K154_M1	LLRERAEKMGQNLNR	GlyGly (K)	2.0243	0.000708361	0.00221673
Q9CPW4	Arpc5	Old / Young	Actin-related protein 2/3 complex subunit 5	structural constituent of cytoskeleton,actin filament binding	Q9CPW4_K3_M1	_____MSKNTVSSAR	GlyGly (K)	1.016	0.000709764	0.00221813
P70297	Stam	Old / Young	Signal transducing adapter molecule 1	protein binding	P70297_K154_M1	SQAAEQAKASPALVA	GlyGly (K)	1.11187	0.00071356	0.002227
Q5SX40	Myh1	Old / Young	Myosin-1	motor activity,actin binding,calmodulin binding,ATP binding	Q5SX40_K1510_M1	ETLKRENKNLQQEIS	GlyGly (K)	-6.54072	0.000714852	0.00222804
P17427	Ap2a2	Old / Young	AP-2 complex subunit alpha-2	protein binding,lipid binding,protein transporter activity,protein kinase binding,protein domain specific binding,disordered domain specific binding	P17427_K631_M1	VTDLEETKRERSIDV	GlyGly (K)	0.732613	0.000724441	0.00224869
NaN	NaN	Old / Young	SWISS-PROT:P05784 Tax_Id=10090 Gene_Symbol=Krt18 Keratin, type I cytoskeletal 18	RNA binding,structural molecule activity,protein binding,scaffold protein binding,cadherin binding involved in cell-cell adhesion	P05784_K262_M1	KNREELDKYWSQQIE	GlyGly (K)	2.58461	0.000726427	0.00224869
G5E829	Atp2b1	Old / Young	Plasma membrane calcium-transporting ATPase 1	calcium-transporting ATPase activity,protein binding,calmodulin binding,ATP binding,calcium ion transmembrane transporter activity,PDZ domain binding,metal ion binding	G5E829_K337_M1	AMEMQPLKSEEGGDG	GlyGly (K)	2.33791	0.000727289	0.00224869
P60334	Cdo1	Old / Young	Cysteine dioxygenase type 1	ferrous iron binding,cysteine dioxygenase activity	P60334_K8_M1	MERTELLKPRTLADL	GlyGly (K)	0.951379	0.00073072	0.00225629
O88428	Papss2	Old / Young	Bifunctional 3'-phosphoadenosine 5'-phosphosulfate synthase 2	adenylylsulfate kinase activity,sulfate adenylyltransferase (ATP) activity,ATP binding,nucleotidyltransferase activity	O88428_K466_M1	VPLEWRMKQHAAVLE	GlyGly (K)	1.27353	0.000737974	0.00227242
Q9DCS1	Tmem176a	Old / Young	Transmembrane protein 176A	protein binding	Q9DCS1_K237_M1	KAETEEKKLLGAAVI	GlyGly (K)	1.59701	0.000739106	0.00227242
P41216	Acsl1	Old / Young	Long-chain-fatty-acid--CoA ligase 1	long-chain fatty acid-CoA ligase activity,ATP binding,decanoate--CoA ligase activity	P41216_K420_M1	WDKLIFHKIQSSLGG	GlyGly (K)	-1.26849	0.000739859	0.00227242
Q8C196	Cps1	Old / Young	Carbamoyl-phosphate synthase [ammonia], mitochondrial	carbamoyl-phosphate synthase (ammonia) activity,carbamoyl-phosphate synthase (glutamine-hydrolyzing) activity,endopeptidase activity,calcium ion binding,protein binding,ATP binding,phospholipid binding,glutamate binding,protein complex binding,modified amino acid binding	Q8C196_K210_M1	EVSTKDVKVFGKGNP	GlyGly (K)	-1.31742	0.000744654	0.00228413
Q9QZ85	Iigp1	Old / Young	Interferon-inducible GTPase 1	GTPase activity,GTP binding,GDP binding,identical protein binding	Q9QZ85_K32_M1	KKFNTGRKIISQEIL	GlyGly (K)	2.03884	0.00074674	0.00228751
Q9JHI9	Slc40a1	Old / Young	Solute carrier family 40 member 1	receptor activity,iron ion transmembrane transporter activity,protein binding,ferrous iron transmembrane transporter activity,peptide hormone binding,iron channel activity	Q9JHI9_K240_M1	LAVKAALKVEESELK	GlyGly (K)	1.36782	0.00075284	0.00230316
Q8C196	Cps1	Old / Young	Carbamoyl-phosphate synthase [ammonia], mitochondrial	carbamoyl-phosphate synthase (ammonia) activity,carbamoyl-phosphate synthase (glutamine-hydrolyzing) activity,endopeptidase activity,calcium ion binding,protein binding,ATP binding,phospholipid binding,glutamate binding,protein complex binding,modified amino acid binding	Q8C196_K458_M1	AMKEENVKTVLMNPN	GlyGly (K)	-1.6611	0.000759649	0.00232093
P62960	Ybx1	Old / Young	Nuclease-sensitive element-binding protein 1	RNA polymerase II core promoter proximal region sequence-specific DNA binding,transcriptional activator activity, RNA polymerase II core promoter proximal region sequence-specific binding,DNA binding,chromatin binding,single-stranded DNA binding,RNA binding,protein binding,GTPase binding	P62960_K135_M1	GVPVQGSKYAADRNH	GlyGly (K)	0.434235	0.000764616	0.00232348
P10852	Slc3a2	Old / Young	4F2 cell-surface antigen heavy chain	RNA binding,double-stranded RNA binding,catalytic activity,protein binding,neutral amino acid transmembrane transporter activity,cadherin binding	P10852_K35_M1	DGAAAGEKNGLVKIK	GlyGly (K)	2.84281	0.000770273	0.00232348
P17182	Eno1	Old / Young	Alpha-enolase	magnesium ion binding,transcriptional repressor activity, RNA polymerase II core promoter proximal region sequence-specific binding,RNA binding,phosphopyruvate hydratase activity,protein homodimerization activity,cadherin binding,protein heterodimerization activity,GTPase binding	P17182_K202_M1	VIKEKYGKDATNVGD	GlyGly (K)	1.54563	0.000771136	0.00232348
O09044	Snap23	Old / Young	Synaptosomal-associated protein 23	SNAP receptor activity,protein binding,syntaxin binding	O09044_K140_M1	AASGGYIKRITNDAR	GlyGly (K)	1.93167	0.000771512	0.00232348
P26039	Tln1	Old / Young	Talin-1	phosphatidylserine binding,integrin binding,structural constituent of cytoskeleton,protein binding,vinculin binding,LIM domain binding,phosphatidylinositol binding,cadherin binding,actin filament binding	P26039_K1541_M1	NSTANLVKTIKALDG	GlyGly (K)	0.595961	0.000775593	0.00232678
Q3U7R1	Esyt1	Old / Young	Extended synaptotagmin-1	lipid binding,metal ion binding	Q3U7R1_K339_M1	SSKDKYVKGLIEGKS	GlyGly (K)	2.71484	0.000777038	0.0023281
Q9QZQ8	H2afy	Old / Young	Core histone macro-H2A.1	rDNA binding,RNA polymerase II regulatory region sequence-specific DNA binding,RNA polymerase II core promoter sequence-specific DNA binding,core promoter sequence-specific DNA binding,chromatin binding,double-stranded methylated DNA binding,enzyme binding,protein kinase binding,protein serine/threonine kinase inhibitor activity,chromatin DNA binding,nucleosomal DNA binding,transcription regulato…	Q9QZQ8_K189_M1	GFTVLSTKSLFLGQK	GlyGly (K)	1.89543	0.000781591	0.00233477
Q9D394	Rufy3	Old / Young	Protein RUFY3	protein binding	Q9D394_K382_M1	LAMKMLEKDVCEKQD	GlyGly (K)	1.49382	0.000784211	0.00233477
Q91XU0	Wrnip1	Old / Young	ATPase WRNIP1	DNA binding,protein binding,ATP binding,ATPase activity,identical protein binding,metal ion binding	Q91XU0_K628_M1	MKDLGYGKGYKYNPM	GlyGly (K)	2.14859	0.000786299	0.00233477
Q91WL5	Cyp4a12a	Old / Young	Cytochrome P450 4A12A	monooxygenase activity,iron ion binding,alkane 1-monooxygenase activity,heme binding,aromatase activity	Q91WL5_K66_M1	LFGHKILKDQDLQDI	GlyGly (K)	-3.11425	0.000799862	0.00236898
Q01768	Nme2	Old / Young	Nucleoside diphosphate kinase B	nucleoside diphosphate kinase activity,protein histidine kinase activity,protein serine/threonine kinase activity,fatty acid binding,protein binding,ATP binding,drug binding,intermediate filament binding,enzyme binding,metal ion binding	Q01768_K12_M1	ERTFIAIKPDGVQRG	GlyGly (K)	-0.581085	0.000809358	0.0023789
Q9JIA7	Sphk2	Old / Young	Sphingosine kinase 2	NAD+ kinase activity,protein binding,ATP binding,sphinganine kinase activity,D-erythro-sphingosine kinase activity,sphingosine-1-phosphate receptor activity	Q9JIA7_K363_M1	GHSLPRAKSELVLAP	GlyGly (K)	-1.04764	0.000815606	0.00239423
Q9JI78	Ngly1	Old / Young	Peptide-N(4)-(N-acetyl-beta-glucosaminyl)asparagine amidase	peptide-N4-(N-acetyl-beta-glucosaminyl)asparagine amidase activity,protein binding,metal ion binding	Q9JI78_K119_M1	RLDGSSKKVQFSQHP	GlyGly (K)	-0.673587	0.000823583	0.00241155
O70451	Slc16a7	Old / Young	Monocarboxylate transporter 2	monocarboxylic acid transmembrane transporter activity,lactate transmembrane transporter activity,symporter activity,pyruvate transmembrane transporter activity	O70451_K467_M1	KQDEVTVKASNAHNP	GlyGly (K)	2.91102	0.000824783	0.00241202
Q99KN9	Clint1	Old / Young	Clathrin interactor 1	lipid binding,clathrin binding,cadherin binding	Q99KN9_K322_M1	HTPQSSAKPSVPSSK	GlyGly (K)	2.1763	0.000826108	0.00241286
Q6PB44	Ptpn23	Old / Young	Tyrosine-protein phosphatase non-receptor type 23	protein tyrosine phosphatase activity,protein kinase binding	Q6PB44_K279_M1	YFQSALDKLNEAIKL	GlyGly (K)	3.22665	0.000829111	0.00241573
Q9CPY7	Lap3	Old / Young	Cytosol aminopeptidase	aminopeptidase activity,peptidase activity,metalloexopeptidase activity,manganese ion binding	Q9CPY7_K45_M1	LGIYAKDKDDDLPQF	GlyGly (K)	-1.11711	0.000829259	0.00241573
O70318	Epb41l2	Old / Young	Band 4.1-like protein 2	actin binding,structural constituent of cytoskeleton,protein binding,spectrin binding,PH domain binding	O70318_K28_M1	DASKEKAKEVENEQT	GlyGly (K)	1.4612	0.000835255	0.00241913
Q8C196	Cps1	Old / Young	Carbamoyl-phosphate synthase [ammonia], mitochondrial	carbamoyl-phosphate synthase (ammonia) activity,carbamoyl-phosphate synthase (glutamine-hydrolyzing) activity,endopeptidase activity,calcium ion binding,protein binding,ATP binding,phospholipid binding,glutamate binding,protein complex binding,modified amino acid binding	Q8C196_K219_M1	FGKGNPTKVVAVDCG	GlyGly (K)	-2.96977	0.000841165	0.00242936
Q9DD20	Mettl7b	Old / Young	Methyltransferase-like protein 7B	methyltransferase activity	Q9DD20_K241_M1	VGPHIMGKAVK____	GlyGly (K)	-0.724504	0.000841173	0.00242936
P51660	Hsd17b4	Old / Young	Peroxisomal multifunctional enzyme type 2	3-hydroxyacyl-CoA dehydrogenase activity,receptor binding,long-chain-enoyl-CoA hydratase activity,isomerase activity,3alpha,7alpha,12alpha-trihydroxy-5beta-cholest-24-enoyl-CoA hydratase activity,protein homodimerization activity,17-beta-hydroxysteroid dehydrogenase (NAD+) activity	P51660_K414_M1	EQYLELYKPLPRSGE	GlyGly (K)	2.47687	0.000844168	0.00243061
Q9R0P3	Esd	Old / Young	S-formylglutathione hydrolase	hydrolase activity, acting on ester bonds,S-formylglutathione hydrolase activity,identical protein binding,carboxylic ester hydrolase activity	Q9R0P3_K17_M1	RCFGGLQKVFEHSSV	GlyGly (K)	1.60449	0.000849616	0.00243061
Q9WUM4	Coro1c	Old / Young	Coronin-1C	Rac GTPase binding,actin filament binding	Q9WUM4_K471_M1	KLEQQLAKMAA____	GlyGly (K)	1.83529	0.000849979	0.00243061
P49429	Hpd	Old / Young	4-hydroxyphenylpyruvate dioxygenase	4-hydroxyphenylpyruvate dioxygenase activity,metal ion binding	P49429_K127_M1	EPWVEQDKFGKVKFA	GlyGly (K)	-0.690657	0.000856459	0.00244612
P62849	Rps24	Old / Young	40S ribosomal protein S24	RNA binding,structural constituent of ribosome	P62849_K37_M1	PGKATVPKTEIREKL	GlyGly (K)	-0.755349	0.000862079	0.00245179
P60762	Morf4l1	Old / Young	Mortality factor 4-like protein 1	chromatin binding,protein binding,protein N-terminus binding	P60762_K143_M1	KTSGLQQKNVEVKTK	GlyGly (K)	0.936591	0.000862374	0.00245179
Q05920	Pc	Old / Young	Pyruvate carboxylase, mitochondrial	biotin carboxylase activity,pyruvate carboxylase activity,ATP binding,biotin binding,metal ion binding	Q05920_K273_M1	SIQRRHQKVVEIAPA	GlyGly (K)	-2.10413	0.000862407	0.00245179
O08539	Bin1	Old / Young	Myc box-dependent-interacting protein 1	protein binding,identical protein binding,tau protein binding,actin filament binding,RNA polymerase binding	O08539_K282_M1	GSNTFTVKAQPSDNA	GlyGly (K)	1.69793	0.000868946	0.00245706
Q03963	Eif2ak2	Old / Young	Interferon-induced, double-stranded RNA-activated protein kinase	RNA binding,double-stranded RNA binding,protein kinase activity,eukaryotic translation initiation factor 2alpha kinase activity,non-membrane spanning protein tyrosine kinase activity,protein binding,ATP binding	Q03963_K154_M1	EAKQLAAKEAYQKLL	GlyGly (K)	0.772296	0.000869281	0.00245706
Q8C196	Cps1	Old / Young	Carbamoyl-phosphate synthase [ammonia], mitochondrial	carbamoyl-phosphate synthase (ammonia) activity,carbamoyl-phosphate synthase (glutamine-hydrolyzing) activity,endopeptidase activity,calcium ion binding,protein binding,ATP binding,phospholipid binding,glutamate binding,protein complex binding,modified amino acid binding	Q8C196_K908_M1	EETLRKAKEIGFSDK	GlyGly (K)	-1.13388	0.00086981	0.00245706
Q91WG2	Rabep2	Old / Young	Rab GTPase-binding effector protein 2	GTPase activator activity,growth factor activity	Q91WG2_K92_M1	ETQIAALKQERQQQQ	GlyGly (K)	0.381553	0.000879054	0.00247224
P25688	Uox	Old / Young	Uricase	urate oxidase activity	P25688_K27_M1	GYGKDMVKVLHIQRD	GlyGly (K)	3.4262	0.000880508	0.00247224
P12710	Fabp1	Old / Young	Fatty acid-binding protein, liver	chromatin binding,long-chain fatty acid transporter activity,fatty acid binding,phospholipid binding,drug binding,antioxidant activity,bile acid binding	P12710_K46_M1	SEIVHEGKKIKLTIT	GlyGly (K)	-1.10088	0.000889359	0.00248845
P11679	Krt8	Old / Young	Keratin, type II cytoskeletal 8	structural molecule activity,protein binding,protein complex binding,scaffold protein binding	P11679_K203_M1	ENEFVLIKKDVDEAY	GlyGly (K)	1.61582	0.000889499	0.00248845
Q9D832	Dnajb4	Old / Young	DnaJ homolog subfamily B member 4	ATPase activator activity,unfolded protein binding,chaperone binding	Q9D832_K13_M1	YHILGIDKGATDEDV	GlyGly (K)	-1.24882	0.000894482	0.00249756
P17879;Q61696	Hspa1b;Hspa1a	Old / Young	Heat shock 70 kDa protein 1B;Heat shock 70 kDa protein 1A	protein binding,ATP binding;RNA polymerase II transcription corepressor activity,G-protein coupled receptor binding,RNA binding,receptor binding,protein binding,ATP binding,ATPase activity,enzyme binding,heat shock protein binding,denatured protein binding,ubiquitin protein ligase binding,ATPase activity, coupled,histone deacetylase binding,protein binding involved in protein folding,cadherin bin…	P17879_K559_M1	AVEDEGLKGKLSEAD	GlyGly (K)	-4.04057	0.00089598	0.00249756
P17879;Q61696	Hspa1b;Hspa1a	Old / Young	Heat shock 70 kDa protein 1B;Heat shock 70 kDa protein 1A	protein binding,ATP binding;RNA polymerase II transcription corepressor activity,G-protein coupled receptor binding,RNA binding,receptor binding,protein binding,ATP binding,ATPase activity,enzyme binding,heat shock protein binding,denatured protein binding,ubiquitin protein ligase binding,ATPase activity, coupled,histone deacetylase binding,protein binding involved in protein folding,cadherin bin…	Q61696_K559_M1	AVEDEGLKGKLSEAD	GlyGly (K)	-4.04057	0.00089598	0.00249756
P16015	Ca3	Old / Young	Carbonic anhydrase 3	carbonate dehydratase activity,zinc ion binding,nickel cation binding,phosphatase activity	P16015_K36_M1	SPIELHTKDIKHDPS	GlyGly (K)	-2.46523	0.000902551	0.00250985
Q8CFI7	Polr2b	Old / Young	DNA-directed RNA polymerase II subunit RPB2	DNA binding,chromatin binding,RNA binding,ribonucleoside binding,metal ion binding,RNA polymerase II activity	Q8CFI7_K942_M1	FASRHGQKGTCGIQY	GlyGly (K)	-1.03725	0.00090613	0.00251378
Q01853	Vcp	Old / Young	Transitional endoplasmic reticulum ATPase	RNA binding,protein binding,ATP binding,lipid binding,ATPase activity,protein phosphatase binding,protein domain specific binding,polyubiquitin binding,ubiquitin protein ligase binding,deubiquitinase activator activity,K48-linked polyubiquitin binding,MHC class I protein binding,identical protein binding,ADP binding,ubiquitin-like protein ligase binding,BAT3 complex binding,ubiquitin-specific pro…	Q01853_K486_M1	IGGLEDVKRELQELV	GlyGly (K)	-1.668	0.000908247	0.00251665
Q8VI93	Oas3	Old / Young	2'-5'-oligoadenylate synthase 3	2'-5'-oligoadenylate synthetase activity,double-stranded RNA binding,ATP binding,metal ion binding	Q8VI93_K1084_M1	FLKMQLRKPRPVILD	GlyGly (K)	2.90981	0.00091039	0.00251851
P00329	Adh1	Old / Young	Alcohol dehydrogenase 1	alcohol dehydrogenase (NAD) activity,alcohol dehydrogenase activity, zinc-dependent,zinc ion binding,protein homodimerization activity	P00329_K33_M1	DIEVAPPKAHEVRIK	GlyGly (K)	1.69065	0.000912187	0.00251855
P41216	Acsl1	Old / Young	Long-chain-fatty-acid--CoA ligase 1	long-chain fatty acid-CoA ligase activity,ATP binding,decanoate--CoA ligase activity	P41216_K649_M1	LGKEAGLKPFEQVKG	GlyGly (K)	-3.45516	0.000915914	0.00252284
Q02053	Uba1	Old / Young	Ubiquitin-like modifier-activating enzyme 1	RNA binding,ubiquitin activating enzyme activity,protein binding,ATP binding	Q02053_K838_M1	ATLPSPDKLPGFKMY	GlyGly (K)	-1.09927	0.000917471	0.00252413
P26039	Tln1	Old / Young	Talin-1	phosphatidylserine binding,integrin binding,structural constituent of cytoskeleton,protein binding,vinculin binding,LIM domain binding,phosphatidylinositol binding,cadherin binding,actin filament binding	P26039_K869_M1	ILADATAKMVEAAKG	GlyGly (K)	2.03027	0.000919075	0.00252555
P16858	Gapdh	Old / Young	Glyceraldehyde-3-phosphate dehydrogenase	glyceraldehyde-3-phosphate dehydrogenase (NAD+) (phosphorylating) activity,protein binding,microtubule binding,aspartic-type endopeptidase inhibitor activity,enzyme binding,peptidyl-cysteine S-nitrosylase activity,identical protein binding,NADP binding,NAD binding,disordered domain specific binding	P16858_K213_M1	PASTGAAKAVGKVIP	GlyGly (K)	-0.577694	0.000924347	0.00253439
P49429	Hpd	Old / Young	4-hydroxyphenylpyruvate dioxygenase	4-hydroxyphenylpyruvate dioxygenase activity,metal ion binding	P49429_K166_M1	GFEAPTYKDTLLPKL	GlyGly (K)	-2.63629	0.000924476	0.00253439
P11679	Krt8	Old / Young	Keratin, type II cytoskeletal 8	structural molecule activity,protein binding,protein complex binding,scaffold protein binding	P11679_K114_M1	KFASFIDKVRFLEQQ	GlyGly (K)	1.13477	0.000927995	0.00254104
P26041	Msn	Old / Young	Moesin	double-stranded RNA binding,actin binding,receptor binding,enzyme binding,protein kinase binding,cell adhesion molecule binding	P26041_K139_M1	SKYGDFNKEVHKSGY	GlyGly (K)	2.50632	0.000931629	0.00254799
Q8C7E7	Stbd1	Old / Young	Starch-binding domain-containing protein 1	enzyme binding,polysaccharide binding,glycogen binding,starch binding	Q8C7E7_K75_M1	SDRELVSKAEHLRES	GlyGly (K)	0.614391	0.000935312	0.0025517
P82343	Renbp	Old / Young	N-acylglucosamine 2-epimerase	endopeptidase inhibitor activity,ATP binding,protein homodimerization activity,N-acylglucosamine 2-epimerase activity	P82343_K23_M1	RETLQVWKKRVEQEL	GlyGly (K)	4.25533	0.000940704	0.0025517
P15105	Glul	Old / Young	Glutamine synthetase	magnesium ion binding,glutamate decarboxylase activity,glutamate-ammonia ligase activity,protein binding,ATP binding,glutamate binding,manganese ion binding,identical protein binding,dynein light chain binding	P15105_K95_M1	PFRKDPNKLVLCEVF	GlyGly (K)	2.12485	0.000942815	0.0025517
P97371	Psme1	Old / Young	Proteasome activator complex subunit 1	protein binding,endopeptidase activator activity	P97371_K58_M1	EANLSNLKAPLDIPV	GlyGly (K)	2.7837	0.000944274	0.0025517
Q5FWK3	Arhgap1	Old / Young	Rho GTPase-activating protein 1	GTPase activator activity,protein binding,SH3 domain binding,Rab GTPase binding,cadherin binding	Q5FWK3_K31_M1	KLASIDEKNWPSDEM	GlyGly (K)	2.29296	0.000945891	0.0025517
Q9D7F7;Q9D8B3	Chmp4c;Chmp4b	Old / Young	Charged multivesicular body protein 4c;Charged multivesicular body protein 4b	protein homodimerization activity;protein binding,identical protein binding,protein homodimerization activity,cadherin binding	Q9D7F7_K70_M1	RAALQALKRKKRFEK	GlyGly (K)	1.80648	0.000948371	0.0025517
Q9D7F7;Q9D8B3	Chmp4c;Chmp4b	Old / Young	Charged multivesicular body protein 4c;Charged multivesicular body protein 4b	protein homodimerization activity;protein binding,identical protein binding,protein homodimerization activity,cadherin binding	Q9D8B3_K70_M1	RAALQALKRKKRYEK	GlyGly (K)	1.80648	0.000948371	0.0025517
O88428	Papss2	Old / Young	Bifunctional 3'-phosphoadenosine 5'-phosphosulfate synthase 2	adenylylsulfate kinase activity,sulfate adenylyltransferase (ATP) activity,ATP binding,nucleotidyltransferase activity	O88428_K400_M1	RLTPLELKQKCKDMN	GlyGly (K)	1.73882	0.00095307	0.00256137
P33267	Cyp2f2	Old / Young	Cytochrome P450 2F2	iron ion binding,arachidonic acid epoxygenase activity,steroid hydroxylase activity,oxidoreductase activity, acting on paired donors, with incorporation or reduction of molecular oxygen, reduced flavin or flavoprotein as one donor, and incorporation of one atom of oxygen,oxygen binding,heme binding	P33267_K421_M1	LDDNHSFKKSPAFMP	GlyGly (K)	-2.1346	0.000960488	0.00257272
P70694	Akr1c6	Old / Young	Estradiol 17 beta-dehydrogenase 5	retinal dehydrogenase activity,aldo-keto reductase (NADP) activity,estradiol 17-beta-dehydrogenase activity,oxidoreductase activity, acting on NAD(P)H, quinone or similar compound as acceptor,androsterone dehydrogenase activity	P70694_K31_M1	YAPQEVPKSKATEAT	GlyGly (K)	-2.03188	0.000960616	0.00257272
P00329	Adh1	Old / Young	Alcohol dehydrogenase 1	alcohol dehydrogenase (NAD) activity,alcohol dehydrogenase activity, zinc-dependent,zinc ion binding,protein homodimerization activity	P00329_K339_M1	LVADFMAKKFPLDPL	GlyGly (K)	0.66769	0.000973283	0.00260065
P14733	Lmnb1	Old / Young	Lamin-B1	structural molecule activity,JUN kinase binding,phospholipase binding	P14733_K158_M1	ATALGDKKSLEGDLE	GlyGly (K)	1.89499	0.000974705	0.00260145
Q5SX39	Myh4	Old / Young	Myosin-4	microfilament motor activity,double-stranded RNA binding,actin binding,calmodulin binding,ATP binding	Q5SX39_K1489_M1	STELFKVKNAYEESL	GlyGly (K)	-4.64429	0.000978642	0.00260597
G3X982	Aox3	Old / Young	Aldehyde oxidase 3	aldehyde oxidase activity,xanthine dehydrogenase activity,iron ion binding,electron carrier activity,oxidoreductase activity, acting on CH-OH group of donors,molybdenum ion binding,flavin adenine dinucleotide binding,NAD binding,2 iron, 2 sulfur cluster binding	G3X982_K987_M1	SSYYNRKKAVDEFNQ	GlyGly (K)	-1.76053	0.000992233	0.00262509
Q99KK7	Dpp3	Old / Young	Dipeptidyl peptidase 3	metallopeptidase activity,dipeptidyl-peptidase activity,zinc ion binding	Q99KK7_K131_M1	GRVILGSKAAQQRPE	GlyGly (K)	-2.84622	0.000993054	0.00262509
P00186	Cyp1a2	Old / Young	Cytochrome P450 1A2	monooxygenase activity,iron ion binding,oxidoreductase activity,oxidoreductase activity, acting on paired donors, with incorporation or reduction of molecular oxygen, reduced flavin or flavoprotein as one donor, and incorporation of one atom of oxygen,enzyme binding,heme binding,demethylase activity,caffeine oxidase activity,aromatase activity	P00186_K276_M1	EHYQDFNKNSIQDIT	GlyGly (K)	-2.11833	0.000993412	0.00262509
Q9JHU4	Dync1h1	Old / Young	Cytoplasmic dynein 1 heavy chain 1	RNA binding,protein binding,ATP binding,ATP-dependent microtubule motor activity, minus-end-directed,dynein light chain binding,dynein intermediate chain binding,dynein light intermediate chain binding	Q9JHU4_K3619_M1	FLDDAFRKNLESALR	GlyGly (K)	1.44766	0.000993737	0.00262509
P80317	Cct6a	Old / Young	T-complex protein 1 subunit zeta	RNA binding,protein binding,ATP binding,protein binding involved in protein folding,unfolded protein binding,WD40-repeat domain binding	P80317_K5_M1	___MAAVKTLNPKAE	GlyGly (K)	-0.720125	0.00099826	0.00262807
P62334	Psmc6	Old / Young	26S protease regulatory subunit 10B	ATP binding,TBP-class protein binding,proteasome-activating ATPase activity,identical protein binding	P62334_K7_M1	_MADPRDKALQDYRK	GlyGly (K)	-0.240755	0.000999536	0.00262845
Q9R1Q6	Tmem176b	Old / Young	Transmembrane protein 176B	protein binding	Q9R1Q6_K243_M2	NEEESERKLLDGHPA	GlyGly (K)	3.09417	0.00100453	0.00263205
Q9R1Q6	Tmem176b	Old / Young	Transmembrane protein 176B	protein binding	Q9R1Q6_K256_M2	PAPASPAKEKIPAIL	GlyGly (K)	3.09417	0.00100453	0.00263205
Q64459	Cyp3a11	Old / Young	Cytochrome P450 3A11	monooxygenase activity,iron ion binding,oxidoreductase activity,heme binding,aromatase activity,estrogen 16-alpha-hydroxylase activity	Q64459_K425_M1	ERFSKENKGSIDPYV	GlyGly (K)	-1.2062	0.00100512	0.00263205
Q91XV3	Basp1	Old / Young	Brain acid soluble protein 1	transcription corepressor activity,protein binding,protein domain specific binding,transcription regulatory region DNA binding	Q91XV3_K52_M1	AADATEVKESTEEKP	GlyGly (K)	1.20245	0.00100714	0.00263205
P97434	Mprip	Old / Young	Myosin phosphatase Rho-interacting protein	actin binding,cadherin binding	P97434_K395_M1	FKKGWLTKQYEDGQW	GlyGly (K)	2.54568	0.00100973	0.00263205
A2ASS6	Ttn	Old / Young	Titin	protease binding,protein serine/threonine kinase activity,protein tyrosine kinase activity,structural constituent of cytoskeleton,calcium ion binding,protein binding,calmodulin binding,ATP binding,structural constituent of muscle,enzyme binding,protein kinase binding,ankyrin binding,telethonin binding,identical protein binding,actinin binding,protein self-association,actin filament binding,muscle…	A2ASS6_K15911_M1	ITNYIVEKRDVRRKG	GlyGly (K)	-4.635	0.00101187	0.00263205
A2ASS6	Ttn	Old / Young	Titin	protease binding,protein serine/threonine kinase activity,protein tyrosine kinase activity,structural constituent of cytoskeleton,calcium ion binding,protein binding,calmodulin binding,ATP binding,structural constituent of muscle,enzyme binding,protein kinase binding,ankyrin binding,telethonin binding,identical protein binding,actinin binding,protein self-association,actin filament binding,muscle…	A2ASS6_K22695_M1	ITNYIVEKREATRKS	GlyGly (K)	-4.635	0.00101187	0.00263205
A2ASS6	Ttn	Old / Young	Titin	protease binding,protein serine/threonine kinase activity,protein tyrosine kinase activity,structural constituent of cytoskeleton,calcium ion binding,protein binding,calmodulin binding,ATP binding,structural constituent of muscle,enzyme binding,protein kinase binding,ankyrin binding,telethonin binding,identical protein binding,actinin binding,protein self-association,actin filament binding,muscle…	A2ASS6_K27026_M1	ITNYIVEKRETTRKA	GlyGly (K)	-4.635	0.00101187	0.00263205
A2ASS6	Ttn	Old / Young	Titin	protease binding,protein serine/threonine kinase activity,protein tyrosine kinase activity,structural constituent of cytoskeleton,calcium ion binding,protein binding,calmodulin binding,ATP binding,structural constituent of muscle,enzyme binding,protein kinase binding,ankyrin binding,telethonin binding,identical protein binding,actinin binding,protein self-association,actin filament binding,muscle…	A2ASS6_K30569_M1	ITNYIVEKRESGTTA	GlyGly (K)	-4.635	0.00101187	0.00263205
Q64459	Cyp3a11	Old / Young	Cytochrome P450 3A11	monooxygenase activity,iron ion binding,oxidoreductase activity,heme binding,aromatase activity,estrogen 16-alpha-hydroxylase activity	Q64459_K250_M1	KDSIEFFKKFVDRMK	GlyGly (K)	-0.840429	0.00101224	0.00263205
Q07076	Anxa7	Old / Young	Annexin A7	RNA binding,integrin binding,calcium ion binding,protein binding,calcium-dependent phospholipid binding,calcium-dependent protein binding	Q07076_K174_M1	EILRKAMKGFGTDEQ	GlyGly (K)	0.598747	0.00103518	0.0026798
P48678	Lmna	Old / Young	Prelamin-A/C	structural molecule activity,protein binding,identical protein binding	P48678_K135_M1	LAAQARLKDLEALLN	GlyGly (K)	0.592308	0.00103522	0.0026798
P19253	Rpl13a	Old / Young	60S ribosomal protein L13a	RNA binding,mRNA binding,structural constituent of ribosome	P19253_K125_M1	MVVPAALKVVRLKPT	GlyGly (K)	-1.04056	0.00105724	0.00272614
O09173	Hgd	Old / Young	Homogentisate 1,2-dioxygenase	homogentisate 1,2-dioxygenase activity,identical protein binding,metal ion binding	O09173_K71_M1	ILPSVSHKPFESIDQ	GlyGly (K)	-0.415016	0.00105782	0.00272614
Q64339	Isg15	Old / Young	Ubiquitin-like protein ISG15	protein binding,protein tag	Q64339_K148_M1	KPQCTVIKHLRLRGG	GlyGly (K)	2.4297	0.00106386	0.00273867
Q9CQI6	Cotl1	Old / Young	Coactosin-like protein	actin binding,protein binding,enzyme binding	Q9CQI6_K118_M1	EFVISDRKELEEDFI	GlyGly (K)	1.62126	0.00107065	0.00275292
Q5SW19	Cluh	Old / Young	Clustered mitochondria protein homolog	mRNA binding	Q5SW19_K679_M1	VSGLAKVKELAETIA	GlyGly (K)	-1.63815	0.00107176	0.00275292
Q8C196	Cps1	Old / Young	Carbamoyl-phosphate synthase [ammonia], mitochondrial	carbamoyl-phosphate synthase (ammonia) activity,carbamoyl-phosphate synthase (glutamine-hydrolyzing) activity,endopeptidase activity,calcium ion binding,protein binding,ATP binding,phospholipid binding,glutamate binding,protein complex binding,modified amino acid binding	Q8C196_K182_M1	DKGTMLGKIEFEGQS	GlyGly (K)	-1.15175	0.00108156	0.00276674
P62334	Psmc6	Old / Young	26S protease regulatory subunit 10B	ATP binding,TBP-class protein binding,proteasome-activating ATPase activity,identical protein binding	P62334_K314_M1	QARLDILKIHAGPIT	GlyGly (K)	1.84803	0.00108306	0.00276674
Q924A0	Tcf7l2	Old / Young	Transcription factor 7-like 2	RNA polymerase II core promoter proximal region sequence-specific DNA binding,RNA polymerase II core promoter sequence-specific DNA binding,RNA polymerase II repressing transcription factor binding,chromatin binding,transcription factor activity, sequence-specific DNA binding,protein binding,beta-catenin binding,transcription factor binding,protein kinase binding,nuclear hormone receptor binding,…	Q924A0_K88_M1	ESLEEAAKRQDGGLF	GlyGly (K)	1.43292	0.00108661	0.00276848
O08573	Lgals9	Old / Young	Galectin-9	receptor binding,protein binding,galactoside binding,enzyme binding,carbohydrate binding,protein serine/threonine kinase activator activity	O08573_K332_M1	CEYYHRLKNLQDINT	GlyGly (K)	3.00943	0.00108736	0.00276848
Q8JZR0	Acsl5	Old / Young	Long-chain-fatty-acid--CoA ligase 5	long-chain fatty acid-CoA ligase activity,ATP binding,decanoate--CoA ligase activity	Q8JZR0_K616_M1	LCKNQCVKEAILEDL	GlyGly (K)	-2.04632	0.00109396	0.00277918
Q99MP8	Brap	Old / Young	BRCA1-associated protein	nucleic acid binding,ubiquitin-protein transferase activity,protein binding,nuclear localization sequence binding,zinc ion binding,identical protein binding,ubiquitin protein ligase activity	Q99MP8_K384_M1	VASKTDGKIVQYECE	GlyGly (K)	1.09937	0.00110814	0.00279759
Q91X44	Gckr	Old / Young	Glucokinase regulatory protein	enzyme inhibitor activity,enzyme binding,protein domain specific binding,carbohydrate binding,fructose-6-phosphate binding	Q91X44_K239_M1	RMQKMQEKQEAFVLN	GlyGly (K)	-1.17265	0.00110949	0.00279759
Q9JI78	Ngly1	Old / Young	Peptide-N(4)-(N-acetyl-beta-glucosaminyl)asparagine amidase	peptide-N4-(N-acetyl-beta-glucosaminyl)asparagine amidase activity,protein binding,metal ion binding	Q9JI78_K130_M1	SQHPAAAKLPLEQSE	GlyGly (K)	-0.401638	0.00110964	0.00279759
O70133	Dhx9	Old / Young	ATP-dependent RNA helicase A	RNA polymerase II transcription factor binding,DNA binding,single-stranded DNA binding,RNA binding,double-stranded RNA binding,single-stranded RNA binding,mRNA binding,ATP-dependent RNA helicase activity,protein binding,ATP binding,ATPase activity,nucleoside-triphosphatase activity,chromatin DNA binding,ATP-dependent 3'-5' DNA/RNA helicase activity,ATP-dependent 3'-5' RNA helicase activity,RNA st…	O70133_K1050_M1	PFFVFGEKIRTRAIS	GlyGly (K)	2.32557	0.00111858	0.00281588
O70548	Tcap	Old / Young	Telethonin	protein binding,structural constituent of muscle,protein binding, bridging,titin binding,BMP binding,ion channel binding,FATZ binding,titin Z domain binding	O70548_K103_M1	PTKVGASKEEREETP	GlyGly (K)	-4.67001	0.00111932	0.00281588
Q8R429	Atp2a1	Old / Young	Sarcoplasmic/endoplasmic reticulum calcium ATPase 1	calcium-transporting ATPase activity,calcium ion binding,protein binding,ATP binding,ATPase activity,protein homodimerization activity	Q8R429_K542_M1	VPLTGPVKEKIMSVI	GlyGly (K)	-4.60127	0.0011221	0.0028165
Q91WL5	Cyp4a12a	Old / Young	Cytochrome P450 4A12A	monooxygenase activity,iron ion binding,alkane 1-monooxygenase activity,heme binding,aromatase activity	Q91WL5_K307_M1	NGKSLSDKDLRAEVD	GlyGly (K)	-2.89968	0.00112813	0.00282581
P60762	Morf4l1	Old / Young	Mortality factor 4-like protein 1	chromatin binding,protein binding,protein N-terminus binding	P60762_K127_M1	QEQYAEGKMRGAAPG	GlyGly (K)	0.674547	0.00113243	0.00283046
Q5SX40	Myh1	Old / Young	Myosin-1	motor activity,actin binding,calmodulin binding,ATP binding	Q5SX40_K1658_M1	RNTQGILKDTQLHLD	GlyGly (K)	-6.10209	0.00114346	0.00285189
Q80Y56	Rbsn	Old / Young	Rabenosyn-5	nucleic acid binding,Rab GTPase binding,metal ion binding	Q80Y56_K276_M1	EHTPDIVKLYEKLRL	GlyGly (K)	2.74183	0.0011672	0.00289485
P40142	Tkt	Old / Young	Transketolase	transketolase activity,protein homodimerization activity,metal ion binding,cofactor binding	P40142_K16_M1	QQKLQALKDTANRLR	GlyGly (K)	1.91947	0.00116753	0.00289485
P60605	Ube2g2	Old / Young	Ubiquitin-conjugating enzyme E2 G2	ubiquitin-protein transferase activity,protein binding,ATP binding,ubiquitin protein ligase binding,identical protein binding,ubiquitin protein ligase activity,ubiquitin conjugating enzyme activity	P60605_K153_M1	DDREQFYKIAKQIVQ	GlyGly (K)	0.960557	0.00116816	0.00289485
Q6P5F7	Ttyh3	Old / Young	Protein tweety homolog 3	intracellular calcium activated chloride channel activity,chloride channel activity	Q6P5F7_K508_M1	YTSSMRAKYLATSQP	GlyGly (K)	2.64038	0.00117011	0.00289658
P47802	Mtx1	Old / Young	Metaxin-1		P47802_K41_M1	GAPLKIHKTSNPWQS	GlyGly (K)	-1.08226	0.00117365	0.00290225
Q6Q899	Ddx58	Old / Young	Probable ATP-dependent RNA helicase DDX58	double-stranded DNA binding,double-stranded RNA binding,single-stranded RNA binding,helicase activity,protein binding,ATP binding,zinc ion binding,ubiquitin protein ligase binding,identical protein binding	Q6Q899_K645_M1	RALVDALKKWIEENP	GlyGly (K)	1.65623	0.00117526	0.00290315
Q9JMH7	Neu3	Old / Young	Sialidase-3	exo-alpha-sialidase activity,alpha-sialidase activity,exo-alpha-(2->3)-sialidase activity,exo-alpha-(2->6)-sialidase activity,exo-alpha-(2->8)-sialidase activity	Q9JMH7_K154_M1	EVIGSEVKRWATFAV	GlyGly (K)	1.42688	0.00117903	0.00290937
Q99PT1	Arhgdia	Old / Young	Rho GDP-dissociation inhibitor 1	Rho GDP-dissociation inhibitor activity,GTPase activator activity,fatty acid binding,protein binding,Rho GTPase binding,protein kinase binding,Hsp90 protein binding	Q99PT1_K141_M1	RKGVKIDKTDYMVGS	GlyGly (K)	1.46399	0.00118449	0.00291664
Q3UQN2	Fcho2	Old / Young	F-BAR domain only protein 2	phosphatidylserine binding,protein binding,phosphatidylinositol-4,5-bisphosphate binding,phosphatidylinositol binding	Q3UQN2_K743_M1	KLSGISEKSDSGGSG	GlyGly (K)	0.210669	0.0011959	0.00293849
Q64433	Hspe1	Old / Young	10 kDa heat shock protein, mitochondrial	RNA binding,ATP binding,metal ion binding,unfolded protein binding,chaperone binding	Q64433_K36_M1	GGIMLPEKSQGKVLQ	GlyGly (K)	1.43964	0.00120157	0.0029493
Q9QY30	Abcb11	Old / Young	Bile salt export pump	ATP binding,canalicular bile acid transmembrane transporter activity,ATPase activity, coupled to transmembrane movement of substances	Q9QY30_K1207_M1	FVMSLPEKYETNVGI	GlyGly (K)	-2.30284	0.00120593	0.00295689
P50543	S100a11	Old / Young	Protein S100-A11	calcium ion binding,protein homodimerization activity,S100 protein binding,calcium-dependent protein binding,cadherin binding involved in cell-cell adhesion	P50543_K22_M1	VFQKYSGKDGNNTQL	GlyGly (K)	3.01676	0.00121078	0.00296027
Q00519	Xdh	Old / Young	Xanthine dehydrogenase/oxidase	xanthine dehydrogenase activity,xanthine oxidase activity,iron ion binding,protein binding,electron carrier activity,oxidoreductase activity,oxidoreductase activity, acting on CH-OH group of donors,oxidoreductase activity, acting on the aldehyde or oxo group of donors,molybdenum ion binding,protein homodimerization activity,molybdopterin cofactor binding,flavin adenine dinucleotide binding,2 iron…	Q00519_K435_M1	RREDDIAKVTSGMRV	GlyGly (K)	2.49421	0.00121241	0.00296027
P62301	Rps13	Old / Young	40S ribosomal protein S13	RNA binding,mRNA binding,structural constituent of ribosome,mRNA 5'-UTR binding,small ribosomal subunit rRNA binding,5.8S rRNA binding	P62301_K43_M1	QIYKLAKKGLTPSQI	GlyGly (K)	-0.624548	0.00121575	0.00296094
P63017	Hspa8	Old / Young	Heat shock cognate 71 kDa protein	G-protein coupled receptor binding,phosphatidylserine binding,RNA binding,protein binding,ATP binding,ATPase activity,enzyme binding,MHC class II protein complex binding,heat shock protein binding,ubiquitin protein ligase binding,ATPase activity, coupled,cadherin binding,unfolded protein binding,C3HC4-type RING finger domain binding	P63017_K56_M1	RLIGDAAKNQVAMNP	GlyGly (K)	0.546725	0.00121685	0.00296094
Q61703	Itih2	Old / Young	Inter-alpha-trypsin inhibitor heavy chain H2	serine-type endopeptidase inhibitor activity	Q61703_K487_M1	QDTSSQLKKFYNQVS	GlyGly (K)	-2.38415	0.00121779	0.00296094
P62855	Rps26	Old / Young	40S ribosomal protein S26	RNA binding,mRNA binding,structural constituent of ribosome,cadherin binding	P62855_K66_M1	FDAYVLPKLYVKLHY	GlyGly (K)	1.64893	0.00122077	0.00296097
P40142	Tkt	Old / Young	Transketolase	transketolase activity,protein homodimerization activity,metal ion binding,cofactor binding	P40142_K260_M1	DKEAWHGKPLPKNMA	GlyGly (K)	1.15414	0.0012216	0.00296097
Q5SX40	Myh1	Old / Young	Myosin-1	motor activity,actin binding,calmodulin binding,ATP binding	Q5SX40_K1492_M1	STELFKIKNAYEESL	GlyGly (K)	-4.22036	0.00122162	0.00296097
P00920	Ca2	Old / Young	Carbonic anhydrase 2	arylesterase activity,carbonate dehydratase activity,zinc ion binding	P00920_K9_M1	SHHWGYSKHNGPENW	GlyGly (K)	-2.96304	0.00122734	0.00297173
P97393	Arhgap5	Old / Young	Rho GTPase-activating protein 5	GTPase activity,GTPase activator activity,GTP binding,SH2 domain binding	P97393_K1102_M1	LDTIFKQKGYSDEIY	GlyGly (K)	2.30043	0.00123031	0.00297581
Q570Y9	Deptor	Old / Young	DEP domain-containing mTOR-interacting protein		Q570Y9_K311_M1	CNPKSVLKRPVTSEE	GlyGly (K)	-2.6126	0.0012494	0.00301883
Q99KQ4	Nampt	Old / Young	Nicotinamide phosphoribosyltransferase	nicotinate-nucleotide diphosphorylase (carboxylating) activity,cytokine activity,drug binding,protein homodimerization activity,nicotinamide phosphoribosyltransferase activity	Q99KQ4_K478_M1	YSFDEVRKNAQLNIE	GlyGly (K)	2.03276	0.00126362	0.00305002
Q62418	Dbnl	Old / Young	Drebrin-like protein	actin binding,protein binding,protein C-terminus binding,protein domain specific binding,cadherin binding,actin filament binding	Q62418_K164_M1	PVGSVYQKTNAISEI	GlyGly (K)	2.16052	0.00128333	0.00309439
Q5SX40	Myh1	Old / Young	Myosin-1	motor activity,actin binding,calmodulin binding,ATP binding	Q5SX40_K1528_M1	EQIAEGGKRIHELEK	GlyGly (K)	-6.7529	0.00128608	0.00309779
Q8VDM6	Hnrnpul1	Old / Young	Heterogeneous nuclear ribonucleoprotein U-like protein 1	RNA binding,enzyme binding	Q8VDM6_K518_M1	YGSAQRRKMRPFEGF	GlyGly (K)	4.26109	0.00129365	0.00309996
P50247	Ahcy	Old / Young	Adenosylhomocysteinase	adenosylhomocysteinase activity,copper ion binding,protein binding,protein self-association,NAD binding	P50247_K4_M1	____MSDKLPYKVAD	GlyGly (K)	-0.438731	0.0012995	0.00311077
Q05421	Cyp2e1	Old / Young	Cytochrome P450 2E1	monooxygenase activity,iron ion binding,arachidonic acid epoxygenase activity,steroid hydroxylase activity,oxidoreductase activity,oxidoreductase activity, acting on paired donors, with incorporation or reduction of molecular oxygen, reduced flavin or flavoprotein as one donor, and incorporation of one atom of oxygen,enzyme binding,heme binding	Q05421_K237_M1	GSHRKVMKNVSEIRQ	GlyGly (K)	-0.573045	0.00131473	0.00313602
P42227	Stat3	Old / Young	Signal transducer and activator of transcription 3	RNA polymerase II core promoter proximal region sequence-specific DNA binding,RNA polymerase II transcription factor activity, sequence-specific DNA binding,transcriptional activator activity, RNA polymerase II core promoter proximal region sequence-specific binding,RNA polymerase II repressing transcription factor binding,transcriptional activator activity, RNA polymerase II transcription regula…	P42227_K161_M1	RVQDLEQKMKVVENL	GlyGly (K)	1.0447	0.00131606	0.00313602
Q5BL07	Pex1	Old / Young	Peroxisome biogenesis factor 1	ATP binding,protein C-terminus binding,lipid binding,protein complex binding,ATPase activity, coupled	Q5BL07_K356_M1	QGVLLPDKEKQLSKS	GlyGly (K)	-1.19501	0.0013168	0.00313602
Q91X83	Mat1a	Old / Young	S-adenosylmethionine synthase isoform type-1	methionine adenosyltransferase activity,ATP binding,identical protein binding,metal ion binding	Q91X83_K89_M1	RVVRDTIKHIGYDDS	GlyGly (K)	1.29113	0.00132703	0.0031539
Q3U9G9	Lbr	Old / Young	Lamin-B receptor	DNA binding,RNA binding,oxidoreductase activity, acting on the CH-CH group of donors,oxidoreductase activity, acting on the CH-CH group of donors, NAD or NADP as acceptor,chromo shadow domain binding	Q3U9G9_K188_M1	RREEVKAKEIESEEQ	GlyGly (K)	1.90805	0.00134202	0.0031714
P07310	Ckm	Old / Young	Creatine kinase M-type	creatine kinase activity,ATP binding	P07310_K15_M1	NKFKLNYKPQEEYPD	GlyGly (K)	-7.13907	0.00134208	0.0031714
P51410	Rpl9	Old / Young	60S ribosomal protein L9	RNA binding,structural constituent of ribosome,rRNA binding	P51410_K21_M1	ENVEITLKGRTVIVK	GlyGly (K)	-0.817234	0.00134259	0.0031714
P33267	Cyp2f2	Old / Young	Cytochrome P450 2F2	iron ion binding,arachidonic acid epoxygenase activity,steroid hydroxylase activity,oxidoreductase activity, acting on paired donors, with incorporation or reduction of molecular oxygen, reduced flavin or flavoprotein as one donor, and incorporation of one atom of oxygen,oxygen binding,heme binding	P33267_K242_M1	FRNFGGMKDLIARSV	GlyGly (K)	-1.64882	0.00134916	0.00318369
P25688	Uox	Old / Young	Uricase	urate oxidase activity	P25688_K227_M1	KFAGPYDKGEYSPSV	GlyGly (K)	4.36035	0.00136372	0.00320197
P60843	Eif4a1	Old / Young	Eukaryotic initiation factor 4A-I	RNA binding,double-stranded RNA binding,translation initiation factor activity,ATP-dependent RNA helicase activity,protein binding,ATP binding	P60843_K369_M1	RGGRFGRKGVAINMV	GlyGly (K)	-2.2545	0.00136897	0.00320439
Q5SX40	Myh1	Old / Young	Myosin-1	motor activity,actin binding,calmodulin binding,ATP binding	Q5SX40_K1866_M1	YQTEEDRKNVLRLQD	GlyGly (K)	-5.38711	0.00138284	0.00323359
P84228	Hist1h3b	Old / Young	Histone H3.2	chromatin binding,nucleosomal DNA binding,histone binding,cadherin binding,protein heterodimerization activity	P84228_K123_M1	KRVTIMPKDIQLARR	GlyGly (K)	2.1064	0.00139246	0.00324628
P97432	Nbr1	Old / Young	Next to BRCA1 gene 1 protein	protein binding,zinc ion binding,ubiquitin binding,mitogen-activated protein kinase binding	P97432_K110_M1	AAARTGKKPLAHYSS	GlyGly (K)	-1.36298	0.00139465	0.00324812
Q5SX40	Myh1	Old / Young	Myosin-1	motor activity,actin binding,calmodulin binding,ATP binding	Q5SX40_K1838_M1	GEVENEQKRNVEAIK	GlyGly (K)	-3.97191	0.00139839	0.00324889
P35700	Prdx1	Old / Young	Peroxiredoxin-1	RNA binding,peroxidase activity,protein binding,thioredoxin peroxidase activity,identical protein binding,cadherin binding	P35700_K109_M1	IPLISDPKRTIAQDY	GlyGly (K)	1.33597	0.00139963	0.00324889
P26043	Rdx	Old / Young	Radixin	RNA binding,actin binding,protein binding,protein domain specific binding,protein homodimerization activity,cadherin binding,ATPase binding	P26043_K458_M1	AAQEDLEKTKEELKT	GlyGly (K)	-0.825334	0.00140453	0.00324889
P54728	Rad23b	Old / Young	UV excision repair protein RAD23 homolog B	damaged DNA binding,protein binding,polyubiquitin binding	P54728_K151_M1	QPEKPAEKPAQTPVL	GlyGly (K)	-0.514288	0.001406	0.00324889
P11714	Cyp2d9	Old / Young	Cytochrome P450 2D9	iron ion binding,steroid hydroxylase activity,heme binding,aromatase activity	P11714_K394_M1	VQDFLIPKGTILLPN	GlyGly (K)	-3.31325	0.00140678	0.00324889
P62774	Mtpn	Old / Young	Myotrophin	sequence-specific DNA binding	P62774_K4_M1	____MCDKEFMWALK	GlyGly (K)	1.82111	0.00140747	0.00324889
P63002	Aes	Old / Young	Amino-terminal enhancer of split	transcription corepressor activity,protein binding	P63002_K112_M1	LGAIERAKQVTAPEL	GlyGly (K)	-2.33144	0.00140757	0.00324889
Q01853	Vcp	Old / Young	Transitional endoplasmic reticulum ATPase	RNA binding,protein binding,ATP binding,lipid binding,ATPase activity,protein phosphatase binding,protein domain specific binding,polyubiquitin binding,ubiquitin protein ligase binding,deubiquitinase activator activity,K48-linked polyubiquitin binding,MHC class I protein binding,identical protein binding,ADP binding,ubiquitin-like protein ligase binding,BAT3 complex binding,ubiquitin-specific pro…	Q01853_K658_M1	KSRVAILKANLRKSP	GlyGly (K)	-0.893387	0.00141609	0.00325883
P62849	Rps24	Old / Young	40S ribosomal protein S24	RNA binding,structural constituent of ribosome	P62849_K83_M1	YDSLDYAKKNEPKHR	GlyGly (K)	0.953047	0.00144579	0.00332061
Q8K3W3	Casc3	Old / Young	Protein CASC3	RNA binding,protein binding,enzyme binding,ubiquitin protein ligase binding,identical protein binding	Q8K3W3_K174_M1	LDDDEDRKNPAYIPR	GlyGly (K)	1.4864	0.00144745	0.00332112
O88587	Comt	Old / Young	Catechol O-methyltransferase	magnesium ion binding,catechol O-methyltransferase activity,Requires Ontology	O88587_K205_M1	EECGLLRKGTVLLAD	GlyGly (K)	-0.924019	0.00144941	0.00332235
Q9WUD1	Stub1	Old / Young	STIP1 homology and U box-containing protein 1	G-protein coupled receptor binding,ubiquitin-protein transferase activity,protein binding,enzyme binding,kinase binding,Hsp70 protein binding,protein binding, bridging,TPR domain binding,heat shock protein binding,ubiquitin protein ligase binding,ubiquitin-ubiquitin ligase activity,protein homodimerization activity,SMAD binding,misfolded protein binding,Hsp90 protein binding,ubiquitin protein lig…	Q9WUD1_K23_M1	GGGGSPDKSPSAQEL	GlyGly (K)	1.76982	0.00145144	0.00332371
Q9WVM8	Aadat	Old / Young	Kynurenine/alpha-aminoadipate aminotransferase, mitochondrial	kynurenine-oxoglutarate transaminase activity,pyridoxal phosphate binding,protein homodimerization activity,2-aminoadipate transaminase activity	Q9WVM8_K213_M1	NSLTGDRKKEIYELA	GlyGly (K)	-3.18999	0.00145554	0.00332981
P00186	Cyp1a2	Old / Young	Cytochrome P450 1A2	monooxygenase activity,iron ion binding,oxidoreductase activity,oxidoreductase activity, acting on paired donors, with incorporation or reduction of molecular oxygen, reduced flavin or flavoprotein as one donor, and incorporation of one atom of oxygen,enzyme binding,heme binding,demethylase activity,caffeine oxidase activity,aromatase activity	P00186_K440_M1	NNNSAIDKTQSEKVM	GlyGly (K)	-1.78137	0.00146142	0.00333669
P60762	Morf4l1	Old / Young	Mortality factor 4-like protein 1	chromatin binding,protein binding,protein N-terminus binding	P60762_K111_M1	YVDTNLQKQRELQKA	GlyGly (K)	0.544552	0.0014652	0.00334203
P42932	Cct8	Old / Young	T-complex protein 1 subunit theta	protein binding,ATP binding,protein binding involved in protein folding,cadherin binding,unfolded protein binding	P42932_K400_M1	DDGVNTFKVLTRDKR	GlyGly (K)	-0.998363	0.00146691	0.00334266
Q9DAW9	Cnn3	Old / Young	Calponin-3	actin binding,protein binding,calmodulin binding,microtubule binding,cadherin binding involved in cell-cell adhesion	Q9DAW9_K6_M1	__MTHFNKGPSYGLS	GlyGly (K)	-1.7109	0.00148382	0.00336229
Q5YD48	A1cf	Old / Young	APOBEC1 complementation factor	RNA binding,single-stranded RNA binding,protein binding,double-stranded RNA binding	Q5YD48_K114_M1	QEAKNAIKQLNNYEI	GlyGly (K)	-1.68807	0.00148422	0.00336229
P70694	Akr1c6	Old / Young	Estradiol 17 beta-dehydrogenase 5	retinal dehydrogenase activity,aldo-keto reductase (NADP) activity,estradiol 17-beta-dehydrogenase activity,oxidoreductase activity, acting on NAD(P)H, quinone or similar compound as acceptor,androsterone dehydrogenase activity	P70694_K301_M1	KVLDDLNKNIRYISG	GlyGly (K)	-1.62761	0.00150588	0.00340142
Q8C196	Cps1	Old / Young	Carbamoyl-phosphate synthase [ammonia], mitochondrial	carbamoyl-phosphate synthase (ammonia) activity,carbamoyl-phosphate synthase (glutamine-hydrolyzing) activity,endopeptidase activity,calcium ion binding,protein binding,ATP binding,phospholipid binding,glutamate binding,protein complex binding,modified amino acid binding	Q8C196_K527_M1	LFKRGVLKEYGVKVL	GlyGly (K)	-1.09533	0.00151174	0.00341132
P97457	Mylpf	Old / Young	Myosin regulatory light chain 2, skeletal muscle isoform	calcium ion binding,structural constituent of muscle	P97457_K47_M1	NRDGIIDKEDLRDTF	GlyGly (K)	-5.26807	0.00152188	0.00342755
O55135	Eif6	Old / Young	Eukaryotic translation initiation factor 6	translation initiation factor activity,ribosome binding,ribosomal large subunit binding	O55135_K228_M1	VFKLNEAKPSTIATS	GlyGly (K)	1.29115	0.00153304	0.00344276
Q9ET01	Pygl	Old / Young	Glycogen phosphorylase, liver form	purine nucleobase binding,protein binding,ATP binding,drug binding,glycogen phosphorylase activity,AMP binding,vitamin binding,pyridoxal phosphate binding,carbohydrate binding,bile acid binding,protein homodimerization activity	Q9ET01_K724_M1	DDVAALDKKGYEAKE	GlyGly (K)	-0.833766	0.00153308	0.00344276
Q3UIL6	Plekha7	Old / Young	Pleckstrin homology domain-containing family A member 7	delta-catenin binding	Q3UIL6_K742_M1	DQPQHLEKITCQQRL	GlyGly (K)	-1.18011	0.00154312	0.00345196
Q9ET01	Pygl	Old / Young	Glycogen phosphorylase, liver form	purine nucleobase binding,protein binding,ATP binding,drug binding,glycogen phosphorylase activity,AMP binding,vitamin binding,pyridoxal phosphate binding,carbohydrate binding,bile acid binding,protein homodimerization activity	Q9ET01_K514_M1	KIGEDYVKDLSQLTK	GlyGly (K)	-0.716365	0.00154506	0.00345297
P26043	Rdx	Old / Young	Radixin	RNA binding,actin binding,protein binding,protein domain specific binding,protein homodimerization activity,cadherin binding,ATPase binding	P26043_K544_M1	QARDETKKTQNDVLH	GlyGly (K)	-1.23515	0.00155325	0.00346077
Q8VCN5	Cth	Old / Young	Cystathionine gamma-lyase	cystathionine gamma-synthase activity,cystathionine gamma-lyase activity,protein binding,calmodulin binding,pyridoxal phosphate binding,identical protein binding,L-cystine L-cysteine-lyase (deaminating),L-cysteine desulfhydrase activity,selenomethionine gamma-lyase activity	Q8VCN5_K151_M1	AAITPQTKLVWIETP	GlyGly (K)	3.86265	0.00155451	0.00346077
P25688	Uox	Old / Young	Uricase	urate oxidase activity	P25688_K158_M1	PVIHSGIKDLKVLKT	GlyGly (K)	2.10108	0.00155762	0.00346222
Q3UIL6	Plekha7	Old / Young	Pleckstrin homology domain-containing family A member 7	delta-catenin binding	Q3UIL6_K493_M1	RNLPSDYKYAQDRAS	GlyGly (K)	-2.36844	0.00155821	0.00346222
Q5SRX1	Tom1l2	Old / Young	TOM1-like protein 2	protein kinase binding,clathrin binding	Q5SRX1_K447_M1	VWLRTDLKGDDLEEG	GlyGly (K)	2.49014	0.00155964	0.00346222
Q9DC50	Crot	Old / Young	Peroxisomal carnitine O-octanoyltransferase	receptor binding,carnitine O-octanoyltransferase activity	Q9DC50_K148_M1	REKLPVHKSGNTPLD	GlyGly (K)	2.74255	0.00156819	0.00347124
O88844	Idh1	Old / Young	Isocitrate dehydrogenase [NADP] cytoplasmic	magnesium ion binding,isocitrate dehydrogenase activity,isocitrate dehydrogenase (NADP+) activity,receptor binding,protein homodimerization activity,cadherin binding,NADP binding,NAD binding,(R)-2-hydroxyglutarate dehydrogenase activity	O88844_K93_M1	FKLKQMWKSPNGTIR	GlyGly (K)	1.37493	0.00158219	0.00349393
A2ASS6	Ttn	Old / Young	Titin	protease binding,protein serine/threonine kinase activity,protein tyrosine kinase activity,structural constituent of cytoskeleton,calcium ion binding,protein binding,calmodulin binding,ATP binding,structural constituent of muscle,enzyme binding,protein kinase binding,ankyrin binding,telethonin binding,identical protein binding,actinin binding,protein self-association,actin filament binding,muscle…	A2ASS6_K21904_M1	ITNYVLEKRDSVNNK	GlyGly (K)	-6.36756	0.0015835	0.00349393
Q99K67	Aass	Old / Young	Alpha-aminoadipic semialdehyde synthase, mitochondrial	saccharopine dehydrogenase (NADP+, L-lysine-forming) activity,saccharopine dehydrogenase (NAD+, L-glutamate-forming) activity	Q99K67_K138_M1	IRLIDYEKMVDHRGS	GlyGly (K)	0.91746	0.00158446	0.00349393
P00186	Cyp1a2	Old / Young	Cytochrome P450 1A2	monooxygenase activity,iron ion binding,oxidoreductase activity,oxidoreductase activity, acting on paired donors, with incorporation or reduction of molecular oxygen, reduced flavin or flavoprotein as one donor, and incorporation of one atom of oxygen,enzyme binding,heme binding,demethylase activity,caffeine oxidase activity,aromatase activity	P00186_K294_M1	FKHSENYKDNGGLIP	GlyGly (K)	-1.88759	0.00159126	0.00350118
Q60902	Eps15l1	Old / Young	Epidermal growth factor receptor substrate 15-like 1	calcium ion binding,protein binding,cadherin binding	Q60902_K846_M1	FAPSSSAKPPKTSSS	GlyGly (K)	1.13955	0.00159227	0.00350118
P46638	Rab11b	Old / Young	Ras-related protein Rab-11B	GTPase activity,protein binding,GTP binding,GDP binding,myosin V binding,cadherin binding	P46638_K145_M1	EARAFAEKNNLSFIE	GlyGly (K)	3.03086	0.00159728	0.00350839
P24270	Cat	Old / Young	Catalase	aminoacylase activity,catalase activity,receptor binding,antioxidant activity,oxidoreductase activity, acting on peroxide as acceptor,enzyme binding,heme binding,protein homodimerization activity,metal ion binding,NADP binding	P24270_K243_M1	YKTDQGIKNLPVGEA	GlyGly (K)	1.30691	0.00159857	0.00350839
Q921M7	Fam49b	Old / Young	Protein FAM49B	protein binding,MHC class Ib protein binding, via antigen binding groove	Q921M7_K74_M1	IQHPADEKLQEKAWG	GlyGly (K)	1.23704	0.00160892	0.00352778
Q64282	Ifit1	Old / Young	Interferon-induced protein with tetratricopeptide repeats 1	RNA binding,protein binding	Q64282_K287_M1	YQKGLCYKQQISQLR	GlyGly (K)	3.89168	0.00161271	0.00352943
P22366	Myd88	Old / Young	Myeloid differentiation primary response protein MyD88	Toll binding,interleukin-1 receptor binding,protein binding,identical protein binding,protein self-association,TIR domain binding	P22366_K127_M1	QQNQESEKPLQVARV	GlyGly (K)	2.48919	0.00162159	0.00354217
P58774	Tpm2	Old / Young	Tropomyosin beta chain	structural constituent of cytoskeleton,protein binding,structural constituent of muscle,actin filament binding	P58774_K226_M1	DKYEEEIKLLEEKLK	GlyGly (K)	-3.96955	0.00163218	0.00356197
P35492	Hal	Old / Young	Histidine ammonia-lyase	histidine ammonia-lyase activity	P35492_K622_M1	VAAPYIEKYRMEHIP	GlyGly (K)	-0.988339	0.0016399	0.00356875
Q9Z0S3	Cldn14	Old / Young	Claudin-14	structural molecule activity,protein binding,identical protein binding	Q9Z0S3_K218_M1	YRPPAAYKDNRAPSV	GlyGly (K)	-0.810816	0.00164327	0.00357272
Q9JLQ0	Cd2ap	Old / Young	CD2-associated protein	vascular endothelial growth factor receptor binding,protein binding,beta-catenin binding,protein C-terminus binding,SH3 domain binding,protein complex binding,cadherin binding	Q9JLQ0_K359_M1	PDLSAAEKKAFPLKA	GlyGly (K)	2.29219	0.00165587	0.00359519
Q8VEK0	Tmem30a	Old / Young	Cell cycle control protein 50A	protein binding	Q8VEK0_K24_M1	GPPGGAAKTRRPDNT	GlyGly (K)	0.393975	0.0016567	0.00359519
Q91VW3	Sh3bgrl3	Old / Young	SH3 domain-binding glutamic acid-rich-like protein 3	GTPase activator activity,electron carrier activity,protein disulfide oxidoreductase activity,semaphorin receptor binding	Q91VW3_K18_M1	VTGSREIKSQQSEVT	GlyGly (K)	2.46672	0.00165883	0.00359646
O88962	Cyp8b1	Old / Young	7-alpha-hydroxycholest-4-en-3-one 12-alpha-hydroxylase	iron ion binding,sterol 12-alpha-hydroxylase activity,heme binding	O88962_K420_M1	TRKVDFYKSGKKIHH	GlyGly (K)	-2.13966	0.00166779	0.00360915
P43275	Hist1h1a	Old / Young	Histone H1.1	DNA binding,protein binding,heparin binding,chromatin DNA binding	P43275_K54_M1	VQAVSSSKERSGVSL	GlyGly (K)	2.60118	0.00167261	0.00361621
P32883	Kras	Old / Young	GTPase KRas	GTPase activity,protein binding,GTP binding,GMP binding,GDP binding,LRR domain binding,protein complex binding	P32883_K128_M1	PSRTVDTKQAQELAR	GlyGly (K)	1.08767	0.00167838	0.0036253
Q9WUA2	Farsb	Old / Young	Phenylalanine--tRNA ligase beta subunit	magnesium ion binding,RNA binding,phenylalanine-tRNA ligase activity,ATP binding	Q9WUA2_K467_M1	KTIAANRKMPLPLKL	GlyGly (K)	-0.765584	0.00169707	0.00365547
P63017	Hspa8	Old / Young	Heat shock cognate 71 kDa protein	G-protein coupled receptor binding,phosphatidylserine binding,RNA binding,protein binding,ATP binding,ATPase activity,enzyme binding,MHC class II protein complex binding,heat shock protein binding,ubiquitin protein ligase binding,ATPase activity, coupled,cadherin binding,unfolded protein binding,C3HC4-type RING finger domain binding	P63017_K71_M1	TNTVFDAKRLIGRRF	GlyGly (K)	0.719746	0.00170624	0.00366836
Q9JJK5	Herpud1	Old / Young	Homocysteine-responsive endoplasmic reticulum-resident ubiquitin-like domain member 1 protein	protein binding,ion channel binding	Q9JJK5_K100_M1	KMPETSTKGAESTEQ	GlyGly (K)	-2.39544	0.00170776	0.00366836
Q91YI0	Asl	Old / Young	Argininosuccinate lyase	argininosuccinate lyase activity,identical protein binding	Q91YI0_K192_M1	ERLLEVQKRINVLPL	GlyGly (K)	2.86258	0.00170779	0.00366836
B1AY13	Usp24	Old / Young	Ubiquitin carboxyl-terminal hydrolase 24	thiol-dependent ubiquitinyl hydrolase activity	B1AY13_K418_M1	IEDSTLSKSVKNAID	GlyGly (K)	1.41612	0.00171235	0.00367474
Q9QZM0	Ubqln2	Old / Young	Ubiquilin-2	protein binding	Q9QZM0_K43_M1	TVKTPKEKEEFAVPE	GlyGly (K)	-0.385254	0.00172796	0.00369474
P19157	Gstp1	Old / Young	Glutathione S-transferase P 1	glutathione transferase activity,glutathione peroxidase activity,protein binding,drug binding,JUN kinase binding,kinase regulator activity,S-nitrosoglutathione binding,dinitrosyl-iron complex binding	P19157_K82_M1	RSLGLYGKNQREAAQ	GlyGly (K)	-1.40164	0.00172836	0.00369474
Q64459	Cyp3a11	Old / Young	Cytochrome P450 3A11	monooxygenase activity,iron ion binding,oxidoreductase activity,heme binding,aromatase activity,estrogen 16-alpha-hydroxylase activity	Q64459_K493_M1	PEKPIVLKVVPRDAV	GlyGly (K)	-4.34609	0.00172962	0.00369474
Q02053	Uba1	Old / Young	Ubiquitin-like modifier-activating enzyme 1	RNA binding,ubiquitin activating enzyme activity,protein binding,ATP binding	Q02053_K802_M1	QVPEFTPKSGVKIHV	GlyGly (K)	-0.617472	0.00173415	0.00369793
P84091	Ap2m1	Old / Young	AP-2 complex subunit mu	signal sequence binding,protein binding,lipid binding,ion channel binding,low-density lipoprotein particle receptor binding,disordered domain specific binding	P84091_K224_M1	NDKIVIEKQGKGTAD	GlyGly (K)	1.24016	0.0017343	0.00369793
P62192	Psmc1	Old / Young	26S protease regulatory subunit 4	RNA binding,ATP binding,TBP-class protein binding,proteasome-activating ATPase activity	P62192_K430_M1	KENVLYKKQEGTPEG	GlyGly (K)	-0.859145	0.00173687	0.0037
P16015	Ca3	Old / Young	Carbonic anhydrase 3	carbonate dehydratase activity,zinc ion binding,nickel cation binding,phosphatase activity	P16015_K3_M1	_____MAKEWGYASH	GlyGly (K)	-3.22242	0.00174821	0.00371394
O35490	Bhmt	Old / Young	Betaine--homocysteine S-methyltransferase 1	zinc ion binding,betaine-homocysteine S-methyltransferase activity	O35490_K349_M1	WIRARARKEYWQNLR	GlyGly (K)	-2.15592	0.00175378	0.00371898
P97351	Rps3a	Old / Young	40S ribosomal protein S3a	structural constituent of ribosome,protein binding,mRNA 5'-UTR binding	P97351_K195_M1	LIPDSIGKDIEKACQ	GlyGly (K)	1.47482	0.00177874	0.00374804
P52332	Jak1	Old / Young	Tyrosine-protein kinase JAK1	protein tyrosine kinase activity,non-membrane spanning protein tyrosine kinase activity,growth hormone receptor binding,protein binding,ATP binding,protein phosphatase binding,ubiquitin protein ligase binding,metal ion binding	P52332_K923_M1	NHIADLKKEIEILRN	GlyGly (K)	0.670116	0.00177878	0.00374804
O70492	Snx3	Old / Young	Sorting nexin-3	protein binding,phosphatidylinositol-5-phosphate binding,protein phosphatase binding,phosphatidylinositol-3-phosphate binding,phosphatidylinositol-4-phosphate binding,phosphatidylinositol-3,5-bisphosphate binding	O70492_K119_M1	DNFIEERKQGLEQFI	GlyGly (K)	-1.64098	0.00178312	0.00375376
Q8C196	Cps1	Old / Young	Carbamoyl-phosphate synthase [ammonia], mitochondrial	carbamoyl-phosphate synthase (ammonia) activity,carbamoyl-phosphate synthase (glutamine-hydrolyzing) activity,endopeptidase activity,calcium ion binding,protein binding,ATP binding,phospholipid binding,glutamate binding,protein complex binding,modified amino acid binding	Q8C196_K207_M1	LIAEVSTKDVKVFGK	GlyGly (K)	-1.05031	0.00179908	0.00378394
P30115	Gsta3	Old / Young	Glutathione S-transferase A3	glutathione transferase activity	P30115_K138_M1	RYFPAFEKVLKSHGQ	GlyGly (K)	-0.629974	0.00180804	0.00379934
Q9WVT6	Ca14	Old / Young	Carbonic anhydrase 14	carbonate dehydratase activity,metal ion binding	Q9WVT6_K324_M1	KKRLGNRKSVVFTSA	GlyGly (K)	-2.17631	0.00181386	0.0038066
P10126	Eef1a1	Old / Young	Elongation factor 1-alpha 1	tRNA binding,RNA binding,translation elongation factor activity,GTPase activity,protein binding,GTP binding,protein kinase binding	P10126_K392_M1	KKLEDGPKFLKSGDA	GlyGly (K)	-0.501622	0.00181596	0.0038066
P35689	Ercc5	Old / Young	DNA repair protein complementing XP-G cells homolog	bubble DNA binding,double-stranded DNA binding,single-stranded DNA binding,endodeoxyribonuclease activity,protein homodimerization activity,metal ion binding,protein N-terminus binding	P35689_K402_M1	LDDDNDEKVSGSSDD	GlyGly (K)	1.32593	0.00181919	0.0038066
Q9JJS6	Bco1	Old / Young	Beta,beta-carotene 15,15'-monooxygenase	beta-carotene 15,15'-monooxygenase activity,metal ion binding	Q9JJS6_K146_M1	TETNYIRKIDPQTLE	GlyGly (K)	1.35485	0.00181969	0.0038066
Q80SU7	Gvin1	Old / Young	Interferon-induced very large GTPase 1	molecular_function,GTP binding	Q80SU7_K1310_M1	NRSIEQHKSEIETHK	GlyGly (K)	1.89362	0.00182303	0.00381014
P59999	Arpc4	Old / Young	Actin-related protein 2/3 complex subunit 4	structural constituent of cytoskeleton,enzyme binding,protein binding, bridging,actin filament binding	P59999_K44_M1	EVEVRSSKELLLQPV	GlyGly (K)	2.78329	0.00183435	0.00382691
O08677	Kng1	Old / Young	Kininogen-1	cysteine-type endopeptidase inhibitor activity,receptor binding	O08677_K396_M1	SVTVQETKEGRTVSP	GlyGly (K)	2.44639	0.00184565	0.0038367
Q5SX39	Myh4	Old / Young	Myosin-4	microfilament motor activity,double-stranded RNA binding,actin binding,calmodulin binding,ATP binding	Q5SX39_K44_M1	SVFVVDAKESYVKAT	GlyGly (K)	-5.96778	0.00185748	0.00385074
P10126	Eef1a1	Old / Young	Elongation factor 1-alpha 1	tRNA binding,RNA binding,translation elongation factor activity,GTPase activity,protein binding,GTP binding,protein kinase binding	P10126_K154_M1	QLIVGVNKMDSTEPP	GlyGly (K)	2.01407	0.00186546	0.00385074
Q99J08	Sec14l2	Old / Young	SEC14-like protein 2	transporter activity,lipid binding	Q99J08_K11_M1	RVGDLSPKQEEALAK	GlyGly (K)	-0.49713	0.00187202	0.00385074
P62843	Rps15	Old / Young	40S ribosomal protein S15	RNA binding,structural constituent of ribosome,protein binding	P62843_K77_M1	MEKPEVVKTHLRDMI	GlyGly (K)	-0.904202	0.00188377	0.00386065
Q91XU0	Wrnip1	Old / Young	ATPase WRNIP1	DNA binding,protein binding,ATP binding,ATPase activity,identical protein binding,metal ion binding	Q91XU0_K220_M1	IRQMLEGKPLADKMR	GlyGly (K)	0.670367	0.00190212	0.00387568
P27659	Rpl3	Old / Young	60S ribosomal protein L3	RNA binding,structural constituent of ribosome,5S rRNA binding	P27659_K286_M1	EINKKIYKIGQGYLI	GlyGly (K)	-0.710327	0.00191426	0.00388881
P35492	Hal	Old / Young	Histidine ammonia-lyase	histidine ammonia-lyase activity	P35492_K277_M1	EGKMWSPKSGWADAK	GlyGly (K)	-3.22093	0.0019252	0.00390421
P01027	C3	Old / Young	Complement C3	endopeptidase inhibitor activity,protein binding,C5L2 anaphylatoxin chemotactic receptor binding	P01027_K398_M1	VTQGSNAKALTQDDG	GlyGly (K)	2.43395	0.00193044	0.00391142
P62259	Ywhae	Old / Young	14-3-3 protein epsilon	RNA binding,calcium channel regulator activity,protein binding,potassium channel regulator activity,enzyme binding,protein domain specific binding,MHC class II protein complex binding,ubiquitin protein ligase binding,histone deacetylase binding,ion channel binding,cadherin binding,protein heterodimerization activity,phosphoserine binding,phosphoprotein binding	P62259_K12_M1	EDLVYQAKLAEQAER	GlyGly (K)	1.34872	0.00194934	0.00393939
P17095	Hmga1	Old / Young	High mobility group protein HMG-I/HMG-Y	transcriptional activator activity, RNA polymerase II core promoter proximal region sequence-specific binding,enhancer sequence-specific DNA binding,transcriptional activator activity, RNA polymerase II distal enhancer sequence-specific binding,AT DNA binding,chromatin binding,DNA-(apurinic or apyrimidinic site) lyase activity,transcription factor binding,enzyme binding,ligand-dependent nuclear r…	P17095_K7_M1	_MSESGSKSSQPLAS	GlyGly (K)	0.972726	0.00195952	0.00395653
P11499	Hsp90ab1	Old / Young	Heat shock protein HSP 90-beta	glycoprotein binding,UTP binding,CTP binding,RNA binding,double-stranded RNA binding,protein binding,ATP binding,GTP binding,drug binding,sulfonylurea receptor binding,kinase binding,protein kinase binding,MHC class II protein complex binding,nitric-oxide synthase regulator activity,TPR domain binding,heat shock protein binding,dATP binding,peptide binding,protein homodimerization activity,histon…	P11499_K438_M1	EAFSKNLKLGIHEDS	GlyGly (K)	1.4976	0.00196251	0.00395912
P00186	Cyp1a2	Old / Young	Cytochrome P450 1A2	monooxygenase activity,iron ion binding,oxidoreductase activity,oxidoreductase activity, acting on paired donors, with incorporation or reduction of molecular oxygen, reduced flavin or flavoprotein as one donor, and incorporation of one atom of oxygen,enzyme binding,heme binding,demethylase activity,caffeine oxidase activity,aromatase activity	P00186_K211_M1	FGKNFPRKSEEMLNI	GlyGly (K)	-1.67192	0.00196904	0.00396449
P52795	Efnb1	Old / Young	Ephrin-B1	protein binding,ephrin receptor binding	P52795_K288_M1	LSTLASPKGGSGTAG	GlyGly (K)	1.51155	0.00197115	0.00396449
Q61419	Cmah	Old / Young	Cytidine monophosphate-N-acetylneuraminic acid hydroxylase	CMP-N-acetylneuraminate monooxygenase activity,metal ion binding,2 iron, 2 sulfur cluster binding	Q61419_K348_M1	NYKAQLVKDLQPRIY	GlyGly (K)	-2.70473	0.0019738	0.00396468
Q00623	Apoa1	Old / Young	Apolipoprotein A-I	beta-amyloid binding,lipid transporter activity,protein binding,phospholipid binding,phospholipid transporter activity,high-density lipoprotein particle binding,lipid binding,cholesterol binding,cholesterol transporter activity,enzyme binding,heat shock protein binding,phosphatidylcholine binding,apolipoprotein receptor binding,apolipoprotein A-I receptor binding,identical protein binding,chemore…	Q00623_K156_M1	LQESARQKLQELQGR	GlyGly (K)	1.18309	0.00199593	0.00400566
Q91Y97	Aldob	Old / Young	Fructose-bisphosphate aldolase B	fructose-bisphosphate aldolase activity,cytoskeletal protein binding,identical protein binding,ATPase binding,fructose-1-phosphate aldolase activity,fructose binding	Q91Y97_K297_M1	CPLPRPWKLSFSYGR	GlyGly (K)	1.34202	0.00200521	0.00401733
Q8BG05	Hnrnpa3	Old / Young	Heterogeneous nuclear ribonucleoprotein A3	RNA binding	Q8BG05_K148_M1	NLRDYFEKYGKIETI	GlyGly (K)	0.901439	0.00202306	0.00404961
Q5SX40	Myh1	Old / Young	Myosin-1	motor activity,actin binding,calmodulin binding,ATP binding	Q5SX40_K1855_M1	RKHERRVKELTYQTE	GlyGly (K)	-4.37802	0.0020528	0.00410559
Q9QXZ6	Slco1a1	Old / Young	Solute carrier organic anion transporter family member 1A1	organic anion transmembrane transporter activity,sodium-independent organic anion transmembrane transporter activity	Q9QXZ6_K273_M1	FPKTLPKKELQDNVD	GlyGly (K)	-3.43935	0.00206008	0.00410955
P48678	Lmna	Old / Young	Prelamin-A/C	structural molecule activity,protein binding,identical protein binding	P48678_K180_M1	EAALGEAKKQLQDEM	GlyGly (K)	0.753244	0.00207898	0.00414013
Q8R1X6	Spg20	Old / Young	Spartin	protein binding,ubiquitin protein ligase binding	Q8R1X6_K82_M1	RQMQQKMKETLQNVR	GlyGly (K)	-0.735216	0.00208636	0.00414772
Q9ET01	Pygl	Old / Young	Glycogen phosphorylase, liver form	purine nucleobase binding,protein binding,ATP binding,drug binding,glycogen phosphorylase activity,AMP binding,vitamin binding,pyridoxal phosphate binding,carbohydrate binding,bile acid binding,protein homodimerization activity	Q9ET01_K421_M1	RIVALFPKDISRMRR	GlyGly (K)	-0.845389	0.00210753	0.00417465
P12970	Rpl7a	Old / Young	60S ribosomal protein L7a	RNA binding,protein binding,cadherin binding	P12970_K75_M1	AILYKRLKVPPAINQ	GlyGly (K)	0.799282	0.00210849	0.00417465
P25688	Uox	Old / Young	Uricase	urate oxidase activity	P25688_K80_M1	NTVHVLAKLRGIRNI	GlyGly (K)	1.21591	0.00211051	0.00417465
Q64459	Cyp3a11	Old / Young	Cytochrome P450 3A11	monooxygenase activity,iron ion binding,oxidoreductase activity,heme binding,aromatase activity,estrogen 16-alpha-hydroxylase activity	Q64459_K380_M1	RLERVCKKDVELNGV	GlyGly (K)	-2.47255	0.00211404	0.0041777
Q9ET01	Pygl	Old / Young	Glycogen phosphorylase, liver form	purine nucleobase binding,protein binding,ATP binding,drug binding,glycogen phosphorylase activity,AMP binding,vitamin binding,pyridoxal phosphate binding,carbohydrate binding,bile acid binding,protein homodimerization activity	Q9ET01_K371_M1	KAWEITKKTFAYTNH	GlyGly (K)	3.61297	0.00211789	0.00418175
P58771	Tpm1	Old / Young	Tropomyosin alpha-1 chain	structural constituent of cytoskeleton,structural constituent of muscle,actin filament binding	P58771_K15_M1	MQMLKLDKENALDRA	GlyGly (K)	-2.976	0.00212461	0.00418791
P84089	Erh	Old / Young	Enhancer of rudimentary homolog	RNA binding,methyl-CpG binding	P84089_K12_M1	ILLVQPTKRPEGRTY	GlyGly (K)	0.318323	0.00214204	0.00421867
P11499	Hsp90ab1	Old / Young	Heat shock protein HSP 90-beta	glycoprotein binding,UTP binding,CTP binding,RNA binding,double-stranded RNA binding,protein binding,ATP binding,GTP binding,drug binding,sulfonylurea receptor binding,kinase binding,protein kinase binding,MHC class II protein complex binding,nitric-oxide synthase regulator activity,TPR domain binding,heat shock protein binding,dATP binding,peptide binding,protein homodimerization activity,histon…	P11499_K428_M1	EDKENYKKFYEAFSK	GlyGly (K)	3.04319	0.00214574	0.00422189
P48678	Lmna	Old / Young	Prelamin-A/C	structural molecule activity,protein binding,identical protein binding	P48678_K78_M1	SREVSGIKAAYEAEL	GlyGly (K)	1.51525	0.00214779	0.00422189
Q9ET01	Pygl	Old / Young	Glycogen phosphorylase, liver form	purine nucleobase binding,protein binding,ATP binding,drug binding,glycogen phosphorylase activity,AMP binding,vitamin binding,pyridoxal phosphate binding,carbohydrate binding,bile acid binding,protein homodimerization activity	Q9ET01_K370_M1	AKAWEITKKTFAYTN	GlyGly (K)	1.37102	0.0021568	0.0042298
P42567	Eps15	Old / Young	Epidermal growth factor receptor substrate 15	calcium ion binding,protein binding,SH3 domain binding,polyubiquitin binding,identical protein binding,cadherin binding	P42567_K795_M1	PGKRPINKLDSSDPL	GlyGly (K)	0.846284	0.00216393	0.00424021
Q64337	Sqstm1	Old / Young	Sequestosome-1	transcription cofactor activity,protein kinase C binding,protein binding,zinc ion binding,enzyme binding,protein kinase binding,ubiquitin protein ligase binding,SH2 domain binding,identical protein binding,protein homodimerization activity,ubiquitin binding,K63-linked polyubiquitin binding	Q64337_K422_M1	LTRLLQTKNYDIGAA	GlyGly (K)	2.07957	0.00217075	0.00424999
P63001	Rac1	Old / Young	Ras-related C3 botulinum toxin substrate 1	GTPase activity,protein binding,GTP binding,enzyme binding,protein kinase binding,GTP-dependent protein binding,thioesterase binding,Rho GDP-dissociation inhibitor binding	P63001_K123_M1	KLDLRDDKDTIEKLK	GlyGly (K)	1.11333	0.00218572	0.00427184
P63001	Rac1	Old / Young	Ras-related C3 botulinum toxin substrate 1	GTPase activity,protein binding,GTP binding,enzyme binding,protein kinase binding,GTP-dependent protein binding,thioesterase binding,Rho GDP-dissociation inhibitor binding	P63001_K183_M1	VLCPPPVKKRKRKCL	GlyGly (K)	3.3429	0.00218927	0.00427184
Q91WL5	Cyp4a12a	Old / Young	Cytochrome P450 4A12A	monooxygenase activity,iron ion binding,alkane 1-monooxygenase activity,heme binding,aromatase activity	Q91WL5_K266_M1	DHTDQVIKSRRIQLQ	GlyGly (K)	-3.0386	0.00221481	0.00430719
Q5SX40	Myh1	Old / Young	Myosin-1	motor activity,actin binding,calmodulin binding,ATP binding	Q5SX40_K1594_M1	DEEIDQLKRNHIRVV	GlyGly (K)	-6.42063	0.00223299	0.00433529
P09581	Csf1r	Old / Young	Macrophage colony-stimulating factor 1 receptor	transmembrane receptor protein tyrosine kinase activity,macrophage colony-stimulating factor receptor activity,protein binding,ATP binding,protein phosphatase binding,cytokine binding,protein homodimerization activity	P09581_K791_M1	LTSGHVAKIGDFGLA	GlyGly (K)	2.28653	0.00224838	0.00435665
Q80VP1	Epn1	Old / Young	Epsin-1	lipid binding	Q80VP1_K107_M1	MYAVQTLKDFQYVDR	GlyGly (K)	1.61002	0.00224962	0.00435665
Q4LDG0	Slc27a5	Old / Young	Bile acyl-CoA synthetase	long-chain fatty acid-CoA ligase activity,ATP binding,fatty acid transporter activity,very long-chain fatty acid-CoA ligase activity,protein complex binding,cholate-CoA ligase activity	Q4LDG0_K500_M1	LLLTKVRKNQPFLGY	GlyGly (K)	-0.940793	0.00225715	0.00436759
P12710	Fabp1	Old / Young	Fatty acid-binding protein, liver	chromatin binding,long-chain fatty acid transporter activity,fatty acid binding,phospholipid binding,drug binding,antioxidant activity,bile acid binding	P12710_K36_M1	IQKGKDIKGVSEIVH	GlyGly (K)	-1.44129	0.00226388	0.00437697
Q8C196	Cps1	Old / Young	Carbamoyl-phosphate synthase [ammonia], mitochondrial	carbamoyl-phosphate synthase (ammonia) activity,carbamoyl-phosphate synthase (glutamine-hydrolyzing) activity,endopeptidase activity,calcium ion binding,protein binding,ATP binding,phospholipid binding,glutamate binding,protein complex binding,modified amino acid binding	Q8C196_K55_M1	IVLEDGTKMKGYSFG	GlyGly (K)	-1.79535	0.00228693	0.00441785
P49429	Hpd	Old / Young	4-hydroxyphenylpyruvate dioxygenase	4-hydroxyphenylpyruvate dioxygenase activity,metal ion binding	P49429_K297_M1	AAPSSYYKLLRENLK	GlyGly (K)	-0.799905	0.0022992	0.00443416
P26645	Marcks	Old / Young	Myristoylated alanine-rich C-kinase substrate	protein kinase C binding,calmodulin binding,identical protein binding,actin filament binding	P26645_K11_M1	QFSKTAAKGEATAER	GlyGly (K)	1.3553	0.00230308	0.00443599
Q5SX39	Myh4	Old / Young	Myosin-4	microfilament motor activity,double-stranded RNA binding,actin binding,calmodulin binding,ATP binding	Q5SX39_K1448_M1	AACAALDKKQRNFDK	GlyGly (K)	-3.16037	0.00230587	0.00443599
Q5SX40	Myh1	Old / Young	Myosin-1	motor activity,actin binding,calmodulin binding,ATP binding	Q5SX40_K1479_M1	AELEASQKESRSLST	GlyGly (K)	-4.93092	0.00231121	0.00444257
Q5SX40	Myh1	Old / Young	Myosin-1	motor activity,actin binding,calmodulin binding,ATP binding	Q5SX40_K1202_M1	TAATLRKKHADSVAE	GlyGly (K)	-3.39222	0.00231626	0.00444859
O35945	Aldh1a7	Old / Young	Aldehyde dehydrogenase, cytosolic 1	benzaldehyde dehydrogenase (NAD+) activity	O35945_K435_M1	LAAGVFTKDLDKAIT	GlyGly (K)	0.919731	0.00232073	0.00444995
Q6NZJ6	Eif4g1	Old / Young	Eukaryotic translation initiation factor 4 gamma 1	RNA binding,mRNA binding,translation initiation factor activity,protein binding,ATP binding,translation factor activity, RNA binding,eukaryotic initiation factor 4E binding,cadherin binding	Q6NZJ6_K597_M1	NIQPGEQKYEYKSDQ	GlyGly (K)	-1.14246	0.0023208	0.00444995
P13542	Myh8	Old / Young	Myosin-8	microfilament motor activity,actin binding,protein binding,ATP binding,ATPase activity	P13542_K1901_M1	ANLAKFRKLQHELEE	GlyGly (K)	-4.59165	0.00232429	0.00445297
Q8BSE0	Rmdn2	Old / Young	Regulator of microtubule dynamics protein 2	molecular_function	Q8BSE0_K245_M1	KHYANIGKTLGERAI	GlyGly (K)	-1.37178	0.00233027	0.00445838
Q8CIG8	Prmt5	Old / Young	Protein arginine N-methyltransferase 5	core promoter sequence-specific DNA binding,chromatin binding,transcription corepressor activity,protein binding,methyltransferase activity,methyl-CpG binding,histone-arginine N-methyltransferase activity,protein-arginine N-methyltransferase activity,protein-arginine omega-N symmetric methyltransferase activity,ribonucleoprotein complex binding,histone methyltransferase activity (H4-R3 specific),…	Q8CIG8_K95_M1	PWIHPDSKVEKIRRN	GlyGly (K)	-0.795839	0.00233095	0.00445838
O54946	Dnajb6	Old / Young	DnaJ homolog subfamily B member 6	ATPase activator activity,DNA binding,protein binding,heat shock protein binding,identical protein binding,protein binding involved in protein folding,unfolded protein binding,chaperone binding	O54946_K29_M1	AYRKQALKWHPDKNP	GlyGly (K)	-1.20579	0.00233764	0.00446418
Q9Z1Q9	Vars	Old / Young	Valine--tRNA ligase	aminoacyl-tRNA editing activity,valine-tRNA ligase activity,ATP binding	Q9Z1Q9_K951_M1	GYRHFCNKLWNATKF	GlyGly (K)	2.77899	0.00233975	0.00446418
O35728	Cyp4a14	Old / Young	Cytochrome P450 4A14	monooxygenase activity,iron ion binding,oxidoreductase activity, acting on paired donors, with incorporation or reduction of molecular oxygen,heme binding	O35728_K216_M1	ENSKLYTKAVEDLNN	GlyGly (K)	2.82965	0.00235579	0.00449109
Q8BHD7	Ptbp3	Old / Young	Polypyrimidine tract-binding protein 3	RNA binding	Q8BHD7_K420_M1	QEDQGLTKDFSNSPL	GlyGly (K)	-0.723196	0.0024116	0.00457245
Q91X43	Sh3d19	Old / Young	SH3 domain-containing protein 19	protein binding,proline-rich region binding	Q91X43_K133_M1	AESPDTGKKIPTPAP	GlyGly (K)	1.12318	0.00241424	0.00457245
Q63836	Selenbp2	Old / Young	Selenium-binding protein 2	selenium binding	Q63836_K448_M1	NFLVDFGKEPLGPAL	GlyGly (K)	-4.2186	0.00241547	0.00457245
P09542	Myl3	Old / Young	Myosin light chain 3	motor activity,actin monomer binding,calcium ion binding	P09542_K42_M1	APEPERPKEAEFDAS	GlyGly (K)	-5.75201	0.00241559	0.00457245
;P05213	;Tuba1b	Old / Young	(Bos taurus) similar to alpha-tubulin I isoform 1;Tubulin alpha-1B chain	;double-stranded RNA binding,GTPase activity,structural constituent of cytoskeleton,protein binding,GTP binding,ubiquitin protein ligase binding	ENSEMBL:ENSBTAP00000016242_K326_M1	YRGDVVPKDVNAAIA	GlyGly (K)	-3.57966	0.00241619	0.00457245
;P05213	;Tuba1b	Old / Young	(Bos taurus) similar to alpha-tubulin I isoform 1;Tubulin alpha-1B chain	;double-stranded RNA binding,GTPase activity,structural constituent of cytoskeleton,protein binding,GTP binding,ubiquitin protein ligase binding	P05213_K326_M1	YRGDVVPKDVNAAIA	GlyGly (K)	-3.57966	0.00241619	0.00457245
Q8C310	Robo4	Old / Young	Roundabout homolog 4	receptor activity,protein binding	Q8C310_K515_M1	TSEDAILKHRMDHSD	GlyGly (K)	2.20066	0.0024198	0.00457554
Q8C196	Cps1	Old / Young	Carbamoyl-phosphate synthase [ammonia], mitochondrial	carbamoyl-phosphate synthase (ammonia) activity,carbamoyl-phosphate synthase (glutamine-hydrolyzing) activity,endopeptidase activity,calcium ion binding,protein binding,ATP binding,phospholipid binding,glutamate binding,protein complex binding,modified amino acid binding	Q8C196_K307_M1	TGLAAGAKSYKMSMA	GlyGly (K)	-1.51477	0.00242304	0.00457795
P16546	Sptan1	Old / Young	Spectrin alpha chain, non-erythrocytic 1	actin binding,calcium ion binding,protein binding,calmodulin binding,spectrin binding,cadherin binding,protein heterodimerization activity	P16546_K441_M1	ASDEVREKLSILSEE	GlyGly (K)	2.92759	0.00242648	0.00458072
P12710	Fabp1	Old / Young	Fatty acid-binding protein, liver	chromatin binding,long-chain fatty acid transporter activity,fatty acid binding,phospholipid binding,drug binding,antioxidant activity,bile acid binding	P12710_K84_M1	EKVKAVVKLEGDNKM	GlyGly (K)	-2.12868	0.00243104	0.0045856
P30204	Msr1	Old / Young	Macrophage scavenger receptor types I and II	beta-amyloid binding,scavenger receptor activity,low-density lipoprotein particle binding	P30204_K3_M1	_____MTKEMTENQR	GlyGly (K)	1.76779	0.00243615	0.00459152
NaN	NaN	Old / Young	SWISS-PROT:P04264 Tax_Id=9606 Gene_Symbol=KRT1 Keratin, type II cytoskeletal 1		P04264_K185_M1	SREREQIKSLNNQFA	GlyGly (K)	1.28427	0.0024658	0.00463987
Q9JII6	Akr1a1	Old / Young	Alcohol dehydrogenase [NADP(+)]	alditol:NADP+ 1-oxidoreductase activity,alcohol dehydrogenase (NADP+) activity,L-glucuronate reductase activity	Q9JII6_K85_M1	TSKLWNTKHHPEDVE	GlyGly (K)	2.05129	0.00248052	0.0046587
Q75N73	Slc39a14	Old / Young	Zinc transporter ZIP14	manganese ion transmembrane transporter activity,zinc ion transmembrane transporter activity,ferrous iron transmembrane transporter activity	Q75N73_K294_M1	CNSELDGKAPGTDEK	GlyGly (K)	2.97307	0.00248862	0.0046587
O35728	Cyp4a14	Old / Young	Cytochrome P450 4A14	monooxygenase activity,iron ion binding,oxidoreductase activity, acting on paired donors, with incorporation or reduction of molecular oxygen,heme binding	O35728_K268_M1	DGVIKMRKSQLQNEE	GlyGly (K)	2.8874	0.0024891	0.0046587
P31786	Dbi	Old / Young	Acyl-CoA-binding protein	lipid binding,long-chain fatty acyl-CoA binding,protein dimerization activity	P31786_K55_M1	LDLKGKAKWDSWNKL	GlyGly (K)	-0.400009	0.00250594	0.00468502
P48776	Tdo2	Old / Young	Tryptophan 2,3-dioxygenase	tryptophan 2,3-dioxygenase activity,amino acid binding,oxygen binding,heme binding,identical protein binding,metal ion binding	P48776_K228_M1	NFWGKFEKNILKGLE	GlyGly (K)	-2.55134	0.0025111	0.00468546
G5E829	Atp2b1	Old / Young	Plasma membrane calcium-transporting ATPase 1	calcium-transporting ATPase activity,protein binding,calmodulin binding,ATP binding,calcium ion transmembrane transporter activity,PDZ domain binding,metal ion binding	G5E829_K747_M1	NRRIRNEKGEIEQER	GlyGly (K)	0.300719	0.00251223	0.00468546
O35945	Aldh1a7	Old / Young	Aldehyde dehydrogenase, cytosolic 1	benzaldehyde dehydrogenase (NAD+) activity	O35945_K348_M1	NQGPQIDKEQHNKIL	GlyGly (K)	-1.14707	0.00254093	0.00472843
Q8BU33	Ilvbl	Old / Young	Acetolactate synthase-like protein	magnesium ion binding,transferase activity,thiamine pyrophosphate binding	Q8BU33_K599_M1	DNKDQVVKVLREGQQ	GlyGly (K)	2.65108	0.00254138	0.00472843
P61957	Sumo2	Old / Young	Small ubiquitin-related modifier 2	transcription corepressor binding,RNA binding,SUMO transferase activity,protein tag,ubiquitin protein ligase binding	P61957_K33_M1	DGSVVQFKIKRHTPL	GlyGly (K)	1.49919	0.00255355	0.00474727
P14733	Lmnb1	Old / Young	Lamin-B1	structural molecule activity,JUN kinase binding,phospholipase binding	P14733_K548_M1	AQRSTVFKTTIPEEE	GlyGly (K)	2.53919	0.00255862	0.00475289
P25688	Uox	Old / Young	Uricase	urate oxidase activity	P25688_K72_M1	IIPTDTIKNTVHVLA	GlyGly (K)	3.26309	0.00256069	0.00475293
Q64339	Isg15	Old / Young	Ubiquitin-like protein ISG15	protein binding,protein tag	Q64339_K35_M1	LKKQIAQKIGVPAFQ	GlyGly (K)	3.91988	0.00257068	0.00476124
P12710	Fabp1	Old / Young	Fatty acid-binding protein, liver	chromatin binding,long-chain fatty acid transporter activity,fatty acid binding,phospholipid binding,drug binding,antioxidant activity,bile acid binding	P12710_K78_M1	LETMTGEKVKAVVKL	GlyGly (K)	-3.19124	0.00257337	0.00476124
Q5SX40	Myh1	Old / Young	Myosin-1	motor activity,actin binding,calmodulin binding,ATP binding	Q5SX40_K1451_M1	AACAALDKKQRNFDK	GlyGly (K)	-3.77958	0.00258213	0.00476919
P09055	Itgb1	Old / Young	Integrin beta-1	fibronectin binding,protease binding,actin binding,receptor activity,integrin binding,protein binding,protein complex binding,cadherin binding,metal ion binding,protein heterodimerization activity,cell adhesion molecule binding,collagen binding involved in cell-matrix adhesion,C-X3-C chemokine binding,laminin binding	P09055_K784_M1	TGENPIYKSAVTTVV	GlyGly (K)	0.985353	0.00258382	0.00476919
P80317	Cct6a	Old / Young	T-complex protein 1 subunit zeta	RNA binding,protein binding,ATP binding,protein binding involved in protein folding,unfolded protein binding,WD40-repeat domain binding	P80317_K199_M1	EIMEMKHKSETDTSL	GlyGly (K)	1.67287	0.00259456	0.0047814
P14824	Anxa6	Old / Young	Annexin A6	calcium ion binding,GTP binding,calcium-dependent phospholipid binding,lipid binding,ligand-gated ion channel activity,cholesterol binding,protein homodimerization activity,calcium-dependent protein binding	P14824_K3_M1	_____MAKIAQGAMY	GlyGly (K)	0.660623	0.00260549	0.00479394
O70133	Dhx9	Old / Young	ATP-dependent RNA helicase A	RNA polymerase II transcription factor binding,DNA binding,single-stranded DNA binding,RNA binding,double-stranded RNA binding,single-stranded RNA binding,mRNA binding,ATP-dependent RNA helicase activity,protein binding,ATP binding,ATPase activity,nucleoside-triphosphatase activity,chromatin DNA binding,ATP-dependent 3'-5' DNA/RNA helicase activity,ATP-dependent 3'-5' RNA helicase activity,RNA st…	O70133_K148_M1	WDRGANLKDYYSRKE	GlyGly (K)	0.843729	0.0026096	0.0047977
P43883	Plin2	Old / Young	Perilipin-2	protein binding	P43883_K373_M1	DGVLTSSKGQLQKMK	GlyGly (K)	2.87918	0.00261897	0.00480731
Q93092	Taldo1	Old / Young	Transaldolase	sedoheptulose-7-phosphate:D-glyceraldehyde-3-phosphate glyceronetransferase activity,monosaccharide binding	Q93092_K265_M1	KLLGELLKDNSKLAP	GlyGly (K)	-0.268232	0.00262629	0.00481693
Q60598	Cttn	Old / Young	Src substrate cortactin	protein binding,profilin binding,cadherin binding	Q60598_K152_M1	TEKHASQKDYSSGFG	GlyGly (K)	0.87659	0.00264049	0.00483916
P61979	Hnrnpk	Old / Young	Heterogeneous nuclear ribonucleoprotein K	RNA polymerase II core promoter proximal region sequence-specific DNA binding,transcriptional activator activity, RNA polymerase II core promoter proximal region sequence-specific binding,RNA binding,protein binding,protein domain specific binding,cadherin binding	P61979_K422_M1	HESGASIKIDEPLEG	GlyGly (K)	1.92905	0.0026611	0.00486788
Q8C1B7	Sept11	Old / Young	Septin-11	protein binding,GTP binding	Q8C1B7_K418_M1	QSGAQQTKKDKDKKN	GlyGly (K)	1.68331	0.00269551	0.00492444
Q62393	Tpd52	Old / Young	Tumor protein D52	calcium ion binding,protein binding,protein homodimerization activity,protein heterodimerization activity	Q62393_K137_M1	TATNAYKKTSETLSQ	GlyGly (K)	1.59295	0.00270011	0.00492897
O35551	Rabep1	Old / Young	Rab GTPase-binding effector protein 1	GTPase activator activity,protein binding,growth factor activity,protein domain specific binding,protein homodimerization activity	O35551_K107_M1	QEAIDEVKRQWREEV	GlyGly (K)	1.4105	0.00270975	0.00494269
Q91VA0	Acsm1	Old / Young	Acyl-coenzyme A synthetase ACSM1, mitochondrial	acyl-CoA ligase activity,fatty-acyl-CoA synthase activity,ATP binding,GTP binding,fatty acid ligase activity,metal ion binding,butyrate-CoA ligase activity	Q91VA0_K541_M1	KSVTAPYKYPRKVEF	GlyGly (K)	-1.72644	0.00271775	0.00494964
Q8K0B2	Lmbrd1	Old / Young	Probable lysosomal cobalamin transporter	insulin receptor binding,cobalamin binding	Q8K0B2_K253_M1	QTIRSKSKDGRPLPA	GlyGly (K)	0.715954	0.00271818	0.00494964
P58771	Tpm1	Old / Young	Tropomyosin alpha-1 chain	structural constituent of cytoskeleton,structural constituent of muscle,actin filament binding	P58771_K226_M1	DKYEEEIKVLSDKLK	GlyGly (K)	-5.93225	0.00271996	0.00494964
Q9QXL2	Kif21a	Old / Young	Kinesin-like protein KIF21A	microtubule motor activity,ATP binding,microtubule binding,ATPase activity	Q9QXL2_K1060_M1	KGLQAAQKEAQIKVL	GlyGly (K)	2.01875	0.00274491	0.00499113
Q9DD20	Mettl7b	Old / Young	Methyltransferase-like protein 7B	methyltransferase activity	Q9DD20_K109_M1	NFEKFLTKSMAENRH	GlyGly (K)	-1.04591	0.00275863	0.00500824
Q93092	Taldo1	Old / Young	Transaldolase	sedoheptulose-7-phosphate:D-glyceraldehyde-3-phosphate glyceronetransferase activity,monosaccharide binding	Q93092_K321_M1	KFAADAIKLERMLTE	GlyGly (K)	-0.306491	0.00280257	0.0050807
P11714	Cyp2d9	Old / Young	Cytochrome P450 2D9	iron ion binding,steroid hydroxylase activity,heme binding,aromatase activity	P11714_K414_M1	KDESVWEKPLRFHPE	GlyGly (K)	-1.69277	0.00280292	0.0050807
Q7TMS5	Abcg2	Old / Young	ATP-binding cassette sub-family G member 2	ATP binding,xenobiotic-transporting ATPase activity,ATPase activity, coupled to transmembrane movement of substances,protein homodimerization activity,cholesterol transporter activity	Q7TMS5_K171_M1	IKELGLEKVADSKVG	GlyGly (K)	-1.5665	0.0028197	0.00510348
Q01853	Vcp	Old / Young	Transitional endoplasmic reticulum ATPase	RNA binding,protein binding,ATP binding,lipid binding,ATPase activity,protein phosphatase binding,protein domain specific binding,polyubiquitin binding,ubiquitin protein ligase binding,deubiquitinase activator activity,K48-linked polyubiquitin binding,MHC class I protein binding,identical protein binding,ADP binding,ubiquitin-like protein ligase binding,BAT3 complex binding,ubiquitin-specific pro…	Q01853_K60_M1	RGDTVLLKGKKRREA	GlyGly (K)	1.4173	0.00282062	0.00510348
P00184	Cyp1a1	Old / Young	Cytochrome P450 1A1	monooxygenase activity,iron ion binding,oxidoreductase activity,oxidoreductase activity, acting on diphenols and related substances as donors,flavonoid 3'-monooxygenase activity,oxidoreductase activity, acting on paired donors, with incorporation or reduction of molecular oxygen, reduced flavin or flavoprotein as one donor, and incorporation of one atom of oxygen,enzyme binding,heme binding,demet…	P00184_K147_M1	RLAQNALKSFSIASD	GlyGly (K)	-3.54248	0.00282428	0.00510348
Q9CQV8	Ywhab	Old / Young	14-3-3 protein beta/alpha	transcription corepressor activity,protein binding,protein C-terminus binding,enzyme binding,protein domain specific binding,protein complex binding,histone deacetylase binding,cadherin binding,phosphoserine binding,phosphoprotein binding	Q9CQV8_K70_M1	VISSIEQKTERNEKK	GlyGly (K)	0.299148	0.00283402	0.0051171
Q60738	Slc30a1	Old / Young	Zinc transporter 1	zinc ion transmembrane transporter activity,calcium channel inhibitor activity	Q60738_K206_M1	ADQAEPEKLRSDDPV	GlyGly (K)	1.33085	0.00286629	0.0051652
P97379	G3bp2	Old / Young	Ras GTPase-activating protein-binding protein 2	RNA binding,mRNA binding	P97379_K25_M1	QYYTLLNKAPEYLHR	GlyGly (K)	0.614438	0.00289029	0.00520197
Q61419	Cmah	Old / Young	Cytidine monophosphate-N-acetylneuraminic acid hydroxylase	CMP-N-acetylneuraminate monooxygenase activity,metal ion binding,2 iron, 2 sulfur cluster binding	Q61419_K5_M1	___MMDRKQTAETLL	GlyGly (K)	-2.47962	0.00289222	0.00520197
P61979	Hnrnpk	Old / Young	Heterogeneous nuclear ribonucleoprotein K	RNA polymerase II core promoter proximal region sequence-specific DNA binding,transcriptional activator activity, RNA polymerase II core promoter proximal region sequence-specific binding,RNA binding,protein binding,protein domain specific binding,cadherin binding	P61979_K219_M1	LISESPIKGRAQPYD	GlyGly (K)	2.52789	0.00290976	0.00522947
Q60932	Vdac1	Old / Young	Voltage-dependent anion-selective channel protein 1	nucleotide binding,protein binding,voltage-gated anion channel activity,porin activity,protein kinase binding,protein complex binding,ion channel binding	Q60932_K122_M1	SFSPNTGKKNAKIKT	GlyGly (K)	2.80152	0.00291244	0.00523022
P08101	Fcgr2	Old / Young	Low affinity immunoglobulin gamma Fc region receptor II	receptor signaling protein activity,IgG binding	P08101_K313_M1	TITYSLLKHPEALDE	GlyGly (K)	2.21311	0.00292327	0.00524168
Q9ET01	Pygl	Old / Young	Glycogen phosphorylase, liver form	purine nucleobase binding,protein binding,ATP binding,drug binding,glycogen phosphorylase activity,AMP binding,vitamin binding,pyridoxal phosphate binding,carbohydrate binding,bile acid binding,protein homodimerization activity	Q9ET01_K290_M1	NDNFFEGKELRLKQE	GlyGly (K)	1.65363	0.00292333	0.00524168
Q78JW9	Ubfd1	Old / Young	Ubiquitin domain-containing protein UBFD1	RNA binding,cadherin binding	Q78JW9_K170_M1	DSTGSELKQKIHSIT	GlyGly (K)	-0.698232	0.00293161	0.00525247
P54731	Faf1	Old / Young	FAS-associated factor 1	protein binding,protein kinase binding,protein domain specific binding,heat shock protein binding,ubiquitin protein ligase binding,ubiquitin binding,NF-kappaB binding	P54731_K574_M1	ENAEPVSKLRIRTPS	GlyGly (K)	-0.804858	0.00293875	0.00525931
Q9Z2V4	Pck1	Old / Young	Phosphoenolpyruvate carboxykinase, cytosolic [GTP]	magnesium ion binding,phosphoenolpyruvate carboxykinase activity,phosphoenolpyruvate carboxykinase (GTP) activity,GTP binding,GDP binding,manganese ion binding,carboxylic acid binding	Q9Z2V4_K124_M1	MSEEDFEKAFNARFP	GlyGly (K)	0.733545	0.00294223	0.00525931
P58774	Tpm2	Old / Young	Tropomyosin beta chain	structural constituent of cytoskeleton,protein binding,structural constituent of muscle,actin filament binding	P58774_K220_M1	KYSTKEDKYEEEIKL	GlyGly (K)	-3.14867	0.00295484	0.00527437
P20152	Vim	Old / Young	Vimentin	glycoprotein binding,double-stranded RNA binding,structural molecule activity,structural constituent of cytoskeleton,structural constituent of eye lens,protein binding,protein C-terminus binding,identical protein binding,scaffold protein binding,keratin filament binding	P20152_K139_M1	LAELEQLKGQGKSRL	GlyGly (K)	3.49745	0.00296265	0.00527437
NaN	NaN	Old / Young	SWISS-PROT:P05784 Tax_Id=10090 Gene_Symbol=Krt18 Keratin, type I cytoskeletal 18	RNA binding,structural molecule activity,protein binding,scaffold protein binding,cadherin binding involved in cell-cell adhesion	P05784_K180_M1	SDIHGLRKVVDDTNI	GlyGly (K)	1.10446	0.00296709	0.00527533
P19096	Fasn	Old / Young	Fatty acid synthase	RNA binding,fatty acid synthase activity,[acyl-carrier-protein] S-acetyltransferase activity,[acyl-carrier-protein] S-malonyltransferase activity,3-oxoacyl-[acyl-carrier-protein] synthase activity,3-oxoacyl-[acyl-carrier-protein] reductase (NADPH) activity,3-hydroxypalmitoyl-[acyl-carrier-protein] dehydratase activity,enoyl-[acyl-carrier-protein] reductase (NADPH, B-specific) activity,oleoyl-[acy…	P19096_K1584_M1	SPDAIPGKWASRDCM	GlyGly (K)	3.11418	0.00297739	0.00528556
Q91YH5	Atl3	Old / Young	Atlastin-3	GTPase activity,GTP binding,identical protein binding	Q91YH5_K538_M1	VGRPPADKKSQ____	GlyGly (K)	1.38848	0.00299934	0.00531639
P06745	Gpi	Old / Young	Glucose-6-phosphate isomerase	glucose-6-phosphate isomerase activity,cytokine activity,protein binding,growth factor activity,intramolecular transferase activity,ubiquitin protein ligase binding,monosaccharide binding	P06745_K454_M1	KELQAAGKSPEDLEK	GlyGly (K)	1.65587	0.00300905	0.00532484
A2ADY9	Ddi2	Old / Young	Protein DDI1 homolog 2	aspartic-type endopeptidase activity	A2ADY9_K283_M1	RRWAGIAKGVGTQKI	GlyGly (K)	0.415984	0.00300965	0.00532484
P24270	Cat	Old / Young	Catalase	aminoacylase activity,catalase activity,receptor binding,antioxidant activity,oxidoreductase activity, acting on peroxide as acceptor,enzyme binding,heme binding,protein homodimerization activity,metal ion binding,NADP binding	P24270_K98_M1	ITRYSKAKVFEHIGK	GlyGly (K)	0.954354	0.00301099	0.00532484
Q60902	Eps15l1	Old / Young	Epidermal growth factor receptor substrate 15-like 1	calcium ion binding,protein binding,cadherin binding	Q60902_K692_M1	FTSDPFTKNPSLPSK	GlyGly (K)	2.1085	0.00301332	0.00532492
P70172	Slc10a2	Old / Young	Ileal sodium/bile acid cotransporter	bile acid:sodium symporter activity	P70172_K341_M1	PSFDETNKGFQPDEK	GlyGly (K)	1.10622	0.00304779	0.00537355
P21619	Lmnb2	Old / Young	Lamin-B2	structural molecule activity	P21619_K381_M1	EGEEERLKLSPSPSS	GlyGly (K)	0.834123	0.00306539	0.00540048
P10649	Gstm1	Old / Young	Glutathione S-transferase Mu 1	glutathione transferase activity,protein binding,identical protein binding,protein homodimerization activity,protein heterodimerization activity	P10649_K50_M1	RSQWLNEKFKLGLDF	GlyGly (K)	1.25237	0.00307279	0.00540942
Q62393	Tpd52	Old / Young	Tumor protein D52	calcium ion binding,protein binding,protein homodimerization activity,protein heterodimerization activity	Q62393_K109_M1	HLAELKRKLGISSLQ	GlyGly (K)	1.84275	0.00308223	0.00542193
Q8VDD5	Myh9	Old / Young	Myosin-9	microfilament motor activity,RNA binding,actin binding,protein binding,calmodulin binding,ATP binding,ATPase activity,protein domain specific binding,actin-dependent ATPase activity,protein homodimerization activity,protein anchor,ADP binding,cadherin binding,actin filament binding	Q8VDD5_K860_M1	ELTKVREKHLAAENR	GlyGly (K)	0.976631	0.00308774	0.0054275
Q02248	Ctnnb1	Old / Young	Catenin beta-1	RNA polymerase II core promoter proximal region sequence-specific DNA binding,RNA polymerase II core promoter sequence-specific DNA binding,RNA polymerase II transcription factor binding,RNA polymerase II activating transcription factor binding,DNA binding,chromatin binding,double-stranded DNA binding,transcription factor activity, sequence-specific DNA binding,transcription coactivator activity,…	Q02248_K19_M1	MAMEPDRKAAVSHWQ	GlyGly (K)	-1.52865	0.0031212	0.00547127
Q3TB48	Tmem104	Old / Young	Transmembrane protein 104	molecular_function	Q3TB48_K109_M1	DNYERAEKRPILSVQ	GlyGly (K)	1.35032	0.00312544	0.00547127
Q9QZ47	Tnnt3	Old / Young	Troponin T, fast skeletal muscle	tropomyosin binding,troponin C binding,troponin I binding,calcium-dependent protein binding,actin binding,calcium-dependent ATPase activity	Q9QZ47_K107_M1	EEELIALKERIEKRR	GlyGly (K)	-2.95482	0.00312838	0.00547127
Q921W0	Chmp1a	Old / Young	Charged multivesicular body protein 1a	protein binding,protein domain specific binding,identical protein binding,protein homodimerization activity	Q921W0_K83_M1	VQTAVTMKGVTKNMA	GlyGly (K)	1.56933	0.00312913	0.00547127
Q8C0C0	Zhx2	Old / Young	Zinc fingers and homeoboxes protein 2	DNA binding,transcription factor activity, sequence-specific DNA binding,transcription corepressor activity,protein binding,identical protein binding,protein homodimerization activity,metal ion binding,protein heterodimerization activity	Q8C0C0_K664_M1	EYDQLAAKTGLVRTE	GlyGly (K)	2.45278	0.0031358	0.0054788
Q9ESC8	Aff4	Old / Young	AF4/FMR2 family member 4	protein binding	Q9ESC8_K358_M1	NFGPGEQKRYSTAKT	GlyGly (K)	1.86525	0.00314494	0.00549064
P07724	Alb	Old / Young	Serum albumin	DNA binding,fatty acid binding,drug binding,toxic substance binding,pyridoxal phosphate binding,identical protein binding,metal ion binding,chaperone binding,oxygen binding	P07724_K438_M1	ILVRYTQKAPQVSTP	GlyGly (K)	2.40786	0.00316613	0.00552258
Q9Z0E6	Gbp2	Old / Young	Guanylate-binding protein 1	GTPase activity,GTP binding	Q9Z0E6_K372_M1	VFLKNSFKDVDQKFQ	GlyGly (K)	1.88796	0.00316799	0.00552258
P06151	Ldha	Old / Young	L-lactate dehydrogenase A chain	lactate dehydrogenase activity,L-lactate dehydrogenase activity,protein binding,cadherin binding	P06151_K14_M1	QLIVNLLKEEQAPQN	GlyGly (K)	1.04868	0.00317414	0.00552915
Q8VDD5	Myh9	Old / Young	Myosin-9	microfilament motor activity,RNA binding,actin binding,protein binding,calmodulin binding,ATP binding,ATPase activity,protein domain specific binding,actin-dependent ATPase activity,protein homodimerization activity,protein anchor,ADP binding,cadherin binding,actin filament binding	Q8VDD5_K29_M1	AQADWAAKKLVWVPS	GlyGly (K)	1.93514	0.00318412	0.00554237
Q91VK4	Itm2c	Old / Young	Integral membrane protein 2C	beta-amyloid binding,ATP binding	Q91VK4_K14_M1	QPAVAGIKADKADKA	GlyGly (K)	1.05232	0.00319374	0.00555495
P63017	Hspa8	Old / Young	Heat shock cognate 71 kDa protein	G-protein coupled receptor binding,phosphatidylserine binding,RNA binding,protein binding,ATP binding,ATPase activity,enzyme binding,MHC class II protein complex binding,heat shock protein binding,ubiquitin protein ligase binding,ATPase activity, coupled,cadherin binding,unfolded protein binding,C3HC4-type RING finger domain binding	P63017_K507_M1	KITITNDKGRLSKED	GlyGly (K)	-0.364028	0.00320155	0.00556437
P48678	Lmna	Old / Young	Prelamin-A/C	structural molecule activity,protein binding,identical protein binding	P48678_K208_M1	KEELDFQKNIYSEEL	GlyGly (K)	0.690791	0.00322947	0.00560033
P60867	Rps20	Old / Young	40S ribosomal protein S20	RNA binding,structural constituent of ribosome	P60867_K4_M1	____MAFKDTGKTPV	GlyGly (K)	0.614519	0.00324234	0.00561425
Q9Z2S7	Tsc22d3	Old / Young	TSC22 domain family protein 3	transcription factor activity, sequence-specific DNA binding,MRF binding	Q9Z2S7_K108_M1	ASPEQLEKFQSRLSP	GlyGly (K)	-1.90861	0.00324606	0.0056165
O54749	Cyp2j5	Old / Young	Cytochrome P450 2J5	iron ion binding,heme binding,aromatase activity	O54749_K123_M1	VRERITGKNGLVVSN	GlyGly (K)	-1.38949	0.00325085	0.00562061
NaN	NaN	Old / Young	SWISS-PROT:P05784 Tax_Id=10090 Gene_Symbol=Krt18 Keratin, type I cytoskeletal 18	RNA binding,structural molecule activity,protein binding,scaffold protein binding,cadherin binding involved in cell-cell adhesion	P05784_K400_M1	NSMQTVQKTTTRKIV	GlyGly (K)	1.80562	0.0032614	0.00563046
Q9R0Q7	Ptges3	Old / Young	Prostaglandin E synthase 3	telomerase activity,prostaglandin-E synthase activity,unfolded protein binding,Hsp90 protein binding,DNA polymerase binding	Q9R0Q7_K79_M1	SILCCLRKGESGQSW	GlyGly (K)	-2.5256	0.00328159	0.0056611
P48678	Lmna	Old / Young	Prelamin-A/C	structural molecule activity,protein binding,identical protein binding	P48678_K171_M1	DLRGQVAKLEAALGE	GlyGly (K)	1.11443	0.00329778	0.00568059
Q3UPF5	Zc3hav1	Old / Young	Zinc finger CCCH-type antiviral protein 1	RNA binding,NAD+ ADP-ribosyltransferase activity,DEAD/H-box RNA helicase binding,cadherin binding,metal ion binding	Q3UPF5_K779_M1	RPVFVSSKDVEQKRR	GlyGly (K)	1.68113	0.00330028	0.00568068
P48678	Lmna	Old / Young	Prelamin-A/C	structural molecule activity,protein binding,identical protein binding	P48678_K97_M1	KTLDSVAKERARLQL	GlyGly (K)	1.17088	0.00330601	0.00568634
P63330	Ppp2ca	Old / Young	Serine/threonine-protein phosphatase 2A catalytic subunit alpha isoform	protein serine/threonine phosphatase activity,protein binding,protein C-terminus binding,metal ion binding,protein heterodimerization activity,protein dimerization activity,GABA receptor binding	P63330_K4_M1	____MDEKLFTKELD	GlyGly (K)	1.0433	0.00333083	0.00572055
Q8BWY2	Clec1a	Old / Young	C-type lectin domain family 1 member A	carbohydrate binding	Q8BWY2_K4_M1	____MQAKYSSTRDM	GlyGly (K)	1.29185	0.00334764	0.00574093
Q9QXF8	Gnmt	Old / Young	Glycine N-methyltransferase	folic acid binding,glycine binding,glycine N-methyltransferase activity	Q9QXF8_K238_M1	DGSPGFSKFRLSYYP	GlyGly (K)	1.14297	0.00335484	0.00574479
P40142	Tkt	Old / Young	Transketolase	transketolase activity,protein homodimerization activity,metal ion binding,cofactor binding	P40142_K352_M1	STFSELFKKEHPDRF	GlyGly (K)	2.20041	0.00337107	0.00576688
O35387	Hax1	Old / Young	HCLS1-associated protein X-1	protein binding,interleukin-1 binding,protein N-terminus binding	O35387_K132_M1	TLRDSMLKYPDSHQP	GlyGly (K)	-1.5396	0.00337519	0.00576688
P62717	Rpl18a	Old / Young	60S ribosomal protein L18a	RNA binding,structural constituent of ribosome	P62717_K136_M1	VEEIAAGKCRRPAVK	GlyGly (K)	0.945002	0.00338978	0.00578212
Q91Z83	Myh7	Old / Young	Myosin-7	microfilament motor activity,actin binding,calmodulin binding,ATP binding,ATPase activity,actin-dependent ATPase activity	Q91Z83_K1472_M1	SELESSQKEARSLST	GlyGly (K)	-4.05021	0.00339159	0.00578212
P23116	Eif3a	Old / Young	Eukaryotic translation initiation factor 3 subunit A	RNA binding,mRNA binding,protein binding,receptor tyrosine kinase binding,translation initiation factor activity	P23116_K68_M1	LRKSHLAKEGLYQYK	GlyGly (K)	0.930765	0.00339407	0.00578212
P70168	Kpnb1	Old / Young	Importin subunit beta-1	RNA binding,protein binding,nuclear localization sequence binding,Ran GTPase binding,protein transporter activity,enzyme binding,protein domain specific binding,Hsp90 protein binding	P70168_K68_M1	IKNSLTSKDPDIKAQ	GlyGly (K)	0.934128	0.0034103	0.00580126
Q3UIR3	Dtx3l	Old / Young	E3 ubiquitin-protein ligase DTX3L	ubiquitin-protein transferase activity,histone binding,metal ion binding	Q3UIR3_K90_M1	IVLETTKKPVEDLRP	GlyGly (K)	0.786782	0.00341859	0.00581111
P24549	Aldh1a1	Old / Young	Retinal dehydrogenase 1	retinal dehydrogenase activity,3-chloroallyl aldehyde dehydrogenase activity,aldehyde dehydrogenase (NAD) activity,benzaldehyde dehydrogenase (NAD+) activity,NAD binding	P24549_K362_M1	LDLIESGKKEGAKLE	GlyGly (K)	-0.914792	0.00343687	0.00582926
P17879;Q61696	Hspa1b;Hspa1a	Old / Young	Heat shock 70 kDa protein 1B;Heat shock 70 kDa protein 1A	protein binding,ATP binding;RNA polymerase II transcription corepressor activity,G-protein coupled receptor binding,RNA binding,receptor binding,protein binding,ATP binding,ATPase activity,enzyme binding,heat shock protein binding,denatured protein binding,ubiquitin protein ligase binding,ATPase activity, coupled,histone deacetylase binding,protein binding involved in protein folding,cadherin bin…	P17879_K328_M1	LRDAKMDKAQIHDLV	GlyGly (K)	-3.43414	0.00344156	0.00582926
P17879;Q61696	Hspa1b;Hspa1a	Old / Young	Heat shock 70 kDa protein 1B;Heat shock 70 kDa protein 1A	protein binding,ATP binding;RNA polymerase II transcription corepressor activity,G-protein coupled receptor binding,RNA binding,receptor binding,protein binding,ATP binding,ATPase activity,enzyme binding,heat shock protein binding,denatured protein binding,ubiquitin protein ligase binding,ATPase activity, coupled,histone deacetylase binding,protein binding involved in protein folding,cadherin bin…	Q61696_K328_M1	LRDAKMDKAQIHDLV	GlyGly (K)	-3.43414	0.00344156	0.00582926
Q9JHI9	Slc40a1	Old / Young	Solute carrier family 40 member 1	receptor activity,iron ion transmembrane transporter activity,protein binding,ferrous iron transmembrane transporter activity,peptide hormone binding,iron channel activity	Q9JHI9_K247_M1	KVEESELKQLTSPKD	GlyGly (K)	2.70465	0.00344182	0.00582926
Q9ET01	Pygl	Old / Young	Glycogen phosphorylase, liver form	purine nucleobase binding,protein binding,ATP binding,drug binding,glycogen phosphorylase activity,AMP binding,vitamin binding,pyridoxal phosphate binding,carbohydrate binding,bile acid binding,protein homodimerization activity	Q9ET01_K470_M1	IVKTQVFKDFSELEP	GlyGly (K)	2.17509	0.00344709	0.00583392
Q03963	Eif2ak2	Old / Young	Interferon-induced, double-stranded RNA-activated protein kinase	RNA binding,double-stranded RNA binding,protein kinase activity,eukaryotic translation initiation factor 2alpha kinase activity,non-membrane spanning protein tyrosine kinase activity,protein binding,ATP binding	Q03963_K12_M1	TPGFYMDKLNKYRQM	GlyGly (K)	1.84209	0.00345391	0.00583397
O70492	Snx3	Old / Young	Sorting nexin-3	protein binding,phosphatidylinositol-5-phosphate binding,protein phosphatase binding,phosphatidylinositol-3-phosphate binding,phosphatidylinositol-4-phosphate binding,phosphatidylinositol-3,5-bisphosphate binding	O70492_K158_M1	DKSYTPSKIRHA___	GlyGly (K)	-0.811367	0.00346314	0.0058398
Q9Z1Z2	Strap	Old / Young	Serine-threonine kinase receptor-associated protein	RNA binding,receptor binding,protein binding	Q9Z1Z2_K73_M1	TLNKDATKAATAAAD	GlyGly (K)	1.78188	0.00347978	0.00586361
Q8VGD6	Olfr56	Old / Young	Olfactory receptor 56	G-protein coupled receptor activity,olfactory receptor activity	Q8VGD6_K237_M1	HSAQSRKKALATCSS	GlyGly (K)	-4.85009	0.00348599	0.00586556
Q9DBC7	Prkar1a	Old / Young	cAMP-dependent protein kinase type I-alpha regulatory subunit	cAMP-dependent protein kinase inhibitor activity,protein binding,cAMP-dependent protein kinase regulator activity,cAMP binding,ubiquitin protein ligase binding,protein kinase A catalytic subunit binding	Q9DBC7_K261_M1	SILESLDKWERLTVA	GlyGly (K)	4.69027	0.00349059	0.00586904
Q8CAY6	Acat2	Old / Young	Acetyl-CoA acetyltransferase, cytosolic	acetyl-CoA C-acetyltransferase activity	Q8CAY6_K265_M1	AAAVVLMKKTEAERR	GlyGly (K)	0.811059	0.00350205	0.00588406
Q60902	Eps15l1	Old / Young	Epidermal growth factor receptor substrate 15-like 1	calcium ion binding,protein binding,cadherin binding	Q60902_K836_M1	FGDPFSGKDPFAPSS	GlyGly (K)	1.48127	0.00351278	0.0058978
Q9CQH7	Btf3l4	Old / Young	Transcription factor BTF3 homolog 4	molecular_function	Q9CQH7_K115_M1	DSLTSLRKLAEQFPR	GlyGly (K)	0.409767	0.00351992	0.00590553
P05366	Saa1	Old / Young	Serum amyloid A-1 protein	G-protein coupled receptor binding,protein binding,heparin binding,chemoattractant activity	P05366_K75_M1	GGVWAAEKISDGREA	GlyGly (K)	-3.97596	0.00353657	0.00592918
O54724	Ptrf	Old / Young	Polymerase I and transcript release factor	RNA binding,protein binding,rRNA primary transcript binding	O54724_K97_M1	SIQGELSKLGKAHAT	GlyGly (K)	-5.15861	0.00356773	0.00594707
O88844	Idh1	Old / Young	Isocitrate dehydrogenase [NADP] cytoplasmic	magnesium ion binding,isocitrate dehydrogenase activity,isocitrate dehydrogenase (NADP+) activity,receptor binding,protein homodimerization activity,cadherin binding,NADP binding,NAD binding,(R)-2-hydroxyglutarate dehydrogenase activity	O88844_K151_M1	FVVPGPGKVEITYTP	GlyGly (K)	1.43679	0.00357502	0.00595262
Q571I9	Aldh16a1	Old / Young	Aldehyde dehydrogenase family 16 member A1	aldehyde dehydrogenase (NAD) activity	Q571I9_K564_M1	YVAEGGAKDIRGAVE	GlyGly (K)	-0.533186	0.00357619	0.00595262
Q8BVE3	Atp6v1h	Old / Young	V-type proton ATPase subunit H	proton-transporting ATPase activity, rotational mechanism	Q8BVE3_K396_M1	ELLKILTKLLEVSDD	GlyGly (K)	1.37814	0.00358357	0.00595637
P54731	Faf1	Old / Young	FAS-associated factor 1	protein binding,protein kinase binding,protein domain specific binding,heat shock protein binding,ubiquitin protein ligase binding,ubiquitin binding,NF-kappaB binding	P54731_K156_M1	VEDSTVLKSLHLPKN	GlyGly (K)	-0.888932	0.00359496	0.00597103
P24270	Cat	Old / Young	Catalase	aminoacylase activity,catalase activity,receptor binding,antioxidant activity,oxidoreductase activity, acting on peroxide as acceptor,enzyme binding,heme binding,protein homodimerization activity,metal ion binding,NADP binding	P24270_K306_M1	LTKVWPHKDYPLIPV	GlyGly (K)	1.07551	0.00361796	0.00600494
P06801	Me1	Old / Young	NADP-dependent malic enzyme	malic enzyme activity,malate dehydrogenase (decarboxylating) (NAD+) activity,malate dehydrogenase (decarboxylating) (NADP+) activity,protein binding,oxaloacetate decarboxylase activity,manganese ion binding,NAD binding	P06801_K476_M1	GLRHIDDKVFLTTAE	GlyGly (K)	-1.11571	0.00363162	0.00601791
P55096	Abcd3	Old / Young	ATP-binding cassette sub-family D member 3	long-chain fatty acid transporter activity,protein binding,ATP binding,ATPase activity,ATPase activity, coupled to transmembrane movement of substances,protein homodimerization activity,protein self-association	P55096_K529_M1	QVIYPDGKEDQKKRG	GlyGly (K)	-1.13453	0.0036328	0.00601791
P25444	Rps2	Old / Young	40S ribosomal protein S2	RNA binding,mRNA binding,structural constituent of ribosome,fibroblast growth factor binding,enzyme binding,protein complex binding,cadherin binding	P25444_K65_M1	KEWIPVTKLGRLVKD	GlyGly (K)	-0.470748	0.00363355	0.00601791
Q9CQW9	Ifitm3	Old / Young	Interferon-induced transmembrane protein 3		Q9CQW9_K24_M1	PPNYERIKEEYEVAE	GlyGly (K)	0.621411	0.00363983	0.00602401
Q9R062	Gyg1	Old / Young	Glycogenin-1	glycogenin glucosyltransferase activity,metal ion binding	Q9R062_K27_M1	LVLGSSLKQHRTTRR	GlyGly (K)	2.96925	0.00365501	0.00604482
P11714	Cyp2d9	Old / Young	Cytochrome P450 2D9	iron ion binding,steroid hydroxylase activity,heme binding,aromatase activity	P11714_K407_M1	PNMSSMLKDESVWEK	GlyGly (K)	-2.47405	0.00367541	0.00607424
F8VPU2	Farp1	Old / Young	FERM, RhoGEF and pleckstrin domain-containing protein 1	cytoskeletal protein binding,Rac guanyl-nucleotide exchange factor activity,Rac GTPase binding	F8VPU2_K602_M1	KFHTNFLKEIEQRLA	GlyGly (K)	1.94649	0.00368298	0.00608241
Q8VDD5	Myh9	Old / Young	Myosin-9	microfilament motor activity,RNA binding,actin binding,protein binding,calmodulin binding,ATP binding,ATPase activity,protein domain specific binding,actin-dependent ATPase activity,protein homodimerization activity,protein anchor,ADP binding,cadherin binding,actin filament binding	Q8VDD5_K186_M1	GKTENTKKVIQYLAH	GlyGly (K)	2.31176	0.0036987	0.00609954
Q9R0H0	Acox1	Old / Young	Peroxisomal acyl-coenzyme A oxidase 1	acyl-CoA dehydrogenase activity,acyl-CoA oxidase activity,receptor binding,palmitoyl-CoA oxidase activity,PDZ domain binding,protein N-terminus binding,flavin adenine dinucleotide binding,FAD binding	Q9R0H0_K512_M1	QVSHRKSKEVAWNLT	GlyGly (K)	2.59742	0.0038004	0.00624783
P54728	Rad23b	Old / Young	UV excision repair protein RAD23 homolog B	damaged DNA binding,protein binding,polyubiquitin binding	P54728_K60_M1	LSDDTALKEYKIDEK	GlyGly (K)	-0.313955	0.00380197	0.00624783
A2ASS6	Ttn	Old / Young	Titin	protease binding,protein serine/threonine kinase activity,protein tyrosine kinase activity,structural constituent of cytoskeleton,calcium ion binding,protein binding,calmodulin binding,ATP binding,structural constituent of muscle,enzyme binding,protein kinase binding,ankyrin binding,telethonin binding,identical protein binding,actinin binding,protein self-association,actin filament binding,muscle…	A2ASS6_K18045_M1	ITNYVIEKREANRKT	GlyGly (K)	-5.92975	0.00384743	0.00631805
P63017	Hspa8	Old / Young	Heat shock cognate 71 kDa protein	G-protein coupled receptor binding,phosphatidylserine binding,RNA binding,protein binding,ATP binding,ATPase activity,enzyme binding,MHC class II protein complex binding,heat shock protein binding,ubiquitin protein ligase binding,ATPase activity, coupled,cadherin binding,unfolded protein binding,C3HC4-type RING finger domain binding	P63017_K500_M1	KSTGKENKITITNDK	GlyGly (K)	-0.540205	0.00385352	0.00632359
Q8BL66	Eea1	Old / Young	Early endosome antigen 1	nucleic acid binding,protein binding,1-phosphatidylinositol binding,GTP-dependent protein binding,protein homodimerization activity,metal ion binding	Q8BL66_K1312_M1	EIEKLQTKALELQRK	GlyGly (K)	3.20128	0.00385927	0.00632855
P48776	Tdo2	Old / Young	Tryptophan 2,3-dioxygenase	tryptophan 2,3-dioxygenase activity,amino acid binding,oxygen binding,heme binding,identical protein binding,metal ion binding	P48776_K339_M1	VHRMLGTKAGTGGSS	GlyGly (K)	-1.33091	0.00388077	0.00635482
P00186	Cyp1a2	Old / Young	Cytochrome P450 1A2	monooxygenase activity,iron ion binding,oxidoreductase activity,oxidoreductase activity, acting on paired donors, with incorporation or reduction of molecular oxygen, reduced flavin or flavoprotein as one donor, and incorporation of one atom of oxygen,enzyme binding,heme binding,demethylase activity,caffeine oxidase activity,aromatase activity	P00186_K401_M1	LNGFHIPKERCIYIN	GlyGly (K)	-2.24286	0.00389728	0.00637737
Q9JMA1	Usp14	Old / Young	Ubiquitin carboxyl-terminal hydrolase 14	thiol-dependent ubiquitin-specific protease activity,endopeptidase inhibitor activity,protein binding,proteasome binding	Q9JMA1_K313_M1	QRNALYIKSSKISRL	GlyGly (K)	-1.88531	0.00392402	0.00640915
Q9D1G5	Lrrc57	Old / Young	Leucine-rich repeat-containing protein 57	molecular_function	Q9D1G5_K140_M1	LDVVDLSKNQIRSIP	GlyGly (K)	0.782421	0.00392498	0.00640915
Q3UIL6	Plekha7	Old / Young	Pleckstrin homology domain-containing family A member 7	delta-catenin binding	Q3UIL6_K657_M1	DDTYLQLKKDLEYLD	GlyGly (K)	-1.79558	0.00395307	0.00644595
P15105	Glul	Old / Young	Glutamine synthetase	magnesium ion binding,glutamate decarboxylase activity,glutamate-ammonia ligase activity,protein binding,ATP binding,glutamate binding,manganese ion binding,identical protein binding,dynein light chain binding	P15105_K91_M1	MFRDPFRKDPNKLVL	GlyGly (K)	0.839771	0.00396079	0.00645401
P12710	Fabp1	Old / Young	Fatty acid-binding protein, liver	chromatin binding,long-chain fatty acid transporter activity,fatty acid binding,phospholipid binding,drug binding,antioxidant activity,bile acid binding	P12710_K31_M1	LPEDLIQKGKDIKGV	GlyGly (K)	-1.22125	0.00397881	0.00647881
Q9Z108	Stau1	Old / Young	Double-stranded RNA-binding protein Staufen homolog 1	RNA binding,protein binding	Q9Z108_K417_M1	QGFQVEYKDFPKNNK	GlyGly (K)	2.1507	0.00400471	0.00651642
Q3UPF5	Zc3hav1	Old / Young	Zinc finger CCCH-type antiviral protein 1	RNA binding,NAD+ ADP-ribosyltransferase activity,DEAD/H-box RNA helicase binding,cadherin binding,metal ion binding	Q3UPF5_K434_M1	NHQKSVAKTQDPQTA	GlyGly (K)	0.920714	0.00401304	0.00652541
P24270	Cat	Old / Young	Catalase	aminoacylase activity,catalase activity,receptor binding,antioxidant activity,oxidoreductase activity, acting on peroxide as acceptor,enzyme binding,heme binding,protein homodimerization activity,metal ion binding,NADP binding	P24270_K105_M1	KVFEHIGKRTPIAVR	GlyGly (K)	1.23552	0.00401723	0.00652764
P09528	Fth1	Old / Young	Ferritin heavy chain	ferroxidase activity,iron ion binding,ferric iron binding	P09528_K173_M1	MAEYLFDKHTLGHGD	GlyGly (K)	2.97933	0.00402915	0.00653331
P35700	Prdx1	Old / Young	Peroxiredoxin-1	RNA binding,peroxidase activity,protein binding,thioredoxin peroxidase activity,identical protein binding,cadherin binding	P35700_K7_M1	_MSSGNAKIGYPAPN	GlyGly (K)	0.98849	0.00404548	0.0065552
Q9JII6	Akr1a1	Old / Young	Alcohol dehydrogenase [NADP(+)]	alditol:NADP+ 1-oxidoreductase activity,alcohol dehydrogenase (NADP+) activity,L-glucuronate reductase activity	Q9JII6_K127_M1	RGDNPFPKNADGTVR	GlyGly (K)	-0.734227	0.00405104	0.00655963
O88342	Wdr1	Old / Young	WD repeat-containing protein 1	actin binding,actin filament binding	O88342_K256_M1	LLSASGDKTSKIWDV	GlyGly (K)	1.76488	0.00406259	0.00657375
Q08619;Q8CGE8	Ifi205b;Ifi205a	Old / Young	Interferon-activable protein 205-B;Interferon-activable protein 205-A	;RNA polymerase II core promoter proximal region sequence-specific DNA binding,core promoter binding,transcriptional repressor activity, RNA polymerase II core promoter proximal region sequence-specific binding,double-stranded DNA binding,RNA binding,transcription factor binding,identical protein binding	Q08619_K210_M1	ILSAKNQKSQPQNQN	GlyGly (K)	1.4893	0.00408599	0.00658866
Q08619;Q8CGE8	Ifi205b;Ifi205a	Old / Young	Interferon-activable protein 205-B;Interferon-activable protein 205-A	;RNA polymerase II core promoter proximal region sequence-specific DNA binding,core promoter binding,transcriptional repressor activity, RNA polymerase II core promoter proximal region sequence-specific binding,double-stranded DNA binding,RNA binding,transcription factor binding,identical protein binding	Q8CGE8_K189_M1	IPSAKNQKSQPQNQN	GlyGly (K)	1.4893	0.00408599	0.00658866
P07724	Alb	Old / Young	Serum albumin	DNA binding,fatty acid binding,drug binding,toxic substance binding,pyridoxal phosphate binding,identical protein binding,metal ion binding,chaperone binding,oxygen binding	P07724_K212_M1	KLDGVKEKALVSSVR	GlyGly (K)	2.9925	0.00409389	0.00659681
Q4LDG0	Slc27a5	Old / Young	Bile acyl-CoA synthetase	long-chain fatty acid-CoA ligase activity,ATP binding,fatty acid transporter activity,very long-chain fatty acid-CoA ligase activity,protein complex binding,cholate-CoA ligase activity	Q4LDG0_K610_M1	GKTFDGQKLYQHVRS	GlyGly (K)	-1.03527	0.00412429	0.00664119
Q9DBG1	Cyp27a1	Old / Young	Sterol 26-hydroxylase, mitochondrial	monooxygenase activity,iron ion binding,oxidoreductase activity, acting on paired donors, with incorporation or reduction of molecular oxygen,heme binding	Q9DBG1_K31_M1	CPQGARAKATIPAAL	GlyGly (K)	-2.5175	0.00414129	0.00666395
Q7M6Y3	Picalm	Old / Young	Phosphatidylinositol-binding clathrin assembly protein	1-phosphatidylinositol binding,Rab GTPase binding,clathrin binding,clathrin heavy chain binding,clathrin adaptor activity,cadherin binding,low-density lipoprotein particle receptor binding	Q7M6Y3_K134_M1	YSRYLNEKAVSYRQV	GlyGly (K)	1.31534	0.00418093	0.00671842
P48036	Anxa5	Old / Young	Annexin A5	calcium ion binding,protein binding,calcium-dependent phospholipid binding	P48036_K106_M1	KGAGTDEKVLTEIIA	GlyGly (K)	1.13542	0.004197	0.00673958
Q91V76	NaN	Old / Young	Ester hydrolase C11orf54 homolog	zinc ion binding,hydrolase activity, acting on ester bonds	Q91V76_K215_M1	IVQKGKVKAHIMPAE	GlyGly (K)	1.72784	0.00420999	0.00674645
P53986	Slc16a1	Old / Young	Monocarboxylate transporter 1	monocarboxylic acid transmembrane transporter activity,lactate transmembrane transporter activity,symporter activity,protein homodimerization activity,organic cyclic compound binding	P53986_K467_M1	ASTDVDEKPKETMKA	GlyGly (K)	1.43767	0.00424018	0.00677612
P14824	Anxa6	Old / Young	Annexin A6	calcium ion binding,GTP binding,calcium-dependent phospholipid binding,lipid binding,ligand-gated ion channel activity,cholesterol binding,protein homodimerization activity,calcium-dependent protein binding	P14824_K135_M1	HQLVAAYKDAYERDL	GlyGly (K)	0.755565	0.00426905	0.00680353
Q7M6Y3	Picalm	Old / Young	Phosphatidylinositol-binding clathrin assembly protein	1-phosphatidylinositol binding,Rab GTPase binding,clathrin binding,clathrin heavy chain binding,clathrin adaptor activity,cadherin binding,low-density lipoprotein particle receptor binding	Q7M6Y3_K570_M1	SWSQPGEKKLTGGSN	GlyGly (K)	1.65948	0.00427965	0.00680785
Q9QXD6	Fbp1	Old / Young	Fructose-1,6-bisphosphatase 1	AMP binding,fructose 1,6-bisphosphate 1-phosphatase activity,identical protein binding,metal ion binding,monosaccharide binding	Q9QXD6_K301_M1	GLATTGDKDILDIVP	GlyGly (K)	-1.15904	0.00428666	0.00681289
Q00623	Apoa1	Old / Young	Apolipoprotein A-I	beta-amyloid binding,lipid transporter activity,protein binding,phospholipid binding,phospholipid transporter activity,high-density lipoprotein particle binding,lipid binding,cholesterol binding,cholesterol transporter activity,enzyme binding,heat shock protein binding,phosphatidylcholine binding,apolipoprotein receptor binding,apolipoprotein A-I receptor binding,identical protein binding,chemore…	Q00623_K129_M1	PYLDEFQKKWKEDVE	GlyGly (K)	1.66986	0.00429493	0.00682136
Q9ER00	Stx12	Old / Young	Syntaxin-12	SNARE binding,SNAP receptor activity,protein binding	Q9ER00_K82_M1	KETNELLKELGSLPL	GlyGly (K)	1.71568	0.00432685	0.00686266
P08226	Apoe	Old / Young	Apolipoprotein E	beta-amyloid binding,lipid transporter activity,protein binding,phospholipid binding,heparin binding,lipid binding,cholesterol binding,antioxidant activity,cholesterol transporter activity,identical protein binding,protein homodimerization activity,metal chelating activity,protein dimerization activity,tau protein binding,low-density lipoprotein particle receptor binding,phosphatidylcholine-stero…	P08226_K86_M1	TEVKAYKKELEEQLG	GlyGly (K)	0.706854	0.00434081	0.00688011
P62960	Ybx1	Old / Young	Nuclease-sensitive element-binding protein 1	RNA polymerase II core promoter proximal region sequence-specific DNA binding,transcriptional activator activity, RNA polymerase II core promoter proximal region sequence-specific binding,DNA binding,chromatin binding,single-stranded DNA binding,RNA binding,protein binding,GTPase binding	P62960_K262_M1	EDGNEEDKENQGDET	GlyGly (K)	0.814923	0.00436581	0.00691501
Q9D832	Dnajb4	Old / Young	DnaJ homolog subfamily B member 4	ATPase activator activity,unfolded protein binding,chaperone binding	Q9D832_K30_M1	AYRKQALKFHPDKNK	GlyGly (K)	-1.82916	0.00437028	0.00691737
P53986	Slc16a1	Old / Young	Monocarboxylate transporter 1	monocarboxylic acid transmembrane transporter activity,lactate transmembrane transporter activity,symporter activity,protein homodimerization activity,organic cyclic compound binding	P53986_K469_M1	TDVDEKPKETMKAAQ	GlyGly (K)	1.48925	0.00437712	0.00691876
Q60991	Cyp7b1	Old / Young	25-hydroxycholesterol 7-alpha-hydroxylase	iron ion binding,oxysterol 7-alpha-hydroxylase activity,heme binding	Q60991_K428_M1	KKKSTFFKGGKKLKT	GlyGly (K)	-2.9415	0.00438788	0.00693106
Q9R0H0	Acox1	Old / Young	Peroxisomal acyl-coenzyme A oxidase 1	acyl-CoA dehydrogenase activity,acyl-CoA oxidase activity,receptor binding,palmitoyl-CoA oxidase activity,PDZ domain binding,protein N-terminus binding,flavin adenine dinucleotide binding,FAD binding	Q9R0H0_K216_M1	IREIGTHKPLPGITV	GlyGly (K)	1.8887	0.00440172	0.00694407
Q9Z131	Sh3bp5	Old / Young	SH3 domain-binding protein 5	protein kinase inhibitor activity,SH3 domain binding	Q9Z131_K136_M1	TEVLRAAKETISLAE	GlyGly (K)	1.37308	0.0044021	0.00694407
Q9QZ73	Dcun1d1	Old / Young	DCN1-like protein 1	ubiquitin conjugating enzyme binding,ubiquitin-like protein binding,cullin family protein binding	Q9QZ73_K57_M1	LYIRESVKGSLDRKK	GlyGly (K)	0.353814	0.0044132	0.00695686
Q8C196	Cps1	Old / Young	Carbamoyl-phosphate synthase [ammonia], mitochondrial	carbamoyl-phosphate synthase (ammonia) activity,carbamoyl-phosphate synthase (glutamine-hydrolyzing) activity,endopeptidase activity,calcium ion binding,protein binding,ATP binding,phospholipid binding,glutamate binding,protein complex binding,modified amino acid binding	Q8C196_K176_M1	LTKIIRDKGTMLGKI	GlyGly (K)	-0.917808	0.00443483	0.00698621
P17182	Eno1	Old / Young	Alpha-enolase	magnesium ion binding,transcriptional repressor activity, RNA polymerase II core promoter proximal region sequence-specific binding,RNA binding,phosphopyruvate hydratase activity,protein homodimerization activity,cadherin binding,protein heterodimerization activity,GTPase binding	P17182_K60_M1	DKTRFMGKGVSQAVE	GlyGly (K)	0.729941	0.00445719	0.00700244
Q920E5	Fdps	Old / Young	Farnesyl pyrophosphate synthase	RNA binding,dimethylallyltranstransferase activity,geranyltranstransferase activity,metal ion binding	Q920E5_K57_M1	EYNALGGKYNRGLTV	GlyGly (K)	1.28556	0.00447801	0.00703039
P63101	Ywhaz	Old / Young	14-3-3 protein zeta/delta	RNA binding,protein binding,transcription factor binding,protein kinase binding,protein domain specific binding,ubiquitin protein ligase binding,identical protein binding,ion channel binding,cadherin binding	P63101_K68_M1	VVSSIEQKTEGAEKK	GlyGly (K)	0.479389	0.004487	0.00703973
P26041	Msn	Old / Young	Moesin	double-stranded RNA binding,actin binding,receptor binding,enzyme binding,protein kinase binding,cell adhesion molecule binding	P26041_K352_M1	EELMEKLKQIEEQTK	GlyGly (K)	1.72222	0.00454083	0.00711459
O70475	Ugdh	Old / Young	UDP-glucose 6-dehydrogenase	UDP-glucose 6-dehydrogenase activity,NAD binding	O70475_K207_M1	EHWVPKEKILTTNTW	GlyGly (K)	3.33979	0.00455636	0.00712976
Q80X71	Tmem106b	Old / Young	Transmembrane protein 106B	molecular_function	Q80X71_K14_M1	HLPLHSNKEDGYDGV	GlyGly (K)	-0.246647	0.00457204	0.00714019
Q8C196	Cps1	Old / Young	Carbamoyl-phosphate synthase [ammonia], mitochondrial	carbamoyl-phosphate synthase (ammonia) activity,carbamoyl-phosphate synthase (glutamine-hydrolyzing) activity,endopeptidase activity,calcium ion binding,protein binding,ATP binding,phospholipid binding,glutamate binding,protein complex binding,modified amino acid binding	Q8C196_K915_M1	KEIGFSDKQISKCLG	GlyGly (K)	-0.843218	0.00457691	0.00714019
Q8K0E8	Fgb	Old / Young	Fibrinogen beta chain	structural molecule activity,protein binding, bridging,chaperone binding,receptor binding,cell adhesion molecule binding	Q8K0E8_K364_M1	KYQVSVNKYKGTAGN	GlyGly (K)	0.453074	0.00457749	0.00714019
Q9D832	Dnajb4	Old / Young	DnaJ homolog subfamily B member 4	ATPase activator activity,unfolded protein binding,chaperone binding	Q9D832_K44_M1	KSPQAEEKFKEVAEA	GlyGly (K)	-1.19531	0.0045787	0.00714019
Q99PL5	Rrbp1	Old / Young	Ribosome-binding protein 1	receptor activity,protein binding	Q99PL5_K752_M1	TVANQGTKQEGVSNQ	GlyGly (K)	-0.250961	0.00458546	0.00714594
P59034	Lrrc3	Old / Young	Leucine-rich repeat-containing protein 3	protein kinase inhibitor activity	P59034_K250_M1	LPSAPVSKEPLSPVP	GlyGly (K)	0.99861	0.00459295	0.00715281
Q8C196	Cps1	Old / Young	Carbamoyl-phosphate synthase [ammonia], mitochondrial	carbamoyl-phosphate synthase (ammonia) activity,carbamoyl-phosphate synthase (glutamine-hydrolyzing) activity,endopeptidase activity,calcium ion binding,protein binding,ATP binding,phospholipid binding,glutamate binding,protein complex binding,modified amino acid binding	Q8C196_K892_M1	LNMDKTLKGLNSDSV	GlyGly (K)	-1.08668	0.00460808	0.00716675
Q9D2R0	Aacs	Old / Young	Acetoacetyl-CoA synthetase	ATP binding,acetoacetate-CoA ligase activity,butyrate-CoA ligase activity	Q9D2R0_K530_M1	DYCRINPKTGGIIML	GlyGly (K)	-1.50364	0.00462484	0.00717642
Q9ET01	Pygl	Old / Young	Glycogen phosphorylase, liver form	purine nucleobase binding,protein binding,ATP binding,drug binding,glycogen phosphorylase activity,AMP binding,vitamin binding,pyridoxal phosphate binding,carbohydrate binding,bile acid binding,protein homodimerization activity	Q9ET01_K552_M1	KFSQFLEKEYKVKIN	GlyGly (K)	-2.58768	0.00463059	0.00717642
Q00623	Apoa1	Old / Young	Apolipoprotein A-I	beta-amyloid binding,lipid transporter activity,protein binding,phospholipid binding,phospholipid transporter activity,high-density lipoprotein particle binding,lipid binding,cholesterol binding,cholesterol transporter activity,enzyme binding,heat shock protein binding,phosphatidylcholine binding,apolipoprotein receptor binding,apolipoprotein A-I receptor binding,identical protein binding,chemore…	Q00623_K111_M1	WVRQEMNKDLEEVKQ	GlyGly (K)	1.95519	0.0046314	0.00717642
O55131	Sept7	Old / Young	Septin-7	protein binding,GTP binding,identical protein binding,cadherin binding,protein heterodimerization activity	O55131_K394_M1	KNLEAQHKELEEKRR	GlyGly (K)	1.7268	0.00463837	0.00717642
P62900	Rpl31	Old / Young	60S ribosomal protein L31	RNA binding,structural constituent of ribosome,protein binding	P62900_K70_M1	RIDTRLNKAVWAKGI	GlyGly (K)	-0.963543	0.00464933	0.00718758
Q6NXM2	Rcbtb1	Old / Young	RCC1 and BTB domain-containing protein 1		Q6NXM2_K522_M1	LLKEFIAKASKCGAF	GlyGly (K)	0.661878	0.0046699	0.00720189
Q80VP1	Epn1	Old / Young	Epsin-1	lipid binding	Q80VP1_K128_M1	VNVREKAKQLVALLR	GlyGly (K)	1.1422	0.00467091	0.00720189
P25688	Uox	Old / Young	Uricase	urate oxidase activity	P25688_K220_M1	VRDIVLQKFAGPYDK	GlyGly (K)	1.07772	0.00467099	0.00720189
B2RX12	Abcc3	Old / Young	Canalicular multispecific organic anion transporter 2	ATP binding,organic anion transmembrane transporter activity,xenobiotic-transporting ATPase activity,ATPase activity, coupled to transmembrane movement of substances	B2RX12_K934_M1	EALVTKTKETGALIK	GlyGly (K)	0.963374	0.00469052	0.0072272
A2ASS6	Ttn	Old / Young	Titin	protease binding,protein serine/threonine kinase activity,protein tyrosine kinase activity,structural constituent of cytoskeleton,calcium ion binding,protein binding,calmodulin binding,ATP binding,structural constituent of muscle,enzyme binding,protein kinase binding,ankyrin binding,telethonin binding,identical protein binding,actinin binding,protein self-association,actin filament binding,muscle…	A2ASS6_K30276_M1	IHHYVIEKREASRRS	GlyGly (K)	-3.68433	0.00471054	0.00724843
P07724	Alb	Old / Young	Serum albumin	DNA binding,fatty acid binding,drug binding,toxic substance binding,pyridoxal phosphate binding,identical protein binding,metal ion binding,chaperone binding,oxygen binding	P07724_K264_M1	KLATDLTKVNKECCH	GlyGly (K)	3.22268	0.00472744	0.00726929
P42225	Stat1	Old / Young	Signal transducer and activator of transcription 1	RNA polymerase II core promoter proximal region sequence-specific DNA binding,RNA polymerase II core promoter sequence-specific DNA binding,transcription factor activity, RNA polymerase II core promoter sequence-specific,double-stranded DNA binding,transcription factor activity, sequence-specific DNA binding,signal transducer activity,tumor necrosis factor receptor binding,protein binding,enzyme …	P42225_K379_M1	NTVKGFRKFNILGTH	GlyGly (K)	-1.51798	0.00474201	0.00726929
Q78HU7	Gypc	Old / Young	Glycophorin-C	receptor activity,receptor binding,protein homodimerization activity,cell adhesion molecule binding	Q78HU7_K90_M1	QDAGDTSKKEYFI__	GlyGly (K)	1.33388	0.00475363	0.00728095
P17751	Tpi1	Old / Young	Triosephosphate isomerase	triose-phosphate isomerase activity,isomerase activity,ubiquitin protein ligase binding	P17751_K192_M1	REAGITEKVVFEQTK	GlyGly (K)	0.314426	0.00478951	0.00732625
Q9QY30	Abcb11	Old / Young	Bile salt export pump	ATP binding,canalicular bile acid transmembrane transporter activity,ATPase activity, coupled to transmembrane movement of substances	Q9QY30_K1181_M1	IKYGDNTKEISVERA	GlyGly (K)	-1.39226	0.00480471	0.00734466
Q5SX40	Myh1	Old / Young	Myosin-1	motor activity,actin binding,calmodulin binding,ATP binding	Q5SX40_K1381_M1	EVAQWRTKYETDAIQ	GlyGly (K)	-4.74274	0.00484863	0.00740569
Q63836	Selenbp2	Old / Young	Selenium-binding protein 2	selenium binding	Q63836_K179_M1	EVKGTWEKPGGASPM	GlyGly (K)	-1.52616	0.0048542	0.00740569
Q9CY58	Serbp1	Old / Young	Plasminogen activator inhibitor 1 RNA-binding protein	RNA binding,mRNA 3'-UTR binding,cadherin binding	Q9CY58_K52_M1	GVGGPGAKSAAQAAA	GlyGly (K)	0.330125	0.0048833	0.00743542
O88844	Idh1	Old / Young	Isocitrate dehydrogenase [NADP] cytoplasmic	magnesium ion binding,isocitrate dehydrogenase activity,isocitrate dehydrogenase (NADP+) activity,receptor binding,protein homodimerization activity,cadherin binding,NADP binding,NAD binding,(R)-2-hydroxyglutarate dehydrogenase activity	O88844_K27_M1	RIIWELIKEKLILPY	GlyGly (K)	0.889236	0.00491117	0.00746861
P62849	Rps24	Old / Young	40S ribosomal protein S24	RNA binding,structural constituent of ribosome	P62849_K21_M1	TNRLLQRKQMVIDVL	GlyGly (K)	1.1403	0.00491153	0.00746861
Q8BG67	Efr3a	Old / Young	Protein EFR3 homolog A	protein homodimerization activity	Q8BG67_K369_M1	GSVTVSSKDNDEKIV	GlyGly (K)	0.947699	0.0050048	0.00760547
P61358	Rpl27	Old / Young	60S ribosomal protein L27	RNA binding,structural constituent of ribosome	P61358_K27_M1	GRKAVIVKNIDDGTS	GlyGly (K)	1.04004	0.00501787	0.00761919
O35874	Slc1a4	Old / Young	Neutral amino acid transporter A	chloride channel activity,neutral amino acid transmembrane transporter activity,L-alanine transmembrane transporter activity,L-cystine transmembrane transporter activity,L-proline transmembrane transporter activity,L-serine transmembrane transporter activity,L-threonine transmembrane transporter activity,symporter activity,L-hydroxyproline transmembrane transporter activity	O35874_K3_M1	_____MEKSGETNGY	GlyGly (K)	3.89724	0.00502985	0.00761919
P41216	Acsl1	Old / Young	Long-chain-fatty-acid--CoA ligase 1	long-chain fatty acid-CoA ligase activity,ATP binding,decanoate--CoA ligase activity	P41216_K512_M1	GEGEVCVKGANVFKG	GlyGly (K)	-1.57574	0.00503047	0.00761919
P29533	Vcam1	Old / Young	Vascular cell adhesion protein 1	integrin binding,primary amine oxidase activity,cell adhesion molecule binding	P29533_K736_M1	YSLVEAQKSKV____	GlyGly (K)	2.75203	0.00503352	0.00761919
Q9CPR4	Rpl17	Old / Young	60S ribosomal protein L17	RNA binding,structural constituent of ribosome,protein binding	Q9CPR4_K37_M1	RETAQAIKGMHIRKA	GlyGly (K)	-0.391124	0.005059	0.00764778
P63017	Hspa8	Old / Young	Heat shock cognate 71 kDa protein	G-protein coupled receptor binding,phosphatidylserine binding,RNA binding,protein binding,ATP binding,ATPase activity,enzyme binding,MHC class II protein complex binding,heat shock protein binding,ubiquitin protein ligase binding,ATPase activity, coupled,cadherin binding,unfolded protein binding,C3HC4-type RING finger domain binding	P63017_K561_M1	EDEKLQGKINDEDKQ	GlyGly (K)	-1.82727	0.0050927	0.00767873
P47915	Rpl29	Old / Young	60S ribosomal protein L29	structural constituent of ribosome,heparin binding	P47915_K101_M1	LAFIAHPKLGKRIRS	GlyGly (K)	-1.24421	0.00512118	0.00771667
Q922H4	Gmppa	Old / Young	Mannose-1-phosphate guanyltransferase alpha	molecular_function,nucleotidyltransferase activity	Q922H4_K309_M1	GPNVSIGKGVTIGEG	GlyGly (K)	-1.85888	0.00514167	0.00774251
Q8CHR6	Dpyd	Old / Young	Dihydropyrimidine dehydrogenase [NADP(+)]	nucleotide binding,dihydropyrimidine dehydrogenase (NADP+) activity,protein homodimerization activity,metal ion binding,4 iron, 4 sulfur cluster binding	Q8CHR6_K894_M1	KKIIAASKIRQKDQN	GlyGly (K)	-2.52147	0.00515733	0.00776107
P10126	Eef1a1	Old / Young	Elongation factor 1-alpha 1	tRNA binding,RNA binding,translation elongation factor activity,GTPase activity,protein binding,GTP binding,protein kinase binding	P10126_K255_M1	LPLQDVYKIGGIGTV	GlyGly (K)	-1.05582	0.00516572	0.00776572
P25688	Uox	Old / Young	Uricase	urate oxidase activity	P25688_K118_M1	YVEEVPWKRFEKNGI	GlyGly (K)	1.09983	0.00516712	0.00776572
Q8VC03	Eml3	Old / Young	Echinoderm microtubule-associated protein-like 3	microtubule binding	Q8VC03_K578_M1	ELLVGTTKNALLRGD	GlyGly (K)	0.752564	0.00518851	0.00779283
P55264	Adk	Old / Young	Adenosine kinase	RNA binding,adenosine kinase activity,ATP binding,metal ion binding,carbohydrate kinase activity	P55264_K255_M1	REQGFETKDIKEIAK	GlyGly (K)	0.274894	0.00519193	0.00779293
Q99MZ7	Pecr	Old / Young	Peroxisomal trans-2-enoyl-CoA reductase	receptor binding,trans-2-enoyl-CoA reductase (NADPH) activity	Q99MZ7_K32_M1	GGGTGIGKAVSRELL	GlyGly (K)	-0.832192	0.00520573	0.0078086
P42567	Eps15	Old / Young	Epidermal growth factor receptor substrate 15	calcium ion binding,protein binding,SH3 domain binding,polyubiquitin binding,identical protein binding,cadherin binding	P42567_K820_M1	GNDSPKEKDPDMFCD	GlyGly (K)	2.55101	0.00522239	0.00781843
P47963	Rpl13	Old / Young	60S ribosomal protein L13	RNA binding,structural constituent of ribosome	P47963_K105_M1	VDPRRRNKSTESLQA	GlyGly (K)	0.518574	0.00522979	0.00782447
Q9Z1R2	Bag6	Old / Young	Large proline-rich protein BAG6	receptor binding,protein binding,toxic substance binding,Hsp70 protein binding,polyubiquitin binding,ubiquitin protein ligase binding,ribosome binding,misfolded protein binding,proteasome binding,ubiquitin-specific protease binding	Q9Z1R2_K56_M1	SVSIPSEKQRLIYQG	GlyGly (K)	0.643269	0.0052467	0.00784471
P70698	Ctps1	Old / Young	CTP synthase 1	CTP synthase activity,ATP binding,identical protein binding	P70698_K100_M1	IYQYVINKERKGDYL	GlyGly (K)	2.0447	0.00530359	0.00791957
P23927	Cryab	Old / Young	Alpha-crystallin B chain	structural constituent of eye lens,protein binding,microtubule binding,identical protein binding,protein homodimerization activity,metal ion binding,unfolded protein binding	P23927_K166_M1	IPITREEKPAVAAAP	GlyGly (K)	-2.59629	0.00530701	0.00791958
Q5SX40	Myh1	Old / Young	Myosin-1	motor activity,actin binding,calmodulin binding,ATP binding	Q5SX40_K946_M1	INAELTAKKRKLEDE	GlyGly (K)	-2.45705	0.00532029	0.0079343
Q8VDD5	Myh9	Old / Young	Myosin-9	microfilament motor activity,RNA binding,actin binding,protein binding,calmodulin binding,ATP binding,ATPase activity,protein domain specific binding,actin-dependent ATPase activity,protein homodimerization activity,protein anchor,ADP binding,cadherin binding,actin filament binding	Q8VDD5_K850_M1	HEDELLAKEAELTKV	GlyGly (K)	2.77721	0.00534855	0.00797132
P42225	Stat1	Old / Young	Signal transducer and activator of transcription 1	RNA polymerase II core promoter proximal region sequence-specific DNA binding,RNA polymerase II core promoter sequence-specific DNA binding,transcription factor activity, RNA polymerase II core promoter sequence-specific,double-stranded DNA binding,transcription factor activity, sequence-specific DNA binding,signal transducer activity,tumor necrosis factor receptor binding,protein binding,enzyme …	P42225_K193_M1	GVAKSDQKQEQLLLH	GlyGly (K)	1.06935	0.00540854	0.00804524
O88983	Stx8	Old / Young	Syntaxin-8	SNARE binding,SNAP receptor activity,chloride channel inhibitor activity,syntaxin binding,ubiquitin protein ligase binding	O88983_K146_M1	EIRQQQQKIIQEQDA	GlyGly (K)	2.47564	0.00543205	0.00807504
Q8R1X6	Spg20	Old / Young	Spartin	protein binding,ubiquitin protein ligase binding	Q8R1X6_K360_M1	SHPSEPPKEASGTDV	GlyGly (K)	-0.759902	0.00543736	0.00807777
P34914	Ephx2	Old / Young	Bifunctional epoxide hydrolase 2	magnesium ion binding,epoxide hydrolase activity,receptor binding,toxic substance binding,phosphatase activity,10-hydroxy-9-(phosphonooxy)octadecanoate phosphatase activity,lipid phosphatase activity,protein homodimerization activity	P34914_K553_M1	QNPSVTSKI______	GlyGly (K)	-2.47082	0.00550481	0.008164
P17742	Ppia	Old / Young	Peptidyl-prolyl cis-trans isomerase A	RNA binding,peptidyl-prolyl cis-trans isomerase activity,cyclosporin A binding	P17742_K44_M1	RALSTGEKGFGYKGS	GlyGly (K)	-1.17576	0.00550596	0.008164
A2ADY9	Ddi2	Old / Young	Protein DDI1 homolog 2	aspartic-type endopeptidase activity	A2ADY9_K153_M1	PHELSLLKERNPPLA	GlyGly (K)	-0.26504	0.0055212	0.00818138
P14824	Anxa6	Old / Young	Annexin A6	calcium ion binding,GTP binding,calcium-dependent phospholipid binding,lipid binding,ligand-gated ion channel activity,cholesterol binding,protein homodimerization activity,calcium-dependent protein binding	P14824_K478_M1	RAINEAYKEDYHKSL	GlyGly (K)	0.41078	0.00560118	0.00828294
Q8BRF7	Scfd1	Old / Young	Sec1 family domain-containing protein 1	syntaxin binding,protein N-terminus binding	Q8BRF7_K555_M1	LDNLMEMKSNPETDD	GlyGly (K)	-2.30438	0.00561471	0.00828294
Q99KQ4	Nampt	Old / Young	Nicotinamide phosphoribosyltransferase	nicotinate-nucleotide diphosphorylase (carboxylating) activity,cytokine activity,drug binding,protein homodimerization activity,nicotinamide phosphoribosyltransferase activity	Q99KQ4_K117_M1	GHLPIEVKAVPEGSV	GlyGly (K)	3.63848	0.00563239	0.00829635
P33267	Cyp2f2	Old / Young	Cytochrome P450 2F2	iron ion binding,arachidonic acid epoxygenase activity,steroid hydroxylase activity,oxidoreductase activity, acting on paired donors, with incorporation or reduction of molecular oxygen, reduced flavin or flavoprotein as one donor, and incorporation of one atom of oxygen,oxygen binding,heme binding	P33267_K91_M1	VKEALVDKGEEFSGR	GlyGly (K)	-1.43548	0.00563452	0.00829635
Q9D819	Ppa1	Old / Young	Inorganic pyrophosphatase	magnesium ion binding,inorganic diphosphatase activity,pyrophosphatase activity	Q9D819_K228_M1	KSTHDYWKALVTKKT	GlyGly (K)	-0.338604	0.00564673	0.00830906
P20852	Cyp2a5	Old / Young	Cytochrome P450 2A5	iron ion binding,coumarin 7-hydroxylase activity,arachidonic acid epoxygenase activity,steroid hydroxylase activity,enzyme binding,heme binding,aromatase activity	P20852_K400_M1	PMLGSVLKDPKFFSN	GlyGly (K)	-2.19696	0.00569048	0.00833288
Q91WT9	Cbs	Old / Young	Cystathionine beta-synthase	cystathionine beta-synthase activity,oxygen binding,enzyme binding,heme binding,pyridoxal phosphate binding,ubiquitin protein ligase binding,identical protein binding,protein homodimerization activity,metal ion binding,nitrite reductase (NO-forming) activity,carbon monoxide binding,nitric oxide binding,modified amino acid binding,S-adenosyl-L-methionine binding	Q91WT9_K174_M1	PEKMSMEKVDVLRAL	GlyGly (K)	-0.888715	0.00569162	0.00833288
P25911	Lyn	Old / Young	Tyrosine-protein kinase Lyn	protein kinase activity,protein tyrosine kinase activity,non-membrane spanning protein tyrosine kinase activity,erythropoietin receptor binding,platelet-derived growth factor receptor binding,integrin binding,protein binding,ATP binding,SH3 domain binding,enzyme binding,ubiquitin protein ligase binding,protein complex binding,gamma-tubulin binding,glycosphingolipid binding,ion channel binding,pho…	P25911_K9_M1	GCIKSKRKDNLNDDE	GlyGly (K)	0.832543	0.00571563	0.00836275
Q8VDM4	Psmd2	Old / Young	26S proteasome non-ATPase regulatory subunit 2	protein binding,enzyme regulator activity,endopeptidase activity	Q8VDM4_K66_M1	LVERLGEKDTSLYRP	GlyGly (K)	-0.835738	0.00572609	0.00836808
Q8CIE6	Copa	Old / Young	Coatomer subunit alpha	hormone activity,structural molecule activity	Q8CIE6_K271_M1	ILSNSEDKSIRVWDM	GlyGly (K)	1.59519	0.00573055	0.00836808
P60867	Rps20	Old / Young	40S ribosomal protein S20	RNA binding,structural constituent of ribosome	P60867_K4_M2	____MAFKDTGKTPV	GlyGly (K)	0.494107	0.00573439	0.00836808
P60867	Rps20	Old / Young	40S ribosomal protein S20	RNA binding,structural constituent of ribosome	P60867_K8_M2	MAFKDTGKTPVEPEV	GlyGly (K)	0.494107	0.00573439	0.00836808
Q64459	Cyp3a11	Old / Young	Cytochrome P450 3A11	monooxygenase activity,iron ion binding,oxidoreductase activity,heme binding,aromatase activity,estrogen 16-alpha-hydroxylase activity	Q64459_K470_M1	NFSFQPCKETQIPLK	GlyGly (K)	-1.19477	0.00574449	0.00836808
Q99PL5	Rrbp1	Old / Young	Ribosome-binding protein 1	receptor activity,protein binding	Q99PL5_K982_M1	EVQQLQGKIRTLQEQ	GlyGly (K)	-0.549888	0.00575351	0.00837596
P57780	Actn4	Old / Young	Alpha-actinin-4	RNA polymerase II regulatory region sequence-specific DNA binding,nucleoside binding,RNA binding,calcium ion binding,protein binding,ligand-dependent nuclear receptor transcription coactivator activity,chromatin DNA binding,nuclear hormone receptor binding,protein homodimerization activity,retinoic acid receptor binding,ion channel binding,protein N-terminus binding,actin filament binding	P57780_K780_M1	ASFNHFDKDHGGALG	GlyGly (K)	0.491853	0.00576199	0.00838304
P63037	Dnaja1	Old / Young	DnaJ homolog subfamily A member 1	G-protein coupled receptor binding,ATPase activator activity,protein binding,ATP binding,Hsp70 protein binding,Tat protein binding,ubiquitin protein ligase binding,metal ion binding,low-density lipoprotein particle receptor binding,unfolded protein binding,chaperone binding,C3HC4-type RING finger domain binding	P63037_K144_M1	CEGRGGKKGAVECCP	GlyGly (K)	-2.2073	0.00578586	0.00838624
Q8VI47	Abcc2	Old / Young	Canalicular multispecific organic anion transporter 1	protein binding,ATP binding,organic anion transmembrane transporter activity,protein domain specific binding,ATPase activity, coupled to transmembrane movement of substances	Q8VI47_K277_M1	TSHGLTKKQSQSQDV	GlyGly (K)	-0.822023	0.00581264	0.00840994
P80318	Cct3	Old / Young	T-complex protein 1 subunit gamma	RNA binding,protein binding,ATP binding,protein binding involved in protein folding,unfolded protein binding	P80318_K249_M1	DSSLEYKKGESQTDI	GlyGly (K)	-0.392803	0.00582015	0.00840994
P52792	Gck	Old / Young	Glucokinase	glucokinase activity,hexokinase activity,protein binding,ATP binding,glucose binding,fructokinase activity,mannokinase activity	P52792_K56_M1	THQEASVKMLPTYVR	GlyGly (K)	-1.7399	0.0058205	0.00840994
E9PV24	Fga	Old / Young	Fibrinogen alpha chain	structural molecule activity,protein binding, bridging,metal ion binding,receptor binding,cell adhesion molecule binding	E9PV24_K379_M2	RKEYHTGKAVTSKGD	GlyGly (K)	2.10769	0.00582944	0.00840994
E9PV24	Fga	Old / Young	Fibrinogen alpha chain	structural molecule activity,protein binding, bridging,metal ion binding,receptor binding,cell adhesion molecule binding	E9PV24_K384_M2	TGKAVTSKGDKELLI	GlyGly (K)	2.10769	0.00582944	0.00840994
Q64337	Sqstm1	Old / Young	Sequestosome-1	transcription cofactor activity,protein kinase C binding,protein binding,zinc ion binding,enzyme binding,protein kinase binding,ubiquitin protein ligase binding,SH2 domain binding,identical protein binding,protein homodimerization activity,ubiquitin binding,K63-linked polyubiquitin binding	Q64337_K297_M1	SCSSEVSKPDGAGEG	GlyGly (K)	1.84421	0.00583105	0.00840994
P70694	Akr1c6	Old / Young	Estradiol 17 beta-dehydrogenase 5	retinal dehydrogenase activity,aldo-keto reductase (NADP) activity,estradiol 17-beta-dehydrogenase activity,oxidoreductase activity, acting on NAD(P)H, quinone or similar compound as acceptor,androsterone dehydrogenase activity	P70694_K4_M1	____MDSKQQTVRLS	GlyGly (K)	-0.575244	0.00583118	0.00840994
Q8R332	Nupl1	Old / Young	Nucleoporin p58/p45	nucleocytoplasmic transporter activity,nuclear localization sequence binding,structural constituent of nuclear pore	Q8R332_K410_M1	EQYLGYRKMFLGDAV	GlyGly (K)	2.47741	0.00586989	0.0084413
Q6ZQB6	Ppip5k2	Old / Young	Inositol hexakisphosphate and diphosphoinositol-pentakisphosphate kinase 2	inositol-1,3,4,5,6-pentakisphosphate kinase activity,inositol hexakisphosphate kinase activity,inositol heptakisphosphate kinase activity,inositol hexakisphosphate 5-kinase activity,acid phosphatase activity,ATP binding,diphosphoinositol-pentakisphosphate kinase activity,inositol hexakisphosphate 1-kinase activity,inositol hexakisphosphate 3-kinase activity	Q6ZQB6_K807_M1	QDDDTVNKLHPVYSR	GlyGly (K)	-1.79446	0.0058711	0.0084413
P62082	Rps7	Old / Young	40S ribosomal protein S7	RNA binding,mRNA 3'-UTR binding,structural constituent of ribosome,mRNA 5'-UTR binding,ubiquitin ligase inhibitor activity	P62082_K160_M1	LIKVHLDKAQQNNVE	GlyGly (K)	0.94675	0.00588857	0.00846117
P26043	Rdx	Old / Young	Radixin	RNA binding,actin binding,protein binding,protein domain specific binding,protein homodimerization activity,cadherin binding,ATPase binding	P26043_K435_M1	IALLEEAKKKKEEEA	GlyGly (K)	-1.78605	0.00589884	0.00846275
P34914	Ephx2	Old / Young	Bifunctional epoxide hydrolase 2	magnesium ion binding,epoxide hydrolase activity,receptor binding,toxic substance binding,phosphatase activity,10-hydroxy-9-(phosphonooxy)octadecanoate phosphatase activity,lipid phosphatase activity,protein homodimerization activity	P34914_K420_M1	TGFIAVHKATEIGGI	GlyGly (K)	-2.49063	0.0059006	0.00846275
Q9QYS9	Qki	Old / Young	Protein quaking	RNA binding,mRNA binding,SH3 domain binding	Q9QYS9_K91_M1	EKLYVPVKEYPDFNF	GlyGly (K)	1.58665	0.00592507	0.00848254
Q99MP8	Brap	Old / Young	BRCA1-associated protein	nucleic acid binding,ubiquitin-protein transferase activity,protein binding,nuclear localization sequence binding,zinc ion binding,identical protein binding,ubiquitin protein ligase activity	Q99MP8_K579_M1	PSSGAGGKLQSRKGR	GlyGly (K)	1.83138	0.00592879	0.00848254
P16460	Ass1	Old / Young	Argininosuccinate synthase	RNA binding,argininosuccinate synthase activity,ATP binding,amino acid binding,identical protein binding	P16460_K215_M1	TKTQDPAKAPNSPDV	GlyGly (K)	-0.761689	0.00592901	0.00848254
O88428	Papss2	Old / Young	Bifunctional 3'-phosphoadenosine 5'-phosphosulfate synthase 2	adenylylsulfate kinase activity,sulfate adenylyltransferase (ATP) activity,ATP binding,nucleotidyltransferase activity	O88428_K441_M1	RLLERGYKHPVLLLH	GlyGly (K)	1.55077	0.00593467	0.00848541
Q3UMB9	Kiaa1033	Old / Young	WASH complex subunit 7	molecular_function	Q3UMB9_K1089_M1	KEIRAVAKQQNVQST	GlyGly (K)	1.07444	0.00594139	0.00848978
Q9WU03	Spint2	Old / Young	Kunitz-type protease inhibitor 2	serine-type endopeptidase inhibitor activity	Q9WU03_K242_M1	VWSTADDKEQLVKNT	GlyGly (K)	1.01051	0.00596187	0.00850858
Q8C196	Cps1	Old / Young	Carbamoyl-phosphate synthase [ammonia], mitochondrial	carbamoyl-phosphate synthase (ammonia) activity,carbamoyl-phosphate synthase (glutamine-hydrolyzing) activity,endopeptidase activity,calcium ion binding,protein binding,ATP binding,phospholipid binding,glutamate binding,protein complex binding,modified amino acid binding	Q8C196_K1183_M1	VEMDAVGKEGRVISH	GlyGly (K)	-0.78398	0.00596771	0.00851168
P24549	Aldh1a1	Old / Young	Retinal dehydrogenase 1	retinal dehydrogenase activity,3-chloroallyl aldehyde dehydrogenase activity,aldehyde dehydrogenase (NAD) activity,benzaldehyde dehydrogenase (NAD+) activity,NAD binding	P24549_K17_M1	PAPLADLKIQHTKIF	GlyGly (K)	-0.594919	0.00597966	0.00852349
A2ASS6	Ttn	Old / Young	Titin	protease binding,protein serine/threonine kinase activity,protein tyrosine kinase activity,structural constituent of cytoskeleton,calcium ion binding,protein binding,calmodulin binding,ATP binding,structural constituent of muscle,enzyme binding,protein kinase binding,ankyrin binding,telethonin binding,identical protein binding,actinin binding,protein self-association,actin filament binding,muscle…	A2ASS6_K1328_M1	LPKIAWYKDGKRIRH	GlyGly (K)	-1.9291	0.00598509	0.00852384
P30115	Gsta3	Old / Young	Glutathione S-transferase A3	glutathione transferase activity	P30115_K69_M1	GMKLVQTKAILNYIA	GlyGly (K)	3.39795	0.00598724	0.00852384
Q80VP1	Epn1	Old / Young	Epsin-1	lipid binding	Q80VP1_K117_M1	QYVDRDGKDQGVNVR	GlyGly (K)	1.66121	0.00599757	0.00853331
Q7TN75	Peg10	Old / Young	Retrotransposon-derived protein PEG10	DNA binding,RNA binding,zinc ion binding	Q7TN75_K303_M1	LARDAAAKPDPSPRA	GlyGly (K)	2.45498	0.0060056	0.00853949
P58774	Tpm2	Old / Young	Tropomyosin beta chain	structural constituent of cytoskeleton,protein binding,structural constituent of muscle,actin filament binding	P58774_K48_M1	EEQQALQKKLKGTED	GlyGly (K)	-3.09241	0.00601085	0.00854174
Q8CFI7	Polr2b	Old / Young	DNA-directed RNA polymerase II subunit RPB2	DNA binding,chromatin binding,RNA binding,ribonucleoside binding,metal ion binding,RNA polymerase II activity	Q8CFI7_K934_M1	RIPQIGDKFASRHGQ	GlyGly (K)	-2.45148	0.00605385	0.00859758
Q9ET01	Pygl	Old / Young	Glycogen phosphorylase, liver form	purine nucleobase binding,protein binding,ATP binding,drug binding,glycogen phosphorylase activity,AMP binding,vitamin binding,pyridoxal phosphate binding,carbohydrate binding,bile acid binding,protein homodimerization activity	Q9ET01_K465_M1	KIHSDIVKTQVFKDF	GlyGly (K)	1.07977	0.00606163	0.00860196
Q8VEK3	Hnrnpu	Old / Young	Heterogeneous nuclear ribonucleoprotein U	core promoter binding,RNA binding,protein binding,ATP binding,poly(G) binding,enhancer binding,ribonucleoprotein complex binding,telomerase RNA binding	Q8VEK3_K640_M1	LQKEEAQKLLEQYKE	GlyGly (K)	0.273133	0.00606435	0.00860196
P15208	Insr	Old / Young	Insulin receptor	protein tyrosine kinase activity,receptor signaling protein tyrosine kinase activity,insulin-activated receptor activity,insulin-like growth factor receptor binding,protein binding,ATP binding,GTP binding,protein domain specific binding,insulin-like growth factor I binding,insulin-like growth factor II binding,phosphatidylinositol 3-kinase binding,insulin binding,insulin receptor substrate bindin…	P15208_K1037_M1	GNAKDIIKGEAETRV	GlyGly (K)	2.03255	0.00608107	0.00862042
Q3THG9	Aarsd1	Old / Young	Alanyl-tRNA editing protein Aarsd1	aminoacyl-tRNA editing activity,Ser-tRNA(Ala) hydrolase activity,nucleic acid binding,alanine-tRNA ligase activity,protein binding,ATP binding,metal ion binding	Q3THG9_K161_M1	IEQSVNQKIRDRLPV	GlyGly (K)	3.30793	0.00610759	0.00865274
Q9R233	Tapbp	Old / Young	Tapasin	protein binding,TAP1 binding,TAP2 binding	Q9R233_K449_M1	IPEVSKEKATAASLT	GlyGly (K)	1.27743	0.00617381	0.0087412
Q8K3W3	Casc3	Old / Young	Protein CASC3	RNA binding,protein binding,enzyme binding,ubiquitin protein ligase binding,identical protein binding	Q8K3W3_K158_M1	STEPVENKVGKKGPK	GlyGly (K)	1.53237	0.00618001	0.00874466
Q8BMJ3	Eif1ax	Old / Young	Eukaryotic translation initiation factor 1A, X-chromosomal	translation initiation factor activity	Q8BMJ3_K104_M1	ADEARSLKAYGELPE	GlyGly (K)	1.27327	0.00619313	0.00874722
Q8VDD5	Myh9	Old / Young	Myosin-9	microfilament motor activity,RNA binding,actin binding,protein binding,calmodulin binding,ATP binding,ATPase activity,protein domain specific binding,actin-dependent ATPase activity,protein homodimerization activity,protein anchor,ADP binding,cadherin binding,actin filament binding	Q8VDD5_K403_M1	VGRDYVQKAQTKEQA	GlyGly (K)	1.94554	0.00619981	0.00874762
Q60991	Cyp7b1	Old / Young	25-hydroxycholesterol 7-alpha-hydroxylase	iron ion binding,oxysterol 7-alpha-hydroxylase activity,heme binding	Q60991_K125_M1	AKAFSVKKLLTDDDL	GlyGly (K)	-1.70296	0.00620094	0.00874762
P11714	Cyp2d9	Old / Young	Cytochrome P450 2D9	iron ion binding,steroid hydroxylase activity,heme binding,aromatase activity	P11714_K248_M1	DKALQGQKSFIAILD	GlyGly (K)	-2.60568	0.00621693	0.00876164
Q01279	Egfr	Old / Young	Epidermal growth factor receptor	glycoprotein binding,chromatin binding,protein tyrosine kinase activity,receptor signaling protein tyrosine kinase activity,signal transducer activity,transmembrane signaling receptor activity,epidermal growth factor-activated receptor activity,integrin binding,protein binding,calmodulin binding,ATP binding,kinase activity,enzyme binding,protein kinase binding,protein phosphatase binding,ubiquiti…	Q01279_K854_M1	VKTPQHVKITDFGLA	GlyGly (K)	-2.24565	0.00621842	0.00876164
P41216	Acsl1	Old / Young	Long-chain-fatty-acid--CoA ligase 1	long-chain fatty acid-CoA ligase activity,ATP binding,decanoate--CoA ligase activity	P41216_K533_M1	RTAEALDKDGWLHTG	GlyGly (K)	-2.2725	0.00626783	0.00881576
Q3UYC0	Ppm1h	Old / Young	Protein phosphatase 1H	phosphoprotein phosphatase activity,protein serine/threonine phosphatase activity	Q3UYC0_K69_M1	ARPILILKETRRLPW	GlyGly (K)	-3.36953	0.00627255	0.00881576
P70694	Akr1c6	Old / Young	Estradiol 17 beta-dehydrogenase 5	retinal dehydrogenase activity,aldo-keto reductase (NADP) activity,estradiol 17-beta-dehydrogenase activity,oxidoreductase activity, acting on NAD(P)H, quinone or similar compound as acceptor,androsterone dehydrogenase activity	P70694_K59_M1	ASMYQNEKEVGLAIR	GlyGly (K)	-2.08992	0.00627424	0.00881576
Q9DBG3	Ap2b1	Old / Young	AP-2 complex subunit beta	protein binding,protein transporter activity,clathrin binding,protein complex binding	Q9DBG3_K5_M1	___MTDSKYFTTNKK	GlyGly (K)	1.21308	0.00627582	0.00881576
P14685	Psmd3	Old / Young	26S proteasome non-ATPase regulatory subunit 3	protein binding,enzyme regulator activity	P14685_K80_M1	EHVRQLEKAVSGKEP	GlyGly (K)	-0.872326	0.00630577	0.00885248
P33267	Cyp2f2	Old / Young	Cytochrome P450 2F2	iron ion binding,arachidonic acid epoxygenase activity,steroid hydroxylase activity,oxidoreductase activity, acting on paired donors, with incorporation or reduction of molecular oxygen, reduced flavin or flavoprotein as one donor, and incorporation of one atom of oxygen,oxygen binding,heme binding	P33267_K384_M1	FRGFLIPKGTDVITL	GlyGly (K)	-1.83295	0.00632208	0.00885931
P25688	Uox	Old / Young	Uricase	urate oxidase activity	P25688_K164_M1	IKDLKVLKTTQSGFE	GlyGly (K)	0.832887	0.00633133	0.00886538
P20029	Hspa5	Old / Young	78 kDa glucose-regulated protein	glycoprotein binding,protein binding,ATP binding,ATPase activity,enzyme binding,protein domain specific binding,ubiquitin protein ligase binding,ribosome binding,cadherin binding,unfolded protein binding,misfolded protein binding	P20029_K353_M1	VLEDSDLKKSDIDEI	GlyGly (K)	2.13249	0.0063379	0.00886538
P49722	Psma2	Old / Young	Proteasome subunit alpha type-2	threonine-type endopeptidase activity	P49722_K70_M1	HKVEPITKHIGLVYS	GlyGly (K)	-0.342538	0.00634269	0.00886538
O35465	Fkbp8	Old / Young	Peptidyl-prolyl cis-trans isomerase FKBP8	peptidyl-prolyl cis-trans isomerase activity,FK506 binding,identical protein binding,disordered domain specific binding	O35465_K304_M1	KALFRKGKVLAQQGE	GlyGly (K)	-1.94856	0.00634551	0.00886538
Q61029	Tmpo	Old / Young	Lamina-associated polypeptide 2, isoforms beta/delta/epsilon/gamma		Q61029_K367_M1	ASCRRPIKGAAGRPL	GlyGly (K)	1.95566	0.0063772	0.0089043
P20152	Vim	Old / Young	Vimentin	glycoprotein binding,double-stranded RNA binding,structural molecule activity,structural constituent of cytoskeleton,structural constituent of eye lens,protein binding,protein C-terminus binding,identical protein binding,scaffold protein binding,keratin filament binding	P20152_K445_M1	SKRTLLIKTVETRDG	GlyGly (K)	1.57195	0.00640956	0.00893874
P00186	Cyp1a2	Old / Young	Cytochrome P450 1A2	monooxygenase activity,iron ion binding,oxidoreductase activity,oxidoreductase activity, acting on paired donors, with incorporation or reduction of molecular oxygen, reduced flavin or flavoprotein as one donor, and incorporation of one atom of oxygen,enzyme binding,heme binding,demethylase activity,caffeine oxidase activity,aromatase activity	P00186_K498_M1	PNYGLTMKPGTCEHV	GlyGly (K)	-3.20633	0.00642886	0.00894953
A2ASS6	Ttn	Old / Young	Titin	protease binding,protein serine/threonine kinase activity,protein tyrosine kinase activity,structural constituent of cytoskeleton,calcium ion binding,protein binding,calmodulin binding,ATP binding,structural constituent of muscle,enzyme binding,protein kinase binding,ankyrin binding,telethonin binding,identical protein binding,actinin binding,protein self-association,actin filament binding,muscle…	A2ASS6_K29682_M1	IVAYSIEKRQGSDRW	GlyGly (K)	-3.50703	0.00645534	0.00896774
Q6NZJ6	Eif4g1	Old / Young	Eukaryotic translation initiation factor 4 gamma 1	RNA binding,mRNA binding,translation initiation factor activity,protein binding,ATP binding,translation factor activity, RNA binding,eukaryotic initiation factor 4E binding,cadherin binding	Q6NZJ6_K1449_M1	ELRRQLEKLLKDGGS	GlyGly (K)	-2.97343	0.00645706	0.00896774
Q3UYI5	Rgl3	Old / Young	Ral guanine nucleotide dissociation stimulator-like 3	protein binding,Ral guanyl-nucleotide exchange factor activity,Ras GTPase binding,small GTPase binding	Q3UYI5_K376_M1	EPLSVFRKLSQIFSD	GlyGly (K)	-2.43828	0.00646	0.00896774
Q9QZQ8	H2afy	Old / Young	Core histone macro-H2A.1	rDNA binding,RNA polymerase II regulatory region sequence-specific DNA binding,RNA polymerase II core promoter sequence-specific DNA binding,core promoter sequence-specific DNA binding,chromatin binding,double-stranded methylated DNA binding,enzyme binding,protein kinase binding,protein serine/threonine kinase inhibitor activity,chromatin DNA binding,nucleosomal DNA binding,transcription regulato…	Q9QZQ8_K167_M1	KKQGEVSKAASADST	GlyGly (K)	-0.451186	0.00646125	0.00896774
Q8K245	Uvrag	Old / Young	UV radiation resistance associated protein	SNARE binding,protein binding,SH3 domain binding	Q8K245_K274_M1	QQMALQDKGSAFSTE	GlyGly (K)	3.46352	0.00647839	0.00897141
P28271	Aco1	Old / Young	Cytoplasmic aconitate hydratase	RNA binding,aconitate hydratase activity,iron-responsive element binding,metal ion binding,3 iron, 4 sulfur cluster binding,4 iron, 4 sulfur cluster binding	P28271_K639_M1	KLYAWNPKSTYIKSP	GlyGly (K)	-0.641663	0.00647935	0.00897141
P11714	Cyp2d9	Old / Young	Cytochrome P450 2D9	iron ion binding,steroid hydroxylase activity,heme binding,aromatase activity	P11714_K242_M1	RIPRLADKALQGQKS	GlyGly (K)	-1.92638	0.00648806	0.00897811
P19096	Fasn	Old / Young	Fatty acid synthase	RNA binding,fatty acid synthase activity,[acyl-carrier-protein] S-acetyltransferase activity,[acyl-carrier-protein] S-malonyltransferase activity,3-oxoacyl-[acyl-carrier-protein] synthase activity,3-oxoacyl-[acyl-carrier-protein] reductase (NADPH) activity,3-hydroxypalmitoyl-[acyl-carrier-protein] dehydratase activity,enoyl-[acyl-carrier-protein] reductase (NADPH, B-specific) activity,oleoyl-[acy…	P19096_K1826_M1	LKCTVFPKAQVEDAF	GlyGly (K)	1.43761	0.00652215	0.00901455
P24270	Cat	Old / Young	Catalase	aminoacylase activity,catalase activity,receptor binding,antioxidant activity,oxidoreductase activity, acting on peroxide as acceptor,enzyme binding,heme binding,protein homodimerization activity,metal ion binding,NADP binding	P24270_K169_M1	PSFIHSQKRNPQTHL	GlyGly (K)	1.35983	0.00654455	0.00904012
Q9DCL9	Paics	Old / Young	Multifunctional protein ADE2	phosphoribosylaminoimidazole carboxylase activity,phosphoribosylaminoimidazolesuccinocarboxamide synthase activity,ATP binding,identical protein binding,cadherin binding	Q9DCL9_K36_M1	GRVLLQSKDQITAGN	GlyGly (K)	0.955059	0.00658074	0.00908165
Q9D819	Ppa1	Old / Young	Inorganic pyrophosphatase	magnesium ion binding,inorganic diphosphatase activity,pyrophosphatase activity	Q9D819_K25_M1	RVFLKNEKGQYISPF	GlyGly (K)	0.843522	0.00658243	0.00908165
P58774	Tpm2	Old / Young	Tropomyosin beta chain	structural constituent of cytoskeleton,protein binding,structural constituent of muscle,actin filament binding	P58774_K65_M1	EKYSESVKDAQEKLE	GlyGly (K)	-2.76727	0.00660024	0.0091008
O55201	Supt5h	Old / Young	Transcription elongation factor SPT5	DNA binding,chromatin binding,RNA binding,mRNA binding,enzyme binding,protein heterodimerization activity	O55201_K712_M1	RISQGPYKGYIGVVK	GlyGly (K)	1.46187	0.00661583	0.00911689
Q9Z0E6	Gbp2	Old / Young	Guanylate-binding protein 1	GTPase activity,GTP binding	Q9Z0E6_K389_M1	LGNLLVAKRDAFIKK	GlyGly (K)	4.82614	0.00662691	0.00912674
Q01853	Vcp	Old / Young	Transitional endoplasmic reticulum ATPase	RNA binding,protein binding,ATP binding,lipid binding,ATPase activity,protein phosphatase binding,protein domain specific binding,polyubiquitin binding,ubiquitin protein ligase binding,deubiquitinase activator activity,K48-linked polyubiquitin binding,MHC class I protein binding,identical protein binding,ADP binding,ubiquitin-like protein ligase binding,BAT3 complex binding,ubiquitin-specific pro…	Q01853_K651_M1	YIPLPDEKSRVAILK	GlyGly (K)	-0.504457	0.00665422	0.00914506
P20065	Tmsb4x	Old / Young	Thymosin beta-4	actin monomer binding,protein binding	P20065_K45_M1	KETIEQEKQAGES__	GlyGly (K)	2.94731	0.00667368	0.0091496
P40142	Tkt	Old / Young	Transketolase	transketolase activity,protein homodimerization activity,metal ion binding,cofactor binding	P40142_K456_M1	SDGVATEKAVELAAN	GlyGly (K)	3.5255	0.00668617	0.0091496
P62484	Abi2	Old / Young	Abl interactor 2	SH3 domain binding,protein tyrosine kinase activator activity,ubiquitin protein ligase binding,protein complex binding,proline-rich region binding,Rac GTPase binding	P62484_K161_M1	KVSTQNMKMGGLPRT	GlyGly (K)	1.53397	0.00668686	0.0091496
Q6ZWN5	Rps9	Old / Young	40S ribosomal protein S9	RNA binding,structural constituent of ribosome,rRNA binding,translation regulator activity,5.8S rRNA binding	Q6ZWN5_K155_M1	IVRLDSQKHIDFSLR	GlyGly (K)	0.376909	0.00670822	0.00916803
P56399	Usp5	Old / Young	Ubiquitin carboxyl-terminal hydrolase 5	thiol-dependent ubiquitin-specific protease activity,protein binding,zinc ion binding,ubiquitin binding	P56399_K163_M1	SADSASRKQEVQAWD	GlyGly (K)	-1.01544	0.006747	0.0092156
Q8BVI4	Qdpr	Old / Young	Dihydropteridine reductase	6,7-dihydropteridine reductase activity,protein homodimerization activity,NADPH binding,NADH binding	Q8BVI4_K233_M1	QVVTTDGKTELTPAY	GlyGly (K)	1.95378	0.00675409	0.00921987
E9PV24	Fga	Old / Young	Fibrinogen alpha chain	structural molecule activity,protein binding, bridging,metal ion binding,receptor binding,cell adhesion molecule binding	E9PV24_K387_M1	AVTSKGDKELLIGKE	GlyGly (K)	1.46424	0.00675921	0.00922144
P62983	Rps27a	Old / Young	Ubiquitin-40S ribosomal protein S27a	RNA binding,structural constituent of ribosome,metal ion binding	P62983_K27_M1	SDTIENVKAKIQDKE	GlyGly (K)	-0.610507	0.00677657	0.0092397
P35980	Rpl18	Old / Young	60S ribosomal protein L18	RNA binding,structural constituent of ribosome	P35980_K78_M1	KLPGRENKTAVVVGT	GlyGly (K)	-0.601432	0.00680361	0.00926024
Q8BUV3	Gphn	Old / Young	Gephyrin	protein binding,ATP binding,cytoskeletal protein binding,nitrate reductase activity,molybdopterin cofactor binding,metal ion binding,molybdopterin adenylyltransferase activity,molybdopterin molybdotransferase activity,structural constituent of postsynaptic specialization	Q8BUV3_K344_M1	HSAVDITKVARRHRM	GlyGly (K)	-1.44391	0.00681221	0.00926652
Q8K284	Gtf3c1	Old / Young	General transcription factor 3C polypeptide 1	RNA polymerase III type 1 promoter sequence-specific DNA binding,RNA polymerase III type 2 promoter sequence-specific DNA binding,transcription factor activity, RNA polymerase III transcription factor binding,transcription factor activity, core RNA polymerase III binding	Q8K284_K724_M1	SSTANRVKVPPAPAP	GlyGly (K)	-1.50448	0.00685382	0.00931766
P97501	Fmo3	Old / Young	Dimethylaniline monooxygenase [N-oxide-forming] 3	monooxygenase activity,N,N-dimethylaniline monooxygenase activity,trimethylamine monooxygenase activity,flavin adenine dinucleotide binding,NADP binding	P97501_K124_M1	PNFSTTGKWEVTTEK	GlyGly (K)	5.02045	0.00688469	0.00934869
Q5SX39	Myh4	Old / Young	Myosin-4	microfilament motor activity,double-stranded RNA binding,actin binding,calmodulin binding,ATP binding	Q5SX39_K1030_M1	TLTKAKTKLEQQVDD	GlyGly (K)	-2.71097	0.00689832	0.00936172
P20852	Cyp2a5	Old / Young	Cytochrome P450 2A5	iron ion binding,coumarin 7-hydroxylase activity,arachidonic acid epoxygenase activity,steroid hydroxylase activity,enzyme binding,heme binding,aromatase activity	P20852_K409_M1	PKFFSNPKDFNPKHF	GlyGly (K)	-1.22222	0.00693164	0.00940144
Q8C3J5	Dock2	Old / Young	Dedicator of cytokinesis protein 2	GTPase activator activity,Rac guanyl-nucleotide exchange factor activity,T cell receptor binding	Q8C3J5_K151_M1	LKQKVTSKIDYGNKI	GlyGly (K)	2.29808	0.0069906	0.00947035
Q9QYJ3	Dnajb1	Old / Young	DnaJ homolog subfamily B member 1	RNA polymerase II transcription corepressor activity,ATPase activator activity,Hsp70 protein binding,cadherin binding,unfolded protein binding,chaperone binding,ATPase binding	Q9QYJ3_K44_M1	KEPGAEEKFKEIAEA	GlyGly (K)	-0.768336	0.00700928	0.00948108
Q9Z2V4	Pck1	Old / Young	Phosphoenolpyruvate carboxykinase, cytosolic [GTP]	magnesium ion binding,phosphoenolpyruvate carboxykinase activity,phosphoenolpyruvate carboxykinase (GTP) activity,GTP binding,GDP binding,manganese ion binding,carboxylic acid binding	Q9Z2V4_K349_M1	KTNPNAIKTIQKNTI	GlyGly (K)	0.811629	0.00701476	0.00948108
P70303	Ctps2	Old / Young	CTP synthase 2	CTP synthase activity,ATP binding	P70303_K100_M1	IYQHVINKERRGDYL	GlyGly (K)	2.89516	0.00701763	0.00948108
P97351	Rps3a	Old / Young	40S ribosomal protein S3a	structural constituent of ribosome,protein binding,mRNA 5'-UTR binding	P97351_K34_M1	KKDWYDVKAPAMFNI	GlyGly (K)	0.89855	0.00701894	0.00948108
Q8C7G5	Apoa5	Old / Young	Apolipoprotein A-V	phospholipid binding,enzyme activator activity,heparin binding,lipid binding,cholesterol binding,cholesterol transporter activity,enzyme binding,phosphatidylcholine binding,lipase binding,low-density lipoprotein particle receptor binding,phosphatidylcholine-sterol O-acyltransferase activator activity,lipase activator activity,lipoprotein lipase activator activity,lipoprotein particle receptor bin…	Q8C7G5_K43_M1	GVMGQPQKLAQENLK	GlyGly (K)	-0.440387	0.00704925	0.00949846
Q8VCB3	Gys2	Old / Young	Glycogen [starch] synthase, liver	glycogen (starch) synthase activity	Q8VCB3_K403_M1	LKEKFGKKLYDGLLR	GlyGly (K)	-1.42017	0.00705413	0.00949846
P35492	Hal	Old / Young	Histidine ammonia-lyase	histidine ammonia-lyase activity	P35492_K158_M1	EVIDSIIKERTVVYG	GlyGly (K)	-0.917827	0.00705635	0.00949846
P58774	Tpm2	Old / Young	Tropomyosin beta chain	structural constituent of cytoskeleton,protein binding,structural constituent of muscle,actin filament binding	P58774_K149_M1	ELQEMQLKEAKHIAE	GlyGly (K)	-2.99894	0.00710103	0.00953648
P14824	Anxa6	Old / Young	Annexin A6	calcium ion binding,GTP binding,calcium-dependent phospholipid binding,lipid binding,ligand-gated ion channel activity,cholesterol binding,protein homodimerization activity,calcium-dependent protein binding	P14824_K456_M1	EGAGTDEKTLIEILA	GlyGly (K)	2.97921	0.00711149	0.00953951
Q8R5A3	Apbb1ip	Old / Young	Amyloid beta A4 precursor protein-binding family B member 1-interacting protein	protein binding	Q8R5A3_K263_M1	NKVLFLEKEERYAVF	GlyGly (K)	3.47577	0.00713307	0.00956293
P48193	Epb41	Old / Young	Protein 4.1	actin binding,structural constituent of cytoskeleton,calmodulin binding,1-phosphatidylinositol binding,protein C-terminus binding,spectrin binding,protein N-terminus binding,phosphoprotein binding	P48193_K367_M1	QTKELEEKVMELHKS	GlyGly (K)	-0.771784	0.00714527	0.00956823
Q9CPU0	Glo1	Old / Young	Lactoylglutathione lyase	lactoylglutathione lyase activity,zinc ion binding	Q9CPU0_K148_M1	RFEELGVKFVKKPDD	GlyGly (K)	-2.98178	0.00715223	0.00957204
Q9QXE0	Hacl1	Old / Young	2-hydroxyacyl-CoA lyase 1	magnesium ion binding,receptor binding,lyase activity,carbon-carbon lyase activity,thiamine pyrophosphate binding,identical protein binding,cofactor binding	Q9QXE0_K368_M1	KSNEAISKELASQKS	GlyGly (K)	-0.853276	0.0071621	0.00957972
P21619	Lmnb2	Old / Young	Lamin-B2	structural molecule activity	P21619_K59_M1	LLLRISEKEEVTTRE	GlyGly (K)	0.591185	0.00723676	0.00965447
P62082	Rps7	Old / Young	40S ribosomal protein S7	RNA binding,mRNA 3'-UTR binding,structural constituent of ribosome,mRNA 5'-UTR binding,ubiquitin ligase inhibitor activity	P62082_K74_M1	PQLKSFQKIQVRLVR	GlyGly (K)	0.735954	0.00723816	0.00965447
Q91Y97	Aldob	Old / Young	Fructose-bisphosphate aldolase B	fructose-bisphosphate aldolase activity,cytoskeletal protein binding,identical protein binding,ATPase binding,fructose-1-phosphate aldolase activity,fructose binding	Q91Y97_K140_M1	ERCAQYKKDGVDFGK	GlyGly (K)	-0.15712	0.00723878	0.00965447
P16331	Pah	Old / Young	Phenylalanine-4-hydroxylase	phenylalanine 4-monooxygenase activity,iron ion binding	P16331_K88_M1	TYLDKRSKPVLGSII	GlyGly (K)	-0.651219	0.00726213	0.00968006
P08207	S100a10	Old / Young	Protein S100-A10	calcium ion binding,protein binding,protein homodimerization activity,ion channel binding	P08207_K47_M1	PGFLENQKDPLAVDK	GlyGly (K)	1.84378	0.00728271	0.00970192
P41209;Q9R1K9	Cetn1;Cetn2	Old / Young	Centrin-1;Centrin-2	calcium ion binding,microtubule binding,G-protein beta/gamma-subunit complex binding,heterotrimeric G-protein binding;calcium ion binding,microtubule binding,G-protein beta/gamma-subunit complex binding,heterotrimeric G-protein binding	P41209_K124_M1	ETGKISFKNLKRVAN	GlyGly (K)	0.685212	0.00730347	0.00971843
P41209;Q9R1K9	Cetn1;Cetn2	Old / Young	Centrin-1;Centrin-2	calcium ion binding,microtubule binding,G-protein beta/gamma-subunit complex binding,heterotrimeric G-protein binding;calcium ion binding,microtubule binding,G-protein beta/gamma-subunit complex binding,heterotrimeric G-protein binding	Q9R1K9_K124_M1	ETGKISFKNLKRVAK	GlyGly (K)	0.685212	0.00730347	0.00971843
Q8R081	Hnrnpl	Old / Young	Heterogeneous nuclear ribonucleoprotein L	RNA binding,protein binding,transcription regulatory region DNA binding,pre-mRNA intronic binding	Q8R081_K490_M1	STPEQAAKNRIQHPS	GlyGly (K)	3.35479	0.00732842	0.00974605
P62702	Rps4x	Old / Young	40S ribosomal protein S4, X isoform	RNA binding,structural constituent of ribosome,rRNA binding	P62702_K211_M1	SFDVVHVKDANGNSF	GlyGly (K)	1.10846	0.00733419	0.00974813
Q91Z83	Myh7	Old / Young	Myosin-7	microfilament motor activity,actin binding,calmodulin binding,ATP binding,ATPase activity,actin-dependent ATPase activity	Q91Z83_K1279_M1	DLTSQRAKLQTENGE	GlyGly (K)	-1.67774	0.00737305	0.00979417
P56654	Cyp2c37	Old / Young	Cytochrome P450 2C37	iron ion binding,arachidonic acid epoxygenase activity,steroid hydroxylase activity,heme binding,aromatase activity	P56654_K432_M1	FIPFSTGKRICAGEG	GlyGly (K)	2.15632	0.00739705	0.00981483
P23116	Eif3a	Old / Young	Eukaryotic translation initiation factor 3 subunit A	RNA binding,mRNA binding,protein binding,receptor tyrosine kinase binding,translation initiation factor activity	P23116_K775_M1	RQSVYEEKLKQFEER	GlyGly (K)	0.459659	0.00742368	0.00984078
P57780	Actn4	Old / Young	Alpha-actinin-4	RNA polymerase II regulatory region sequence-specific DNA binding,nucleoside binding,RNA binding,calcium ion binding,protein binding,ligand-dependent nuclear receptor transcription coactivator activity,chromatin DNA binding,nuclear hormone receptor binding,protein homodimerization activity,retinoic acid receptor binding,ion channel binding,protein N-terminus binding,actin filament binding	P57780_K593_M1	EAILAIHKEAQRIAE	GlyGly (K)	0.94584	0.00742789	0.00984078
P47911	Rpl6	Old / Young	60S ribosomal protein L6	RNA binding,structural constituent of ribosome,cadherin binding	P47911_K102_M1	KVLATVTKTVGGDKN	GlyGly (K)	-0.541306	0.00742933	0.00984078
E9Q4Z2	Acacb	Old / Young	Acetyl-CoA carboxylase 2	acetyl-CoA carboxylase activity,biotin carboxylase activity,ATP binding,biotin binding,metal ion binding	E9Q4Z2_K2236_M1	FRKKDLVKTIRRIDP	GlyGly (K)	2.38569	0.00744348	0.00985391
P00186	Cyp1a2	Old / Young	Cytochrome P450 1A2	monooxygenase activity,iron ion binding,oxidoreductase activity,oxidoreductase activity, acting on paired donors, with incorporation or reduction of molecular oxygen, reduced flavin or flavoprotein as one donor, and incorporation of one atom of oxygen,enzyme binding,heme binding,demethylase activity,caffeine oxidase activity,aromatase activity	P00186_K144_M1	RLAQDALKSFSIASD	GlyGly (K)	-3.26404	0.00749561	0.00991162
P50247	Ahcy	Old / Young	Adenosylhomocysteinase	adenosylhomocysteinase activity,copper ion binding,protein binding,protein self-association,NAD binding	P50247_K46_M1	YSASKPLKGARIAGC	GlyGly (K)	-0.533636	0.00752733	0.00994225
Q8BYH7	Tbc1d17	Old / Young	TBC1 domain family member 17	GTPase activator activity,Rab GTPase binding	Q8BYH7_K303_M1	LQNVPELKNRIFSGG	GlyGly (K)	0.687486	0.00758313	0.0100102
Q8CHR6	Dpyd	Old / Young	Dihydropyrimidine dehydrogenase [NADP(+)]	nucleotide binding,dihydropyrimidine dehydrogenase (NADP+) activity,protein homodimerization activity,metal ion binding,4 iron, 4 sulfur cluster binding	Q8CHR6_K580_M1	TKTFSLDKDIVTNVS	GlyGly (K)	-2.71252	0.00760999	0.0100163
P14152	Mdh1	Old / Young	Malate dehydrogenase, cytoplasmic	L-malate dehydrogenase activity,NAD binding	P14152_K318_M1	EKMDLTAKELTEEKE	GlyGly (K)	-0.555147	0.00761083	0.0100163
Q9WVJ2	Psmd13	Old / Young	26S proteasome non-ATPase regulatory subunit 13	endopeptidase activity,structural molecule activity	Q9WVJ2_K122_M1	KTAIGALKLNIGDLQ	GlyGly (K)	2.27815	0.00761692	0.0100163
P09405	Ncl	Old / Young	Nucleolin	RNA binding,protein binding,protein C-terminus binding,telomeric DNA binding,identical protein binding,DNA topoisomerase binding,mRNA 5'-UTR binding	P09405_K624_M1	EEDAKAAKEAMEDGE	GlyGly (K)	0.388202	0.00761792	0.0100163
P19253	Rpl13a	Old / Young	60S ribosomal protein L13a	RNA binding,mRNA binding,structural constituent of ribosome	P19253_K103_M1	QAALERLKVLDGIPP	GlyGly (K)	-1.08292	0.00769898	0.0101
Q6PFD9	Nup98	Old / Young	Nuclear pore complex protein Nup98-Nup96	RNA polymerase II transcription coactivator activity,RNA binding,nucleocytoplasmic transporter activity,nuclear localization sequence binding,serine-type peptidase activity,structural constituent of nuclear pore,promoter-specific chromatin binding	Q6PFD9_K665_M1	FYTNPIAKPIPQTPE	GlyGly (K)	0.658404	0.00770968	0.0101083
Q810B6	Ankfy1	Old / Young	Rabankyrin-5	Rab GTPase binding,metal ion binding,phosphatidylinositol phosphate binding	Q810B6_K858_M1	KAAEAILKRESGAAE	GlyGly (K)	0.898888	0.00775089	0.0101509
P47915	Rpl29	Old / Young	60S ribosomal protein L29	structural constituent of ribosome,heparin binding	P47915_K82_M1	LVKPQAIKPKMPKGP	GlyGly (K)	-2.20237	0.00779021	0.0101909
A2AMM0	Murc	Old / Young	Muscle-related coiled-coil protein	GTPase activator activity	A2AMM0_K52_M1	DSVQASQKRIEERHR	GlyGly (K)	-2.77726	0.00781583	0.0102187
Q91WV7	Slc3a1	Old / Young	Neutral and basic amino acid transport protein rBAT	catalytic activity,protein binding,protein heterodimerization activity	Q91WV7_K629_M1	LSTNSASKGSAVDTR	GlyGly (K)	0.659935	0.00789791	0.0103113
O35226	Psmd4	Old / Young	26S proteasome non-ATPase regulatory subunit 4	RNA binding,transcription factor binding,polyubiquitin binding,identical protein binding	O35226_K364_M1	ALASQATKDGKNDKK	GlyGly (K)	0.281142	0.00790889	0.0103113
P15626	Gstm2	Old / Young	Glutathione S-transferase Mu 2	glutathione transferase activity,enzyme binding,protein homodimerization activity,glutathione binding,protein heterodimerization activity	P15626_K144_M1	LYSEFLGKQPWFAGN	GlyGly (K)	2.83486	0.00792376	0.0103249
Q9DAR7	Dcps	Old / Young	m7GpppX diphosphatase	RNA 7-methylguanosine cap binding,m7G(5')pppN diphosphatase activity	Q9DAR7_K137_M1	VVYPATEKHLQKYMR	GlyGly (K)	-0.285145	0.00796876	0.0103661
P61358	Rpl27	Old / Young	60S ribosomal protein L27	RNA binding,structural constituent of ribosome	P61358_K107_M1	VFRDPALKRKARREA	GlyGly (K)	-0.683095	0.00801324	0.0104157
Q6ZWY3	Rps27l	Old / Young	40S ribosomal protein S27-like	RNA binding,structural constituent of ribosome,translation activator activity,cysteine-type endopeptidase activator activity involved in apoptotic process,metal ion binding	Q6ZWY3_K16_M1	HPSLEEEKKKHKKKR	GlyGly (K)	-1.1143	0.00801585	0.0104157
P24549	Aldh1a1	Old / Young	Retinal dehydrogenase 1	retinal dehydrogenase activity,3-chloroallyl aldehyde dehydrogenase activity,aldehyde dehydrogenase (NAD) activity,benzaldehyde dehydrogenase (NAD+) activity,NAD binding	P24549_K91_M1	ERGRLLNKLADLMER	GlyGly (K)	0.965165	0.00802858	0.0104264
Q9QXE0	Hacl1	Old / Young	2-hydroxyacyl-CoA lyase 1	magnesium ion binding,receptor binding,lyase activity,carbon-carbon lyase activity,thiamine pyrophosphate binding,identical protein binding,cofactor binding	Q9QXE0_K569_M1	IEPQSTRKAQDFHWL	GlyGly (K)	-0.953943	0.00804914	0.0104469
E9Q557	Dsp	Old / Young	Desmoplakin	RNA binding,protein kinase C binding,structural molecule activity,protein binding,protein binding, bridging,cell adhesion molecule binding,scaffold protein binding	E9Q557_K249_M1	DYRWQLDKIKADLRE	GlyGly (K)	-1.60761	0.0080534	0.0104469
Q63836	Selenbp2	Old / Young	Selenium-binding protein 2	selenium binding	Q63836_K397_M1	IQLSLDGKRLYATTS	GlyGly (K)	-1.56484	0.00811454	0.0105204
Q9DBF1	Aldh7a1	Old / Young	Alpha-aminoadipic semialdehyde dehydrogenase	L-aminoadipate-semialdehyde dehydrogenase activity,betaine-aldehyde dehydrogenase activity	Q9DBF1_K109_M1	WADIPAPKRGEIVRK	GlyGly (K)	0.636113	0.00816669	0.010571
P01897;P01899	H2-L;H2-D1	Old / Young	H-2 class I histocompatibility antigen, L-D alpha chain;H-2 class I histocompatibility antigen, D-B alpha chain	receptor binding,peptide antigen binding;	P01897_K55_M1	SVGYVDNKEFVRFDS	GlyGly (K)	3.17351	0.00816723	0.010571
P01897;P01899	H2-L;H2-D1	Old / Young	H-2 class I histocompatibility antigen, L-D alpha chain;H-2 class I histocompatibility antigen, D-B alpha chain	receptor binding,peptide antigen binding;	P01899_K55_M1	SVGYVDNKEFVRFDS	GlyGly (K)	3.17351	0.00816723	0.010571
Q9D6Y9	Gbe1	Old / Young	1,4-alpha-glucan-branching enzyme	1,4-alpha-glucan branching enzyme activity,hydrolase activity, hydrolyzing O-glycosyl compounds,carbohydrate binding,cation binding	Q9D6Y9_K162_M1	YRISPWAKYVVRENN	GlyGly (K)	0.712671	0.00818361	0.0105863
Q9CQD1	Rab5a	Old / Young	Ras-related protein Rab-5A	GTPase activity,protein binding,GTP binding,guanyl nucleotide binding,GDP binding	Q9CQD1_K116_M1	ARAKNWVKELQRQAS	GlyGly (K)	1.31478	0.00820409	0.0106068
P21278	Gna11	Old / Young	Guanine nucleotide-binding protein subunit alpha-11	GTPase activity,signal transducer activity,GTP binding,G-protein beta/gamma-subunit complex binding,type 2A serotonin receptor binding,metal ion binding,alkylglycerophosphoethanolamine phosphodiesterase activity	P21278_K102_M1	ETLKILYKYEQNKAN	GlyGly (K)	1.31658	0.00822408	0.0106268
Q4LDG0	Slc27a5	Old / Young	Bile acyl-CoA synthetase	long-chain fatty acid-CoA ligase activity,ATP binding,fatty acid transporter activity,very long-chain fatty acid-CoA ligase activity,protein complex binding,cholate-CoA ligase activity	Q4LDG0_K490_M1	CIPVEPGKPGLLLTK	GlyGly (K)	1.53527	0.00824907	0.0106357
Q61694	Hsd3b5	Old / Young	3 beta-hydroxysteroid dehydrogenase type 5	3-beta-hydroxy-delta5-steroid dehydrogenase activity	Q61694_K350_M1	LVSWEEAKQKTSEWI	GlyGly (K)	-2.82539	0.00824933	0.0106357
P00329	Adh1	Old / Young	Alcohol dehydrogenase 1	alcohol dehydrogenase (NAD) activity,alcohol dehydrogenase activity, zinc-dependent,zinc ion binding,protein homodimerization activity	P00329_K136_M1	SRFSCKGKQIHNFIS	GlyGly (K)	1.79763	0.00827598	0.0106619
Q5BLK4	Zcchc6	Old / Young	Terminal uridylyltransferase 7	RNA binding,zinc ion binding,RNA uridylyltransferase activity	Q5BLK4_K602_M1	IEDPYSVKRNVARTL	GlyGly (K)	3.2862	0.00829409	0.0106748
P60605	Ube2g2	Old / Young	Ubiquitin-conjugating enzyme E2 G2	ubiquitin-protein transferase activity,protein binding,ATP binding,ubiquitin protein ligase binding,identical protein binding,ubiquitin protein ligase activity,ubiquitin conjugating enzyme activity	P60605_K7_M1	_MAGTALKRLMAEYK	GlyGly (K)	-0.407128	0.00829805	0.0106748
P02088	Hbb-b1	Old / Young	Hemoglobin subunit beta-1	oxygen transporter activity,iron ion binding,oxygen binding,heme binding	P02088_K60_M1	SAIMGNAKVKAHGKK	GlyGly (K)	-1.02397	0.00831664	0.0106928
P70295	Aup1	Old / Young	Ancient ubiquitous protein 1	ubiquitin binding,ubiquitin-protein transferase activator activity	P70295_K264_M1	TRLTPADKAEHMKRQ	GlyGly (K)	-0.793232	0.00832929	0.0106972
Q5SX40	Myh1	Old / Young	Myosin-1	motor activity,actin binding,calmodulin binding,ATP binding	Q5SX40_K44_M1	SVFVVDAKESFVKAT	GlyGly (K)	-6.27015	0.00835869	0.0107184
Q9QYI5	Dnajb2	Old / Young	DnaJ homolog subfamily B member 2	ATPase activator activity,Hsp70 protein binding,polyubiquitin binding,ubiquitin protein ligase binding,unfolded protein binding,chaperone binding,proteasome binding	Q9QYI5_K26_M1	IKKAYRKKALQWHPD	GlyGly (K)	-0.899426	0.00836424	0.0107184
Q9CQX4	Paf	Old / Young	PCNA-associated factor	chromatin binding	Q9CQX4_K24_M1	VASQAPRKVLGSSTF	GlyGly (K)	3.40831	0.00839297	0.0107453
Q8CDN6	Txnl1	Old / Young	Thioredoxin-like protein 1	thioredoxin-disulfide reductase activity,protein disulfide oxidoreductase activity,disulfide oxidoreductase activity,oxidoreductase activity, acting on a sulfur group of donors, disulfide as acceptor,protein-disulfide reductase activity	Q8CDN6_K102_M1	DAVGLEEKIKQHLEN	GlyGly (K)	-0.811446	0.00840375	0.0107453
P62281	Rps11	Old / Young	40S ribosomal protein S11	RNA binding,structural constituent of ribosome,rRNA binding	P62281_K30_M1	VLLGETGKEKLPRYY	GlyGly (K)	-0.568628	0.00848037	0.0108373
Q9EPU0	Upf1	Old / Young	Regulator of nonsense transcripts 1	chromatin binding,RNA binding,ATP-dependent RNA helicase activity,ATP binding,zinc ion binding,telomeric DNA binding	Q9EPU0_K277_M1	ATLEDLEKPGVDEEP	GlyGly (K)	-0.910421	0.00848542	0.0108378
P62746	Rhob	Old / Young	Rho-related GTP-binding protein RhoB	GTPase activity,protein binding,GTP binding,GDP binding	P62746_K135_M1	RTELARMKQEPVRTD	GlyGly (K)	1.4304	0.00854983	0.0108859
P62962	Pfn1	Old / Young	Profilin-1	adenyl-nucleotide exchange factor activity,RNA binding,actin binding,actin monomer binding,receptor binding,protein binding,phosphatidylinositol-4,5-bisphosphate binding,Rho GTPase binding,cadherin binding,proline-rich region binding	P62962_K126_M1	VHGGLINKKCYEMAS	GlyGly (K)	0.838158	0.00856473	0.0108912
P60670	Nploc4	Old / Young	Nuclear protein localization protein 4 homolog	ubiquitin protein ligase binding,ubiquitin binding,metal ion binding	P60670_K243_M1	RFLDFWRKTGNQHFG	GlyGly (K)	1.17344	0.00870457	0.0110437
Q9QXY6	Ehd3	Old / Young	EH domain-containing protein 3	calcium ion binding,protein binding,ATP binding,GTP binding,lipid binding	Q9QXY6_K357_M1	PGDFPNLKRMQDQLQ	GlyGly (K)	0.956853	0.00870844	0.0110437
P16460	Ass1	Old / Young	Argininosuccinate synthase	RNA binding,argininosuccinate synthase activity,ATP binding,amino acid binding,identical protein binding	P16460_K176_M1	IPIPVTPKSPWSMDE	GlyGly (K)	-0.913056	0.00878506	0.0111348
O08677	Kng1	Old / Young	Kininogen-1	cysteine-type endopeptidase inhibitor activity,receptor binding	O08677_K113_M1	ECTATVGKRENEFFI	GlyGly (K)	1.38199	0.00880118	0.011137
P14685	Psmd3	Old / Young	26S proteasome non-ATPase regulatory subunit 3	protein binding,enzyme regulator activity	P14685_K36_M1	APQDVEMKEEAAAGS	GlyGly (K)	-0.689558	0.00881669	0.0111444
Q00623	Apoa1	Old / Young	Apolipoprotein A-I	beta-amyloid binding,lipid transporter activity,protein binding,phospholipid binding,phospholipid transporter activity,high-density lipoprotein particle binding,lipid binding,cholesterol binding,cholesterol transporter activity,enzyme binding,heat shock protein binding,phosphatidylcholine binding,apolipoprotein receptor binding,apolipoprotein A-I receptor binding,identical protein binding,chemore…	Q00623_K119_M1	DLEEVKQKVQPYLDE	GlyGly (K)	2.009	0.00886153	0.011195
P21107	Tpm3	Old / Young	Tropomyosin alpha-3 chain	protein binding,structural constituent of muscle,actin filament binding	P21107_K214_M1	SLEAQAEKYSQKEDK	GlyGly (K)	-4.67622	0.00887382	0.0112045
Q8R143	Pttg1ip	Old / Young	Pituitary tumor-transforming gene 1 protein-interacting protein	p53 binding	Q8R143_K173_M1	KEQNPYEKF______	GlyGly (K)	0.460847	0.00890646	0.0112335
Q9JKF1	Iqgap1	Old / Young	Ras GTPase-activating-like protein IQGAP1	protein binding,calmodulin binding,phosphatidylinositol-3,4,5-trisphosphate binding,Rho GTPase binding,protein kinase binding,protein phosphatase binding,protein domain specific binding,protein complex binding,protein serine/threonine kinase activator activity,S100 protein binding,cadherin binding,Rac GTPase binding,mitogen-activated protein kinase binding	Q9JKF1_K1528_M1	GEQVDYYKSYIKTCL	GlyGly (K)	2.63563	0.00897313	0.0113053
Q9WUM4	Coro1c	Old / Young	Coronin-1C	Rac GTPase binding,actin filament binding	Q9WUM4_K428_M1	ELSCAPKKPTDTASV	GlyGly (K)	1.00562	0.00901308	0.011331
Q8VCR2	Hsd17b13	Old / Young	17-beta-hydroxysteroid dehydrogenase 13	molecular_function,oxidoreductase activity	Q8VCR2_K70_M1	LVLWDINKRGVEETA	GlyGly (K)	2.46259	0.00901827	0.0113314
Q91WL5	Cyp4a12a	Old / Young	Cytochrome P450 4A12A	monooxygenase activity,iron ion binding,alkane 1-monooxygenase activity,heme binding,aromatase activity	Q91WL5_K255_M1	CKANSACKLAHDHTD	GlyGly (K)	0.396974	0.0090502	0.0113531
P15105	Glul	Old / Young	Glutamine synthetase	magnesium ion binding,glutamate decarboxylase activity,glutamate-ammonia ligase activity,protein binding,ATP binding,glutamate binding,manganese ion binding,identical protein binding,dynein light chain binding	P15105_K14_M1	SHLNKGIKQMYMSLP	GlyGly (K)	1.73814	0.0090816	0.011374
P46471	Psmc2	Old / Young	26S protease regulatory subunit 7	protein binding,ATP binding,ATPase activity,TBP-class protein binding,proteasome-activating ATPase activity	P46471_K422_M1	KVIKSYAKFSATPRY	GlyGly (K)	-0.349772	0.00911104	0.0113958
Q9CQW2	Arl8b	Old / Young	ADP-ribosylation factor-like protein 8B	GTP binding,GDP binding,alpha-tubulin binding,beta-tubulin binding	Q9CQW2_K146_M1	DEKQLIEKMNLSAIQ	GlyGly (K)	1.99818	0.00911419	0.0113958
Q8CGP1	Hist1h2bk	Old / Young	Histone H2B type 1-K	DNA binding,protein heterodimerization activity	Q8CGP1_K6_M1	__MPEPAKSAPAPKK	GlyGly (K)	-0.441577	0.00911858	0.0113958
Q8R081	Hnrnpl	Old / Young	Heterogeneous nuclear ribonucleoprotein L	RNA binding,protein binding,transcription regulatory region DNA binding,pre-mRNA intronic binding	Q8R081_K299_M1	DPGSNPNKRQRQPPL	GlyGly (K)	0.823671	0.00922134	0.0115045
O55239	Nnmt	Old / Young	Nicotinamide N-methyltransferase	nicotinamide N-methyltransferase activity	O55239_K8_M1	MESGFTSKDTYLSHF	GlyGly (K)	-4.30167	0.00922283	0.0115045
Q99KB8	Hagh	Old / Young	Hydroxyacylglutathione hydrolase, mitochondrial	hydroxyacylglutathione hydrolase activity,metal ion binding	Q99KB8_K305_M1	RREKDQFKVPRD___	GlyGly (K)	-0.4254	0.00922676	0.0115045
Q9JLB9	Pvrl3	Old / Young	Nectin-3	receptor activity,receptor binding,protein binding,protein homodimerization activity,protein heterodimerization activity,cell adhesion molecule binding	Q9JLB9_K475_M1	DSVKKENKNPVNNLI	GlyGly (K)	-0.338908	0.00923035	0.0115045
Q9CQM5	Txndc17	Old / Young	Thioredoxin domain-containing protein 17	peroxidase activity,protein-disulfide reductase activity	Q9CQM5_K98_M1	TAVPTLLKYGTPQKL	GlyGly (K)	0.381567	0.009248	0.0115203
Q63ZW7	Inadl	Old / Young	InaD-like protein	protein binding	Q63ZW7_K1180_M1	PTVNNKGKTPAPNQD	GlyGly (K)	1.16075	0.00925834	0.011527
P26043	Rdx	Old / Young	Radixin	RNA binding,actin binding,protein binding,protein domain specific binding,protein homodimerization activity,cadherin binding,ATPase binding	P26043_K162_M1	QRVLEQHKLTKEQWE	GlyGly (K)	-0.458947	0.00927008	0.0115354
P58774	Tpm2	Old / Young	Tropomyosin beta chain	structural constituent of cytoskeleton,protein binding,structural constituent of muscle,actin filament binding	P58774_K51_M1	QALQKKLKGTEDEVE	GlyGly (K)	-1.39598	0.00932826	0.0115892
P56657	Cyp2c40	Old / Young	Cytochrome P450 2C40	iron ion binding,arachidonic acid epoxygenase activity,steroid hydroxylase activity,heme binding,aromatase activity	P56657_K154_M1	EEAQWLMKELKKTNG	GlyGly (K)	1.0117	0.0093542	0.0115966
Q920E5	Fdps	Old / Young	Farnesyl pyrophosphate synthase	RNA binding,dimethylallyltranstransferase activity,geranyltranstransferase activity,metal ion binding	Q920E5_K31_M1	IVKVLTEKELGHPEI	GlyGly (K)	0.290182	0.0094154	0.0116538
P35505	Fah	Old / Young	Fumarylacetoacetase	fumarylacetoacetase activity,metal ion binding	P35505_K371_M1	ELSWKGTKAIDVEQG	GlyGly (K)	-0.470071	0.00944919	0.0116832
O35728	Cyp4a14	Old / Young	Cytochrome P450 4A14	monooxygenase activity,iron ion binding,oxidoreductase activity, acting on paired donors, with incorporation or reduction of molecular oxygen,heme binding	O35728_K426_M1	PRFWPNPKVFDPSRF	GlyGly (K)	3.01111	0.00948173	0.0117154
Q99L88	Sntb1	Old / Young	Beta-1-syntrophin	actin binding,structural molecule activity,protein binding,calmodulin binding,PDZ domain binding	Q99L88_K133_M1	IKGGKENKMPILISK	GlyGly (K)	1.7953	0.00949037	0.0117154
P56395	Cyb5a	Old / Young	Cytochrome b5	stearoyl-CoA 9-desaturase activity,enzyme binding,heme binding,metal ion binding	P56395_K19_M1	YTLEEIQKHKDSKST	GlyGly (K)	1.02566	0.00952155	0.0117414
Q6NVF9	Cpsf6	Old / Young	Cleavage and polyadenylation specificity factor subunit 6	RNA binding,mRNA binding	Q6NVF9_K185_M1	GQMSGEGKAGPPGGG	GlyGly (K)	1.28744	0.00953511	0.0117456
P61161	Actr2	Old / Young	Actin-related protein 2	structural constituent of cytoskeleton,ATP binding,actin filament binding	P61161_K46_M1	PIIRSTTKVGNIEIK	GlyGly (K)	1.5434	0.00954413	0.0117505
O88685	Psmc3	Old / Young	26S protease regulatory subunit 6A	ATP binding,TBP-class protein binding,proteasome-activating ATPase activity,identical protein binding	O88685_K59_M1	DSEIKIMKSEVLRVT	GlyGly (K)	0.392335	0.00957245	0.0117725
P51863	Atp6v0d1	Old / Young	V-type proton ATPase subunit d 1	hydrogen-exporting ATPase activity, phosphorylative mechanism,protein complex binding,proton-transporting ATPase activity, rotational mechanism	P51863_K343_M1	IAQRHRAKIDNYIPI	GlyGly (K)	0.803002	0.00958489	0.0117757
Q9JM63	Kcnj10	Old / Young	ATP-sensitive inward rectifier potassium channel 10	inward rectifier potassium channel activity,potassium channel activity,protein binding,ATP binding,ATP-activated inward rectifier potassium channel activity	Q9JM63_K354_M1	VRYGDPEKLKLEESL	GlyGly (K)	2.17886	0.00961414	0.0118054
P48036	Anxa5	Old / Young	Annexin A5	calcium ion binding,protein binding,calcium-dependent phospholipid binding	P48036_K95_M1	LYDAYELKHALKGAG	GlyGly (K)	3.25539	0.00966822	0.01186
P55264	Adk	Old / Young	Adenosine kinase	RNA binding,adenosine kinase activity,ATP binding,metal ion binding,carbohydrate kinase activity	P55264_K258_M1	GFETKDIKEIAKKAQ	GlyGly (K)	0.677497	0.00966878	0.01186
Q9ES97	Rtn3	Old / Young	Reticulon-3	protein binding	Q9ES97_K950_M1	QTKSIVEKIQAKLPG	GlyGly (K)	1.02349	0.00968373	0.011872
P24547	Impdh2	Old / Young	Inosine-5'-monophosphate dehydrogenase 2	nucleotide binding,DNA binding,RNA binding,IMP dehydrogenase activity,metal ion binding	P24547_K195_M1	APAGVTLKEANEILQ	GlyGly (K)	-0.786294	0.00971673	0.0119062
Q91WM6	Eva1a	Old / Young	Protein eva-1 homolog A	molecular_function	Q91WM6_K113_M1	RFERTLNKNVFTSAE	GlyGly (K)	0.614115	0.00973677	0.0119245
P26041	Msn	Old / Young	Moesin	double-stranded RNA binding,actin binding,receptor binding,enzyme binding,protein kinase binding,cell adhesion molecule binding	P26041_K162_M1	QRVLEQHKLNKDQWE	GlyGly (K)	1.00213	0.00975006	0.0119344
Q810B6	Ankfy1	Old / Young	Rabankyrin-5	Rab GTPase binding,metal ion binding,phosphatidylinositol phosphate binding	Q810B6_K851_M1	AMTYKNNKAAEAILK	GlyGly (K)	1.15712	0.00975978	0.01194
O35874	Slc1a4	Old / Young	Neutral amino acid transporter A	chloride channel activity,neutral amino acid transmembrane transporter activity,L-alanine transmembrane transporter activity,L-cystine transmembrane transporter activity,L-proline transmembrane transporter activity,L-serine transmembrane transporter activity,L-threonine transmembrane transporter activity,symporter activity,L-hydroxyproline transmembrane transporter activity	O35874_K501_M1	VEAIPNSKSEEETSP	GlyGly (K)	2.17809	0.00978538	0.0119651
P62835;Q99JI6	Rap1a;Rap1b	Old / Young	Ras-related protein Rap-1A;Ras-related protein Rap-1b	GTPase activity,protein binding,GTP binding,protein transporter activity,Ras GTPase binding,Rap guanyl-nucleotide exchange factor activity,protein complex binding;GTPase activity,protein binding,GTP binding,GDP binding,protein complex binding	P62835_K128_M1	EDERVVGKEQGQNLA	GlyGly (K)	0.901493	0.00980752	0.0119732
P62835;Q99JI6	Rap1a;Rap1b	Old / Young	Ras-related protein Rap-1A;Ras-related protein Rap-1b	GTPase activity,protein binding,GTP binding,protein transporter activity,Ras GTPase binding,Rap guanyl-nucleotide exchange factor activity,protein complex binding;GTPase activity,protein binding,GTP binding,GDP binding,protein complex binding	Q99JI6_K128_M1	EDERVVGKEQGQNLA	GlyGly (K)	0.901493	0.00980752	0.0119732
P17182	Eno1	Old / Young	Alpha-enolase	magnesium ion binding,transcriptional repressor activity, RNA polymerase II core promoter proximal region sequence-specific binding,RNA binding,phosphopyruvate hydratase activity,protein homodimerization activity,cadherin binding,protein heterodimerization activity,GTPase binding	P17182_K80_M1	IAPALVSKKVNVVEQ	GlyGly (K)	0.668814	0.0098299	0.0119942
P12790	Cyp2b9	Old / Young	Cytochrome P450 2B9	iron ion binding,arachidonic acid epoxygenase activity,steroid hydroxylase activity,heme binding,aromatase activity	P12790_K253_M1	AHSVEKHKATLDPSA	GlyGly (K)	1.45003	0.00986861	0.0120342
P42932	Cct8	Old / Young	T-complex protein 1 subunit theta	protein binding,ATP binding,protein binding involved in protein folding,cadherin binding,unfolded protein binding	P42932_K7_M1	_MALHVPKAPGFAQM	GlyGly (K)	-0.835426	0.00987301	0.0120342
P60904	Dnajc5	Old / Young	DnaJ homolog subfamily C member 5	glycoprotein binding,protein binding,ATP-dependent protein binding	P60904_K46_M1	ALKYHPDKNPDNPEA	GlyGly (K)	0.95099	0.00990795	0.0120584
P00329	Adh1	Old / Young	Alcohol dehydrogenase 1	alcohol dehydrogenase (NAD) activity,alcohol dehydrogenase activity, zinc-dependent,zinc ion binding,protein homodimerization activity	P00329_K6_M1	__MSTAGKVIKCKAA	GlyGly (K)	0.303525	0.00991075	0.0120584
P25444	Rps2	Old / Young	40S ribosomal protein S2	RNA binding,mRNA binding,structural constituent of ribosome,fibroblast growth factor binding,enzyme binding,protein complex binding,cadherin binding	P25444_K263_M1	WKETVFTKSPYQEFT	GlyGly (K)	0.562292	0.00991364	0.0120584
P26043	Rdx	Old / Young	Radixin	RNA binding,actin binding,protein binding,protein domain specific binding,protein homodimerization activity,cadherin binding,ATPase binding	P26043_K371_M1	ELEEQTRKALELEQE	GlyGly (K)	-1.57123	0.00992895	0.0120677
Q9EQP2	Ehd4	Old / Young	EH domain-containing protein 4	calcium ion binding,protein binding,ATP binding,GTP binding,cadherin binding	Q9EQP2_K165_M1	PGILSGEKQRISRGY	GlyGly (K)	2.53034	0.00993166	0.0120677
Q8CDN6	Txnl1	Old / Young	Thioredoxin-like protein 1	thioredoxin-disulfide reductase activity,protein disulfide oxidoreductase activity,disulfide oxidoreductase activity,oxidoreductase activity, acting on a sulfur group of donors, disulfide as acceptor,protein-disulfide reductase activity	Q8CDN6_K5_M1	___MVGVKPVGSDPD	GlyGly (K)	-1.74499	0.00995745	0.0120927
P62192	Psmc1	Old / Young	26S protease regulatory subunit 4	RNA binding,ATP binding,TBP-class protein binding,proteasome-activating ATPase activity	P62192_K24_M1	DDKDKKKKYEPPVPT	GlyGly (K)	-0.570369	0.00997163	0.0121036
O35226	Psmd4	Old / Young	26S proteasome non-ATPase regulatory subunit 4	RNA binding,transcription factor binding,polyubiquitin binding,identical protein binding	O35226_K40_M1	VNIVCHSKTRSNPEN	GlyGly (K)	0.480804	0.00998536	0.0121076
P97872	Fmo5	Old / Young	Dimethylaniline monooxygenase [N-oxide-forming] 5	N,N-dimethylaniline monooxygenase activity,flavin adenine dinucleotide binding,NADP binding	P97872_K497_M1	TTEDRVRKPLMTRVV	GlyGly (K)	0.930535	0.0100521	0.0121631
O88587	Comt	Old / Young	Catechol O-methyltransferase	magnesium ion binding,catechol O-methyltransferase activity,Requires Ontology	O88587_K264_M1	GPGSSPVKS______	GlyGly (K)	-0.679357	0.0100695	0.0121778
P16858	Gapdh	Old / Young	Glyceraldehyde-3-phosphate dehydrogenase	glyceraldehyde-3-phosphate dehydrogenase (NAD+) (phosphorylating) activity,protein binding,microtubule binding,aspartic-type endopeptidase inhibitor activity,enzyme binding,peptidyl-cysteine S-nitrosylase activity,identical protein binding,NADP binding,NAD binding,disordered domain specific binding	P16858_K225_M1	VIPELNGKLTGMAFR	GlyGly (K)	1.92367	0.0101651	0.0122679
Q60991	Cyp7b1	Old / Young	25-hydroxycholesterol 7-alpha-hydroxylase	iron ion binding,oxysterol 7-alpha-hydroxylase activity,heme binding	Q60991_K105_M1	QYVTKNPKQLSFQKF	GlyGly (K)	-2.32026	0.0101873	0.0122859
Q64459	Cyp3a11	Old / Young	Cytochrome P450 3A11	monooxygenase activity,iron ion binding,oxidoreductase activity,heme binding,aromatase activity,estrogen 16-alpha-hydroxylase activity	Q64459_K143_M1	TFTSGKLKEMFPVIE	GlyGly (K)	-1.19437	0.010202	0.0122859
P09411	Pgk1	Old / Young	Phosphoglycerate kinase 1	phosphoglycerate kinase activity,ATP binding,protein-disulfide reductase activity	P09411_K184_M1	VGVNLPQKAGGFLMK	GlyGly (K)	1.33936	0.010222	0.0122859
P01901	H2-K1	Old / Young	H-2 class I histocompatibility antigen, K-B alpha chain	RNA binding,receptor binding,protein binding,beta-2-microglobulin binding,peptide antigen binding,T cell receptor binding,TAP binding	P01901_K338_M1	RRRNTGGKGGDYALA	GlyGly (K)	1.33204	0.0102272	0.0122859
P55264	Adk	Old / Young	Adenosine kinase	RNA binding,adenosine kinase activity,ATP binding,metal ion binding,carbohydrate kinase activity	P55264_K116_M1	DKFGEILKRKAADAH	GlyGly (K)	2.60326	0.0102277	0.0122859
Q9JII5	Dazap1	Old / Young	DAZ-associated protein 1	RNA binding,RNA stem-loop binding	Q9JII5_K194_M1	RAEPRDSKNQAPGQP	GlyGly (K)	0.835412	0.0102523	0.0123055
P23927	Cryab	Old / Young	Alpha-crystallin B chain	structural constituent of eye lens,protein binding,microtubule binding,identical protein binding,protein homodimerization activity,metal ion binding,unfolded protein binding	P23927_K90_M1	HFSPEELKVKVLGDV	GlyGly (K)	-1.89919	0.010344	0.0123936
O70404	Vamp8	Old / Young	Vesicle-associated membrane protein 8	SNARE binding,SNAP receptor activity,protein binding,chloride channel inhibitor activity	O70404_K59_M1	EATSEHFKTTSQKVA	GlyGly (K)	1.38926	0.010372	0.0124208
P60766	Cdc42	Old / Young	Cell division control protein 42 homolog	GTPase activity,protein binding,GTP binding,protein kinase binding,GTP-dependent protein binding,mitogen-activated protein kinase kinase kinase binding,thioesterase binding,GBD domain binding,apolipoprotein A-I receptor binding,identical protein binding,Rho GDP-dissociation inhibitor binding,ubiquitin protein ligase activity	P60766_K135_M1	KLAKNKQKPITPETA	GlyGly (K)	0.656991	0.0104099	0.0124533
P35123	Usp4	Old / Young	Ubiquitin carboxyl-terminal hydrolase 4	thiol-dependent ubiquitin-specific protease activity,protein binding,adenosine receptor binding,identical protein binding,metal ion binding	P35123_K232_M1	PRQSLQSKSSTAPSR	GlyGly (K)	-1.15115	0.0104768	0.0125006
P51658	Hsd17b2	Old / Young	Estradiol 17-beta-dehydrogenase 2	estradiol 17-beta-dehydrogenase activity,testosterone dehydrogenase (NAD+) activity	P51658_K305_M1	QDYVHTQKLIIPTLK	GlyGly (K)	-1.76943	0.0104818	0.0125006
P61982	Ywhag	Old / Young	14-3-3 protein gamma	RNA binding,actin binding,protein kinase C binding,insulin-like growth factor receptor binding,protein binding,protein domain specific binding,receptor tyrosine kinase binding	P61982_K69_M1	VISSIEQKTSADGNE	GlyGly (K)	0.390745	0.0105854	0.0126048
Q9JKF1	Iqgap1	Old / Young	Ras GTPase-activating-like protein IQGAP1	protein binding,calmodulin binding,phosphatidylinositol-3,4,5-trisphosphate binding,Rho GTPase binding,protein kinase binding,protein phosphatase binding,protein domain specific binding,protein complex binding,protein serine/threonine kinase activator activity,S100 protein binding,cadherin binding,Rac GTPase binding,mitogen-activated protein kinase binding	Q9JKF1_K953_M1	SDMMMINKQKGGLKA	GlyGly (K)	1.38489	0.0106321	0.0126344
Q61419	Cmah	Old / Young	Cytidine monophosphate-N-acetylneuraminic acid hydroxylase	CMP-N-acetylneuraminate monooxygenase activity,metal ion binding,2 iron, 2 sulfur cluster binding	Q61419_K378_M1	YIKETNTKNDPNQLN	GlyGly (K)	-2.50538	0.0108482	0.0128483
P60335	Pcbp1	Old / Young	Poly(rC)-binding protein 1	RNA polymerase II transcription factor activity, sequence-specific DNA binding,single-stranded DNA binding,RNA binding,mRNA binding,mRNA 3'-UTR binding,protein binding,translation activator activity,cadherin binding,sequence-specific single stranded DNA binding	P60335_K314_M1	QMSGAQIKIANPVEG	GlyGly (K)	0.645079	0.0108508	0.0128483
P63037	Dnaja1	Old / Young	DnaJ homolog subfamily A member 1	G-protein coupled receptor binding,ATPase activator activity,protein binding,ATP binding,Hsp70 protein binding,Tat protein binding,ubiquitin protein ligase binding,metal ion binding,low-density lipoprotein particle receptor binding,unfolded protein binding,chaperone binding,C3HC4-type RING finger domain binding	P63037_K44_M1	KNPNEGEKFKQISQA	GlyGly (K)	-2.28347	0.0108774	0.0128732
P43277	Hist1h1d	Old / Young	Histone H1.3	DNA binding,RNA binding,protein binding,chromatin DNA binding	P43277_K64_M1	GVSLAALKKALAAAG	GlyGly (K)	1.03159	0.0108881	0.0128793
P09581	Csf1r	Old / Young	Macrophage colony-stimulating factor 1 receptor	transmembrane receptor protein tyrosine kinase activity,macrophage colony-stimulating factor receptor activity,protein binding,ATP binding,protein phosphatase binding,cytokine binding,protein homodimerization activity	P09581_K604_M1	ATAFGLGKEDAVLKV	GlyGly (K)	3.87473	0.0109324	0.0129252
O88844	Idh1	Old / Young	Isocitrate dehydrogenase [NADP] cytoplasmic	magnesium ion binding,isocitrate dehydrogenase activity,isocitrate dehydrogenase (NADP+) activity,receptor binding,protein homodimerization activity,cadherin binding,NADP binding,NAD binding,(R)-2-hydroxyglutarate dehydrogenase activity	O88844_K58_M1	ATNDQVTKDAAEAIK	GlyGly (K)	2.39216	0.0109692	0.012962
Q8C196	Cps1	Old / Young	Carbamoyl-phosphate synthase [ammonia], mitochondrial	carbamoyl-phosphate synthase (ammonia) activity,carbamoyl-phosphate synthase (glutamine-hydrolyzing) activity,endopeptidase activity,calcium ion binding,protein binding,ATP binding,phospholipid binding,glutamate binding,protein complex binding,modified amino acid binding	Q8C196_K840_M1	WPANLDLKKELSEPS	GlyGly (K)	-1.19668	0.0109928	0.0129679
P0C0S6;Q3THW5	H2afz;H2afv	Old / Young	Histone H2A.Z;Histone H2A.V	RNA polymerase II core promoter proximal region sequence-specific DNA binding,RNA polymerase II core promoter sequence-specific DNA binding,RNA polymerase II distal enhancer sequence-specific DNA binding,DNA binding,chromatin DNA binding,nucleosomal DNA binding,protein heterodimerization activity;DNA binding,protein heterodimerization activity	P0C0S6_K121_M2	IHKSLIGKKGQQKTV	GlyGly (K)	-0.959934	0.0110097	0.0129679
P0C0S6;Q3THW5	H2afz;H2afv	Old / Young	Histone H2A.Z;Histone H2A.V	RNA polymerase II core promoter proximal region sequence-specific DNA binding,RNA polymerase II core promoter sequence-specific DNA binding,RNA polymerase II distal enhancer sequence-specific DNA binding,DNA binding,chromatin DNA binding,nucleosomal DNA binding,protein heterodimerization activity;DNA binding,protein heterodimerization activity	P0C0S6_K122_M2	HKSLIGKKGQQKTV_	GlyGly (K)	-0.959934	0.0110097	0.0129679
P0C0S6;Q3THW5	H2afz;H2afv	Old / Young	Histone H2A.Z;Histone H2A.V	RNA polymerase II core promoter proximal region sequence-specific DNA binding,RNA polymerase II core promoter sequence-specific DNA binding,RNA polymerase II distal enhancer sequence-specific DNA binding,DNA binding,chromatin DNA binding,nucleosomal DNA binding,protein heterodimerization activity;DNA binding,protein heterodimerization activity	Q3THW5_K121_M2	IHKSLIGKKGQQKTA	GlyGly (K)	-0.959934	0.0110097	0.0129679
P0C0S6;Q3THW5	H2afz;H2afv	Old / Young	Histone H2A.Z;Histone H2A.V	RNA polymerase II core promoter proximal region sequence-specific DNA binding,RNA polymerase II core promoter sequence-specific DNA binding,RNA polymerase II distal enhancer sequence-specific DNA binding,DNA binding,chromatin DNA binding,nucleosomal DNA binding,protein heterodimerization activity;DNA binding,protein heterodimerization activity	Q3THW5_K122_M2	HKSLIGKKGQQKTA_	GlyGly (K)	-0.959934	0.0110097	0.0129679
P48678	Lmna	Old / Young	Prelamin-A/C	structural molecule activity,protein binding,identical protein binding	P48678_K450_M1	EEVDEEGKFVRLRNK	GlyGly (K)	1.38567	0.0110132	0.0129679
;P05213	;Tuba1b	Old / Young	(Bos taurus) similar to alpha-tubulin I isoform 1;Tubulin alpha-1B chain	;double-stranded RNA binding,GTPase activity,structural constituent of cytoskeleton,protein binding,GTP binding,ubiquitin protein ligase binding	ENSEMBL:ENSBTAP00000016242_K336_M1	NAAIATIKTKRSIQF	GlyGly (K)	-3.7922	0.0110592	0.0130081
;P05213	;Tuba1b	Old / Young	(Bos taurus) similar to alpha-tubulin I isoform 1;Tubulin alpha-1B chain	;double-stranded RNA binding,GTPase activity,structural constituent of cytoskeleton,protein binding,GTP binding,ubiquitin protein ligase binding	P05213_K336_M1	NAAIATIKTKRSIQF	GlyGly (K)	-3.7922	0.0110592	0.0130081
O88811	Stam2	Old / Young	Signal transducing adapter molecule 2	protein binding	O88811_K156_M1	QTVAAAAKNGTSLNK	GlyGly (K)	0.961961	0.0110641	0.0130081
P48776	Tdo2	Old / Young	Tryptophan 2,3-dioxygenase	tryptophan 2,3-dioxygenase activity,amino acid binding,oxygen binding,heme binding,identical protein binding,metal ion binding	P48776_K225_M1	NGFNFWGKFEKNILK	GlyGly (K)	-1.81651	0.011105	0.0130495
Q5YD48	A1cf	Old / Young	APOBEC1 complementation factor	RNA binding,single-stranded RNA binding,protein binding,double-stranded RNA binding	Q5YD48_K16_M1	DGLSGTQKEAALRAL	GlyGly (K)	-2.53833	0.0111654	0.0131006
Q76MZ3	Ppp2r1a	Old / Young	Serine/threonine-protein phosphatase 2A 65 kDa regulatory subunit A alpha isoform	antigen binding,protein serine/threonine phosphatase activity,protein binding,protein phosphatase regulator activity,protein heterodimerization activity	Q76MZ3_K272_M1	DKFTELQKAVGPEIT	GlyGly (K)	2.20027	0.0111724	0.0131021
Q91VS7	Mgst1	Old / Young	Microsomal glutathione S-transferase 1	glutathione transferase activity,glutathione peroxidase activity	Q91VS7_K42_M1	AFQRITNKVFANPED	GlyGly (K)	-1.12292	0.0111933	0.0131201
Q9DD20	Mettl7b	Old / Young	Methyltransferase-like protein 7B	methyltransferase activity	Q9DD20_K105_M1	DPNPNFEKFLTKSMA	GlyGly (K)	-1.1183	0.011205	0.0131205
P97390	Vps45	Old / Young	Vacuolar protein sorting-associated protein 45	protein binding	P97390_K450_M1	KDAVAITKQFLKGLK	GlyGly (K)	1.93679	0.0113675	0.013284
Q9WVJ2	Psmd13	Old / Young	26S proteasome non-ATPase regulatory subunit 13	endopeptidase activity,structural molecule activity	Q9WVJ2_K115_M1	DEAVILCKTAIGALK	GlyGly (K)	0.934793	0.0113895	0.0132897
Q64337	Sqstm1	Old / Young	Sequestosome-1	transcription cofactor activity,protein kinase C binding,protein binding,zinc ion binding,enzyme binding,protein kinase binding,ubiquitin protein ligase binding,SH2 domain binding,identical protein binding,protein homodimerization activity,ubiquitin binding,K63-linked polyubiquitin binding	Q64337_K437_M1	LDTIQYSKHPPPL__	GlyGly (K)	2.10097	0.0113974	0.0132922
Q00623	Apoa1	Old / Young	Apolipoprotein A-I	beta-amyloid binding,lipid transporter activity,protein binding,phospholipid binding,phospholipid transporter activity,high-density lipoprotein particle binding,lipid binding,cholesterol binding,cholesterol transporter activity,enzyme binding,heat shock protein binding,phosphatidylcholine binding,apolipoprotein receptor binding,apolipoprotein A-I receptor binding,identical protein binding,chemore…	Q00623_K46_M1	NVYVDAVKDSGRDYV	GlyGly (K)	2.2561	0.0114113	0.0133017
Q8CIM7	Cyp2d26	Old / Young	Cytochrome P450 2D26	iron ion binding,steroid hydroxylase activity,heme binding,aromatase activity	Q8CIM7_K120_M1	IGYGHKSKGVILAPY	GlyGly (K)	-0.667513	0.0114178	0.0133026
Q9CRG1	Tm7sf3	Old / Young	Transmembrane 7 superfamily member 3	molecular_function	Q9CRG1_K553_M1	RIKELFQKEQPAGER	GlyGly (K)	0.809102	0.0114481	0.0133178
Q810A3	Ttc9c	Old / Young	Tetratricopeptide repeat protein 9C		Q810A3_K12_M1	LQEAQVYKEEGNQRY	GlyGly (K)	-0.436454	0.0116781	0.0135719
Q8VDN2	Atp1a1	Old / Young	Sodium/potassium-transporting ATPase subunit alpha-1	sodium:potassium-exchanging ATPase activity,protein binding,ATP binding,phosphatase activity,protein kinase binding,protein domain specific binding,ankyrin binding,potassium ion binding,sodium ion binding,ADP binding,phosphatidylinositol 3-kinase binding,chaperone binding,steroid hormone binding	Q8VDN2_K9_M1	GKGVGRDKYEPAAVS	GlyGly (K)	1.48845	0.0116959	0.0135857
P48678	Lmna	Old / Young	Prelamin-A/C	structural molecule activity,protein binding,identical protein binding	P48678_K32_M1	RITRLQEKEDLQELN	GlyGly (K)	1.52839	0.0117578	0.0136304
Q9Z1Z0	Uso1	Old / Young	General vesicular transport factor p115	RNA binding,protein binding,protein transporter activity,cadherin binding	Q9Z1Z0_K698_M1	ASQIQQHKDQYNLLK	GlyGly (K)	-2.21938	0.0117709	0.0136319
P52196	Tst	Old / Young	Thiosulfate sulfurtransferase	thiosulfate sulfurtransferase activity,5S rRNA binding	P52196_K224_M1	LTKDGFEKSPEELRA	GlyGly (K)	2.44388	0.0117779	0.0136332
Q9DBF1	Aldh7a1	Old / Young	Alpha-aminoadipic semialdehyde dehydrogenase	L-aminoadipate-semialdehyde dehydrogenase activity,betaine-aldehyde dehydrogenase activity	Q9DBF1_K462_M1	LSSSIFTKDLGRIFR	GlyGly (K)	0.879519	0.01179	0.0136405
P48776	Tdo2	Old / Young	Tryptophan 2,3-dioxygenase	tryptophan 2,3-dioxygenase activity,amino acid binding,oxygen binding,heme binding,identical protein binding,metal ion binding	P48776_K164_M1	QFRLLENKIGVLQSL	GlyGly (K)	-2.80602	0.0118359	0.0136867
Q9DAS9	Gng12	Old / Young	Guanine nucleotide-binding protein G(I)/G(S)/G(O) subunit gamma-12	signal transducer activity,PDZ domain binding,phosphate ion binding	Q9DAS9_K34_M1	IERIKVSKASADLMS	GlyGly (K)	0.658082	0.011861	0.0136954
P14824	Anxa6	Old / Young	Annexin A6	calcium ion binding,GTP binding,calcium-dependent phospholipid binding,lipid binding,ligand-gated ion channel activity,cholesterol binding,protein homodimerization activity,calcium-dependent protein binding	P14824_K102_M1	YCDAKEIKDAISGVG	GlyGly (K)	1.85955	0.0118733	0.0137027
Q9DBW0	Cyp4v2	Old / Young	Cytochrome P450 4V2	monooxygenase activity,iron ion binding,oxidoreductase activity, acting on paired donors, with incorporation or reduction of molecular oxygen,heme binding	Q9DBW0_K412_M1	DCEVGGYKVTKGTEA	GlyGly (K)	-1.00046	0.0118941	0.0137051
Q8VCW4	Unc93b1	Old / Young	Protein unc-93 homolog B1	protein binding,protein transporter activity,Toll-like receptor binding	Q8VCW4_K582_M1	EPAGPCRKPCPYEQA	GlyGly (K)	2.00994	0.011899	0.0137051
Q9JHI9	Slc40a1	Old / Young	Solute carrier family 40 member 1	receptor activity,iron ion transmembrane transporter activity,protein binding,ferrous iron transmembrane transporter activity,peptide hormone binding,iron channel activity	Q9JHI9_K269_M1	GTHLMGEKDSNIREL	GlyGly (K)	2.60977	0.0119939	0.0137939
Q61176	Arg1	Old / Young	Arginase-1	arginase activity,manganese ion binding	Q61176_K17_M1	IIGAPFSKGQPRGGV	GlyGly (K)	0.605285	0.0120159	0.0138111
P58252	Eef2	Old / Young	Elongation factor 2	p53 binding,RNA binding,translation elongation factor activity,GTPase activity,protein binding,GTP binding,5S rRNA binding,protein kinase binding,ribosome binding,cadherin binding,actin filament binding	P58252_K605_M1	KHNRLYMKARPFPDG	GlyGly (K)	0.686701	0.0120208	0.0138111
P63325	Rps10	Old / Young	40S ribosomal protein S10	RNA binding,structural constituent of ribosome	P63325_K138_M2	AVPPGADKKAEAGAG	GlyGly (K)	0.283772	0.0120475	0.0138213
P63325	Rps10	Old / Young	40S ribosomal protein S10	RNA binding,structural constituent of ribosome	P63325_K139_M2	VPPGADKKAEAGAGS	GlyGly (K)	0.283772	0.0120475	0.0138213
Q9EQK5	Mvp	Old / Young	Major vault protein	protein kinase binding,protein phosphatase binding,identical protein binding	Q9EQK5_K444_M1	RGQKGTAKVLQPSAA	GlyGly (K)	0.429474	0.0121534	0.0139359
Q922D8	Mthfd1	Old / Young	C-1-tetrahydrofolate synthase, cytoplasmic	formate-tetrahydrofolate ligase activity,methenyltetrahydrofolate cyclohydrolase activity,methylenetetrahydrofolate dehydrogenase (NAD+) activity,methylenetetrahydrofolate dehydrogenase (NADP+) activity,ATP binding	Q922D8_K370_M1	LKHQPDGKYVVVTGI	GlyGly (K)	0.928288	0.0122154	0.0140001
Q8VDD5	Myh9	Old / Young	Myosin-9	microfilament motor activity,RNA binding,actin binding,protein binding,calmodulin binding,ATP binding,ATPase activity,protein domain specific binding,actin-dependent ATPase activity,protein homodimerization activity,protein anchor,ADP binding,cadherin binding,actin filament binding	Q8VDD5_K142_M1	VEMYKGKKRHEMPPH	GlyGly (K)	3.78084	0.0122478	0.0140303
Q8VDJ3	Hdlbp	Old / Young	Vigilin	RNA binding,cadherin binding	Q8VDJ3_K274_M1	EIVFTGEKEQLAQAV	GlyGly (K)	-2.40274	0.0123216	0.0140785
P70349	Hint1	Old / Young	Histidine triad nucleotide-binding protein 1	nucleotide binding,hydrolase activity	P70349_K21_M1	GGDTIFGKIIRKEIP	GlyGly (K)	1.53308	0.0123238	0.0140785
O88502	Pde8a	Old / Young	High affinity cAMP-specific and IBMX-insensitive 3',5'-cyclic phosphodiesterase 8A	3',5'-cyclic-AMP phosphodiesterase activity,kinase binding,metal ion binding	O88502_K264_M1	AQVPINEKKGDLLDA	GlyGly (K)	1.05042	0.0123316	0.0140785
P00329	Adh1	Old / Young	Alcohol dehydrogenase 1	alcohol dehydrogenase (NAD) activity,alcohol dehydrogenase activity, zinc-dependent,zinc ion binding,protein homodimerization activity	P00329_K340_M1	VADFMAKKFPLDPLI	GlyGly (K)	1.22071	0.0123401	0.0140785
P10649	Gstm1	Old / Young	Glutathione S-transferase Mu 1	glutathione transferase activity,protein binding,identical protein binding,protein homodimerization activity,protein heterodimerization activity	P10649_K144_M1	LYSEFLGKRPWFAGD	GlyGly (K)	1.4294	0.0123493	0.0140785
P31651	Slc6a12	Old / Young	Sodium- and chloride-dependent betaine transporter	transporter activity,neurotransmitter:sodium symporter activity,gamma-aminobutyric acid:sodium symporter activity	P31651_K28_M1	EGEMMDQKGKDQVKD	GlyGly (K)	2.00332	0.0123565	0.0140785
P28667	Marcksl1	Old / Young	MARCKS-related protein	actin binding,calmodulin binding	P28667_K157_M1	ESQEPQAKGAEASAA	GlyGly (K)	1.43772	0.0124232	0.0141387
Q80XL6	Acad11	Old / Young	Acyl-CoA dehydrogenase family member 11	acyl-CoA dehydrogenase activity,long-chain-acyl-CoA dehydrogenase activity,very-long-chain-acyl-CoA dehydrogenase activity,flavin adenine dinucleotide binding,medium-chain-acyl-CoA dehydrogenase activity	Q80XL6_K368_M1	TPPQADAKSQLFAQS	GlyGly (K)	1.82318	0.0124277	0.0141387
Q9D883	U2af1	Old / Young	Splicing factor U2AF 35 kDa subunit	protein binding,pre-mRNA 3'-splice site binding,metal ion binding,RS domain binding	Q9D883_K125_M1	RREEDAEKAVIDLNN	GlyGly (K)	-2.00601	0.0125522	0.0142664
Q8R1X6	Spg20	Old / Young	Spartin	protein binding,ubiquitin protein ligase binding	Q8R1X6_K523_M1	HVKKHGSKLVPESLK	GlyGly (K)	-0.861405	0.0125598	0.014268
Q58A65	Spag9	Old / Young	C-Jun-amino-terminal kinase-interacting protein 4	MAP-kinase scaffold activity,protein binding,JUN kinase binding,kinesin binding,receptor signaling complex scaffold activity,mitogen-activated protein kinase p38 binding	Q58A65_K178_M1	MEHLERTKLHQLSGS	GlyGly (K)	0.800151	0.0126252	0.0143353
Q9WUP7	Uchl5	Old / Young	Ubiquitin carboxyl-terminal hydrolase isozyme L5	RNA binding,thiol-dependent ubiquitin-specific protease activity,endopeptidase inhibitor activity,proteasome binding	Q9WUP7_K282_M1	VQKLKRYKIENIRRK	GlyGly (K)	-0.56611	0.0126488	0.014354
P47738	Aldh2	Old / Young	Aldehyde dehydrogenase, mitochondrial	aldehyde dehydrogenase (NAD) activity,protein binding,NAD binding	P47738_K385_M1	SGQQEGAKLLCGGGA	GlyGly (K)	3.57448	0.0126891	0.0143797
P60843	Eif4a1	Old / Young	Eukaryotic initiation factor 4A-I	RNA binding,double-stranded RNA binding,translation initiation factor activity,ATP-dependent RNA helicase activity,protein binding,ATP binding	P60843_K309_M1	MHGDMDQKERDVIMR	GlyGly (K)	-1.4038	0.0128793	0.0145715
O35488	Slc27a2	Old / Young	Very long-chain acyl-CoA synthetase	long-chain fatty acid-CoA ligase activity,receptor binding,ATP binding,fatty acid transporter activity,enzyme binding,very long-chain fatty acid-CoA ligase activity,phytanate-CoA ligase activity,pristanate-CoA ligase activity,decanoate--CoA ligase activity	O35488_K442_M1	FIGYAGGKTQTEKKK	GlyGly (K)	-0.674318	0.012928	0.0145715
P97872	Fmo5	Old / Young	Dimethylaniline monooxygenase [N-oxide-forming] 5	N,N-dimethylaniline monooxygenase activity,flavin adenine dinucleotide binding,NADP binding	P97872_K398_M1	QVFKGLKKLPSQSEM	GlyGly (K)	1.29229	0.0129449	0.0145715
Q8C196	Cps1	Old / Young	Carbamoyl-phosphate synthase [ammonia], mitochondrial	carbamoyl-phosphate synthase (ammonia) activity,carbamoyl-phosphate synthase (glutamine-hydrolyzing) activity,endopeptidase activity,calcium ion binding,protein binding,ATP binding,phospholipid binding,glutamate binding,protein complex binding,modified amino acid binding	Q8C196_K935_M1	TRELRLKKNIHPWVK	GlyGly (K)	-0.855006	0.0129537	0.0145715
P62748;P84075;Q91X97	Hpcal1;Hpca;Ncald	Old / Young	Hippocalcin-like protein 1;Neuron-specific calcium-binding protein hippocalcin;Neurocalcin-delta	calcium ion binding,protein binding;actin binding,calcium ion binding,protein binding,kinase binding,identical protein binding;actin binding,calcium ion binding,tubulin binding,clathrin binding,alpha-tubulin binding	P62748_K137_M1	KMVSSVMKMPEDEST	GlyGly (K)	1.67155	0.0129884	0.0145715
P62748;P84075;Q91X97	Hpcal1;Hpca;Ncald	Old / Young	Hippocalcin-like protein 1;Neuron-specific calcium-binding protein hippocalcin;Neurocalcin-delta	calcium ion binding,protein binding;actin binding,calcium ion binding,protein binding,kinase binding,identical protein binding;actin binding,calcium ion binding,tubulin binding,clathrin binding,alpha-tubulin binding	P84075_K137_M1	KMVSSVMKMPEDEST	GlyGly (K)	1.67155	0.0129884	0.0145715
P62748;P84075;Q91X97	Hpcal1;Hpca;Ncald	Old / Young	Hippocalcin-like protein 1;Neuron-specific calcium-binding protein hippocalcin;Neurocalcin-delta	calcium ion binding,protein binding;actin binding,calcium ion binding,protein binding,kinase binding,identical protein binding;actin binding,calcium ion binding,tubulin binding,clathrin binding,alpha-tubulin binding	Q91X97_K137_M1	KMVSSVMKMPEDEST	GlyGly (K)	1.67155	0.0129884	0.0145715
Q9EQ06	Hsd17b11	Old / Young	Estradiol 17-beta-dehydrogenase 11	estradiol 17-beta-dehydrogenase activity,steroid dehydrogenase activity	Q9EQ06_K82_M1	ETAAKCRKLGAQAHP	GlyGly (K)	-0.112377	0.0130026	0.0145715
Q8R010	Aimp2	Old / Young	Aminoacyl tRNA synthase complex-interacting multifunctional protein 2	protein binding,protein complex scaffold	Q8R010_K70_M1	LKRLYELKAAVDGLS	GlyGly (K)	3.77492	0.0130271	0.0145848
O88844	Idh1	Old / Young	Isocitrate dehydrogenase [NADP] cytoplasmic	magnesium ion binding,isocitrate dehydrogenase activity,isocitrate dehydrogenase (NADP+) activity,receptor binding,protein homodimerization activity,cadherin binding,NADP binding,NAD binding,(R)-2-hydroxyglutarate dehydrogenase activity	O88844_K159_M1	VEITYTPKDGTQKVT	GlyGly (K)	-0.202415	0.0130418	0.0145943
P97501	Fmo3	Old / Young	Dimethylaniline monooxygenase [N-oxide-forming] 3	monooxygenase activity,N,N-dimethylaniline monooxygenase activity,trimethylamine monooxygenase activity,flavin adenine dinucleotide binding,NADP binding	P97501_K478_M1	FRLVGPGKWSGARNA	GlyGly (K)	1.61538	0.0130953	0.0146377
P09411	Pgk1	Old / Young	Phosphoglycerate kinase 1	phosphoglycerate kinase activity,ATP binding,protein-disulfide reductase activity	P09411_K323_M1	CGTESSKKYAEAVGR	GlyGly (K)	2.20303	0.0130996	0.0146377
P58774	Tpm2	Old / Young	Tropomyosin beta chain	structural constituent of cytoskeleton,protein binding,structural constituent of muscle,actin filament binding	P58774_K231_M1	EIKLLEEKLKEAETR	GlyGly (K)	-2.50517	0.0131217	0.0146554
P60766	Cdc42	Old / Young	Cell division control protein 42 homolog	GTPase activity,protein binding,GTP binding,protein kinase binding,GTP-dependent protein binding,mitogen-activated protein kinase kinase kinase binding,thioesterase binding,GBD domain binding,apolipoprotein A-I receptor binding,identical protein binding,Rho GDP-dissociation inhibitor binding,ubiquitin protein ligase activity	P60766_K128_M1	DDPSTIEKLAKNKQK	GlyGly (K)	1.70993	0.0131313	0.0146591
Q9D8E6	Rpl4	Old / Young	60S ribosomal protein L4	RNA binding,structural constituent of ribosome,protein binding	Q9D8E6_K364_M1	AATALATKSEKVVPE	GlyGly (K)	-0.165471	0.0131623	0.0146808
Q8C196	Cps1	Old / Young	Carbamoyl-phosphate synthase [ammonia], mitochondrial	carbamoyl-phosphate synthase (ammonia) activity,carbamoyl-phosphate synthase (glutamine-hydrolyzing) activity,endopeptidase activity,calcium ion binding,protein binding,ATP binding,phospholipid binding,glutamate binding,protein complex binding,modified amino acid binding	Q8C196_K841_M1	PANLDLKKELSEPSS	GlyGly (K)	-0.787831	0.0132786	0.0147883
Q8R420	Abca3	Old / Young	ATP-binding cassette sub-family A member 3	ATP binding,ATPase activity, coupled to transmembrane movement of substances	Q8R420_K1620_M1	AKVRSEGKQDALEEF	GlyGly (K)	1.83054	0.0133004	0.0148051
Q8JZR0	Acsl5	Old / Young	Long-chain-fatty-acid--CoA ligase 5	long-chain fatty acid-CoA ligase activity,ATP binding,decanoate--CoA ligase activity	Q8JZR0_K668_M1	AKRVELAKFFQTQIK	GlyGly (K)	2.74624	0.0133485	0.0148496
P49429	Hpd	Old / Young	4-hydroxyphenylpyruvate dioxygenase	4-hydroxyphenylpyruvate dioxygenase activity,metal ion binding	P49429_K116_M1	KARERGAKIVREPWV	GlyGly (K)	-0.700408	0.0133531	0.0148496
P29341	Pabpc1	Old / Young	Polyadenylate-binding protein 1	RNA binding,mRNA 3'-UTR binding,protein binding,protein C-terminus binding,poly(A) binding,poly(U) RNA binding	P29341_K108_M1	IFIKNLDKSIDNKAL	GlyGly (K)	0.552884	0.0133714	0.0148628
Q6ZPJ3	Ube2o	Old / Young	(E3-independent) E2 ubiquitin-conjugating enzyme UBE2O	RNA binding,ubiquitin-protein transferase activity,protein binding,ATP binding,ubiquitin protein ligase binding,ubiquitin protein ligase activity,ubiquitin conjugating enzyme activity	Q6ZPJ3_K127_M1	QWYPEGVKQHVKETK	GlyGly (K)	-1.93285	0.0134825	0.0149648
P12970	Rpl7a	Old / Young	60S ribosomal protein L7a	RNA binding,protein binding,cadherin binding	P12970_K37_M1	PLFEKRPKNFGIGQD	GlyGly (K)	0.890169	0.0135382	0.0150194
P51859	Hdgf	Old / Young	Hepatoma-derived growth factor	nucleotide binding,RNA polymerase II transcription corepressor activity,transcription corepressor binding,DNA binding,RNA binding,protein binding,growth factor activity,heparin binding	P51859_K39_M1	EMPEAAVKSTANKYQ	GlyGly (K)	1.0569	0.0135607	0.01503
E9PV24	Fga	Old / Young	Fibrinogen alpha chain	structural molecule activity,protein binding, bridging,metal ion binding,receptor binding,cell adhesion molecule binding	E9PV24_K485_M1	NFKEFGSKTHSDSDI	GlyGly (K)	2.76975	0.0136321	0.0151019
P70670;Q60817	Naca	Old / Young	Nascent polypeptide-associated complex subunit alpha, muscle-specific form;Nascent polypeptide-associated complex subunit alpha	DNA binding,transcription coactivator activity,TBP-class protein binding;	P70670_K2114_M1	AQLAAAEKFKVQGEA	GlyGly (K)	0.568657	0.0136497	0.0151038
P70670;Q60817	Naca	Old / Young	Nascent polypeptide-associated complex subunit alpha, muscle-specific form;Nascent polypeptide-associated complex subunit alpha	DNA binding,transcription coactivator activity,TBP-class protein binding;	Q60817_K142_M1	AQLAAAEKFKVQGEA	GlyGly (K)	0.568657	0.0136497	0.0151038
P70694	Akr1c6	Old / Young	Estradiol 17 beta-dehydrogenase 5	retinal dehydrogenase activity,aldo-keto reductase (NADP) activity,estradiol 17-beta-dehydrogenase activity,oxidoreductase activity, acting on NAD(P)H, quinone or similar compound as acceptor,androsterone dehydrogenase activity	P70694_K161_M1	CKDAGLAKSIGVSNF	GlyGly (K)	-1.29111	0.0136533	0.0151038
P99027	Rplp2	Old / Young	60S acidic ribosomal protein P2	structural constituent of ribosome	P99027_K25_M1	PSAKDIKKILDSVGI	GlyGly (K)	2.15647	0.0136649	0.0151095
P20852	Cyp2a5	Old / Young	Cytochrome P450 2A5	iron ion binding,coumarin 7-hydroxylase activity,arachidonic acid epoxygenase activity,steroid hydroxylase activity,enzyme binding,heme binding,aromatase activity	P20852_K162_M1	FLIDSFRKTNGAFID	GlyGly (K)	-1.97605	0.0136849	0.0151214
P28271	Aco1	Old / Young	Cytoplasmic aconitate hydratase	RNA binding,aconitate hydratase activity,iron-responsive element binding,metal ion binding,3 iron, 4 sulfur cluster binding,4 iron, 4 sulfur cluster binding	P28271_K464_M1	VEAGLSVKPYIKTSL	GlyGly (K)	0.993976	0.0136945	0.0151214
P63242	Eif5a	Old / Young	Eukaryotic translation initiation factor 5A-1	RNA binding,translation elongation factor activity,U6 snRNA binding,ribosome binding,protein N-terminus binding	P63242_K85_M1	NMDVPNIKRNDFQLI	GlyGly (K)	-0.847761	0.0137082	0.0151214
Q9CZX8	Rps19	Old / Young	40S ribosomal protein S19	RNA binding,structural constituent of ribosome,fibroblast growth factor binding,protein kinase binding,protein homodimerization activity	Q9CZX8_K143_M1	GQVAAANKKH_____	GlyGly (K)	1.28749	0.0137466	0.0151565
Q60902	Eps15l1	Old / Young	Epidermal growth factor receptor substrate 15-like 1	calcium ion binding,protein binding,cadherin binding	Q60902_K699_M1	KNPSLPSKLDPFESS	GlyGly (K)	1.9791	0.0137627	0.0151671
P46735	Myo1b	Old / Young	Unconventional myosin-Ib	microfilament motor activity,calmodulin binding,ATP binding,phosphatidylinositol-4,5-bisphosphate binding,phosphatidylinositol-3,4,5-trisphosphate binding,cadherin binding,actin filament binding	P46735_K588_M1	LMRNLQTKNPNYIRC	GlyGly (K)	-1.10542	0.0137731	0.0151714
P53810	Pitpna	Old / Young	Phosphatidylinositol transfer protein alpha isoform	phospholipid binding,lipid binding,phosphatidylcholine transporter activity,phosphatidylinositol transporter activity,phosphatidylcholine binding,phosphatidylinositol binding	P53810_K68_M1	KIYHLQSKVPTFVRM	GlyGly (K)	2.09915	0.0137832	0.0151752
O88844	Idh1	Old / Young	Isocitrate dehydrogenase [NADP] cytoplasmic	magnesium ion binding,isocitrate dehydrogenase activity,isocitrate dehydrogenase (NADP+) activity,receptor binding,protein homodimerization activity,cadherin binding,NADP binding,NAD binding,(R)-2-hydroxyglutarate dehydrogenase activity	O88844_K87_M1	EKRVEEFKLKQMWKS	GlyGly (K)	-0.214145	0.0138017	0.0151884
P40142	Tkt	Old / Young	Transketolase	transketolase activity,protein homodimerization activity,metal ion binding,cofactor binding	P40142_K310_M1	MPTPPSYKVGDKIAT	GlyGly (K)	0.286384	0.0139074	0.0152838
P06745	Gpi	Old / Young	Glucose-6-phosphate isomerase	glucose-6-phosphate isomerase activity,cytokine activity,protein binding,growth factor activity,intramolecular transferase activity,ubiquitin protein ligase binding,monosaccharide binding	P06745_K12_M1	TRNPQFQKLLEWHRA	GlyGly (K)	1.84359	0.0139153	0.0152838
Q61792	Lasp1	Old / Young	LIM and SH3 domain protein 1	protein binding,ion transmembrane transporter activity,cadherin binding,metal ion binding,actin filament binding	Q61792_K75_M1	TPENLRLKQQSELQS	GlyGly (K)	1.37871	0.0139282	0.0152838
Q9DCG6	Pbld1	Old / Young	Phenazine biosynthesis-like domain-containing protein 1	isomerase activity,identical protein binding	Q9DCG6_K189_M1	EPLPAIEKTGKVRGL	GlyGly (K)	-0.59304	0.0139398	0.0152838
P46471	Psmc2	Old / Young	26S protease regulatory subunit 7	protein binding,ATP binding,ATPase activity,TBP-class protein binding,proteasome-activating ATPase activity	P46471_K116_M1	PKYIINVKQFAKFVV	GlyGly (K)	-0.54503	0.0139407	0.0152838
P15261	Ifngr1	Old / Young	Interferon gamma receptor 1	cytokine receptor activity,cytokine binding	P15261_K292_M1	RKSIMLPKSLLSVVK	GlyGly (K)	3.07092	0.0139411	0.0152838
Q63ZW7	Inadl	Old / Young	InaD-like protein	protein binding	Q63ZW7_K1178_M1	VIPTVNNKGKTPAPN	GlyGly (K)	1.01437	0.0140229	0.0153518
P02088	Hbb-b1	Old / Young	Hemoglobin subunit beta-1	oxygen transporter activity,iron ion binding,oxygen binding,heme binding	P02088_K67_M1	KVKAHGKKVITAFND	GlyGly (K)	-0.976782	0.0140321	0.0153546
Q5NCM1	Slc17a4	Old / Young	Probable small intestine urate exporter	sodium:phosphate symporter activity	Q5NCM1_K8_M1	MSTGADLKAREGDIP	GlyGly (K)	0.935856	0.0140745	0.0153938
O09044	Snap23	Old / Young	Synaptosomal-associated protein 23	SNAP receptor activity,protein binding,syntaxin binding	O09044_K71_M1	KDMREAEKTLTELNK	GlyGly (K)	0.701658	0.0142568	0.0155639
P39447	Tjp1	Old / Young	Tight junction protein ZO-1	protein binding,calmodulin binding,protein C-terminus binding,protein domain specific binding,cadherin binding,connexin binding	P39447_K183_M1	VASSQPAKPTKVTLV	GlyGly (K)	0.903614	0.0143371	0.0156368
Q93092	Taldo1	Old / Young	Transaldolase	sedoheptulose-7-phosphate:D-glyceraldehyde-3-phosphate glyceronetransferase activity,monosaccharide binding	Q93092_K71_M1	EAIAYGKKLGGPQEE	GlyGly (K)	0.563284	0.0143509	0.015642
P62889	Rpl30	Old / Young	60S ribosomal protein L30	RNA binding,structural constituent of ribosome,selenocysteine insertion sequence binding	P62889_K9_M1	VAAKKTKKSLESINS	GlyGly (K)	-0.32814	0.0143775	0.0156588
Q9ET01	Pygl	Old / Young	Glycogen phosphorylase, liver form	purine nucleobase binding,protein binding,ATP binding,drug binding,glycogen phosphorylase activity,AMP binding,vitamin binding,pyridoxal phosphate binding,carbohydrate binding,bile acid binding,protein homodimerization activity	Q9ET01_K811_M1	KNIAASGKFSSDRTI	GlyGly (K)	0.597812	0.0145821	0.0158593
P07759	Serpina3k	Old / Young	Serine protease inhibitor A3K	serine-type endopeptidase inhibitor activity,protein binding	P07759_K351_M1	SGITETKKLSVSQVV	GlyGly (K)	-0.753765	0.0146125	0.0158775
P15626	Gstm2	Old / Young	Glutathione S-transferase Mu 2	glutathione transferase activity,enzyme binding,protein homodimerization activity,glutathione binding,protein heterodimerization activity	P15626_K32_M1	DTSYEDKKYTMGDAP	GlyGly (K)	2.25542	0.0146516	0.0158977
P34928	Apoc1	Old / Young	Apolipoprotein C-I	phospholipase inhibitor activity,fatty acid binding	P34928_K42_M1	ESIPDKLKEFGNTLE	GlyGly (K)	0.496335	0.0146814	0.0159226
Q8BP67	Rpl24	Old / Young	60S ribosomal protein L24	RNA binding,structural constituent of ribosome,cadherin binding	Q8BP67_K93_M1	SLADIMAKRNQKPEV	GlyGly (K)	-0.240447	0.014734	0.0159647
P05202	Got2	Old / Young	Aspartate aminotransferase, mitochondrial	RNA binding,L-aspartate:2-oxoglutarate aminotransferase activity,phospholipid binding,kynurenine-oxoglutarate transaminase activity,amino acid binding,enzyme binding,pyridoxal phosphate binding,protein homodimerization activity,L-phenylalanine:2-oxoglutarate aminotransferase activity	P05202_K73_M1	AYRDDNGKPYVLPSV	GlyGly (K)	-0.655405	0.0147645	0.0159903
P20852	Cyp2a5	Old / Young	Cytochrome P450 2A5	iron ion binding,coumarin 7-hydroxylase activity,arachidonic acid epoxygenase activity,steroid hydroxylase activity,enzyme binding,heme binding,aromatase activity	P20852_K250_M1	GLEDFITKKVEHNQR	GlyGly (K)	-1.9649	0.0148685	0.0160954
Q921T2	Tor1aip1	Old / Young	Torsin-1A-interacting protein 1	ATPase activator activity,protein binding,lamin binding,cytoskeletal protein binding,ATPase binding	Q921T2_K215_M1	YQTNGNTKTNEREAT	GlyGly (K)	0.740298	0.0148839	0.016101
P50543	S100a11	Old / Young	Protein S100-A11	calcium ion binding,protein homodimerization activity,S100 protein binding,calcium-dependent protein binding,cadherin binding involved in cell-cell adhesion	P50543_K50_M1	AAFTKNQKDPGVLDR	GlyGly (K)	1.86693	0.0148875	0.016101
Q60598	Cttn	Old / Young	Src substrate cortactin	protein binding,profilin binding,cadherin binding	Q60598_K144_M1	VGFEYQGKTEKHASQ	GlyGly (K)	2.76391	0.0149231	0.016132
Q9Z1Q9	Vars	Old / Young	Valine--tRNA ligase	aminoacyl-tRNA editing activity,valine-tRNA ligase activity,ATP binding	Q9Z1Q9_K432_M1	RIYHQLKKLGSSLDW	GlyGly (K)	1.40374	0.0149789	0.0161396
P14131	Rps16	Old / Young	40S ribosomal protein S16	RNA binding,structural constituent of ribosome	P14131_K4_M1	____MPSKGPLQSVQ	GlyGly (K)	0.521033	0.0149959	0.0161396
Q920E5	Fdps	Old / Young	Farnesyl pyrophosphate synthase	RNA binding,dimethylallyltranstransferase activity,geranyltranstransferase activity,metal ion binding	Q920E5_K46_M1	GDAIARLKEVLEYNA	GlyGly (K)	-0.390257	0.0149959	0.0161396
A2ASS6	Ttn	Old / Young	Titin	protease binding,protein serine/threonine kinase activity,protein tyrosine kinase activity,structural constituent of cytoskeleton,calcium ion binding,protein binding,calmodulin binding,ATP binding,structural constituent of muscle,enzyme binding,protein kinase binding,ankyrin binding,telethonin binding,identical protein binding,actinin binding,protein self-association,actin filament binding,muscle…	A2ASS6_K23779_M1	IKNYIVEKRESTRKA	GlyGly (K)	-3.38126	0.0150066	0.0161396
A2ASS6	Ttn	Old / Young	Titin	protease binding,protein serine/threonine kinase activity,protein tyrosine kinase activity,structural constituent of cytoskeleton,calcium ion binding,protein binding,calmodulin binding,ATP binding,structural constituent of muscle,enzyme binding,protein kinase binding,ankyrin binding,telethonin binding,identical protein binding,actinin binding,protein self-association,actin filament binding,muscle…	A2ASS6_K24069_M1	INNYIVEKRDTSTTA	GlyGly (K)	-3.38126	0.0150066	0.0161396
A2ASS6	Ttn	Old / Young	Titin	protease binding,protein serine/threonine kinase activity,protein tyrosine kinase activity,structural constituent of cytoskeleton,calcium ion binding,protein binding,calmodulin binding,ATP binding,structural constituent of muscle,enzyme binding,protein kinase binding,ankyrin binding,telethonin binding,identical protein binding,actinin binding,protein self-association,actin filament binding,muscle…	A2ASS6_K24861_M1	IKNYIVEKREATRKS	GlyGly (K)	-3.38126	0.0150066	0.0161396
A2ASS6	Ttn	Old / Young	Titin	protease binding,protein serine/threonine kinase activity,protein tyrosine kinase activity,structural constituent of cytoskeleton,calcium ion binding,protein binding,calmodulin binding,ATP binding,structural constituent of muscle,enzyme binding,protein kinase binding,ankyrin binding,telethonin binding,identical protein binding,actinin binding,protein self-association,actin filament binding,muscle…	A2ASS6_K26233_M1	ISNYIVEKRDTTTTN	GlyGly (K)	-3.38126	0.0150066	0.0161396
A2ASS6	Ttn	Old / Young	Titin	protease binding,protein serine/threonine kinase activity,protein tyrosine kinase activity,structural constituent of cytoskeleton,calcium ion binding,protein binding,calmodulin binding,ATP binding,structural constituent of muscle,enzyme binding,protein kinase binding,ankyrin binding,telethonin binding,identical protein binding,actinin binding,protein self-association,actin filament binding,muscle…	A2ASS6_K27315_M1	ISNYIVEKRETTSTT	GlyGly (K)	-3.38126	0.0150066	0.0161396
P09411	Pgk1	Old / Young	Phosphoglycerate kinase 1	phosphoglycerate kinase activity,ATP binding,protein-disulfide reductase activity	P09411_K267_M1	EEGAKIVKDLMSKAE	GlyGly (K)	0.366075	0.0151228	0.016227
P01942	Hba	Old / Young	Hemoglobin subunit alpha	oxygen transporter activity,iron ion binding,oxygen binding,heme binding,peroxidase activity,haptoglobin binding	P01942_K17_M1	NIKAAWGKIGGHGAE	GlyGly (K)	-1.09411	0.0151643	0.0162372
Q8C7E7	Stbd1	Old / Young	Starch-binding domain-containing protein 1	enzyme binding,polysaccharide binding,glycogen binding,starch binding	Q8C7E7_K176_M1	SLLVDRAKAVSQDQA	GlyGly (K)	-1.81393	0.0151673	0.0162372
Q9CPR4	Rpl17	Old / Young	60S ribosomal protein L17	RNA binding,structural constituent of ribosome,protein binding	Q9CPR4_K96_M1	EFLLHMLKNAESNAE	GlyGly (K)	-0.572449	0.0151912	0.0162553
Q8VCW4	Unc93b1	Old / Young	Protein unc-93 homolog B1	protein binding,protein transporter activity,Toll-like receptor binding	Q8VCW4_K197_M1	YYEYSHYKEQDEQGP	GlyGly (K)	1.87931	0.015221	0.0162797
P05201	Got1	Old / Young	Aspartate aminotransferase, cytoplasmic	L-aspartate:2-oxoglutarate aminotransferase activity,phosphatidylserine decarboxylase activity,pyridoxal phosphate binding,carboxylic acid binding,L-cysteine:2-oxoglutarate aminotransferase activity,L-phenylalanine:2-oxoglutarate aminotransferase activity	P05201_K290_M1	RVLSQMEKIVRITWS	GlyGly (K)	0.958978	0.0152886	0.0163283
P62334	Psmc6	Old / Young	26S protease regulatory subunit 10B	ATP binding,TBP-class protein binding,proteasome-activating ATPase activity,identical protein binding	P62334_K38_M1	EQLKELTKQYEKSEN	GlyGly (K)	0.659449	0.0152972	0.0163283
Q80SU7	Gvin1	Old / Young	Interferon-induced very large GTPase 1	molecular_function,GTP binding	Q80SU7_K1269_M1	MALLEEYKLSQTKEN	GlyGly (K)	2.98619	0.0153016	0.0163283
Q8CFI7	Polr2b	Old / Young	DNA-directed RNA polymerase II subunit RPB2	DNA binding,chromatin binding,RNA binding,ribonucleoside binding,metal ion binding,RNA polymerase II activity	Q8CFI7_K847_M1	MRHAIYEKLDDDGLI	GlyGly (K)	-0.943835	0.0153579	0.0163809
P62908	Rps3	Old / Young	40S ribosomal protein S3	DNA binding,damaged DNA binding,RNA binding,mRNA binding,structural constituent of ribosome,DNA-(apurinic or apyrimidinic site) lyase activity,endodeoxyribonuclease activity,protein binding,microtubule binding,transcription factor binding,oxidized purine nucleobase lesion DNA N-glycosylase activity,tubulin binding,enzyme binding,kinase binding,protein kinase binding,Hsp70 protein binding,SUMO bin…	P62908_K230_M1	ISEQKGGKPEPPAMP	GlyGly (K)	0.370025	0.0154519	0.0164508
Q07076	Anxa7	Old / Young	Annexin A7	RNA binding,integrin binding,calcium ion binding,protein binding,calcium-dependent phospholipid binding,calcium-dependent protein binding	Q07076_K199_M1	NDQRQQIKAAFKTMY	GlyGly (K)	-1.26281	0.0155057	0.0165006
P01942	Hba	Old / Young	Hemoglobin subunit alpha	oxygen transporter activity,iron ion binding,oxygen binding,heme binding,peroxidase activity,haptoglobin binding	P01942_K12_M1	GEDKSNIKAAWGKIG	GlyGly (K)	-1.11266	0.0155644	0.0165555
Q9DBW0	Cyp4v2	Old / Young	Cytochrome P450 4V2	monooxygenase activity,iron ion binding,oxidoreductase activity, acting on paired donors, with incorporation or reduction of molecular oxygen,heme binding	Q9DBW0_K415_M1	VGGYKVTKGTEAIII	GlyGly (K)	-0.834426	0.0157016	0.0166851
Q9CPV4	Glod4	Old / Young	Glyoxalase domain-containing protein 4	cadherin binding	Q9CPV4_K283_M1	DDAMEADKSDEWFAT	GlyGly (K)	1.84963	0.015715	0.0166851
P24456	Cyp2d10	Old / Young	Cytochrome P450 2D10	iron ion binding,steroid hydroxylase activity,heme binding,aromatase activity	P24456_K286_M1	LAEIEKVKGNAESSF	GlyGly (K)	-1.38327	0.0158531	0.016824
E9Q4Z2	Acacb	Old / Young	Acetyl-CoA carboxylase 2	acetyl-CoA carboxylase activity,biotin carboxylase activity,ATP binding,biotin binding,metal ion binding	E9Q4Z2_K2247_M1	RIDPVCKKLVGQLGK	GlyGly (K)	-0.946105	0.0159008	0.0168669
Q9Z0E6	Gbp2	Old / Young	Guanylate-binding protein 1	GTPase activity,GTP binding	Q9Z0E6_K551_M1	QENIIAAKLREQEKF	GlyGly (K)	3.66491	0.015982	0.0169453
Q91YI0	Asl	Old / Young	Argininosuccinate lyase	argininosuccinate lyase activity,identical protein binding	Q91YI0_K323_M1	GLPSTYNKDLQEDKE	GlyGly (K)	1.1813	0.0160646	0.0170163
Q64FW2	Retsat	Old / Young	All-trans-retinol 13,14-reductase	oxidoreductase activity,all-trans-retinol 13,14-reductase activity	Q64FW2_K429_M1	YVSMPKEKAPEHIPL	GlyGly (K)	-1.51899	0.0160709	0.0170163
P48678	Lmna	Old / Young	Prelamin-A/C	structural molecule activity,protein binding,identical protein binding	P48678_K265_M1	QYKKELEKTYSAKLD	GlyGly (K)	1.00077	0.0160861	0.0170246
P29341	Pabpc1	Old / Young	Polyadenylate-binding protein 1	RNA binding,mRNA 3'-UTR binding,protein binding,protein C-terminus binding,poly(A) binding,poly(U) RNA binding	P29341_K312_M1	IDDERLRKEFSPFGT	GlyGly (K)	-0.482618	0.0161825	0.017111
Q64442	Sord	Old / Young	Sorbitol dehydrogenase	L-iditol 2-dehydrogenase activity,zinc ion binding,identical protein binding,D-xylulose reductase activity,NAD binding	Q64442_K63_M1	RIGDFVVKKPMVLGH	GlyGly (K)	-0.522009	0.0162003	0.017116
Q9Z1Z0	Uso1	Old / Young	General vesicular transport factor p115	RNA binding,protein binding,protein transporter activity,cadherin binding	Q9Z1Z0_K876_M1	EERTAIQKQLDSSNS	GlyGly (K)	-0.800183	0.016202	0.017116
Q91Z83	Myh7	Old / Young	Myosin-7	microfilament motor activity,actin binding,calmodulin binding,ATP binding,ATPase activity,actin-dependent ATPase activity	Q91Z83_K1106_M1	ALGSQLQKKLKELQA	GlyGly (K)	-1.47203	0.0163806	0.017289
Q64458	Cyp2c29	Old / Young	Cytochrome P450 2C29	monooxygenase activity,iron ion binding,arachidonic acid epoxygenase activity,steroid hydroxylase activity,heme binding,caffeine oxidase activity,aromatase activity,estrogen 16-alpha-hydroxylase activity	Q64458_K247_M1	LKSYLLEKIKEHKES	GlyGly (K)	-0.885726	0.0163961	0.0172974
Q9D0F9	Pgm1	Old / Young	Phosphoglucomutase-1	magnesium ion binding,phosphoglucomutase activity	Q9D0F9_K16_M1	TQAYPDQKPGTSGLR	GlyGly (K)	0.767337	0.0164456	0.0173418
P31001	Des	Old / Young	Desmin	structural constituent of cytoskeleton,protein binding,cytoskeletal protein binding,identical protein binding	P31001_K240_M1	EEIAFLKKVHEEEIR	GlyGly (K)	-1.74608	0.0165275	0.0174203
Q9CZY3	Ube2v1	Old / Young	Ubiquitin-conjugating enzyme E2 variant 1	protein binding,ubiquitin conjugating enzyme binding,ubiquitin protein ligase binding,ubiquitin protein ligase activity,ubiquitin conjugating enzyme activity	Q9CZY3_K68_M1	ENRIYSLKIECGPKY	GlyGly (K)	-0.486703	0.0166139	0.0174876
P51660	Hsd17b4	Old / Young	Peroxisomal multifunctional enzyme type 2	3-hydroxyacyl-CoA dehydrogenase activity,receptor binding,long-chain-enoyl-CoA hydratase activity,isomerase activity,3alpha,7alpha,12alpha-trihydroxy-5beta-cholest-24-enoyl-CoA hydratase activity,protein homodimerization activity,17-beta-hydroxysteroid dehydrogenase (NAD+) activity	P51660_K81_M1	DSVEAGEKLVKTALD	GlyGly (K)	1.97529	0.0166525	0.0175202
Q9QZ47	Tnnt3	Old / Young	Troponin T, fast skeletal muscle	tropomyosin binding,troponin C binding,troponin I binding,calcium-dependent protein binding,actin binding,calcium-dependent ATPase activity	Q9QZ47_K198_M1	KILAERRKPLNIDHL	GlyGly (K)	-0.94041	0.0167057	0.017558
Q61703	Itih2	Old / Young	Inter-alpha-trypsin inhibitor heavy chain H2	serine-type endopeptidase inhibitor activity	Q61703_K252_M1	QKAHVSFKPTVAQQR	GlyGly (K)	-1.56029	0.0167482	0.0175745
O35226	Psmd4	Old / Young	26S proteasome non-ATPase regulatory subunit 4	RNA binding,transcription factor binding,polyubiquitin binding,identical protein binding	O35226_K126_M1	DNEKDLVKLAKRLKK	GlyGly (K)	-0.268067	0.0167495	0.0175745
P21619	Lmnb2	Old / Young	Lamin-B2	structural molecule activity	P21619_K276_M1	LLSDQNDKAAHAARE	GlyGly (K)	0.513903	0.0167635	0.0175812
P20852	Cyp2a5	Old / Young	Cytochrome P450 2A5	iron ion binding,coumarin 7-hydroxylase activity,arachidonic acid epoxygenase activity,steroid hydroxylase activity,enzyme binding,heme binding,aromatase activity	P20852_K403_M1	GSVLKDPKFFSNPKD	GlyGly (K)	-1.40789	0.0168105	0.0176225
Q02053	Uba1	Old / Young	Ubiquitin-like modifier-activating enzyme 1	RNA binding,ubiquitin activating enzyme activity,protein binding,ATP binding	Q02053_K882_M1	ISPADRHKSKLIAGK	GlyGly (K)	-1.29608	0.0170234	0.0178192
P63017	Hspa8	Old / Young	Heat shock cognate 71 kDa protein	G-protein coupled receptor binding,phosphatidylserine binding,RNA binding,protein binding,ATP binding,ATPase activity,enzyme binding,MHC class II protein complex binding,heat shock protein binding,ubiquitin protein ligase binding,ATPase activity, coupled,cadherin binding,unfolded protein binding,C3HC4-type RING finger domain binding	P63017_K589_M1	DKNQTAEKEEFEHQQ	GlyGly (K)	-0.362523	0.017122	0.0178949
P30681	Hmgb2	Old / Young	High mobility group protein B2	enhancer sequence-specific DNA binding,DNA binding,damaged DNA binding,double-stranded DNA binding,transcription factor activity, sequence-specific DNA binding,RNA binding,transcription factor binding,DNA binding, bending,protein domain specific binding,chemoattractant activity,transcription regulatory region DNA binding,non-sequence-specific DNA binding, bending,RAGE receptor binding,supercoiled…	P30681_K114_M1	SENRPKIKIEHPGLS	GlyGly (K)	1.31336	0.0171636	0.0179279
Q9QXF8	Gnmt	Old / Young	Glycine N-methyltransferase	folic acid binding,glycine binding,glycine N-methyltransferase activity	Q9QXF8_K196_M1	PGKNIYYKSDLTKDI	GlyGly (K)	-0.511957	0.0171808	0.0179379
Q8R317	Ubqln1	Old / Young	Ubiquilin-1	receptor binding,intermediate filament binding,kinase binding,polyubiquitin binding,identical protein binding	Q8R317_K38_M1	TVKTPKEKEEFAVPE	GlyGly (K)	-0.317083	0.0172067	0.0179569
Q01768	Nme2	Old / Young	Nucleoside diphosphate kinase B	nucleoside diphosphate kinase activity,protein histidine kinase activity,protein serine/threonine kinase activity,fatty acid binding,protein binding,ATP binding,drug binding,intermediate filament binding,enzyme binding,metal ion binding	Q01768_K100_M1	ETNPADSKPGTIRGD	GlyGly (K)	0.917447	0.0172422	0.0179858
Q9ET26	Rnf114	Old / Young	E3 ubiquitin-protein ligase RNF114	nucleic acid binding,ubiquitin-protein transferase activity,ubiquitin conjugating enzyme binding,metal ion binding,ubiquitin protein ligase activity	Q9ET26_K127_M1	EGVKATTKDASLQPR	GlyGly (K)	0.586473	0.0173115	0.01805
P24549	Aldh1a1	Old / Young	Retinal dehydrogenase 1	retinal dehydrogenase activity,3-chloroallyl aldehyde dehydrogenase activity,aldehyde dehydrogenase (NAD) activity,benzaldehyde dehydrogenase (NAD+) activity,NAD binding	P24549_K412_M1	VQQIMKFKSVDDVIK	GlyGly (K)	-0.547276	0.0173394	0.0180709
P15626	Gstm2	Old / Young	Glutathione S-transferase Mu 2	glutathione transferase activity,enzyme binding,protein homodimerization activity,glutathione binding,protein heterodimerization activity	P15626_K50_M1	RSQWLSEKFKLGLDF	GlyGly (K)	1.65159	0.0174573	0.0181857
P05064	Aldoa	Old / Young	Fructose-bisphosphate aldolase A	protease binding,RNA binding,fructose-bisphosphate aldolase activity,cytoskeletal protein binding,identical protein binding,cadherin binding,fructose binding	P05064_K200_M1	PDGDHDLKRCQYVTE	GlyGly (K)	2.62051	0.017491	0.0182045
Q9D9R0	Rnf125	Old / Young	E3 ubiquitin-protein ligase RNF125	ubiquitin-protein transferase activity,ubiquitin conjugating enzyme binding,metal ion binding,ubiquitin protein ligase activity	Q9D9R0_K92_M1	VPATDIAKRMKSEYQ	GlyGly (K)	-0.663145	0.0175165	0.0182229
Q9DBF1	Aldh7a1	Old / Young	Alpha-aminoadipic semialdehyde dehydrogenase	L-aminoadipate-semialdehyde dehydrogenase activity,betaine-aldehyde dehydrogenase activity	Q9DBF1_K124_M1	IGDAFREKIQLLGRL	GlyGly (K)	0.788914	0.0175371	0.0182289
Q3TDQ1	Stt3b	Old / Young	Dolichyl-diphosphooligosaccharide--protein glycosyltransferase subunit STT3B	dolichyl-diphosphooligosaccharide-protein glycotransferase activity,metal ion binding	Q3TDQ1_K510_M1	NPGNLYDKAGKVRKH	GlyGly (K)	1.98997	0.0175381	0.0182289
Q91WQ3	Yars	Old / Young	Tyrosine--tRNA ligase, cytoplasmic	tRNA binding,RNA binding,tyrosine-tRNA ligase activity,ATP binding	Q91WQ3_K513_M1	KQTNFMTKLGFVSCK	GlyGly (K)	1.90097	0.0176346	0.0182883
Q923B6	Steap4	Old / Young	Metalloreductase STEAP4	cupric reductase activity,metal ion binding,ferric-chelate reductase (NADPH) activity	Q923B6_K99_M1	LVDYLKGKVLVDVSN	GlyGly (K)	-2.36994	0.0176567	0.018303
Q8BGN9	NaN	Old / Young	Uncharacterized protein C1orf115 homolog	molecular_function	Q8BGN9_K10_M1	VGARLRSKAASSLVG	GlyGly (K)	0.904619	0.0177174	0.0183558
Q91Y97	Aldob	Old / Young	Fructose-bisphosphate aldolase B	fructose-bisphosphate aldolase activity,cytoskeletal protein binding,identical protein binding,ATPase binding,fructose-1-phosphate aldolase activity,fructose binding	Q91Y97_K322_M1	GGKAANKKATQEAFM	GlyGly (K)	-0.427457	0.0177234	0.0183558
Q01279	Egfr	Old / Young	Epidermal growth factor receptor	glycoprotein binding,chromatin binding,protein tyrosine kinase activity,receptor signaling protein tyrosine kinase activity,signal transducer activity,transmembrane signaling receptor activity,epidermal growth factor-activated receptor activity,integrin binding,protein binding,calmodulin binding,ATP binding,kinase activity,enzyme binding,protein kinase binding,protein phosphatase binding,ubiquiti…	Q01279_K741_M1	IPEGEKVKIPVAIKE	GlyGly (K)	-1.29026	0.0178058	0.0184247
O88522	Ikbkg	Old / Young	NF-kappa-B essential modulator	protein binding,protein domain specific binding,ubiquitin protein ligase binding,protein homodimerization activity,metal ion binding,protein heterodimerization activity,K63-linked polyubiquitin binding,linear polyubiquitin binding	O88522_K302_M1	KAQADIYKADFQAER	GlyGly (K)	1.59752	0.0179	0.0185057
P62983	Rps27a	Old / Young	Ubiquitin-40S ribosomal protein S27a	RNA binding,structural constituent of ribosome,metal ion binding	P62983_K33_M1	VKAKIQDKEGIPPDQ	GlyGly (K)	0.426921	0.0179248	0.0185149
O88811	Stam2	Old / Young	Signal transducing adapter molecule 2	protein binding	O88811_K189_M1	KQQYTETKALYPPAE	GlyGly (K)	0.99411	0.0180312	0.0185842
Q8VDM4	Psmd2	Old / Young	26S proteasome non-ATPase regulatory subunit 2	protein binding,enzyme regulator activity,endopeptidase activity	Q8VDM4_K41_M1	RDAGEKDKEQELSEE	GlyGly (K)	-0.491726	0.0181443	0.0186834
Q91ZJ5	Ugp2	Old / Young	UTP--glucose-1-phosphate uridylyltransferase	UTP:glucose-1-phosphate uridylyltransferase activity,glucose binding,pyrimidine ribonucleotide binding,identical protein binding,metal ion binding	Q91ZJ5_K184_M1	KYNHCRVKIYTFNQS	GlyGly (K)	-0.683048	0.0181741	0.0186913
P62983	Rps27a	Old / Young	Ubiquitin-40S ribosomal protein S27a	RNA binding,structural constituent of ribosome,metal ion binding	P62983_K63_M1	LSDYNIQKESTLHLV	GlyGly (K)	0.0756289	0.0181809	0.0186913
Q8BWU8	Etnppl	Old / Young	Ethanolamine-phosphate phospho-lyase	alanine-glyoxylate transaminase activity,pyridoxal phosphate binding,identical protein binding,ethanolamine-phosphate phospho-lyase activity	Q8BWU8_K72_M1	EVVKAAAKQMELLNT	GlyGly (K)	-1.76902	0.0181842	0.0186913
Q9ESE1	Lrba	Old / Young	Lipopolysaccharide-responsive and beige-like anchor protein	protein kinase A binding	Q9ESE1_K2272_M1	PIGALNPKRAAFFAE	GlyGly (K)	3.51787	0.0182162	0.018716
P16546	Sptan1	Old / Young	Spectrin alpha chain, non-erythrocytic 1	actin binding,calcium ion binding,protein binding,calmodulin binding,spectrin binding,cadherin binding,protein heterodimerization activity	P16546_K2047_M1	KDQLLAAKHIQSKAI	GlyGly (K)	0.951076	0.0182467	0.0187325
Q08481	Pecam1	Old / Young	Platelet endothelial cell adhesion molecule	protein binding	Q08481_K664_M1	VSGNDAVKPINQNKD	GlyGly (K)	2.06555	0.0183742	0.0188533
Q9D1A2	Cndp2	Old / Young	Cytosolic non-specific dipeptidase	carboxypeptidase activity,peptidase activity,metallopeptidase activity,dipeptidase activity,metal ion binding,cytosolic dipeptidase activity,Requires Ontology	Q9D1A2_K364_M1	VSSYLSKKFAELQSP	GlyGly (K)	1.73963	0.0184521	0.0189248
P41105	Rpl28	Old / Young	60S ribosomal protein L28	RNA binding,structural constituent of ribosome	P41105_K47_M1	YNGLIHRKTVGVEPA	GlyGly (K)	-0.274851	0.0185781	0.0190288
Q9WVJ2	Psmd13	Old / Young	26S proteasome non-ATPase regulatory subunit 13	endopeptidase activity,structural molecule activity	Q9WVJ2_K161_M1	RFYDLSSKYYQTIGN	GlyGly (K)	1.37238	0.018626	0.0190611
Q3TJZ6;Q80VD1	Fam98a;Fam98b	Old / Young	Protein FAM98A;Protein FAM98B	RNA binding;RNA binding	Q3TJZ6_K324_M1	PEMPPWQKRQDGPQQ	GlyGly (K)	1.52241	0.0187164	0.0191115
Q3TJZ6;Q80VD1	Fam98a;Fam98b	Old / Young	Protein FAM98A;Protein FAM98B	RNA binding;RNA binding	Q80VD1_K327_M1	PEMPPWQKRQEGGGR	GlyGly (K)	1.52241	0.0187164	0.0191115
O54946	Dnajb6	Old / Young	DnaJ homolog subfamily B member 6	ATPase activator activity,DNA binding,protein binding,heat shock protein binding,identical protein binding,protein binding involved in protein folding,unfolded protein binding,chaperone binding	O54946_K20_M1	HASPEDIKKAYRKQA	GlyGly (K)	-1.96204	0.0187354	0.0191225
Q99L88	Sntb1	Old / Young	Beta-1-syntrophin	actin binding,structural molecule activity,protein binding,calmodulin binding,PDZ domain binding	Q99L88_K313_M1	DIREQLGKTGIAGSR	GlyGly (K)	0.176092	0.0187967	0.0191766
Q9QUJ7	Acsl4	Old / Young	Long-chain-fatty-acid--CoA ligase 4	long-chain fatty acid-CoA ligase activity,ATP binding,very long-chain fatty acid-CoA ligase activity,arachidonate-CoA ligase activity,decanoate--CoA ligase activity	Q9QUJ7_K661_M1	REAANAMKLERFEIP	GlyGly (K)	0.535254	0.0188994	0.0192645
P70362	Ufd1l	Old / Young	Ubiquitin fusion degradation protein 1 homolog	receptor binding,protein binding,protein complex binding,K48-linked polyubiquitin binding,ATPase binding	P70362_K264_M1	GIPNYEFKLGKITFI	GlyGly (K)	-0.221214	0.0189225	0.0192795
F8VPU2	Farp1	Old / Young	FERM, RhoGEF and pleckstrin domain-containing protein 1	cytoskeletal protein binding,Rac guanyl-nucleotide exchange factor activity,Rac GTPase binding	F8VPU2_K7_M1	_MGEIEQKPTPASRL	GlyGly (K)	1.21896	0.0189869	0.0193367
Q8C196	Cps1	Old / Young	Carbamoyl-phosphate synthase [ammonia], mitochondrial	carbamoyl-phosphate synthase (ammonia) activity,carbamoyl-phosphate synthase (glutamine-hydrolyzing) activity,endopeptidase activity,calcium ion binding,protein binding,ATP binding,phospholipid binding,glutamate binding,protein complex binding,modified amino acid binding	Q8C196_K772_M1	SLDYMVTKIPRWDLD	GlyGly (K)	-0.699115	0.0190292	0.0193627
E9PV24	Fga	Old / Young	Fibrinogen alpha chain	structural molecule activity,protein binding, bridging,metal ion binding,receptor binding,cell adhesion molecule binding	E9PV24_K414_M1	SCSKTITKTVTGPDG	GlyGly (K)	1.54552	0.0190565	0.019382
P07724	Alb	Old / Young	Serum albumin	DNA binding,fatty acid binding,drug binding,toxic substance binding,pyridoxal phosphate binding,identical protein binding,metal ion binding,chaperone binding,oxygen binding	P07724_K549_M1	EKEKQIKKQTALAEL	GlyGly (K)	2.48336	0.0190764	0.0193938
Q9EQU5	Set	Old / Young	Protein SET	DNA binding	Q9EQU5_K82_M1	LRQPFFQKRSELIAK	GlyGly (K)	0.242514	0.019291	0.0195844
P40124	Cap1	Old / Young	Adenylyl cyclase-associated protein 1	actin binding,protein binding,adenylate cyclase binding	P40124_K62_M1	AEYLKMSKEIGGDVQ	GlyGly (K)	1.79399	0.0193148	0.0195844
P39054	Dnm2	Old / Young	Dynamin-2	GTPase activity,protein binding,GTP binding,microtubule binding,SH3 domain binding,protein kinase binding,D2 dopamine receptor binding,protein complex binding,phosphatidylinositol 3-kinase regulatory subunit binding,WW domain binding,nitric-oxide synthase binding	P39054_K223_M1	ARDVLENKLLPLRRG	GlyGly (K)	1.31464	0.0193177	0.0195844
P11881	Itpr1	Old / Young	Inositol 1,4,5-trisphosphate receptor type 1	inositol 1,4,5-trisphosphate-sensitive calcium-release channel activity,calcium ion binding,protein binding,calcium-release channel activity,calcium channel inhibitor activity,phosphatidylinositol binding	P11881_K462_M1	SIAGKLEKGTITQNE	GlyGly (K)	-1.82944	0.019323	0.0195844
Q8CHR6	Dpyd	Old / Young	Dihydropyrimidine dehydrogenase [NADP(+)]	nucleotide binding,dihydropyrimidine dehydrogenase (NADP+) activity,protein homodimerization activity,metal ion binding,4 iron, 4 sulfur cluster binding	Q8CHR6_K898_M1	AASKIRQKDQNTACS	GlyGly (K)	-1.36371	0.0193832	0.0196283
P05366	Saa1	Old / Young	Serum amyloid A-1 protein	G-protein coupled receptor binding,protein binding,heparin binding,chemoattractant activity	P05366_K52_M1	ANWKNSDKYFHARGN	GlyGly (K)	-2.41957	0.0194614	0.0196904
P26231	Ctnna1	Old / Young	Catenin alpha-1	RNA binding,structural molecule activity,protein binding,beta-catenin binding,vinculin binding,gamma-catenin binding,cadherin binding,protein heterodimerization activity,actin filament binding	P26231_K12_M1	HAGNINFKWDPKSLE	GlyGly (K)	-0.697729	0.0195001	0.019721
P58252	Eef2	Old / Young	Elongation factor 2	p53 binding,RNA binding,translation elongation factor activity,GTPase activity,protein binding,GTP binding,5S rRNA binding,protein kinase binding,ribosome binding,cadherin binding,actin filament binding	P58252_K275_M1	PANGKFSKSANSPDG	GlyGly (K)	0.701308	0.0195093	0.0197216
Q64475	Hist1h2bb	Old / Young	Histone H2B type 1-B	DNA binding,protein heterodimerization activity	Q64475_K47_M1	VYVYKVLKQVHPDTG	GlyGly (K)	0.417943	0.0195257	0.0197264
P15864	Hist1h1c	Old / Young	Histone H1.2	DNA binding,RNA binding,protein binding,chromatin DNA binding	P15864_K17_M1	AAAPPAEKAPAKKKA	GlyGly (K)	0.551701	0.019531	0.0197264
P01942	Hba	Old / Young	Hemoglobin subunit alpha	oxygen transporter activity,iron ion binding,oxygen binding,heme binding,peroxidase activity,haptoglobin binding	P01942_K57_M1	SHGSAQVKGHGKKVA	GlyGly (K)	-0.986022	0.0195548	0.0197361
O55111	Dsg2	Old / Young	Desmoglein-2	calcium ion binding,cell adhesion molecule binding	O55111_K712_M1	SSSASVTKGQHELSE	GlyGly (K)	-1.12891	0.0195601	0.0197361
Q8C196	Cps1	Old / Young	Carbamoyl-phosphate synthase [ammonia], mitochondrial	carbamoyl-phosphate synthase (ammonia) activity,carbamoyl-phosphate synthase (glutamine-hydrolyzing) activity,endopeptidase activity,calcium ion binding,protein binding,ATP binding,phospholipid binding,glutamate binding,protein complex binding,modified amino acid binding	Q8C196_K44_M1	RLLSVKAKTAHIVLE	GlyGly (K)	-0.734587	0.0195675	0.0197361
A2A6A1	Gpatch8	Old / Young	G patch domain-containing protein 8	RNA binding,protein binding,metal ion binding	A2A6A1_K1341_M1	IQQQLLAKQVKAFPA	GlyGly (K)	1.63894	0.0195746	0.0197361
P56593	Cyp2a12	Old / Young	Cytochrome P450 2A12	iron ion binding,arachidonic acid epoxygenase activity,steroid hydroxylase activity,heme binding,aromatase activity	P56593_K374_M1	GIPRRITKDTSFRGF	GlyGly (K)	-1.10115	0.0196183	0.0197692
Q05421	Cyp2e1	Old / Young	Cytochrome P450 2E1	monooxygenase activity,iron ion binding,arachidonic acid epoxygenase activity,steroid hydroxylase activity,oxidoreductase activity,oxidoreductase activity, acting on paired donors, with incorporation or reduction of molecular oxygen, reduced flavin or flavoprotein as one donor, and incorporation of one atom of oxygen,enzyme binding,heme binding	Q05421_K140_M1	LRDWGMGKQGNEARI	GlyGly (K)	-0.343625	0.0196965	0.0198245
Q8C863	Itch	Old / Young	E3 ubiquitin-protein ligase Itchy	ubiquitin-protein transferase activity,protein binding,ligase activity,ribonucleoprotein complex binding,CXCR chemokine receptor binding,ubiquitin protein ligase activity	Q8C863_K407_M1	PLPPGWEKRTDSNGR	GlyGly (K)	-1.07333	0.0197555	0.0198753
P30115	Gsta3	Old / Young	Glutathione S-transferase A3	glutathione transferase activity	P30115_K196_M1	SNLPTVKKFLQPGSQ	GlyGly (K)	-0.223853	0.0197741	0.0198768
Q64523	Hist2h2ac	Old / Young	Histone H2A type 2-C	DNA binding,protein heterodimerization activity	Q64523_K119_M1	IQAVLLPKKTESHKA	GlyGly (K)	-1.19038	0.0197826	0.0198768
P61979	Hnrnpk	Old / Young	Heterogeneous nuclear ribonucleoprotein K	RNA polymerase II core promoter proximal region sequence-specific DNA binding,transcriptional activator activity, RNA polymerase II core promoter proximal region sequence-specific binding,RNA binding,protein binding,protein domain specific binding,cadherin binding	P61979_K405_M1	LAGSIIGKGGQRIKQ	GlyGly (K)	0.794813	0.0198203	0.0199061
Q9CY58	Serbp1	Old / Young	Plasminogen activator inhibitor 1 RNA-binding protein	RNA binding,mRNA 3'-UTR binding,cadherin binding	Q9CY58_K309_M1	KVEFNIRKPNEGADG	GlyGly (K)	0.428285	0.019872	0.0199493
Q99LB7	Sardh	Old / Young	Sarcosine dehydrogenase, mitochondrial	sarcosine dehydrogenase activity	Q99LB7_K467_M1	RSHESYAKNYSVVFP	GlyGly (K)	-1.47987	0.020074	0.0201434
P52840	Sult1a1	Old / Young	Sulfotransferase 1A1	nucleotide binding,aryl sulfotransferase activity,sulfotransferase activity	P52840_K12_M1	RKPLVPVKGIPLIKY	GlyGly (K)	1.19675	0.0201808	0.0202418
Q9ET01	Pygl	Old / Young	Glycogen phosphorylase, liver form	purine nucleobase binding,protein binding,ATP binding,drug binding,glycogen phosphorylase activity,AMP binding,vitamin binding,pyridoxal phosphate binding,carbohydrate binding,bile acid binding,protein homodimerization activity	Q9ET01_K483_M1	EPDKFQNKTNGITPR	GlyGly (K)	1.94632	0.0202532	0.0203056
O88792	F11r	Old / Young	Junctional adhesion molecule A	PDZ domain binding,cadherin binding	O88792_K278_M1	KGTAPGKKVIYSQPS	GlyGly (K)	0.477782	0.0204248	0.0204689
Q9JMH7	Neu3	Old / Young	Sialidase-3	exo-alpha-sialidase activity,alpha-sialidase activity,exo-alpha-(2->3)-sialidase activity,exo-alpha-(2->6)-sialidase activity,exo-alpha-(2->8)-sialidase activity	Q9JMH7_K306_M1	KGAPATQKCPLLDSP	GlyGly (K)	1.13312	0.0205079	0.0205344
Q8JZS0	Lin7a	Old / Young	Protein lin-7 homolog A	protein binding,L27 domain binding	Q8JZS0_K91_M1	FRARATAKATVAAFA	GlyGly (K)	2.08437	0.0205252	0.0205429
P43407	Sdc2	Old / Young	Syndecan-2	protein binding,PDZ domain binding	P43407_K194_M1	PSSAAYQKAPTKEFY	GlyGly (K)	0.5314	0.0205687	0.0205776
Q9JMG3	Tmub1	Old / Young	Transmembrane and ubiquitin-like domain-containing protein 1		Q9JMG3_K107_M1	EPLLLRLKFLNDSEQ	GlyGly (K)	-0.278573	0.0206128	0.0206094
Q91YI0	Asl	Old / Young	Argininosuccinate lyase	argininosuccinate lyase activity,identical protein binding	Q91YI0_K80_M1	EWAQGTFKLHPNDED	GlyGly (K)	0.8392	0.0206308	0.0206094
O54965	Rnf13	Old / Young	E3 ubiquitin-protein ligase RNF13	ubiquitin-protein transferase activity,metal ion binding,ubiquitin protein ligase activity	O54965_K273_M1	CVDPWLTKTKKTCPV	GlyGly (K)	0.525435	0.020636	0.0206094
Q6IRU2	Tpm4	Old / Young	Tropomyosin alpha-4 chain	structural constituent of muscle,metal ion binding,actin filament binding	Q6IRU2_K169_M1	KNVTNNLKSLEAASE	GlyGly (K)	0.404632	0.0207995	0.0207548
P06745	Gpi	Old / Young	Glucose-6-phosphate isomerase	glucose-6-phosphate isomerase activity,cytokine activity,protein binding,growth factor activity,intramolecular transferase activity,ubiquitin protein ligase binding,monosaccharide binding	P06745_K241_M1	KDPSAVAKHFVALST	GlyGly (K)	2.23193	0.0208707	0.0207956
P10649	Gstm1	Old / Young	Glutathione S-transferase Mu 1	glutathione transferase activity,protein binding,identical protein binding,protein homodimerization activity,protein heterodimerization activity	P10649_K211_M1	IATPIFSKMAHWSNK	GlyGly (K)	1.15017	0.0208814	0.0207956
O54749	Cyp2j5	Old / Young	Cytochrome P450 2J5	iron ion binding,heme binding,aromatase activity	O54749_K263_M1	LFVSHIVKKHEKDWN	GlyGly (K)	-0.737767	0.0210231	0.020915
P49429	Hpd	Old / Young	4-hydroxyphenylpyruvate dioxygenase	4-hydroxyphenylpyruvate dioxygenase activity,metal ion binding	P49429_K7_M1	_MTTYNNKGPKPERG	GlyGly (K)	-0.79539	0.021046	0.0209199
Q64458	Cyp2c29	Old / Young	Cytochrome P450 2C29	monooxygenase activity,iron ion binding,arachidonic acid epoxygenase activity,steroid hydroxylase activity,heme binding,caffeine oxidase activity,aromatase activity,estrogen 16-alpha-hydroxylase activity	Q64458_K235_M1	GSHHKIVKNFNYLKS	GlyGly (K)	-0.906566	0.0210992	0.0209637
Q8C196	Cps1	Old / Young	Carbamoyl-phosphate synthase [ammonia], mitochondrial	carbamoyl-phosphate synthase (ammonia) activity,carbamoyl-phosphate synthase (glutamine-hydrolyzing) activity,endopeptidase activity,calcium ion binding,protein binding,ATP binding,phospholipid binding,glutamate binding,protein complex binding,modified amino acid binding	Q8C196_K831_M1	TPRLPMNKEWPANLD	GlyGly (K)	-0.726329	0.0211605	0.0209887
P08003	Pdia4	Old / Young	Protein disulfide-isomerase A4	RNA binding,protein disulfide isomerase activity,peptide disulfide oxidoreductase activity	P08003_K156_M1	TQEEIVAKVREVSQP	GlyGly (K)	-0.368674	0.021218	0.0210278
P57776	Eef1d	Old / Young	Elongation factor 1-delta	DNA binding,translation elongation factor activity,signal transducer activity,heat shock protein binding,activating transcription factor binding,cadherin binding	P57776_K59_M1	RARENIQKSLAGSSG	GlyGly (K)	-0.670445	0.0212395	0.0210401
Q61176	Arg1	Old / Young	Arginase-1	arginase activity,manganese ion binding	Q61176_K68_M1	DSSFQIVKNPRSVGK	GlyGly (K)	-0.353529	0.0213478	0.0211214
Q9DB75	Cdip1	Old / Young	Cell death-inducing p53-target protein 1		Q9DB75_K21_M1	TAPLLEEKSGAPLTP	GlyGly (K)	0.479904	0.0213488	0.0211214
Q5SW19	Cluh	Old / Young	Clustered mitochondria protein homolog	mRNA binding	Q5SW19_K1259_M1	QKDLENLKAEVARRH	GlyGly (K)	-0.653306	0.0214303	0.021193
Q6NZC7	Sec23ip	Old / Young	SEC23-interacting protein	RNA binding,phospholipase activity,metal ion binding	Q6NZC7_K869_M1	SRMGSDLKQGFISSL	GlyGly (K)	0.507583	0.0214511	0.0211955
Q8BH58	Tiprl	Old / Young	TIP41-like protein	molecular_function	Q8BH58_K128_M1	LGESLKLKVVPTTDH	GlyGly (K)	0.996941	0.0214683	0.0212035
Q99LG1	Tmem51	Old / Young	Transmembrane protein 51	molecular_function	Q99LG1_K210_M1	KSEKLHLKDFRITLP	GlyGly (K)	2.36429	0.0215931	0.0212906
Q62261	Sptbn1	Old / Young	Spectrin beta chain, non-erythrocytic 1	RNA binding,actin binding,structural constituent of cytoskeleton,protein binding,calmodulin binding,phospholipid binding,ankyrin binding,protein complex binding,cadherin binding,GTPase binding	Q62261_K2343_M1	TSESSPGKREKDKEK	GlyGly (K)	1.23203	0.0216821	0.0213692
P97872	Fmo5	Old / Young	Dimethylaniline monooxygenase [N-oxide-forming] 5	N,N-dimethylaniline monooxygenase activity,flavin adenine dinucleotide binding,NADP binding	P97872_K394_M1	RWATQVFKGLKKLPS	GlyGly (K)	0.659421	0.0217364	0.0214136
Q64727	Vcl	Old / Young	Vinculin	dystroglycan binding,structural molecule activity,protein binding,ubiquitin protein ligase binding,alpha-catenin binding,cadherin binding,actin filament binding	Q64727_K646_M1	RLGATAEKAAAVGTA	GlyGly (K)	0.736053	0.0217804	0.0214479
Q99LG1	Tmem51	Old / Young	Transmembrane protein 51	molecular_function	Q99LG1_K219_M1	FRITLPDKNVPPPSI	GlyGly (K)	2.54021	0.021849	0.0215055
P62717	Rpl18a	Old / Young	60S ribosomal protein L18a	RNA binding,structural constituent of ribosome	P62717_K11_M1	SGTLREYKVVGRCLP	GlyGly (K)	-0.512533	0.0218575	0.0215055
P52480	Pkm	Old / Young	Pyruvate kinase PKM	magnesium ion binding,RNA binding,pyruvate kinase activity,protein binding,ATP binding,kinase activity,MHC class II protein complex binding,potassium ion binding,cadherin binding	P52480_K115_M1	VAVALDTKGPEIRTG	GlyGly (K)	1.56844	0.0220282	0.0216368
P41105	Rpl28	Old / Young	60S ribosomal protein L28	RNA binding,structural constituent of ribosome	P41105_K33_M1	STEPNNLKARNSFRY	GlyGly (K)	0.450361	0.0220431	0.0216423
P97457	Mylpf	Old / Young	Myosin regulatory light chain 2, skeletal muscle isoform	calcium ion binding,structural constituent of muscle	P97457_K92_M1	TMFGEKLKGADPEDV	GlyGly (K)	-1.8863	0.0220935	0.0216826
Q9D0J8	Ptms	Old / Young	Parathymosin	zinc ion binding	Q9D0J8_K15_M1	AAAELSAKDLKEKKD	GlyGly (K)	-0.450088	0.0221685	0.0217462
Q9DBC7	Prkar1a	Old / Young	cAMP-dependent protein kinase type I-alpha regulatory subunit	cAMP-dependent protein kinase inhibitor activity,protein binding,cAMP-dependent protein kinase regulator activity,cAMP binding,ubiquitin protein ligase binding,protein kinase A catalytic subunit binding	Q9DBC7_K349_M1	RGPLKCVKLDRPRFE	GlyGly (K)	0.856173	0.0222394	0.021789
P48776	Tdo2	Old / Young	Tryptophan 2,3-dioxygenase	tryptophan 2,3-dioxygenase activity,amino acid binding,oxygen binding,heme binding,identical protein binding,metal ion binding	P48776_K62_M1	QELQSEVKGNKIHDE	GlyGly (K)	-2.50763	0.0223221	0.0218608
P10126	Eef1a1	Old / Young	Elongation factor 1-alpha 1	tRNA binding,RNA binding,translation elongation factor activity,GTPase activity,protein binding,GTP binding,protein kinase binding	P10126_K172_M1	KRYEEIVKEVSTYIK	GlyGly (K)	-1.21545	0.0223359	0.0218651
Q9QYJ0	Dnaja2	Old / Young	DnaJ homolog subfamily A member 2	ATPase activator activity,ATP binding,heat shock protein binding,metal ion binding,unfolded protein binding,chaperone binding	Q9QYJ0_K46_M1	KNPNAGDKFKEISFA	GlyGly (K)	-1.12611	0.022502	0.0220184
P67984	Rpl22	Old / Young	60S ribosomal protein L22	RNA binding,structural constituent of ribosome,heparin binding	P67984_K107_M1	LRVVANSKESYELRY	GlyGly (K)	0.713981	0.0225249	0.0220315
Q00519	Xdh	Old / Young	Xanthine dehydrogenase/oxidase	xanthine dehydrogenase activity,xanthine oxidase activity,iron ion binding,protein binding,electron carrier activity,oxidoreductase activity,oxidoreductase activity, acting on CH-OH group of donors,oxidoreductase activity, acting on the aldehyde or oxo group of donors,molybdenum ion binding,protein homodimerization activity,molybdopterin cofactor binding,flavin adenine dinucleotide binding,2 iron…	Q00519_K893_M1	FHMDNAYKIPNIRGT	GlyGly (K)	0.579933	0.0225613	0.0220578
Q3UTJ2	Sorbs2	Old / Young	Sorbin and SH3 domain-containing protein 2	RNA binding,protein domain specific binding,protein dimerization activity	Q3UTJ2_K960_M1	DFKAQTSKELSFKKG	GlyGly (K)	2.09596	0.022612	0.0220981
Q99KN9	Clint1	Old / Young	Clathrin interactor 1	lipid binding,clathrin binding,cadherin binding	Q99KN9_K208_M1	SAFPFSDKLGELSDK	GlyGly (K)	2.90983	0.0226396	0.0221065
P30115	Gsta3	Old / Young	Glutathione S-transferase A3	glutathione transferase activity	P30115_K123_M1	EKEASLAKIKEQTRN	GlyGly (K)	1.02809	0.0228404	0.0222745
[truncated: 2,413 more rows]

## Sheet: Liver Aging Proteome
#Spectronaut Candidates table output
[truncated: 3,638 more rows]
