# Supplementary material for: Aging and diet alter the protein ubiquitylation landscape in the mouse brain
Source: Nat Commun. 2025 Jun 6;16:5266. doi: 10.1038/s41467-025-60542-6 (PMC12144301; doi:10.1038/s41467-025-60542-6)
Supplement: Supplementary file 5 — Supplementary Data 3 [file 41467_2025_60542_MOESM5_ESM.xlsx]

## Sheet: Column Key
	Column header	Meaning
	ptm.pos.Nf	Modified residue position in mouse protein primary sequence
	ptm.pos.Mm	Modified residue position in killifish protein primary sequence
	logFC.Nf	Log2 fold change in old vs. young killifish brain after correction for protein abundances
	logFC.Mm	Log2 fold change in old vs. young mouse brain after correction for protein abundances
	Pvalue.Nf	P.value for differential ubiquitylation analysis after correction for protein abundances (killifish)
	PValue.Mm	P.value for differential ubiquitylation analysis after correction for protein abundances (mouse)
	adj.Pval.Nf	Adjusted P.value for differential ubiquitylation analysis after correction for protein abundances (killifish)
	adj.pval.Mm	Adjusted P.value for differential ubiquitylation analysis after correction for protein abundances (mouse)
	Hs.Mm.gene.name	Gene symbols for closeset killifish human ortholog (Hs) and mouse

## Sheet: Mouse and Killifish Ubi Sites
ptm.pos.Nf	ptm.pos.Mm	logFC.Nf	logFC.Mm	Pvalue.Nf	PValue.Mm	adj.Pval.Nf	adj.pval.Mm	Hs.Mm.gene.name
Nfu_p_1_000207_K1056	_	-2.20009		0.022325		0.204515		MYO6
Nfu_p_1_041742_K12	_	-0.475366		0.352127		0.583093
Nfu_p_1_016537_K444	_	0.023327		0.976245		0.987593		TMX3
Nfu_p_1_000208_K1056_M1;Nfu_p_1_000215_K1056	_	-0.800619		0.21971		0.45987		MYO6
Nfu_p_1_000274_K740_M1;Nfu_p_1_000275_K740	_	1.20861		0.272176		0.512149		XRN2
Nfu_p_1_016972_K16	_	0.7199		0.218009		0.458404		SLC47A1
Nfu_p_1_036713_K133	_	0.36986		0.688243		0.818627		DIRAS1
Nfu_p_1_000953_K65	_	-0.609872		0.373191		0.599593		RABGEF1
Nfu_p_1_037290_K426	_	-2.53273		0.196597		0.439329
Nfu_p_1_037290_K454	_	0.52509		0.356694		0.587243
Nfu_p_1_037318_K111_M1;Nfu_p_1_037319_K112_M1;Nfu_p_1_037320_K103	_	-0.847771		0.259299		0.499929		NSFL1C
Nfu_p_1_037468_K43_M1;Nfu_p_1_037469_K43_M1;Nfu_p_1_037470_K43	_	-0.54939		0.453123		0.662451		SYP
Nfu_p_1_018052_K26	_	-1.43031		0.0623821		0.286154		KHDRBS1
Nfu_p_1_001313_K8	_	2.56468		0.000135169		0.0114456		PA
Nfu_p_1_001789_K326	_	-0.458176		0.583187		0.753229		VPS26B
Nfu_p_1_001892_K5	_	-0.60633		0.14728		0.385633		ATP1B1
Nfu_p_1_001990_K253	_	1.11621		0.0792139		0.308678		STX4
Nfu_p_1_002054_K420	_	1.26751		0.111337		0.342668		DPYSL4
Nfu_p_1_002054_K463	_	3.264		0.00159689		0.0625383		DPYSL4
Nfu_p_1_002054_K531	_	0.637084		0.176014		0.415691		DPYSL4
Nfu_p_1_002232_K555	_	-1.84435		0.0201111		0.200026		EPS15L1
Nfu_p_1_002232_K885	_	-1.40643		0.0638659		0.28897		EPS15L1
Nfu_p_1_018719_K259	_	-0.715461		0.163754		0.402702		WBP2
Nfu_p_1_002450_K1308	_	0.0368801		0.95155		0.972978		TRAPPC8
Nfu_p_1_002450_K1310	_	0.716829		0.641614		0.787781		TRAPPC8
Nfu_p_1_038938_K12	_	-2.16036		0.0605457		0.282977		FABP3
Nfu_p_1_002559_K251_M1;Nfu_p_1_002560_K182_M1;Nfu_p_1_002561_K251	_	-1.11678		0.15665		0.394522		CA14
Nfu_p_1_002607_K184_M1;Nfu_p_1_002608_K185_M1;Nfu_p_1_002610_K184_M1;Nfu_p_1_002611_K185	_	-0.333709		0.575721		0.747197
Nfu_p_1_002665_K70	_	0.0537584		0.930383		0.965723		TPI1
Nfu_p_1_019189_K999_M1;Nfu_p_1_019190_K1000_M1;Nfu_p_1_019191_K988_M1;Nfu_p_1_019192_K1000	_	0.699083		0.285002		0.521654		KIAA1549L
Nfu_p_1_019203_K409	_	1.00691		0.0803164		0.309891		CYP19A1
Nfu_p_1_019241_K1708	_	1.47169		0.00783571		0.13342		NUP205
Nfu_p_1_019241_K496	_	0.5385		0.268775		0.508497		NUP205
Nfu_p_1_002805_K325	_	0.149173		0.744133		0.854294		SHISA7
Nfu_p_1_002805_K371	_	0.47787		0.383231		0.605479		SHISA7
Nfu_p_1_002805_K427	_	1.21087		0.224508		0.46449		SHISA7
Nfu_p_1_002805_K511	_	2.0182		0.0688891		0.293128		SHISA7
Nfu_p_1_002895_K364	_	-0.986036		0.220226		0.460092		PIP5K1A
Nfu_p_1_002922_K218	_	-0.628106		0.152467		0.391219
Nfu_p_1_002922_K233	_	-1.1187		0.046549		0.259961
Nfu_p_1_002922_K242	_	-0.439507		0.404705		0.623067
Nfu_p_1_002922_K312	_	-0.161461		0.716552		0.837377
Nfu_p_1_002922_K320	_	-0.385757		0.447591		0.657741
Nfu_p_1_003431_K497_M1;Nfu_p_1_003432_K497	_	1.86272		0.0104222		0.15117		G6PD
Nfu_p_1_003513_K316	_	0.453302		0.604202		0.762991		SLMAP
Nfu_p_1_003513_K33	_	0.989225		0.198843		0.44189		SLMAP
Nfu_p_1_003556_K387	_	-0.876122		0.0827927		0.312281		KRT76
Nfu_p_1_010659_K902_M1;Nfu_p_1_010660_K902	_	-0.374173		0.62079		0.774257		PCDH1
Nfu_p_1_010758_K124	_	0.33903		0.482702		0.688037		SYN3
Nfu_p_1_003620_K430	_	0.107348		0.897881		0.948916		SYT2
Nfu_p_1_040183_K91	_	0.497733		0.347763		0.58047		MBP
Nfu_p_1_003744_K297_M1;Nfu_p_1_003745_K229	_	-1.55508		0.0357883		0.230071		SYN2
Nfu_p_1_021189_K3	_	0.335566		0.444307		0.654757		SLC3A2
Nfu_p_1_003823_K133	_	0.705517		0.330282		0.562989
Nfu_p_1_003823_K404	_	-0.238567		0.594074		0.759637
Nfu_p_1_003823_K430	_	0.0498955		0.928155		0.965121
Nfu_p_1_003846_K59_M1;Nfu_p_1_003847_K59	_	-0.382541		0.506115		0.703487		GGT7
Nfu_p_1_040740_K229	_	-0.760665		0.425862		0.640224		MAP6
Nfu_p_1_004243_K147	_	0.106133		0.817554		0.90088		NRSN2
Nfu_p_1_004243_K186	_	-0.702761		0.203379		0.446835		NRSN2
Nfu_p_1_004243_K196	_	-0.436537		0.294038		0.529742		NRSN2
Nfu_p_1_004329_K69_M1;Nfu_p_1_004330_K69_M1;Nfu_p_1_004331_K69_M1;Nfu_p_1_004332_K69_M1;Nfu_p_1_004333_K69_M1;Nfu_p_1_004334_K69	_	-0.813316		0.0857392		0.315653		ANKIB1
Nfu_p_1_004549_K340	_	-1.08973		0.0567903		0.274561		CS
Nfu_p_1_004804_K260_M1;Nfu_p_1_004809_K242_M1;Nfu_p_1_004811_K29	_	0.0799331		0.906738		0.952018		BCAS1
Nfu_p_1_004804_K430_M1;Nfu_p_1_004809_K354_M1;Nfu_p_1_004811_K199	_	-0.319262		0.67568		0.811075		BCAS1
Nfu_p_1_004804_K438_M1;Nfu_p_1_004809_K362_M1;Nfu_p_1_004811_K207	_	-1.09077		0.18843		0.430285		BCAS1
Nfu_p_1_004804_K473_M1;Nfu_p_1_004809_K397_M1;Nfu_p_1_004811_K242	_	0.0648971		0.926643		0.96439		BCAS1
Nfu_p_1_004804_K509_M1;Nfu_p_1_004809_K433_M1;Nfu_p_1_004811_K278	_	-1.07081		0.19408		0.436243		BCAS1
Nfu_p_1_004805_K237	_	0.576117		0.660526		0.799316		BCAS1
Nfu_p_1_022755_K454_M1;Nfu_p_1_022756_K491	_	-1.29435		0.0112619		0.155209		NEFH
Nfu_p_1_022755_K619_M1;Nfu_p_1_022756_K656	_	0.0768528		0.908443		0.952018		NEFH
Nfu_p_1_005010_K153	_	-0.182702		0.68779		0.818607		PLP2
Nfu_p_1_005048_K225	_	-0.918533		0.250456		0.490513		MAPRE1
Nfu_p_1_029502_K112	_	-1.26756		0.0145653		0.172853		RTN4
Nfu_p_1_005312_K384_M1;Nfu_p_1_005313_K384_M1;Nfu_p_1_005314_K384_M1;Nfu_p_1_005315_K384	_	0.327523		0.534517		0.723416		E1
Nfu_p_1_005407_K71	_	0.319226		0.567167		0.743222		TMOD2
Nfu_p_1_023143_K21	_	-1.75663		0.0133291		0.163125		CMAS
Nfu_p_1_023143_K378	_	-0.47285		0.342331		0.576344		CMAS
Nfu_p_1_023603_K208	_	-1.53688		0.0908923		0.319102		THOP1
Nfu_p_1_005829_K104	_	-1.286		0.0121393		0.155209		PFN2
Nfu_p_1_005883_K11	_	2.96546		0.0116114		0.155209		CCDC50
Nfu_p_1_005883_K445	_	0.882287		0.168052		0.406569		CCDC50
Nfu_p_1_006007_K323_M1;Nfu_p_1_006008_K323	_	0.144376		0.878939		0.939514		PGM1
Nfu_p_1_006303_K299_M1;Nfu_p_1_006304_K299	_	-1.30303		0.071825		0.296871
Nfu_p_1_006516_K796_M1;Nfu_p_1_006517_K757	_	-1.34167		0.137589		0.374689		CP
Nfu_p_1_006579_K248_M1;Nfu_p_1_006580_K246_M1;Nfu_p_1_006581_K151_M1;Nfu_p_1_006582_K153	_	1.05368		0.18051		0.420833		IFI44L
Nfu_p_1_024471_K327	_	0.66004		0.321194		0.556654		CACNG4
Nfu_p_1_042267_K337	_	0.882779		0.114597		0.34446		DJB2
Nfu_p_1_006932_K1891_M1;Nfu_p_1_006933_K1891_M1;Nfu_p_1_006934_K1920_M1;Nfu_p_1_006935_K1904_M1;Nfu_p_1_006936_K1918_M1;Nfu_p_1_006937_K1887_M1;Nfu_p_1_006938_K1916_M1;Nfu_p_1_006939_K1900_M1;Nfu_p_1_006940_K1885_M1;Nfu_p_1_006941_K1914_M1;Nfu_p_1_006942_K1871_M1;Nfu_p_1_006943_K1883_M1;Nfu_p_1_006944_K1881_M1;Nfu_p_1_006945_K1867_M1;Nfu_p_1_006946_K1887_M1;Nfu_p_1_006947_K1887_M1;Nfu_p_1_006948_…	_	-1.22818		0.0272371		0.215635		ANK3
Nfu_p_1_006932_K1902_M1;Nfu_p_1_006933_K1902_M1;Nfu_p_1_006934_K1931_M1;Nfu_p_1_006935_K1915_M1;Nfu_p_1_006936_K1929_M1;Nfu_p_1_006937_K1898_M1;Nfu_p_1_006938_K1927_M1;Nfu_p_1_006939_K1911_M1;Nfu_p_1_006940_K1896_M1;Nfu_p_1_006941_K1925_M1;Nfu_p_1_006942_K1882_M1;Nfu_p_1_006943_K1894_M1;Nfu_p_1_006944_K1892_M1;Nfu_p_1_006945_K1878_M1;Nfu_p_1_006946_K1898_M1;Nfu_p_1_006947_K1898_M1;Nfu_p_1_006948_…	_	-0.707089		0.150072		0.387615		ANK3
Nfu_p_1_024782_K4503	_	-0.192449		0.721297		0.839459		HUWE1
Nfu_p_1_024792_K301_M1;Nfu_p_1_024793_K342_M1;Nfu_p_1_024794_K369_M1;Nfu_p_1_024795_K217	_	0.437802		0.599055		0.762517		DEF6
Nfu_p_1_042909_K293	_	-0.751165		0.148754		0.385873		PLPP3
Nfu_p_1_007412_K84	_	0.865087		0.563876		0.742241		LGALSL
Nfu_p_1_007801_K57_M1;Nfu_p_1_007802_K13_M1;Nfu_p_1_007803_K68	_	-2.06227		0.0946546		0.323748		TALDO1
Nfu_p_1_007812_K268_M1;Nfu_p_1_007813_K210_M1;Nfu_p_1_007814_K268	_	2.12413		0.0354364		0.230071		MAPK8IP1
Nfu_p_1_007812_K426_M1;Nfu_p_1_007813_K368_M1;Nfu_p_1_007814_K426	_	1.98483		0.00189656		0.0691519		MAPK8IP1
Nfu_p_1_008327_K1454_M1;Nfu_p_1_008328_K1454_M1;Nfu_p_1_008329_K1454_M1;Nfu_p_1_008330_K1454	_	1.01034		0.441351		0.651653		DMXL2
Nfu_p_1_043199_K498	_	-0.129965		0.772745		0.872122		SLC2A1
Nfu_p_1_008516_K501	_	0.0175003		0.966936		0.980276		MAP2
Nfu_p_1_043221_K362_M1;Nfu_p_1_043222_K362_M1;Nfu_p_1_043223_K362_M1;Nfu_p_1_043224_K362	_	-0.991621		0.0587732		0.278793
Nfu_p_1_008537_K27	_	-1.50121		0.131376		0.368817		KHDRBS1
Nfu_p_1_008570_K205	_	-0.196639		0.798784		0.891015
Nfu_p_1_008570_K217	_	-0.393255		0.38927		0.610331
Nfu_p_1_025418_K384	_	-0.448488		0.414996		0.629999		UBA1
Nfu_p_1_008777_K430	_	-1.48046		0.087583		0.317255		SLC6A13
Nfu_p_1_008968_K27	_	-0.723244		0.0819364		0.310783		FIS1
Nfu_p_1_025418_K825	_	-0.687533		0.364626		0.594058		UBA1
Nfu_p_1_025656_K8_M1;Nfu_p_1_025657_K8	_	0.467951		0.394726		0.614345		PB
Nfu_p_1_025764_K499_M1;Nfu_p_1_025765_K499	_	-0.045204		0.938707		0.968061
Nfu_p_1_009130_K415	_	-0.80744		0.180809		0.421172		MAP2
Nfu_p_1_009316_K48	_	-1.89121		0.0551797		0.272678		CARS
Nfu_p_1_044021_K240	_	-1.58259		0.0220353		0.204196		PGAM2
Nfu_p_1_009627_K137	_	0.999152		0.284893		0.521654		FAM63B
Nfu_p_1_044392_K481	_	-0.0779426		0.902156		0.951028		SLC16A3
Nfu_p_1_009627_K506	_	0.620884		0.379789		0.603531		FAM63B
Nfu_p_1_009774_K2363_M1;Nfu_p_1_009775_K2363_M1;Nfu_p_1_009776_K2355_M1;Nfu_p_1_009777_K2355_M1;Nfu_p_1_009778_K2355_M1;Nfu_p_1_009779_K2363_M1;Nfu_p_1_009780_K2355_M1;Nfu_p_1_009781_K2355_M1;Nfu_p_1_009782_K2355_M1;Nfu_p_1_009783_K2363_M1;Nfu_p_1_009784_K2363_M1;Nfu_p_1_009785_K2363_M1;Nfu_p_1_009786_K2363_M1;Nfu_p_1_009787_K2355_M1;Nfu_p_1_009788_K2355_M1;Nfu_p_1_009789_K2363_M1;Nfu_p_1_009790_…	_	0.716812		0.356899		0.587271		HERC1
Nfu_p_1_009774_K2885_M1;Nfu_p_1_009775_K2893_M1;Nfu_p_1_009776_K2877_M1;Nfu_p_1_009777_K2885_M1;Nfu_p_1_009778_K2885_M1;Nfu_p_1_009779_K2893_M1;Nfu_p_1_009780_K2885_M1;Nfu_p_1_009781_K2877_M1;Nfu_p_1_009782_K2877_M1;Nfu_p_1_009783_K2893_M1;Nfu_p_1_009784_K2885_M1;Nfu_p_1_009785_K2885_M1;Nfu_p_1_009786_K2893_M1;Nfu_p_1_009787_K2885_M1;Nfu_p_1_009788_K2877_M1;Nfu_p_1_009789_K2893_M1;Nfu_p_1_009790_…	_	-1.22667		0.0395559		0.240995		HERC1
Nfu_p_1_009774_K3410_M1;Nfu_p_1_009775_K3418_M1;Nfu_p_1_009776_K3402_M1;Nfu_p_1_009777_K3410_M1;Nfu_p_1_009778_K3417_M1;Nfu_p_1_009779_K3418_M1;Nfu_p_1_009780_K3410_M1;Nfu_p_1_009781_K3409_M1;Nfu_p_1_009782_K3409_M1;Nfu_p_1_009783_K3425_M1;Nfu_p_1_009784_K3410_M1;Nfu_p_1_009785_K3417_M1;Nfu_p_1_009786_K3425_M1;Nfu_p_1_009787_K3417_M1;Nfu_p_1_009788_K3402_M1;Nfu_p_1_009789_K3418_M1;Nfu_p_1_009790_…	_	-0.0895365		0.874029		0.935863		HERC1
Nfu_p_1_009774_K4540_M1;Nfu_p_1_009775_K4565_M1;Nfu_p_1_009776_K4549_M1;Nfu_p_1_009777_K4557_M1;Nfu_p_1_009778_K4564_M1;Nfu_p_1_009779_K4565_M1;Nfu_p_1_009780_K4540_M1;Nfu_p_1_009781_K4539_M1;Nfu_p_1_009782_K4556_M1;Nfu_p_1_009783_K4555_M1;Nfu_p_1_009784_K4557_M1;Nfu_p_1_009785_K4564_M1;Nfu_p_1_009786_K4572_M1;Nfu_p_1_009787_K4547_M1;Nfu_p_1_009788_K4532_M1;Nfu_p_1_009789_K4548_M1;Nfu_p_1_009790_…	_	0.0675899		0.862944		0.929283		HERC1
Nfu_p_1_026437_K40	_	-2.71069		0.00767035		0.13342
Nfu_p_1_009901_K32	_	-0.918568		0.102414		0.331812		SLC17A8
Nfu_p_1_009963_K100	_	-3.54532		0.000661592		0.0357374		MCEE
Nfu_p_1_010178_K241	_	-0.295997		0.608798		0.76601		YWHAB
Nfu_p_1_010190_K171	_	0.235381		0.693426		0.821363		MRPL24
Nfu_p_1_010190_K177	_	-0.502873		0.495628		0.697841		MRPL24
Nfu_p_1_010190_K192	_	1.50891		0.0761788		0.302878		MRPL24
Nfu_p_1_010221_K526	_	-0.180949		0.705124		0.828639		PIP5K1A
Nfu_p_1_026691_K234	_	-0.442642		0.512073		0.707687
Nfu_p_1_026862_K610_M1;Nfu_p_1_026863_K610_M1;Nfu_p_1_026864_K599_M1;Nfu_p_1_026865_K592	_	-1.01335		0.0409123		0.245083		MCAM
Nfu_p_1_010415_K245_M1;Nfu_p_1_010416_K245_M1;Nfu_p_1_010417_K248	_	-1.42557		0.1204		0.351583		USP5
Nfu_p_1_027063_K79_M1;Nfu_p_1_027064_K79	_	-0.726979		0.133439		0.372028		SLC35G4
Nfu_p_1_045494_K173_M1;Nfu_p_1_045495_K173	_	-0.948993		0.0685003		0.293128		PSMG2
Nfu_p_1_027067_K82	_	1.51132		0.00368197		0.0977593		GARS
Nfu_p_1_033849_K1814	_	-0.915873		0.0676676		0.293128		MAP1A
Nfu_p_1_010540_K6_M1;Nfu_p_1_010541_K6	_	-2.06858		0.130527		0.36732		CFL2
Nfu_p_1_010659_K899_M1;Nfu_p_1_010660_K899	_	-0.0731305		0.912852		0.954276		PCDH1
Nfu_p_1_027937_K509	_	-0.655625		0.354829		0.585402		EXOC4
Nfu_p_1_010887_K191	_	-1.20406		0.282501		0.519715		ANKRD13A
Nfu_p_1_046567_K495_M1;Nfu_p_1_046568_K495_M1;Nfu_p_1_046569_K495_M1;Nfu_p_1_046570_K495_M1;Nfu_p_1_046571_K495_M1;Nfu_p_1_046572_K495_M1;Nfu_p_1_046573_K495_M1;Nfu_p_1_046574_K495_M1;Nfu_p_1_046575_K495_M1;Nfu_p_1_046576_K495_M1;Nfu_p_1_046577_K495_M1;Nfu_p_1_046578_K495	_	-0.011698		0.988598		0.993672
Nfu_p_1_010887_K610	_	-0.323255		0.433026		0.645726		ANKRD13A
Nfu_p_1_010888_K301_M1;Nfu_p_1_010889_K216_M1;Nfu_p_1_010891_K216	_	0.0383733		0.960826		0.9776
Nfu_p_1_011177_K244	_	-0.663697		0.194102		0.436243		GABRB2
Nfu_p_1_011187_K168	_	5.11519		0.0720051		0.297112		UBE2K
Nfu_p_1_011210_K5	_	-0.234803		0.585486		0.755063		UBL3
Nfu_p_1_046860_K312	_	1.15691		0.39365		0.614169		TOMM34
Nfu_p_1_011453_K592	_	-1.11308		0.0966356		0.326019		CANX
Nfu_p_1_011493_K13	_	-0.312372		0.53502		0.723625		ATP1B4
Nfu_p_1_011493_K16	_	-0.0394811		0.926708		0.96439		ATP1B4
Nfu_p_1_011493_K21	_	-0.748615		0.155258		0.394457		ATP1B4
Nfu_p_1_011493_K25	_	-0.498177		0.576189		0.747398		ATP1B4
Nfu_p_1_047290_K191	_	0.340911		0.622428		0.775683		TOM1L2
Nfu_p_1_028336_K197	_	-1.26689		0.124984		0.358257		METAP2
Nfu_p_1_011788_K30	_	-1.06242		0.134704		0.373438		EEF1G
Nfu_p_1_028449_K240	_	-3.13017		0.0138158		0.167123		SLC13A1
Nfu_p_1_041162_K881	_	-1.09887		0.0401399		0.243083		SLC12A2
Nfu_p_1_011922_K338	_	0.00897538		0.988376		0.993672		ATP6AP1L
Nfu_p_1_012082_K566_M1;Nfu_p_1_012083_K574_M1;Nfu_p_1_012084_K590_M1;Nfu_p_1_012085_K598_M1;Nfu_p_1_012086_K421	_	-0.612544		0.481578		0.68706		SLC22A7
Nfu_p_1_053016_K472_M1;Nfu_p_1_053017_K472	_	-0.123793		0.785028		0.882487		SPG20
Nfu_p_1_012155_K255	_	-1.41017		0.0479312		0.26208		GJB1
Nfu_p_1_012311_K11	_	1.1978		0.0316839		0.22377		DPYSL3
Nfu_p_1_047758_K4	_	-1.57048		0.0774327		0.306072		SLC6A9
Nfu_p_1_029075_K937_M1;Nfu_p_1_029076_K927_M1;Nfu_p_1_029078_K935_M1;Nfu_p_1_029079_K936_M1;Nfu_p_1_029081_K960_M1;Nfu_p_1_029083_K970_M1;Nfu_p_1_029084_K934_M1;Nfu_p_1_029085_K935_M1;Nfu_p_1_029087_K945_M1;Nfu_p_1_029088_K945_M1;Nfu_p_1_029089_K937_M1;Nfu_p_1_029090_K935_M1;Nfu_p_1_029091_K927_M1;Nfu_p_1_029092_K944	_	-0.551242		0.413316		0.628907		SBF1
Nfu_p_1_012368_K323	_	-1.69992		0.0501919		0.267434
Nfu_p_1_029502_K99	_	-1.42876		0.0245889		0.213106		RTN4
Nfu_p_1_029503_K139	_	-2.0607		0.0392643		0.240986
Nfu_p_1_012709_K728_M1;Nfu_p_1_012710_K708_M1;Nfu_p_1_012711_K538	_	-0.703408		0.174536		0.413859		NLGN3
Nfu_p_1_036165_K73	_	-0.725707		0.176736		0.416592		MARCKS
Nfu_p_1_012757_K40	_	1.81518		0.0640293		0.28897		EPDR1
Nfu_p_1_012795_K4	_	0.430535		0.406273		0.623642		UBASH3B
Nfu_p_1_029618_K626_M1;Nfu_p_1_029619_K627_M1;Nfu_p_1_029620_K627_M1;Nfu_p_1_029621_K627_M1;Nfu_p_1_029622_K627	_	-0.219068		0.686551		0.818079		RABEP1
Nfu_p_1_012863_K429_M1;Nfu_p_1_012864_K429	_	-1.54		0.0278762		0.216178		DPP3
Nfu_p_1_048315_K390	_	-0.538257		0.321235		0.556654		SCG2
Nfu_p_1_048315_K65	_	-2.68198		0.0156383		0.179468		SCG2
Nfu_p_1_048395_K71	_	-0.349475		0.381527		0.60431		STK39
Nfu_p_1_029970_K885	_	-0.803822		0.167627		0.406566		PLCB1
Nfu_p_1_036504_K117	_	-0.291475		0.662408		0.800974		SLC35G4
Nfu_p_1_031428_K28	_	-1.05152		0.142408		0.380131		KCNJ15
Nfu_p_1_031945_K41	_	-1.39196		0.0300318		0.221595
Nfu_p_1_032306_K1462	_	-2.19182		0.00546015		0.113651		PLPPR4
Nfu_p_1_012985_K771	_	-0.729959		0.158088		0.395286
Nfu_p_1_013071_K9	_	-0.713613		0.17811		0.417457
Nfu_p_1_013091_K897_M1;Nfu_p_1_013092_K897_M1;Nfu_p_1_013093_K897	_	-0.732074		0.197168		0.440291		PCDH1
Nfu_p_1_033052_K79_M1;Nfu_p_1_033053_K79	_	0.617832		0.29033		0.526087		CRMP1
Nfu_p_1_033264_K168	_	-0.926294		0.0467356		0.260098		UBE2K
Nfu_p_1_033264_K176	_	-1.24925		0.119991		0.351583		UBE2K
Nfu_p_1_013151_K105	_	-1.04035		0.0349267		0.230071
Nfu_p_1_013151_K73	_	0.0669903		0.924758		0.963364
Nfu_p_1_051938_K343_M1;Nfu_p_1_051939_K323_M1;Nfu_p_1_051940_K344_M1;Nfu_p_1_051941_K343_M1;Nfu_p_1_051942_K343_M1;Nfu_p_1_051943_K344_M1;Nfu_p_1_051944_K321_M1;Nfu_p_1_051945_K321_M1;Nfu_p_1_051946_K322_M1;Nfu_p_1_051947_K323_M1;Nfu_p_1_051948_K322_M1;Nfu_p_1_051949_K322_M1;Nfu_p_1_051950_K323	_	-0.896012		0.250554		0.490513		HP1BP3
Nfu_p_1_033425_K172	_	-0.667892		0.107873		0.338303		GGA3
Nfu_p_1_033614_K499_M1;Nfu_p_1_033615_K499	_	-0.216529		0.702358		0.827588
Nfu_p_1_039675_K549	_	0.50769		0.350716		0.581987		ALDH3A2
Nfu_p_1_033849_K1551	_	1.42496		0.0485498		0.26359		MAP1A
Nfu_p_1_033849_K1656	_	1.22017		0.0249994		0.213106		MAP1A
Nfu_p_1_033849_K1694	_	0.0120493		0.98237		0.990842		MAP1A
Nfu_p_1_033849_K2145	_	-1.0216		0.241837		0.483702		MAP1A
Nfu_p_1_033849_K2242	_	-0.479192		0.325321		0.55949		MAP1A
Nfu_p_1_033849_K2362	_	0.566213		0.659214		0.798345		MAP1A
Nfu_p_1_033849_K2471	_	-0.777511		0.124069		0.357253		MAP1A
Nfu_p_1_033849_K650	_	0.0275663		0.953898		0.973791		MAP1A
Nfu_p_1_033880_K185_M1;Nfu_p_1_033881_K185_M1;Nfu_p_1_033882_K185_M1;Nfu_p_1_033883_K86	_	-2.13196		0.00782998		0.13342		BMPR1A
Nfu_p_1_014277_K103	_	-0.795779		0.0606056		0.282977		TFG
Nfu_p_1_046287_K194_M1;Nfu_p_1_046288_K194_M1;Nfu_p_1_046290_K127_M1;Nfu_p_1_046291_K194_M1;Nfu_p_1_046292_K127_M1;Nfu_p_1_046294_K194	_	-0.88898		0.258868		0.499929		TOM1;TOM1L2
Nfu_p_1_014340_K35	_	-1.3008		0.0110711		0.155209		FUNDC2
Nfu_p_1_014340_K6	_	-0.714108		0.330086		0.562989		FUNDC2
Nfu_p_1_014695_K803	_	0.190297		0.854344		0.924581		NCAM1
Nfu_p_1_014699_K1169_M1;Nfu_p_1_014700_K1165_M1;Nfu_p_1_014701_K1168_M1;Nfu_p_1_014702_K1155_M1;Nfu_p_1_014703_K1169	_	-1.0343		0.0800298		0.309547		NUP98
Nfu_p_1_034122_K352	_	0.634086		0.646939		0.790507		LMNB1
Nfu_p_1_014803_K569_M1;Nfu_p_1_014804_K569_M1;Nfu_p_1_014805_K598_M1;Nfu_p_1_014806_K598	_	-1.0153		0.0341416		0.22983		MCAM
Nfu_p_1_014803_K577_M1;Nfu_p_1_014804_K577_M1;Nfu_p_1_014805_K606_M1;Nfu_p_1_014806_K606	_	-1.65176		0.0235177		0.209321		MCAM
Nfu_p_1_052906_K7	_	-0.816798		0.218888		0.459599		ATP5L
Nfu_p_1_040740_K181	_	0.383741		0.703455		0.827868		MAP6
Nfu_p_1_034500_K158	_	-0.981124		0.0915187		0.319102		APOA1
Nfu_p_1_015248_K316	_	-0.0411903		0.936868		0.967977		SCAMP1
Nfu_p_1_034628_K76	_	-1.90437		0.0578569		0.276822		LMBRD1
Nfu_p_1_053006_K378_M1;Nfu_p_1_053007_K345	_	-0.861413		0.126376		0.360699		FLOT2
Nfu_p_1_035122_K245	_	-0.734694		0.096229		0.326019		L1CAM
Nfu_p_1_053016_K480_M1;Nfu_p_1_053017_K480	_	-0.353208		0.495817		0.697841		SPG20
Nfu_p_1_053016_K498_M1;Nfu_p_1_053017_K498	_	0.685849		0.320394		0.555812		SPG20
Nfu_p_1_053016_K509_M1;Nfu_p_1_053017_K509	_	0.102517		0.81489		0.900229		SPG20
Nfu_p_1_053047_K110_M1;Nfu_p_1_053048_K110_M1;Nfu_p_1_053049_K154_M1;Nfu_p_1_053050_K154_M1;Nfu_p_1_053051_K154_M1;Nfu_p_1_053052_K154_M1;Nfu_p_1_053053_K154_M1;Nfu_p_1_053054_K154_M1;Nfu_p_1_053055_K154_M1;Nfu_p_1_053056_K154_M1;Nfu_p_1_053057_K213_M1;Nfu_p_1_053058_K159_M1;Nfu_p_1_053059_K213_M1;Nfu_p_1_053060_K213_M1;Nfu_p_1_053061_K154	_	-0.434202		0.462161		0.670634		FRY
Nfu_p_1_041221_K43	_	0.455447		0.730796		0.844865		SLC4A4
Nfu_p_1_015726_K1409	_	-0.0846788		0.845322		0.918624		MAP1B
Nfu_p_1_035750_K91	_	-0.25685		0.629139		0.779616
Nfu_p_1_029287_K220	_	-0.224786		0.686653		0.818079		CNP
Nfu_p_1_036165_K108	_	-0.227033		0.717688		0.837749		MARCKS
Nfu_p_1_053123_K107	_	1.26208		0.0252675		0.213106		VPS36
Nfu_p_1_036165_K154	_	-1.50141		0.108835		0.339735		MARCKS
Nfu_p_1_036165_K18	_	-0.904452		0.0656076		0.291023		MARCKS
Nfu_p_1_036165_K68	_	-0.46109		0.457811		0.667526		MARCKS
Nfu_p_1_036165_K83	_	-2.4224		0.000625671		0.0350041		MARCKS
Nfu_p_1_036226_K737	_	-1.14094		0.0720732		0.297112		SLC7A14
Nfu_p_1_036296_K300	_	-0.754728		0.0835434		0.312415		OLA1
Nfu_p_1_053461_K464_M1;Nfu_p_1_053462_K464	_	-0.845509		0.477441		0.683572		BIRC3
Nfu_p_1_016972_K6	_	0.973982		0.137326		0.374689		SLC47A1
Nfu_p_1_048973_K19	_	-0.85421		0.0727497		0.297941		GLUL
Nfu_p_1_036725_K140	_	-1.09991		0.191494		0.434095		SFN
Nfu_p_1_037015_K359_M1;Nfu_p_1_037016_K359	_	-1.3377		0.0600312		0.281785		DLK1
Nfu_p_1_054154_K663_M1;Nfu_p_1_054155_K663_M1;Nfu_p_1_054156_K663_M1;Nfu_p_1_054157_K663_M1;Nfu_p_1_054158_K663_M1;Nfu_p_1_054159_K663_M1;Nfu_p_1_054160_K663	_	-0.271334		0.741196		0.85309		AP3D1
Nfu_p_1_042267_K231	_	1.04797		0.0971391		0.326171		DJB2
Nfu_p_1_024593_K1170_M1;Nfu_p_1_024594_K1184_M1;Nfu_p_1_024595_K1197_M1;Nfu_p_1_024596_K1170_M1;Nfu_p_1_024597_K1182_M1;Nfu_p_1_024598_K1172_M1;Nfu_p_1_024599_K1195_M1;Nfu_p_1_024600_K1086_M1;Nfu_p_1_024601_K1056_M1;Nfu_p_1_024602_K1056_M1;Nfu_p_1_024603_K1070_M1;Nfu_p_1_024604_K1068_M1;Nfu_p_1_024605_K1054	_	-0.0557621		0.939983		0.968291		SLC4A7
Nfu_p_1_042267_K343	_	-1.99338		0.0205638		0.200426		DJB2
Nfu_p_1_037409_K354_M1;Nfu_p_1_037410_K335	_	-0.532268		0.303378		0.538361		ATP2B3
Nfu_p_1_024782_K4324	_	-0.0696791		0.860843		0.928087		HUWE1
Nfu_p_1_039228_K478_M1;Nfu_p_1_039230_K478	_	-0.867766		0.344892		0.578451
Nfu_p_1_055062_K31	_	-1.99458		0.0222249		0.204196		H1F0
Nfu_p_1_039582_K23_M1;Nfu_p_1_039583_K68_M1;Nfu_p_1_039584_K68	_	-1.98847		0.027642		0.215949
Nfu_p_1_037947_K173	_	0.922899		0.144059		0.380876		I
Nfu_p_1_018191_K85	_	1.51378		0.0666895		0.292415		GFAP
Nfu_p_1_038064_K6	_	-0.771107		0.0853324		0.315653		SLC44A2
Nfu_p_1_031945_K71	_	0.59136		0.143619		0.380675
Nfu_p_1_018482_K21	_	-0.585669		0.208759		0.452938		HBG1
Nfu_p_1_018619_K147	_	-0.588827		0.169942		0.409559		VAT1
Nfu_p_1_018619_K17	_	-0.447481		0.58925		0.756716		VAT1
Nfu_p_1_038279_K741	_	-0.352641		0.370924		0.598407		TMEM63B
Nfu_p_1_018619_K27	_	-0.568349		0.382902		0.605479		VAT1
Nfu_p_1_018619_K32	_	-1.19628		0.0306899		0.221595		VAT1
Nfu_p_1_018619_K32_M2;Nfu_p_1_018619_K54	_	-1.39266		0.128065		0.364421		VAT1
Nfu_p_1_018619_K54	_	-0.629769		0.381361		0.60431		VAT1
Nfu_p_1_018619_K89	_	-0.83578		0.0780889		0.306335		VAT1
Nfu_p_1_018638_K50	_	-0.441715		0.352612		0.583589		HBG1
Nfu_p_1_018719_K249	_	-0.082213		0.874335		0.93587		WBP2
Nfu_p_1_038903_K61	_	-1.23722		0.164725		0.403505		UBQLN4
Nfu_p_1_038913_K372	_	-0.51219		0.43058		0.643303		PDCD6IP
Nfu_p_1_044287_K13	_	-0.252605		0.762827		0.865029		CKB
Nfu_p_1_038938_K16	_	-1.56468		0.0139378		0.167951		FABP3
Nfu_p_1_018878_K219_M1;Nfu_p_1_018879_K310	_	-0.807874		0.100033		0.330277		H2AFY2
Nfu_p_1_038941_K23	_	-1.98773		0.00531117		0.112432		NCAPH
Nfu_p_1_028205_K133	_	-0.67044		0.480245		0.68547		SYT1
Nfu_p_1_019104_K71	_	-0.82569		0.507186		0.704112		CMPK1
Nfu_p_1_019189_K952_M1;Nfu_p_1_019190_K953_M1;Nfu_p_1_019191_K953_M1;Nfu_p_1_019192_K953	_	1.29334		0.0124456		0.156412		KIAA1549L
Nfu_p_1_039227_K177	_	-1.19847		0.156451		0.394522		ARRB1
Nfu_p_1_039228_K108_M1;Nfu_p_1_039230_K108	_	0.461087		0.30557		0.540571
Nfu_p_1_039228_K139_M1;Nfu_p_1_039230_K139	_	0.377464		0.401445		0.620794
Nfu_p_1_039228_K22_M1;Nfu_p_1_039230_K22	_	-0.380204		0.55089		0.73027
Nfu_p_1_039228_K378_M1;Nfu_p_1_039230_K378	_	0.21588		0.664115		0.802728
Nfu_p_1_039228_K470_M1;Nfu_p_1_039230_K470	_	-0.826008		0.12099		0.351961
Nfu_p_1_019257_K265	_	-0.0672741		0.887949		0.944177		CCDC136
Nfu_p_1_019257_K405	_	-0.209215		0.652147		0.79495		CCDC136
Nfu_p_1_019262_K499	_	-0.389478		0.510695		0.706717		SLC1A2
Nfu_p_1_039466_K136	_	-0.216418		0.808368		0.896776		MARCKSL1
Nfu_p_1_026691_K117	_	-1.47737		0.00762483		0.13342
Nfu_p_1_019781_K13	_	0.483381		0.393829		0.614169		NDRG4
Nfu_p_1_039466_K193	_	-0.699892		0.147364		0.385633		MARCKSL1
Nfu_p_1_039466_K207	_	-0.647849		0.184539		0.426688		MARCKSL1
Nfu_p_1_019781_K5	_	0.855145		0.0913792		0.319102		NDRG4
Nfu_p_1_039582_K237_M1;Nfu_p_1_039583_K279_M1;Nfu_p_1_039584_K282	_	-0.97495		0.0842008		0.313675
Nfu_p_1_019869_K607	_	-0.921113		0.0514333		0.268146		ISLR2
Nfu_p_1_039675_K512	_	1.12065		0.384331		0.606404		ALDH3A2
Nfu_p_1_019996_K471	_	-0.954707		0.0519213		0.268875		GPI
Nfu_p_1_027063_K87_M1;Nfu_p_1_027064_K87	_	-0.460725		0.614158		0.769971		SLC35G4
Nfu_p_1_033849_K1298	_	-0.427173		0.603834		0.762991		MAP1A
Nfu_p_1_039710_K768	_	0.528155		0.260989		0.502366		CLCN2
Nfu_p_1_033849_K1827	_	-0.925958		0.167215		0.406372		MAP1A
Nfu_p_1_020522_K146_M1;Nfu_p_1_020523_K101	_	2.02566		0.151585		0.389759		SYT1
Nfu_p_1_052443_K1307	_	-0.721777		0.186268		0.42754
Nfu_p_1_039961_K237	_	-1.53164		0.00580478		0.115837		PPA1
Nfu_p_1_040035_K27	_	4.94784		3.94531e-06		0.000976079		SULT2A1
Nfu_p_1_040035_K7	_	3.45421		9.68681e-06		0.0018968		SULT2A1
Nfu_p_1_040035_K83	_	4.87625		2.977e-07		0.000310898		SULT2A1
Nfu_p_1_020749_K289	_	-0.0332212		0.929064		0.965426		NECAB2
Nfu_p_1_020749_K356	_	-1.02727		0.035346		0.230071		NECAB2
Nfu_p_1_020749_K362	_	-0.688757		0.526218		0.718049		NECAB2
Nfu_p_1_040183_K19	_	-0.674714		0.281086		0.518941		MBP
Nfu_p_1_040183_K29	_	-1.36953		0.157433		0.395083		MBP
Nfu_p_1_040183_K53	_	-0.0708256		0.903142		0.951254		MBP
Nfu_p_1_040183_K98	_	0.694092		0.323377		0.558521		MBP
Nfu_p_1_021189_K13	_	-0.0787714		0.923997		0.963356		SLC3A2
Nfu_p_1_021510_K1321_M1;Nfu_p_1_021511_K1348_M1;Nfu_p_1_021512_K1320_M1;Nfu_p_1_021513_K1347_M1;Nfu_p_1_021514_K1329	_	-0.87752		0.106252		0.336826		GAPVD1
Nfu_p_1_021574_K16	_	-0.310731		0.688913		0.819113		RAB3C
Nfu_p_1_021608_K106_M1;Nfu_p_1_021609_K106_M1;Nfu_p_1_021610_K106	_	-0.0307735		0.966846		0.980276		ANKRD13A
Nfu_p_1_021608_K585_M1;Nfu_p_1_021609_K584_M1;Nfu_p_1_021610_K575	_	1.96031		0.00881365		0.141232		ANKRD13A
Nfu_p_1_034500_K178	_	-4.35338		0.00132015		0.0558925		APOA1
Nfu_p_1_044575_K40	_	3.052		0.00892529		0.141232		DPYSL5
Nfu_p_1_028316_K902	_	-0.527509		0.380601		0.603531		PLX4
Nfu_p_1_042415_K176	_	-0.722391		0.215899		0.456669		PDXK
Nfu_p_1_042556_K12	_	-1.77069		0.123869		0.357021		UMPS
Nfu_p_1_028447_K327_M1;Nfu_p_1_028448_K327	_	0.00598976		0.99007		0.994195		SND1
Nfu_p_1_028587_K116	_	2.35311		0.000549948		0.0336872		NINJ2
Nfu_p_1_028587_K6	_	0.854308		0.0823254		0.311228		NINJ2
Nfu_p_1_022339_K19_M1;Nfu_p_1_022340_K19	_	-0.509777		0.469669		0.677347		TOLLIP
Nfu_p_1_051938_K14_M1;Nfu_p_1_051939_K14_M1;Nfu_p_1_051940_K14_M1;Nfu_p_1_051941_K14_M1;Nfu_p_1_051942_K14_M1;Nfu_p_1_051943_K14_M1;Nfu_p_1_051944_K14_M1;Nfu_p_1_051945_K14_M1;Nfu_p_1_051946_K14_M1;Nfu_p_1_051947_K14_M1;Nfu_p_1_051948_K14_M1;Nfu_p_1_051949_K14_M1;Nfu_p_1_051950_K14	_	-0.832989		0.114142		0.343853		HP1BP3
Nfu_p_1_035523_K740_M1;Nfu_p_1_035524_K740_M1;Nfu_p_1_035525_K740_M1;Nfu_p_1_035526_K740	_	-0.548084		0.525425		0.71728
Nfu_p_1_048113_K523	_	0.0975584		0.899678		0.949694		AGL
Nfu_p_1_041494_K146_M1;Nfu_p_1_041495_K146	_	-1.63515		0.0715647		0.296577		YWHAB
Nfu_p_1_029745_K27	_	-2.10421		0.0420414		0.246488		MBP
Nfu_p_1_023037_K873	_	2.10281		0.000499696		0.0326156		GCN1
Nfu_p_1_041742_K19	_	-0.681366		0.27771		0.516667
Nfu_p_1_023327_K28	_	-1.35006		0.061757		0.285899		KCNJ15
Nfu_p_1_023505_K573	_	0.348314		0.792113		0.888281		SLC24A2
Nfu_p_1_023809_K706_M1;Nfu_p_1_023812_K706_M1;Nfu_p_1_023813_K706	_	-0.201122		0.863149		0.929283		ATP6V0A1
Nfu_p_1_030824_K931	_	-0.14499		0.763147		0.865029		VPS18
Nfu_p_1_041973_K365	_	-1.04965		0.0911361		0.319102
Nfu_p_1_040798_K169_M1;Nfu_p_1_040799_K169_M1;Nfu_p_1_040800_K169_M1;Nfu_p_1_040801_K169	_	-0.262136		0.641974		0.787781		NOS1
Nfu_p_1_030936_K139_M1;Nfu_p_1_030937_K139_M1;Nfu_p_1_030938_K139_M1;Nfu_p_1_030939_K139	_	-1.35563		0.0532629		0.270466		EPB41
Nfu_p_1_024775_K109_M1;Nfu_p_1_024776_K151	_	-2.44114		0.00521048		0.11105		ACOT7
Nfu_p_1_032996_K25	_	-1.82298		0.0025163		0.0765395		HIST1H1A
Nfu_p_1_024881_K7	_	0.673903		0.328781		0.561653		SYPL2
Nfu_p_1_026619_K7	_	-2.52378		0.000112556		0.0114456
Nfu_p_1_026632_K569	_	-0.912088		0.238256		0.479111		MAG
Nfu_p_1_044649_K540	_	0.119334		0.870231		0.933391		AKAP12
Nfu_p_1_024913_K27	_	-0.858169		0.0889856		0.319102		ENO1
Nfu_p_1_047749_K208	_	-0.143421		0.851736		0.922423		PLEC
Nfu_p_1_031428_K367	_	-2.15574		0.0339106		0.22897		KCNJ15
Nfu_p_1_043187_K17_M1;Nfu_p_1_043188_K17_M1;Nfu_p_1_043189_K17_M1;Nfu_p_1_043190_K17	_	1.40079		0.0243907		0.213106		ATP1A1
Nfu_p_1_025062_K1992_M1;Nfu_p_1_025063_K1992_M1;Nfu_p_1_025064_K2019_M1;Nfu_p_1_025065_K2019_M1;Nfu_p_1_025066_K1804	_	1.24658		0.074166		0.300258		BSN
Nfu_p_1_027002_K210	_	-2.01682		0.101821		0.33119		PTRF
Nfu_p_1_055361_K68	_	-1.57755		0.00769853		0.13342		DCAKD
Nfu_p_1_025230_K9_M1;Nfu_p_1_025233_K9	_	-0.178962		0.766244		0.867339		AHCYL1
Nfu_p_1_031945_K123	_	0.219454		0.617308		0.772067
Nfu_p_1_043466_K349	_	-1.21894		0.185612		0.427276		AHSG
Nfu_p_1_056024_K117	_	-0.728581		0.446212		0.656883		VTI1A
Nfu_p_1_031945_K86	_	0.68325		0.280682		0.5185
Nfu_p_1_032286_K124	_	-2.56986		0.00151124		0.0622432
Nfu_p_1_032306_K1197	_	-0.303021		0.716836		0.837377		PLPPR4
Nfu_p_1_032306_K1391	_	-1.00834		0.219829		0.45987		PLPPR4
Nfu_p_1_032306_K1430	_	-1.04646		0.128959		0.365153		PLPPR4
Nfu_p_1_032306_K1447	_	-0.854787		0.354041		0.584893		PLPPR4
Nfu_p_1_043811_K629_M1;Nfu_p_1_043812_K630	_	0.488522		0.344156		0.577836		LRSAM1
Nfu_p_1_057900_K15_M1;Nfu_p_1_057901_K15_M1;Nfu_p_1_057902_K15	_	-1.13581		0.116191		0.345705		S100P
Nfu_p_1_034126_K78	_	0.358942		0.602803		0.762991		ITGB2
Nfu_p_1_044077_K108	_	-0.236319		0.762824		0.865029		ALAD
Nfu_p_1_044125_K85	_	-0.0705406		0.938513		0.968061		PSMB3
Nfu_p_1_051173_K457_M1;Nfu_p_1_051174_K457	_	-0.366412		0.420979		0.635322		SYN2
Nfu_p_1_032817_K1563_M1;Nfu_p_1_032818_K1511_M1;Nfu_p_1_032819_K1567_M1;Nfu_p_1_032820_K1523_M1;Nfu_p_1_032821_K1566_M1;Nfu_p_1_032822_K1555	_	4.7587		0.0252696		0.213106		ANK2
Nfu_p_1_047269_K7	_	5.17702		3.98415e-07		0.000312058		ADAP1
Nfu_p_1_047272_K18	_	-0.417094		0.427197		0.640901
Nfu_p_1_047272_K295	_	-0.909033		0.10718		0.337483
Nfu_p_1_051485_K113	_	1.09582		0.0582428		0.277317		GI2
Nfu_p_1_026493_K299_M1;Nfu_p_1_026494_K299	_	-1.22781		0.163315		0.402253		PTPN23
Nfu_p_1_028449_K199	_	-1.6712		0.0868393		0.317201		SLC13A1
Nfu_p_1_044649_K162	_	-1.15016		0.012271		0.155209		AKAP12
Nfu_p_1_044649_K228	_	-0.525228		0.257295		0.499164		AKAP12
Nfu_p_1_039321_K300	_	-1.60328		0.0402843		0.243083		ATP1B3
Nfu_p_1_044649_K40	_	-0.681967		0.173195		0.412883		AKAP12
Nfu_p_1_044826_K1787	_	-0.565659		0.600236		0.762517		SIPA1L1
Nfu_p_1_051938_K130_M1;Nfu_p_1_051939_K110_M1;Nfu_p_1_051940_K131_M1;Nfu_p_1_051941_K130_M1;Nfu_p_1_051942_K130_M1;Nfu_p_1_051943_K131_M1;Nfu_p_1_051944_K108_M1;Nfu_p_1_051945_K108_M1;Nfu_p_1_051946_K109_M1;Nfu_p_1_051947_K110_M1;Nfu_p_1_051948_K109_M1;Nfu_p_1_051949_K109_M1;Nfu_p_1_051950_K110	_	-1.37016		0.0291154		0.221404		HP1BP3
Nfu_p_1_039466_K149	_	-1.22698		0.0125528		0.156584		MARCKSL1
Nfu_p_1_026691_K337	_	-1.40712		0.00453622		0.105704
Nfu_p_1_026691_K68	_	-1.55875		0.00899034		0.141232
Nfu_p_1_045159_K195_M1;Nfu_p_1_045160_K195_M1;Nfu_p_1_045161_K195	_	-0.619533		0.441301		0.651653		HSP90AB1
Nfu_p_1_033613_K485_M1;Nfu_p_1_033616_K485	_	-2.35087		0.0011074		0.0500719
Nfu_p_1_033772_K424	_	-1.0766		0.0303173		0.221595		CAT
Nfu_p_1_033794_K710_M1;Nfu_p_1_033795_K711	_	-0.754079		0.128907		0.365153		NCAM2
Nfu_p_1_047928_K623	_	-0.783449		0.176849		0.416592		MAP4
Nfu_p_1_031945_K111	_	0.893731		0.202436		0.446328
Nfu_p_1_043221_K352_M1;Nfu_p_1_043222_K352_M1;Nfu_p_1_043223_K352_M1;Nfu_p_1_043224_K352	_	-0.724543		0.113108		0.343711
Nfu_p_1_031945_K134	_	0.212882		0.682696		0.815592
Nfu_p_1_048074_K236_M1;Nfu_p_1_048075_K236	_	0.0833568		0.895126		0.947122		PSMA8
Nfu_p_1_036226_K7	_	-0.285723		0.539195		0.724257		SLC7A14
Nfu_p_1_033849_K1843	_	-0.586302		0.279236		0.517967		MAP1A
Nfu_p_1_029745_K17	_	0.569581		0.282246		0.519551		MBP
Nfu_p_1_033849_K607	_	0.620057		0.568932		0.743313		MAP1A
Nfu_p_1_038201_K113	_	0.700159		0.372479		0.598757		KRT32
Nfu_p_1_027807_K174	_	-2.10002		0.0179387		0.192491		RPL7
Nfu_p_1_052776_K1641_M1;Nfu_p_1_052777_K1716_M1;Nfu_p_1_052778_K1479	_	-0.591805		0.333332		0.566033		MAP1A
Nfu_p_1_052776_K580_M1;Nfu_p_1_052777_K585_M1;Nfu_p_1_052778_K348	_	0.583063		0.311918		0.547203		MAP1A
Nfu_p_1_053521_K13	_	-1.9191		0.057194		0.27483		EEF1D
Nfu_p_1_033981_K164	_	0.118379		0.863435		0.929283
Nfu_p_1_046465_K38	_	-0.159612		0.827582		0.906578		WBP2
Nfu_p_1_046673_K576	_	-0.48899		0.410162		0.62681		SLC17A8
Nfu_p_1_038570_K98	_	1.45566		0.00490334		0.108184		UBXN6
Nfu_p_1_046830_K119_M1;Nfu_p_1_046831_K74_M1;Nfu_p_1_046832_K31_M1;Nfu_p_1_046833_K31	_	-1.223		0.0260097		0.21332		ADAP1
Nfu_p_1_048973_K45	_	-0.539634		0.338579		0.573078		GLUL
Nfu_p_1_052862_K9	_	-2.30463		0.0113422		0.155209		PSMD13
Nfu_p_1_028086_K260	_	-0.288301		0.851234		0.922423
Nfu_p_1_028086_K270	_	3.73706		0.00265247		0.0791445
Nfu_p_1_047036_K196	_	-0.578881		0.433637		0.646329
Nfu_p_1_040740_K295	_	-1.36838		0.0294874		0.221595		MAP6
Nfu_p_1_047264_K30	_	0.471123		0.5876		0.756038		RAB26
Nfu_p_1_032949_K83_M1;Nfu_p_1_032950_K83	_	0.580639		0.319276		0.555101		GOT1
Nfu_p_1_034500_K47	_	-2.01279		0.0518492		0.268875		APOA1
Nfu_p_1_034729_K420_M1;Nfu_p_1_034730_K417_M1;Nfu_p_1_034731_K418	_	-2.15032		0.0121918		0.155209		PSAP
Nfu_p_1_054467_K84_M1;Nfu_p_1_054468_K84_M1;Nfu_p_1_054469_K106_M1;Nfu_p_1_054470_K58	_	-1.29881		0.0475663		0.261448		FAM120A
Nfu_p_1_031101_K443_M1;Nfu_p_1_031105_K443_M1;Nfu_p_1_031114_K443	_	-0.0731935		0.887543		0.944177		EPB41L3
Nfu_p_1_054599_K1473_M1;Nfu_p_1_054600_K1469_M1;Nfu_p_1_054601_K1461_M1;Nfu_p_1_054602_K1455_M1;Nfu_p_1_054603_K1465_M1;Nfu_p_1_054604_K1439_M1;Nfu_p_1_054605_K1460_M1;Nfu_p_1_054606_K1463_M1;Nfu_p_1_054607_K1430_M1;Nfu_p_1_054608_K1431_M1;Nfu_p_1_054609_K1452_M1;Nfu_p_1_054610_K1453_M1;Nfu_p_1_054611_K1423_M1;Nfu_p_1_054612_K1422_M1;Nfu_p_1_054613_K1444_M1;Nfu_p_1_054614_K1445_M1;Nfu_p_1_054616_…	_	-0.590405		0.164568		0.403505		NRXN1
Nfu_p_1_048113_K712	_	0.591538		0.204767		0.448627		AGL
Nfu_p_1_047510_K231	_	0.630054		0.299583		0.534203		CLCN6
Nfu_p_1_035523_K85_M1;Nfu_p_1_035524_K85_M1;Nfu_p_1_035525_K85_M1;Nfu_p_1_035526_K85	_	0.821347		0.107247		0.337483
Nfu_p_1_039466_K81	_	0.00921797		0.984588		0.991059		MARCKSL1
Nfu_p_1_029287_K91	_	1.7791		0.0359604		0.230071		CNP
Nfu_p_1_035928_K25	_	-0.550571		0.309738		0.545787		ITM2A
Nfu_p_1_036023_K15	_	-0.193226		0.704203		0.827868		MARCKSL1
Nfu_p_1_029502_K8	_	-0.789874		0.102179		0.331393		RTN4
Nfu_p_1_047928_K38	_	-0.307557		0.59938		0.762517		MAP4
Nfu_p_1_047928_K599	_	0.0311558		0.9561		0.974451		MAP4
Nfu_p_1_039675_K507	_	1.05411		0.0887847		0.318994		ALDH3A2
Nfu_p_1_036165_K179	_	-1.39317		0.0276944		0.215949		MARCKS
Nfu_p_1_031900_K54	_	-0.568339		0.476345		0.683015		NGLY1
Nfu_p_1_050181_K362_M1;Nfu_p_1_050186_K331_M1;Nfu_p_1_050187_K331_M1;Nfu_p_1_050192_K331_M1;Nfu_p_1_050198_K362_M1;Nfu_p_1_050200_K362	_	0.395008		0.542565		0.725209		ATP2B2
Nfu_p_1_031945_K161	_	-0.136712		0.862163		0.929191
Nfu_p_1_048113_K1487	_	-0.808143		0.154067		0.393714		AGL
Nfu_p_1_031945_K197	_	0.00370279		0.994182		0.996248
Nfu_p_1_031945_K95	_	0.386731		0.520658		0.713549
Nfu_p_1_030047_K123_M1;Nfu_p_1_030048_K123	_	-0.910466		0.0723999		0.297596		PLCB4
Nfu_p_1_030047_K834_M1;Nfu_p_1_030048_K834	_	-0.629904		0.16266		0.401453		PLCB4
Nfu_p_1_057444_K1323_M1;Nfu_p_1_058336_K1323	_	2.05825		0.0200171		0.199725
Nfu_p_1_048898_K70	_	0.192591		0.792898		0.888466		CIRBP
Nfu_p_1_048898_K89	_	-0.991386		0.173255		0.412883		CIRBP
Nfu_p_1_030429_K25	_	-0.727214		0.271665		0.511494		NDRG4
Nfu_p_1_038570_K96	_	0.736962		0.212137		0.454886		UBXN6
Nfu_p_1_057446_K152_M1;Nfu_p_1_058331_K152	_	-0.490373		0.492852		0.697239
Nfu_p_1_057446_K278_M1;Nfu_p_1_058331_K278	_	-0.787011		0.202952		0.446721
Nfu_p_1_044649_K313	_	-1.17591		0.140165		0.377265		AKAP12
Nfu_p_1_030751_K317_M1;Nfu_p_1_030752_K317_M1;Nfu_p_1_030753_K317_M1;Nfu_p_1_030754_K317_M1;Nfu_p_1_030755_K317_M1;Nfu_p_1_030756_K317_M1;Nfu_p_1_030757_K317	_	-0.737727		0.0913771		0.319102		TMEM63A
Nfu_p_1_036855_K257	_	2.5421		0.000577907		0.034162		GYG1
Nfu_p_1_041973_K352	_	-1.0094		0.0891253		0.319102
Nfu_p_1_031428_K361	_	-0.997473		0.219881		0.45987		KCNJ15
Nfu_p_1_052003_K1164_M1;Nfu_p_1_052004_K1136_M1;Nfu_p_1_052005_K1152_M1;Nfu_p_1_052006_K1160_M1;Nfu_p_1_052007_K1132_M1;Nfu_p_1_052008_K1148_M1;Nfu_p_1_052013_K1166_M1;Nfu_p_1_052015_K1142	_	-0.635695		0.541276		0.724257		DCTN1
Nfu_p_1_051348_K295	_	-0.782853		0.162734		0.401453		PRKCD
Nfu_p_1_031086_K4	_	-2.24876		0.0117031		0.155209		MTURN
Nfu_p_1_037409_K1154_M1;Nfu_p_1_037410_K1135	_	-0.132949		0.817915		0.90088		ATP2B3
Nfu_p_1_044649_K127	_	-0.880905		0.0989437		0.329777		AKAP12
Nfu_p_1_053016_K240_M1;Nfu_p_1_053017_K240	_	-0.0778076		0.907571		0.952018		SPG20
Nfu_p_1_051511_K593_M1;Nfu_p_1_051512_K593	_	-1.10906		0.0500524		0.267434		SLC6A11
Nfu_p_1_033052_K561_M1;Nfu_p_1_033053_K561	_	2.20272		0.00143824		0.0600799		CRMP1
Nfu_p_1_039254_K344_M1;Nfu_p_1_039255_K344	_	-1.78246		0.0207836		0.200426		HNRNPUL1
Nfu_p_1_039787_K490_M1;Nfu_p_1_039788_K490	_	0.982659		0.233743		0.475428		TKTL1
Nfu_p_1_056024_K131	_	0.415017		0.431357		0.643851		VTI1A
Nfu_p_1_051959_K323	_	0.521902		0.370873		0.598407
Nfu_p_1_051938_K608_M1;Nfu_p_1_051939_K588_M1;Nfu_p_1_051940_K609_M1;Nfu_p_1_051941_K608_M1;Nfu_p_1_051942_K608_M1;Nfu_p_1_051943_K609_M1;Nfu_p_1_051944_K586_M1;Nfu_p_1_051945_K586_M1;Nfu_p_1_051946_K587_M1;Nfu_p_1_051947_K588_M1;Nfu_p_1_051948_K587_M1;Nfu_p_1_051949_K587_M1;Nfu_p_1_051950_K588	_	-0.737404		0.0833184		0.312415		HP1BP3
Nfu_p_1_031945_K187	_	0.149828		0.738101		0.850799
Nfu_p_1_039675_K521	_	1.839		0.059391		0.280652		ALDH3A2
Nfu_p_1_038056_K488_M1;Nfu_p_1_038057_K459_M1;Nfu_p_1_038058_K488_M1;Nfu_p_1_038061_K488	_	0.141346		0.79245		0.888281		SPTBN1
Nfu_p_1_033846_K203	_	-0.837823		0.415039		0.629999		FARP1
Nfu_p_1_032336_K478_M1;Nfu_p_1_058166_K478_M1;Nfu_p_1_058963_K478	_	-2.14902		0.0327348		0.226982
Nfu_p_1_050181_K58_M1;Nfu_p_1_050186_K58_M1;Nfu_p_1_050187_K58_M1;Nfu_p_1_050192_K58_M1;Nfu_p_1_050198_K58_M1;Nfu_p_1_050200_K58	_	-0.447038		0.38065		0.603531		ATP2B2
Nfu_p_1_051511_K602_M1;Nfu_p_1_051512_K602	_	-0.352597		0.458976		0.667892		SLC6A11
Nfu_p_1_031945_K60	_	-0.437002		0.446379		0.656883
Nfu_p_1_051173_K492_M1;Nfu_p_1_051174_K492	_	-0.541768		0.28463		0.521654		SYN2
Nfu_p_1_039466_K121	_	-0.319953		0.671007		0.808165		MARCKSL1
Nfu_p_1_051938_K584_M1;Nfu_p_1_051939_K564_M1;Nfu_p_1_051940_K585_M1;Nfu_p_1_051941_K584_M1;Nfu_p_1_051942_K584_M1;Nfu_p_1_051943_K585_M1;Nfu_p_1_051944_K562_M1;Nfu_p_1_051945_K562_M1;Nfu_p_1_051946_K563_M1;Nfu_p_1_051947_K564_M1;Nfu_p_1_051948_K563_M1;Nfu_p_1_051949_K563_M1;Nfu_p_1_051950_K564	_	-0.586676		0.137198		0.374689		HP1BP3
Nfu_p_1_033425_K294	_	-0.372422		0.438474		0.650692		GGA3
Nfu_p_1_034500_K211	_	-2.89614		0.00395784		0.101639		APOA1
Nfu_p_1_057444_K234_M1;Nfu_p_1_058336_K234	_	1.89633		0.00169532		0.0648898
Nfu_p_1_057444_K291_M1;Nfu_p_1_058336_K291	_	2.26694		0.0027007		0.0798235
Nfu_p_1_032336_K472_M1;Nfu_p_1_058166_K472_M1;Nfu_p_1_058963_K472	_	-1.32379		0.0877155		0.317255
Nfu_p_1_039228_K332_M1;Nfu_p_1_039230_K332	_	-0.478431		0.399482		0.619592
Nfu_p_1_044649_K155	_	-1.46506		0.0219979		0.204196		AKAP12
Nfu_p_1_050347_K32	_	-1.14251		0.189272		0.431265
Nfu_p_1_041494_K111_M1;Nfu_p_1_041495_K111	_	-1.05147		0.0221874		0.204196		YWHAB
Nfu_p_1_040289_K28	_	-0.759814		0.458568		0.667609		GAPDHS
Nfu_p_1_040289_K40	_	-0.620454		0.32428		0.559146		GAPDHS
Nfu_p_1_039466_K108	_	-0.037956		0.952737		0.973117		MARCKSL1
Nfu_p_1_032987_K83	_	-1.99579		0.00941817		0.142975		MB
Nfu_p_1_051490_K165	_	-0.55093		0.273689		0.513058		GI2
Nfu_p_1_051938_K572_M1;Nfu_p_1_051939_K552_M1;Nfu_p_1_051940_K573_M1;Nfu_p_1_051941_K572_M1;Nfu_p_1_051942_K572_M1;Nfu_p_1_051943_K573_M1;Nfu_p_1_051944_K550_M1;Nfu_p_1_051945_K550_M1;Nfu_p_1_051946_K551_M1;Nfu_p_1_051947_K552_M1;Nfu_p_1_051948_K551_M1;Nfu_p_1_051949_K551_M1;Nfu_p_1_051950_K552	_	-1.02009		0.0847445		0.315326		HP1BP3
Nfu_p_1_037073_K96	_	-1.65542		0.0835634		0.312415		PALM
Nfu_p_1_047272_K13	_	-1.11761		0.0970403		0.326171
Nfu_p_1_044575_K485	_	1.39523		0.0151964		0.17765		DPYSL5
Nfu_p_1_057446_K165_M1;Nfu_p_1_058331_K165	_	1.35632		0.0396957		0.24102
Nfu_p_1_047928_K351	_	-0.438373		0.368532		0.596789		MAP4
Nfu_p_1_033981_K105	_	-1.46806		0.0232391		0.208024
Nfu_p_1_048113_K59	_	-0.815425		0.113356		0.343735		AGL
Nfu_p_1_038064_K796	_	0.894829		0.184531		0.426688		SLC44A2
Nfu_p_1_051173_K131_M1;Nfu_p_1_051174_K131	_	-0.0115643		0.981185		0.990671		SYN2
Nfu_p_1_052847_K840_M1;Nfu_p_1_052848_K847_M1;Nfu_p_1_052849_K847_M1;Nfu_p_1_052850_K840_M1;Nfu_p_1_052851_K840_M1;Nfu_p_1_052852_K840_M1;Nfu_p_1_052853_K840	_	0.641046		0.508639		0.704805		EPRS
Nfu_p_1_051231_K191	_	-0.825139		0.0989056		0.329777		DDI2
Nfu_p_1_054094_K1099_M1;Nfu_p_1_054095_K1100	_	-0.723849		0.338288		0.572896		EPS15
Nfu_p_1_052776_K1279_M1;Nfu_p_1_052777_K1284_M1;Nfu_p_1_052778_K1047	_	0.412224		0.610722		0.76689		MAP1A
Nfu_p_1_048887_K79_M1;Nfu_p_1_048888_K99_M1;Nfu_p_1_048889_K99	_	-1.55275		0.0571003		0.274801		UBXN7
Nfu_p_1_033981_K10	_	-3.31744		0.000120108		0.0114456
Nfu_p_1_053063_K354	_	-0.771831		0.140048		0.377265
Nfu_p_1_051019_K1123_M1;Nfu_p_1_051020_K1123_M1;Nfu_p_1_051021_K1280_M1;Nfu_p_1_051022_K1123	_	-0.647361		0.161549		0.400105		RNF123
Nfu_p_1_052847_K1544_M1;Nfu_p_1_052848_K1623_M1;Nfu_p_1_052849_K1551_M1;Nfu_p_1_052850_K1547_M1;Nfu_p_1_052851_K1616_M1;Nfu_p_1_052852_K1475_M1;Nfu_p_1_052853_K1475	_	-1.54697		0.0754721		0.301985		EPRS
Nfu_p_1_057446_K142_M1;Nfu_p_1_058331_K142	_	-0.875065		0.114045		0.343853
Nfu_p_1_040144_K43_M1;Nfu_p_1_040145_K43_M1;Nfu_p_1_040146_K43_M1;Nfu_p_1_040148_K43	_	-0.327496		0.679275		0.813026		CNOT10
Nfu_p_1_043825_K405_M1;Nfu_p_1_043826_K406_M1;Nfu_p_1_043827_K405_M1;Nfu_p_1_043828_K406_M1;Nfu_p_1_043829_K360	_	-1.96934		0.0345693		0.229948
Nfu_p_1_040334_K301	_	0.177021		0.780223		0.879611		SYT11
Nfu_p_1_046442_K304	_	0.0859106		0.944211		0.969906		CACNG3
Nfu_p_1_046442_K281	_	-0.990562		0.235779		0.477193		CACNG3
Nfu_p_1_048642_K331	_	-1.05548		0.107508		0.337496		PCMTD1
Nfu_p_1_040183_K109	_	-0.158615		0.840483		0.916093		MBP
Nfu_p_1_052842_K387_M1;Nfu_p_1_052843_K387	_	-0.572456		0.228104		0.469546		IQGAP1
Nfu_p_1_052847_K1352_M1;Nfu_p_1_052848_K1431_M1;Nfu_p_1_052849_K1359_M1;Nfu_p_1_052850_K1355_M1;Nfu_p_1_052851_K1424_M1;Nfu_p_1_052852_K1283_M1;Nfu_p_1_052853_K1283	_	-0.662048		0.242083		0.483702		EPRS
Nfu_p_1_033981_K181	_	-0.868417		0.31088		0.546192
Nfu_p_1_039582_K37_M1;Nfu_p_1_039583_K82_M1;Nfu_p_1_039584_K82	_	-0.771209		0.224758		0.46449
Nfu_p_1_055739_K407	_	-0.610024		0.251074		0.490513		VAT1
Nfu_p_1_044575_K498	_	0.598289		0.229362		0.470282		DPYSL5
Nfu_p_1_051485_K74	_	1.57822		0.0120591		0.155209		GI2
Nfu_p_1_046444_K315_M1;Nfu_p_1_046445_K315_M1;Nfu_p_1_046446_K315_M1;Nfu_p_1_046447_K315	_	-1.2453		0.205048		0.448927		NSF
Nfu_p_1_053064_K2570_M1;Nfu_p_1_053065_K2570_M1;Nfu_p_1_053066_K2569_M1;Nfu_p_1_053067_K2570_M1;Nfu_p_1_053068_K2570	_	0.85198		0.136443		0.374689		ZZEF1
Nfu_p_1_052812_K762_M1;Nfu_p_1_052813_K763_M1;Nfu_p_1_052814_K762_M1;Nfu_p_1_052815_K762_M1;Nfu_p_1_052816_K733_M1;Nfu_p_1_052817_K763_M1;Nfu_p_1_052818_K762_M1;Nfu_p_1_052819_K763_M1;Nfu_p_1_052820_K733_M1;Nfu_p_1_052821_K762_M1;Nfu_p_1_052822_K733_M1;Nfu_p_1_052823_K763	_	1.0116		0.36047		0.590329		TP53BP1
Nfu_p_1_054356_K937	_	2.08601		0.0324471		0.225904		ZFR2
Nfu_p_1_052774_K8	_	-0.790247		0.0758713		0.302406		PHKB
Nfu_p_1_048680_K85	_	-0.328651		0.745644		0.855089		RPE65
Nfu_p_1_039582_K247_M1;Nfu_p_1_039583_K289_M1;Nfu_p_1_039584_K292	_	0.0535078		0.950618		0.972978
Nfu_p_1_057444_K1346_M1;Nfu_p_1_058336_K1346	_	2.20527		0.00300148		0.0850496
Nfu_p_1_012435_K649_M1;Nfu_p_1_039308_K151_M1;Nfu_p_1_039309_K195_M1;Nfu_p_1_039310_K172_M1;Nfu_p_1_039311_K195_M1;Nfu_p_1_039312_K161_M1;Nfu_p_1_039313_K172	A0A1W2P872_K148	-0.0405001		0.965264		0.979647		NOVA2
Nfu_p_1_012435_K551_M1;Nfu_p_1_039308_K53_M1;Nfu_p_1_039309_K97_M1;Nfu_p_1_039310_K74_M1;Nfu_p_1_039311_K97_M1;Nfu_p_1_039312_K63_M1;Nfu_p_1_039313_K74	A0A1W2P872_K50	-0.333921		0.737433		0.850654		NOVA2
Nfu_p_1_012435_K561_M1;Nfu_p_1_039308_K63_M1;Nfu_p_1_039309_K107_M1;Nfu_p_1_039310_K84_M1;Nfu_p_1_039311_K107_M1;Nfu_p_1_039312_K73_M1;Nfu_p_1_039313_K84	A0A1W2P872_K60	-0.699901		0.246871		0.487671		NOVA2
	A0PJN4_K142		0.573843		0.0866492		0.209265	Ube2ql1
	A1A5B6_K344		-0.0406336		0.8445		0.91294	Tbc1d25
	A2A699_K353		-0.0673987		0.711565		0.823479	Fam171a2
Nfu_p_1_001991_K492	A2A699_K493	2.7493		0.00508611		0.109142		FAM171A2;Fam171a2
Nfu_p_1_017010_K106	P27600_K101	5.50601	2.21129	2.04555e-07	0.0309346	0.000310898	0.0994038	G12;Gna12
	A2A7S8_K17		-0.526346		0.663078		0.791668	C77080
	A2A8L5_K1286		-0.244122		0.299083		0.478407	Ptprf
Nfu_p_1_031021_K1192_M1;Nfu_p_1_031022_K1301_M1;Nfu_p_1_031023_K1305_M1;Nfu_p_1_031024_K1296_M1;Nfu_p_1_031025_K1301_M1;Nfu_p_1_031026_K1199_M1;Nfu_p_1_031027_K1301_M1;Nfu_p_1_031028_K1297_M1;Nfu_p_1_031029_K1292_M1;Nfu_p_1_031030_K1296_M1;Nfu_p_1_031031_K1292_M1;Nfu_p_1_031032_K1190_M1;Nfu_p_1_031033_K1194_M1;Nfu_p_1_031034_K1190_M1;Nfu_p_1_031035_K1199_M1;Nfu_p_1_031036_K1199_M1;Nfu_p_1_031037_…	A2A8L5_K1294	-1.57501		0.0250082		0.213106		PTPRF;Ptprf
	A2AAE1_K677		0.332366		0.746581		0.849116	4932438A13Rik
	A2ADY9_K153		0.05257		0.839734		0.911587	Ddi2
	A2ADY9_K170		1.10989		0.0232318		0.0813763	Ddi2
Nfu_p_1_049638_K114	P35700_K109	4.42752	2.05508	7.25614e-07	0.000325013	0.000378891	0.00289842	PRDX6;Prdx1
Nfu_p_1_036360_K4	Q8R3T5_K4	4.67966	4.03183	1.99391e-06	0.000114646	0.000694101	0.00127071	STXBP6;Stxbp6
	A2ADY9_K77		-0.389665		0.243008		0.416387	Ddi2
	A2AF47_K1728		2.2154		4.08819e-05		0.000599141	Dock11
	A2AF47_K1785		-0.088184		0.807788		0.891023	Dock11
	A2AGT5_K689		-0.988206		0.271274		0.44863	Ckap5
	A2AGT5_K754		0.607263		0.0479031		0.136286	Ckap5
	A2AH22_K175		-0.126607		0.660446		0.79017	Ambra1
	A2AHC3_K210		0.0309446		0.971298		0.983732	Camsap1
	A2AHC3_K273		-0.113985		0.786749		0.87582	Camsap1
Nfu_p_1_026632_K581	A2AJ76_K1196	-0.20634		0.693323		0.821363		MAG;Hmcn2
	A2ALS5_K176		-0.609177		0.087176		0.209998	Rap1gap
Nfu_p_1_027002_K150	A2AMM0_K109	-0.187366		0.721078		0.839459		PTRF;Cavin4
Nfu_p_1_056204_K113	P63087_K113	4.23849	1.98899	2.61125e-06	7.61664e-06	0.000818105	0.000175924	PPP1CC;Ppp1cc
Nfu_p_1_031725_K179_M1;Nfu_p_1_031726_K97	Q9CWZ7_K179	4.08579	0.228673	3.1352e-06	0.274813	0.000892962	0.452412	PG;Napg
Nfu_p_1_025420_K3583_M1;Nfu_p_1_025421_K3554_M1;Nfu_p_1_025422_K3557_M1;Nfu_p_1_025423_K3572_M1;Nfu_p_1_025424_K3543_M1;Nfu_p_1_025425_K3558	A2AN08_K3570	0.341368		0.435073		0.647854		UBR4;Ubr4
	A2AN08_K4019		-0.416471		0.097814		0.227992	Ubr4
	A2APV2_K408		2.93288		2.77269e-05		0.000449045	Fmnl2
	A2APV2_K432		2.48141		0.000127909		0.00136963	Fmnl2
	A2APV2_K746		3.55691		1.78664e-07		1.61809e-05	Fmnl2
	A2APV2_K903		2.51668		2.06249e-05		0.000357585	Fmnl2
	A2APV2_K935		3.79972		1.34115e-08		3.8463e-06	Fmnl2
	A2APV2_K962		3.96733		2.49537e-05		0.00041487	Fmnl2
Nfu_p_1_051959_K229	A2ASS6_K7239	0.0279703		0.961812		0.9776		Ttn
	A2AV25_K7		-0.789887		0.241512		0.414856	Fibcd1
	A2CG49_K1319		0.450213		0.314025		0.493253	Kalrn
	A2CG49_K1928		1.12284		0.554734		0.713688	Kalrn
	A2RSJ4_K316		0.225846		0.651362		0.78421	Uhrf1bp1l
	A2RSQ0_K480		-2.13587		0.0997915		0.230724	Dennd5b
Nfu_p_1_025683_K889_M1;Nfu_p_1_025684_K642_M1;Nfu_p_1_025685_K642	A3KGF7_K880	0.275065		0.589201		0.756716		PLCB1;Plcb2
Nfu_p_1_004135_K1426_M1;Nfu_p_1_004136_K1429_M1;Nfu_p_1_004137_K1412_M1;Nfu_p_1_004138_K1407_M1;Nfu_p_1_004139_K1404	A3KGS3_K1775	-1.69925		0.182352		0.42382		RALGAPB;Ralgapa2
	A6H5Z3_K247		1.91996		0.00928306		0.0409061	Exoc6b
Nfu_p_1_021055_K63	A6H619_K1668	0.562672		0.554178		0.7329		ATP5J;Phrf1
	A6H630_K11		1.61952		0.0453038		0.131098	Armt1
	A6H8H5_K232		-0.359826		0.61309		0.758304	Kcnb2
	A9Z1V5_K249		0.0505571		0.888382		0.937555	Vwa5b1
	B0V2N1_K1297		-0.236755		0.204956		0.372712	Ptprs
Nfu_p_1_048120_K1694_M1;Nfu_p_1_048121_K1703_M1;Nfu_p_1_048122_K1699_M1;Nfu_p_1_048123_K1433	B0V2N1_K1665	1.73962		0.194816		0.436947		PTPRS;Ptprs
	B0V2N1_K1810		0.236961		0.313887		0.493149	Ptprs
Nfu_p_1_025277_K565	B1AWN6_K581	-0.281538		0.581047		0.752111		SCN8A;Scn2a
Nfu_p_1_042820_K1160_M1;Nfu_p_1_042821_K1166_M1;Nfu_p_1_042822_K1159_M1;Nfu_p_1_042823_K1160	B1AY13_K1181	-0.930861		0.346136		0.579792		USP24;Usp24
Nfu_p_1_036360_K66	Q8R3T5_K66	3.16559	2.79849	2.66703e-05	3.01416e-08	0.00491518	6.69241e-06	STXBP6;Stxbp6
Nfu_p_1_001313_K285	Q9DB05_K285	2.52482	2.59589	4.35901e-05	0.000427434	0.00687938	0.00361081	PA;Napa
Nfu_p_1_017010_K73	P27600_K68	3.07198	3.48051	4.87186e-05	3.13017e-07	0.00726835	1.97024e-05	G12;Gna12
Nfu_p_1_042820_K627_M1;Nfu_p_1_042821_K627_M1;Nfu_p_1_042822_K627_M1;Nfu_p_1_042823_K627	B1AY13_K653	-0.0261799		0.961727		0.9776		USP24;Usp24
	B1AZP2_K314		-0.539688		0.104265		0.237714	Dlgap4
Nfu_p_1_009435_K129	B2RSH2_K128	-0.507812		0.462572		0.670634		GO1;Gnai1
	B2RSH2_K132		0.660214		0.00509525		0.0258252	Gnai1
	B2RSH2_K180		1.6863		2.28642e-05		0.000385721	Gnai1
Nfu_p_1_001071_K42	P05063_K42	3.67286	-0.219561	5.44336e-05	0.541776	0.00775184	0.70174	Aldoc
	B2RSH2_K197		3.00539		0.00106487		0.00740356	Gnai1
Nfu_p_1_023026_K346	O08553_K345	3.31126	0.405173	7.94247e-05	0.144005	0.010819	0.296664	DPYSL2;Dpysl2
	B2RSH2_K270		1.02341		0.283279		0.460512	Gnai1
	B2RSH2_K271		1.24846		0.000742115		0.00556424	Gnai1
	B2RSH2_K271		2.74974		1.33228e-06		4.98374e-05	Gnai1
	B2RSH2_K277		2.46027		2.01925e-07		1.65459e-05	Gnai1
	B2RSH2_K277		2.92456		6.90258e-08		1.01042e-05	Gnai1
	B2RSH2_K279		3.26111		1.72448e-07		1.58876e-05	Gnai1
Nfu_p_1_048168_K157	P20152_K168	2.49705	0.114929	9.11954e-05	0.590192	0.0114456	0.74207	VIM;Vim
	B2RSH2_K317		2.61452		3.00551e-07		1.92057e-05	Gnai1
	B2RSH2_K330		-0.584928		0.451265		0.621274	Gnai1
	B2RSH2_K345		-0.304544		0.465832		0.634538	Gnai1
Nfu_p_1_040740_K21	Q7TSJ2_K21	2.78051	-0.460219	0.000101891	0.0656797	0.0114456	0.171695	MAP6;Map6
Nfu_p_1_008985_K628	Q8VDN2_K625	-3.03443	-0.397416	0.000115855	0.0564776	0.0114456	0.153435	ATP1A1;Atp1a1
Nfu_p_1_049286_K11_M2;Nfu_p_1_049286_K22_M2;Nfu_p_1_049287_K11_M2;Nfu_p_1_049287_K22_M2;Nfu_p_1_049288_K11_M2;Nfu_p_1_049288_K22	P29595_K11	3.04258	0.098961	0.000131195	0.60648	0.0114456	0.753637	UBA52;Nedd8
	B2RSH2_K51		2.82023		0.00680078		0.0322603	Gnai1
	B2RSH2_K54		0.366375		0.381957		0.559721	Gnai1
	B2RSH2_K67		2.43321		0.00100457		0.00711548	Gnai1
Nfu_p_1_049286_K11_M2;Nfu_p_1_049286_K22_M2;Nfu_p_1_049287_K11_M2;Nfu_p_1_049287_K22_M2;Nfu_p_1_049288_K11_M2;Nfu_p_1_049288_K22	P29595_K22	3.04258	0.373164	0.000131195	0.0892966	0.0114456	0.21371	UBA52;Nedd8
Nfu_p_1_004768_K103	P50396_K103	2.78526	2.51864	0.000132629	0.0277288	0.0114456	0.0925145	GDI1;Gdi1
Nfu_p_1_001250_K539_M1;Nfu_p_1_001251_K539	P63017_K539	3.03104	1.87638	0.000247971	5.16488e-06	0.0189486	0.000126512	HSPA6;Hspa8
Nfu_p_1_032996_K80	P43277_K91	-3.00802	-0.287035	0.000274929	0.196145	0.0200315	0.362433	HIST1H1A;H1f3
	B2RUR8_K215		2.20379		0.00334468		0.0185209	Otud7b
	B2RUR8_K223		0.263977		0.680725		0.805056	Otud7b
	B2RUR8_K243		0.903217		0.0573477		0.155037	Otud7b
	B2RUR8_K263		0.544295		0.0454684		0.131472	Otud7b
	B2RUR8_K385		3.26224		3.74548e-06		0.000101098	Otud7b
	B2RUR8_K93		1.06495		0.159116		0.316166	Otud7b
Nfu_p_1_039321_K25	B2RWS6_K980	0.326839		0.538841		0.724257		ATP1B3;Ep300
Nfu_p_1_039321_K18	B2RWS6_K997	-0.332511		0.449012		0.65921		ATP1B3;Ep300
Nfu_p_1_017992_K865_M1;Nfu_p_1_017993_K865_M1;Nfu_p_1_017994_K865	B2RX14_K1017	-0.32253		0.642421		0.787781		ZCCHC6;Tut4
Nfu_p_1_017992_K919_M1;Nfu_p_1_017993_K919_M1;Nfu_p_1_017994_K919	B2RX14_K1071	-0.614455		0.376868		0.602412		ZCCHC6;Tut4
	B2RXC1_K1119		0.0266607		0.948679		0.97169	Trappc11
Nfu_p_1_027067_K109	Q9CZD3_K89	3.26408	0.564708	0.000412003	0.0992944	0.028061	0.230116	GARS;Gars
	B2RY04_K110		-0.0425439		0.954535		0.975106	Dock5
	B2RY04_K1616		1.80417		0.00167192		0.0105966	Dock5
	B2RY04_K430		-0.0778177		0.847716		0.915699	Dock5
Nfu_p_1_016614_K172	B5X0E4_K493	-0.899202		0.132847		0.371284		ABCF2;Abcb5
	B9EHT4_K256		1.16337		0.000410528		0.00351014	Clip3
	B9EHT4_K306		1.03262		0.0197589		0.0721489	Clip3
	B9EHT4_K428		1.33046		0.175125		0.336136	Clip3
	B9EHT4_K456		2.13089		0.015272		0.0595227	Clip3
	B9EHT4_K520		0.217732		0.661717		0.791003	Clip3
Nfu_p_1_016378_K232_M1;Nfu_p_1_016379_K184	B9EJA2_K887	-0.205726		0.7		0.82636		NPDC1;Cttnbp2
	B9EKR1_K1765		0.0763877		0.765873		0.861497	Ptprz1
Nfu_p_1_001240_K32_M1;Nfu_p_1_015219_K32_M1;Nfu_p_1_017377_K32_M1;Nfu_p_1_028301_K32_M1;Nfu_p_1_028382_K32_M1;Nfu_p_1_028488_K32_M1;Nfu_p_1_032806_K32_M1;Nfu_p_1_057732_K32	P62806_K32	-2.43511	-0.152954	0.000439618	0.590486	0.0293048	0.74207	H4c8;H4c14;H4c3;H4c4;H4c6;H4c9;H4c11;H4c12;H4c18;H4f16;H4c1;H4c2;H4c17
Nfu_p_1_043825_K304_M1;Nfu_p_1_043826_K304_M1;Nfu_p_1_043827_K304_M1;Nfu_p_1_043828_K304_M1;Nfu_p_1_043829_K259	D3YYM4_K302	-1.83154		0.0300236		0.221595		Wdr72
	D3Z7H4_K262		-0.65429		0.0328184		0.104144	Gsg1l
	D3Z7H4_K270		-0.242572		0.217388		0.388746	Gsg1l
Nfu_p_1_004804_K490_M1;Nfu_p_1_004809_K414_M1;Nfu_p_1_004811_K259	E0CYV9_K225	1.06953		0.254349		0.494055		BCAS1;1110002E22Rik
	E1U8D0_K346		0.130936		0.836283		0.909486	Soga1
	E9PUL5_K113		-0.414247		0.220163		0.391977	Prrt2
	E9PUL5_K227		0.116195		0.614393		0.75895	Prrt2
Nfu_p_1_043788_K32	P63037_K32	2.33174	0.156991	0.000555753	0.480326	0.0336872	0.648506	DJA1;Dnaja1
	E9PUL5_K96		-0.361376		0.27363		0.451004	Prrt2
	E9PVD3_K2960		0.227943		0.79736		0.88352	Dchs1
Nfu_p_1_040185_K472_M1;Nfu_p_1_040186_K472_M1;Nfu_p_1_040187_K472_M1;Nfu_p_1_040188_K472_M1;Nfu_p_1_040189_K472	E9PZJ8_K473	-0.786345		0.399738		0.619683		ASCC3;Ascc3
Nfu_p_1_018163_K30	E9PZJ8_K961	-1.20969		0.0154268		0.178743		RPS11;Ascc3
	E9PZM4_K204		0.651882		0.382693		0.560323	Chd2
Nfu_p_1_015332_K1659_M1;Nfu_p_1_015333_K1715_M1;Nfu_p_1_015334_K1691_M1;Nfu_p_1_015335_K1660_M1;Nfu_p_1_015336_K1699_M1;Nfu_p_1_015337_K1668	E9Q3L2_K1668	0.534194		0.427482		0.640901		PI4KA;Pi4ka
Nfu_p_1_005411_K626_M1;Nfu_p_1_005412_K350_M1;Nfu_p_1_005413_K290_M1;Nfu_p_1_005415_K626	E9Q401_K1284	0.673799		0.193631		0.436226		RYR2;Ryr2
Nfu_p_1_005411_K803_M1;Nfu_p_1_005412_K527_M1;Nfu_p_1_005413_K467_M1;Nfu_p_1_005415_K803	E9Q401_K1473	-0.475849		0.257921		0.499164		RYR2;Ryr2
	E9Q401_K2152		-0.177883		0.666772		0.79415	Ryr2
	E9Q401_K2603		-0.413485		0.416169		0.589766	Ryr2
	E9Q401_K2607		-0.331902		0.656753		0.788493	Ryr2
Nfu_p_1_011982_K404_M1;Nfu_p_1_011983_K404	E9Q401_K2907	-0.490768		0.56212		0.740589		RYR2;Ryr2
	E9Q401_K3296		-0.422643		0.432389		0.604905	Ryr2
	E9Q401_K3328		-0.153671		0.860728		0.923316	Ryr2
	E9Q401_K3907		0.659395		0.440087		0.611696	Ryr2
Nfu_p_1_006800_K19_M1;Nfu_p_1_006800_K205_M1;Nfu_p_1_006801_K145_M1;Nfu_p_1_006802_K264_M1;Nfu_p_1_006802_K78_M1;Nfu_p_1_006803_K179_M1;Nfu_p_1_006804_K140_M1;Nfu_p_1_006804_K326_M1;Nfu_p_1_006804_K512_M1;Nfu_p_1_006804_K698_M1;Nfu_p_1_006804_K884_M1;Nfu_p_1_006805_K19_M1;Nfu_p_1_006805_K205_M1;Nfu_p_1_006805_K391_M1;Nfu_p_1_006806_K112_M1;Nfu_p_1_006806_K332_M1;Nfu_p_1_006807_K112_M1;Nfu_p_1_006…	E9Q414_K2723	-1.34355		0.0230836		0.207224		AHK2;Apob
Nfu_p_1_007902_K305_M1;Nfu_p_1_007903_K244_M1;Nfu_p_1_007904_K305_M1;Nfu_p_1_007905_K305	E9Q4S1_K350	0.597325		0.246126		0.486814		PDE8A;Pde8b
Nfu_p_1_039228_K601_M1;Nfu_p_1_039230_K601	E9Q555_K311	-0.510226		0.527836		0.718702		Rnf213
Nfu_p_1_043349_K6	E9Q6J5_K760	-1.54805		0.062352		0.286154		CAV1;Bod1l
Nfu_p_1_012262_K1611_M1;Nfu_p_1_012263_K1625_M1;Nfu_p_1_012265_K1616_M1;Nfu_p_1_012266_K1595_M1;Nfu_p_1_012268_K1171_M1;Nfu_p_1_012270_K1625	E9Q7X7_K1695	-0.631057		0.321536		0.556867		NRXN3;Nrxn2
Nfu_p_1_011504_K2184	E9Q876_K2502	-1.39515		0.345192		0.578645		ABCA1;Abca12
	E9Q8I9_K1821		-0.745154		0.257557		0.433015	Fry
Nfu_p_1_016862_K1848_M1;Nfu_p_1_016863_K1833_M1;Nfu_p_1_016864_K1833_M1;Nfu_p_1_016865_K1833_M1;Nfu_p_1_016866_K1848_M1;Nfu_p_1_016867_K1848_M1;Nfu_p_1_016868_K1950_M1;Nfu_p_1_016869_K1950_M1;Nfu_p_1_016870_K1848_M1;Nfu_p_1_016871_K1848_M1;Nfu_p_1_016872_K1950_M1;Nfu_p_1_016873_K1950_M1;Nfu_p_1_016874_K1833_M1;Nfu_p_1_016875_K1833_M1;Nfu_p_1_016876_K1935_M1;Nfu_p_1_016877_K1935_M1;Nfu_p_1_016878_…	E9Q8I9_K1878	-0.0425554		0.93492		0.96702		FRYL;Fry
	E9Q8I9_K2296		-0.434876		0.306423		0.485858	Fry
Nfu_p_1_005883_K468	E9Q8T7_K3406	2.11339		0.0247763		0.213106		CCDC50;Dnah1
Nfu_p_1_005883_K481	E9Q8T7_K3422	0.93592		0.188778		0.430452		CCDC50;Dnah1
Nfu_p_1_053905_K261_M1;Nfu_p_1_053906_K261	E9Q912_K421	-0.611459		0.457392		0.667447		RAP1GDS1;Rap1gds1
Nfu_p_1_053905_K285_M1;Nfu_p_1_053906_K285	E9Q912_K445	-0.859745		0.225276		0.464947		RAP1GDS1;Rap1gds1
Nfu_p_1_053905_K423_M1;Nfu_p_1_053906_K423	E9Q912_K583	-1.25213		0.138289		0.375116		RAP1GDS1;Rap1gds1
Nfu_p_1_053905_K430_M1;Nfu_p_1_053906_K430	E9Q912_K590	-0.082802		0.901334		0.950481		RAP1GDS1;Rap1gds1
	E9QMW4_K175		-0.039273		0.960735		0.977989	4930562C15Rik
	F6SEU4_K1080		0.137261		0.702875		0.818178	Syngap1
	F6SEU4_K1108		-0.9344		0.0633964		0.166803	Syngap1
	F6SEU4_K1127		-1.05877		0.0263756		0.0892681	Syngap1
	F6SEU4_K114		1.11412		0.00269863		0.0155697	Syngap1
	F6SEU4_K1193		0.194493		0.711806		0.823561	Syngap1
	F6SEU4_K1203		-0.322345		0.606432		0.753637	Syngap1
	F6SEU4_K1229		-0.802114		0.0212034		0.0761708	Syngap1
	F6SEU4_K1257		-0.329306		0.147807		0.302875	Syngap1
	F6SEU4_K1285		0.233325		0.35148		0.529327	Syngap1
	F6SEU4_K241		0.140929		0.772039		0.86533	Syngap1
	F6SEU4_K339		-0.642807		0.0899437		0.21481	Syngap1
	F6SEU4_K492		-1.50908		0.111591		0.249216	Syngap1
	F6SEU4_K638		0.494993		0.350361		0.528403	Syngap1
	F6SEU4_K710		-0.600152		0.0863052		0.208508	Syngap1
	F6SEU4_K793		-1.28576		0.0418354		0.123691	Syngap1
	F6SEU4_K833		-0.328255		0.485964		0.653299	Syngap1
	F6SEU4_K839		-0.403955		0.16378		0.321651	Syngap1
Nfu_p_1_005277_K242_M1;Nfu_p_1_005278_K152	F6VAN0_K277	-4.10539		0.0114893		0.155209		SCCPDH;Atf6
	F8VPU2_K1043		-0.0621568		0.938102		0.966262	Farp1
	F8VPU2_K548		-0.256798		0.353911		0.531509	Farp1
	F8VPU2_K602		-0.325994		0.202152		0.369193	Farp1
	F8VPU2_K659		-0.586369		0.022741		0.0801792	Farp1
Nfu_p_1_005829_K90	Q9JJV2_K91	-2.5986	0.439498	0.000559124	0.124729	0.0336872	0.269126	PFN2;Pfn2
	F8VPU2_K748		-0.708977		0.0414057		0.12279	Farp1
	F8VPU2_K771		-0.330714		0.225544		0.397649	Farp1
Nfu_p_1_037086_K774_M1;Nfu_p_1_037087_K774_M1;Nfu_p_1_037088_K774	F8VQB6_K774	0.138121		0.89795		0.948916		Myo10
	G3X9K3_K754		-0.335602		0.623707		0.765509	Arfgef1
	G5E829_K1070		0.400769		0.431965		0.604762	Atp2b1
	G5E829_K1078		0.115398		0.528385		0.688933	Atp2b1
Nfu_p_1_012904_K108	P63017_K108	2.09289	1.54678	0.000597983	1.04516e-05	0.0346941	0.00021474	HSPA6;Hspa8
	G5E829_K19		-0.0820102		0.672402		0.797818	Atp2b1
Nfu_p_1_046818_K498_M1;Nfu_p_1_046819_K498	Q8R420_K503	-2.4837	0.400187	0.000752582	0.10125	0.0392375	0.233077	ABCA3;Abca3
	G5E829_K237		0.398002		0.189376		0.353341	Atp2b1
	G5E829_K251		-0.472721		0.687169		0.809063	Atp2b1
Nfu_p_1_056204_K20	P62715_K21	2.08133	0.554691	0.000775614	0.0433346	0.0392375	0.126924	PPP1CC;Ppp2cb
	G5E829_K300		0.268263		0.71706		0.827276	Atp2b1
Nfu_p_1_050181_K359_M1;Nfu_p_1_050186_K328_M1;Nfu_p_1_050187_K328_M1;Nfu_p_1_050192_K328_M1;Nfu_p_1_050198_K359_M1;Nfu_p_1_050200_K359	G5E829_K322	-0.716279		0.112964		0.343711		ATP2B2;Atp2b1
Nfu_p_1_020665_K46	B2RSH2_K46	2.30604	2.40877	0.000776484	7.09221e-07	0.0392375	3.27622e-05	GI1;Gnai1
Nfu_p_1_021608_K262_M1;Nfu_p_1_021609_K262_M1;Nfu_p_1_021610_K262	Q80UP5_K257	2.92427	1.37056	0.000820543	0.000263108	0.0408057	0.00246056	ANKRD13A;Ankrd13a
Nfu_p_1_036725_K107	P68510_K110	-2.24239	-0.404137	0.00087833	0.469581	0.0429786	0.6375	SFN;Ywhah
Nfu_p_1_051082_K338_M1;Nfu_p_1_051083_K338_M1;Nfu_p_1_051084_K338_M1;Nfu_p_1_051086_K338_M1;Nfu_p_1_051087_K338_M1;Nfu_p_1_051092_K338	G5E829_K347	-0.587552		0.299926		0.534205		ATP2B4;Atp2b1
	G5E829_K452		-0.330034		0.649019		0.782483	Atp2b1
Nfu_p_1_001071_K153	P05063_K153	2.81184	0.550361	0.00114832	0.0280105	0.0500719	0.0931833	Aldoc
	G5E829_K533		0.0842128		0.821173		0.899735	Atp2b1
Nfu_p_1_051082_K585_M1;Nfu_p_1_051083_K585_M1;Nfu_p_1_051084_K585_M1;Nfu_p_1_051086_K585_M1;Nfu_p_1_051087_K585_M1;Nfu_p_1_051092_K585	G5E829_K590	-0.977253		0.177556		0.417004		ATP2B4;Atp2b1
	G5E829_K62		-0.169261		0.301406		0.480895	Atp2b1
	G5E829_K634		-0.151119		0.462725		0.631681	Atp2b1
Nfu_p_1_049286_K48_M2;Nfu_p_1_049286_K54_M2;Nfu_p_1_049287_K48_M2;Nfu_p_1_049287_K54_M2;Nfu_p_1_049288_K48_M2;Nfu_p_1_049288_K54	P29595_K48	2.90613	-0.0479385	0.00152976	0.813386	0.0622432	0.89505	UBA52;Nedd8
Nfu_p_1_051082_K732_M1;Nfu_p_1_051083_K732_M1;Nfu_p_1_051084_K732_M1;Nfu_p_1_051086_K732_M1;Nfu_p_1_051087_K732_M1;Nfu_p_1_051092_K732	G5E829_K737	-0.37358		0.411189		0.627194		ATP2B4;Atp2b1
	G5E829_K747		-0.385442		0.119025		0.260576	Atp2b1
Nfu_p_1_051082_K752_M1;Nfu_p_1_051083_K752_M1;Nfu_p_1_051084_K752_M1;Nfu_p_1_051086_K752_M1;Nfu_p_1_051087_K752_M1;Nfu_p_1_051092_K752	G5E829_K757	-0.417308		0.389614		0.610331		ATP2B4;Atp2b1
	G5E829_K778		0.276848		0.550018		0.710277	Atp2b1
	G5E829_K806		-0.479141		0.0158747		0.0613852	Atp2b1
	G5E829_K807		0.265858		0.229667		0.402951	Atp2b1
	G5E829_K921		0.393666		0.45036		0.620338	Atp2b1
	G5E8K5_K1030		-0.222862		0.315829		0.495747	Ank3
Nfu_p_1_049286_K48_M2;Nfu_p_1_049286_K54_M2;Nfu_p_1_049287_K48_M2;Nfu_p_1_049287_K54_M2;Nfu_p_1_049288_K48_M2;Nfu_p_1_049288_K54	P29595_K54	2.90613	0.216223	0.00152976	0.274221	0.0622432	0.451655	UBA52;Nedd8
Nfu_p_1_006932_K380_M1;Nfu_p_1_006933_K380_M1;Nfu_p_1_006934_K380_M1;Nfu_p_1_006935_K364_M1;Nfu_p_1_006936_K378_M1;Nfu_p_1_006937_K380_M1;Nfu_p_1_006938_K380_M1;Nfu_p_1_006939_K364_M1;Nfu_p_1_006940_K378_M1;Nfu_p_1_006941_K378_M1;Nfu_p_1_006942_K364_M1;Nfu_p_1_006943_K380_M1;Nfu_p_1_006944_K378_M1;Nfu_p_1_006945_K364_M1;Nfu_p_1_006946_K380_M1;Nfu_p_1_006947_K380_M1;Nfu_p_1_006948_K380_M1;Nfu_p_1_…	G5E8K5_K379	-1.32259		0.0795597		0.308873		ANK3;Ank3
	G5E8K5_K595		0.0892573		0.804877		0.889526	Ank3
	G5E8K5_K814		-0.988852		0.0739132		0.187383	Ank3
Nfu_p_1_004815_K460_M1;Nfu_p_1_004816_K460_M1;Nfu_p_1_004817_K460_M1;Nfu_p_1_004818_K460	G5E8K6_K451	0.529964		0.379445		0.603531		SLC16A1;Slc16a5
Nfu_p_1_044392_K459	G5E8K6_K456	0.426079		0.536424		0.724092		SLC16A3;Slc16a5
	O08530_K341		-0.695501		0.105988		0.240606	S1pr1
	O08532_K381		0.349775		0.583408		0.735861	Cacna2d1
	O08539_K13		2.56684		4.84636e-06		0.000121743	Bin1
	O08539_K137		3.10153		0.000179718		0.00181644	Bin1
	O08539_K164		-0.242666		0.736335		0.842172	Bin1
Nfu_p_1_024516_K253	Q62433_K300	2.30116	3.88503	0.00157115	6.94224e-08	0.0625383	1.01042e-05	NDRG1;Ndrg1
	O08539_K211		2.70694		0.0206303		0.0744618	Bin1
	O08539_K214		1.77576		0.178052		0.340096	Bin1
	O08539_K258		2.40265		3.1848e-05		0.000493715	Bin1
	O08539_K272		0.569798		0.100634		0.232125	Bin1
	O08539_K282		-0.030804		0.931903		0.962961	Bin1
	O08539_K292		0.726257		0.191735		0.356776	Bin1
	O08539_K570		3.18276		2.01754e-05		0.000351767	Bin1
	O08539_K7		2.58282		3.10618e-05		0.000486332	Bin1
	O08539_K73		2.48143		0.00967244		0.0421747	Bin1
	O08543_K166		1.71761		0.107189		0.242134	Efna5
	O08547_K82		0.480399		0.546831		0.707175	Sec22b
	O08553_K146		0.753018		0.253795		0.42868	Dpysl2
Nfu_p_1_033052_K123_M1;Nfu_p_1_033053_K123	O08553_K20	0.94939		0.0512426		0.268146		CRMP1;Dpysl2
	O08553_K254		-0.268525		0.702416		0.818004	Dpysl2
	O08553_K258		4.40753		6.30132e-05		0.000832476	Dpysl2
Nfu_p_1_046818_K636_M1;Nfu_p_1_046819_K636	Q8R420_K640	-2.37379	-0.0472646	0.00158379	0.784788	0.0625383	0.874336	ABCA3;Abca3
Nfu_p_1_034697_K1299	Q9CS84_K1491	-2.14691	-0.660145	0.00185233	0.0553662	0.0691519	0.151465	NRXN1;Nrxn1
Nfu_p_1_032996_K54	P43277_K65	-1.63794	0.37574	0.00196581	0.133816	0.0698037	0.281153	HIST1H1A;H1f3
Nfu_p_1_008432_K176	P62761_K176	-3.00486	0.581942	0.00198731	0.0181197	0.0698037	0.0675247	HPCAL4;Vsnl1
	O08553_K374		3.303		6.35719e-05		0.000835048	Dpysl2
	O08553_K390		2.71446		0.0616056		0.163782	Dpysl2
	O08553_K418		3.80022		5.38861e-08		8.62554e-06	Dpysl2
Nfu_p_1_052457_K224	Q9JIF0_K233	-2.89955	1.2112	0.00198903	0.156611	0.0698037	0.313594	PRMT8;Prmt1
Nfu_p_1_028997_K794	Q8BH74_K815	3.05279	-0.0830106	0.00204226	0.858656	0.0703122	0.922277	NUP107;Nup107
Nfu_p_1_027067_K229	Q9CZD3_K209	2.39788	0.686693	0.00209144	0.162646	0.0705802	0.320221	GARS;Gars
Nfu_p_1_038521_K272	P58252_K272	-1.87732	-0.357479	0.00234718	0.293172	0.0758847	0.472245	Eef2
Nfu_p_1_055179_K43_M1;Nfu_p_1_055180_K43_M1;Nfu_p_1_055181_K43_M1;Nfu_p_1_055182_K43_M1;Nfu_p_1_055184_K43_M1;Nfu_p_1_055185_K43_M1;Nfu_p_1_055186_K43_M1;Nfu_p_1_055188_K43_M1;Nfu_p_1_055192_K43_M1;Nfu_p_1_055193_K43_M1;Nfu_p_1_055198_K43_M1;Nfu_p_1_055199_K43	Q923T9_K43	-2.99452	-0.348277	0.0024348	0.737419	0.0758847	0.842852	CAMK2B;CAMK2D;Camk2g
Nfu_p_1_023604_K197	O88958_K197	1.74317	-0.341829	0.00244565	0.362212	0.0758847	0.538717	GNPDA2;Gnpda1
Nfu_p_1_025173_K151	P53026_K152	-1.82223	-0.229916	0.00244773	0.555279	0.0758847	0.71399	RPL10A;Rpl10a
Nfu_p_1_012904_K539	P63017_K539	1.75503	1.87638	0.00245394	5.16488e-06	0.0758847	0.000126512	HSPA6;Hspa8
	O08553_K525		-0.539871		0.23345		0.406116	Dpysl2
	O08553_K56		0.276618		0.438802		0.610696	Dpysl2
	O08581_K316		-0.318234		0.431978		0.604762	Kcnk1
	O08585_K210		0.000917599		0.997536		0.998407	Clta
	O08585_K229		-1.31741		0.0517115		0.144101	Clta
	O08599_K120		0.364629		0.227619		0.400076	Stxbp1
	O08599_K13		-0.545452		0.0246549		0.0849772	Stxbp1
	O08599_K165		-1.11129		0.0609141		0.162383	Stxbp1
Nfu_p_1_017346_K87	P43277_K98	-2.07523	-0.166271	0.00247055	0.453691	0.0758847	0.62318	HIST1H1A;H1f3
	O08599_K208		-0.0610412		0.828934		0.904226	Stxbp1
	O08599_K225		1.12801		0.135175		0.283341	Stxbp1
	O08599_K294		-0.321671		0.351543		0.529327	Stxbp1
Nfu_p_1_032996_K36	P43277_K47	-3.15032	-0.055326	0.00296429	0.934143	0.0850496	0.964553	HIST1H1A;H1f3
	O08599_K321		-1.18041		0.201432		0.368585	Stxbp1
Nfu_p_1_053063_K108	P05064_K108	1.93124	0.0942874	0.00348406	0.604743	0.0932954	0.752441	Aldoa
Nfu_p_1_012904_K137	P63017_K137	4.48891	1.85085	0.00401056	5.51324e-06	0.102155	0.00013409	HSPA6;Hspa8
	O08599_K483		0.361746		0.176947		0.338689	Stxbp1
	O08599_K497		-0.628464		0.102526		0.234736	Stxbp1
	O08599_K562		0.212409		0.653075		0.785585	Stxbp1
	O08599_K583		-0.455422		0.39929		0.574961	Stxbp1
Nfu_p_1_030531_K234_M1;Nfu_p_1_030532_K196	P27659_K286	-2.16679	-0.346284	0.00432336	0.0956797	0.105704	0.224383	RPL3;Rpl3
	O08599_K92		-0.351802		0.225248		0.397331	Stxbp1
	O08638_K232		0.51286		0.0465414		0.133644	Myh11
	O08638_K414		0.393519		0.210509		0.379401	Myh11
	O08663_K281		0.451614		0.139662		0.289983	Metap2
	O08688_K352		1.04448		0.185677		0.348603	Capn5
	O08688_K396		1.09312		0.000805142		0.00598466	Capn5
	O08688_K42		2.81989		0.0400109		0.12026	Capn5
	O08709_K106		0.708168		0.0307362		0.0989046	Prdx6
	O08709_K173		1.03501		0.00737688		0.0343636	Prdx6
	O08709_K199		0.536394		0.664518		0.792288	Prdx6
	O08709_K209		0.926692		0.00110219		0.00757877	Prdx6
Nfu_p_1_010221_K208	O35226_K40	-2.08626	0.448636	0.00444325	0.272082	0.105704	0.449334	PIP5K1A;Psmd4
	O08709_K97		-0.606026		0.247012		0.42115	Prdx6
	O08739_K501		0.233838		0.512765		0.675735	Ampd3
Nfu_p_1_053676_K134_M1;Nfu_p_1_053677_K55	O08759_K118	-1.14142		0.113554		0.343735		UBE3A;Ube3a
	O08759_K28		0.0513826		0.932738		0.963391	Ube3a
Nfu_p_1_053676_K327_M1;Nfu_p_1_053677_K248	O08759_K310	-1.8723		0.024104		0.212336		UBE3A;Ube3a
Nfu_p_1_053131_K5	P80317_K5	-1.51593	0.525662	0.00451382	0.0535688	0.105704	0.147903	CCT6A;Cct6a
	O08759_K325		-0.298208		0.795386		0.882295	Ube3a
Nfu_p_1_000737_K654	Q8R081_K530	-1.63595	-0.15256	0.00455478	0.657885	0.105704	0.788819	HNRNPL;Hnrnpl
	O08759_K706		-1.06095		0.404843		0.579804	Ube3a
Nfu_p_1_032996_K65	P43277_K76	-2.51175	-0.335598	0.00456366	0.118569	0.105704	0.259743	HIST1H1A;H1f3
Nfu_p_1_053063_K14	P05064_K14	1.50798	-0.175862	0.00458851	0.755643	0.105704	0.854162	Aldoa
	O08759_K819		1.25404		0.0931838		0.221014	Ube3a
Nfu_p_1_049286_K22_M1;Nfu_p_1_049287_K22_M1;Nfu_p_1_049288_K22	P29595_K22	2.06858	0.373164	0.00480133	0.0892966	0.107997	0.21371	UBA52;Nedd8
	O08759_K850		2.92907		0.000850169		0.00626522	Ube3a
Nfu_p_1_031478_K773_M1;Nfu_p_1_031479_K774_M1;Nfu_p_1_031480_K724_M1;Nfu_p_1_031481_K742_M1;Nfu_p_1_031482_K725_M1;Nfu_p_1_031483_K710_M1;Nfu_p_1_031484_K693_M1;Nfu_p_1_031485_K745_M1;Nfu_p_1_031486_K746_M1;Nfu_p_1_031487_K746_M1;Nfu_p_1_031488_K747	Q811D0_K725	1.77884	-2.09672	0.00486921	0.279597	0.108184	0.457552	DLG1;Dlg1
Nfu_p_1_053676_K882_M1;Nfu_p_1_053677_K803	O08759_K865	-1.41981		0.0663856		0.291706		UBE3A;Ube3a
	O08788_K1154		0.0487735		0.922901		0.957685	Dctn1
	O08788_K1161		0.99405		0.0259839		0.0883196	Dctn1
	O08788_K518		1.80034		0.0403709		0.120884	Dctn1
	O08788_K722		-0.779119		0.0720673		0.183446	Dctn1
Nfu_p_1_038198_K5	O08807_K81	-0.428829		0.735725		0.849309		PRDX2;Prdx4
	O08808_K494		0.441409		0.67134		0.797293	Diaph1
Nfu_p_1_009133_K36	O08848_K234	1.71331		0.0779358		0.306335		Ro60
	O08848_K312		0.890948		0.235738		0.408505	Ro60
	O08848_K342		1.50104		0.0136406		0.0549374	Ro60
Nfu_p_1_002298_K446_M1;Nfu_p_1_002300_K446_M1;Nfu_p_1_002301_K388_M1;Nfu_p_1_002302_K388_M1;Nfu_p_1_002303_K290_M1;Nfu_p_1_008909_K259	O08908_K660	-0.502966		0.30117		0.535509		CALCOCO2;Pik3r2
	O08914_K57		-0.0724826		0.874886		0.930588	Faah
Nfu_p_1_053006_K85_M1;Nfu_p_1_053007_K52	O08917_K126	-0.683977		0.147166		0.385633		FLOT2;Flot1
	O08917_K392		0.197145		0.371575		0.548007	Flot1
Nfu_p_1_003113_K51	O08917_K51	-1.20425		0.101996		0.33119		FLOT2;Flot1
Nfu_p_1_043185_K51	O08917_K51	-0.95707		0.0750509		0.301941		FLOT2;Flot1
	O08989_K15		-0.353864		0.0795836		0.19761	Mras
	O08992_K186		0.718549		0.0204073		0.0738095	Sdcbp
	O09012_K456		-0.939552		0.00846428		0.0380782	Pex5
Nfu_p_1_024351_K192	O09061_K183	0.0516512		0.90993		0.95313		PSMB1;Psmb1
	O09061_K76		0.0934401		0.896326		0.942875	Psmb1
Nfu_p_1_036124_K75_M1;Nfu_p_1_036125_K75_M1;Nfu_p_1_036126_K75_M1;Nfu_p_1_036127_K75_M1;Nfu_p_1_039467_K74_M1;Nfu_p_1_039468_K74	O09106_K74	-0.98894		0.18843		0.430285		HDAC1;Hdac1
Nfu_p_1_036124_K90_M1;Nfu_p_1_036125_K90_M1;Nfu_p_1_036126_K90_M1;Nfu_p_1_036127_K90_M1;Nfu_p_1_039467_K89_M1;Nfu_p_1_039468_K89	O09106_K89	-0.887517		0.0837232		0.31264		HDAC1;Hdac1
	O09111_K43		0.43845		0.251139		0.425814	Ndufb11
	O09117_K180		3.4483		4.15321e-07		2.34126e-05	Sypl
	O09117_K57		4.0558		6.2687e-09		3.22766e-06	Sypl
	O09117_K66		2.44038		4.45792e-07		2.43523e-05	Sypl
Nfu_p_1_026518_K356	O09126_K389	-1.40789		0.0210459		0.200426		Sema4d
	O09126_K774		-0.316772		0.358143		0.534832	Sema4d
	O09126_K778		-1.51059		0.22119		0.39275	Sema4d
Nfu_p_1_019203_K209	O09158_K209	1.89901		0.0708103		0.296577		CYP19A1;Cyp3a25
	O09167_K122		-0.152239		0.631128		0.770359	Rpl21
	O09172_K90		-0.0711203		0.710198		0.823017	Gclm
	O35071_K183		-0.179228		0.719782		0.829442	Kif1c
	O35089_K39		1.08847		0.373145		0.549851	Cnih2
	O35098_K511		-0.281848		0.384826		0.562369	Dpysl4
	O35098_K159;O35098_K171		1.55284		0.0169451		0.0641545	Dpysl4
	O35114_K360		-0.201534		0.593571		0.743232	Scarb2
Nfu_p_1_025277_K441	Q9WTU3_K440	-1.75104	-0.660058	0.00494814	0.00900629	0.108409	0.0400195	SCN8A;Scn8a
Nfu_p_1_018191_K160	P20152_K168	1.5915	0.114929	0.00499519	0.590192	0.10868	0.74207	GFAP;Vim
	O35188_K369		-0.474102		0.515242		0.67835	Cx3cl1
Nfu_p_1_012359_K798	Q68FD5_K798	-1.90259	0.939826	0.00547587	0.0296587	0.113651	0.096566	CLTC;Cltc
Nfu_p_1_031601_K825	Q8CIE6_K825	-2.86251	-1.52614	0.00547758	0.102087	0.113651	0.234301	COPA;Copa
	O35226_K126		0.056521		0.806187		0.89026	Psmd4
Nfu_p_1_005279_K264	O88685_K279	3.93412	-0.178464	0.00557249	0.401269	0.114859	0.576789	PSMC3;Psmc3
Nfu_p_1_003318_K379	P99024_K379	-2.54744	3.60662	0.00567667	3.90985e-05	0.115487	0.000581241	Tubb5
	O35226_K364		-1.2957		0.0617207		0.163961	Psmd4
Nfu_p_1_013847_K161	P70297_K162	1.46064	0.0818872	0.00595537	0.694979	0.116614	0.812975	STAM2;Stam
Nfu_p_1_025607_K26_M1;Nfu_p_1_025609_K26	Q8R3V5_K26	-2.21781	0.768916	0.00617361	0.401298	0.11837	0.576789	SH3GLB2;Sh3glb2
	O35226_K83		-0.795761		0.0219101		0.0779366	Psmd4
	O35239_K218		-0.497579		0.362102		0.538717	Ptpn9
Nfu_p_1_033041_K48	O35239_K49	-1.85406		0.021111		0.200426		Ptpn9
Nfu_p_1_041329_K159	O35295_K132	0.327168		0.821371		0.902615		PURB;Purb
Nfu_p_1_041329_K175	O35295_K148	0.671631		0.479058		0.684522		PURB;Purb
Nfu_p_1_041329_K301	O35295_K279	2.04619		0.0668655		0.292415		PURB;Purb
Nfu_p_1_041329_K98	O35295_K72	-0.673236		0.167921		0.406566		PURB;Purb
	O35316_K19		0.474808		0.163908		0.321785	Slc6a6
Nfu_p_1_028914_K25	O35316_K37	-0.186254		0.723008		0.839568		SLC6A13;Slc6a6
	O35379_K162		1.49878		0.156631		0.313594	Abcc1
	O35379_K262		2.39337		0.000601951		0.00469222	Abcc1
Nfu_p_1_052443_K496	O35379_K497	-0.0451534		0.956048		0.974451		Abcc1
	O35379_K504		0.0288159		0.956655		0.976228	Abcc1
	O35381_K68		0.686609		0.465679		0.634456	Anp32a
	O35381_K99		-0.360268		0.347087		0.525438	Anp32a
	O35382_K241		1.99752		0.00265872		0.0153781	Exoc4
	O35382_K9		3.26809		3.35389e-05		0.000512996	Exoc4
	O35405_K11		0.195649		0.490148		0.657383	Pld3
	O35405_K30		1.18836		0.0858691		0.207819	Pld3
	O35405_K307		-0.29292		0.527268		0.687606	Pld3
Nfu_p_1_024427_K100_M1;Nfu_p_1_024428_K90	O35445_K68	-1.05584		0.0302453		0.221595		RNF185;Rnf5
Nfu_p_1_031348_K98_M1;Nfu_p_1_031349_K98	Q8BTX9_K109	-1.49159	-0.912325	0.00618235	0.304486	0.11837	0.484049	HSD17B12;Hsdl1
Nfu_p_1_044125_K77	Q9R1P1_K77	-1.75066	1.58626	0.00631916	0.00154633	0.11837	0.010022	PSMB3;Psmb3
	O35454_K224		0.322099		0.161997		0.319309	Clcn6
	O35454_K46		2.92478		2.06923e-06		6.78214e-05	Clcn6
	O35454_K649		0.453597		0.138881		0.289058	Clcn6
	O35454_K659		0.336278		0.268279		0.445063	Clcn6
	O35454_K680		0.45085		0.231133		0.404189	Clcn6
	O35454_K703		1.11667		0.0489569		0.138614	Clcn6
	O35454_K71		2.48659		0.000427405		0.00361081	Clcn6
Nfu_p_1_032286_K131	O35459_K147	-3.95487		0.000127056		0.0114456		Ech1
	O35465_K324		-0.884212		0.130891		0.277255	Fkbp8
	O35526_K126		0.29572		0.694809		0.812975	Stx1a
Nfu_p_1_001990_K197	O35526_K189	0.834413		0.0565889		0.274561		STX4;Stx1a
	O35526_K204		-0.128825		0.67415		0.799354	Stx1a
	O35526_K46		0.449721		0.105935		0.240565	Stx1a
	O35526_K55		-0.437199		0.207204		0.376004	Stx1a
	O35526_K57		-0.609315		0.330884		0.510531	Stx1a
Nfu_p_1_049286_K54_M1;Nfu_p_1_049287_K54_M1;Nfu_p_1_049288_K54	P29595_K54	1.78078	0.216223	0.00634732	0.274221	0.11837	0.451655	UBA52;Nedd8
Nfu_p_1_028444_K72_M1;Nfu_p_1_028445_K136_M1;Nfu_p_1_028446_K140	P35762_K144	-1.58863	3.66281	0.00665706	6.7225e-07	0.123412	3.18934e-05	Cd81
	O35544_K538		1.50048		0.00574359		0.0282986	Slc1a6
	O35544_K541		-0.732364		0.124965		0.26939	Slc1a6
	O35551_K107		-0.142981		0.762093		0.858649	Rabep1
	O35593_K152		2.60188		0.000417372		0.00355101	Psmd14
	O35598_K715		1.20988		0.0853983		0.207262	Adam10
	O35604_K1179		0.500943		0.166593		0.325756	Npc1
	O35604_K822		-0.0161419		0.974766		0.98554	Npc1
	O35609_K103		0.331183		0.393492		0.569343	Scamp3
	O35609_K315		0.209193		0.24989		0.424271	Scamp3
	O35621_K165		0.262848		0.6221		0.764491	Pmm1
	O35621_K171		0.753849		0.301852		0.481383	Pmm1
	O35621_K177		-0.263276		0.391313		0.56799	Pmm1
	O35621_K30		1.13318		0.123016		0.266264	Pmm1
	O35621_K41		1.2481		0.0332376		0.105141	Pmm1
	O35633_K113		1.27922		0.00426795		0.0224589	Slc32a1
	O35633_K19		1.16753		0.149316		0.305072	Slc32a1
Nfu_p_1_025175_K27	O35633_K23	-0.898251		0.0431451		0.249398		SLC32A1;Slc32a1
	O35633_K64		-0.163884		0.455078		0.624462	Slc32a1
	O35643_K117		2.14366		0.00023619		0.00224854	Ap1b1
Nfu_p_1_022464_K12_M1;Nfu_p_1_022465_K12_M1;Nfu_p_1_022466_K29_M1;Nfu_p_1_022467_K12_M1;Nfu_p_1_022468_K29_M1;Nfu_p_1_022469_K12_M1;Nfu_p_1_022470_K29_M1;Nfu_p_1_022471_K12_M1;Nfu_p_1_022474_K29	O35643_K12	-0.243348		0.610479		0.76689		AP1B1;Ap1b1
	O35643_K312		0.704206		0.267069		0.443803	Ap1b1
Nfu_p_1_052488_K36	P62761_K36	-1.48635	-0.0629464	0.00692087	0.735252	0.127548	0.841318	VSNL1;Vsnl1
	O35643_K727		0.381695		0.640457		0.776743	Ap1b1
	O35668_K103		0.171134		0.709067		0.822881	Hap1
	O35668_K172		-0.078393		0.833287		0.907662	Hap1
	O35668_K273		-0.379972		0.384009		0.561413	Hap1
	O35668_K439		0.92		0.0216799		0.0774285	Hap1
	O35668_K97		-0.33526		0.538111		0.69778	Hap1
	O35678_K245		0.0420371		0.959041		0.977745	Mgll
	O35681_K265		0.633886		0.220485		0.391995	Syt3
	O35681_K273		-0.494469		0.0748178		0.189119	Syt3
	O35681_K87		-0.455546		0.124542		0.268806	Syt3
	O35709_K263		0.439995		0.522821		0.683621	Enc1
	O35737_K124		2.97438		0.0598315		0.160005	Hnrnph1
	O35864_K326		-0.942098		0.238958		0.412114	Cops5
	O35864_K56		-0.470844		0.0682722		0.176661	Cops5
	O35874_K528		-0.241441		0.441415		0.612676	Slc1a4
	O35927_K1106		-0.82303		0.35834		0.534907	Ctnnd2
	O35927_K700		-0.659673		0.0263651		0.0892681	Ctnnd2
	O35927_K953		-0.298973		0.700081		0.816583	Ctnnd2
	O35963_K149		2.15589		0.0055534		0.0276585	Rab33b
	O35963_K165		1.69565		0.00307654		0.0173677	Rab33b
	O35969_K109		2.01789		0.152405		0.308587	Gamt
	O35969_K235		1.55809		0.0149299		0.0586545	Gamt
	O35969_K39		1.83641		0.00252571		0.0148372	Gamt
Nfu_p_1_030380_K55	P80313_K55	-1.37948	0.680425	0.00704933	0.0292824	0.129033	0.095931	CCT7;Cct7
Nfu_p_1_053676_K94_M1;Nfu_p_1_053677_K15	O08759_K75	-1.29207	0.122449	0.00708387	0.599429	0.129033	0.748253	UBE3A;Ube3a
	O35988_K190		0.204268		0.332805		0.51231	Sdc4
	O54724_K111		1.55623		0.051039		0.143038	Cavin1
Nfu_p_1_027002_K142	O54724_K124	0.10477		0.831833		0.91028		PTRF;Cavin1
Nfu_p_1_027002_K157	O54724_K139	-0.0438492		0.95273		0.973117		PTRF;Cavin1
Nfu_p_1_027002_K181	O54724_K163	-1.28936		0.0177		0.191221		PTRF;Cavin1
	O54724_K175		0.285613		0.669803		0.796382	Cavin1
Nfu_p_1_027002_K64	O54724_K47	-2.52915		0.0919559		0.319399		PTRF;Cavin1
Nfu_p_1_027002_K115	O54724_K97	-0.904363		0.106833		0.337483		PTRF;Cavin1
	O54774_K216		0.0240519		0.945065		0.969416	Ap3d1
	O54774_K714		0.787356		0.0689332		0.177703	Ap3d1
Nfu_p_1_007801_K297_M1;Nfu_p_1_007802_K253_M1;Nfu_p_1_007803_K308	Q93092_K307	-1.36413	0.570093	0.0072045	0.555155	0.130472	0.71399	TALDO1;Taldo1
	O54829_K451		-0.981576		0.0244		0.0841832	Rgs7
	O54865_K27		-0.7325		0.209464		0.378311	Gucy1b1
	O54865_K47		-0.7802		0.296427		0.475485	Gucy1b1
Nfu_p_1_037576_K149_M1;Nfu_p_1_037577_K149_M1;Nfu_p_1_037578_K149	O54879_K145	-0.567372		0.166717		0.406162		HMGB2;Hmgb3
Nfu_p_1_002922_K195_M2;Nfu_p_1_002922_K202	O54943_K728	-0.708449		0.272451		0.512206		Per2
Nfu_p_1_002922_K202	O54943_K728	-0.537897		0.211176		0.454369		Per2
Nfu_p_1_042267_K165	O54946_K190	0.742859		0.134195		0.373436		DJB2;Dnajb6
	O54946_K197		-0.0713748		0.784177		0.87416	Dnajb6
	O54946_K20		0.460025		0.467895		0.635588	Dnajb6
Nfu_p_1_042267_K201	O54946_K226	2.92031		0.00236492		0.0758847		DJB2;Dnajb6
Nfu_p_1_049324_K35	P26883_K35	-2.11042	0.751884	0.00738415	0.211402	0.132197	0.380214	FKBP1B;Fkbp1a
	O54946_K34		0.396744		0.337726		0.516915	Dnajb6
Nfu_p_1_047800_K249_M1;Nfu_p_1_047801_K249_M1;Nfu_p_1_047802_K250_M1;Nfu_p_1_047803_K132	Q8CBF3_K571	-1.27873	0.432166	0.00763199	0.098424	0.13342	0.228714	Ephb1
	O54946_K60		-0.0173325		0.937137		0.966027	Dnajb6
Nfu_p_1_016758_K61	O54946_K61	1.16688		0.0442236		0.252833		DJB6;Dnajb6
	O54946_K67		-0.123933		0.690371		0.810804	Dnajb6
	O54950_K233		1.1896		0.000473417		0.00392121	Prkag1
	O54965_K142		1.81099		0.0477919		0.136099	Rnf13
	O54965_K233		-0.133179		0.665598		0.793301	Rnf13
	O54965_K273		0.500151		0.431205		0.604762	Rnf13
	O54967_K131		0.128904		0.751382		0.852522	Tnk2
	O54967_K219		0.524895		0.380614		0.558824	Tnk2
	O54983_K290		0.276977		0.329207		0.508627	Crym
	O54984_K86		0.205166		0.608242		0.755086	Get3
	O54991_K1313		0.109494		0.906627		0.949385	Cntnap1
	O54991_K1322		0.171365		0.678416		0.803015	Cntnap1
	O54991_K1332		-1.36293		0.0456436		0.131725	Cntnap1
	O55013_K156		0.197338		0.882023		0.934713	Trappc3
	O55017_K1098		1.50329		0.00150972		0.00982175	Cacna1b
	O55017_K1804		-0.453183		0.0684895		0.177091	Cacna1b
	O55017_K1814		-0.166948		0.389952		0.56675	Cacna1b
Nfu_p_1_049188_K2135_M1;Nfu_p_1_049189_K1996	O55017_K2010	0.303552		0.513416		0.708293		CAC1E;Cacna1b
	O55022_K102		-0.628196		0.15419		0.311308	Pgrmc1
	O55022_K105		-0.41326		0.125657		0.270544	Pgrmc1
	O55023_K260		0.737062		0.091863		0.218333	Impa1
	O55023_K264		1.3239		0.119651		0.261529	Impa1
	O55026_K490		-1.18107		0.106729		0.241372	Entpd2
Nfu_p_1_055490_K12	O55042_K12	-0.166687		0.762472		0.865029		Snca
Nfu_p_1_055490_K21	O55042_K21	-0.870793		0.150933		0.388877		Snca
Nfu_p_1_055490_K34	O55042_K34	-1.12391		0.105899		0.336826		Snca
Nfu_p_1_055490_K45	O55042_K45	-0.35195		0.425194		0.640062		Snca
Nfu_p_1_055490_K6	O55042_K6	-1.13558		0.134929		0.373438		Snca
	O55074_K43;Q7TN79_K276		-0.190436		0.790416		0.878481	Akap7
	O55074_K55;Q7TN79_K288		-0.810424		0.0284204		0.0941827	Akap7
	O55091_K116		-1.20853		0.295629		0.47493	Impact
	O55091_K127		-0.259679		0.519751		0.681288	Impact
	O55091_K210		0.0843271		0.860805		0.923316	Impact
	O55091_K291		-0.602074		0.506229		0.671635	Impact
	O55091_K302		-1.57751		0.0236607		0.0824978	Impact
Nfu_p_1_006800_K19_M1;Nfu_p_1_006800_K205_M1;Nfu_p_1_006801_K145_M1;Nfu_p_1_006802_K264_M1;Nfu_p_1_006802_K78_M1;Nfu_p_1_006803_K179_M1;Nfu_p_1_006804_K140_M1;Nfu_p_1_006804_K326_M1;Nfu_p_1_006804_K512_M1;Nfu_p_1_006804_K698_M1;Nfu_p_1_006804_K884_M1;Nfu_p_1_006805_K19_M1;Nfu_p_1_006805_K205_M1;Nfu_p_1_006805_K391_M1;Nfu_p_1_006806_K112_M1;Nfu_p_1_006806_K332_M1;Nfu_p_1_006807_K112_M1;Nfu_p_1_006…	O55103_K417	-1.34355		0.0230836		0.207224		AHK2;Prx
Nfu_p_1_006800_K19_M1;Nfu_p_1_006800_K205_M1;Nfu_p_1_006801_K145_M1;Nfu_p_1_006802_K264_M1;Nfu_p_1_006802_K78_M1;Nfu_p_1_006803_K179_M1;Nfu_p_1_006804_K140_M1;Nfu_p_1_006804_K326_M1;Nfu_p_1_006804_K512_M1;Nfu_p_1_006804_K698_M1;Nfu_p_1_006804_K884_M1;Nfu_p_1_006805_K19_M1;Nfu_p_1_006805_K205_M1;Nfu_p_1_006805_K391_M1;Nfu_p_1_006806_K112_M1;Nfu_p_1_006806_K332_M1;Nfu_p_1_006807_K112_M1;Nfu_p_1_006…	O55103_K452	-1.34355		0.0230836		0.207224		AHK2;Prx
Nfu_p_1_006800_K19_M1;Nfu_p_1_006800_K205_M1;Nfu_p_1_006801_K145_M1;Nfu_p_1_006802_K264_M1;Nfu_p_1_006802_K78_M1;Nfu_p_1_006803_K179_M1;Nfu_p_1_006804_K140_M1;Nfu_p_1_006804_K326_M1;Nfu_p_1_006804_K512_M1;Nfu_p_1_006804_K698_M1;Nfu_p_1_006804_K884_M1;Nfu_p_1_006805_K19_M1;Nfu_p_1_006805_K205_M1;Nfu_p_1_006805_K391_M1;Nfu_p_1_006806_K112_M1;Nfu_p_1_006806_K332_M1;Nfu_p_1_006807_K112_M1;Nfu_p_1_006…	O55103_K530	-1.34355		0.0230836		0.207224		AHK2;Prx
Nfu_p_1_006800_K272_M1;Nfu_p_1_006801_K212_M1;Nfu_p_1_006802_K331_M1;Nfu_p_1_006803_K246_M1;Nfu_p_1_006804_K207_M1;Nfu_p_1_006804_K393_M1;Nfu_p_1_006804_K579_M1;Nfu_p_1_006804_K951_M1;Nfu_p_1_006805_K458_M1;Nfu_p_1_006806_K399_M1;Nfu_p_1_006807_K365_M1;Nfu_p_1_006808_K207_M1;Nfu_p_1_006808_K765_M1;Nfu_p_1_006809_K362_M1;Nfu_p_1_006810_K407_M1;Nfu_p_1_006811_K1142_M1;Nfu_p_1_006811_K26_M1;Nfu_p_1_…	O55103_K592	-0.0675257		0.937894		0.968061		AHK2;Prx
Nfu_p_1_006800_K19_M1;Nfu_p_1_006800_K205_M1;Nfu_p_1_006801_K145_M1;Nfu_p_1_006802_K264_M1;Nfu_p_1_006802_K78_M1;Nfu_p_1_006803_K179_M1;Nfu_p_1_006804_K140_M1;Nfu_p_1_006804_K326_M1;Nfu_p_1_006804_K512_M1;Nfu_p_1_006804_K698_M1;Nfu_p_1_006804_K884_M1;Nfu_p_1_006805_K19_M1;Nfu_p_1_006805_K205_M1;Nfu_p_1_006805_K391_M1;Nfu_p_1_006806_K112_M1;Nfu_p_1_006806_K332_M1;Nfu_p_1_006807_K112_M1;Nfu_p_1_006…	O55103_K752	-1.34355		0.0230836		0.207224		AHK2;Prx
Nfu_p_1_006800_K261_M1;Nfu_p_1_006801_K201_M1;Nfu_p_1_006802_K320_M1;Nfu_p_1_006803_K235_M1;Nfu_p_1_006804_K10_M1;Nfu_p_1_006804_K196_M1;Nfu_p_1_006804_K382_M1;Nfu_p_1_006804_K568_M1;Nfu_p_1_006804_K940_M1;Nfu_p_1_006805_K447_M1;Nfu_p_1_006806_K388_M1;Nfu_p_1_006807_K354_M1;Nfu_p_1_006808_K10_M1;Nfu_p_1_006808_K196_M1;Nfu_p_1_006808_K754_M1;Nfu_p_1_006809_K351_M1;Nfu_p_1_006810_K396_M1;Nfu_p_1_00…	O55103_K763	-0.118243		0.852663		0.92308		AHK2;Prx
Nfu_p_1_006800_K261_M1;Nfu_p_1_006801_K201_M1;Nfu_p_1_006802_K320_M1;Nfu_p_1_006803_K235_M1;Nfu_p_1_006804_K10_M1;Nfu_p_1_006804_K196_M1;Nfu_p_1_006804_K382_M1;Nfu_p_1_006804_K568_M1;Nfu_p_1_006804_K940_M1;Nfu_p_1_006805_K447_M1;Nfu_p_1_006806_K388_M1;Nfu_p_1_006807_K354_M1;Nfu_p_1_006808_K10_M1;Nfu_p_1_006808_K196_M1;Nfu_p_1_006808_K754_M1;Nfu_p_1_006809_K351_M1;Nfu_p_1_006810_K396_M1;Nfu_p_1_00…	O55103_K883	-0.118243		0.852663		0.92308		AHK2;Prx
Nfu_p_1_006800_K261_M1;Nfu_p_1_006801_K201_M1;Nfu_p_1_006802_K320_M1;Nfu_p_1_006803_K235_M1;Nfu_p_1_006804_K10_M1;Nfu_p_1_006804_K196_M1;Nfu_p_1_006804_K382_M1;Nfu_p_1_006804_K568_M1;Nfu_p_1_006804_K940_M1;Nfu_p_1_006805_K447_M1;Nfu_p_1_006806_K388_M1;Nfu_p_1_006807_K354_M1;Nfu_p_1_006808_K10_M1;Nfu_p_1_006808_K196_M1;Nfu_p_1_006808_K754_M1;Nfu_p_1_006809_K351_M1;Nfu_p_1_006810_K396_M1;Nfu_p_1_00…	O55103_K971	-0.118243		0.852663		0.92308		AHK2;Prx
Nfu_p_1_006800_K272_M1;Nfu_p_1_006801_K212_M1;Nfu_p_1_006802_K331_M1;Nfu_p_1_006803_K246_M1;Nfu_p_1_006804_K207_M1;Nfu_p_1_006804_K393_M1;Nfu_p_1_006804_K579_M1;Nfu_p_1_006804_K951_M1;Nfu_p_1_006805_K458_M1;Nfu_p_1_006806_K399_M1;Nfu_p_1_006807_K365_M1;Nfu_p_1_006808_K207_M1;Nfu_p_1_006808_K765_M1;Nfu_p_1_006809_K362_M1;Nfu_p_1_006810_K407_M1;Nfu_p_1_006811_K1142_M1;Nfu_p_1_006811_K26_M1;Nfu_p_1_…	O55103_K975	-0.0675257		0.937894		0.968061		AHK2;Prx
Nfu_p_1_000725_K148	O55125_K146	-1.21246		0.0158211		0.180025		GBAS;Nipsnap1
	O55128_K74		-0.996558		0.0306237		0.0988591	Sap18
Nfu_p_1_010525_K43	P51881_K43	-1.57854	1.5913	0.00776711	0.0403942	0.13342	0.120884	SLC25A6;Slc25a5
	O55131_K207		0.0945858		0.890776		0.939078	Septin7
	O55131_K212		-0.0376696		0.843666		0.912469	Septin7
Nfu_p_1_043468_K132	Q9JJV2_K133	-1.86419	-0.0867359	0.00795484	0.838374	0.13431	0.910752	PFN2;Pfn2
Nfu_p_1_031400_K187	Q8BHK2_K186	-1.54966	0.066545	0.00797371	0.807378	0.13431	0.891003	MPZ;Scn3b
	O55131_K325		3.26713		0.0169183		0.0641545	Septin7
	O55131_K332		0.53756		0.446027		0.616467	Septin7
Nfu_p_1_010381_K186	P61294_K183	-1.31436	0.380883	0.00806518	0.481351	0.135124	0.649125	RAB6B;Rab6b
	O55131_K394		0.137706		0.621505		0.76417	Septin7
	O55131_K407		1.15046		0.00428025		0.0224937	Septin7
	O55131_K96		-0.376331		0.361209		0.538017	Septin7
	O55142_K95		2.18669		0.00727914		0.0339446	Rpl35a
	O55143_K204		0.250664		0.454886		0.624375	Atp2a2
Nfu_p_1_015980_K400_M1;Nfu_p_1_015981_K400_M1;Nfu_p_1_015982_K400_M1;Nfu_p_1_015983_K400	O55143_K400	-2.20347		0.0897276		0.319102		ATP2A2;Atp2a2
Nfu_p_1_015980_K451_M1;Nfu_p_1_015981_K451_M1;Nfu_p_1_015982_K451_M1;Nfu_p_1_015983_K451	O55143_K451	-0.329341		0.749177		0.858141		ATP2A2;Atp2a2
	O55143_K611		-0.374971		0.326025		0.506374	Atp2a2
	O55143_K712		0.270564		0.645194		0.779922	Atp2a2
	O55143_K996		0.0896805		0.627895		0.768457	Atp2a2
Nfu_p_1_019996_K235	O55201_K331	-1.4498		0.0689094		0.293128		GPI;Supt5
	O55234_K207		-0.340404		0.637608		0.774833	Psmb5
	O55234_K91		-0.0496771		0.792505		0.880234	Psmb5
	O70133_K1050		-0.421397		0.125898		0.270544	Dhx9
	O70133_K193		-0.0997021		0.901182		0.945987	Dhx9
	O70133_K859		-0.216525		0.282985		0.460505	Dhx9
	O70152_K160		-1.14045		0.00750363		0.0347583	Dpm1
Nfu_p_1_038518_K209_M1;Nfu_p_1_038519_K209	O70161_K200	-0.772517		0.495072		0.697733		PIP5K1C;Pip5k1c
Nfu_p_1_011350_K261	Q8R0W6_K83	-1.54612	-0.239688	0.00818161	0.287707	0.136346	0.46595	GNPDA1;Ndfip1
	O70166_K135		-0.224627		0.739495		0.844312	Stmn3
	O70166_K87		-0.126047		0.653205		0.785604	Stmn3
	O70166_K9		-0.275739		0.236616		0.409513	Stmn3
	O70172_K160		1.56954		0.0018648		0.0116263	Pip4k2a
Nfu_p_1_015153_K596	O08553_K520	1.69262	-0.747757	0.00844215	0.0840588	0.139207	0.204878	DPYSL2;Dpysl2
	O70200_K76		0.192854		0.88255		0.934787	Aif1
	O70228_K1044		0.216194		0.22285		0.394515	Atp9a
	O70228_K181		0.282195		0.395258		0.570587	Atp9a
	O70228_K367		1.33531		0.00631394		0.0304728	Atp9a
	O70228_K48		0.559143		0.0162357		0.0621873	Atp9a
	O70228_K622		0.401364		0.10209		0.234301	Atp9a
	O70228_K805		3.00419		0.00155911		0.0100954	Atp9a
Nfu_p_1_015277_K62	O70250_K61	-1.66262		0.101623		0.33119		PGAM2;Pgam2
Nfu_p_1_021695_K178	Q6PHN9_K178	-1.50749	0.336003	0.00870148	0.635256	0.140524	0.773066	RAB35;Rab35
	O70251_K78		1.02974		0.133337		0.280574	Eef1b2
	O70252_K198		2.15445		0.057769		0.155809	Hmox2
Nfu_p_1_001009_K188	O70255_K180	-0.462396		0.30624		0.54145		SCN2B;Mpzl2
	O70258_K366		0.21278		0.667515		0.79476	Sgce
Nfu_p_1_031145_K141	O70274_K141	-0.270745		0.633918		0.781301		PTP4A2;Ptp4a2
Nfu_p_1_031145_K36	O70274_K36	-0.936935		0.0809771		0.310148		PTP4A2;Ptp4a2
	O70309_K756		3.70728		9.07908e-08		1.15725e-05	Itgb5
	O70309_K776		0.726284		0.110245		0.247116	Itgb5
	O70310_K310		0.00494604		0.989255		0.993681	Nmt1
	O70318_K151		0.830577		0.141059		0.29174	Epb41l2
Nfu_p_1_030936_K127_M1;Nfu_p_1_030937_K127_M1;Nfu_p_1_030938_K127_M1;Nfu_p_1_030939_K127	O70318_K166	-1.06485		0.154696		0.394116		EPB41;Epb41l2
	O70318_K196		1.19029		0.249017		0.42331	Epb41l2
	O70318_K263		0.425283		0.106067		0.240626	Epb41l2
	O70318_K367		1.34817		0.00283608		0.0161864	Epb41l2
	O70318_K392		0.326666		0.144895		0.298062	Epb41l2
	O70318_K498		1.30114		0.0686608		0.177466	Epb41l2
	O70318_K500		1.28373		0.00385516		0.0207955	Epb41l2
Nfu_p_1_025486_K489_M1;Nfu_p_1_025487_K512_M1;Nfu_p_1_025488_K512_M1;Nfu_p_1_025489_K502_M1;Nfu_p_1_025490_K489_M1;Nfu_p_1_025491_K512	O70318_K635	-0.350685		0.523968		0.716297		EPB41L1;Epb41l2
	O70378_K107		1.54634		0.108902		0.244958	Emc8
Nfu_p_1_038941_K30	O70404_K24	-0.597611		0.332905		0.56592		NCAPH;Vamp8
Nfu_p_1_038941_K53	O70404_K47	-0.509634		0.494628		0.697733		NCAPH;Vamp8
Nfu_p_1_014094_K415_M1;Nfu_p_1_014095_K415_M1;Nfu_p_1_014096_K416_M1;Nfu_p_1_014097_K416_M1;Nfu_p_1_014098_K416	P59823_K413	-2.23203	0.0744827	0.00890177	0.796588	0.141232	0.88306	IL1RAPL1;Il1rapl1
	O70421_K636		-0.608177		0.0245507		0.0846605	Fzd1
	O70435_K206		3.34499		0.030276		0.0980659	Psma3
Nfu_p_1_052096_K230	O70435_K230	-0.653779		0.273686		0.513058		PSMA3;Psma3
	O70435_K65		0.0833285		0.906178		0.949205	Psma3
	O70443_K117		0.445459		0.662572		0.791338	Gnaz
Nfu_p_1_033905_K525_M1;Nfu_p_1_033906_K525_M1;Nfu_p_1_033908_K525	Q3USB7_K882	2.08362	4.07937	0.00901576	2.66967e-07	0.141232	1.82226e-05	PLCL2;Plcl1
Nfu_p_1_038963_K153	P60766_K153	-1.65399	0.416692	0.00923017	0.0352067	0.142975	0.109354	Cdc42
	O70443_K272		0.226628		0.304444		0.484049	Gnaz
	O70443_K70		-0.378267		0.382624		0.560323	Gnaz
Nfu_p_1_052204_K8	P62838_K8	1.60332	-0.263431	0.00944648	0.224858	0.142975	0.396947	UBE2D2;Ube2d2a
Nfu_p_1_044392_K209	O70451_K207	0.275817		0.6055		0.762991		SLC16A3;Slc16a7
	O70480_K19		0.107662		0.554141		0.713058	Vamp4
	O70480_K73		0.809313		0.0243075		0.0839903	Vamp4
	O70480_K87		0.418555		0.0345568		0.10787	Vamp4
	O70492_K119		0.364495		0.535186		0.694904	Snx3
	O70492_K95		0.882102		0.00624444		0.0301829	Snx3
	O70493_K87		0.767415		0.0435374		0.127356	Snx12
Nfu_p_1_045119_K76	O70503_K117	-0.374801		0.650674		0.793832		HSDL1;Hsd17b12
	O70503_K156		-0.0843775		0.787745		0.876503	Hsd17b12
	O70589_K143		-0.203502		0.208002		0.376734	Cask
Nfu_p_1_021233_K234_M1;Nfu_p_1_021234_K234_M1;Nfu_p_1_021235_K234_M1;Nfu_p_1_021236_K234_M1;Nfu_p_1_021237_K234_M1;Nfu_p_1_021238_K234_M1;Nfu_p_1_021239_K234_M1;Nfu_p_1_021240_K234	O70589_K232	-0.317455		0.753489		0.861248		CASK;Cask
	O70589_K41		0.0389217		0.883636		0.93484	Cask
Nfu_p_1_036855_K250	Q9R062_K209	2.63217	3.60585	0.0095612	6.25554e-05	0.143959	0.000829612	GYG1;Gyg
	O70589_K825		1.40558		0.00839013		0.0378021	Cask
	O70591_K94		0.143714		0.601243		0.749431	Pfdn2
	O70591_K99		0.0683548		0.871217		0.928236	Pfdn2
	O70628_K126		1.18383		0.122825		0.266097	Pde9a
	O70628_K84		0.281103		0.486144		0.653414	Pde9a
	O88196_K1818		-0.04558		0.962176		0.978815	Ttc3
	O88196_K470		-0.667727		0.0224218		0.0794283	Ttc3
Nfu_p_1_045777_K450_M1;Nfu_p_1_045778_K373_M1;Nfu_p_1_045779_K298_M1;Nfu_p_1_045780_K248	O88329_K881	-0.873515		0.213937		0.456336		MYO1C;Myo1a
Nfu_p_1_031428_K356	O88335_K327	-0.784906		0.281941		0.519295		KCNJ15;Kcnj1
Nfu_p_1_023327_K369	O88335_K327	-0.819711		0.257329		0.499164		KCNJ15;Kcnj1
	O88342_K104		2.44765		4.61477e-07		2.48075e-05	Wdr1
	O88342_K106		1.86086		0.00140304		0.00930361	Wdr1
	O88342_K115		2.46816		0.00148419		0.00967392	Wdr1
	O88342_K155		1.69859		0.00271168		0.0156057	Wdr1
	O88342_K182		2.82039		5.05755e-06		0.000124326	Wdr1
	O88342_K21		1.58397		0.00011597		0.00128126	Wdr1
	O88342_K223		2.46746		0.000218436		0.0021176	Wdr1
	O88342_K256		1.87625		0.00801307		0.0365258	Wdr1
	O88342_K405		1.48009		0.0287563		0.0947485	Wdr1
	O88342_K480		2.73738		5.46522e-07		2.74577e-05	Wdr1
	O88342_K484		2.67436		0.000125839		0.0013576	Wdr1
	O88342_K81		2.04371		0.00116699		0.0079845	Wdr1
	O88342_K90		3.81909		9.95901e-07		4.05609e-05	Wdr1
	O88342_K95		1.99654		0.0089472		0.0398341	Wdr1
Nfu_p_1_041221_K1046	O88343_K1062	-0.689771		0.221883		0.460829		SLC4A4;Slc4a4
	O88343_K133		-0.0987491		0.812778		0.89474	Slc4a4
	O88343_K137		0.190215		0.484354		0.65169	Slc4a4
	O88343_K197		1.00435		0.0294399		0.0962779	Slc4a4
Nfu_p_1_000234_K176	P62761_K176	-2.50626	0.581942	0.00960336	0.0181197	0.143959	0.0675247	VSNL1;Vsnl1
Nfu_p_1_051242_K9	P62627_K9	-1.36972	0.00749467	0.00972661	0.971654	0.144424	0.983803	DYNLRB1;Dynlrb1
Nfu_p_1_007801_K194_M1;Nfu_p_1_007802_K150_M1;Nfu_p_1_007803_K205	Q93092_K204	-1.41989	0.831365	0.00995608	0.00862231	0.145759	0.0386905	TALDO1;Taldo1
Nfu_p_1_015726_K519	P14873_K519	-1.4551	-0.243334	0.0110997	0.248215	0.155209	0.422469	MAP1B;Map1b
	O88343_K359		-0.642844		0.0817998		0.20101	Slc4a4
	O88343_K448		-0.969552		0.0172807		0.0651744	Slc4a4
	O88343_K67		0.0517781		0.903139		0.947179	Slc4a4
	O88343_K82		0.0582424		0.804671		0.889442	Slc4a4
Nfu_p_1_038521_K239	P58252_K239	-1.1859	-0.552837	0.0111205	0.243366	0.155209	0.416792	Eef2
	O88351_K555		1.37633		0.033371		0.105412	Ikbkb
Nfu_p_1_042470_K58	Q61753_K58	-2.0718	0.88137	0.0113318	0.00474343	0.155209	0.0244745	PHGDH;Phgdh
Nfu_p_1_052277_K620_M1;Nfu_p_1_052278_K620_M1;Nfu_p_1_052279_K620	P17426_K620	-1.63162	0.619657	0.0113756	0.170735	0.155209	0.330753	AP2A2;Ap2a1
	O88444_K292		-0.696185		0.110971		0.248474	Adcy1
	O88444_K333		0.00187149		0.996061		0.997979	Adcy1
	O88444_K493		-0.751693		0.0193197		0.0708924	Adcy1
	O88447_K307		0.324617		0.258743		0.43459	Klc1
Nfu_p_1_031656_K153_M1;Nfu_p_1_031657_K154_M1;Nfu_p_1_031658_K153	O88485_K246	-0.592252		0.450246		0.659784		DYNC1I1;Dync1i1
	O88487_K229		0.671717		0.411047		0.585521	Dync1i2
Nfu_p_1_031945_K25	O88491_K2000	0.266048		0.502316		0.703147		Nsd1
Nfu_p_1_031945_K38	O88491_K2013	1.33761		0.0296134		0.221595		Nsd1
	O88502_K147		0.204789		0.745801		0.848628	Pde8a
	O88502_K264		0.39592		0.162123		0.319374	Pde8a
Nfu_p_1_026006_K909_M1;Nfu_p_1_026007_K909	P16546_K909	1.35485	0.844181	0.011941	0.00715917	0.155209	0.0336176	SPTAN1;Sptan1
	O88502_K391		3.75503		0.00111634		0.00766846	Pde8a
Nfu_p_1_037276_K412_M1;Nfu_p_1_037278_K412	O88522_K246	1.47837		0.0350376		0.230071		IKBKG;Ikbkg
Nfu_p_1_037276_K440_M1;Nfu_p_1_037278_K440	O88522_K278	1.99354		0.00866222		0.140524		IKBKG;Ikbkg
	O88531_K104		1.91434		0.00187974		0.0116815	Ppt1
	O88531_K174		0.0763327		0.935104		0.965357	Ppt1
	O88531_K253		0.0455945		0.896211		0.942875	Ppt1
	O88533_K380		1.12942		0.0237561		0.0827078	Ddc
	O88533_K414		1.3438		0.0558029		0.152089	Ddc
	O88533_K432		0.449439		0.391906		0.568209	Ddc
	O88543_K125		0.0528962		0.82895		0.904226	Cops3
	O88543_K171		0.677601		0.0326777		0.103794	Cops3
	O88543_K281		0.396382		0.127996		0.273481	Cops3
	O88543_K312		0.173017		0.827616		0.903343	Cops3
	O88545_K94		0.368511		0.43715		0.609707	Cops6
Nfu_p_1_010864_K91	O88545_K99	-0.0141128		0.974958		0.986928		COPS6;Cops6
	O88587_K252		0.0557064		0.928778		0.96132	Comt
	O88602_K258		-1.77214		0.126609		0.271733	Cacng2
	O88602_K279		-0.09074		0.670107		0.796606	Cacng2
	O88602_K308		-0.798885		0.355733		0.532864	Cacng2
Nfu_p_1_021601_K26	P63087_K26	1.80001	0.42744	0.0119518	0.231673	0.155209	0.404793	PPP1CC;Ppp1cc
Nfu_p_1_011501_K149	P62838_K144	-1.85826	0.484371	0.0120005	0.130145	0.155209	0.276307	UBE2D2;Ube2d2a
Nfu_p_1_026656_K279_M1;Nfu_p_1_026657_K279_M1;Nfu_p_1_026658_K279_M1;Nfu_p_1_026659_K279	O55131_K297	1.76392	0.847268	0.0120365	0.00681676	0.155209	0.0323139	SEPT7;Septin7
	O88685_K19		0.436677		0.0670809		0.174431	Psmc3
	O88685_K253		0.0202864		0.978125		0.98774	Psmc3
Nfu_p_1_009435_K35	P18872_K35	-2.36876	0.923844	0.0120895	0.00031812	0.155209	0.00285851	GO1;Gnao1
Nfu_p_1_042700_K47	P14069_K47	-2.63872	0.787519	0.012481	0.0726483	0.156412	0.184584	S100A3;S100a6
Nfu_p_1_022095_K109	Q01853_K109	-1.83489	-0.169604	0.0136756	0.431471	0.166068	0.604762	VCP;Vcp
	O88685_K73		-0.57692		0.329864		0.509349	Psmc3
Nfu_p_1_013650_K847_M1;Nfu_p_1_013651_K908_M1;Nfu_p_1_013652_K910	O88689_K907	-0.293404		0.633911		0.781301		Pcdha4
Nfu_p_1_013650_K855_M1;Nfu_p_1_013651_K916_M1;Nfu_p_1_013652_K918	O88689_K915	0.308281		0.498404		0.700224		Pcdha4
Nfu_p_1_050603_K440	P20152_K445	-1.26092	-0.23981	0.0140749	0.39256	0.168953	0.568481	VIM;Vim
	O88703_K160		0.163116		0.484189		0.65169	Hcn2
	O88703_K170		1.67649		0.0111193		0.0473896	Hcn2
	O88703_K291		1.91591		5.81843e-05		0.000783053	Hcn2
	O88703_K454		1.20049		0.138119		0.288037	Hcn2
	O88703_K464		1.10459		0.00314644		0.017636	Hcn2
	O88703_K472		2.74718		0.00526835		0.0265462	Hcn2
	O88703_K484		2.26584		0.0080207		0.0365364	Hcn2
	O88703_K510		0.556468		0.0963297		0.225585	Hcn2
	O88703_K534		2.0765		0.000256827		0.00242156	Hcn2
	O88703_K567		0.163838		0.631921		0.77061	Hcn2
Nfu_p_1_051166_K36	Q91W53_K29	-1.3326	0.271027	0.0141829	0.610556	0.1696	0.756109	GOLGA7;Golga7
	O88703_K646		1.37887		0.0136014		0.0548758	Hcn2
	O88703_K669		1.41363		0.00741709		0.034479	Hcn2
	O88703_K99		0.325959		0.562835		0.720052	Hcn2
Nfu_p_1_015607_K48	O88704_K57	-0.0621077		0.892961		0.946371		HCN1;Hcn1
	O88704_K586		-0.490315		0.273293		0.450556	Hcn1
	O88704_K593		-0.384659		0.115926		0.255661	Hcn1
Nfu_p_1_044912_K171	P62748_K171	-1.90177	-0.334625	0.0143063	0.688768	0.170424	0.809954	HPCAL1;Hpcal1
	O88704_K97		-0.906319		0.0264874		0.0895337	Hcn1
	O88705_K68		1.00239		0.0623619		0.165188	Hcn3
Nfu_p_1_011384_K254_M1;Nfu_p_1_011385_K267_M1;Nfu_p_1_011386_K267	O88712_K273	-1.51674		0.0618715		0.285905		CTBP1;Ctbp1
Nfu_p_1_011384_K261_M1;Nfu_p_1_011385_K274_M1;Nfu_p_1_011386_K274	O88712_K280	-0.771315		0.124495		0.35751		CTBP1;Ctbp1
	O88737_K663		0.845796		0.664315		0.792183	Bsn
Nfu_p_1_001436_K261_M1;Nfu_p_1_048579_K260_M1;Nfu_p_1_048580_K260	Q9JLV5_K262	-1.96324	-0.461641	0.0149387	0.280737	0.176615	0.458654	CUL3;Cul3
	O88738_K2300		0.604088		0.412352		0.586291	Birc6
Nfu_p_1_018946_K2595_M1;Nfu_p_1_018947_K2592_M1;Nfu_p_1_018948_K2595_M1;Nfu_p_1_018949_K2595_M1;Nfu_p_1_018950_K2126	O88738_K2534	-1.03167		0.193816		0.436226		BIRC6;Birc6
Nfu_p_1_018946_K3227_M1;Nfu_p_1_018947_K3224_M1;Nfu_p_1_018948_K3227_M1;Nfu_p_1_018949_K3227_M1;Nfu_p_1_018950_K2758	O88738_K3162	0.0923207		0.838915		0.915154		BIRC6;Birc6
Nfu_p_1_018946_K3997_M1;Nfu_p_1_018947_K3994_M1;Nfu_p_1_018948_K3997_M1;Nfu_p_1_018949_K3997_M1;Nfu_p_1_018950_K3528	O88738_K3905	-1.52883		0.0367922		0.233123		BIRC6;Birc6
	O88741_K188		-0.691487		0.161724		0.318862	Gdap1
	O88741_K203		-0.178158		0.730413		0.838465	Gdap1
	O88741_K207		1.17088		0.0145594		0.0575934	Gdap1
	O88746_K106		1.07663		0.000497959		0.00409492	Tom1
Nfu_p_1_047290_K307	O88746_K311	-2.01071		0.0360564		0.230071		TOM1L2;Tom1
Nfu_p_1_001844_K23	P63005_K88	-1.3228	-0.344178	0.0151031	0.204493	0.17765	0.372267	PAFAH1B1;Pafah1b1
Nfu_p_1_013847_K180	O88811_K182	-0.237845		0.599582		0.762517		STAM2;Stam2
	O88843_K53		3.08467		6.32604e-05		0.000832545	Cradd
Nfu_p_1_041631_K50	Q91X97_K50	-1.4445	-0.073999	0.0155181	0.744672	0.178743	0.848128	NCALD;Ncald
	O88844_K233		-1.57209		0.353915		0.531509	Idh1
	O88844_K58		2.43985		0.00264944		0.0153373	Idh1
Nfu_p_1_012082_K542_M1;Nfu_p_1_012083_K550_M1;Nfu_p_1_012084_K566_M1;Nfu_p_1_012085_K574_M1;Nfu_p_1_012086_K397	O88909_K515	0.348534		0.600809		0.762517		SLC22A7;Slc22a8
	O88909_K525		-0.632347		0.0480741		0.136478	Slc22a8
	O88909_K533		-0.352001		0.139571		0.289885	Slc22a8
Nfu_p_1_023327_K388	O88932_K350	-2.00085		0.00344317		0.0929953		KCNJ15;Kcnj15
	O88935_K128		0.146703		0.678866		0.803411	Syn1
	O88935_K179		1.78545		0.00633558		0.0305163	Syn1
	O88935_K238		0.58117		0.0332765		0.10521	Syn1
	O88935_K281		1.3289		0.0293325		0.0960494	Syn1
	O88935_K299		0.665742		0.221163		0.39275	Syn1
Nfu_p_1_027282_K513_M1;Nfu_p_1_027283_K513_M1;Nfu_p_1_027285_K513	P50516_K513	-1.66308	-0.218075	0.0161154	0.269779	0.181128	0.446904	ATP5B;Atp6v1a
	O88935_K413		0.252263		0.677375		0.802198	Syn1
Nfu_p_1_009817_K76	O88952_K76	-0.304552		0.618303		0.772575		LIN7C;Lin7c
Nfu_p_1_011428_K285_M1;Nfu_p_1_011429_K282_M1;Nfu_p_1_011430_K285_M1;Nfu_p_1_011431_K282	P70175_K286	1.51588	-0.436939	0.0161766	0.32298	0.181128	0.503486	DLG3;DLG1;Dlg3
Nfu_p_1_052980_K14	O88978_K184	-0.221173		0.630028		0.779616		SOD1;Lrrc6
	O88983_K146		0.809555		0.0113984		0.0482803	Stx8
	O88983_K98		0.238989		0.568444		0.724561	Stx8
Nfu_p_1_001327_K785_M1;Nfu_p_1_001328_K785_M1;Nfu_p_1_001329_K597	O89026_K898	-1.3852		0.0759635		0.302406		ROBO1;Robo1
	O89050_K260		0.421883		0.512135		0.675438	Mkln1
Nfu_p_1_052977_K41	P63330_K41	-1.16073	1.22824	0.0163096	0.00103537	0.181843	0.00723726	PPP2CA;Ppp2ca
Nfu_p_1_026664_K297	P08226_K252	-2.30738	0.0882347	0.0164676	0.753013	0.182727	0.852606	APOE;Apoe
Nfu_p_1_029198_K522_M1;Nfu_p_1_029199_K517	P80314_K522	-1.20694	2.23006	0.0169161	9.51007e-05	0.185958	0.00111323	CCT2;Cct2
Nfu_p_1_051166_K110	Q91W53_K103	-1.09312	0.21997	0.017525	0.295938	0.189986	0.475055	GOLGA7;Golga7
Nfu_p_1_033849_K142	Q9QYR6_K142	1.24009	0.900805	0.0184294	0.264887	0.194439	0.441458	MAP1A;Map1a
Nfu_p_1_054599_K1465_M1;Nfu_p_1_054600_K1461_M1;Nfu_p_1_054601_K1453_M1;Nfu_p_1_054602_K1447_M1;Nfu_p_1_054603_K1457_M1;Nfu_p_1_054604_K1431_M1;Nfu_p_1_054605_K1452_M1;Nfu_p_1_054606_K1455_M1;Nfu_p_1_054607_K1422_M1;Nfu_p_1_054608_K1423_M1;Nfu_p_1_054609_K1444_M1;Nfu_p_1_054610_K1445_M1;Nfu_p_1_054611_K1415_M1;Nfu_p_1_054612_K1414_M1;Nfu_p_1_054613_K1436_M1;Nfu_p_1_054614_K1437_M1;Nfu_p_1_054616_…	Q9CS84_K1491	-1.64704	-0.660145	0.0184323	0.0553662	0.194439	0.151465	NRXN1;Nrxn1
Nfu_p_1_014190_K16_M2;Nfu_p_1_014190_K17_M2;Nfu_p_1_014191_K16_M2;Nfu_p_1_014191_K17_M2;Nfu_p_1_014192_K16_M2;Nfu_p_1_014192_K17	O89051_K17	-1.42145		0.166236		0.405305		ITM2B;Itm2b
Nfu_p_1_038940_K1030	Q8BRT1_K785	1.06187	-0.229278	0.0186881	0.420657	0.196476	0.593802	CLASP2;Clasp2
Nfu_p_1_030765_K608	Q6NZL0_K877	-1.42289	0.181265	0.0189802	0.77281	0.198217	0.865659	SOGA3;Soga3
Nfu_p_1_014190_K17_M1;Nfu_p_1_014191_K17_M1;Nfu_p_1_014192_K17	O89051_K17	0.259991		0.575047		0.746964		ITM2B;Itm2b
	O89051_K3		-0.417033		0.0585073		0.15743	Itm2b
Nfu_p_1_035928_K13_M2;Nfu_p_1_035928_K17	O89051_K17	-0.396416		0.539357		0.724257		ITM2A;Itm2b
Nfu_p_1_035928_K17	O89051_K17	-0.0649744		0.891378		0.946371		ITM2A;Itm2b
	O89051_K95		3.03538		2.9946e-05		0.000476023	Itm2b
	O89051_K3		-0.829061		0.0496808		0.14026	Itm2b
	O89051_K39		-0.261158		0.158976		0.31616	Itm2b
	O89051_K17;O89051_K21		-0.408049		0.0712089		0.182069	Itm2b
	O89051_K13;O89051_K16;O89051_K17		-0.236437		0.702488		0.818004	Itm2b
Nfu_p_1_056024_K43	O89116_K43	-0.0722469		0.914857		0.955734		VTI1A;Vti1a
	P00493_K103		0.351626		0.163676		0.321651	Hprt
	P00493_K151		-0.0465561		0.882516		0.934787	Hprt
	P00920_K111		-1.37287		0.142624		0.294181	Car2
	P00920_K113		-0.64677		0.416976		0.590545	Car2
	P00920_K126		-0.162651		0.62512		0.76656	Car2
	P00920_K132		3.75426		1.64597e-06		5.8066e-05	Car2
	P00920_K148		2.26442		0.0208822		0.0752526	Car2
	P00920_K158		2.25758		0.000120874		0.00132269	Car2
	P00920_K167		3.74825		7.45604e-08		1.01042e-05	Car2
	P00920_K18		2.16151		0.0012751		0.00857922	Car2
	P00920_K53		0.65124		0.0130978		0.0535028	Car2
	P00920_K57		2.05537		0.0126734		0.0522343	Car2
	P00920_K80		3.37843		0.000911115		0.0066152	Car2
Nfu_p_1_047928_K630	P01101_K188	-0.549591		0.281516		0.519004		MAP4;Fos
	P01831_K61		0.533936		0.197763		0.364552	Thy1
	P01899_K340		1.63992		0.00714834		0.0336176	H2-D1
	P01901_K338;P03991_K337;P04223_K338;P14428_K297		1.16763		0.000412524		0.00352283	H2-K1
	P01942_K12		-0.336922		0.358474		0.534943	Hba-a1
Nfu_p_1_018638_K170	P01942_K140	0.927921		0.0778835		0.306335		HBG1;Hba-a1
	P01942_K17		-0.33311		0.471141		0.638737	Hba-a1
	P01942_K41		-0.378562		0.210881		0.379505	Hba-a1
	P01942_K57		-0.0648261		0.871212		0.928236	Hba-a1
	P01942_K8		-0.641572		0.0313173		0.100446	Hba-a1
Nfu_p_1_018482_K92	P01942_K91	-0.844353		0.119932		0.351583		HBG1;Hba-a1
Nfu_p_1_018638_K121	P01942_K91	-0.186409		0.858278		0.927459		HBG1;Hba-a1
	P01966_K17		-0.345831		0.249662		0.424134
	P01966_K69		0.275021		0.603905		0.752078
	P01966_K69;P01966_K91		-1.08355		0.0339799		0.106943
	P02088_K60		-0.674188		0.027503		0.0920288	Hbb-b1
	P02088_K67		-0.439581		0.107706		0.242904	Hbb-b1
	P02088_K83		-0.217018		0.531591		0.691802	Hbb-b1
	P02088_K96		-0.724262		0.0702295		0.180437	Hbb-b1
Nfu_p_1_018358_K60	P02089_K60	-1.80091		0.0933949		0.321938		HBG1;Hbb-b2
Nfu_p_1_018638_K85	P02089_K60	-0.733736		0.502994		0.703147		HBG1;Hbb-b2
Nfu_p_1_018358_K66	P02089_K66	-1.17819		0.0672937		0.292415		HBG1;Hbb-b2
Nfu_p_1_018358_K77	P02089_K77	-0.903381		0.135706		0.373826		HBG1;Hbb-b2
Nfu_p_1_018358_K83	P02089_K83	-0.39539		0.328383		0.561653		HBG1;Hbb-b2
Nfu_p_1_018428_K83_M1;Nfu_p_1_018429_K83	P02089_K83	-1.34425		0.133469		0.372028		HBG1;Hbb-b2
Nfu_p_1_018358_K96	P02089_K96	-0.594704		0.41744		0.632113		HBG1;Hbb-b2
Nfu_p_1_018428_K83_M1;Nfu_p_1_018429_K83	P02104_K83	-1.34425		0.133469		0.372028		HBG1;Hbb-y
Nfu_p_1_018358_K88	P02104_K88	-0.121954		0.818067		0.90088		HBG1;Hbb-y
Nfu_p_1_047893_K105_M1;Nfu_p_1_047894_K96	P02469_K1492	-0.554074		0.492832		0.697239		EPS15;Lamb1
	P02584_K127		0.565547		0.357896		0.534591
	P02584_K70		1.5721		0.0189001		0.0696412
	P02802_K31		0.670316		0.481247		0.649113	Mt1
	P02802_K51		0.643302		0.385833		0.563196	Mt1
	P03921_K515		1.70983		0.0779753		0.195236	ND5
	P03975_K67		0.264127		0.383801		0.561229
	P03975_K74		0.632524		0.186026		0.348603
	P03995_K108		0.570524		0.0111572		0.0474914	Gfap
	P03995_K151		0.5668		0.0126223		0.052086	Gfap
Nfu_p_1_056204_K260	P63087_K260	1.44171	2.17571	0.0196352	9.09078e-07	0.199725	3.9035e-05	PPP1CC;Ppp1cc
	P03995_K199		1.03131		0.000258877		0.00243755	Gfap
	P03995_K225		0.76046		0.317013		0.497038	Gfap
Nfu_p_1_018191_K286	P03995_K257	2.05285		0.00970326		0.144424		GFAP;Gfap
	P03995_K365		3.03027		0.000413821		0.00352953	Gfap
Nfu_p_1_052966_K123	P62751_K115	-1.87853	0.424595	0.0198241	0.684459	0.199725	0.807808	RPL23A;Rpl23a
Nfu_p_1_037947_K283	P46660_K290	1.56411	-0.21124	0.0198459	0.506239	0.199725	0.671635	I;Ina
Nfu_p_1_018191_K447	P03995_K419	0.221644		0.691219		0.821195		GFAP;Gfap
	P03995_K83		0.820273		0.0472539		0.134902	Gfap
Nfu_p_1_026507_K77	P21107_K113	-1.38738	0.815119	0.0199164	0.319859	0.199725	0.500232	TPM1;Tpm3
Nfu_p_1_032987_K94	P04247_K99	-0.572458		0.470217		0.67764		MB;Mb
	P04370_K145		0.881279		0.0020643		0.0126074	Mbp
	P04370_K205		0.932972		0.00783075		0.035861	Mbp
	P04370_K222		0.694224		0.0214226		0.0767579	Mbp
	P04627_K22		-0.550203		0.590768		0.742153	Araf
	P04919_K252		-0.383146		0.217096		0.388324	Slc4a1
	P04919_K353		-0.632303		0.310883		0.489945	Slc4a1
	P04925_K27		0.939672		0.285264		0.463236	Prnp
	P05063_K101		-0.331329		0.225485		0.397647	Aldoc
Nfu_p_1_018835_K106	P62702_K106	-1.20845	-0.323491	0.0199214	0.205232	0.199725	0.373114	RPS4Y2;Rps4x
Nfu_p_1_003821_K57	P60904_K56	1.20656	1.09171	0.0199313	0.00127022	0.199725	0.00857125	DJC5;Dnajc5
Nfu_p_1_005317_K19_M1;Nfu_p_1_005318_K19_M1;Nfu_p_1_005319_K19	Q64514_K19	1.28009	0.278639	0.0199494	0.240356	0.199725	0.413593	TPP2;Tpp2
	P05063_K14		0.472672		0.267768		0.444751	Aldoc
Nfu_p_1_049706_K38	P14869_K38	-1.55391	-0.286865	0.0199984	0.182233	0.199725	0.343977	RPLP0;Rplp0
	P05063_K230		0.17682		0.86713		0.926324	Aldoc
Nfu_p_1_026656_K167_M1;Nfu_p_1_026657_K167_M1;Nfu_p_1_026658_K167_M1;Nfu_p_1_026659_K167	O55131_K185	1.6066	0.23457	0.0200075	0.25007	0.199725	0.424471	SEPT7;Septin7
Nfu_p_1_030874_K105	P18872_K105	-1.08824	0.729008	0.020505	0.0126078	0.200426	0.0520842	GO1;Gnao1
Nfu_p_1_048422_K257_M1;Nfu_p_1_048423_K257_M1;Nfu_p_1_048424_K118	Q8CIG8_K240	-2.09469	-0.43481	0.020547	0.448935	0.200426	0.619242	PRMT5;Prmt5
Nfu_p_1_030681_K206_M1;Nfu_p_1_030682_K206_M1;Nfu_p_1_030683_K206	P62334_K206	-1.80717	-0.0046075	0.0206535	0.991478	0.200426	0.995202	PSMC6;Psmc6
Nfu_p_1_043428_K27	P62301_K27	-2.35666	0.326398	0.0208091	0.276953	0.200426	0.454576	RPS13;Rps13
Nfu_p_1_054467_K69_M1;Nfu_p_1_054468_K69_M1;Nfu_p_1_054469_K91_M1;Nfu_p_1_054470_K43	Q9WTU0_K412	-1.25993	2.59658	0.0208594	3.82181e-05	0.200426	0.000569383	FAM120A;Phf2
Nfu_p_1_001844_K11	P63005_K76	-1.69189	-0.117966	0.0210444	0.662071	0.200426	0.791152	PAFAH1B1;Pafah1b1
	P05064_K140		2.4431		0.0792564		0.197019	Aldoa
Nfu_p_1_028018_K80	P43277_K91	-1.3842	-0.287035	0.021054	0.196145	0.200426	0.362433	HIST1H1A;H1f3
Nfu_p_1_051511_K570_M1;Nfu_p_1_051512_K570	P31650_K581	-2.31171	-0.491177	0.0210829	0.0852813	0.200426	0.207262	SLC6A11;Slc6a11
Nfu_p_1_007304_K583_M1;Nfu_p_1_007305_K583	P70414_K572	-1.73248	-0.361353	0.0212699	0.181599	0.201325	0.343203	SLC8A1;Slc8a1
	P05064_K208		0.494832		0.1852		0.347985	Aldoa
	P05064_K243		0.793082		0.0617011		0.163961	Aldoa
Nfu_p_1_053240_K162	P61982_K162	-1.27862	1.03019	0.0216731	0.150806	0.204196	0.306598	YWHAG;Ywhag
	P05064_K294		0.27453		0.295122		0.474276	Aldoa
	P05064_K312		0.421333		0.447647		0.618334	Aldoa
Nfu_p_1_000234_K36	P62761_K36	-1.01696	-0.0629464	0.0217316	0.735252	0.204196	0.841318	VSNL1;Vsnl1
Nfu_p_1_049286_K11_M1;Nfu_p_1_049287_K11_M1;Nfu_p_1_049288_K11	P29595_K11	1.93566	0.098961	0.0224387	0.60648	0.204958	0.753637	UBA52;Nedd8
Nfu_p_1_015573_K73	P68037_K73	1.94962	0.455174	0.0225212	0.12049	0.205113	0.262198	UBE2L5P;Ube2l3
Nfu_p_1_052277_K35_M1;Nfu_p_1_052278_K35_M1;Nfu_p_1_052279_K35	P17426_K35	-1.49384	-0.185642	0.0225994	0.39551	0.205229	0.570592	AP2A2;Ap2a1
Nfu_p_1_051059_K437	Q9JKZ2_K555	-2.05692	-0.063766	0.0234901	0.916847	0.209321	0.953515	NOP56;Slc5a3
Nfu_p_1_032879_K187_M1;Nfu_p_1_032880_K187	P17710_K243	-1.56833	0.160011	0.0237351	0.464595	0.210173	0.63348	HK1;Hk1
Nfu_p_1_054254_K102	P21278_K102	-0.990219	-0.442364	0.0237476	0.0944086	0.210173	0.222768	Gna11
	P05064_K318;P05064_K322		0.8778		0.128102		0.273574	Aldoa
	P05132_K286		-0.623686		0.00716162		0.0336176	Prkaca
Nfu_p_1_016515_K93_M1;Nfu_p_1_018480_K120_M1;Nfu_p_1_018481_K35	P05132_K93	0.120638		0.798871		0.891015		PRKACG;Prkaca
Nfu_p_1_054254_K102	P21279_K102	-0.990219	0.0938908	0.0237476	0.659076	0.210173	0.789761	Gnaq
	P05201_K318		0.542776		0.12832		0.273954	Got1
	P05201_K346		1.35938		0.0171899		0.0649029	Got1
	P05201_K378		-0.175676		0.559199		0.717021	Got1
	P05201_K60		0.269643		0.500017		0.665947	Got1
Nfu_p_1_032949_K94_M1;Nfu_p_1_032950_K94	P05202_K122	-0.312017		0.534538		0.723416		GOT1;Got2
Nfu_p_1_013468_K326	P05213_K326	-0.465528		0.510465		0.706711		Tuba1b
Nfu_p_1_013468_K336	P05213_K336	-0.684192		0.520211		0.71327		Tuba1b
Nfu_p_1_005131_K60	P05213_K60	0.284484		0.71447		0.836203		TUBA1C;Tuba1b
	P05480_K435		4.64386		9.65392e-08		1.20814e-05	Src
	P05532_K596		-1.72212		0.0157641		0.0611637	Kit
	P05532_K605		-0.487505		0.290878		0.469429	Kit
	P05532_K629		-0.90768		0.157922		0.314624	Kit
	P05532_K920		0.69057		0.342142		0.520855	Kit
Nfu_p_1_003823_K123	P05784_K110	0.332374		0.52087		0.713549		Krt18
Nfu_p_1_003823_K172	P05784_K160	0.746387		0.156247		0.394457		Krt18
Nfu_p_1_003823_K220	P05784_K208	0.608838		0.288982		0.524858		Krt18
Nfu_p_1_003823_K377	P05784_K365	0.668289		0.269241		0.508766		Krt18
	P06151_K118		0.135802		0.782846		0.873069	Ldha
Nfu_p_1_055927_K267	Q9Z2A0_K260	-2.09686	-0.420703	0.0244965	0.079842	0.213106	0.198108	PDPK1;Pdpk1
	P06151_K224		2.24582		0.000822585		0.00610771	Ldha
	P06151_K243		0.028597		0.930527		0.962407	Ldha
	P06151_K318		0.377995		0.371415		0.548007	Ldha
	P06151_K328		1.35812		0.163037		0.320716	Ldha
	P06151_K81		-0.0101952		0.983586		0.990059	Ldha
Nfu_p_1_018482_K84	P06467_K83	-1.06374		0.259205		0.499929		HBG1;Hba-x
Nfu_p_1_034500_K112	P06728_K198	-1.5407		0.23032		0.470964		APOA1;Apoa4
Nfu_p_1_034500_K147	P06728_K233	-0.516745		0.343095		0.576672		APOA1;Apoa4
Nfu_p_1_034500_K169	P06728_K255	-1.66414		0.00301325		0.0850496		APOA1;Apoa4
Nfu_p_1_034500_K216	P06728_K316	-1.32884		0.0383186		0.238058		APOA1;Apoa4
	P06745_K116		0.38		0.388836		0.565348	Gpi1
Nfu_p_1_027282_K139_M1;Nfu_p_1_027283_K139_M1;Nfu_p_1_027285_K139	P50516_K139	-1.36605	0.187173	0.024593	0.576821	0.213106	0.730096	ATP5B;Atp6v1a
	P06745_K172		-0.328784		0.779475		0.870256	Gpi1
	P06745_K211		2.36001		0.0119361		0.0501257	Gpi1
	P06745_K226		1.22055		0.000115911		0.00128126	Gpi1
	P06745_K234		-1.28233		0.195211		0.361386	Gpi1
	P06745_K25		2.03066		2.73832e-06		8.2666e-05	Gpi1
	P06745_K252		1.90528		0.00290264		0.0165251	Gpi1
	P06745_K423		0.840421		0.17424		0.335466	Gpi1
Nfu_p_1_047800_K256_M1;Nfu_p_1_047801_K256_M1;Nfu_p_1_047802_K257_M1;Nfu_p_1_047803_K139	Q8CBF3_K578	-1.2868	1.84238	0.0254818	0.0185569	0.213106	0.0686336	Ephb1
	P06745_K440		0.786929		0.136588		0.28554	Gpi1
	P06745_K454		0.350358		0.211743		0.380629	Gpi1
	P06745_K466		0.401914		0.331278		0.51068	Gpi1
	P06745_K62		0.615448		0.0821794		0.201296	Gpi1
	P06745_K73		0.623749		0.455363		0.624729	Gpi1
	P06745_K89		2.73947		7.88459e-06		0.000179108	Gpi1
	P06800_K774		-0.316237		0.122514		0.265595	Ptprc
	P06801_K476		0.397722		0.176003		0.337258	Me1
	P06801_K492		1.08045		0.068793		0.177585	Me1
	P06801_K516		-0.38587		0.0632997		0.166676	Me1
	P06837_K104		-0.466742		0.219312		0.390866	Gap43
	P06837_K125		-0.196716		0.551267		0.710822	Gap43
	P06837_K136		-0.585042		0.122627		0.265757	Gap43
	P06837_K146		-0.951395		0.0120877		0.0505158	Gap43
	P06837_K153		0.142852		0.880718		0.933969	Gap43
	P06837_K157		0.321066		0.295952		0.475055	Gap43
	P06837_K19		-0.55225		0.0963489		0.225585	Gap43
	P06837_K199		-0.157066		0.653382		0.785679	Gap43
	P06837_K217		-1.45742		0.00891423		0.0397387	Gap43
	P06837_K26		-0.399985		0.199442		0.366162	Gap43
Nfu_p_1_003318_K58	P99024_K58	-1.15024	0.394991	0.0256573	0.10576	0.213106	0.240326	Tubb5
	P06837_K67		-0.185915		0.570418		0.72546	Gap43
	P06837_K69		0.321619		0.328555		0.507961	Gap43
	P06837_K80		-0.0929348		0.74935		0.851399	Gap43
	P06837_K81		0.117342		0.731239		0.838713	Gap43
	P06837_K98		-1.25625		0.0472985		0.134973	Gap43
Nfu_p_1_006821_K135	P06879_K151	-1.59111		0.08671		0.317201		Prl
Nfu_p_1_054038_K17	P07091_K18	0.882011		0.421253		0.635429		S100B;S100a4
Nfu_p_1_045464_K107	P07310_K107	-1.27406		0.205839		0.449651		CKB;Ckm
Nfu_p_1_044287_K156	P07310_K156	1.33623		0.263092		0.504321		CKB;Ckm
Nfu_p_1_045464_K265	P07310_K265	-0.307942		0.521869		0.714605		CKB;Ckm
Nfu_p_1_045464_K307	P07310_K307	0.177623		0.722228		0.839568		CKB;Ckm
Nfu_p_1_002415_K76	P07724_K229	-0.874868		0.166976		0.406279		CHMP6;Alb
Nfu_p_1_029899_K108	P07901_K112	-1.27884		0.0344816		0.229948		HSP90AA1;Hsp90aa1
Nfu_p_1_029899_K181	P07901_K185	1.09893		0.130475		0.36732		HSP90AA1;Hsp90aa1
	P07901_K209		0.190981		0.842247		0.912469	Hsp90aa1
Nfu_p_1_024449_K416_M1;Nfu_p_1_024450_K388_M1;Nfu_p_1_024451_K364	Q71M36_K531	-1.39683	0.0748209	0.0257064	0.826855	0.213106	0.903085	CSPG5;Cspg5
Nfu_p_1_029899_K279	P07901_K284	-1.16958		0.148782		0.385873		HSP90AA1;Hsp90aa1
Nfu_p_1_029899_K288	P07901_K293	-1.51741		0.0713348		0.296577		HSP90AA1;Hsp90aa1
Nfu_p_1_029899_K358	P07901_K363	-0.747252		0.16402		0.402999		HSP90AA1;Hsp90aa1
Nfu_p_1_029899_K403	P07901_K408	-1.0984		0.0396146		0.240995		HSP90AA1;Hsp90aa1
	P07901_K437		3.04165		0.00241762		0.0142987	Hsp90aa1
Nfu_p_1_053130_K20	Q60932_K33	-1.81793	-0.384981	0.025816	0.106292	0.213106	0.240884	VDAC1;Vdac1
	P07901_K490		1.91986		0.000181933		0.00183077	Hsp90aa1
	P07901_K540		1.79862		0.000297334		0.00272148	Hsp90aa1
	P07901_K547		2.81042		6.03549e-09		3.22766e-06	Hsp90aa1
Nfu_p_1_009435_K24	P18872_K24	-1.00768	0.374094	0.0258397	0.0915563	0.213106	0.21783	GO1;Gnao1
	P07901_K633		3.95751		8.62438e-05		0.00104884	Hsp90aa1
	P07901_K74		0.553564		0.0174992		0.0658033	Hsp90aa1
Nfu_p_1_010799_K388	Q61316_K388	-1.71504	-0.506662	0.0259116	0.0474744	0.213106	0.135419	HSPA4;Hspa4
Nfu_p_1_001240_K92_M1;Nfu_p_1_015219_K92_M1;Nfu_p_1_017377_K92_M1;Nfu_p_1_028301_K92_M1;Nfu_p_1_028382_K92_M1;Nfu_p_1_028488_K92_M1;Nfu_p_1_032806_K92_M1;Nfu_p_1_057732_K92	P62806_K92	-1.63604	-0.369427	0.0259155	0.243986	0.213106	0.417647	H4c8;H4c14;H4c3;H4c4;H4c6;H4c9;H4c11;H4c12;H4c18;H4f16;H4c1;H4c2;H4c17
	P08030_K34		-0.698278		0.11153		0.249159	Aprt
	P08030_K7		3.20268		0.00439658		0.0230302	Aprt
	P08226_K105		-0.249501		0.377945		0.555853	Apoe
	P08226_K173		0.587185		0.471098		0.638737	Apoe
Nfu_p_1_024782_K1170	Q7TMY8_K1107	-1.54499	-0.994845	0.0264505	0.0567607	0.214717	0.153813	HUWE1;Huwe1
	P08226_K86		1.56595		0.000145097		0.00150862	Apoe
	P08228_K10		-0.281086		0.569755		0.725152	Sod1
	P08228_K123		0.647224		0.0273887		0.09178	Sod1
Nfu_p_1_052980_K136	P08228_K137	1.05137		0.0776418		0.306072		SOD1;Sod1
	P08228_K92		0.168099		0.355441		0.532864	Sod1
Nfu_p_1_035251_K158_M1;Nfu_p_1_035252_K158_M1;Nfu_p_1_035253_K168_M1;Nfu_p_1_035254_K168_M1;Nfu_p_1_035255_K158_M1;Nfu_p_1_035256_K158_M1;Nfu_p_1_035257_K158_M1;Nfu_p_1_035258_K168_M1;Nfu_p_1_035259_K168_M1;Nfu_p_1_035260_K158_M1;Nfu_p_1_035261_K158_M1;Nfu_p_1_035262_K168	Q8CGY8_K168	-1.50907	0.209137	0.0264542	0.354119	0.214717	0.531604	OGT;Ogt
Nfu_p_1_004342_K313	P08249_K314	-1.81182		0.308306		0.543875		MDH2;Mdh2
	P08414_K129		-0.0893079		0.776722		0.867988	Camk4
	P08414_K282		-0.142536		0.747379		0.849861	Camk4
	P08414_K327		0.275431		0.619162		0.762105	Camk4
Nfu_p_1_022071_K122_M1;Nfu_p_1_022072_K122	P08551_K116	0.0281411		0.964972		0.979647		Nefl
	P08551_K15		-0.233681		0.44587		0.61638	Nefl
	P08551_K157		-0.217773		0.499934		0.665947	Nefl
Nfu_p_1_022071_K265_M1;Nfu_p_1_022072_K265	P08551_K260	-0.524493		0.30556		0.540571		Nefl
	P08551_K272		0.725796		0.0343379		0.107544	Nefl
	P08551_K282		1.03288		0.0949248		0.223802	Nefl
	P08551_K294		-0.0373916		0.886349		0.936559	Nefl
Nfu_p_1_052995_K387_M1;Nfu_p_1_052996_K349	Q8BLQ9_K405	-2.0343	0.162934	0.0268734	0.490393	0.214717	0.657583	CADM2;Cadm2
Nfu_p_1_037947_K331	P08551_K332	1.08835		0.120045		0.351583		I;Nefl
	P08551_K371		-0.30937		0.591189		0.742319	Nefl
Nfu_p_1_052121_K375	P08551_K392	0.0692296		0.859774		0.927893		Nefl
	P08551_K468		-1.27034		0.00330198		0.0183582	Nefl
	P08551_K484		0.0212574		0.970346		0.983202	Nefl
	P08551_K91		-0.101111		0.680384		0.804804	Nefl
	P08553_K100		0.165549		0.566624		0.722638	Nefm
	P08553_K137		0.41662		0.381415		0.559166	Nefm
Nfu_p_1_035251_K1000_M1;Nfu_p_1_035252_K1000_M1;Nfu_p_1_035253_K1016_M1;Nfu_p_1_035254_K1010_M1;Nfu_p_1_035255_K1009_M1;Nfu_p_1_035256_K1006_M1;Nfu_p_1_035257_K1000_M1;Nfu_p_1_035258_K1010_M1;Nfu_p_1_035259_K1013_M1;Nfu_p_1_035260_K1003_M1;Nfu_p_1_035261_K1006_M1;Nfu_p_1_035262_K1016	Q8CGY8_K1010	-1.65755	-1.20107	0.0269339	0.229405	0.214717	0.402702	OGT;Ogt
Nfu_p_1_002895_K74	O35226_K74	-1.94404	-0.297149	0.0272722	0.204845	0.215635	0.372608	PIP5K1A;Psmd4
Nfu_p_1_042101_K336	P68369_K336	-1.35328	1.13654	0.0273244	0.000118988	0.215635	0.00130574	Tuba1a
	P08553_K269		-0.330087		0.119191		0.260774	Nefm
Nfu_p_1_010540_K46_M1;Nfu_p_1_010541_K46	P18760_K45	-1.2176	1.88821	0.0276175	7.88645e-05	0.215949	0.000990555	CFL2;Cfl1
	P08553_K305		0.313885		0.160215		0.31725	Nefm
Nfu_p_1_049872_K861_M1;Nfu_p_1_049873_K861	Q6PDG5_K872	-2.02248	0.136412	0.0277777	0.7095	0.215949	0.822936	SMARCC1;Smarcc2
	P08553_K450		0.751973		0.261439		0.437617	Nefm
	P08553_K460		-0.406562		0.0439241		0.128269	Nefm
	P08553_K465		1.00393		0.286802		0.46525	Nefm
	P08553_K484		0.268752		0.272309		0.449436	Nefm
	P08553_K592		-0.582052		0.0219448		0.0779796	Nefm
	P08553_K674		0.256616		0.305068		0.484269	Nefm
	P08553_K684		-1.73479		0.0027682		0.015865	Nefm
	P08553_K687		-1.14073		0.0536741		0.148072	Nefm
	P08553_K708		0.0189507		0.975547		0.985743	Nefm
	P08553_K803		-0.271091		0.432023		0.604762	Nefm
	P08553_K807		-0.397782		0.418426		0.592111	Nefm
	P08553_K842		0.109604		0.858826		0.922277	Nefm
	P08556_K128		0.756334		0.129336		0.275351	Nras
Nfu_p_1_038201_K274	P08730_K297	0.839279		0.232784		0.474195		KRT32;Krt13
Nfu_p_1_003823_K395	P08730_K407	-0.956559		0.164132		0.402999		Krt13
Nfu_p_1_038521_K318	P58252_K318	-1.2496	0.764427	0.0283065	0.00555292	0.217363	0.0276585	Eef2
	P08752_K307		3.65232		3.73661e-06		0.000101098	Gnai2
	P08752_K313		4.33135		0.000308217		0.00279875	Gnai2
Nfu_p_1_050149_K278	P08752_K315	-1.63061		0.0039061		0.101139		GL;Gnai2
	P08752_K54		1.62279		0.000406563		0.00348489	Gnai2
Nfu_p_1_034014_K1266	P08775_K1268	-0.343562		0.646657		0.790471		POLR2A;Polr2a
Nfu_p_1_040740_K40	P09041_K249	1.25663		0.0797813		0.30935		MAP6;Pgk2
	P09055_K765		0.330392		0.753446		0.852815	Itgb1
	P09055_K774		2.48723		0.00419077		0.022165	Itgb1
	P09055_K784		0.915713		0.167925		0.327615	Itgb1
	P09055_K794		2.0452		0.00066163		0.00506024	Itgb1
Nfu_p_1_006587_K443	P09405_K446	0.43995		0.523659		0.716297		NCL;Ncl
Nfu_p_1_006587_K577	P09405_K574	0.0063273		0.995266		0.996538		NCL;Ncl
	P09411_K131		0.821529		0.440843		0.612376	Pgk1
Nfu_p_1_013268_K141_M1;Nfu_p_1_013269_K141_M1;Nfu_p_1_013270_K141	P09411_K141	-0.613127		0.135254		0.373826		PGK2;Pgk1
Nfu_p_1_001071_K322	P05064_K322	1.47634	0.0117056	0.0284786	0.969016	0.218151	0.982439	Aldoa
	P09411_K192		1.40173		0.000329694		0.00293568	Pgk1
	P09411_K199		0.823897		0.0108184		0.0463656	Pgk1
Nfu_p_1_051231_K67	A2ADY9_K67	-1.61845	-0.389661	0.0286748	0.52649	0.219117	0.686982	DDI2;Ddi2
	P09411_K220		1.16942		0.0544822		0.149821	Pgk1
	P09411_K264		-0.713654		0.113085		0.251702	Pgk1
Nfu_p_1_049706_K106	P14869_K106	-1.34086	0.203099	0.0289834	0.307238	0.220937	0.48659	RPLP0;Rplp0
	P09411_K291		1.41772		0.000514747		0.00419787	Pgk1
Nfu_p_1_019813_K95	P06151_K14	-1.06442	0.107663	0.0296727	0.705003	0.221595	0.818976	LDHA;Ldha
	P09411_K323		1.32682		0.113951		0.25295	Pgk1
	P09411_K361		0.654746		0.345366		0.523445	Pgk1
	P09411_K75		1.88669		0.0451916		0.13086	Pgk1
	P09411_K86		1.78896		0.000458272		0.00381413	Pgk1
	P09470_K1207		1.15472		0.25374		0.42868	Ace
	P09528_K120		3.05557		2.24969e-06		7.23579e-05	Fth1
	P09528_K147		1.8199		0.00936354		0.0411816	Fth1
	P09528_K173		0.0438628		0.912622		0.951177	Fth1
Nfu_p_1_046929_K65_M1;Nfu_p_1_046930_K65	P09528_K69	-1.69567		0.0334766		0.228005		FTL;Fth1
	P09581_K584		0.789354		0.0026925		0.0155604	Csf1r
	P09581_K604		0.825422		0.0300557		0.0976279	Csf1r
	P0C0S6_K121;P0C0S6_K122;Q3THW5_K121;Q3THW5_K122		0.0495507		0.947517		0.970933	H2az1;H2az2
	P0C0S6_K116;Q3THW5_K116		-0.245421		0.37132		0.548007	H2az1;H2az2
Nfu_p_1_039456_K170	P0C6F1_K3297	-0.0906182		0.899432		0.949694		BCAP31;Dnah2
Nfu_p_1_012967_K103_M1;Nfu_p_1_012967_K27_M1;Nfu_p_1_053379_K103_M1;Nfu_p_1_053379_K27	P0CG49_K103	-0.415843		0.537843		0.724257		UBA52;Ubb
Nfu_p_1_012967_K103_M2;Nfu_p_1_012967_K27_M2;Nfu_p_1_053379_K103_M2;Nfu_p_1_053379_K27	P0CG49_K103	0.804472		0.238941		0.479566		UBA52;Ubb
Nfu_p_1_012967_K105_M2;Nfu_p_1_012967_K109_M2;Nfu_p_1_012967_K29_M2;Nfu_p_1_012967_K33_M2;Nfu_p_1_053379_K105_M2;Nfu_p_1_053379_K109_M2;Nfu_p_1_053379_K29_M2;Nfu_p_1_053379_K33	P0CG49_K105	-0.952784		0.323129		0.558521		UBA52;Ubb
Nfu_p_1_012967_K105_M2;Nfu_p_1_012967_K109_M2;Nfu_p_1_012967_K29_M2;Nfu_p_1_012967_K33_M2;Nfu_p_1_053379_K105_M2;Nfu_p_1_053379_K109_M2;Nfu_p_1_053379_K29_M2;Nfu_p_1_053379_K33	P0CG49_K109	-0.952784		0.323129		0.558521		UBA52;Ubb
Nfu_p_1_012967_K109_M1;Nfu_p_1_012967_K33_M1;Nfu_p_1_053379_K109_M1;Nfu_p_1_053379_K33	P0CG49_K109	1.13511		0.0333509		0.227995		UBA52;Ubb
Nfu_p_1_022918_K33	P0CG49_K109	-0.55453		0.677588		0.812431		ISG15;Ubb
Nfu_p_1_012967_K11_M1;Nfu_p_1_012967_K87_M1;Nfu_p_1_053379_K11_M1;Nfu_p_1_053379_K87	P0CG49_K11	-0.100897		0.891672		0.946371		UBA52;Ubb
Nfu_p_1_012967_K11_M2;Nfu_p_1_012967_K87_M2;Nfu_p_1_053379_K11_M2;Nfu_p_1_053379_K87	P0CG49_K11	-1.03669		0.213531		0.456029		UBA52;Ubb
Nfu_p_1_012967_K124_M1;Nfu_p_1_012967_K48_M1;Nfu_p_1_053379_K124_M1;Nfu_p_1_053379_K48	P0CG49_K124	-1.17231		0.0332089		0.227995		UBA52;Ubb
Nfu_p_1_012967_K139_M1;Nfu_p_1_012967_K63_M1;Nfu_p_1_053379_K139_M1;Nfu_p_1_053379_K63	P0CG49_K139	-0.329638		0.645134		0.789225		UBA52;Ubb
Nfu_p_1_012967_K6_M1;Nfu_p_1_053379_K6	P0CG49_K158	-0.375297		0.540136		0.724257		UBA52;Ubb
Nfu_p_1_012967_K6_M2;Nfu_p_1_012967_K82_M2;Nfu_p_1_053379_K6_M2;Nfu_p_1_053379_K82	P0CG49_K158	-2.16728		0.111694		0.342741		UBA52;Ubb
Nfu_p_1_012967_K82_M1;Nfu_p_1_053379_K158_M1;Nfu_p_1_053379_K82	P0CG49_K158	-0.374882		0.540555		0.724257		UBA52;Ubb
Nfu_p_1_012967_K11_M1;Nfu_p_1_012967_K87_M1;Nfu_p_1_053379_K11_M1;Nfu_p_1_053379_K87	P0CG49_K239	-0.100897		0.891672		0.946371		UBA52;Ubb
Nfu_p_1_012967_K11_M1;Nfu_p_1_012967_K87_M1;Nfu_p_1_053379_K11_M1;Nfu_p_1_053379_K87	P0CG49_K163	-0.100897		0.891672		0.946371		UBA52;Ubb
Nfu_p_1_012967_K11_M2;Nfu_p_1_012967_K87_M2;Nfu_p_1_053379_K11_M2;Nfu_p_1_053379_K87	P0CG49_K163	-1.03669		0.213531		0.456029		UBA52;Ubb
Nfu_p_1_012967_K103_M1;Nfu_p_1_012967_K27_M1;Nfu_p_1_053379_K103_M1;Nfu_p_1_053379_K27	P0CG49_K179	-0.415843		0.537843		0.724257		UBA52;Ubb
Nfu_p_1_012967_K103_M2;Nfu_p_1_012967_K27_M2;Nfu_p_1_053379_K103_M2;Nfu_p_1_053379_K27	P0CG49_K179	0.804472		0.238941		0.479566		UBA52;Ubb
Nfu_p_1_012967_K105_M2;Nfu_p_1_012967_K109_M2;Nfu_p_1_012967_K29_M2;Nfu_p_1_012967_K33_M2;Nfu_p_1_053379_K105_M2;Nfu_p_1_053379_K109_M2;Nfu_p_1_053379_K29_M2;Nfu_p_1_053379_K33	P0CG49_K181	-0.952784		0.323129		0.558521		UBA52;Ubb
Nfu_p_1_012967_K105_M2;Nfu_p_1_012967_K109_M2;Nfu_p_1_012967_K29_M2;Nfu_p_1_012967_K33_M2;Nfu_p_1_053379_K105_M2;Nfu_p_1_053379_K109_M2;Nfu_p_1_053379_K29_M2;Nfu_p_1_053379_K33	P0CG49_K185	-0.952784		0.323129		0.558521		UBA52;Ubb
Nfu_p_1_012967_K109_M1;Nfu_p_1_012967_K33_M1;Nfu_p_1_053379_K109_M1;Nfu_p_1_053379_K33	P0CG49_K185	1.13511		0.0333509		0.227995		UBA52;Ubb
Nfu_p_1_022918_K33	P0CG49_K185	-0.55453		0.677588		0.812431		ISG15;Ubb
Nfu_p_1_012967_K124_M1;Nfu_p_1_012967_K48_M1;Nfu_p_1_053379_K124_M1;Nfu_p_1_053379_K48	P0CG49_K200	-1.17231		0.0332089		0.227995		UBA52;Ubb
Nfu_p_1_012967_K139_M1;Nfu_p_1_012967_K63_M1;Nfu_p_1_053379_K139_M1;Nfu_p_1_053379_K63	P0CG49_K215	-0.329638		0.645134		0.789225		UBA52;Ubb
Nfu_p_1_012967_K82_M1;Nfu_p_1_053379_K158_M1;Nfu_p_1_053379_K82	P0CG49_K234	-0.374882		0.540555		0.724257		UBA52;Ubb
Nfu_p_1_012967_K6_M2;Nfu_p_1_012967_K82_M2;Nfu_p_1_053379_K6_M2;Nfu_p_1_053379_K82	P0CG49_K234	-2.16728		0.111694		0.342741		UBA52;Ubb
Nfu_p_1_012967_K105_M2;Nfu_p_1_012967_K109_M2;Nfu_p_1_012967_K29_M2;Nfu_p_1_012967_K33_M2;Nfu_p_1_053379_K105_M2;Nfu_p_1_053379_K109_M2;Nfu_p_1_053379_K29_M2;Nfu_p_1_053379_K33	P0CG49_K33	-0.952784		0.323129		0.558521		UBA52;Ubb
Nfu_p_1_012967_K11_M2;Nfu_p_1_012967_K87_M2;Nfu_p_1_053379_K11_M2;Nfu_p_1_053379_K87	P0CG49_K239	-1.03669		0.213531		0.456029		UBA52;Ubb
Nfu_p_1_012967_K103_M1;Nfu_p_1_012967_K27_M1;Nfu_p_1_053379_K103_M1;Nfu_p_1_053379_K27	P0CG49_K255	-0.415843		0.537843		0.724257		UBA52;Ubb
Nfu_p_1_012967_K103_M2;Nfu_p_1_012967_K27_M2;Nfu_p_1_053379_K103_M2;Nfu_p_1_053379_K27	P0CG49_K255	0.804472		0.238941		0.479566		UBA52;Ubb
Nfu_p_1_012967_K105_M2;Nfu_p_1_012967_K109_M2;Nfu_p_1_012967_K29_M2;Nfu_p_1_012967_K33_M2;Nfu_p_1_053379_K105_M2;Nfu_p_1_053379_K109_M2;Nfu_p_1_053379_K29_M2;Nfu_p_1_053379_K33	P0CG49_K257	-0.952784		0.323129		0.558521		UBA52;Ubb
Nfu_p_1_012967_K105_M2;Nfu_p_1_012967_K109_M2;Nfu_p_1_012967_K29_M2;Nfu_p_1_012967_K33_M2;Nfu_p_1_053379_K105_M2;Nfu_p_1_053379_K109_M2;Nfu_p_1_053379_K29_M2;Nfu_p_1_053379_K33	P0CG49_K261	-0.952784		0.323129		0.558521		UBA52;Ubb
Nfu_p_1_012967_K109_M1;Nfu_p_1_012967_K33_M1;Nfu_p_1_053379_K109_M1;Nfu_p_1_053379_K33	P0CG49_K261	1.13511		0.0333509		0.227995		UBA52;Ubb
Nfu_p_1_012967_K103_M1;Nfu_p_1_012967_K27_M1;Nfu_p_1_053379_K103_M1;Nfu_p_1_053379_K27	P0CG49_K27	-0.415843		0.537843		0.724257		UBA52;Ubb
Nfu_p_1_012967_K103_M2;Nfu_p_1_012967_K27_M2;Nfu_p_1_053379_K103_M2;Nfu_p_1_053379_K27	P0CG49_K27	0.804472		0.238941		0.479566		UBA52;Ubb
Nfu_p_1_012967_K124_M1;Nfu_p_1_012967_K48_M1;Nfu_p_1_053379_K124_M1;Nfu_p_1_053379_K48	P0CG49_K276	-1.17231		0.0332089		0.227995		UBA52;Ubb
Nfu_p_1_012967_K105_M2;Nfu_p_1_012967_K109_M2;Nfu_p_1_012967_K29_M2;Nfu_p_1_012967_K33_M2;Nfu_p_1_053379_K105_M2;Nfu_p_1_053379_K109_M2;Nfu_p_1_053379_K29_M2;Nfu_p_1_053379_K33	P0CG49_K29	-0.952784		0.323129		0.558521		UBA52;Ubb
Nfu_p_1_012967_K139_M1;Nfu_p_1_012967_K63_M1;Nfu_p_1_053379_K139_M1;Nfu_p_1_053379_K63	P0CG49_K291	-0.329638		0.645134		0.789225		UBA52;Ubb
Nfu_p_1_022918_K33	P0CG49_K33	-0.55453		0.677588		0.812431		ISG15;Ubb
Nfu_p_1_012967_K6_M2;Nfu_p_1_012967_K82_M2;Nfu_p_1_053379_K6_M2;Nfu_p_1_053379_K82	P0CG49_K6	-2.16728		0.111694		0.342741		UBA52;Ubb
Nfu_p_1_012967_K109_M1;Nfu_p_1_012967_K33_M1;Nfu_p_1_053379_K109_M1;Nfu_p_1_053379_K33	P0CG49_K33	1.13511		0.0333509		0.227995		UBA52;Ubb
Nfu_p_1_012967_K124_M1;Nfu_p_1_012967_K48_M1;Nfu_p_1_053379_K124_M1;Nfu_p_1_053379_K48	P0CG49_K48	-1.17231		0.0332089		0.227995		UBA52;Ubb
Nfu_p_1_012967_K6_M1;Nfu_p_1_053379_K6	P0CG49_K6	-0.375297		0.540136		0.724257		UBA52;Ubb
Nfu_p_1_012967_K82_M1;Nfu_p_1_053379_K158_M1;Nfu_p_1_053379_K82	P0CG49_K82	-0.374882		0.540555		0.724257		UBA52;Ubb
Nfu_p_1_012967_K139_M1;Nfu_p_1_012967_K63_M1;Nfu_p_1_053379_K139_M1;Nfu_p_1_053379_K63	P0CG49_K63	-0.329638		0.645134		0.789225		UBA52;Ubb
Nfu_p_1_012967_K6_M1;Nfu_p_1_053379_K6	P0CG49_K82	-0.375297		0.540136		0.724257		UBA52;Ubb
Nfu_p_1_012967_K6_M2;Nfu_p_1_012967_K82_M2;Nfu_p_1_053379_K6_M2;Nfu_p_1_053379_K82	P0CG49_K82	-2.16728		0.111694		0.342741		UBA52;Ubb
Nfu_p_1_012967_K11_M1;Nfu_p_1_012967_K87_M1;Nfu_p_1_053379_K11_M1;Nfu_p_1_053379_K87	P0CG49_K87	-0.100897		0.891672		0.946371		UBA52;Ubb
Nfu_p_1_012967_K11_M2;Nfu_p_1_012967_K87_M2;Nfu_p_1_053379_K11_M2;Nfu_p_1_053379_K87	P0CG49_K87	-1.03669		0.213531		0.456029		UBA52;Ubb
	P0CG49_K158;P0CG49_K234;P0CG49_K82;P0CG50_K158;P0CG50_K234;P0CG50_K310;P0CG50_K386;P0CG50_K462;P0CG50_K538;P0CG50_K614;P0CG50_K690;P0CG50_K82		3.34907		8.9561e-05		0.00107583	Ubb;Ubc
Nfu_p_1_012967_K103_M1;Nfu_p_1_012967_K27_M1;Nfu_p_1_053379_K103_M1;Nfu_p_1_053379_K27	P0CG50_K103	-0.415843		0.537843		0.724257		UBA52;Ubc
Nfu_p_1_012967_K103_M2;Nfu_p_1_012967_K27_M2;Nfu_p_1_053379_K103_M2;Nfu_p_1_053379_K27	P0CG50_K103	0.804472		0.238941		0.479566		UBA52;Ubc
Nfu_p_1_012967_K105_M2;Nfu_p_1_012967_K109_M2;Nfu_p_1_012967_K29_M2;Nfu_p_1_012967_K33_M2;Nfu_p_1_053379_K105_M2;Nfu_p_1_053379_K109_M2;Nfu_p_1_053379_K29_M2;Nfu_p_1_053379_K33	P0CG50_K105	-0.952784		0.323129		0.558521		UBA52;Ubc
Nfu_p_1_012967_K105_M2;Nfu_p_1_012967_K109_M2;Nfu_p_1_012967_K29_M2;Nfu_p_1_012967_K33_M2;Nfu_p_1_053379_K105_M2;Nfu_p_1_053379_K109_M2;Nfu_p_1_053379_K29_M2;Nfu_p_1_053379_K33	P0CG50_K109	-0.952784		0.323129		0.558521		UBA52;Ubc
Nfu_p_1_012967_K109_M1;Nfu_p_1_012967_K33_M1;Nfu_p_1_053379_K109_M1;Nfu_p_1_053379_K33	P0CG50_K109	1.13511		0.0333509		0.227995		UBA52;Ubc
Nfu_p_1_022918_K33	P0CG50_K109	-0.55453		0.677588		0.812431		ISG15;Ubc
Nfu_p_1_012967_K11_M1;Nfu_p_1_012967_K87_M1;Nfu_p_1_053379_K11_M1;Nfu_p_1_053379_K87	P0CG50_K11	-0.100897		0.891672		0.946371		UBA52;Ubc
Nfu_p_1_012967_K11_M2;Nfu_p_1_012967_K87_M2;Nfu_p_1_053379_K11_M2;Nfu_p_1_053379_K87	P0CG50_K11	-1.03669		0.213531		0.456029		UBA52;Ubc
Nfu_p_1_012967_K124_M1;Nfu_p_1_012967_K48_M1;Nfu_p_1_053379_K124_M1;Nfu_p_1_053379_K48	P0CG50_K124	-1.17231		0.0332089		0.227995		UBA52;Ubc
Nfu_p_1_012967_K139_M1;Nfu_p_1_012967_K63_M1;Nfu_p_1_053379_K139_M1;Nfu_p_1_053379_K63	P0CG50_K139	-0.329638		0.645134		0.789225		UBA52;Ubc
Nfu_p_1_012967_K6_M1;Nfu_p_1_053379_K6	P0CG50_K158	-0.375297		0.540136		0.724257		UBA52;Ubc
Nfu_p_1_012967_K6_M2;Nfu_p_1_012967_K82_M2;Nfu_p_1_053379_K6_M2;Nfu_p_1_053379_K82	P0CG50_K158	-2.16728		0.111694		0.342741		UBA52;Ubc
Nfu_p_1_012967_K82_M1;Nfu_p_1_053379_K158_M1;Nfu_p_1_053379_K82	P0CG50_K158	-0.374882		0.540555		0.724257		UBA52;Ubc
Nfu_p_1_012967_K11_M1;Nfu_p_1_012967_K87_M1;Nfu_p_1_053379_K11_M1;Nfu_p_1_053379_K87	P0CG50_K163	-0.100897		0.891672		0.946371		UBA52;Ubc
Nfu_p_1_012967_K11_M2;Nfu_p_1_012967_K87_M2;Nfu_p_1_053379_K11_M2;Nfu_p_1_053379_K87	P0CG50_K163	-1.03669		0.213531		0.456029		UBA52;Ubc
Nfu_p_1_012967_K103_M1;Nfu_p_1_012967_K27_M1;Nfu_p_1_053379_K103_M1;Nfu_p_1_053379_K27	P0CG50_K179	-0.415843		0.537843		0.724257		UBA52;Ubc
Nfu_p_1_012967_K103_M2;Nfu_p_1_012967_K27_M2;Nfu_p_1_053379_K103_M2;Nfu_p_1_053379_K27	P0CG50_K179	0.804472		0.238941		0.479566		UBA52;Ubc
Nfu_p_1_012967_K105_M2;Nfu_p_1_012967_K109_M2;Nfu_p_1_012967_K29_M2;Nfu_p_1_012967_K33_M2;Nfu_p_1_053379_K105_M2;Nfu_p_1_053379_K109_M2;Nfu_p_1_053379_K29_M2;Nfu_p_1_053379_K33	P0CG50_K181	-0.952784		0.323129		0.558521		UBA52;Ubc
Nfu_p_1_012967_K105_M2;Nfu_p_1_012967_K109_M2;Nfu_p_1_012967_K29_M2;Nfu_p_1_012967_K33_M2;Nfu_p_1_053379_K105_M2;Nfu_p_1_053379_K109_M2;Nfu_p_1_053379_K29_M2;Nfu_p_1_053379_K33	P0CG50_K185	-0.952784		0.323129		0.558521		UBA52;Ubc
Nfu_p_1_012967_K109_M1;Nfu_p_1_012967_K33_M1;Nfu_p_1_053379_K109_M1;Nfu_p_1_053379_K33	P0CG50_K185	1.13511		0.0333509		0.227995		UBA52;Ubc
Nfu_p_1_022918_K33	P0CG50_K185	-0.55453		0.677588		0.812431		ISG15;Ubc
Nfu_p_1_012967_K124_M1;Nfu_p_1_012967_K48_M1;Nfu_p_1_053379_K124_M1;Nfu_p_1_053379_K48	P0CG50_K200	-1.17231		0.0332089		0.227995		UBA52;Ubc
Nfu_p_1_012967_K139_M1;Nfu_p_1_012967_K63_M1;Nfu_p_1_053379_K139_M1;Nfu_p_1_053379_K63	P0CG50_K215	-0.329638		0.645134		0.789225		UBA52;Ubc
Nfu_p_1_012967_K6_M1;Nfu_p_1_053379_K6	P0CG50_K234	-0.375297		0.540136		0.724257		UBA52;Ubc
Nfu_p_1_012967_K6_M2;Nfu_p_1_012967_K82_M2;Nfu_p_1_053379_K6_M2;Nfu_p_1_053379_K82	P0CG50_K234	-2.16728		0.111694		0.342741		UBA52;Ubc
Nfu_p_1_012967_K82_M1;Nfu_p_1_053379_K158_M1;Nfu_p_1_053379_K82	P0CG50_K234	-0.374882		0.540555		0.724257		UBA52;Ubc
Nfu_p_1_012967_K11_M1;Nfu_p_1_012967_K87_M1;Nfu_p_1_053379_K11_M1;Nfu_p_1_053379_K87	P0CG50_K239	-0.100897		0.891672		0.946371		UBA52;Ubc
Nfu_p_1_012967_K11_M2;Nfu_p_1_012967_K87_M2;Nfu_p_1_053379_K11_M2;Nfu_p_1_053379_K87	P0CG50_K239	-1.03669		0.213531		0.456029		UBA52;Ubc
Nfu_p_1_012967_K103_M1;Nfu_p_1_012967_K27_M1;Nfu_p_1_053379_K103_M1;Nfu_p_1_053379_K27	P0CG50_K255	-0.415843		0.537843		0.724257		UBA52;Ubc
Nfu_p_1_012967_K103_M2;Nfu_p_1_012967_K27_M2;Nfu_p_1_053379_K103_M2;Nfu_p_1_053379_K27	P0CG50_K255	0.804472		0.238941		0.479566		UBA52;Ubc
Nfu_p_1_012967_K105_M2;Nfu_p_1_012967_K109_M2;Nfu_p_1_012967_K29_M2;Nfu_p_1_012967_K33_M2;Nfu_p_1_053379_K105_M2;Nfu_p_1_053379_K109_M2;Nfu_p_1_053379_K29_M2;Nfu_p_1_053379_K33	P0CG50_K257	-0.952784		0.323129		0.558521		UBA52;Ubc
Nfu_p_1_012967_K105_M2;Nfu_p_1_012967_K109_M2;Nfu_p_1_012967_K29_M2;Nfu_p_1_012967_K33_M2;Nfu_p_1_053379_K105_M2;Nfu_p_1_053379_K109_M2;Nfu_p_1_053379_K29_M2;Nfu_p_1_053379_K33	P0CG50_K261	-0.952784		0.323129		0.558521		UBA52;Ubc
Nfu_p_1_012967_K109_M1;Nfu_p_1_012967_K33_M1;Nfu_p_1_053379_K109_M1;Nfu_p_1_053379_K33	P0CG50_K261	1.13511		0.0333509		0.227995		UBA52;Ubc
Nfu_p_1_022918_K33	P0CG50_K261	-0.55453		0.677588		0.812431		ISG15;Ubc
Nfu_p_1_012967_K103_M1;Nfu_p_1_012967_K27_M1;Nfu_p_1_053379_K103_M1;Nfu_p_1_053379_K27	P0CG50_K27	-0.415843		0.537843		0.724257		UBA52;Ubc
Nfu_p_1_012967_K103_M2;Nfu_p_1_012967_K27_M2;Nfu_p_1_053379_K103_M2;Nfu_p_1_053379_K27	P0CG50_K27	0.804472		0.238941		0.479566		UBA52;Ubc
Nfu_p_1_012967_K124_M1;Nfu_p_1_012967_K48_M1;Nfu_p_1_053379_K124_M1;Nfu_p_1_053379_K48	P0CG50_K276	-1.17231		0.0332089		0.227995		UBA52;Ubc
Nfu_p_1_012967_K105_M2;Nfu_p_1_012967_K109_M2;Nfu_p_1_012967_K29_M2;Nfu_p_1_012967_K33_M2;Nfu_p_1_053379_K105_M2;Nfu_p_1_053379_K109_M2;Nfu_p_1_053379_K29_M2;Nfu_p_1_053379_K33	P0CG50_K29	-0.952784		0.323129		0.558521		UBA52;Ubc
Nfu_p_1_012967_K139_M1;Nfu_p_1_012967_K63_M1;Nfu_p_1_053379_K139_M1;Nfu_p_1_053379_K63	P0CG50_K291	-0.329638		0.645134		0.789225		UBA52;Ubc
Nfu_p_1_012967_K6_M2;Nfu_p_1_012967_K82_M2;Nfu_p_1_053379_K6_M2;Nfu_p_1_053379_K82	P0CG50_K310	-2.16728		0.111694		0.342741		UBA52;Ubc
Nfu_p_1_012967_K6_M1;Nfu_p_1_053379_K6	P0CG50_K310	-0.375297		0.540136		0.724257		UBA52;Ubc
Nfu_p_1_012967_K82_M1;Nfu_p_1_053379_K158_M1;Nfu_p_1_053379_K82	P0CG50_K310	-0.374882		0.540555		0.724257		UBA52;Ubc
Nfu_p_1_012967_K11_M1;Nfu_p_1_012967_K87_M1;Nfu_p_1_053379_K11_M1;Nfu_p_1_053379_K87	P0CG50_K315	-0.100897		0.891672		0.946371		UBA52;Ubc
Nfu_p_1_012967_K11_M2;Nfu_p_1_012967_K87_M2;Nfu_p_1_053379_K11_M2;Nfu_p_1_053379_K87	P0CG50_K315	-1.03669		0.213531		0.456029		UBA52;Ubc
Nfu_p_1_012967_K105_M2;Nfu_p_1_012967_K109_M2;Nfu_p_1_012967_K29_M2;Nfu_p_1_012967_K33_M2;Nfu_p_1_053379_K105_M2;Nfu_p_1_053379_K109_M2;Nfu_p_1_053379_K29_M2;Nfu_p_1_053379_K33	P0CG50_K33	-0.952784		0.323129		0.558521		UBA52;Ubc
Nfu_p_1_012967_K109_M1;Nfu_p_1_012967_K33_M1;Nfu_p_1_053379_K109_M1;Nfu_p_1_053379_K33	P0CG50_K33	1.13511		0.0333509		0.227995		UBA52;Ubc
Nfu_p_1_022918_K33	P0CG50_K33	-0.55453		0.677588		0.812431		ISG15;Ubc
Nfu_p_1_012967_K103_M1;Nfu_p_1_012967_K27_M1;Nfu_p_1_053379_K103_M1;Nfu_p_1_053379_K27	P0CG50_K331	-0.415843		0.537843		0.724257		UBA52;Ubc
Nfu_p_1_012967_K103_M2;Nfu_p_1_012967_K27_M2;Nfu_p_1_053379_K103_M2;Nfu_p_1_053379_K27	P0CG50_K331	0.804472		0.238941		0.479566		UBA52;Ubc
Nfu_p_1_012967_K105_M2;Nfu_p_1_012967_K109_M2;Nfu_p_1_012967_K29_M2;Nfu_p_1_012967_K33_M2;Nfu_p_1_053379_K105_M2;Nfu_p_1_053379_K109_M2;Nfu_p_1_053379_K29_M2;Nfu_p_1_053379_K33	P0CG50_K333	-0.952784		0.323129		0.558521		UBA52;Ubc
Nfu_p_1_022918_K33	P0CG50_K337	-0.55453		0.677588		0.812431		ISG15;Ubc
Nfu_p_1_012967_K105_M2;Nfu_p_1_012967_K109_M2;Nfu_p_1_012967_K29_M2;Nfu_p_1_012967_K33_M2;Nfu_p_1_053379_K105_M2;Nfu_p_1_053379_K109_M2;Nfu_p_1_053379_K29_M2;Nfu_p_1_053379_K33	P0CG50_K337	-0.952784		0.323129		0.558521		UBA52;Ubc
Nfu_p_1_012967_K109_M1;Nfu_p_1_012967_K33_M1;Nfu_p_1_053379_K109_M1;Nfu_p_1_053379_K33	P0CG50_K337	1.13511		0.0333509		0.227995		UBA52;Ubc
Nfu_p_1_012967_K124_M1;Nfu_p_1_012967_K48_M1;Nfu_p_1_053379_K124_M1;Nfu_p_1_053379_K48	P0CG50_K352	-1.17231		0.0332089		0.227995		UBA52;Ubc
Nfu_p_1_012967_K139_M1;Nfu_p_1_012967_K63_M1;Nfu_p_1_053379_K139_M1;Nfu_p_1_053379_K63	P0CG50_K367	-0.329638		0.645134		0.789225		UBA52;Ubc
Nfu_p_1_012967_K6_M1;Nfu_p_1_053379_K6	P0CG50_K386	-0.375297		0.540136		0.724257		UBA52;Ubc
Nfu_p_1_012967_K6_M2;Nfu_p_1_012967_K82_M2;Nfu_p_1_053379_K6_M2;Nfu_p_1_053379_K82	P0CG50_K386	-2.16728		0.111694		0.342741		UBA52;Ubc
Nfu_p_1_012967_K82_M1;Nfu_p_1_053379_K158_M1;Nfu_p_1_053379_K82	P0CG50_K386	-0.374882		0.540555		0.724257		UBA52;Ubc
Nfu_p_1_012967_K11_M1;Nfu_p_1_012967_K87_M1;Nfu_p_1_053379_K11_M1;Nfu_p_1_053379_K87	P0CG50_K391	-0.100897		0.891672		0.946371		UBA52;Ubc
Nfu_p_1_012967_K11_M2;Nfu_p_1_012967_K87_M2;Nfu_p_1_053379_K11_M2;Nfu_p_1_053379_K87	P0CG50_K391	-1.03669		0.213531		0.456029		UBA52;Ubc
Nfu_p_1_012967_K103_M1;Nfu_p_1_012967_K27_M1;Nfu_p_1_053379_K103_M1;Nfu_p_1_053379_K27	P0CG50_K407	-0.415843		0.537843		0.724257		UBA52;Ubc
Nfu_p_1_012967_K103_M2;Nfu_p_1_012967_K27_M2;Nfu_p_1_053379_K103_M2;Nfu_p_1_053379_K27	P0CG50_K407	0.804472		0.238941		0.479566		UBA52;Ubc
Nfu_p_1_012967_K105_M2;Nfu_p_1_012967_K109_M2;Nfu_p_1_012967_K29_M2;Nfu_p_1_012967_K33_M2;Nfu_p_1_053379_K105_M2;Nfu_p_1_053379_K109_M2;Nfu_p_1_053379_K29_M2;Nfu_p_1_053379_K33	P0CG50_K409	-0.952784		0.323129		0.558521		UBA52;Ubc
Nfu_p_1_022918_K33	P0CG50_K413	-0.55453		0.677588		0.812431		ISG15;Ubc
Nfu_p_1_012967_K105_M2;Nfu_p_1_012967_K109_M2;Nfu_p_1_012967_K29_M2;Nfu_p_1_012967_K33_M2;Nfu_p_1_053379_K105_M2;Nfu_p_1_053379_K109_M2;Nfu_p_1_053379_K29_M2;Nfu_p_1_053379_K33	P0CG50_K413	-0.952784		0.323129		0.558521		UBA52;Ubc
Nfu_p_1_012967_K109_M1;Nfu_p_1_012967_K33_M1;Nfu_p_1_053379_K109_M1;Nfu_p_1_053379_K33	P0CG50_K413	1.13511		0.0333509		0.227995		UBA52;Ubc
Nfu_p_1_012967_K124_M1;Nfu_p_1_012967_K48_M1;Nfu_p_1_053379_K124_M1;Nfu_p_1_053379_K48	P0CG50_K428	-1.17231		0.0332089		0.227995		UBA52;Ubc
Nfu_p_1_012967_K139_M1;Nfu_p_1_012967_K63_M1;Nfu_p_1_053379_K139_M1;Nfu_p_1_053379_K63	P0CG50_K443	-0.329638		0.645134		0.789225		UBA52;Ubc
Nfu_p_1_012967_K6_M1;Nfu_p_1_053379_K6	P0CG50_K462	-0.375297		0.540136		0.724257		UBA52;Ubc
Nfu_p_1_012967_K6_M2;Nfu_p_1_012967_K82_M2;Nfu_p_1_053379_K6_M2;Nfu_p_1_053379_K82	P0CG50_K462	-2.16728		0.111694		0.342741		UBA52;Ubc
Nfu_p_1_012967_K82_M1;Nfu_p_1_053379_K158_M1;Nfu_p_1_053379_K82	P0CG50_K462	-0.374882		0.540555		0.724257		UBA52;Ubc
Nfu_p_1_012967_K11_M1;Nfu_p_1_012967_K87_M1;Nfu_p_1_053379_K11_M1;Nfu_p_1_053379_K87	P0CG50_K467	-0.100897		0.891672		0.946371		UBA52;Ubc
Nfu_p_1_012967_K11_M2;Nfu_p_1_012967_K87_M2;Nfu_p_1_053379_K11_M2;Nfu_p_1_053379_K87	P0CG50_K467	-1.03669		0.213531		0.456029		UBA52;Ubc
Nfu_p_1_012967_K124_M1;Nfu_p_1_012967_K48_M1;Nfu_p_1_053379_K124_M1;Nfu_p_1_053379_K48	P0CG50_K48	-1.17231		0.0332089		0.227995		UBA52;Ubc
Nfu_p_1_012967_K103_M1;Nfu_p_1_012967_K27_M1;Nfu_p_1_053379_K103_M1;Nfu_p_1_053379_K27	P0CG50_K483	-0.415843		0.537843		0.724257		UBA52;Ubc
Nfu_p_1_012967_K103_M2;Nfu_p_1_012967_K27_M2;Nfu_p_1_053379_K103_M2;Nfu_p_1_053379_K27	P0CG50_K483	0.804472		0.238941		0.479566		UBA52;Ubc
Nfu_p_1_012967_K105_M2;Nfu_p_1_012967_K109_M2;Nfu_p_1_012967_K29_M2;Nfu_p_1_012967_K33_M2;Nfu_p_1_053379_K105_M2;Nfu_p_1_053379_K109_M2;Nfu_p_1_053379_K29_M2;Nfu_p_1_053379_K33	P0CG50_K485	-0.952784		0.323129		0.558521		UBA52;Ubc
Nfu_p_1_022918_K33	P0CG50_K489	-0.55453		0.677588		0.812431		ISG15;Ubc
Nfu_p_1_012967_K105_M2;Nfu_p_1_012967_K109_M2;Nfu_p_1_012967_K29_M2;Nfu_p_1_012967_K33_M2;Nfu_p_1_053379_K105_M2;Nfu_p_1_053379_K109_M2;Nfu_p_1_053379_K29_M2;Nfu_p_1_053379_K33	P0CG50_K489	-0.952784		0.323129		0.558521		UBA52;Ubc
Nfu_p_1_012967_K109_M1;Nfu_p_1_012967_K33_M1;Nfu_p_1_053379_K109_M1;Nfu_p_1_053379_K33	P0CG50_K489	1.13511		0.0333509		0.227995		UBA52;Ubc
Nfu_p_1_012967_K124_M1;Nfu_p_1_012967_K48_M1;Nfu_p_1_053379_K124_M1;Nfu_p_1_053379_K48	P0CG50_K504	-1.17231		0.0332089		0.227995		UBA52;Ubc
Nfu_p_1_012967_K139_M1;Nfu_p_1_012967_K63_M1;Nfu_p_1_053379_K139_M1;Nfu_p_1_053379_K63	P0CG50_K519	-0.329638		0.645134		0.789225		UBA52;Ubc
Nfu_p_1_012967_K6_M1;Nfu_p_1_053379_K6	P0CG50_K538	-0.375297		0.540136		0.724257		UBA52;Ubc
Nfu_p_1_012967_K6_M2;Nfu_p_1_012967_K82_M2;Nfu_p_1_053379_K6_M2;Nfu_p_1_053379_K82	P0CG50_K538	-2.16728		0.111694		0.342741		UBA52;Ubc
Nfu_p_1_012967_K82_M1;Nfu_p_1_053379_K158_M1;Nfu_p_1_053379_K82	P0CG50_K538	-0.374882		0.540555		0.724257		UBA52;Ubc
Nfu_p_1_012967_K11_M1;Nfu_p_1_012967_K87_M1;Nfu_p_1_053379_K11_M1;Nfu_p_1_053379_K87	P0CG50_K543	-0.100897		0.891672		0.946371		UBA52;Ubc
Nfu_p_1_012967_K11_M2;Nfu_p_1_012967_K87_M2;Nfu_p_1_053379_K11_M2;Nfu_p_1_053379_K87	P0CG50_K543	-1.03669		0.213531		0.456029		UBA52;Ubc
Nfu_p_1_012967_K103_M1;Nfu_p_1_012967_K27_M1;Nfu_p_1_053379_K103_M1;Nfu_p_1_053379_K27	P0CG50_K559	-0.415843		0.537843		0.724257		UBA52;Ubc
Nfu_p_1_012967_K103_M2;Nfu_p_1_012967_K27_M2;Nfu_p_1_053379_K103_M2;Nfu_p_1_053379_K27	P0CG50_K559	0.804472		0.238941		0.479566		UBA52;Ubc
Nfu_p_1_012967_K105_M2;Nfu_p_1_012967_K109_M2;Nfu_p_1_012967_K29_M2;Nfu_p_1_012967_K33_M2;Nfu_p_1_053379_K105_M2;Nfu_p_1_053379_K109_M2;Nfu_p_1_053379_K29_M2;Nfu_p_1_053379_K33	P0CG50_K561	-0.952784		0.323129		0.558521		UBA52;Ubc
Nfu_p_1_022918_K33	P0CG50_K565	-0.55453		0.677588		0.812431		ISG15;Ubc
Nfu_p_1_012967_K105_M2;Nfu_p_1_012967_K109_M2;Nfu_p_1_012967_K29_M2;Nfu_p_1_012967_K33_M2;Nfu_p_1_053379_K105_M2;Nfu_p_1_053379_K109_M2;Nfu_p_1_053379_K29_M2;Nfu_p_1_053379_K33	P0CG50_K565	-0.952784		0.323129		0.558521		UBA52;Ubc
Nfu_p_1_012967_K109_M1;Nfu_p_1_012967_K33_M1;Nfu_p_1_053379_K109_M1;Nfu_p_1_053379_K33	P0CG50_K565	1.13511		0.0333509		0.227995		UBA52;Ubc
Nfu_p_1_012967_K124_M1;Nfu_p_1_012967_K48_M1;Nfu_p_1_053379_K124_M1;Nfu_p_1_053379_K48	P0CG50_K580	-1.17231		0.0332089		0.227995		UBA52;Ubc
Nfu_p_1_012967_K139_M1;Nfu_p_1_012967_K63_M1;Nfu_p_1_053379_K139_M1;Nfu_p_1_053379_K63	P0CG50_K595	-0.329638		0.645134		0.789225		UBA52;Ubc
Nfu_p_1_012967_K6_M1;Nfu_p_1_053379_K6	P0CG50_K6	-0.375297		0.540136		0.724257		UBA52;Ubc
Nfu_p_1_012967_K6_M2;Nfu_p_1_012967_K82_M2;Nfu_p_1_053379_K6_M2;Nfu_p_1_053379_K82	P0CG50_K6	-2.16728		0.111694		0.342741		UBA52;Ubc
Nfu_p_1_012967_K6_M2;Nfu_p_1_012967_K82_M2;Nfu_p_1_053379_K6_M2;Nfu_p_1_053379_K82	P0CG50_K614	-2.16728		0.111694		0.342741		UBA52;Ubc
Nfu_p_1_012967_K82_M1;Nfu_p_1_053379_K158_M1;Nfu_p_1_053379_K82	P0CG50_K614	-0.374882		0.540555		0.724257		UBA52;Ubc
Nfu_p_1_012967_K11_M1;Nfu_p_1_012967_K87_M1;Nfu_p_1_053379_K11_M1;Nfu_p_1_053379_K87	P0CG50_K619	-0.100897		0.891672		0.946371		UBA52;Ubc
Nfu_p_1_012967_K11_M2;Nfu_p_1_012967_K87_M2;Nfu_p_1_053379_K11_M2;Nfu_p_1_053379_K87	P0CG50_K619	-1.03669		0.213531		0.456029		UBA52;Ubc
Nfu_p_1_012967_K139_M1;Nfu_p_1_012967_K63_M1;Nfu_p_1_053379_K139_M1;Nfu_p_1_053379_K63	P0CG50_K63	-0.329638		0.645134		0.789225		UBA52;Ubc
Nfu_p_1_012967_K103_M1;Nfu_p_1_012967_K27_M1;Nfu_p_1_053379_K103_M1;Nfu_p_1_053379_K27	P0CG50_K635	-0.415843		0.537843		0.724257		UBA52;Ubc
Nfu_p_1_012967_K103_M2;Nfu_p_1_012967_K27_M2;Nfu_p_1_053379_K103_M2;Nfu_p_1_053379_K27	P0CG50_K635	0.804472		0.238941		0.479566		UBA52;Ubc
Nfu_p_1_012967_K105_M2;Nfu_p_1_012967_K109_M2;Nfu_p_1_012967_K29_M2;Nfu_p_1_012967_K33_M2;Nfu_p_1_053379_K105_M2;Nfu_p_1_053379_K109_M2;Nfu_p_1_053379_K29_M2;Nfu_p_1_053379_K33	P0CG50_K637	-0.952784		0.323129		0.558521		UBA52;Ubc
Nfu_p_1_012967_K109_M1;Nfu_p_1_012967_K33_M1;Nfu_p_1_053379_K109_M1;Nfu_p_1_053379_K33	P0CG50_K641	1.13511		0.0333509		0.227995		UBA52;Ubc
Nfu_p_1_012967_K105_M2;Nfu_p_1_012967_K109_M2;Nfu_p_1_012967_K29_M2;Nfu_p_1_012967_K33_M2;Nfu_p_1_053379_K105_M2;Nfu_p_1_053379_K109_M2;Nfu_p_1_053379_K29_M2;Nfu_p_1_053379_K33	P0CG50_K641	-0.952784		0.323129		0.558521		UBA52;Ubc
Nfu_p_1_012967_K124_M1;Nfu_p_1_012967_K48_M1;Nfu_p_1_053379_K124_M1;Nfu_p_1_053379_K48	P0CG50_K656	-1.17231		0.0332089		0.227995		UBA52;Ubc
Nfu_p_1_012967_K139_M1;Nfu_p_1_012967_K63_M1;Nfu_p_1_053379_K139_M1;Nfu_p_1_053379_K63	P0CG50_K671	-0.329638		0.645134		0.789225		UBA52;Ubc
Nfu_p_1_012967_K82_M1;Nfu_p_1_053379_K158_M1;Nfu_p_1_053379_K82	P0CG50_K690	-0.374882		0.540555		0.724257		UBA52;Ubc
Nfu_p_1_012967_K6_M1;Nfu_p_1_053379_K6	P0CG50_K82	-0.375297		0.540136		0.724257		UBA52;Ubc
Nfu_p_1_012967_K6_M2;Nfu_p_1_012967_K82_M2;Nfu_p_1_053379_K6_M2;Nfu_p_1_053379_K82	P0CG50_K82	-2.16728		0.111694		0.342741		UBA52;Ubc
Nfu_p_1_012967_K82_M1;Nfu_p_1_053379_K158_M1;Nfu_p_1_053379_K82	P0CG50_K82	-0.374882		0.540555		0.724257		UBA52;Ubc
Nfu_p_1_012967_K11_M1;Nfu_p_1_012967_K87_M1;Nfu_p_1_053379_K11_M1;Nfu_p_1_053379_K87	P0CG50_K87	-0.100897		0.891672		0.946371		UBA52;Ubc
Nfu_p_1_012967_K11_M2;Nfu_p_1_012967_K87_M2;Nfu_p_1_053379_K11_M2;Nfu_p_1_053379_K87	P0CG50_K87	-1.03669		0.213531		0.456029		UBA52;Ubc
Nfu_p_1_030033_K667_M1;Nfu_p_1_030036_K552_M1;Nfu_p_1_030038_K522_M1;Nfu_p_1_030039_K488	P0DI97_K445	-0.19477		0.799272		0.891146		NRXN3;Nrxn1
Nfu_p_1_041901_K14	P0DP26_K14	0.965987		0.469798		0.677347		CALM1;Calm1
Nfu_p_1_041901_K22	P0DP26_K22	-0.336915		0.642948		0.787781		CALM1;Calm1
Nfu_p_1_041901_K22_M2;Nfu_p_1_041901_K31	P0DP26_K22	-1.15249		0.127736		0.363817		CALM1;Calm1
Nfu_p_1_041901_K22_M2;Nfu_p_1_041901_K31	P0DP26_K31	-1.15249		0.127736		0.363817		CALM1;Calm1
Nfu_p_1_041901_K31	P0DP26_K31	-0.845675		0.142452		0.380131		CALM1;Calm1
Nfu_p_1_041901_K78	P0DP26_K78	0.258859		0.572943		0.745978		CALM1;Calm1
Nfu_p_1_041901_K95	P0DP26_K95	-0.304828		0.660043		0.79904		CALM1;Calm1
Nfu_p_1_041901_K14	P0DP27_K14	0.965987		0.469798		0.677347		CALM1;Calm2
Nfu_p_1_041901_K22_M2;Nfu_p_1_041901_K31	P0DP27_K22	-1.15249		0.127736		0.363817		CALM1;Calm2
Nfu_p_1_041901_K22	P0DP27_K22	-0.336915		0.642948		0.787781		CALM1;Calm2
Nfu_p_1_041901_K31	P0DP27_K31	-0.845675		0.142452		0.380131		CALM1;Calm2
Nfu_p_1_041901_K22_M2;Nfu_p_1_041901_K31	P0DP27_K31	-1.15249		0.127736		0.363817		CALM1;Calm2
Nfu_p_1_041901_K78	P0DP27_K78	0.258859		0.572943		0.745978		CALM1;Calm2
Nfu_p_1_041901_K95	P0DP27_K95	-0.304828		0.660043		0.79904		CALM1;Calm2
Nfu_p_1_041901_K14	P0DP28_K14	0.965987		0.469798		0.677347		CALM1;Calm3
Nfu_p_1_041901_K22_M2;Nfu_p_1_041901_K31	P0DP28_K22	-1.15249		0.127736		0.363817		CALM1;Calm3
Nfu_p_1_041901_K22	P0DP28_K22	-0.336915		0.642948		0.787781		CALM1;Calm3
Nfu_p_1_041901_K31	P0DP28_K31	-0.845675		0.142452		0.380131		CALM1;Calm3
Nfu_p_1_041901_K22_M2;Nfu_p_1_041901_K31	P0DP28_K31	-1.15249		0.127736		0.363817		CALM1;Calm3
Nfu_p_1_041901_K78	P0DP28_K78	0.258859		0.572943		0.745978		CALM1;Calm3
Nfu_p_1_041901_K95	P0DP28_K95	-0.304828		0.660043		0.79904		CALM1;Calm3
Nfu_p_1_014340_K24	Q9D6K8_K23	-1.08257	0.0443665	0.0298582	0.8817	0.221595	0.934515	FUNDC2;Fundc2
	P10126_K165		1.54768		0.000145785		0.0015112	Eef1a1
Nfu_p_1_042820_K408_M1;Nfu_p_1_042821_K408_M1;Nfu_p_1_042822_K408_M1;Nfu_p_1_042823_K408	B1AY13_K418	-1.04386	0.123976	0.0299849	0.695702	0.221595	0.813543	USP24;Usp24
Nfu_p_1_037082_K59	Q9QYB1_K60	-1.59457	1.87003	0.030229	0.0254401	0.221595	0.0870298	CLIC4;Clic4
Nfu_p_1_044715_K102	P61027_K102	-1.44459	3.17542	0.0304205	1.29313e-07	0.221595	1.45912e-05	RAB10;Rab10
	P10126_K219		2.74501		0.000451612		0.00377239	Eef1a1
	P10126_K244		3.74716		4.31929e-06		0.000110932	Eef1a1
Nfu_p_1_035029_K255_M1;Nfu_p_1_035030_K255	P10126_K255	-0.937175		0.211784		0.454886		EEF1A1;Eef1a1
Nfu_p_1_010178_K203	Q9CQV8_K70	-0.924138	-0.112731	0.0305567	0.690563	0.221595	0.810804	YWHAB;Ywhab
	P10126_K392		3.17447		0.00366977		0.0200151	Eef1a1
	P10126_K395		2.28182		4.4207e-05		0.00063128	Eef1a1
	P10126_K408		2.91762		0.000388166		0.00336068	Eef1a1
Nfu_p_1_049286_K48_M1;Nfu_p_1_049287_K48_M1;Nfu_p_1_049288_K48	P29595_K48	1.27582	-0.0479385	0.0308924	0.813386	0.221595	0.89505	UBA52;Nedd8
Nfu_p_1_035029_K44_M1;Nfu_p_1_035030_K44	P10126_K44	0.568225		0.460529		0.66922		EEF1A1;Eef1a1
	P10518_K184		0.135594		0.615933		0.759742	Alad
	P10518_K87		0.698552		0.017757		0.0664969	Alad
	P10605_K220		1.22851		0.169446		0.32909	Ctsb
	P10605_K223		1.56337		0.0410626		0.122264	Ctsb
Nfu_p_1_016954_K59_M1;Nfu_p_1_016955_K18	P10630_K55	-0.24115		0.625515		0.778291		EIF4A2;Eif4a2
Nfu_p_1_002363_K221_M1;Nfu_p_1_002369_K174_M1;Nfu_p_1_002373_K174	P10637_K546	-1.07036		0.294641		0.53003		MAPT;Mapt
Nfu_p_1_047928_K882	P10637_K546	0.49364		0.509806		0.70611		MAP4;Mapt
Nfu_p_1_047928_K895	P10637_K559	-0.258547		0.80017		0.891673		MAP4;Mapt
Nfu_p_1_004822_K135	P60766_K135	-1.52036	0.18735	0.0309906	0.525058	0.221595	0.686024	CDC42;Cdc42
Nfu_p_1_002363_K257_M1;Nfu_p_1_002369_K210_M1;Nfu_p_1_002373_K210	P10637_K582	0.977985		0.211132		0.454369		MAPT;Mapt
Nfu_p_1_002363_K278_M1;Nfu_p_1_002369_K231_M1;Nfu_p_1_002373_K231	P10637_K603	0.768128		0.241099		0.482661		MAPT;Mapt
	P10649_K144		0.503463		0.102919		0.235424	Gstm1
	P10649_K50		1.88068		0.00143575		0.00943866	Gstm1
	P10852_K10		-0.0110668		0.978484		0.987958	Slc3a2
Nfu_p_1_053376_K235	P42932_K235	-1.14232	0.181925	0.031018	0.613259	0.221595	0.758304	CCT8;Cct8
Nfu_p_1_021189_K34	P10852_K35	-0.779306		0.135611		0.373826		SLC3A2;Slc3a2
Nfu_p_1_008432_K7	P62761_K7	-1.7269	-0.440312	0.0311133	0.197942	0.221595	0.364677	HPCAL4;Vsnl1
	P10852_K53		1.24178		0.0117287		0.0494057	Slc3a2
Nfu_p_1_004822_K128	P60766_K128	-1.10848	0.979314	0.0311209	0.000505197	0.221595	0.00413961	CDC42;Cdc42
Nfu_p_1_004822_K144	P60766_K144	-1.19332	-0.0426134	0.031213	0.896143	0.221747	0.942875	CDC42;Cdc42
Nfu_p_1_015490_K107_M1;Nfu_p_1_017069_K107_M1;Nfu_p_1_017122_K107_M1;Nfu_p_1_017518_K107_M1;Nfu_p_1_028053_K107_M1;Nfu_p_1_029169_K107_M1;Nfu_p_1_056501_K107_M1;Nfu_p_1_058447_K113	P10853_K109	-0.392411		0.545427		0.727469		HIST1H2BG;H2bc7;H2bc11;H2bc13;H2bc15
Nfu_p_1_015490_K115_M2;Nfu_p_1_015490_K119_M2;Nfu_p_1_017069_K115_M2;Nfu_p_1_017069_K119_M2;Nfu_p_1_017122_K115_M2;Nfu_p_1_017122_K119_M2;Nfu_p_1_017518_K115_M2;Nfu_p_1_017518_K119_M2;Nfu_p_1_028053_K115_M2;Nfu_p_1_028053_K119_M2;Nfu_p_1_029169_K115_M2;Nfu_p_1_029169_K119_M2;Nfu_p_1_056501_K115_M2;Nfu_p_1_056501_K119_M2;Nfu_p_1_058447_K121_M2;Nfu_p_1_058447_K125	P10853_K117	-0.556042		0.363432		0.593424		HIST1H2BG;H2bc7;H2bc11;H2bc13;H2bc15
Nfu_p_1_015490_K115_M1;Nfu_p_1_017069_K115_M1;Nfu_p_1_017122_K115_M1;Nfu_p_1_017518_K115_M1;Nfu_p_1_028053_K115_M1;Nfu_p_1_029169_K115_M1;Nfu_p_1_056501_K115_M1;Nfu_p_1_058447_K121	P10853_K117	0.170125		0.760654		0.86495		HIST1H2BG;H2bc7;H2bc11;H2bc13;H2bc15
Nfu_p_1_015490_K115_M2;Nfu_p_1_015490_K119_M2;Nfu_p_1_017069_K115_M2;Nfu_p_1_017069_K119_M2;Nfu_p_1_017122_K115_M2;Nfu_p_1_017122_K119_M2;Nfu_p_1_017518_K115_M2;Nfu_p_1_017518_K119_M2;Nfu_p_1_028053_K115_M2;Nfu_p_1_028053_K119_M2;Nfu_p_1_029169_K115_M2;Nfu_p_1_029169_K119_M2;Nfu_p_1_056501_K115_M2;Nfu_p_1_056501_K119_M2;Nfu_p_1_058447_K121_M2;Nfu_p_1_058447_K125	P10853_K121	-0.556042		0.363432		0.593424		HIST1H2BG;H2bc7;H2bc11;H2bc13;H2bc15
Nfu_p_1_015490_K119_M1;Nfu_p_1_017069_K119_M1;Nfu_p_1_017122_K119_M1;Nfu_p_1_017518_K119_M1;Nfu_p_1_028053_K119_M1;Nfu_p_1_029169_K119_M1;Nfu_p_1_056501_K119_M1;Nfu_p_1_058447_K125	P10853_K121	1.02413		0.183662		0.425599		HIST1H2BG;H2bc7;H2bc11;H2bc13;H2bc15
Nfu_p_1_015490_K33_M1;Nfu_p_1_017069_K33_M1;Nfu_p_1_017122_K33_M1;Nfu_p_1_017518_K33_M1;Nfu_p_1_028053_K33_M1;Nfu_p_1_029169_K33_M1;Nfu_p_1_056501_K33_M1;Nfu_p_1_058447_K39	P10853_K35	-0.804315		0.202237		0.446328		HIST1H2BG;H2bc7;H2bc11;H2bc13;H2bc15
Nfu_p_1_015490_K42_M1;Nfu_p_1_017069_K42_M1;Nfu_p_1_017122_K42_M1;Nfu_p_1_017518_K42_M1;Nfu_p_1_028053_K42_M1;Nfu_p_1_029169_K42_M1;Nfu_p_1_056501_K42_M1;Nfu_p_1_058447_K48	P10853_K44	-0.434389		0.667986		0.805542		HIST1H2BG;H2bc7;H2bc11;H2bc13;H2bc15
Nfu_p_1_015490_K45_M1;Nfu_p_1_017069_K45_M1;Nfu_p_1_017122_K45_M1;Nfu_p_1_017518_K45_M1;Nfu_p_1_028053_K45_M1;Nfu_p_1_029169_K45_M1;Nfu_p_1_056501_K45_M1;Nfu_p_1_058447_K51	P10853_K47	-0.163978		0.755863		0.861623		HIST1H2BG;H2bc7;H2bc11;H2bc13;H2bc15
Nfu_p_1_029899_K220	P07901_K224	-1.96344	0.998138	0.0317121	0.0132934	0.22377	0.0541409	HSP90AA1;Hsp90aa1
Nfu_p_1_017346_K14	P10922_K17	-1.98091		0.00592517		0.116614		HIST1H1A;H1f0
Nfu_p_1_028018_K14	P10922_K17	-1.53125		0.0094106		0.142975		HIST1H1A;H1f0
Nfu_p_1_032996_K14	P10922_K17	-3.10609		0.000377505		0.0262828		HIST1H1A;H1f0
	P10922_K40		0.311262		0.344191		0.5225	H1f0
Nfu_p_1_018002_K193_M1;Nfu_p_1_018003_K193	Q60931_K163	1.56815	0.432958	0.032001	0.0465933	0.224581	0.133681	VDAC2;Vdac3
	P10922_K82		-0.0760324		0.682924		0.806607	H1f0
Nfu_p_1_055062_K83	P10922_K85	-0.00587627		0.993883		0.996248		H1F0;H1f0
Nfu_p_1_025420_K3474_M1;Nfu_p_1_025421_K3445_M1;Nfu_p_1_025422_K3448_M1;Nfu_p_1_025423_K3463_M1;Nfu_p_1_025424_K3434_M1;Nfu_p_1_025425_K3449	A2AN08_K3461	1.46058	-0.0322414	0.0320748	0.90487	0.224581	0.948434	UBR4;Ubr4
Nfu_p_1_036646_K53	P11404_K53	-0.657538		0.193702		0.436226		FABP7;Fabp3
Nfu_p_1_038938_K59	P11404_K59	-2.51225		0.0018722		0.0691519		FABP3;Fabp3
	P11438_K140		2.01335		0.000106762		0.00120496	Lamp1
	P11438_K145		-0.246216		0.706124		0.81988	Lamp1
	P11499_K107		0.460394		0.055901		0.152155	Hsp90ab1
	P11499_K180		-0.103682		0.671616		0.797368	Hsp90ab1
	P11499_K186		0.510068		0.103286		0.236017	Hsp90ab1
	P11499_K204		1.43907		0.00575656		0.0283422	Hsp90ab1
	P11499_K219		0.608627		0.13106		0.277453	Hsp90ab1
Nfu_p_1_045159_K233_M1;Nfu_p_1_045160_K233_M1;Nfu_p_1_045161_K233	P11499_K234	-0.765247		0.261479		0.502585		HSP90AB1;Hsp90ab1
	P11499_K275		0.948841		0.0013979		0.00927842	Hsp90ab1
	P11499_K284		2.18305		0.00271677		0.015622	Hsp90ab1
Nfu_p_1_029899_K351	P11499_K347	0.000336371		0.999524		0.999524		HSP90AA1;Hsp90ab1
	P11499_K354		0.446127		0.302532		0.481938	Hsp90ab1
	P11499_K399		0.90965		0.10219		0.234301	Hsp90ab1
	P11499_K428		1.68047		0.000208905		0.00204828	Hsp90ab1
	P11499_K435		1.3679		0.00631323		0.0304728	Hsp90ab1
Nfu_p_1_001991_K641	A2A699_K645	1.54818	-0.622371	0.0327468	0.0501929	0.226982	0.141242	FAM171A2;Fam171a2
	P11499_K491		2.50498		0.00983186		0.0426419	Hsp90ab1
Nfu_p_1_045159_K52_M1;Nfu_p_1_045160_K52_M1;Nfu_p_1_045161_K52	P11499_K53	-0.171317		0.831386		0.910109		HSP90AB1;Hsp90ab1
Nfu_p_1_001150_K595_M1;Nfu_p_1_001151_K610	P06837_K37	2.90439	-0.831735	0.0329684	0.0898689	0.227995	0.214788	SPA17;Gap43
Nfu_p_1_045159_K537_M1;Nfu_p_1_045160_K537_M1;Nfu_p_1_045161_K537	P11499_K538	0.476193		0.472917		0.679083		HSP90AB1;Hsp90ab1
	P11499_K607		0.630997		0.414413		0.588004	Hsp90ab1
	P11499_K624		0.851027		0.00946716		0.0415312	Hsp90ab1
	P11499_K64		2.05232		9.40435e-06		0.000200403	Hsp90ab1
	P11499_K72		0.556603		0.0778732		0.195051	Hsp90ab1
	P11627_K1159		1.0323		0.0631246		0.166429	L1cam
Nfu_p_1_025092_K1199_M1;Nfu_p_1_025093_K1199	P11627_K1189	-1.28909		0.0749237		0.301941		L1CAM;L1cam
Nfu_p_1_003556_K129	P11679_K102	-0.744846		0.149322		0.386313		KRT76;Krt8
Nfu_p_1_003556_K209	P11679_K182	-0.00173418		0.997457		0.998094		KRT76;Krt8
Nfu_p_1_003553_K268_M1;Nfu_p_1_003554_K268_M1;Nfu_p_1_003558_K268	P11679_K203	-1.06034		0.378511		0.603289		KRT76;Krt8
Nfu_p_1_003556_K230	P11679_K203	-0.347242		0.546799		0.728095		KRT76;Krt8
Nfu_p_1_003556_K318	P11679_K291	-0.708265		0.214504		0.456336		KRT76;Krt8
Nfu_p_1_003556_K358	P11679_K331	-0.541805		0.178302		0.417503		KRT76;Krt8
Nfu_p_1_003556_K426	P11679_K399	-0.286751		0.526636		0.718236		KRT76;Krt8
Nfu_p_1_051122_K429	P11679_K399	0.320236		0.493024		0.697239		KRT76;Krt8
Nfu_p_1_003556_K518	P11679_K471	-0.537209		0.358693		0.588062		KRT76;Krt8
	P11798_K137		-0.162273		0.457807		0.627082	Camk2a
	P11798_K137		-0.768009		0.0104171		0.0447851	Camk2a
	P11798_K146		-0.901051		0.000886461		0.00646957	Camk2a
	P11798_K146		-0.811449		0.00656532		0.0314468	Camk2a
	P11798_K148		-0.820462		0.00660815		0.031608	Camk2a
	P11798_K21		0.458802		0.261375		0.437617	Camk2a
	P11798_K226		-0.29545		0.157056		0.313975	Camk2a
Nfu_p_1_050104_K146	Q9CQW2_K146	-1.47144	0.236838	0.0331147	0.163793	0.227995	0.321651	ARL8B;Arl8b
	P11798_K245		-0.315725		0.110163		0.247116	Camk2a
Nfu_p_1_012967_K124_M1;Nfu_p_1_012967_K48_M1;Nfu_p_1_053379_K124_M1;Nfu_p_1_053379_K48	P62983_K48	-1.17231	0.0836287	0.0332089	0.773676	0.227995	0.8661	UBA52;Rps27a
	P11798_K258		-0.768114		0.00249723		0.0147035	Camk2a
	P11798_K328		-0.361984		0.380783		0.558866	Camk2a
	P11798_K291		-0.724629		0.00414288		0.0219349	Camk2a
	P11798_K300		-0.779914		0.0140582		0.0560943	Camk2a
	P11798_K32		0.35519		0.546034		0.706457	Camk2a
	P11798_K68		-0.65316		0.00445955		0.0233119	Camk2a
	P11798_K344		-0.376394		0.240078		0.413271	Camk2a
	P11798_K42		-0.510918		0.0247469		0.0852516	Camk2a
	P11798_K461		-2.16253		0.00708088		0.0334049	Camk2a
	P11798_K226;P11798_K245		-0.384199		0.0556549		0.151864	Camk2a
	P11881_K1310		-0.0481886		0.867382		0.926324	Itpr1
Nfu_p_1_012967_K124_M1;Nfu_p_1_012967_K48_M1;Nfu_p_1_053379_K124_M1;Nfu_p_1_053379_K48	P62983_K48	-1.17231	0.128741	0.0332089	0.51883	0.227995	0.68073	UBA52;Rps27a
	P11881_K1654		-0.939165		0.00119492		0.00815934	Itpr1
	P11881_K1660		-0.0739723		0.723652		0.832648	Itpr1
	P11881_K1857		-0.131084		0.646299		0.780571	Itpr1
	P11881_K1884		-0.578352		0.261382		0.437617	Itpr1
	P11881_K2093		-0.330233		0.362562		0.538755	Itpr1
	P11881_K2125		-0.569825		0.43184		0.604762	Itpr1
	P11881_K2238		-0.828726		0.44134		0.612676	Itpr1
	P11881_K2257		-0.115752		0.790895		0.878871	Itpr1
	P11881_K279		0.612721		0.013046		0.0534028	Itpr1
	P11881_K427		0.96716		0.318214		0.498581	Itpr1
	P11881_K451		-0.0787575		0.691584		0.811485	Itpr1
Nfu_p_1_010274_K138_M1;Nfu_p_1_010275_K138	Q9JIS5_K143	-1.46309	0.324616	0.0333385	0.188112	0.227995	0.35165	SV2A;Sv2a
	P11881_K517		-0.37019		0.326774		0.506916	Itpr1
	P11881_K861		-0.216731		0.286516		0.464896	Itpr1
	P11881_K971		-1.01621		0.125999		0.27062	Itpr1
	P11983_K111		2.04172		0.00274428		0.015767	Tcp1
	P11983_K126		-0.448542		0.390109		0.56684	Tcp1
	P11983_K199		2.41684		5.16857e-05		0.0007158	Tcp1
	P11983_K365		1.22462		0.0201741		0.0731946	Tcp1
	P11983_K400		3.53226		7.49977e-07		3.43067e-05	Tcp1
	P11983_K466		2.4266		0.110848		0.248281	Tcp1
	P11983_K532		2.2831		6.31867e-05		0.000832545	Tcp1
Nfu_p_1_044910_K541	P11983_K538	-1.40884		0.0641172		0.28897		TCP1;Tcp1
	P11983_K541		0.572349		0.0143393		0.0569845	Tcp1
	P12023_K726		1.42651		0.00057164		0.00453624	App
	P12023_K751		-0.313669		0.153862		0.31084	App
	P12367_K247		-0.7984		0.177718		0.339599	Prkar2a
Nfu_p_1_032161_K386	P12382_K383	-1.44333		0.0063454		0.11837		PFKP;Pfkl
	P12382_K677		1.15282		0.156966		0.313941	Pfkl
	P12382_K726		2.61376		0.00159026		0.0102584	Pfkl
Nfu_p_1_032161_K8	P12382_K8	-0.169677		0.741028		0.85309		PFKP;Pfkl
	P12657_K233		-0.0580923		0.876698		0.931434	Chrm1
Nfu_p_1_055983_K88	P12658_K152	-1.39144		0.174444		0.413859		Calb1
	P12658_K49		0.386065		0.640418		0.776743	Calb1
	P12815_K116		3.05784		0.000383756		0.0033267	Pdcd6
	P12815_K77		2.36134		0.000123814		0.00134419	Pdcd6
Nfu_p_1_012967_K109_M1;Nfu_p_1_012967_K33_M1;Nfu_p_1_053379_K109_M1;Nfu_p_1_053379_K33	P62983_K33	1.13511	0.141173	0.0333509	0.600643	0.227995	0.74909	UBA52;Rps27a
	P12849_K252		0.196393		0.593364		0.743232	Prkar1b
Nfu_p_1_012967_K109_M1;Nfu_p_1_012967_K33_M1;Nfu_p_1_053379_K109_M1;Nfu_p_1_053379_K33	P62983_K33	1.13511	1.86887	0.0333509	9.71225e-05	0.227995	0.00112921	UBA52;Rps27a
Nfu_p_1_016330_K212	P12970_K212	0.569521		0.410067		0.62681		RPL7A;Rpl7a
Nfu_p_1_001850_K36_M1;Nfu_p_1_001851_K36_M1;Nfu_p_1_017982_K48	Q9D0M5_K36	-1.53764	0.392399	0.0334025	0.182637	0.227995	0.344314	DYNLL2;Dynll2
	P12970_K34		1.61312		0.00207927		0.0126651	Rpl7a
Nfu_p_1_051082_K630_M1;Nfu_p_1_051083_K630_M1;Nfu_p_1_051084_K630_M1;Nfu_p_1_051086_K630_M1;Nfu_p_1_051087_K630_M1;Nfu_p_1_051092_K630	Q9R0K7_K614	-1.45583	0.133591	0.0336849	0.592518	0.22843	0.742995	ATP2B4;Atp2b2
Nfu_p_1_057782_K121	Q61553_K399	2.3286	2.76733	0.0341848	0.00018013	0.22983	0.00181794	FSCN1;Fscn1
	P13011_K161		-1.4158		0.0468056		0.134105	Scd2
	P13011_K198		-1.25237		0.16854		0.32835	Scd2
	P13011_K205		-0.657158		0.0891935		0.213537	Scd2
	P13011_K208		-1.07647		0.0129351		0.0530271	Scd2
Nfu_p_1_037115_K30_M1;Nfu_p_1_037116_K30_M1;Nfu_p_1_037117_K30_M1;Nfu_p_1_037118_K30	Q61016_K30	-1.1991	-0.245041	0.0343127	0.336704	0.229948	0.516155	GNG7;Gng7
Nfu_p_1_016060_K196_M1;Nfu_p_1_016061_K118	P13020_K167	1.02204		0.061591		0.285873		GSN;Gsn
	P13020_K175		1.51044		0.111214		0.248857	Gsn
	P13020_K191		1.46415		0.0800887		0.198577	Gsn
	P13020_K243		0.103842		0.806794		0.890602	Gsn
	P13020_K344		0.806212		0.584121		0.736222	Gsn
	P13020_K358		1.72077		0.00297285		0.0168551	Gsn
	P13020_K366		-0.76375		0.00524268		0.0264362	Gsn
	P13020_K582		1.33811		0.175618		0.336788	Gsn
Nfu_p_1_055713_K104	P13516_K125	-1.72745		0.224623		0.46449		TRMT2B;Scd1
	P13595_K1083		-0.825054		0.0186		0.0687192	Ncam1
Nfu_p_1_053111_K5	Q9DBG3_K5	-0.96328	-0.06317	0.0343666	0.786255	0.229948	0.875553	Ap2b1
	P13595_K1099		-0.773249		0.0809787		0.199705	Ncam1
	P13595_K1109		-1.11391		0.0292266		0.0957936	Ncam1
Nfu_p_1_004627_K33_M1;Nfu_p_1_004628_K33_M1;Nfu_p_1_004629_K33_M1;Nfu_p_1_004630_K33	Q9JKV1_K34	-1.11561	-0.51895	0.0345352	0.0174606	0.229948	0.0657089	ADRM1;Adrm1
Nfu_p_1_027282_K516_M1;Nfu_p_1_027283_K516_M1;Nfu_p_1_027285_K516	P50516_K516	-1.38507	0.211572	0.0347144	0.345685	0.230071	0.523625	ATP5B;Atp6v1a
Nfu_p_1_018619_K269	Q62465_K268	-1.79955	0.600007	0.0348579	0.0134568	0.230071	0.054452	VAT1;Vat1
	P13595_K981		-1.99275		9.23521e-05		0.00109786	Ncam1
	P13707_K272		2.73423		0.000140234		0.00147815	Gpd1
	P13707_K313		2.15308		1.8545e-05		0.000328983	Gpd1
	P13707_K318		2.10367		0.00106696		0.00741055	Gpd1
	P13707_K49		3.16364		6.87696e-05		0.000886407	Gpd1
	P13707_K62		1.97153		0.000823883		0.00611076	Gpd1
	P13864_K669		-0.303834		0.173811		0.335082	Dnmt1
	P13864_K678		-0.594609		0.355012		0.532445	Dnmt1
Nfu_p_1_036360_K9	Q8R3T5_K9	1.62687	3.97896	0.0355215	3.02716e-06	0.230071	8.71615e-05	STXBP6;Stxbp6
	P14069_K64		0.158549		0.910718		0.950777	S100a6
	P14094_K118		2.48506		0.000880021		0.00644381	Atp1b1
Nfu_p_1_031427_K755	Q9QY73_K287	-2.30532	-0.513893	0.0358603	0.281124	0.230071	0.459069	CDCP2;Tmem59
Nfu_p_1_033130_K2051	Q6ZQ93_K2005	-1.12506	-0.0953675	0.0360348	0.667024	0.230071	0.794312	USP34;Usp34
	P14094_K217		0.278598		0.698899		0.815977	Atp1b1
	P14094_K278		0.14654		0.782144		0.872527	Atp1b1
	P14094_K289		1.49656		0.202944		0.370325	Atp1b1
Nfu_p_1_043577_K140_M1;Nfu_p_1_043578_K140	O08599_K308	-1.17757	-0.268931	0.0368323	0.339617	0.233123	0.518886	STXBP1;Stxbp1
	P14094_K85		1.91036		0.00168779		0.0106775	Atp1b1
	P14094_K96		-0.109279		0.590397		0.74207	Atp1b1
	P14115_K125		0.946847		0.362404		0.538717	Rpl27a
	P14131_K4		0.15832		0.720524		0.82988	Rps16
	P14131_K50		2.63323		2.21834e-06		7.16846e-05	Rps16
Nfu_p_1_043199_K226	P14142_K242	-0.420333		0.342552		0.576344		SLC2A1;Slc2a4
	P14148_K146		-0.27196		0.391225		0.56799	Rpl7
	P14148_K51		-0.379275		0.150443		0.30627	Rpl7
	P14148_K62		-0.248276		0.218195		0.389582	Rpl7
Nfu_p_1_026174_K799	P97467_K922	-0.918922	-0.16559	0.0372768	0.571259	0.23546	0.72577	PAM;Pam
	P14152_K107		1.24807		0.00195272		0.0120112	Mdh1
	P14152_K110		0.566806		0.0724903		0.184327	Mdh1
Nfu_p_1_024890_K107	Q8JZW4_K102	-1.41658	-0.362703	0.037799	0.236239	0.237323	0.409167	CPNE5;Cpne5
	P14152_K125		-0.159189		0.345377		0.523445	Mdh1
Nfu_p_1_047722_K186	O35988_K175	-2.45034	1.28992	0.0380476	0.0419747	0.237793	0.123997	SDC2;Sdc4
	P14152_K199		1.26232		0.00572592		0.028252	Mdh1
	P14152_K205		-0.0287733		0.914969		0.952841	Mdh1
	P14152_K214		0.336573		0.218907		0.390393	Mdh1
	P14152_K298		0.71799		0.0494141		0.139736	Mdh1
	P14152_K312		1.13642		0.406401		0.58155	Mdh1
	P14152_K318		0.930556		0.0437512		0.127818	Mdh1
Nfu_p_1_030376_K99	Q9D0J4_K71	-1.48758	0.681503	0.0381808	0.0878547	0.237814	0.21114	ARL2-SNX15;Arl2
Nfu_p_1_025230_K136_M1;Nfu_p_1_025233_K136	Q80SW1_K111	-0.907439	-0.276321	0.0384019	0.388133	0.238058	0.565162	AHCYL1;Ahcyl1
Nfu_p_1_009435_K105	P18872_K105	-0.943281	0.729008	0.0384479	0.0126078	0.238058	0.0520842	GO1;Gnao1
	P14231_K8		1.52297		0.0387817		0.117385	Atp1b2
	P14234_K165		-0.476223		0.466495		0.634997	Fgr
	P14234_K407		-0.513699		0.178916		0.340739	Fgr
Nfu_p_1_043199_K239	P14246_K270	-0.240052		0.654593		0.795434		SLC2A1;Slc2a2
Nfu_p_1_043199_K457	P14246_K489	-0.0338683		0.937323		0.967977		SLC2A1;Slc2a2
Nfu_p_1_053020_K120	P14602_K118	2.10054		0.000615349		0.0350041		HSPB1;Hspb1
Nfu_p_1_053020_K129	P14602_K127	-1.13349		0.0354647		0.230071		HSPB1;Hspb1
	P14602_K202		-0.14121		0.911106		0.950872	Hspb1
	P14685_K219		0.288969		0.467806		0.635588	Psmd3
	P14685_K269		1.65408		0.0150193		0.0588711	Psmd3
	P14685_K292		0.0392917		0.87104		0.928236	Psmd3
	P14685_K52		0.230374		0.290572		0.469429	Psmd3
Nfu_p_1_034122_K156	P14733_K157	-1.02681		0.0659901		0.291023		LMNB1;Lmnb1
Nfu_p_1_034122_K182	P14733_K183	-1.06036		0.0486292		0.26359		LMNB1;Lmnb1
Nfu_p_1_034122_K241	P14733_K242	-1.09216		0.275688		0.51522		LMNB1;Lmnb1
Nfu_p_1_034122_K271	P14733_K272	-0.36842		0.489691		0.695495		LMNB1;Lmnb1
Nfu_p_1_034122_K312	P14733_K313	-1.16342		0.0917687		0.319102		LMNB1;Lmnb1
Nfu_p_1_034122_K389	P14733_K390	-0.325782		0.530272		0.720756		LMNB1;Lmnb1
	P14733_K533		-0.165789		0.813172		0.894957	Lmnb1
	P14824_K135		-0.196957		0.358597		0.534943	Anxa6
	P14824_K3		-0.0929891		0.772043		0.86533	Anxa6
Nfu_p_1_055220_K168_M1;Nfu_p_1_055221_K183_M1;Nfu_p_1_055222_K203_M1;Nfu_p_1_055223_K196_M1;Nfu_p_1_055224_K196_M1;Nfu_p_1_055225_K210_M1;Nfu_p_1_055226_K220	P14824_K34	-1.72607		0.0512493		0.268146		ANXA11;Anxa6
	P14824_K377		0.624604		0.229598		0.402937	Anxa6
	P14824_K478		-0.0902366		0.784607		0.874336	Anxa6
	P14824_K600		0.14935		0.538108		0.69778	Anxa6
	P14824_K81		-0.337158		0.394578		0.570083	Anxa6
Nfu_p_1_041221_K919	O88343_K934	-1.82934	-0.543313	0.0386782	0.157648	0.238548	0.31452	SLC4A4;Slc4a4
Nfu_p_1_007187_K36_M1;Nfu_p_1_007189_K36	P70414_K606	-1.71023	0.0527633	0.0391486	0.79388	0.240968	0.881193	SLC8A1;Slc8a1
	P14873_K1854		-0.00157767		0.997789		0.998515	Map1b
	P14873_K1904		-0.13357		0.827012		0.903095	Map1b
	P14873_K1910		-0.329004		0.365097		0.541505	Map1b
	P14873_K1958		-0.50396		0.582746		0.735297	Map1b
	P14873_K1972		-0.31598		0.418904		0.592527	Map1b
	P14873_K2026		2.15434		0.0260512		0.0885047	Map1b
	P14873_K2046		-0.361629		0.199523		0.366162	Map1b
	P14873_K2132		-0.841153		0.137644		0.287265	Map1b
Nfu_p_1_033849_K74	P14873_K296	-0.902489		0.105981		0.336826		MAP1A;Map1b
	P14873_K327		0.663753		0.0360895		0.111192	Map1b
[truncated: 7,164 more rows]
