# Supplementary material for: Aging and diet alter the protein ubiquitylation landscape in the mouse brain
Source: Nat Commun. 2025 Jun 6;16:5266. doi: 10.1038/s41467-025-60542-6 (PMC12144301; doi:10.1038/s41467-025-60542-6)
Supplement: Supplementary file 6 — Supplementary Data 4 [file 41467_2025_60542_MOESM6_ESM.xlsx]

## Sheet: Column Key 
	Column header	Meaning
	Genes	Gene symbol
	UniProtIds (Ub) or ProteinGroups (Proteome)	Uniprot ID
	Comparison..group1.group2.	Experimental groups compared
	ProteinDescriptions	Detailed protein description
	GO.Molecular.Function	Protein molecular function annotated form GO
	PTM.CollapseKey	Modified residue
	PTM.FlankingRegion	Peptide sequence flanking the modification
	PTM.ModificationTitle.1	Type of modification
	AVG.Log2.Ratio	log2 fold change
	Pvalue	PValues from differential abundance analysis (Spectronaut)
	Qvalue	QValues from differential abundance analysis (Spectronaut)
	PI = Bortezomib vs DMSO
	AI = Bafilomycin vs DMSO
	PAI = Bortezomib+Bafilomycin vs DMSO

## Sheet: Ub_14D_PI
#Spectronaut Candidates table output
UniProtIds	Genes	Comparison..group1.group2.	ProteinDescriptions	GO.Molecular.Function	PTM.CollapseKey	PTM.FlankingRegion	PTM.ModificationTitle	AVG.Log2.Ratio	Pvalue	Qvalue
P31040	SDHA	14DaysPI / 14DaysDMSO	Succinate dehydrogenase [ubiquinone] flavoprotein subunit, mitochondrial	protein binding,succinate dehydrogenase (ubiquinone) activity,electron carrier activity,flavin adenine dinucleotide binding,succinate dehydrogenase activity	P31040_K624_M1	PFEEHWRKHTLSYVD	GlyGly (K)	4.43444	1.60858e-18	7.07133e-16
P08910	ABHD2	14DaysPI / 14DaysDMSO	Monoacylglycerol lipase ABHD2	steroid hormone receptor activity,hormone binding,acylglycerol lipase activity	P08910_K282_M1	LFGDHVKKPQSLEDT	GlyGly (K)	4.02862	2.78427e-18	1.10949e-15
P42574	CASP3	14DaysPI / 14DaysDMSO	Caspase-3	protease binding,aspartic-type endopeptidase activity,cysteine-type endopeptidase activity,cyclin-dependent protein serine/threonine kinase inhibitor activity,death receptor binding,protein binding,peptidase activity,cysteine-type endopeptidase activator activity involved in apoptotic process,phospholipase A2 activator activity,protein complex binding,cysteine-type endopeptidase activity involved…	P42574_K82_M1	RETFRNLKYEVRNKN	GlyGly (K)	3.76936	3.31532e-18	1.28457e-15
O43175	PHGDH	14DaysPI / 14DaysDMSO	D-3-phosphoglycerate dehydrogenase	phosphoglycerate dehydrogenase activity,electron carrier activity,L-malate dehydrogenase activity,NAD binding	O43175_K58_M1	LIVRSATKVTADVIN	GlyGly (K)	4.85726	3.53531e-18	1.35113e-15
Q92841	DDX17	14DaysPI / 14DaysDMSO	Probable ATP-dependent RNA helicase DDX17	transcription coactivator activity,RNA binding,RNA helicase activity,ATP-dependent RNA helicase activity,protein binding,ATP binding,RNA-dependent ATPase activity	Q92841_K274_M1	YGKCSRLKSTCIYGG	GlyGly (K)	3.53962	4.63662e-18	1.64724e-15
Q9UI14	RABAC1	14DaysPI / 14DaysDMSO	Prenylated Rab acceptor protein 1	protein binding,protein C-terminus binding,identical protein binding,proline-rich region binding	Q9UI14_K118_M1	YLRTLESKLVLFGRE	GlyGly (K)	1.96299	8.2061e-18	2.64548e-15
Q02978	SLC25A11	14DaysPI / 14DaysDMSO	Mitochondrial 2-oxoglutarate/malate carrier protein	RNA binding,oxoglutarate:malate antiporter activity	Q02978_K15_M1	GAGGIDGKPRTSPKS	GlyGly (K)	2.48428	9.55139e-18	2.98543e-15
Q9UPT9	USP22	14DaysPI / 14DaysDMSO	Ubiquitin carboxyl-terminal hydrolase 22	transcription coactivator activity,thiol-dependent ubiquitin-specific protease activity,protein binding,zinc ion binding,enzyme binding,ligand-dependent nuclear receptor transcription coactivator activity,thiol-dependent ubiquitinyl hydrolase activity,H4 histone acetyltransferase activity	Q9UPT9_K35_M1	SFKVDNWKQNLRAIY	GlyGly (K)	5.00774	2.12177e-17	5.81222e-15
Q9C0H9	SRCIN1	14DaysPI / 14DaysDMSO	SRC kinase signaling inhibitor 1	protein binding,protein kinase binding,protein domain specific binding	Q9C0H9_K90_M1	FMDHLKSKYPQHALA	GlyGly (K)	3.90873	2.27353e-17	6.17969e-15
Q8WVV5	BTN2A2	14DaysPI / 14DaysDMSO	Butyrophilin subfamily 2 member A2	protein binding	Q8WVV5_K105_M1	GRITFVSKDINRGSV	GlyGly (K)	2.39381	6.10544e-17	1.38585e-14
Q14204	DYNC1H1	14DaysPI / 14DaysDMSO	Cytoplasmic dynein 1 heavy chain 1	RNA binding,protein binding,ATP binding,dynein light chain binding,dynein intermediate chain binding,dynein light intermediate chain binding,ATP-dependent microtubule motor activity, minus-end-directed	Q14204_K1613_M1	DLLGKIQKALGEYLE	GlyGly (K)	3.80274	1.19256e-16	2.37769e-14
O60313	OPA1	14DaysPI / 14DaysDMSO	Dynamin-like 120 kDa protein, mitochondrial	magnesium ion binding,GTPase activity,protein binding,GTP binding,microtubule binding,kinase binding,phosphatidic acid binding,cardiolipin binding	O60313_K663_M1	KLKQWTDKQLPNKAV	GlyGly (K)	2.8026	3.6206e-16	5.93411e-14
Q13347	EIF3I	14DaysPI / 14DaysDMSO	Eukaryotic translation initiation factor 3 subunit I	translation initiation factor activity,protein binding	Q13347_K17_M1	ERSITQIKYNREGDL	GlyGly (K)	3.37276	4.41241e-16	7.00873e-14
Q9P260	RELCH	14DaysPI / 14DaysDMSO	RAB11-binding protein RELCH		Q9P260_K774_M1	APFSSKAKLHGEVPQ	GlyGly (K)	4.45986	4.56447e-16	7.2094e-14
P31150	GDI1	14DaysPI / 14DaysDMSO	Rab GDP dissociation inhibitor alpha	GDP-dissociation inhibitor activity,Rab GDP-dissociation inhibitor activity,GTPase activator activity,protein binding,Rab GTPase binding	P31150_K112_M1	VEGSFVYKGGKIYKV	GlyGly (K)	5.08806	4.61218e-16	7.2711e-14
Q92667	AKAP1	14DaysPI / 14DaysDMSO	A-kinase anchor protein 1, mitochondrial	RNA binding,protein binding,protein kinase A regulatory subunit binding	Q92667_K589_M1	DSCCSLKKTESFQNA	GlyGly (K)	3.29027	5.28827e-16	8.07233e-14
P51957	NEK4	14DaysPI / 14DaysDMSO	Serine/threonine-protein kinase Nek4	protein serine/threonine kinase activity,ATP binding,manganese ion binding	P51957_K146_M1	LTRTNIIKVGDLGIA	GlyGly (K)	4.13306	8.86027e-16	1.2206e-13
Q14964	RAB39A	14DaysPI / 14DaysDMSO	Ras-related protein Rab-39A	GTPase activity,protein binding,GTP binding	Q14964_K60_M1	LLEIEPGKRIKLQLW	GlyGly (K)	4.56853	9.23335e-16	1.25418e-13
Q14204	DYNC1H1	14DaysPI / 14DaysDMSO	Cytoplasmic dynein 1 heavy chain 1	RNA binding,protein binding,ATP binding,dynein light chain binding,dynein intermediate chain binding,dynein light intermediate chain binding,ATP-dependent microtubule motor activity, minus-end-directed	Q14204_K1185_M1	RKIKQFEKQVELYRN	GlyGly (K)	3.92886	1.0623e-15	1.4029e-13
O43175	PHGDH	14DaysPI / 14DaysDMSO	D-3-phosphoglycerate dehydrogenase	phosphoglycerate dehydrogenase activity,electron carrier activity,L-malate dehydrogenase activity,NAD binding	O43175_K384_M1	GLLKEASKQADVNLV	GlyGly (K)	3.9709	1.17144e-15	1.52469e-13
Q9BQI3	EIF2AK1	14DaysPI / 14DaysDMSO	Eukaryotic translation initiation factor 2-alpha kinase 1	eukaryotic translation initiation factor 2alpha kinase activity,ATP binding,heme binding,protein homodimerization activity	Q9BQI3_K618_M1	LNLLSQDKGVRDDGK	GlyGly (K)	3.75417	1.33039e-15	1.69228e-13
O14802	POLR3A	14DaysPI / 14DaysDMSO	DNA-directed RNA polymerase III subunit RPC1	DNA binding,chromatin binding,DNA-directed RNA polymerase activity,metal ion binding,RNA polymerase III activity	O14802_K406_M1	ANINFLRKLVQNGPE	GlyGly (K)	3.7963	2.19507e-15	2.53403e-13
Q9BVG3	TRIM62	14DaysPI / 14DaysDMSO	E3 ubiquitin-protein ligase TRIM62	ubiquitin-protein transferase activity,zinc ion binding	Q9BVG3_K258_M1	LSERLKGKIHETNLT	GlyGly (K)	3.63554	3.27884e-15	3.51638e-13
P24311	COX7B	14DaysPI / 14DaysDMSO	Cytochrome c oxidase subunit 7B, mitochondrial	cytochrome-c oxidase activity	P24311_K75_M1	PVGRVTPKEWRNQ__	GlyGly (K)	3.02016	3.71821e-15	3.87714e-13
Q5QJE6	DNTTIP2	14DaysPI / 14DaysDMSO	Deoxynucleotidyltransferase terminal-interacting protein 2	RNA binding	Q5QJE6_K159_M1	RIVLPTEKTTGARRS	GlyGly (K)	4.74702	3.97957e-15	4.10891e-13
P26196	DDX6	14DaysPI / 14DaysDMSO	Probable ATP-dependent RNA helicase DDX6	RNA binding,RNA helicase activity,ATP-dependent RNA helicase activity,helicase activity,protein binding,ATP binding,protein domain specific binding,cadherin binding	P26196_K86_M1	PPKDLRIKTSDVTST	GlyGly (K)	4.91097	5.59252e-15	5.3678e-13
Q00325	SLC25A3	14DaysPI / 14DaysDMSO	Phosphate carrier protein, mitochondrial	phosphate:proton symporter activity,protein complex binding	Q00325_K355_M1	PEMPESLKKKLGLTQ	GlyGly (K)	3.15601	5.68463e-15	5.43965e-13
Q9H269	VPS16	14DaysPI / 14DaysDMSO	Vacuolar protein sorting-associated protein 16 homolog	actin binding,protein binding,actin filament binding	Q9H269_K362_M1	EYEKESQKADEYLRE	GlyGly (K)	3.92905	6.93252e-15	6.40832e-13
Q04828	AKR1C1	14DaysPI / 14DaysDMSO	Aldo-keto reductase family 1 member C1	alditol:NADP+ 1-oxidoreductase activity,aldo-keto reductase (NADP) activity,protein binding,oxidoreductase activity, acting on NAD(P)H, quinone or similar compound as acceptor,phenanthrene 9,10-monooxygenase activity,carboxylic acid binding,bile acid binding,17-alpha,20-alpha-dihydroxypregn-4-en-3-one dehydrogenase activity,androsterone dehydrogenase (B-specific) activity,ketosteroid monooxygenas…	Q04828_K270_M1	RGVVVLAKSYNEQRI	GlyGly (K)	3.54924	7.74347e-15	7.01135e-13
Q8N5G2	MACO1	14DaysPI / 14DaysDMSO	Macoilin	molecular_function	Q8N5G2_K365_M1	SKSPSTHKDLMENCI	GlyGly (K)	3.85547	9.63918e-15	8.34128e-13
Q16658	FSCN1	14DaysPI / 14DaysDMSO	Fascin	RNA binding,actin binding,protein binding,drug binding,protein binding, bridging,cadherin binding,actin filament binding	Q16658_K471_M1	KVGGRYLKGDHAGVL	GlyGly (K)	3.14328	1.11326e-14	9.39475e-13
Q3SXM5	HSDL1	14DaysPI / 14DaysDMSO	Inactive hydroxysteroid dehydrogenase-like protein 1		Q3SXM5_K64_M1	GSRADLIKQYGRWAV	GlyGly (K)	3.00703	1.2781e-14	1.04978e-12
P36957	DLST	14DaysPI / 14DaysDMSO	Dihydrolipoyllysine-residue succinyltransferase component of 2-oxoglutarate dehydrogenase complex, mitochondrial	dihydrolipoyllysine-residue succinyltransferase activity	P36957_K353_M1	TITELGEKARKNELA	GlyGly (K)	4.50681	1.32136e-14	1.07351e-12
O94805	ACTL6B	14DaysPI / 14DaysDMSO	Actin-like protein 6B	transcription coactivator activity,structural constituent of cytoskeleton	O94805_K106_M1	ILDHTYSKHVKSEPN	GlyGly (K)	3.67027	1.42838e-14	1.1413e-12
Q8NFG4	FLCN	14DaysPI / 14DaysDMSO	Folliculin	guanyl-nucleotide exchange factor activity,protein binding,protein complex binding	Q8NFG4_K100_M1	PGYISHDKETSIKYV	GlyGly (K)	2.28349	1.60881e-14	1.25598e-12
Q7Z4W1	DCXR	14DaysPI / 14DaysDMSO	L-xylulose reductase	oxidoreductase activity, acting on NAD(P)H, quinone or similar compound as acceptor,identical protein binding,L-xylulose reductase (NADP+) activity	Q7Z4W1_K17_M1	VLVTGAGKGIGRGTV	GlyGly (K)	4.24377	1.72136e-14	1.32985e-12
Q13148	TARDBP	14DaysPI / 14DaysDMSO	TAR DNA-binding protein 43	double-stranded DNA binding,transcription factor activity, sequence-specific DNA binding,RNA binding,mRNA 3'-UTR binding,protein binding,identical protein binding	Q13148_K145_M1	DLKTGHSKGFGFVRF	GlyGly (K)	2.93439	1.85992e-14	1.41094e-12
Q14204	DYNC1H1	14DaysPI / 14DaysDMSO	Cytoplasmic dynein 1 heavy chain 1	RNA binding,protein binding,ATP binding,dynein light chain binding,dynein intermediate chain binding,dynein light intermediate chain binding,ATP-dependent microtubule motor activity, minus-end-directed	Q14204_K2094_M1	DFGLRALKSVLVSAG	GlyGly (K)	3.84257	2.02791e-14	1.51651e-12
Q12772	SREBF2	14DaysPI / 14DaysDMSO	Sterol regulatory element-binding protein 2	RNA polymerase II core promoter proximal region sequence-specific DNA binding,transcriptional repressor activity, RNA polymerase II core promoter proximal region sequence-specific binding,protein binding,protein C-terminus binding,protein dimerization activity,E-box binding,C-8 sterol isomerase activity	Q12772_K660_M1	AGFEDEAKTSARDAA	GlyGly (K)	6.02792	2.04775e-14	1.52908e-12
P42025	ACTR1B	14DaysPI / 14DaysDMSO	Beta-centractin	protein binding,ATP binding	P42025_K61_M1	GDLFIGPKAEEHRGL	GlyGly (K)	4.436	2.33452e-14	1.70239e-12
P57723	PCBP4	14DaysPI / 14DaysDMSO	Poly(rC)-binding protein 4	DNA binding,RNA binding,mRNA 3'-UTR binding	P57723_K263_M1	VIGRQGSKISEIRQM	GlyGly (K)	3.06466	2.58882e-14	1.85249e-12
P04035	HMGCR	14DaysPI / 14DaysDMSO	3-hydroxy-3-methylglutaryl-coenzyme A reductase	hydroxymethylglutaryl-CoA reductase (NADPH) activity,protein binding,hydroxymethylglutaryl-CoA reductase activity,protein homodimerization activity,coenzyme binding,protein phosphatase 2A binding,NADPH binding	P04035_K381_M1	MLVRNNQKCDSVEEE	GlyGly (K)	5.41667	2.69794e-14	1.92023e-12
Q9P0I2	EMC3	14DaysPI / 14DaysDMSO	ER membrane protein complex subunit 3	molecular_function	Q9P0I2_K70_M1	ENGKYIPKQSFLTRK	GlyGly (K)	6.76136	2.72411e-14	1.93667e-12
P08237	PFKM	14DaysPI / 14DaysDMSO	ATP-dependent 6-phosphofructokinase, muscle type	6-phosphofructokinase activity,protein binding,ATP binding,protein C-terminus binding,kinase binding,identical protein binding,protein homodimerization activity,metal ion binding,fructose binding	P08237_K10_M1	HEEHHAAKTLGIGKA	GlyGly (K)	4.01534	2.84999e-14	2.00525e-12
O60858	TRIM13	14DaysPI / 14DaysDMSO	E3 ubiquitin-protein ligase TRIM13	ubiquitin-protein transferase activity,signal transducer activity,protein binding,zinc ion binding,ubiquitin protein ligase activity involved in ERAD pathway	O60858_K168_M1	LDTLETSKRKSLQLL	GlyGly (K)	4.12864	3.09986e-14	2.15699e-12
Q8N5G2	MACO1	14DaysPI / 14DaysDMSO	Macoilin	molecular_function	Q8N5G2_K438_M1	ENELLQNKLHNAVQM	GlyGly (K)	3.87059	4.20542e-14	2.75394e-12
P11274	BCR	14DaysPI / 14DaysDMSO	Breakpoint cluster region protein	protein serine/threonine kinase activity,protein tyrosine kinase activity,Rho guanyl-nucleotide exchange factor activity,GTPase activator activity,protein binding,ATP binding,kinase activity	P11274_K1066_M1	VTKRERSKVPYIVRQ	GlyGly (K)	3.0178	5.07285e-14	3.23454e-12
Q13569	TDG	14DaysPI / 14DaysDMSO	G/T mismatch-specific thymine DNA glycosylase	magnesium ion binding,RNA polymerase II transcription cofactor activity,DNA binding,damaged DNA binding,double-stranded DNA binding,uracil DNA N-glycosylase activity,protein kinase C binding,protein binding,ATP binding,transcription factor binding,pyrimidine-specific mismatch base pair DNA N-glycosylase activity,DNA N-glycosylase activity,protein domain specific binding,mismatched DNA binding,sod…	Q13569_K218_M1	GGRILVQKLQKYQPR	GlyGly (K)	2.42372	5.43531e-14	3.41811e-12
Q12816	TRO	14DaysPI / 14DaysDMSO	Trophinin	protein binding	Q12816_K588_M1	TDEFVKQKYLEYKRV	GlyGly (K)	5.10726	5.44803e-14	3.42271e-12
Q5BJD5	TMEM41B	14DaysPI / 14DaysDMSO	Transmembrane protein 41B		Q5BJD5_K182_M1	VYKYLTEKAVKWSQQ	GlyGly (K)	2.5424	5.58589e-14	3.49239e-12
O43929	ORC4	14DaysPI / 14DaysDMSO	Origin recognition complex subunit 4	nucleotide binding,DNA replication origin binding,protein binding,ATP binding	O43929_K52_M1	KHLSELLKRTALHGE	GlyGly (K)	5.48323	6.11465e-14	3.75048e-12
Q96P50	ACAP3	14DaysPI / 14DaysDMSO	Arf-GAP with coiled-coil, ANK repeat and PH domain-containing protein 3	GTPase activator activity,metal ion binding	Q96P50_K401_M1	DTRERGVKGESVLQR	GlyGly (K)	4.57314	6.36278e-14	3.87201e-12
Q14204	DYNC1H1	14DaysPI / 14DaysDMSO	Cytoplasmic dynein 1 heavy chain 1	RNA binding,protein binding,ATP binding,dynein light chain binding,dynein intermediate chain binding,dynein light intermediate chain binding,ATP-dependent microtubule motor activity, minus-end-directed	Q14204_K624_M1	ESLHDKFKVQYPQSQ	GlyGly (K)	3.70262	7.08352e-14	4.22721e-12
O75352	MPDU1	14DaysPI / 14DaysDMSO	Mannose-P-dolichol utilization defect 1 protein	protein binding	O75352_K10_M1	AEADGPLKRLLVPIL	GlyGly (K)	6.13094	7.41516e-14	4.36703e-12
Q15366	PCBP2	14DaysPI / 14DaysDMSO	Poly(rC)-binding protein 2	DNA binding,RNA binding,protein binding,enzyme binding,ubiquitin protein ligase binding	Q15366_K309_M1	IIGRQGAKINEIRQM	GlyGly (K)	2.75216	7.66852e-14	4.47653e-12
Q8N122	RPTOR	14DaysPI / 14DaysDMSO	Regulatory-associated protein of mTOR	RNA polymerase III type 1 promoter DNA binding,RNA polymerase III type 2 promoter DNA binding,RNA polymerase III type 3 promoter DNA binding,TFIIIC-class transcription factor binding,protein binding,protein kinase binding,protein serine/threonine kinase inhibitor activity,protein kinase activator activity,protein binding, bridging,protein complex binding,14-3-3 protein binding	Q8N122_K1008_M1	QAQQVIQKGITRLDD	GlyGly (K)	3.35347	1.03857e-13	5.72486e-12
P24928	POLR2A	14DaysPI / 14DaysDMSO	DNA-directed RNA polymerase II subunit RPB1	DNA binding,RNA binding,DNA-directed RNA polymerase activity,RNA-directed RNA polymerase activity,protein binding,ubiquitin protein ligase binding,metal ion binding,RNA polymerase II activity	P24928_K1350_M1	LMRVLSEKDVDPVRT	GlyGly (K)	3.64516	1.07727e-13	5.88927e-12
Q9UPQ4	TRIM35	14DaysPI / 14DaysDMSO	E3 ubiquitin-protein ligase TRIM35	molecular_function,zinc ion binding	Q9UPQ4_K138_M1	GHRVQPVKDTAHDFR	GlyGly (K)	3.28929	1.13063e-13	6.12916e-12
Q16658	FSCN1	14DaysPI / 14DaysDMSO	Fascin	RNA binding,actin binding,protein binding,drug binding,protein binding, bridging,cadherin binding,actin filament binding	Q16658_K74_M1	GRYLAADKDGNVTCE	GlyGly (K)	3.3702	1.15657e-13	6.23895e-12
O60264	SMARCA5	14DaysPI / 14DaysDMSO	SWI/SNF-related matrix-associated actin-dependent regulator of chromatin subfamily A member 5	DNA binding,helicase activity,protein binding,ATP binding,ATPase activity,nucleosome binding,histone binding	O60264_K319_M1	RIKNEKSKLSEIVRE	GlyGly (K)	2.92085	1.17712e-13	6.33356e-12
P06744	GPI	14DaysPI / 14DaysDMSO	Glucose-6-phosphate isomerase	glucose-6-phosphate isomerase activity,cytokine activity,growth factor activity,intramolecular transferase activity,ubiquitin protein ligase binding,monosaccharide binding	P06744_K454_M1	KELQAAGKSPEDLER	GlyGly (K)	3.22503	1.18366e-13	6.36465e-12
P05141	SLC25A5	14DaysPI / 14DaysDMSO	ADP/ATP translocase 2	RNA binding,ATP:ADP antiporter activity,protein binding,adenine transmembrane transporter activity,ubiquitin protein ligase binding	P05141_K147_M1	RLAADVGKAGAEREF	GlyGly (K)	4.34708	1.2155e-13	6.49529e-12
O43402	EMC8	14DaysPI / 14DaysDMSO	ER membrane protein complex subunit 8	protein binding	O43402_K100_M1	YQANERVKDASPNQV	GlyGly (K)	2.25668	1.31015e-13	6.88913e-12
O60716	CTNND1	14DaysPI / 14DaysDMSO	Catenin delta-1	receptor binding,protein binding,protein kinase binding,cadherin binding	O60716_K728_M1	NEHERVVKAASGALR	GlyGly (K)	2.33715	1.34716e-13	7.06209e-12
Q14204	DYNC1H1	14DaysPI / 14DaysDMSO	Cytoplasmic dynein 1 heavy chain 1	RNA binding,protein binding,ATP binding,dynein light chain binding,dynein intermediate chain binding,dynein light intermediate chain binding,ATP-dependent microtubule motor activity, minus-end-directed	Q14204_K4422_M1	REVKMGAKLLQDVRQ	GlyGly (K)	5.67032	1.49179e-13	7.6872e-12
P07814	EPRS1	14DaysPI / 14DaysDMSO	Bifunctional glutamate/proline--tRNA ligase	glutamate-tRNA ligase activity,proline-tRNA ligase activity,protein binding,ATP binding,zinc ion binding,RNA stem-loop binding,identical protein binding,protein homodimerization activity,GTPase binding	P07814_K498_M1	KIWAFNKKVIDPVAP	GlyGly (K)	3.19795	1.59473e-13	8.12816e-12
Q16891	IMMT	14DaysPI / 14DaysDMSO	MICOS complex subunit MIC60	RNA binding,protein binding	Q16891_K714_M1	AKFVNQLKGESRRVA	GlyGly (K)	3.87199	1.71774e-13	8.62927e-12
P25787	PSMA2	14DaysPI / 14DaysDMSO	Proteasome subunit alpha type-2	threonine-type endopeptidase activity,protein binding	P25787_K53_M1	LATEKKQKSILYDER	GlyGly (K)	2.87523	1.72121e-13	8.64342e-12
Q12893	TMEM115	14DaysPI / 14DaysDMSO	Transmembrane protein 115	molecular_function,protein binding,identical protein binding	Q12893_K289_M1	RRRQLALKALNERLK	GlyGly (K)	3.17027	1.77025e-13	8.84387e-12
Q9NZS9	BFAR	14DaysPI / 14DaysDMSO	Bifunctional apoptosis regulator	protein binding,protein binding, bridging,metal ion binding,ubiquitin protein ligase activity,caspase binding	Q9NZS9_K387_M1	IWSRSELKTVPQRMW	GlyGly (K)	5.7802	1.83804e-13	9.1283e-12
O43314	PPIP5K2	14DaysPI / 14DaysDMSO	Inositol hexakisphosphate and diphosphoinositol-pentakisphosphate kinase 2	inositol-1,3,4,5,6-pentakisphosphate kinase activity,inositol hexakisphosphate kinase activity,inositol heptakisphosphate kinase activity,inositol hexakisphosphate 5-kinase activity,ATP binding,diphosphoinositol-pentakisphosphate kinase activity,inositol hexakisphosphate 1-kinase activity,inositol hexakisphosphate 3-kinase activity	O43314_K801_M1	QDDDTVNKLHPVYSR	GlyGly (K)	3.23523	1.84624e-13	9.16183e-12
Q9BSF8	BTBD10	14DaysPI / 14DaysDMSO	BTB/POZ domain-containing protein 10		Q9BSF8_K356_M1	IENRDVAKSVLKERG	GlyGly (K)	3.16808	1.93502e-13	9.5144e-12
P52272	HNRNPM	14DaysPI / 14DaysDMSO	Heterogeneous nuclear ribonucleoprotein M	RNA binding,protein binding,protein domain specific binding	P52272_K388_M1	KRGEIIAKQGGGGGG	GlyGly (K)	3.08368	2.02328e-13	9.88097e-12
Q6UXN9	WDR82	14DaysPI / 14DaysDMSO	WD repeat-containing protein 82	chromatin binding,protein binding,histone methyltransferase activity (H3-K4 specific)	Q6UXN9_K84_M1	TVVYSSNKIDDTIRY	GlyGly (K)	4.52922	2.05277e-13	1.00056e-11
P42574	CASP3	14DaysPI / 14DaysDMSO	Caspase-3	protease binding,aspartic-type endopeptidase activity,cysteine-type endopeptidase activity,cyclin-dependent protein serine/threonine kinase inhibitor activity,death receptor binding,protein binding,peptidase activity,cysteine-type endopeptidase activator activity involved in apoptotic process,phospholipase A2 activator activity,protein complex binding,cysteine-type endopeptidase activity involved…	P42574_K138_M1	NGPVDLKKITNFFRG	GlyGly (K)	4.22792	2.43289e-13	1.1487e-11
Q12772	SREBF2	14DaysPI / 14DaysDMSO	Sterol regulatory element-binding protein 2	RNA polymerase II core promoter proximal region sequence-specific DNA binding,transcriptional repressor activity, RNA polymerase II core promoter proximal region sequence-specific binding,protein binding,protein C-terminus binding,protein dimerization activity,E-box binding,C-8 sterol isomerase activity	Q12772_K1067_M1	RRTTQSTKHGEVDAW	GlyGly (K)	3.26902	2.63198e-13	1.22331e-11
P41091	EIF2S3	14DaysPI / 14DaysDMSO	Eukaryotic translation initiation factor 2 subunit 3	translation initiation factor activity,GTPase activity,protein binding,GTP binding,translation factor activity, RNA binding,cadherin binding	P41091_K196_M1	QNKIDLVKESQAKEQ	GlyGly (K)	3.04758	2.68362e-13	1.24273e-11
O00499	BIN1	14DaysPI / 14DaysDMSO	Myc box-dependent-interacting protein 1	protein binding,identical protein binding,tau protein binding,actin filament binding,RNA polymerase binding	O00499_K211_M1	QAEEELIKAQKVFEE	GlyGly (K)	2.71512	2.87699e-13	1.31133e-11
Q9BVL2	NUP58	14DaysPI / 14DaysDMSO	Nucleoporin p58/p45	nucleocytoplasmic transporter activity,protein binding,nuclear localization sequence binding,structural constituent of nuclear pore	Q9BVL2_K310_M1	RNTLNIDKLKIETAQ	GlyGly (K)	4.83621	3.2458e-13	1.44983e-11
Q13107	USP4	14DaysPI / 14DaysDMSO	Ubiquitin carboxyl-terminal hydrolase 4	thiol-dependent ubiquitin-specific protease activity,protein binding,adenosine receptor binding,thiol-dependent ubiquitinyl hydrolase activity,identical protein binding,metal ion binding	Q13107_K232_M1	PRQTLQSKSSTAPSR	GlyGly (K)	2.80013	3.27347e-13	1.45909e-11
Q8TC12	RDH11	14DaysPI / 14DaysDMSO	Retinol dehydrogenase 11	retinol dehydrogenase activity,oxidoreductase activity, acting on the CH-OH group of donors, NAD or NADP as acceptor,NADP-retinol dehydrogenase activity	Q8TC12_K55_M1	GANTGIGKETAKELA	GlyGly (K)	2.66499	3.34621e-13	1.48261e-11
O75663	TIPRL	14DaysPI / 14DaysDMSO	TIP41-like protein	protein binding	O75663_K29_M1	ASKTHIMKSADVEKL	GlyGly (K)	3.19484	3.60806e-13	1.57971e-11
Q9P253	VPS18	14DaysPI / 14DaysDMSO	Vacuolar protein sorting-associated protein 18 homolog	actin binding,protein binding,syntaxin binding,protein binding, bridging,metal ion binding	Q9P253_K698_M1	HRVHYDLKYALRLCA	GlyGly (K)	3.30581	3.60859e-13	1.57971e-11
Q9NV96	TMEM30A	14DaysPI / 14DaysDMSO	Cell cycle control protein 50A	protein binding,aminophospholipid transporter activity	Q9NV96_K34_M1	RPDNTAFKQQRLPAW	GlyGly (K)	2.95653	3.8095e-13	1.6536e-11
Q6ZN54	DEF8	14DaysPI / 14DaysDMSO	Differentially expressed in FDCP 8 homolog	metal ion binding	Q6ZN54_K185_M1	RLKLQELKDPNEDEP	GlyGly (K)	3.15752	3.89489e-13	1.68285e-11
P16615	ATP2A2	14DaysPI / 14DaysDMSO	Sarcoplasmic/endoplasmic reticulum calcium ATPase 2	calcium-transporting ATPase activity,calcium ion binding,protein binding,ATP binding,enzyme binding,lutropin-choriogonadotropic hormone receptor binding,S100 protein binding,calcium-transporting ATPase activity involved in regulation of cardiac muscle cell membrane potential	P16615_K712_M1	NDAPALKKAEIGIAM	GlyGly (K)	2.79544	4.13635e-13	1.76391e-11
Q7Z6Z7	HUWE1	14DaysPI / 14DaysDMSO	E3 ubiquitin-protein ligase HUWE1	DNA binding,RNA binding,ubiquitin-protein transferase activity,protein binding,ubiquitin protein ligase activity	Q7Z6Z7_K4116_M1	FVGRIVAKAVYDNRL	GlyGly (K)	3.96496	4.13918e-13	1.76482e-11
O95573	ACSL3	14DaysPI / 14DaysDMSO	Fatty acid CoA ligase Acsl3	long-chain fatty acid-CoA ligase activity,ATP binding,protein kinase binding,protein domain specific binding,decanoate--CoA ligase activity	O95573_K547_M1	YKNEAKTKADFFEDE	GlyGly (K)	2.86404	4.27485e-13	1.80921e-11
Q9Y4D8	HECTD4	14DaysPI / 14DaysDMSO	Probable E3 ubiquitin-protein ligase HECTD4	ubiquitin protein ligase activity	Q9Y4D8_K1085_M1	PAETPACKSASETKV	GlyGly (K)	4.24835	4.40058e-13	1.84816e-11
Q86YR5	GPSM1	14DaysPI / 14DaysDMSO	G-protein-signaling modulator 1	GDP-dissociation inhibitor activity,protein binding	Q86YR5_K90_M1	GRALEYHKHDLLLAR	GlyGly (K)	2.92304	4.66948e-13	1.93913e-11
Q9BZV1	UBXN6	14DaysPI / 14DaysDMSO	UBX domain-containing protein 6	protein binding	Q9BZV1_K202_M1	RKIKLQNKVFQERIN	GlyGly (K)	3.24351	4.82372e-13	1.98723e-11
Q8IXJ6	SIRT2	14DaysPI / 14DaysDMSO	NAD-dependent protein deacetylase sirtuin-2	chromatin binding,histone deacetylase activity,protein binding,transcription factor binding,zinc ion binding,NAD-dependent histone deacetylase activity,protein deacetylase activity,NAD-dependent protein deacetylase activity,histone acetyltransferase binding,histone deacetylase binding,tubulin deacetylase activity,ubiquitin binding,NAD-dependent histone deacetylase activity (H4-K16 specific),NAD+ …	Q8IXJ6_K339_M1	AELLGWKKELEDLVR	GlyGly (K)	3.66673	4.82515e-13	1.98739e-11
Q8N3C0	ASCC3	14DaysPI / 14DaysDMSO	Activating signal cointegrator 1 complex subunit 3	RNA binding,protein binding,ATP binding,ATP-dependent 3'-5' DNA helicase activity	Q8N3C0_K1482_M1	FISSHTEKPVRIVGL	GlyGly (K)	2.49393	4.93521e-13	2.02188e-11
Q9P1Z3	HCN3	14DaysPI / 14DaysDMSO	Potassium/sodium hyperpolarization-activated cyclic nucleotide-gated channel 3	voltage-gated sodium channel activity,voltage-gated potassium channel activity,protein binding,cAMP binding	Q9P1Z3_K202_M1	RLDAEVYKTARALRI	GlyGly (K)	2.93075	5.15097e-13	2.08653e-11
P78371	CCT2	14DaysPI / 14DaysDMSO	T-complex protein 1 subunit beta	protein binding,ATP binding,ubiquitin protein ligase binding,protein binding involved in protein folding,unfolded protein binding	P78371_K119_M1	EAESLIAKKIHPQTI	GlyGly (K)	3.95526	5.23471e-13	2.11569e-11
Q9NR28	DIABLO	14DaysPI / 14DaysDMSO	Diablo homolog, mitochondrial	protein binding	Q9NR28_K146_M1	ARAEMTSKHQEYLKL	GlyGly (K)	1.97472	5.30136e-13	2.13408e-11
Q9Y263	PLAA	14DaysPI / 14DaysDMSO	Phospholipase A-2-activating protein	protein binding,phospholipase A2 activator activity,ubiquitin binding	Q9Y263_K622_M1	DILRLSIKHPSVNEN	GlyGly (K)	4.21731	5.34907e-13	2.1502e-11
Q03001	DST	14DaysPI / 14DaysDMSO	Dystonin	actin binding,integrin binding,calcium ion binding,protein binding,protein C-terminus binding,microtubule plus-end binding	Q03001_K6478_M1	LEKTEQRKQQLDGAL	GlyGly (K)	2.53563	5.35765e-13	2.15262e-11
Q9H0E2	TOLLIP	14DaysPI / 14DaysDMSO	Toll-interacting protein	signal transducer activity,interleukin-1, Type I receptor binding,protein binding,kinase binding,ubiquitin conjugating enzyme binding,ubiquitin protein ligase binding,SUMO binding,Toll-like receptor binding,ubiquitin binding	Q9H0E2_K96_M1	PTAHNGAKNPRWNKV	GlyGly (K)	3.35508	5.42234e-13	2.17376e-11
P37198	NUP62	14DaysPI / 14DaysDMSO	Nuclear pore glycoprotein p62	chromatin binding,nucleocytoplasmic transporter activity,protein binding,phospholipid binding,structural constituent of nuclear pore,kinesin binding,receptor signaling complex scaffold activity,Hsp70 protein binding,SH2 domain binding,ubiquitin binding,thyroid hormone receptor binding,PTB domain binding,Hsp90 protein binding	P37198_K371_M1	TLIENGEKITSLHRE	GlyGly (K)	4.23557	5.93156e-13	2.33486e-11
P08237	PFKM	14DaysPI / 14DaysDMSO	ATP-dependent 6-phosphofructokinase, muscle type	6-phosphofructokinase activity,protein binding,ATP binding,protein C-terminus binding,kinase binding,identical protein binding,protein homodimerization activity,metal ion binding,fructose binding	P08237_K366_M1	TKAMDEKKFDEALKL	GlyGly (K)	3.39514	6.90062e-13	2.64009e-11
Q9NV70	EXOC1	14DaysPI / 14DaysDMSO	Exocyst complex component 1	protein binding,phosphatidylinositol-4,5-bisphosphate binding,GTP-Rho binding	Q9NV70_K288_M1	DLAKGHIKALQEGDL	GlyGly (K)	3.43351	7.17291e-13	2.72034e-11
Q9Y6C9	MTCH2	14DaysPI / 14DaysDMSO	Mitochondrial carrier homolog 2		Q9Y6C9_K100_M1	QHYQESDKGEELGPG	GlyGly (K)	3.94339	7.49858e-13	2.81548e-11
Q07960	ARHGAP1	14DaysPI / 14DaysDMSO	Rho GTPase-activating protein 1	SH3/SH2 adaptor activity,GTPase activator activity,protein binding,SH3 domain binding,Rab GTPase binding,cadherin binding	Q07960_K80_M1	VEVAGDDKYGRKIIV	GlyGly (K)	3.59123	7.6686e-13	2.86652e-11
Q5SQI0	ATAT1	14DaysPI / 14DaysDMSO	Alpha-tubulin N-acetyltransferase 1	lysine N-acetyltransferase activity, acting on acetyl phosphate as donor,tubulin N-acetyltransferase activity,coenzyme binding	Q5SQI0_K56_M1	ELGKASAKAQNLSAP	GlyGly (K)	3.14729	8.23659e-13	3.03565e-11
Q9UI14	RABAC1	14DaysPI / 14DaysDMSO	Prenylated Rab acceptor protein 1	protein binding,protein C-terminus binding,identical protein binding,proline-rich region binding	Q9UI14_K5_M2	___MAAQKDQQKDAE	GlyGly (K)	0.802244	8.67844e-13	3.16428e-11
P08237	PFKM	14DaysPI / 14DaysDMSO	ATP-dependent 6-phosphofructokinase, muscle type	6-phosphofructokinase activity,protein binding,ATP binding,protein C-terminus binding,kinase binding,identical protein binding,protein homodimerization activity,metal ion binding,fructose binding	P08237_K372_M1	KKFDEALKLRGRSFM	GlyGly (K)	3.46371	9.08184e-13	3.27773e-11
Q6ZT12	UBR3	14DaysPI / 14DaysDMSO	E3 ubiquitin-protein ligase UBR3	ubiquitin-protein transferase activity,zinc ion binding,ubiquitin protein ligase activity	Q6ZT12_K1141_M1	AVERILLKAASQSRM	GlyGly (K)	2.94649	9.368e-13	3.35439e-11
P05198	EIF2S1	14DaysPI / 14DaysDMSO	Eukaryotic translation initiation factor 2 subunit 1	RNA binding,translation initiation factor activity,protein binding,ribosome binding	P05198_K106_M1	EDKFTKSKTVYSILR	GlyGly (K)	2.98669	9.37669e-13	3.35677e-11
Q92616	GCN1	14DaysPI / 14DaysDMSO	eIF-2-alpha kinase activator GCN1	RNA binding,translation factor activity, RNA binding,protein kinase regulator activity,protein kinase binding,ribosome binding,cadherin binding	Q92616_K1553_M1	VLTDSHVKVQKAGQQ	GlyGly (K)	4.09685	9.51635e-13	3.39584e-11
Q9UNW9	NOVA2	14DaysPI / 14DaysDMSO	RNA-binding protein Nova-2	RNA binding	Q9UNW9_K445_M1	ARIQISKKGEFLPGT	GlyGly (K)	3.21738	9.53815e-13	3.40067e-11
Q9NXE4	SMPD4	14DaysPI / 14DaysDMSO	Sphingomyelin phosphodiesterase 4	sphingomyelin phosphodiesterase activity,metal ion binding,sphingomyelin phosphodiesterase D activity	Q9NXE4_K453_M1	PWRYAPDKQAPGSDS	GlyGly (K)	2.50557	1.00962e-12	3.56327e-11
Q9BTW9	TBCD	14DaysPI / 14DaysDMSO	Tubulin-specific chaperone D	GTPase activator activity,protein binding,beta-tubulin binding,chaperone binding	Q9BTW9_K221_M1	FITRPDVKQSKMAEF	GlyGly (K)	2.99774	1.02995e-12	3.61682e-11
Q86YR5	GPSM1	14DaysPI / 14DaysDMSO	G-protein-signaling modulator 1	GDP-dissociation inhibitor activity,protein binding	Q86YR5_K393_M1	TSPAASEKPDLAGYE	GlyGly (K)	2.97963	1.07519e-12	3.74025e-11
O96005	CLPTM1	14DaysPI / 14DaysDMSO	Cleft lip and palate transmembrane protein 1	protein binding	O96005_K460_M1	PRLSFKDKSTYIESS	GlyGly (K)	2.78148	1.09954e-12	3.79926e-11
P05198	EIF2S1	14DaysPI / 14DaysDMSO	Eukaryotic translation initiation factor 2 subunit 1	RNA binding,translation initiation factor activity,protein binding,ribosome binding	P05198_K190_M1	RLTPQAVKIRADIEV	GlyGly (K)	3.14871	1.12489e-12	3.86991e-11
Q9Y4A5	TRRAP	14DaysPI / 14DaysDMSO	Transformation/transcription domain-associated protein	transcription cofactor activity,protein binding,kinase activity,thiol-dependent ubiquitinyl hydrolase activity	Q9Y4A5_K897_M1	VAYRVLGKFGGSNRK	GlyGly (K)	3.87285	1.1327e-12	3.89201e-11
Q9ULH0	KIDINS220	14DaysPI / 14DaysDMSO	Kinase D-interacting substrate of 220 kDa	protein kinase regulator activity,PDZ domain binding	Q9ULH0_K746_M1	EGFMKVLKCEVELMA	GlyGly (K)	-0.893651	1.21061e-12	4.09939e-11
P24928	POLR2A	14DaysPI / 14DaysDMSO	DNA-directed RNA polymerase II subunit RPB1	DNA binding,RNA binding,DNA-directed RNA polymerase activity,RNA-directed RNA polymerase activity,protein binding,ubiquitin protein ligase binding,metal ion binding,RNA polymerase II activity	P24928_K1014_M1	IKVVEGVKELSKKLV	GlyGly (K)	4.33912	1.21258e-12	4.10442e-11
Q5T4S7	UBR4	14DaysPI / 14DaysDMSO	E3 ubiquitin-protein ligase UBR4	ubiquitin-protein transferase activity,protein binding,calmodulin binding,zinc ion binding	Q5T4S7_K3492_M1	KLKEYSQKAVEILRT	GlyGly (K)	5.95437	1.23299e-12	4.1601e-11
P61221	ABCE1	14DaysPI / 14DaysDMSO	ATP-binding cassette sub-family E member 1	iron ion binding,protein binding,ATP binding,ATPase activity,ribosomal small subunit binding,endoribonuclease inhibitor activity	P61221_K419_M1	KPQKISPKSTGSVRQ	GlyGly (K)	3.94994	1.26093e-12	4.23512e-11
Q86YR5	GPSM1	14DaysPI / 14DaysDMSO	G-protein-signaling modulator 1	GDP-dissociation inhibitor activity,protein binding	Q86YR5_K159_M1	IGNVYHAKGKQLSWN	GlyGly (K)	3.26763	1.2809e-12	4.28564e-11
Q8N668	COMMD1	14DaysPI / 14DaysDMSO	COMM domain-containing protein 1	copper ion binding,protein binding,phosphatidylinositol-4,5-bisphosphate binding,phosphatidylinositol-3,4,5-trisphosphate binding,identical protein binding,protein homodimerization activity,phosphatidylinositol-3,4-bisphosphate binding,phosphatidic acid binding,phosphatidylinositol-3,5-bisphosphate binding	Q8N668_K82_M1	FLTAQTKKQGGITSD	GlyGly (K)	2.62525	1.30775e-12	4.35958e-11
O00425	IGF2BP3	14DaysPI / 14DaysDMSO	Insulin-like growth factor 2 mRNA-binding protein 3	RNA binding,mRNA 3'-UTR binding,protein binding,translation regulator activity,mRNA 5'-UTR binding	O00425_K429_M1	GKQGQHIKQLSRFAG	GlyGly (K)	1.61534	1.30784e-12	4.35958e-11
Q96EK5	KIFBP	14DaysPI / 14DaysDMSO	KIF-binding protein	protein binding,kinesin binding	Q96EK5_K193_M1	RFLPEEEKLTEQERS	GlyGly (K)	4.35205	1.32971e-12	4.42315e-11
Q6IA86	ELP2	14DaysPI / 14DaysDMSO	Elongator complex protein 2	protein kinase binding,RNA polymerase II core binding	Q6IA86_K256_M1	DDDNIRLKENTFTIE	GlyGly (K)	3.53787	1.46205e-12	4.76592e-11
Q12772	SREBF2	14DaysPI / 14DaysDMSO	Sterol regulatory element-binding protein 2	RNA polymerase II core promoter proximal region sequence-specific DNA binding,transcriptional repressor activity, RNA polymerase II core promoter proximal region sequence-specific binding,protein binding,protein C-terminus binding,protein dimerization activity,E-box binding,C-8 sterol isomerase activity	Q12772_K817_M1	RAIESLVKPQAKKKA	GlyGly (K)	3.68749	1.46728e-12	4.78051e-11
Q13347	EIF3I	14DaysPI / 14DaysDMSO	Eukaryotic translation initiation factor 3 subunit I	translation initiation factor activity,protein binding	Q13347_K2_M1	______MKPILLQGH	GlyGly (K)	3.72349	1.49764e-12	4.85871e-11
Q8ND24	RNF214	14DaysPI / 14DaysDMSO	RING finger protein 214	metal ion binding	Q8ND24_K331_M1	EMELDRLKNQDGEIN	GlyGly (K)	2.88122	1.57049e-12	5.05151e-11
O60337	MARCHF6	14DaysPI / 14DaysDMSO	E3 ubiquitin-protein ligase MARCHF6	ubiquitin-protein transferase activity,protein binding,zinc ion binding,enzyme binding,ubiquitin conjugating enzyme binding,ubiquitin protein ligase activity involved in ERAD pathway,ubiquitin-specific protease binding	O60337_K550_M1	GHTRQWLKGLVRAWT	GlyGly (K)	2.41611	1.5871e-12	5.09649e-11
Q5VV17	OTUD1	14DaysPI / 14DaysDMSO	OTU domain-containing protein 1	thiol-dependent ubiquitin-specific protease activity	Q5VV17_K327_M1	CLYRAVSKTVYGDQS	GlyGly (K)	3.31826	1.67035e-12	5.3173e-11
Q14204	DYNC1H1	14DaysPI / 14DaysDMSO	Cytoplasmic dynein 1 heavy chain 1	RNA binding,protein binding,ATP binding,dynein light chain binding,dynein intermediate chain binding,dynein light intermediate chain binding,ATP-dependent microtubule motor activity, minus-end-directed	Q14204_K681_M1	ENHVEGQKLKQDGDS	GlyGly (K)	3.90137	1.68434e-12	5.3522e-11
P46977	STT3A	14DaysPI / 14DaysDMSO	Dolichyl-diphosphooligosaccharide--protein glycosyltransferase subunit STT3A	dolichyl-diphosphooligosaccharide-protein glycotransferase activity,protein binding,metal ion binding	P46977_K655_M1	GQVYTEAKRPPGFDR	GlyGly (K)	3.72173	1.70193e-12	5.4019e-11
O95140	MFN2	14DaysPI / 14DaysDMSO	Mitofusin-2	GTPase activity,protein binding,GTP binding,ubiquitin protein ligase binding	O95140_K420_M1	QDYKLRIKQITEEVE	GlyGly (K)	2.45053	1.71549e-12	5.43544e-11
Q49AN0	CRY2	14DaysPI / 14DaysDMSO	Cryptochrome-2	transcription regulatory region sequence-specific DNA binding,transcription factor activity, transcription factor binding,DNA binding,damaged DNA binding,single-stranded DNA binding,protein binding,blue light photoreceptor activity,phosphatase binding,FAD binding,deoxyribodipyrimidine photo-lyase activity,DNA (6-4) photolyase activity	Q49AN0_K504_M1	RLNIERMKQIYQQLS	GlyGly (K)	4.39919	1.74429e-12	5.50938e-11
Q8IZQ1	WDFY3	14DaysPI / 14DaysDMSO	WD repeat and FYVE domain-containing protein 3	beta-N-acetylglucosaminylglycopeptide beta-1,4-galactosyltransferase activity,protein binding,1-phosphatidylinositol binding,metal ion binding	Q8IZQ1_K2211_M1	WTELIHSKKQVLEEL	GlyGly (K)	3.68526	1.80273e-12	5.66277e-11
Q8N1F7	NUP93	14DaysPI / 14DaysDMSO	Nuclear pore complex protein Nup93	protein binding,structural constituent of nuclear pore	Q8N1F7_K718_M1	FDIIERLKLVPLNQE	GlyGly (K)	3.06995	1.8175e-12	5.69215e-11
P78527	PRKDC	14DaysPI / 14DaysDMSO	DNA-dependent protein kinase catalytic subunit	double-stranded DNA binding,RNA binding,protein kinase activity,protein serine/threonine kinase activity,DNA-dependent protein kinase activity,protein binding,ATP binding,transcription factor binding,enzyme binding,protein domain specific binding	P78527_K2829_M1	KFKTLSEKNNITQKL	GlyGly (K)	2.75429	1.92593e-12	5.95705e-11
P28072	PSMB6	14DaysPI / 14DaysDMSO	Proteasome subunit beta type-6	endopeptidase activity,threonine-type endopeptidase activity,cadherin binding	P28072_K67_M1	IANRVTDKLTPIHDR	GlyGly (K)	5.40686	1.93826e-12	5.99225e-11
P50991	CCT4	14DaysPI / 14DaysDMSO	T-complex protein 1 subunit delta	RNA binding,protein binding,ATP binding,protein binding involved in protein folding,unfolded protein binding	P50991_K395_M1	IVVRGSNKLVIEEAE	GlyGly (K)	5.29876	1.96905e-12	6.07105e-11
Q96JH7	VCPIP1	14DaysPI / 14DaysDMSO	Deubiquitinating protein VCPIP1	thiol-dependent ubiquitin-specific protease activity	Q96JH7_K243_M1	HALRENLKQHFQQHL	GlyGly (K)	3.29531	1.97308e-12	6.08052e-11
Q86UX6	STK32C	14DaysPI / 14DaysDMSO	Serine/threonine-protein kinase 32C	protein serine/threonine kinase activity,ATP binding,metal ion binding	Q86UX6_K331_M1	EMVALLRKLLTVNPE	GlyGly (K)	2.6841	2.01459e-12	6.19028e-11
Q9ULP0	NDRG4	14DaysPI / 14DaysDMSO	Protein NDRG4	molecular_function,protein binding	Q9ULP0_K223_M1	PGTVPNAKTLRCPVM	GlyGly (K)	2.73341	2.13433e-12	6.50434e-11
Q13098	GPS1	14DaysPI / 14DaysDMSO	COP9 signalosome complex subunit 1	GTPase inhibitor activity,protein binding	Q13098_K248_M1	QTQAILTKLKCAAGL	GlyGly (K)	3.45447	2.14824e-12	6.53565e-11
O14980	XPO1	14DaysPI / 14DaysDMSO	Exportin-1	RNA binding,nuclear export signal receptor activity,transporter activity,nucleocytoplasmic transporter activity,protein binding,Ran GTPase binding,protein transporter activity,protein domain specific binding	O14980_K446_M1	EVVREFMKDTDSINL	GlyGly (K)	2.76875	2.28039e-12	6.84442e-11
O60524	NEMF	14DaysPI / 14DaysDMSO	Nuclear export mediator factor NEMF		O60524_K245_M1	TTSNFSGKGYIIQKR	GlyGly (K)	3.1513	2.37817e-12	7.08062e-11
O14933	UBE2L6	14DaysPI / 14DaysDMSO	Ubiquitin/ISG15-conjugating enzyme E2 L6	ubiquitin-protein transferase activity,protein binding,ISG15 transferase activity,ubiquitin binding	O14933_K138_M1	QNPELFRKNAEEFTL	GlyGly (K)	4.55097	2.56371e-12	7.52642e-11
Q6NUK1	SLC25A24	14DaysPI / 14DaysDMSO	Calcium-binding mitochondrial carrier protein SCaMC-1	ATP transmembrane transporter activity,calcium ion binding,ADP transmembrane transporter activity	Q6NUK1_K285_M1	LLTEEGQKIGTFERF	GlyGly (K)	3.08547	2.59922e-12	7.60411e-11
P61803	DAD1	14DaysPI / 14DaysDMSO	Dolichyl-diphosphooligosaccharide--protein glycosyltransferase subunit DAD1	oligosaccharyl transferase activity,dolichyl-diphosphooligosaccharide-protein glycotransferase activity	P61803_K82_M1	IQINPQNKADFQGIS	GlyGly (K)	2.26989	2.61437e-12	7.6392e-11
Q9H169	STMN4	14DaysPI / 14DaysDMSO	Stathmin-4	tubulin binding	Q9H169_K96_M1	PSLEEIQKKLEAAEE	GlyGly (K)	3.41951	2.63943e-12	7.69675e-11
Q8IZQ1	WDFY3	14DaysPI / 14DaysDMSO	WD repeat and FYVE domain-containing protein 3	beta-N-acetylglucosaminylglycopeptide beta-1,4-galactosyltransferase activity,protein binding,1-phosphatidylinositol binding,metal ion binding	Q8IZQ1_K2272_M1	LAPTTQSKLSRVSSG	GlyGly (K)	4.1151	2.78995e-12	8.03718e-11
Q9BY50	SEC11C	14DaysPI / 14DaysDMSO	Signal peptidase complex catalytic subunit SEC11C	peptidase activity,serine-type peptidase activity	Q9BY50_K122_M1	EKDNGDIKFLTKGDN	GlyGly (K)	3.27845	2.82578e-12	8.10248e-11
P33121	ACSL1	14DaysPI / 14DaysDMSO	Long-chain-fatty-acid--CoA ligase 1	long-chain fatty acid-CoA ligase activity,ATP binding,decanoate--CoA ligase activity	P33121_K207_M1	VDKPEKAKLLLEGVE	GlyGly (K)	2.22309	2.86783e-12	8.19696e-11
P08237	PFKM	14DaysPI / 14DaysDMSO	ATP-dependent 6-phosphofructokinase, muscle type	6-phosphofructokinase activity,protein binding,ATP binding,protein C-terminus binding,kinase binding,identical protein binding,protein homodimerization activity,metal ion binding,fructose binding	P08237_K144_M1	SDLQKAGKITDEEAT	GlyGly (K)	3.16402	2.86906e-12	8.19726e-11
Q9ULW6	NAP1L2	14DaysPI / 14DaysDMSO	Nucleosome assembly protein 1-like 2	chromatin binding,protein binding,histone binding	Q9ULW6_K260_M1	TLTPLIKKYDEPILK	GlyGly (K)	5.04957	2.86955e-12	8.19726e-11
Q16850	CYP51A1	14DaysPI / 14DaysDMSO	Lanosterol 14-alpha demethylase	iron ion binding,sterol 14-demethylase activity,heme binding	Q16850_K183_M1	QHVSIIEKETKEYFE	GlyGly (K)	1.78989	2.88812e-12	8.23908e-11
Q93050	ATP6V0A1	14DaysPI / 14DaysDMSO	V-type proton ATPase 116 kDa subunit a1	protein binding,proton-transporting ATPase activity, rotational mechanism,ATPase binding	Q93050_K366_M1	QTPPTYNKTNKFTYG	GlyGly (K)	6.37802	2.91719e-12	8.30417e-11
Q7Z7L7	ZER1	14DaysPI / 14DaysDMSO	Protein zer-1 homolog	ubiquitin-protein transferase activity	Q7Z7L7_K247_M1	RVIVQLHKLRHLDIS	GlyGly (K)	2.96011	2.99346e-12	8.48013e-11
Q9UL54	TAOK2	14DaysPI / 14DaysDMSO	Serine/threonine-protein kinase TAO2	protein serine/threonine kinase activity,MAP kinase kinase kinase activity,ATP binding,mitogen-activated protein kinase kinase binding,neuropilin binding	Q9UL54_K277_M1	PTSEVLLKHRFVLRE	GlyGly (K)	3.64201	3.11497e-12	8.75845e-11
O00232	PSMD12	14DaysPI / 14DaysDMSO	26S proteasome non-ATPase regulatory subunit 12		O00232_K147_M1	IERARLTKTLATIKE	GlyGly (K)	3.44734	3.21177e-12	8.98155e-11
Q8TEL6	TRPC4AP	14DaysPI / 14DaysDMSO	Short transient receptor potential channel 4-associated protein	calcium channel activity,protein binding,phosphatase binding	Q8TEL6_K602_M1	DAFKRFNKYINTDAK	GlyGly (K)	3.89103	3.22706e-12	9.01833e-11
Q9UJX3	ANAPC7	14DaysPI / 14DaysDMSO	Anaphase-promoting complex subunit 7	protein phosphatase binding	Q9UJX3_K482_M1	YIKAVVKKAELLSRE	GlyGly (K)	3.54477	3.36757e-12	9.32155e-11
Q12772	SREBF2	14DaysPI / 14DaysDMSO	Sterol regulatory element-binding protein 2	RNA polymerase II core promoter proximal region sequence-specific DNA binding,transcriptional repressor activity, RNA polymerase II core promoter proximal region sequence-specific binding,protein binding,protein C-terminus binding,protein dimerization activity,E-box binding,C-8 sterol isomerase activity	Q12772_K386_M1	YLQQVNHKLRQENMV	GlyGly (K)	3.55142	3.38458e-12	9.35897e-11
Q9BSB4	ATG101	14DaysPI / 14DaysDMSO	Autophagy-related protein 101	protein binding,protein complex binding,identical protein binding	Q9BSB4_K78_M1	ELDRALRKVVGEFKD	GlyGly (K)	2.69662	3.4538e-12	9.50246e-11
Q13509	TUBB3	14DaysPI / 14DaysDMSO	Tubulin beta-3 chain	GTPase activity,structural constituent of cytoskeleton,protein binding,GTP binding,peptide binding	Q13509_K324_M1	FRGRMSMKEVDEQML	GlyGly (K)	1.62148	3.75276e-12	1.01675e-10
Q92616	GCN1	14DaysPI / 14DaysDMSO	eIF-2-alpha kinase activator GCN1	RNA binding,translation factor activity, RNA binding,protein kinase regulator activity,protein kinase binding,ribosome binding,cadherin binding	Q92616_K308_M1	KGLAGHLKSNSPRLM	GlyGly (K)	5.09197	3.94966e-12	1.05869e-10
Q7Z478	DHX29	14DaysPI / 14DaysDMSO	ATP-dependent RNA helicase DHX29	RNA binding,translation initiation factor activity,ATP-dependent RNA helicase activity,ATP binding,ribosomal small subunit binding,cadherin binding	Q7Z478_K401_M1	SPNPSFEKVPVGRYW	GlyGly (K)	3.77223	4.04282e-12	1.07604e-10
Q86WA8	LONP2	14DaysPI / 14DaysDMSO	Lon protease homolog 2, peroxisomal	protease binding,ATP-dependent peptidase activity,serine-type endopeptidase activity,receptor binding,protein binding,ATP binding,peptidase activity,enzyme binding	Q86WA8_K578_M1	ICRAVAVKVAEGQHK	GlyGly (K)	2.64223	4.11208e-12	1.09113e-10
Q8NE71	ABCF1	14DaysPI / 14DaysDMSO	ATP-binding cassette sub-family F member 1	RNA binding,protein binding,ATP binding,translation factor activity, RNA binding,ATPase activity	Q8NE71_K347_M1	KGKTTLLKHIANRAL	GlyGly (K)	3.14478	4.30111e-12	1.13153e-10
O14715	RGPD8	14DaysPI / 14DaysDMSO	RANBP2-like and GRIP domain-containing protein 8	Ran GTPase binding	O14715_K609_M1	RSVHYWKKVLPLLKI	GlyGly (K)	5.09204	4.51264e-12	1.1759e-10
P51532	SMARCA4	14DaysPI / 14DaysDMSO	Transcription activator BRG1	RNA polymerase II transcription coactivator activity,RNA polymerase I CORE element sequence-specific DNA binding,p53 binding,transcription coactivator activity,transcription corepressor activity,helicase activity,protein binding,ATP binding,DNA-dependent ATPase activity,transcription factor binding,Tat protein binding,protein N-terminus binding,androgen receptor binding,DNA polymerase binding,lys…	P51532_K1131_M1	LRLDGTTKAEDRGML	GlyGly (K)	2.4259	4.61113e-12	1.19637e-10
P40227	CCT6A	14DaysPI / 14DaysDMSO	T-complex protein 1 subunit zeta	RNA binding,protein binding,ATP binding,protein binding involved in protein folding,unfolded protein binding,WD40-repeat domain binding	P40227_K199_M1	EIMEMKHKSETDTSL	GlyGly (K)	3.00654	4.64805e-12	1.20347e-10
Q6P2E9	EDC4	14DaysPI / 14DaysDMSO	Enhancer of mRNA-decapping protein 4	protein binding	Q6P2E9_K119_M1	ARGSNKVKIQPVAKY	GlyGly (K)	2.079	4.66825e-12	1.20759e-10
O95476	CTDNEP1	14DaysPI / 14DaysDMSO	CTD nuclear envelope phosphatase 1	protein serine/threonine phosphatase activity,protein binding	O95476_K101_M1	ILKVVIDKHPVRFFV	GlyGly (K)	1.94932	4.74218e-12	1.22333e-10
Q8TDZ2	MICAL1	14DaysPI / 14DaysDMSO	[F-actin]-monooxygenase MICAL1	actin binding,monooxygenase activity,protein binding,oxidoreductase activity, acting on paired donors, with incorporation or reduction of molecular oxygen, NAD(P)H as one donor, and incorporation of one atom of oxygen,SH3 domain binding,Rab GTPase binding,protein kinase binding,metal ion binding,FAD binding	Q8TDZ2_K1022_M1	MNREENLKTAADRQA	GlyGly (K)	1.45356	4.80279e-12	1.23631e-10
Q9H936	SLC25A22	14DaysPI / 14DaysDMSO	Mitochondrial glutamate carrier 1	hydrogen:amino acid symporter activity,L-glutamate transmembrane transporter activity,high-affinity glutamate transmembrane transporter activity	Q9H936_K100_M1	QLSKDGQKLTLLKEM	GlyGly (K)	1.67089	4.90424e-12	1.25639e-10
P31749	AKT1	14DaysPI / 14DaysDMSO	RAC-alpha serine/threonine-protein kinase	protein kinase activity,protein serine/threonine kinase activity,protein serine/threonine/tyrosine kinase activity,protein kinase C binding,protein binding,ATP binding,phosphatidylinositol-3,4,5-trisphosphate binding,kinase activity,enzyme binding,nitric-oxide synthase regulator activity,GTPase activating protein binding,identical protein binding,protein homodimerization activity,phosphatidylinos…	P31749_K400_M1	GGGSEDAKEIMQHRF	GlyGly (K)	3.45913	5.12928e-12	1.30084e-10
Q12772	SREBF2	14DaysPI / 14DaysDMSO	Sterol regulatory element-binding protein 2	RNA polymerase II core promoter proximal region sequence-specific DNA binding,transcriptional repressor activity, RNA polymerase II core promoter proximal region sequence-specific binding,protein binding,protein C-terminus binding,protein dimerization activity,E-box binding,C-8 sterol isomerase activity	Q12772_K579_M1	VTFWRHRKQADLDLA	GlyGly (K)	2.52469	5.29687e-12	1.33622e-10
Q8NBU5	ATAD1	14DaysPI / 14DaysDMSO	Outer mitochondrial transmembrane helix translocase	ATP binding,ATPase activity	Q8NBU5_K274_M1	AILKLILKNENVDRH	GlyGly (K)	3.14234	5.33539e-12	1.34392e-10
O75569	PRKRA	14DaysPI / 14DaysDMSO	Interferon-inducible double-stranded RNA-dependent protein kinase activator A	RNA binding,double-stranded RNA binding,protein binding,enzyme activator activity,enzyme binding,identical protein binding,protein homodimerization activity,pre-miRNA binding	O75569_K156_M1	QEGGPAHKREYTTIC	GlyGly (K)	3.69724	5.43356e-12	1.36359e-10
Q9BY32	ITPA	14DaysPI / 14DaysDMSO	Inosine triphosphate pyrophosphatase	nucleotide binding,NADH pyrophosphatase activity,dITP diphosphatase activity,ITP diphosphatase activity,XTP diphosphatase activity,identical protein binding,metal ion binding,nucleoside-triphosphate diphosphatase activity	Q9BY32_K8_M1	MAASLVGKKIVFVTG	GlyGly (K)	2.48701	5.44726e-12	1.36636e-10
Q8IZQ1	WDFY3	14DaysPI / 14DaysDMSO	WD repeat and FYVE domain-containing protein 3	beta-N-acetylglucosaminylglycopeptide beta-1,4-galactosyltransferase activity,protein binding,1-phosphatidylinositol binding,metal ion binding	Q8IZQ1_K1006_M1	DNHYRISKSLVKSAE	GlyGly (K)	3.3445	5.47157e-12	1.37096e-10
Q8N5G2	MACO1	14DaysPI / 14DaysDMSO	Macoilin	molecular_function	Q8N5G2_K241_M1	NGGIPANKKLSTTLP	GlyGly (K)	2.77083	5.7322e-12	1.42326e-10
Q14318	FKBP8	14DaysPI / 14DaysDMSO	Peptidyl-prolyl cis-trans isomerase FKBP8	peptidyl-prolyl cis-trans isomerase activity,protein binding,FK506 binding,identical protein binding,metal ion binding,disordered domain specific binding	Q14318_K334_M1	PILRAALKLEPSNKT	GlyGly (K)	2.54878	5.85755e-12	1.4501e-10
Q7L5Y9	MAEA	14DaysPI / 14DaysDMSO	E3 ubiquitin-protein transferase MAEA	actin binding,ubiquitin-protein transferase activity	Q7L5Y9_K223_M1	DAVRHARKHFSQAEG	GlyGly (K)	6.0183	6.03094e-12	1.48559e-10
Q9H061	TMEM126A	14DaysPI / 14DaysDMSO	Transmembrane protein 126A	molecular_function	Q9H061_K20_M1	TIVDISRKINQLPEA	GlyGly (K)	4.53398	6.10877e-12	1.49993e-10
Q9HC62	SENP2	14DaysPI / 14DaysDMSO	Sentrin-specific protease 2	endopeptidase activity,protein binding,SUMO-specific protease activity,protein domain specific binding,SUMO-specific endopeptidase activity,SUMO-specific isopeptidase activity	Q9HC62_K447_M1	TFFYPKLKSGGYQAV	GlyGly (K)	3.13241	6.18893e-12	1.51651e-10
P54577	YARS1	14DaysPI / 14DaysDMSO	Tyrosine--tRNA ligase, cytoplasmic	tRNA binding,RNA binding,tyrosine-tRNA ligase activity,signal transducer activity,interleukin-8 receptor binding,protein binding,ATP binding	P54577_K10_M1	DAPSPEEKLHLITRN	GlyGly (K)	4.41025	6.33668e-12	1.5443e-10
O95996	APC2	14DaysPI / 14DaysDMSO	Adenomatous polyposis coli protein 2	protein binding,beta-catenin binding,microtubule binding	O95996_K19_M1	VRQVEALKAENSHLR	GlyGly (K)	4.43981	6.39413e-12	1.55425e-10
P48643	CCT5	14DaysPI / 14DaysDMSO	T-complex protein 1 subunit epsilon	mRNA 3'-UTR binding,protein binding,ATP binding,G-protein beta-subunit binding,protein binding involved in protein folding,mRNA 5'-UTR binding,beta-tubulin binding,unfolded protein binding	P48643_K223_M1	GGRLEDTKLIKGVIV	GlyGly (K)	5.5531	6.45776e-12	1.56702e-10
P55061	TMBIM6	14DaysPI / 14DaysDMSO	Bax inhibitor 1	protein binding,enzyme binding,ubiquitin protein ligase binding,endoribonuclease inhibitor activity	P55061_K7_M1	_MNIFDRKINFDALL	GlyGly (K)	3.09443	6.48452e-12	1.57221e-10
Q8TDZ2	MICAL1	14DaysPI / 14DaysDMSO	[F-actin]-monooxygenase MICAL1	actin binding,monooxygenase activity,protein binding,oxidoreductase activity, acting on paired donors, with incorporation or reduction of molecular oxygen, NAD(P)H as one donor, and incorporation of one atom of oxygen,SH3 domain binding,Rab GTPase binding,protein kinase binding,metal ion binding,FAD binding	Q8TDZ2_K1036_M1	AEDQVLRKLVDLVNQ	GlyGly (K)	2.2956	6.56686e-12	1.58874e-10
Q96CP6	GRAMD1A	14DaysPI / 14DaysDMSO	Protein Aster-A	protein binding	Q96CP6_K99_M1	DFRKLFSKLPEAERL	GlyGly (K)	4.01835	6.75197e-12	1.62372e-10
O95864	FADS2	14DaysPI / 14DaysDMSO	Acyl-CoA 6-desaturase	stearoyl-CoA 9-desaturase activity,linoleoyl-CoA desaturase activity	O95864_K42_M1	RWLVIDRKVYNITKW	GlyGly (K)	2.42238	6.82332e-12	1.63947e-10
O43175	PHGDH	14DaysPI / 14DaysDMSO	D-3-phosphoglycerate dehydrogenase	phosphoglycerate dehydrogenase activity,electron carrier activity,L-malate dehydrogenase activity,NAD binding	O43175_K21_M1	SLDPCCRKILQDGGL	GlyGly (K)	3.91783	6.85627e-12	1.64566e-10
Q8N3C0	ASCC3	14DaysPI / 14DaysDMSO	Activating signal cointegrator 1 complex subunit 3	RNA binding,protein binding,ATP binding,ATP-dependent 3'-5' DNA helicase activity	Q8N3C0_K1709_M1	VILVHDIKKDFYKKF	GlyGly (K)	3.17967	6.88787e-12	1.65183e-10
O60524	NEMF	14DaysPI / 14DaysDMSO	Nuclear export mediator factor NEMF		O60524_K520_M1	QTVTSIQKARKVYWF	GlyGly (K)	3.48062	6.89201e-12	1.65267e-10
P45983	MAPK8	14DaysPI / 14DaysDMSO	Mitogen-activated protein kinase 8	protein serine/threonine kinase activity,JUN kinase activity,protein binding,ATP binding,kinase activity,enzyme binding,histone deacetylase regulator activity,histone deacetylase binding	P45983_K265_M1	TYVENRPKYAGYSFE	GlyGly (K)	2.71413	7.1935e-12	1.71259e-10
O95219	SNX4	14DaysPI / 14DaysDMSO	Sorting nexin-4	epidermal growth factor receptor binding,insulin receptor binding,protein binding,phosphatidylinositol binding,transferrin receptor binding,leptin receptor binding	O95219_K339_M1	AQDLASKKQQCEELV	GlyGly (K)	3.5342	7.30401e-12	1.73464e-10
P50613	CDK7	14DaysPI / 14DaysDMSO	Cyclin-dependent kinase 7	transcription coactivator activity,protein kinase activity,protein serine/threonine kinase activity,cyclin-dependent protein serine/threonine kinase activity,protein binding,ATP binding,protein C-terminus binding,DNA-dependent ATPase activity,RNA polymerase II carboxy-terminal domain kinase activity,kinase activity,androgen receptor binding	P50613_K328_M1	SNPALAIKRKRTEAL	GlyGly (K)	3.96714	7.39354e-12	1.75214e-10
Q9UBK9	UXT	14DaysPI / 14DaysDMSO	Protein UXT	RNA polymerase II transcription corepressor activity,chromatin binding,protein binding,microtubule binding,beta-tubulin binding,actin filament binding	Q9UBK9_K154_M1	GLQNFPEKPHH____	GlyGly (K)	3.62682	7.67414e-12	1.80639e-10
Q9P2F8	SIPA1L2	14DaysPI / 14DaysDMSO	Signal-induced proliferation-associated 1-like protein 2	GTPase activator activity	Q9P2F8_K1057_M1	EGTPCEYKTPFRRNT	GlyGly (K)	4.29419	7.72808e-12	1.81637e-10
Q86X10	RALGAPB	14DaysPI / 14DaysDMSO	Ral GTPase-activating protein subunit beta	GTPase activator activity,protein heterodimerization activity	Q86X10_K1469_M1	KITDIVNKYRNKQLE	GlyGly (K)	3.85597	8.01985e-12	1.86838e-10
Q9H1K0	RBSN	14DaysPI / 14DaysDMSO	Rabenosyn-5	nucleic acid binding,protein binding,zinc ion binding,Rab GTPase binding	Q9H1K0_K292_M1	CMEKVDQKAPEYIRM	GlyGly (K)	3.68895	8.6389e-12	1.98817e-10
Q16555	DPYSL2	14DaysPI / 14DaysDMSO	Dihydropyrimidinase-related protein 2	dihydropyrimidinase activity,protein binding,microtubule binding,identical protein binding	Q16555_K374_M1	DKAVVTGKMDENQFV	GlyGly (K)	3.14427	8.67179e-12	1.99432e-10
Q9BV86	NTMT1	14DaysPI / 14DaysDMSO	N-terminal Xaa-Pro-Lys N-methyltransferase 1	protein binding,protein methyltransferase activity,histone methyltransferase activity,N-terminal protein N-methyltransferase activity	Q9BV86_K109_M1	TYLGEEGKRVRNYFC	GlyGly (K)	2.94383	8.804e-12	2.01829e-10
Q53HC5	KLHL26	14DaysPI / 14DaysDMSO	Kelch-like protein 26	ubiquitin-protein transferase activity	Q53HC5_K329_M1	SDRSVSSKVYQLPEP	GlyGly (K)	3.62533	8.9141e-12	2.03723e-10
Q9Y679	AUP1	14DaysPI / 14DaysDMSO	Lipid droplet-regulating VLDL assembly factor AUP1	protein binding,ubiquitin binding,ubiquitin-protein transferase activator activity	Q9Y679_K143_M1	GELVESLKRFCASTR	GlyGly (K)	3.23031	9.03136e-12	2.06011e-10
P15927	RPA2	14DaysPI / 14DaysDMSO	Replication protein A 32 kDa subunit	damaged DNA binding,single-stranded DNA binding,protein binding,enzyme binding,protein phosphatase binding,ubiquitin protein ligase binding,protein N-terminus binding,G-rich strand telomeric DNA binding	P15927_K85_M1	GIIRHAEKAPTNIVY	GlyGly (K)	3.04461	9.60911e-12	2.16682e-10
O95714	HERC2	14DaysPI / 14DaysDMSO	E3 ubiquitin-protein ligase HERC2	ubiquitin-protein transferase activity,guanyl-nucleotide exchange factor activity,protein binding,zinc ion binding,ubiquitin protein ligase binding,SUMO binding,ubiquitin protein ligase activity	O95714_K661_M1	LQDLDVVKVRCGSQF	GlyGly (K)	2.78665	9.69744e-12	2.18011e-10
Q7Z4K8	TRIM46	14DaysPI / 14DaysDMSO	Tripartite motif-containing protein 46	zinc ion binding	Q7Z4K8_K327_M1	LGAVLEEKRASLLQA	GlyGly (K)	4.17456	9.74716e-12	2.18894e-10
P48449	LSS	14DaysPI / 14DaysDMSO	Lanosterol synthase	lanosterol synthase activity	P48449_K506_M1	GFATYETKRGGHLLE	GlyGly (K)	2.33683	9.77262e-12	2.19349e-10
Q8NCE2	MTMR14	14DaysPI / 14DaysDMSO	Myotubularin-related protein 14	phosphatidylinositol-3-phosphatase activity,protein serine/threonine phosphatase activity,protein tyrosine phosphatase activity,protein binding,phosphatidylinositol-3,5-bisphosphate 3-phosphatase activity	Q8NCE2_K194_M1	GDTHLFDKVRGYDIK	GlyGly (K)	3.02241	9.88345e-12	2.21227e-10
Q9Y263	PLAA	14DaysPI / 14DaysDMSO	Phospholipase A-2-activating protein	protein binding,phospholipase A2 activator activity,ubiquitin binding	Q9Y263_K556_M1	TQILGKLKELNGTAP	GlyGly (K)	3.84087	9.88887e-12	2.21328e-10
P46783	RPS10	14DaysPI / 14DaysDMSO	40S ribosomal protein S10	RNA binding,structural constituent of ribosome,protein binding	P46783_K38_M1	KHPELADKNVPNLHV	GlyGly (K)	3.36794	1.03517e-11	2.29469e-10
Q9P0S3	ORMDL1	14DaysPI / 14DaysDMSO	ORM1-like protein 1		Q9P0S3_K79_M1	FETPDQGKARLLTHW	GlyGly (K)	2.6015	1.03581e-11	2.29589e-10
P52735	VAV2	14DaysPI / 14DaysDMSO	Guanine nucleotide exchange factor VAV2	phosphotyrosine binding,guanyl-nucleotide exchange factor activity,Rho guanyl-nucleotide exchange factor activity,epidermal growth factor receptor binding,protein binding,metal ion binding	P52735_K764_M1	KQLDTTLKYPYKSRE	GlyGly (K)	4.69511	1.04033e-11	2.3045e-10
Q8WXA3	RUFY2	14DaysPI / 14DaysDMSO	RUN and FYVE domain-containing protein 2	SH3 domain binding,metal ion binding	Q8WXA3_K62_M1	KHGLKVRKSFLSYNK	GlyGly (K)	3.8109	1.09519e-11	2.40135e-10
O60291	MGRN1	14DaysPI / 14DaysDMSO	E3 ubiquitin-protein ligase MGRN1	ubiquitin-protein transferase activity,protein binding,metal ion binding,ubiquitin protein ligase activity	O60291_K82_M1	PAPHEPVKTLRSLVN	GlyGly (K)	3.11969	1.10102e-11	2.40931e-10
Q9Y2H9	MAST1	14DaysPI / 14DaysDMSO	Microtubule-associated serine/threonine-protein kinase 1	magnesium ion binding,protein serine/threonine kinase activity,protein binding,ATP binding	Q9Y2H9_K317_M1	AKEGHLVKTDIPRYI	GlyGly (K)	2.99907	1.12763e-11	2.45138e-10
O15372	EIF3H	14DaysPI / 14DaysDMSO	Eukaryotic translation initiation factor 3 subunit H	RNA binding,protein binding,translation initiation factor activity	O15372_K24_M1	STAGAAGKGKGKGGS	GlyGly (K)	2.70667	1.13179e-11	2.45857e-10
P60842	EIF4A1	14DaysPI / 14DaysDMSO	Eukaryotic initiation factor 4A-I	RNA cap binding,RNA binding,double-stranded RNA binding,mRNA binding,translation initiation factor activity,ATP-dependent RNA helicase activity,helicase activity,protein binding,ATP binding,translation factor activity, RNA binding	P60842_K369_M1	RGGRFGRKGVAINMV	GlyGly (K)	2.22499	1.13507e-11	2.465e-10
Q86U70	LDB1	14DaysPI / 14DaysDMSO	LIM domain-binding protein 1	RNA polymerase II activating transcription factor binding,enhancer sequence-specific DNA binding,chromatin binding,transcription corepressor activity,protein binding,enzyme binding,LIM domain binding,protein homodimerization activity,protein self-association	Q86U70_K260_M1	QELMSRHKTYSLSPR	GlyGly (K)	2.76646	1.14948e-11	2.48783e-10
Q8N163	CCAR2	14DaysPI / 14DaysDMSO	Cell cycle and apoptosis regulator protein 2	RNA polymerase II core binding,RNA binding,enzyme inhibitor activity,protein binding,enzyme binding	Q8N163_K742_M1	RLSAEQAKQLVSRVV	GlyGly (K)	3.22774	1.15841e-11	2.5034e-10
P40227	CCT6A	14DaysPI / 14DaysDMSO	T-complex protein 1 subunit zeta	RNA binding,protein binding,ATP binding,protein binding involved in protein folding,unfolded protein binding,WD40-repeat domain binding	P40227_K381_M1	LLIKGPNKHTLTQIK	GlyGly (K)	4.21449	1.18538e-11	2.55055e-10
P62333	PSMC6	14DaysPI / 14DaysDMSO	26S proteasome regulatory subunit 10B	protein binding,ATP binding,ATPase activity,TBP-class protein binding,protein binding, bridging,proteasome-activating ATPase activity,identical protein binding	P62333_K72_M1	TEEKFIVKATNGPRY	GlyGly (K)	5.10833	1.18958e-11	2.55806e-10
O14795	UNC13B	14DaysPI / 14DaysDMSO	Protein unc-13 homolog B	calcium ion binding,protein binding,calmodulin binding,phospholipid binding,Rab GTPase binding,diacylglycerol binding,GTP-dependent protein binding	O14795_K854_M1	FAASNFGKERFVKLL	GlyGly (K)	4.21023	1.20218e-11	2.58119e-10
Q6GYQ0	RALGAPA1	14DaysPI / 14DaysDMSO	Ral GTPase-activating protein subunit alpha-1	GTPase activator activity,protein heterodimerization activity	Q6GYQ0_K1486_M1	PDSERSSKLQPVTEV	GlyGly (K)	3.20709	1.21e-11	2.59312e-10
O15519	CFLAR	14DaysPI / 14DaysDMSO	CASP8 and FADD-like apoptosis regulator	protease binding,death receptor binding,protein binding,enzyme activator activity,protein complex binding,cysteine-type endopeptidase activity involved in execution phase of apoptosis	O15519_K77_M1	RILKMDRKAVETHLL	GlyGly (K)	3.38131	1.23534e-11	2.63466e-10
Q86X83	COMMD2	14DaysPI / 14DaysDMSO	COMM domain-containing protein 2	protein binding	Q86X83_K42_M1	LRRGANPKIYEGAAR	GlyGly (K)	3.91443	1.24418e-11	2.65039e-10
Q92574	TSC1	14DaysPI / 14DaysDMSO	Hamartin	protein binding,GTPase activating protein binding,protein N-terminus binding,chaperone binding	Q92574_K82_M1	RINEYVGKAATRLSI	GlyGly (K)	2.43878	1.25658e-11	2.67242e-10
Q9P2J5	LARS1	14DaysPI / 14DaysDMSO	Leucine--tRNA ligase, cytoplasmic	aminoacyl-tRNA editing activity,glutamine-tRNA ligase activity,leucine-tRNA ligase activity,valine-tRNA ligase activity,GTPase activator activity,protein binding,ATP binding	Q9P2J5_K1133_M1	RRVPVLGKEYTEKTP	GlyGly (K)	4.3066	1.29355e-11	2.73706e-10
Q9P291	ARMCX1	14DaysPI / 14DaysDMSO	Armadillo repeat-containing X-linked protein 1	protein binding	Q9P291_K266_M1	KDPIIREKTYNALNN	GlyGly (K)	4.26406	1.31802e-11	2.77965e-10
Q9BSJ8	ESYT1	14DaysPI / 14DaysDMSO	Extended synaptotagmin-1	protein binding,lipid binding,identical protein binding,metal ion binding	Q9BSJ8_K662_M1	EAQDLIAKDRFLGGL	GlyGly (K)	2.80117	1.31809e-11	2.77965e-10
Q9H936	SLC25A22	14DaysPI / 14DaysDMSO	Mitochondrial glutamate carrier 1	hydrogen:amino acid symporter activity,L-glutamate transmembrane transporter activity,high-affinity glutamate transmembrane transporter activity	Q9H936_K4_M1	____MADKQISLPAK	GlyGly (K)	3.81486	1.32453e-11	2.79113e-10
O95819	MAP4K4	14DaysPI / 14DaysDMSO	Mitogen-activated protein kinase kinase kinase kinase 4	creatine kinase activity,protein serine/threonine kinase activity,protein binding,ATP binding,MAP kinase kinase kinase kinase activity	O95819_K957_M1	LDRSGQGKVYPLINR	GlyGly (K)	3.12693	1.33884e-11	2.81705e-10
Q9Y5A9	YTHDF2	14DaysPI / 14DaysDMSO	YTH domain-containing family protein 2	RNA binding,protein binding,N6-methyladenosine-containing RNA binding	Q9Y5A9_K26_M1	QNGSVHQKDGLNDDD	GlyGly (K)	2.86076	1.40519e-11	2.93222e-10
Q8N556	AFAP1	14DaysPI / 14DaysDMSO	Actin filament-associated protein 1	actin binding	Q8N556_K384_M1	HKDRTDLKTHIVSIP	GlyGly (K)	2.27715	1.4165e-11	2.95044e-10
Q15751	HERC1	14DaysPI / 14DaysDMSO	Probable E3 ubiquitin-protein ligase HERC1	ubiquitin-protein transferase activity,ARF guanyl-nucleotide exchange factor activity	Q15751_K4499_M1	QIARQVVKLNASDLR	GlyGly (K)	3.5954	1.43793e-11	2.98742e-10
P53621	COPA	14DaysPI / 14DaysDMSO	Coatomer subunit alpha	hormone activity,structural molecule activity	P53621_K993_M1	NWKDAGLKNGVPAVG	GlyGly (K)	3.34786	1.44482e-11	2.99902e-10
Q8WUM0	NUP133	14DaysPI / 14DaysDMSO	Nuclear pore complex protein Nup133	nucleocytoplasmic transporter activity,protein binding,structural constituent of nuclear pore	Q8WUM0_K842_M1	LEMEYLQKRSDLLSP	GlyGly (K)	3.10507	1.45383e-11	3.01451e-10
Q7KZF4	SND1	14DaysPI / 14DaysDMSO	Staphylococcal nuclease domain-containing protein 1	transcription cofactor activity,RNA binding,nuclease activity,protein binding,cadherin binding	Q7KZF4_K339_M1	PTANLDQKDKQFVAK	GlyGly (K)	2.99647	1.52925e-11	3.13999e-10
Q99832	CCT7	14DaysPI / 14DaysDMSO	T-complex protein 1 subunit eta	protein binding,ATP binding,identical protein binding,protein binding involved in protein folding,unfolded protein binding	Q99832_K135_M1	ATQLAVNKIKEIAVT	GlyGly (K)	3.25014	1.56747e-11	3.20274e-10
Q8N6R0	METTL13	14DaysPI / 14DaysDMSO	eEF1A lysine and N-terminal methyltransferase	protein binding,methyltransferase activity	Q8N6R0_K293_M1	VVDSPTVKPSRDNHF	GlyGly (K)	3.43621	1.59478e-11	3.24908e-10
Q9BS26	ERP44	14DaysPI / 14DaysDMSO	Endoplasmic reticulum resident protein 44	protein disulfide isomerase activity,protein binding	Q9BS26_K140_M1	ADYIRQQKSDPIQEI	GlyGly (K)	4.73031	1.6406e-11	3.3231e-10
P78330	PSPH	14DaysPI / 14DaysDMSO	Phosphoserine phosphatase	magnesium ion binding,phosphoserine phosphatase activity,calcium ion binding,protein homodimerization activity	P78330_K59_M1	MGGAVPFKAALTERL	GlyGly (K)	3.73762	1.68239e-11	3.39302e-10
P62714	PPP2CB	14DaysPI / 14DaysDMSO	Serine/threonine-protein phosphatase 2A catalytic subunit beta isoform	protein serine/threonine phosphatase activity,protein binding,protein C-terminus binding,metal ion binding	P62714_K74_M1	ELFRIGGKSPDTNYL	GlyGly (K)	3.74847	1.68508e-11	3.3971e-10
Q9UH99	SUN2	14DaysPI / 14DaysDMSO	SUN domain-containing protein 2	protein binding,lamin binding,microtubule binding,identical protein binding,protein anchor	Q9UH99_K344_M1	SRREAALKEDFRRET	GlyGly (K)	5.05619	1.69329e-11	3.40902e-10
P13010	XRCC5	14DaysPI / 14DaysDMSO	X-ray repair cross-complementing protein 5	DNA binding,damaged DNA binding,double-stranded DNA binding,RNA binding,ATP-dependent DNA helicase activity,protein binding,ATP binding,protein C-terminus binding,enzyme activator activity,ubiquitin protein ligase binding,telomeric DNA binding,transcription regulatory region DNA binding,double-stranded telomeric DNA binding,5'-deoxyribose-5-phosphate lyase activity	P13010_K202_M1	KGITEQQKEGLEIVK	GlyGly (K)	3.13078	1.69959e-11	3.41871e-10
Q6PIJ6	FBXO38	14DaysPI / 14DaysDMSO	F-box only protein 38		Q6PIJ6_K963_M1	CRVLKHLKVENAPIV	GlyGly (K)	3.10852	1.73702e-11	3.47928e-10
Q9Y5P6	GMPPB	14DaysPI / 14DaysDMSO	Mannose-1-phosphate guanyltransferase beta	mannose-1-phosphate guanylyltransferase activity,protein binding,GTP binding	Q9Y5P6_K137_M1	EGSILVTKVEEPSKY	GlyGly (K)	2.8634	1.74007e-11	3.48455e-10
O43809	NUDT21	14DaysPI / 14DaysDMSO	Cleavage and polyadenylation specificity factor subunit 5	RNA binding,mRNA binding,protein binding,hydrolase activity,AU-rich element binding,identical protein binding,protein homodimerization activity,histone deacetylase binding	O43809_K56_M1	TKEPLYEKDSSVAAR	GlyGly (K)	3.31424	1.74487e-11	3.49196e-10
Q12899	TRIM26	14DaysPI / 14DaysDMSO	Tripartite motif-containing protein 26	DNA binding,protein binding,zinc ion binding,transferase activity,metal ion binding	Q12899_K303_M1	GLREFQGKLLRDLEY	GlyGly (K)	3.74385	1.74501e-11	3.49196e-10
Q9H2U1	DHX36	14DaysPI / 14DaysDMSO	ATP-dependent DNA/RNA helicase DHX36	core promoter binding,G-quadruplex RNA binding,single-stranded DNA binding,RNA binding,double-stranded RNA binding,ATP-dependent RNA helicase activity,protein binding,ATP binding,DNA-dependent ATPase activity,histone deacetylase binding,transcription regulatory region DNA binding,G-quadruplex DNA binding,telomerase RNA binding	Q9H2U1_K139_M1	NTPCSENKLDIQEKK	GlyGly (K)	2.72962	1.82054e-11	3.6096e-10
P50395	GDI2	14DaysPI / 14DaysDMSO	Rab GDP dissociation inhibitor beta	RNA binding,Rab GDP-dissociation inhibitor activity,GTPase activator activity,protein binding,small GTPase binding	P50395_K112_M1	TEGSFVYKGGKIYKV	GlyGly (K)	3.62088	1.84237e-11	3.64429e-10
Q16539	MAPK14	14DaysPI / 14DaysDMSO	Mitogen-activated protein kinase 14	protein serine/threonine kinase activity,MAP kinase activity,MAP kinase kinase activity,protein binding,ATP binding,enzyme binding,protein phosphatase binding,mitogen-activated protein kinase p38 binding,NFAT protein binding	Q16539_K15_M1	FYRQELNKTIWEVPE	GlyGly (K)	2.74226	1.8426e-11	3.64446e-10
P07197	NEFM	14DaysPI / 14DaysDMSO	Neurofilament medium polypeptide	structural constituent of cytoskeleton,protein binding,microtubule binding	P07197_K102_M1	KLSRSNEKEQLQGLN	GlyGly (K)	2.8169	1.86512e-11	3.68021e-10
Q9UM54	MYO6	14DaysPI / 14DaysDMSO	Unconventional myosin-VI	motor activity,actin binding,protein binding,calmodulin binding,ATP binding,ADP binding,cadherin binding,actin filament binding,minus-end directed microfilament motor activity	Q9UM54_K412_M1	TVIKVPLKVEQANNA	GlyGly (K)	3.49412	1.86781e-11	3.68421e-10
Q9UNS2	COPS3	14DaysPI / 14DaysDMSO	COP9 signalosome complex subunit 3	protein binding	Q9UNS2_K125_M1	LRGIGILKQAIDKMQ	GlyGly (K)	4.05446	1.87432e-11	3.69272e-10
Q9NR46	SH3GLB2	14DaysPI / 14DaysDMSO	Endophilin-B2	protein binding,identical protein binding,cadherin binding	Q9NR46_K123_M1	IKVAEAEKQLGAAER	GlyGly (K)	2.59394	1.88656e-11	3.71244e-10
Q56VL3	OCIAD2	14DaysPI / 14DaysDMSO	OCIA domain-containing protein 2		Q56VL3_K41_M1	IHRAEISKIMRECQE	GlyGly (K)	2.98805	1.98147e-11	3.85505e-10
Q12983	BNIP3	14DaysPI / 14DaysDMSO	BCL2/adenovirus E1B 19 kDa protein-interacting protein 3	protein binding,identical protein binding,protein homodimerization activity,protein heterodimerization activity,GTPase binding	Q12983_K176_M1	KEVESILKKNSDWIW	GlyGly (K)	2.83951	1.99812e-11	3.88056e-10
P49591	SARS1	14DaysPI / 14DaysDMSO	Serine--tRNA ligase, cytoplasmic	core promoter sequence-specific DNA binding,RNA binding,serine-tRNA ligase activity,protein binding,ATP binding,protein homodimerization activity,selenocysteine-tRNA ligase activity	P49591_K12_M1	LDLFRVDKGGDPALI	GlyGly (K)	3.71026	2.07778e-11	4.00473e-10
Q14534	SQLE	14DaysPI / 14DaysDMSO	Squalene monooxygenase	squalene monooxygenase activity,flavin adenine dinucleotide binding	Q14534_K426_M1	GGMTVAFKDIKLWRK	GlyGly (K)	3.52901	2.11337e-11	4.05844e-10
Q9UPQ4	TRIM35	14DaysPI / 14DaysDMSO	E3 ubiquitin-protein ligase TRIM35	molecular_function,zinc ion binding	Q9UPQ4_K216_M1	MAEETRQKQLLADEK	GlyGly (K)	3.80587	2.12506e-11	4.07538e-10
Q96QG7	MTMR9	14DaysPI / 14DaysDMSO	Myotubularin-related protein 9	phosphatidylinositol-3-phosphatase activity,protein binding,protein phosphatase binding,enzyme regulator activity,phosphatidylinositol-3,5-bisphosphate 3-phosphatase activity	Q96QG7_K248_M1	VAQQTRAKGGGFEQE	GlyGly (K)	2.65954	2.142e-11	4.1e-10
P58004	SESN2	14DaysPI / 14DaysDMSO	Sestrin-2	GDP-dissociation inhibitor activity,protein binding,oxidoreductase activity, acting on peroxide as acceptor,sulfiredoxin activity,leucine binding	P58004_K13_M1	SECRAELKDYLRFAP	GlyGly (K)	7.58515	2.1728e-11	4.1448e-10
P47985	UQCRFS1	14DaysPI / 14DaysDMSO	Cytochrome b-c1 complex subunit Rieske, mitochondrial	protein binding,ubiquinol-cytochrome-c reductase activity,protein complex binding,metal ion binding,2 iron, 2 sulfur cluster binding	P47985_K163_M1	LSDIPEGKNMAFKWR	GlyGly (K)	3.59829	2.1757e-11	4.14971e-10
Q8NI36	WDR36	14DaysPI / 14DaysDMSO	WD repeat-containing protein 36	RNA binding	Q8NI36_K814_M1	NNDPQQSKVVNLGVL	GlyGly (K)	4.22293	2.21708e-11	4.20827e-10
P07197	NEFM	14DaysPI / 14DaysDMSO	Neurofilament medium polypeptide	structural constituent of cytoskeleton,protein binding,microtubule binding	P07197_K208_M1	AAIRALRKDIEEASL	GlyGly (K)	3.4776	2.22963e-11	4.2289e-10
P17987	TCP1	14DaysPI / 14DaysDMSO	T-complex protein 1 subunit alpha	RNA binding,protein binding,ATP binding,ubiquitin protein ligase binding,protein binding involved in protein folding,unfolded protein binding	P17987_K400_M1	HDALCVVKRVLESKS	GlyGly (K)	4.17716	2.23601e-11	4.23877e-10
P53618	COPB1	14DaysPI / 14DaysDMSO	Coatomer subunit beta	structural molecule activity,protein binding	P53618_K534_M1	LSSSRPTKKEEDRPP	GlyGly (K)	3.09795	2.27821e-11	4.30229e-10
P47897	QARS1	14DaysPI / 14DaysDMSO	Glutamine--tRNA ligase	glutamine-tRNA ligase activity,protein kinase inhibitor activity,protein binding,ATP binding,protein kinase binding	P47897_K25_M1	QKARETLKNSALSAQ	GlyGly (K)	2.6569	2.28845e-11	4.31904e-10
Q9UHH9	IP6K2	14DaysPI / 14DaysDMSO	Inositol hexakisphosphate kinase 2	inositol-1,3,4,5,6-pentakisphosphate kinase activity,inositol hexakisphosphate kinase activity,inositol heptakisphosphate kinase activity,inositol hexakisphosphate 5-kinase activity,protein binding,ATP binding,inositol hexakisphosphate 1-kinase activity,inositol hexakisphosphate 3-kinase activity,inositol 5-diphosphate pentakisphosphate 5-kinase activity,inositol diphosphate tetrakisphosphate kin…	Q9UHH9_K129_M1	LETEKTPKDWVRQHR	GlyGly (K)	3.22215	2.328e-11	4.37698e-10
P08243	ASNS	14DaysPI / 14DaysDMSO	Asparagine synthetase [glutamine-hydrolyzing]	asparagine synthase (glutamine-hydrolyzing) activity,protein binding,ATP binding,protein homodimerization activity,cofactor binding	P08243_K445_M1	IPKNGIEKHLLRETF	GlyGly (K)	6.65387	2.34331e-11	4.39821e-10
Q14204	DYNC1H1	14DaysPI / 14DaysDMSO	Cytoplasmic dynein 1 heavy chain 1	RNA binding,protein binding,ATP binding,dynein light chain binding,dynein intermediate chain binding,dynein light intermediate chain binding,ATP-dependent microtubule motor activity, minus-end-directed	Q14204_K4502_M1	AAASGGAKELKNIHV	GlyGly (K)	4.30186	2.37952e-11	4.45359e-10
Q9H2G2	SLK	14DaysPI / 14DaysDMSO	STE20-like serine/threonine-protein kinase	protein serine/threonine kinase activity,protein binding,ATP binding,identical protein binding,protein homodimerization activity,cadherin binding	Q9H2G2_K179_M1	ADFGVSAKNTRTIQR	GlyGly (K)	3.32716	2.418e-11	4.51021e-10
Q86YR5	GPSM1	14DaysPI / 14DaysDMSO	G-protein-signaling modulator 1	GDP-dissociation inhibitor activity,protein binding	Q86YR5_K200_M1	ERNLSLVKELGDRAA	GlyGly (K)	2.42496	2.4211e-11	4.51365e-10
P53041	PPP5C	14DaysPI / 14DaysDMSO	Serine/threonine-protein phosphatase 5	G-protein alpha-subunit binding,RNA binding,phosphoprotein phosphatase activity,protein serine/threonine phosphatase activity,signal transducer activity,protein binding,ATP binding,microtubule binding,lipid binding,identical protein binding,ADP binding,metal ion binding,Hsp90 protein binding	P53041_K32_M1	LKRAEELKTQANDYF	GlyGly (K)	3.58432	2.42402e-11	4.51743e-10
Q9Y6W3	CAPN7	14DaysPI / 14DaysDMSO	Calpain-7	endopeptidase activity,calcium-dependent cysteine-type endopeptidase activity,protein binding,MIT domain binding	Q9Y6W3_K156_M1	ALSEPLTKPVGKISS	GlyGly (K)	3.0664	2.50138e-11	4.62707e-10
P42566	EPS15	14DaysPI / 14DaysDMSO	Epidermal growth factor receptor substrate 15	calcium ion binding,protein binding,SH3 domain binding,polyubiquitin binding,identical protein binding,cadherin binding	P42566_K349_M1	IVDLQREKNNVEQDL	GlyGly (K)	2.57095	2.50667e-11	4.63551e-10
Q9P104	DOK5	14DaysPI / 14DaysDMSO	Docking protein 5	receptor signaling protein activity	Q9P104_K292_M1	QDVSSPLKLHRTETF	GlyGly (K)	2.78298	2.50806e-11	4.6374e-10
Q9Y2T2	AP3M1	14DaysPI / 14DaysDMSO	AP-3 complex subunit mu-1	protein binding,Rab GTPase binding	Q9Y2T2_K350_M1	VGKITPQKLPSLKGL	GlyGly (K)	3.84318	2.51963e-11	4.65417e-10
P30291	WEE1	14DaysPI / 14DaysDMSO	Wee1-like protein kinase	magnesium ion binding,protein tyrosine kinase activity,non-membrane spanning protein tyrosine kinase activity,protein binding,ATP binding,kinase activity	P30291_K605_M1	LKKAQMAKAAAEERA	GlyGly (K)	3.54146	2.51972e-11	4.65417e-10
Q9NZI8	IGF2BP1	14DaysPI / 14DaysDMSO	Insulin-like growth factor 2 mRNA-binding protein 1	RNA binding,mRNA binding,mRNA 3'-UTR binding,protein binding,translation regulator activity,mRNA 5'-UTR binding	Q9NZI8_K76_M1	EIEHSVPKKQRSRKI	GlyGly (K)	2.83464	2.5502e-11	4.69638e-10
P48444	ARCN1	14DaysPI / 14DaysDMSO	Coatomer subunit delta	RNA binding	P48444_K44_M1	PKLMNTGKQHTFVET	GlyGly (K)	4.93814	2.56118e-11	4.71418e-10
Q8TDZ2	MICAL1	14DaysPI / 14DaysDMSO	[F-actin]-monooxygenase MICAL1	actin binding,monooxygenase activity,protein binding,oxidoreductase activity, acting on paired donors, with incorporation or reduction of molecular oxygen, NAD(P)H as one donor, and incorporation of one atom of oxygen,SH3 domain binding,Rab GTPase binding,protein kinase binding,metal ion binding,FAD binding	Q8TDZ2_K228_M1	KFVPEGFKVREMRGK	GlyGly (K)	2.30807	2.57376e-11	4.73389e-10
O75962	TRIO	14DaysPI / 14DaysDMSO	Triple functional domain protein	protein serine/threonine kinase activity,guanyl-nucleotide exchange factor activity,Rho guanyl-nucleotide exchange factor activity,protein binding,ATP binding	O75962_K1431_M1	KPVQRITKYQLLLKE	GlyGly (K)	2.88019	2.5744e-11	4.73471e-10
P31040	SDHA	14DaysPI / 14DaysDMSO	Succinate dehydrogenase [ubiquinone] flavoprotein subunit, mitochondrial	protein binding,succinate dehydrogenase (ubiquinone) activity,electron carrier activity,flavin adenine dinucleotide binding,succinate dehydrogenase activity	P31040_K167_M1	FSRTEDGKIYQRAFG	GlyGly (K)	5.51243	2.58306e-11	4.74546e-10
Q9P2D3	HEATR5B	14DaysPI / 14DaysDMSO	HEAT repeat-containing protein 5B		Q9P2D3_K1115_M1	LAKNTGDKESSSANV	GlyGly (K)	4.4131	2.59276e-11	4.75877e-10
P46777	RPL5	14DaysPI / 14DaysDMSO	60S ribosomal protein L5	RNA binding,mRNA 3'-UTR binding,structural constituent of ribosome,protein binding,5S rRNA binding,ubiquitin protein ligase binding,mRNA 5'-UTR binding,ubiquitin ligase inhibitor activity	P46777_K158_M1	ARTTTGNKVFGALKG	GlyGly (K)	3.23058	2.64638e-11	4.83755e-10
P36543	ATP6V1E1	14DaysPI / 14DaysDMSO	V-type proton ATPase subunit E 1	protein binding,hydrogen-exporting ATPase activity, phosphorylative mechanism,proton-transporting ATPase activity, rotational mechanism,ATPase binding	P36543_K42_M1	EEEFNIEKGRLVQTQ	GlyGly (K)	2.61927	2.67008e-11	4.87303e-10
O00423	EML1	14DaysPI / 14DaysDMSO	Echinoderm microtubule-associated protein-like 1	calcium ion binding,protein binding,microtubule binding,tubulin binding	O00423_K296_M1	GQVAGTSKDGKQLPP	GlyGly (K)	3.57067	2.68955e-11	4.90111e-10
Q8IZQ1	WDFY3	14DaysPI / 14DaysDMSO	WD repeat and FYVE domain-containing protein 3	beta-N-acetylglucosaminylglycopeptide beta-1,4-galactosyltransferase activity,protein binding,1-phosphatidylinositol binding,metal ion binding	Q8IZQ1_K1010_M1	RISKSLVKSAEGSTV	GlyGly (K)	4.60296	2.75132e-11	4.99024e-10
Q7L523	RRAGA	14DaysPI / 14DaysDMSO	Ras-related GTP-binding protein A	GTPase activity,protein binding,GTP binding,ubiquitin protein ligase binding,protein homodimerization activity,protein heterodimerization activity,phosphoprotein binding	Q7L523_K142_M1	DQRDLIFKEREEDLR	GlyGly (K)	2.81383	2.78717e-11	5.0404e-10
Q9UI14	RABAC1	14DaysPI / 14DaysDMSO	Prenylated Rab acceptor protein 1	protein binding,protein C-terminus binding,identical protein binding,proline-rich region binding	Q9UI14_K9_M1	AAQKDQQKDAEAEGL	GlyGly (K)	3.7478	2.79652e-11	5.05478e-10
Q7Z7L7	ZER1	14DaysPI / 14DaysDMSO	Protein zer-1 homolog	ubiquitin-protein transferase activity	Q7Z7L7_K119_M1	NCEKLSAKSLQTLRS	GlyGly (K)	2.48834	2.89e-11	5.19213e-10
P37268	FDFT1	14DaysPI / 14DaysDMSO	Squalene synthase	farnesyl-diphosphate farnesyltransferase activity,protein binding,oxidoreductase activity,squalene synthase activity	P37268_K358_M1	DSDPSSSKTRQIIST	GlyGly (K)	4.33546	2.93442e-11	5.25815e-10
P60604	UBE2G2	14DaysPI / 14DaysDMSO	Ubiquitin-conjugating enzyme E2 G2	ubiquitin-protein transferase activity,protein binding,ATP binding,ubiquitin protein ligase binding,identical protein binding,ubiquitin protein ligase activity,ubiquitin conjugating enzyme activity	P60604_K7_M1	_MAGTALKRLMAEYK	GlyGly (K)	3.05835	3.02453e-11	5.387e-10
Q7Z5Y7	KCTD20	14DaysPI / 14DaysDMSO	BTB/POZ domain-containing protein KCTD20		Q7Z5Y7_K306_M1	IENRDVAKTVLKERG	GlyGly (K)	3.46717	3.14686e-11	5.56949e-10
Q96CS3	FAF2	14DaysPI / 14DaysDMSO	FAS-associated factor 2	protein binding,ubiquitin protein ligase binding,lipase binding,ubiquitin binding,lipase inhibitor activity	Q96CS3_K400_M1	SLKESPEKFQIEANF	GlyGly (K)	2.76511	3.1541e-11	5.57839e-10
O15269	SPTLC1	14DaysPI / 14DaysDMSO	Serine palmitoyltransferase 1	serine C-palmitoyltransferase activity,protein binding,pyridoxal phosphate binding	O15269_K126_M1	AAALASLKKYGVGTC	GlyGly (K)	4.03112	3.27688e-11	5.74639e-10
O60716	CTNND1	14DaysPI / 14DaysDMSO	Catenin delta-1	receptor binding,protein binding,protein kinase binding,cadherin binding	O60716_K749_M1	RNKELIGKHAIPNLV	GlyGly (K)	2.39145	3.28505e-11	5.75631e-10
Q14694	USP10	14DaysPI / 14DaysDMSO	Ubiquitin carboxyl-terminal hydrolase 10	p53 binding,RNA binding,cysteine-type endopeptidase activity,thiol-dependent ubiquitin-specific protease activity,protein binding,thiol-dependent ubiquitinyl hydrolase activity,ion channel binding	Q14694_K488_M1	PRQALGDKIVRDIRP	GlyGly (K)	4.65122	3.3363e-11	5.82951e-10
Q5MNZ6	WDR45B	14DaysPI / 14DaysDMSO	WD repeat domain phosphoinositide-interacting protein 3	phosphatidylinositol-3-phosphate binding,phosphatidylinositol-3,5-bisphosphate binding	Q5MNZ6_K42_M1	VYNTDPLKEKEKQEF	GlyGly (K)	3.72561	3.34935e-11	5.84761e-10
Q9NX07	TRNAU1AP	14DaysPI / 14DaysDMSO	tRNA selenocysteine 1-associated protein 1	RNA binding	Q9NX07_K151_M1	FTDELEQKRALTECQ	GlyGly (K)	4.37507	3.36356e-11	5.86941e-10
Q15008	PSMD6	14DaysPI / 14DaysDMSO	26S proteasome non-ATPase regulatory subunit 6	protein binding,ATPase activity,enzyme regulator activity	Q15008_K117_M1	YLCRIGDKEGALTAF	GlyGly (K)	5.12911	3.467e-11	6.01538e-10
Q9Y4D8	HECTD4	14DaysPI / 14DaysDMSO	Probable E3 ubiquitin-protein ligase HECTD4	ubiquitin protein ligase activity	Q9Y4D8_K2334_M1	FTIDKVRKGLTVVTR	GlyGly (K)	2.89513	3.53167e-11	6.10363e-10
Q8TEY7	USP33	14DaysPI / 14DaysDMSO	Ubiquitin carboxyl-terminal hydrolase 33	G-protein coupled receptor binding,cysteine-type endopeptidase activity,thiol-dependent ubiquitin-specific protease activity,protein binding,zinc ion binding,Ral GTPase binding,thiol-dependent ubiquitinyl hydrolase activity,ubiquitin binding	Q8TEY7_K151_M1	ENSVQDFKIPSNTTL	GlyGly (K)	3.15093	3.53217e-11	6.10368e-10
O00507	USP9Y	14DaysPI / 14DaysDMSO	Probable ubiquitin carboxyl-terminal hydrolase FAF-Y	thiol-dependent ubiquitin-specific protease activity,cysteine-type peptidase activity,co-SMAD binding	O00507_K959_M1	GQLNLKDKSLITAKL	GlyGly (K)	3.5848	3.57137e-11	6.15835e-10
Q01581	HMGCS1	14DaysPI / 14DaysDMSO	Hydroxymethylglutaryl-CoA synthase, cytoplasmic	hydroxymethylglutaryl-CoA synthase activity,drug binding,isomerase activity,protein homodimerization activity,organic acid binding	Q01581_K330_M1	SSELFSQKTKASLLV	GlyGly (K)	3.54314	3.59882e-11	6.19635e-10
Q93050	ATP6V0A1	14DaysPI / 14DaysDMSO	V-type proton ATPase 116 kDa subunit a1	protein binding,proton-transporting ATPase activity, rotational mechanism,ATPase binding	Q93050_K288_M1	RVLQAAAKNIRVWFI	GlyGly (K)	2.30108	3.62447e-11	6.23158e-10
B5ME19;Q99613	EIF3CL;EIF3C	14DaysPI / 14DaysDMSO	Eukaryotic translation initiation factor 3 subunit C-like protein;Eukaryotic translation initiation factor 3 subunit C	translation initiation factor binding,translation initiation factor activity;RNA binding,protein binding,translation initiation factor binding,translation initiation factor activity	B5ME19_K518_M1	TYYKFDYKAHQRQLT	GlyGly (K)	5.12705	3.63061e-11	6.24002e-10
B5ME19;Q99613	EIF3CL;EIF3C	14DaysPI / 14DaysDMSO	Eukaryotic translation initiation factor 3 subunit C-like protein;Eukaryotic translation initiation factor 3 subunit C	translation initiation factor binding,translation initiation factor activity;RNA binding,protein binding,translation initiation factor binding,translation initiation factor activity	Q99613_K517_M1	TYYKFDYKAHQRQLT	GlyGly (K)	5.12705	3.63061e-11	6.24002e-10
P61764	STXBP1	14DaysPI / 14DaysDMSO	Syntaxin-binding protein 1	SNARE binding,RNA binding,protein binding,syntaxin-1 binding,protein kinase binding,protein domain specific binding,syntaxin binding,identical protein binding,phospholipase binding,protein N-terminus binding	P61764_K382_M1	GTDAEGEKIKDPMRA	GlyGly (K)	3.9097	3.63646e-11	6.24795e-10
P18077	RPL35A	14DaysPI / 14DaysDMSO	60S ribosomal protein L35a	tRNA binding,RNA binding,structural constituent of ribosome,protein binding	P18077_K95_M1	FRSNLPAKAIGHRIR	GlyGly (K)	2.27887	3.68877e-11	6.32189e-10
O15144	ARPC2	14DaysPI / 14DaysDMSO	Actin-related protein 2/3 complex subunit 2	structural constituent of cytoskeleton,protein binding,actin filament binding	O15144_K275_M1	AKTSDFLKVLNRARP	GlyGly (K)	3.01699	3.75975e-11	6.42433e-10
O43314	PPIP5K2	14DaysPI / 14DaysDMSO	Inositol hexakisphosphate and diphosphoinositol-pentakisphosphate kinase 2	inositol-1,3,4,5,6-pentakisphosphate kinase activity,inositol hexakisphosphate kinase activity,inositol heptakisphosphate kinase activity,inositol hexakisphosphate 5-kinase activity,ATP binding,diphosphoinositol-pentakisphosphate kinase activity,inositol hexakisphosphate 1-kinase activity,inositol hexakisphosphate 3-kinase activity	O43314_K561_M1	STYRHDLKIYASDEG	GlyGly (K)	2.08123	3.78689e-11	6.4615e-10
Q14195	DPYSL3	14DaysPI / 14DaysDMSO	Dihydropyrimidinase-related protein 3	protein binding,hydrolase activity, acting on carbon-nitrogen (but not peptide) bonds,SH3 domain binding,filamin binding,chondroitin sulfate binding	Q14195_K258_M1	YVTKVMSKSAADLIS	GlyGly (K)	4.02809	3.79887e-11	6.47364e-10
Q9NR09	BIRC6	14DaysPI / 14DaysDMSO	Baculoviral IAP repeat-containing protein 6	ubiquitin-protein transferase activity,cysteine-type endopeptidase inhibitor activity,protein binding,ubiquitin conjugating enzyme activity	Q9NR09_K3139_M1	FLDSGPNKAVDSTLK	GlyGly (K)	2.49163	3.81073e-11	6.48912e-10
Q8NE71	ABCF1	14DaysPI / 14DaysDMSO	ATP-binding cassette sub-family F member 1	RNA binding,protein binding,ATP binding,translation factor activity, RNA binding,ATPase activity	Q8NE71_K414_M1	TAAERLEKVYEELRA	GlyGly (K)	4.54297	3.8211e-11	6.50449e-10
Q99558	MAP3K14	14DaysPI / 14DaysDMSO	Mitogen-activated protein kinase kinase kinase 14	protein kinase activity,protein serine/threonine kinase activity,NF-kappaB-inducing kinase activity,MAP kinase kinase kinase activity,protein binding,ATP binding,kinase activity	Q99558_K650_M1	SAAELGGKVNRALQQ	GlyGly (K)	4.13879	3.87166e-11	6.57502e-10
O95758	PTBP3	14DaysPI / 14DaysDMSO	Polypyrimidine tract-binding protein 3	RNA binding	O95758_K137_M1	YSNHRELKTDNLPNQ	GlyGly (K)	4.19843	3.87532e-11	6.5799e-10
Q14204	DYNC1H1	14DaysPI / 14DaysDMSO	Cytoplasmic dynein 1 heavy chain 1	RNA binding,protein binding,ATP binding,dynein light chain binding,dynein intermediate chain binding,dynein light intermediate chain binding,ATP-dependent microtubule motor activity, minus-end-directed	Q14204_K734_M1	GRTGNVLKLKVNFLP	GlyGly (K)	6.06722	3.87919e-11	6.58603e-10
Q8IZQ1	WDFY3	14DaysPI / 14DaysDMSO	WD repeat and FYVE domain-containing protein 3	beta-N-acetylglucosaminylglycopeptide beta-1,4-galactosyltransferase activity,protein binding,1-phosphatidylinositol binding,metal ion binding	Q8IZQ1_K2108_M1	YQFSRAHKTVPQQVA	GlyGly (K)	4.87512	4.02792e-11	6.79282e-10
P51531	SMARCA2	14DaysPI / 14DaysDMSO	Probable global transcription activator SNF2L2	RNA polymerase II transcription coactivator activity,chromatin binding,transcription coactivator activity,helicase activity,protein binding,ATP binding,DNA-dependent ATPase activity,histone binding,transcription regulatory region DNA binding	P51531_K1189_M1	EKILAAAKYKLNVDQ	GlyGly (K)	1.96603	4.05072e-11	6.81896e-10
P15104	GLUL	14DaysPI / 14DaysDMSO	Glutamine synthetase	magnesium ion binding,glutamate decarboxylase activity,glutamate-ammonia ligase activity,protein binding,ATP binding,glutamate binding,manganese ion binding,identical protein binding,dynein light chain binding	P15104_K291_M1	HIRAYDPKGGLDNAR	GlyGly (K)	5.27437	4.08561e-11	6.86258e-10
Q12955	ANK3	14DaysPI / 14DaysDMSO	Ankyrin-3	structural constituent of cytoskeleton,protein binding,cytoskeletal protein binding,spectrin binding,protein binding, bridging,ion channel binding,cadherin binding	Q12955_K3087_M1	LAQTEGGKEIKTLPV	GlyGly (K)	2.36456	4.10264e-11	6.8866e-10
P16615	ATP2A2	14DaysPI / 14DaysDMSO	Sarcoplasmic/endoplasmic reticulum calcium ATPase 2	calcium-transporting ATPase activity,calcium ion binding,protein binding,ATP binding,enzyme binding,lutropin-choriogonadotropic hormone receptor binding,S100 protein binding,calcium-transporting ATPase activity involved in regulation of cardiac muscle cell membrane potential	P16615_K650_M1	QDEDVTSKAFTGREF	GlyGly (K)	2.8424	4.10382e-11	6.88801e-10
A6NCE7;Q9GZQ8	MAP1LC3B2;MAP1LC3B	14DaysPI / 14DaysDMSO	Microtubule-associated proteins 1A/1B light chain 3 beta 2;Microtubule-associated proteins 1A/1B light chain 3B	;protein binding,ubiquitin protein ligase binding	A6NCE7_K30_M1	IREQHPTKIPVIIER	GlyGly (K)	2.90635	4.16731e-11	6.97567e-10
A6NCE7;Q9GZQ8	MAP1LC3B2;MAP1LC3B	14DaysPI / 14DaysDMSO	Microtubule-associated proteins 1A/1B light chain 3 beta 2;Microtubule-associated proteins 1A/1B light chain 3B	;protein binding,ubiquitin protein ligase binding	Q9GZQ8_K30_M1	IREQHPTKIPVIIER	GlyGly (K)	2.90635	4.16731e-11	6.97567e-10
Q8N163	CCAR2	14DaysPI / 14DaysDMSO	Cell cycle and apoptosis regulator protein 2	RNA polymerase II core binding,RNA binding,enzyme inhibitor activity,protein binding,enzyme binding	Q8N163_K287_M1	RIQVSSEKEAAPDAG	GlyGly (K)	2.85282	4.16764e-11	6.97575e-10
Q14204	DYNC1H1	14DaysPI / 14DaysDMSO	Cytoplasmic dynein 1 heavy chain 1	RNA binding,protein binding,ATP binding,dynein light chain binding,dynein intermediate chain binding,dynein light intermediate chain binding,ATP-dependent microtubule motor activity, minus-end-directed	Q14204_K4089_M1	KAINTAVKSGRWVML	GlyGly (K)	3.38284	4.18131e-11	6.99585e-10
Q9H270	VPS11	14DaysPI / 14DaysDMSO	Vacuolar protein sorting-associated protein 11 homolog	nucleotide binding,protein binding,protein domain specific binding,syntaxin binding,protein binding, bridging,metal ion binding	Q9H270_K638_M1	LQNWAHEKDPQVKEK	GlyGly (K)	3.34353	4.20615e-11	7.03181e-10
P21796	VDAC1	14DaysPI / 14DaysDMSO	Voltage-dependent anion-selective channel protein 1	protein binding,voltage-gated anion channel activity,porin activity,protein kinase binding,protein complex binding,identical protein binding,ion channel binding	P21796_K61_M1	VTGSLETKYRWTEYG	GlyGly (K)	2.65052	4.22388e-11	7.05771e-10
Q2TAK8	PWWP3A	14DaysPI / 14DaysDMSO	PWWP domain-containing DNA repair factor 3A	protein binding,nucleosome binding	Q2TAK8_K470_M1	KHFDCKEKQTLLNQA	GlyGly (K)	2.05083	4.35469e-11	7.22649e-10
Q9C0C9	UBE2O	14DaysPI / 14DaysDMSO	(E3-independent) E2 ubiquitin-conjugating enzyme	RNA binding,ubiquitin-protein transferase activity,protein binding,ATP binding,ubiquitin protein ligase binding,ubiquitin protein ligase activity,ubiquitin conjugating enzyme activity	Q9C0C9_K217_M1	LGKVYDLKNQIILKL	GlyGly (K)	3.56727	4.35501e-11	7.22655e-10
Q9NV66	TYW1	14DaysPI / 14DaysDMSO	S-adenosyl-L-methionine-dependent tRNA 4-demethylwyosine synthase TYW1	FMN binding,metal ion binding,4 iron, 4 sulfur cluster binding,Requires Ontology	Q9NV66_K366_M1	ALREALTKQGYQLIG	GlyGly (K)	2.26044	4.38737e-11	7.27115e-10
Q86YR5	GPSM1	14DaysPI / 14DaysDMSO	G-protein-signaling modulator 1	GDP-dissociation inhibitor activity,protein binding	Q86YR5_K240_M1	KERLAIAKEFGDKAA	GlyGly (K)	2.81436	4.55674e-11	7.49229e-10
P61160	ACTR2	14DaysPI / 14DaysDMSO	Actin-related protein 2	structural constituent of cytoskeleton,ATP binding,actin filament binding	P61160_K388_M1	KGVRVLEKLGVTVR_	GlyGly (K)	2.84362	4.55899e-11	7.49551e-10
Q9Y2I8	WDR37	14DaysPI / 14DaysDMSO	WD repeat-containing protein 37		Q9Y2I8_K132_M1	TYKASTSKIVSSFKT	GlyGly (K)	2.72865	4.56865e-11	7.50845e-10
Q13683	ITGA7	14DaysPI / 14DaysDMSO	Integrin alpha-7	protein binding,metal ion binding	Q13683_K1113_M1	MGFFKRAKHPEATVP	GlyGly (K)	2.59801	4.57858e-11	7.52133e-10
O75689	ADAP1	14DaysPI / 14DaysDMSO	Arf-GAP with dual PH domain-containing protein 1	GTPase activator activity,protein binding,phosphatidylinositol-3,4,5-trisphosphate binding,inositol 1,3,4,5 tetrakisphosphate binding,metal ion binding	O75689_K201_M1	GLQVTYLKDNSTRNI	GlyGly (K)	2.43895	4.67447e-11	7.64919e-10
P11233	RALA	14DaysPI / 14DaysDMSO	Ras-related protein Ral-A	GTPase activity,protein binding,GTP binding,myosin binding,GDP binding,ubiquitin protein ligase binding,Edg-2 lysophosphatidic acid receptor binding,ATPase binding	P11233_K115_M1	REQILRVKEDENVPF	GlyGly (K)	3.13154	4.72412e-11	7.7166e-10
Q9Y5Z9	UBIAD1	14DaysPI / 14DaysDMSO	UbiA prenyltransferase domain-containing protein 1	prenyltransferase activity,protein binding,antioxidant activity	Q9Y5Z9_K307_M1	FRSQAFNKLPQRTAK	GlyGly (K)	4.05426	4.75521e-11	7.75342e-10
P78527	PRKDC	14DaysPI / 14DaysDMSO	DNA-dependent protein kinase catalytic subunit	double-stranded DNA binding,RNA binding,protein kinase activity,protein serine/threonine kinase activity,DNA-dependent protein kinase activity,protein binding,ATP binding,transcription factor binding,enzyme binding,protein domain specific binding	P78527_K3753_M1	REHPFLVKGGEDLRQ	GlyGly (K)	2.43882	4.82387e-11	7.84256e-10
Q7KZF4	SND1	14DaysPI / 14DaysDMSO	Staphylococcal nuclease domain-containing protein 1	transcription cofactor activity,RNA binding,nuclease activity,protein binding,cadherin binding	Q7KZF4_K177_M1	SHTIRDLKYTIENPR	GlyGly (K)	6.0614	4.82868e-11	7.84725e-10
Q96JJ7	TMX3	14DaysPI / 14DaysDMSO	Protein disulfide-isomerase TMX3	protein disulfide isomerase activity,protein binding,thiol oxidase activity	Q96JJ7_K78_M1	KSIGSPVKVGKMDAT	GlyGly (K)	3.26877	4.90448e-11	7.9434e-10
Q9ULW6	NAP1L2	14DaysPI / 14DaysDMSO	Nucleosome assembly protein 1-like 2	chromatin binding,protein binding,histone binding	Q9ULW6_K344_M1	EGKNVTLKTIKKKQK	GlyGly (K)	5.03649	4.90545e-11	7.94446e-10
Q9BZF1	OSBPL8	14DaysPI / 14DaysDMSO	Oxysterol-binding protein-related protein 8	phosphatidylserine binding,phospholipid transporter activity,cholesterol binding,phosphatidylinositol-4-phosphate binding	Q9BZF1_K482_M1	KKPKGLKKPYNPILG	GlyGly (K)	6.17264	5.03638e-11	8.11327e-10
P30154	PPP2R1B	14DaysPI / 14DaysDMSO	Serine/threonine-protein phosphatase 2A 65 kDa regulatory subunit A beta isoform	protein binding	P30154_K175_M1	PRASNAVKAEIRQQF	GlyGly (K)	3.7175	5.13773e-11	8.23762e-10
Q8N1F7	NUP93	14DaysPI / 14DaysDMSO	Nuclear pore complex protein Nup93	protein binding,structural constituent of nuclear pore	Q8N1F7_K370_M1	LSPATENKLRLHYRR	GlyGly (K)	3.02466	5.18256e-11	8.29313e-10
Q8N163	CCAR2	14DaysPI / 14DaysDMSO	Cell cycle and apoptosis regulator protein 2	RNA polymerase II core binding,RNA binding,enzyme inhibitor activity,protein binding,enzyme binding	Q8N163_K344_M1	ETPEHPLKQIKFLLG	GlyGly (K)	2.89837	5.19922e-11	8.31296e-10
Q99832	CCT7	14DaysPI / 14DaysDMSO	T-complex protein 1 subunit eta	protein binding,ATP binding,identical protein binding,protein binding involved in protein folding,unfolded protein binding	Q99832_K218_M1	VAGVAFKKTFSYAGF	GlyGly (K)	4.74701	5.36972e-11	8.53363e-10
Q99623	PHB2	14DaysPI / 14DaysDMSO	Prohibitin-2	protein binding,protein C-terminus binding,estrogen receptor binding,amide binding,protein N-terminus binding	Q99623_K216_M1	RAQFLVEKAKQEQRQ	GlyGly (K)	6.48477	5.40883e-11	8.58334e-10
Q16739	UGCG	14DaysPI / 14DaysDMSO	Ceramide glucosyltransferase	ceramide glucosyltransferase activity,Requires Ontology	Q16739_K117_M1	ARLFIGGKKVGINPK	GlyGly (K)	3.57648	5.48504e-11	8.67917e-10
A5YKK6	CNOT1	14DaysPI / 14DaysDMSO	CCR4-NOT transcription complex subunit 1	RNA binding,protein binding,protein domain specific binding,estrogen receptor binding,protein complex scaffold,retinoic acid receptor binding,armadillo repeat domain binding,poly(A)-specific ribonuclease activity	A5YKK6_K1851_M1	DPPGLREKAEYLLRE	GlyGly (K)	4.49843	5.49143e-11	8.68533e-10
P53396	ACLY	14DaysPI / 14DaysDMSO	ATP-citrate synthase	ATP citrate synthase activity,protein binding,ATP binding,metal ion binding,cofactor binding	P53396_K1080_M1	YLDQKRLKQGLYRHP	GlyGly (K)	2.41003	5.54088e-11	8.74726e-10
Q71U36	TUBA1A	14DaysPI / 14DaysDMSO	Tubulin alpha-1A chain	GTPase activity,structural molecule activity,structural constituent of cytoskeleton,protein binding,GTP binding,protein domain specific binding	Q71U36_K163_M2	RLSVDYGKKSKLEFS	GlyGly (K)	1.59186	5.62764e-11	8.85315e-10
Q71U36	TUBA1A	14DaysPI / 14DaysDMSO	Tubulin alpha-1A chain	GTPase activity,structural molecule activity,structural constituent of cytoskeleton,protein binding,GTP binding,protein domain specific binding	Q71U36_K164_M2	LSVDYGKKSKLEFSI	GlyGly (K)	1.59186	5.62764e-11	8.85315e-10
Q96JI7	SPG11	14DaysPI / 14DaysDMSO	Spatacsin	protein binding	Q96JI7_K1110_M1	ENENCLKKVDPQLLK	GlyGly (K)	2.17954	5.63466e-11	8.86089e-10
Q01974	ROR2	14DaysPI / 14DaysDMSO	Tyrosine-protein kinase transmembrane receptor ROR2	transmembrane receptor protein tyrosine kinase activity,frizzled binding,protein binding,ATP binding,Wnt-protein binding,metal ion binding,coreceptor activity involved in Wnt signaling pathway, planar cell polarity pathway	Q01974_K507_M1	QTQAVAIKTLKDKAE	GlyGly (K)	1.89373	5.6829e-11	8.9173e-10
Q8NEY1	NAV1	14DaysPI / 14DaysDMSO	Neuron navigator 1		Q8NEY1_K1135_M1	LAETAEEKDTELLDL	GlyGly (K)	4.36497	5.68976e-11	8.92584e-10
Q13115	DUSP4	14DaysPI / 14DaysDMSO	Dual specificity protein phosphatase 4	protein tyrosine phosphatase activity,protein tyrosine/threonine phosphatase activity,phosphatase activity,MAP kinase tyrosine/serine/threonine phosphatase activity,MAP kinase threonine phosphatase activity	Q13115_K160_M1	EYPEFCSKTKALAAI	GlyGly (K)	2.26513	5.70617e-11	8.94212e-10
O95251	KAT7	14DaysPI / 14DaysDMSO	Histone acetyltransferase KAT7	DNA replication origin binding,transcription factor activity, sequence-specific DNA binding,histone acetyltransferase activity,protein binding,zinc ion binding,transcription regulatory region DNA binding	O95251_K323_M1	RASEDLEKLRLQGQI	GlyGly (K)	3.5617	5.7092e-11	8.94597e-10
P55795	HNRNPH2	14DaysPI / 14DaysDMSO	Heterogeneous nuclear ribonucleoprotein H2	RNA binding,protein binding	P55795_K14_M1	GREGFVVKVRGLPWS	GlyGly (K)	1.5356	5.75984e-11	9.00832e-10
P53621	COPA	14DaysPI / 14DaysDMSO	Coatomer subunit alpha	hormone activity,structural molecule activity	P53621_K607_M1	KLALINRKYDEVLHM	GlyGly (K)	2.84134	5.77613e-11	9.0277e-10
Q5VWJ9	SNX30	14DaysPI / 14DaysDMSO	Sorting nexin-30	protein binding,phosphatidylinositol binding	Q5VWJ9_K234_M1	KHVTGGYKLRTRPLE	GlyGly (K)	4.2654	5.93556e-11	9.21897e-10
Q92621	NUP205	14DaysPI / 14DaysDMSO	Nuclear pore complex protein Nup205	protein binding,structural constituent of nuclear pore	Q92621_K1565_M1	AFLTRVAKIQQGALE	GlyGly (K)	3.78284	5.94262e-11	9.22781e-10
P60900	PSMA6	14DaysPI / 14DaysDMSO	Proteasome subunit alpha type-6	RNA binding,endopeptidase activity,threonine-type endopeptidase activity,protein binding,purine ribonucleoside triphosphate binding,NF-kappaB binding	P60900_K171_M1	KATAAGVKQTESTSF	GlyGly (K)	2.85984	5.94312e-11	9.22802e-10
Q13123	IK	14DaysPI / 14DaysDMSO	Protein Red	protein binding,identical protein binding	Q13123_K137_M1	GPTAEADKSAAEKRR	GlyGly (K)	3.69666	5.9833e-11	9.27727e-10
Q92900	UPF1	14DaysPI / 14DaysDMSO	Regulator of nonsense transcripts 1	chromatin binding,RNA binding,ATP-dependent RNA helicase activity,helicase activity,protein binding,ATP binding,zinc ion binding,telomeric DNA binding	Q92900_K929_M1	MQFSKPRKLVNTINP	GlyGly (K)	2.50729	6.17107e-11	9.51461e-10
Q9UNH7	SNX6	14DaysPI / 14DaysDMSO	Sorting nexin-6	protein binding,dynactin binding,phosphatidylinositol binding,protein homodimerization activity,protein heterodimerization activity	Q9UNH7_K119_M1	EGEGSMTKEEFTKMK	GlyGly (K)	2.54868	6.1973e-11	9.54922e-10
Q7Z6Z7	HUWE1	14DaysPI / 14DaysDMSO	E3 ubiquitin-protein ligase HUWE1	DNA binding,RNA binding,ubiquitin-protein transferase activity,protein binding,ubiquitin protein ligase activity	Q7Z6Z7_K2219_M1	IIRLFLKKGLVNDLA	GlyGly (K)	4.07005	6.24796e-11	9.61378e-10
Q15185	PTGES3	14DaysPI / 14DaysDMSO	Prostaglandin E synthase 3	telomerase activity,protein binding,prostaglandin-E synthase activity,unfolded protein binding,Hsp90 protein binding,DNA polymerase binding	Q15185_K7_M1	_MQPASAKWYDRRDY	GlyGly (K)	1.9818	6.36036e-11	9.74038e-10
O00232	PSMD12	14DaysPI / 14DaysDMSO	26S proteasome non-ATPase regulatory subunit 12		O00232_K153_M1	TKTLATIKEQNGDVK	GlyGly (K)	5.70275	6.54149e-11	9.96573e-10
Q9NXF8	ZDHHC7	14DaysPI / 14DaysDMSO	Palmitoyltransferase ZDHHC7	palmitoyltransferase activity,protein-cysteine S-palmitoyltransferase activity	Q9NXF8_K301_M1	RLPTRPRKGGPEFSV	GlyGly (K)	3.26163	6.54849e-11	9.97398e-10
Q9BRX2	PELO	14DaysPI / 14DaysDMSO	Protein pelota homolog	endonuclease activity,protein binding,ribosome binding,metal ion binding	Q9BRX2_K231_M1	QAVKTDNKLLLENRS	GlyGly (K)	4.65163	6.55161e-11	9.97752e-10
O75153	CLUH	14DaysPI / 14DaysDMSO	Clustered mitochondria protein homolog	mRNA binding	O75153_K302_M1	KNFAVLQKKRVQRHP	GlyGly (K)	4.4275	6.62433e-11	1.00682e-09
Q13177	PAK2	14DaysPI / 14DaysDMSO	Serine/threonine-protein kinase PAK 2	protein kinase activity,protein serine/threonine kinase activity,protein binding,ATP binding,protein kinase binding,protein tyrosine kinase activator activity,small GTPase binding,identical protein binding,cadherin binding,Rac GTPase binding	Q13177_K284_M1	IKQINLQKQPKKELI	GlyGly (K)	1.44112	6.63844e-11	1.00854e-09
Q12816	TRO	14DaysPI / 14DaysDMSO	Trophinin	protein binding	Q12816_K586_M1	LITDEFVKQKYLEYK	GlyGly (K)	2.17961	6.64425e-11	1.0093e-09
Q3SXM5	HSDL1	14DaysPI / 14DaysDMSO	Inactive hydroxysteroid dehydrogenase-like protein 1		Q3SXM5_K323_M1	ILNRSLRKEALSCTA	GlyGly (K)	3.98441	6.65571e-11	1.0108e-09
Q969X5	ERGIC1	14DaysPI / 14DaysDMSO	Endoplasmic reticulum-Golgi intermediate compartment protein 1	protein binding	Q969X5_K199_M1	VPTVYEDKSGKQRYS	GlyGly (K)	2.74808	6.72658e-11	1.01923e-09
P49207	RPL34	14DaysPI / 14DaysDMSO	60S ribosomal protein L34	RNA binding,structural constituent of ribosome,cadherin binding	P49207_K43_M1	KKVGKAPKSACGVCP	GlyGly (K)	2.15558	6.81489e-11	1.03037e-09
Q9P2I0	CPSF2	14DaysPI / 14DaysDMSO	Cleavage and polyadenylation specificity factor subunit 2	RNA binding,protein binding	Q9P2I0_K138_M1	FSQIVNLKGKGHGLS	GlyGly (K)	2.41433	6.83085e-11	1.03242e-09
P21127	CDK11B	14DaysPI / 14DaysDMSO	Cyclin-dependent kinase 11B	RNA binding,protein kinase activity,protein serine/threonine kinase activity,cyclin-dependent protein serine/threonine kinase activity,protein binding,ATP binding	P21127_K467_M1	TDEIVALKRLKMEKE	GlyGly (K)	3.35765	6.89837e-11	1.04045e-09
Q96P70	IPO9	14DaysPI / 14DaysDMSO	Importin-9	protein binding,Ran GTPase binding,protein transporter activity,histone binding	Q96P70_K466_M1	AIITDSVKNGRIHFD	GlyGly (K)	2.43411	7.02713e-11	1.05671e-09
O95140	MFN2	14DaysPI / 14DaysDMSO	Mitofusin-2	GTPase activity,protein binding,GTP binding,ubiquitin protein ligase binding	O95140_K463_M1	PVVLKVYKNELHRHI	GlyGly (K)	3.58055	7.09256e-11	1.06477e-09
P49721	PSMB2	14DaysPI / 14DaysDMSO	Proteasome subunit beta type-2	threonine-type endopeptidase activity,protein binding	P49721_K29_M1	ASNIVQMKDDHDKMF	GlyGly (K)	2.52048	7.12216e-11	1.06845e-09
Q16555	DPYSL2	14DaysPI / 14DaysDMSO	Dihydropyrimidinase-related protein 2	dihydropyrimidinase activity,protein binding,microtubule binding,identical protein binding	Q16555_K345_M1	TAQKAVGKDNFTLIP	GlyGly (K)	3.34225	7.33392e-11	1.09455e-09
P00338	LDHA	14DaysPI / 14DaysDMSO	L-lactate dehydrogenase A chain	L-lactate dehydrogenase activity,protein binding,kinase binding,identical protein binding,cadherin binding,NAD binding	P00338_K81_M1	TPKIVSGKDYNVTAN	GlyGly (K)	2.92062	7.41047e-11	1.10396e-09
Q7L099	RUFY3	14DaysPI / 14DaysDMSO	Protein RUFY3	protein binding	Q7L099_K157_M1	VKDLPGLKTPVGRGR	GlyGly (K)	2.92381	7.43512e-11	1.10678e-09
Q9H2M9	RAB3GAP2	14DaysPI / 14DaysDMSO	Rab3 GTPase-activating protein non-catalytic subunit	GTPase activator activity,protein binding,enzyme activator activity,Rab GTPase binding,enzyme regulator activity,protein heterodimerization activity,Rab guanyl-nucleotide exchange factor activity	Q9H2M9_K913_M1	KGNTQTSKVSSLQAE	GlyGly (K)	2.73306	7.54205e-11	1.12018e-09
Q2Q1W2	TRIM71	14DaysPI / 14DaysDMSO	E3 ubiquitin-protein ligase TRIM71	ubiquitin-protein transferase activity,protein binding,zinc ion binding,translation repressor activity,miRNA binding,ubiquitin protein ligase activity	Q2Q1W2_K365_M1	KVVQSEVKAVTARHK	GlyGly (K)	2.61433	7.71613e-11	1.14013e-09
P43686	PSMC4	14DaysPI / 14DaysDMSO	26S proteasome regulatory subunit 6B	protein binding,ATP binding,ATPase activity,TBP-class protein binding,proteasome-activating ATPase activity	P43686_K125_M1	TIDRELLKPNASVAL	GlyGly (K)	2.78709	7.72274e-11	1.14104e-09
P30876	POLR2B	14DaysPI / 14DaysDMSO	DNA-directed RNA polymerase II subunit RPB2	DNA binding,chromatin binding,RNA binding,protein binding,ribonucleoside binding,metal ion binding,RNA polymerase II activity	P30876_K934_M1	RIPQIGDKFASRHGQ	GlyGly (K)	3.83164	7.74443e-11	1.14384e-09
Q9ULH0	KIDINS220	14DaysPI / 14DaysDMSO	Kinase D-interacting substrate of 220 kDa	protein kinase regulator activity,PDZ domain binding	Q9ULH0_K743_M1	LKSEGFMKVLKCEVE	GlyGly (K)	-0.448788	7.78979e-11	1.14866e-09
Q8IY22	CMIP	14DaysPI / 14DaysDMSO	C-Maf-inducing protein	protein binding	Q8IY22_K491_M1	KEALAHEKFTKELKY	GlyGly (K)	4.33279	7.8504e-11	1.15564e-09
Q9NWX5	ASB6	14DaysPI / 14DaysDMSO	Ankyrin repeat and SOCS box protein 6	protein binding	Q9NWX5_K397_M1	WPVDVKVKALPLPDR	GlyGly (K)	4.16054	7.90688e-11	1.16253e-09
O75592	MYCBP2	14DaysPI / 14DaysDMSO	E3 ubiquitin-protein ligase MYCBP2	protein binding,transferase activity,metal ion binding	O75592_K1408_M1	SEPVHILKRSFARTV	GlyGly (K)	4.2253	7.9303e-11	1.16482e-09
P24386	CHM	14DaysPI / 14DaysDMSO	Rab proteins geranylgeranyltransferase component A 1	Rab geranylgeranyltransferase activity,GDP-dissociation inhibitor activity,GTPase activator activity,Rab GTPase binding	P24386_K222_M1	ITYSQIIKEGRRFNI	GlyGly (K)	3.12211	8.00945e-11	1.1735e-09
Q8NCT3	KIAA0895	14DaysPI / 14DaysDMSO	Uncharacterized protein KIAA0895		Q8NCT3_K413_M1	KDIGRFVKDPNTRWD	GlyGly (K)	4.55191	8.03207e-11	1.17641e-09
P22102	GART	14DaysPI / 14DaysDMSO	Trifunctional purine biosynthetic protein adenosine-3	phosphoribosylamine-glycine ligase activity,phosphoribosylformylglycinamidine cyclo-ligase activity,phosphoribosylglycinamide formyltransferase activity,ATP binding,metal ion binding	P22102_K459_M1	KKIQPLAKATSRSGC	GlyGly (K)	3.56372	8.28878e-11	1.20665e-09
P0DMV8;P0DMV9	HSPA1A;HSPA1B	14DaysPI / 14DaysDMSO	Heat shock 70 kDa protein 1A;Heat shock 70 kDa protein 1B	RNA polymerase II transcription corepressor activity,virus receptor activity,G-protein coupled receptor binding,RNA binding,receptor binding,protein binding,ATP binding,ATPase activity,enzyme binding,heat shock protein binding,denatured protein binding,ubiquitin protein ligase binding,ATPase activity, coupled,histone deacetylase binding,protein binding involved in protein folding,cadherin binding…	P0DMV8_K512_M1	NDKGRLSKEEIERMV	GlyGly (K)	2.45888	8.35e-11	1.21346e-09
P0DMV8;P0DMV9	HSPA1A;HSPA1B	14DaysPI / 14DaysDMSO	Heat shock 70 kDa protein 1A;Heat shock 70 kDa protein 1B	RNA polymerase II transcription corepressor activity,virus receptor activity,G-protein coupled receptor binding,RNA binding,receptor binding,protein binding,ATP binding,ATPase activity,enzyme binding,heat shock protein binding,denatured protein binding,ubiquitin protein ligase binding,ATPase activity, coupled,histone deacetylase binding,protein binding involved in protein folding,cadherin binding…	P0DMV9_K512_M1	NDKGRLSKEEIERMV	GlyGly (K)	2.45888	8.35e-11	1.21346e-09
Q8N3C0	ASCC3	14DaysPI / 14DaysDMSO	Activating signal cointegrator 1 complex subunit 3	RNA binding,protein binding,ATP binding,ATP-dependent 3'-5' DNA helicase activity	Q8N3C0_K436_M1	GIQRENNKLYEEVRI	GlyGly (K)	2.32944	8.3723e-11	1.2159e-09
Q13905	RAPGEF1	14DaysPI / 14DaysDMSO	Rap guanine nucleotide exchange factor 1	guanyl-nucleotide exchange factor activity,protein binding,Rap guanyl-nucleotide exchange factor activity,SH3 domain binding	Q13905_K902_M1	SIIMLQEKAQDRERL	GlyGly (K)	1.70461	8.52917e-11	1.23417e-09
P25705	ATP5F1A	14DaysPI / 14DaysDMSO	ATP synthase subunit alpha, mitochondrial	RNA binding,protein binding,ATP binding,transmembrane transporter activity,MHC class I protein binding,angiostatin binding,proton-transporting ATP synthase activity, rotational mechanism,ATPase activity	P25705_K261_M1	STVAQLVKRLTDADA	GlyGly (K)	4.94053	8.55305e-11	1.23709e-09
A6NE02	BTBD17	14DaysPI / 14DaysDMSO	BTB/POZ domain-containing protein 17		A6NE02_K144_M1	PLHRLATKYGVSSLQ	GlyGly (K)	2.75291	8.59528e-11	1.24188e-09
Q9UKN8	GTF3C4	14DaysPI / 14DaysDMSO	General transcription factor 3C polypeptide 4	histone acetyltransferase activity,protein binding,enzyme activator activity,DNA binding	Q9UKN8_K807_M1	PEDPDWIKRLLQSPC	GlyGly (K)	4.30826	8.66562e-11	1.25018e-09
O14744	PRMT5	14DaysPI / 14DaysDMSO	Protein arginine N-methyltransferase 5	core promoter sequence-specific DNA binding,transcription corepressor activity,protein binding,methyltransferase activity,methyl-CpG binding,histone-arginine N-methyltransferase activity,protein-arginine N-methyltransferase activity,protein complex binding,protein-arginine omega-N symmetric methyltransferase activity,identical protein binding,ribonucleoprotein complex binding,histone methyltransf…	O14744_K60_M1	EFIQEPAKNRPGPQT	GlyGly (K)	3.97806	8.8706e-11	1.27298e-09
Q13867	BLMH	14DaysPI / 14DaysDMSO	Bleomycin hydrolase	aminopeptidase activity,carboxypeptidase activity,cysteine-type endopeptidase activity,protein binding,cysteine-type peptidase activity,identical protein binding	Q13867_K309_M1	NQPIDFLKKMVAASI	GlyGly (K)	6.35506	8.91808e-11	1.27834e-09
Q96Q15	SMG1	14DaysPI / 14DaysDMSO	Serine/threonine-protein kinase SMG1	RNA binding,protein kinase activity,protein serine/threonine kinase activity,protein binding,ATP binding,telomeric DNA binding,metal ion binding	Q96Q15_K1409_M1	YQNQLLEKIKEQTVP	GlyGly (K)	4.10592	8.92514e-11	1.27848e-09
Q96KC2	ARL5B	14DaysPI / 14DaysDMSO	ADP-ribosylation factor-like protein 5B	GTP binding	Q96KC2_K103_M1	RERLAITKEELYRML	GlyGly (K)	4.02509	8.95694e-11	1.2818e-09
Q9Y5V3	MAGED1	14DaysPI / 14DaysDMSO	Melanoma-associated antigen D1	transcription coactivator activity,protein binding,identical protein binding	Q9Y5V3_K489_M2	LMLKDYTKVPIKRSE	GlyGly (K)	2.82288	9.19017e-11	1.30813e-09
Q9Y5V3	MAGED1	14DaysPI / 14DaysDMSO	Melanoma-associated antigen D1	transcription coactivator activity,protein binding,identical protein binding	Q9Y5V3_K493_M2	DYTKVPIKRSEMLRD	GlyGly (K)	2.82288	9.19017e-11	1.30813e-09
P54578	USP14	14DaysPI / 14DaysDMSO	Ubiquitin carboxyl-terminal hydrolase 14	cysteine-type endopeptidase activity,thiol-dependent ubiquitin-specific protease activity,endopeptidase inhibitor activity,protein binding,tRNA guanylyltransferase activity,thiol-dependent ubiquitinyl hydrolase activity,proteasome binding	P54578_K441_M1	GHYVSWVKRKQDEWI	GlyGly (K)	2.76198	9.34908e-11	1.32721e-09
Q14204	DYNC1H1	14DaysPI / 14DaysDMSO	Cytoplasmic dynein 1 heavy chain 1	RNA binding,protein binding,ATP binding,dynein light chain binding,dynein intermediate chain binding,dynein light intermediate chain binding,ATP-dependent microtubule motor activity, minus-end-directed	Q14204_K3232_M1	KSQELEVKNAAANDK	GlyGly (K)	5.01407	9.47717e-11	1.34231e-09
Q14204	DYNC1H1	14DaysPI / 14DaysDMSO	Cytoplasmic dynein 1 heavy chain 1	RNA binding,protein binding,ATP binding,dynein light chain binding,dynein intermediate chain binding,dynein light intermediate chain binding,ATP-dependent microtubule motor activity, minus-end-directed	Q14204_K671_M1	RVEDVLGKGWENHVE	GlyGly (K)	4.04881	9.54055e-11	1.34992e-09
Q9BTE7	DCUN1D5	14DaysPI / 14DaysDMSO	DCN1-like protein 5	molecular_function,protein binding,ubiquitin conjugating enzyme binding,ubiquitin-like protein binding,cullin family protein binding	Q9BTE7_K139_M1	LNDISSFKNIYRYAF	GlyGly (K)	3.74982	9.66952e-11	1.36396e-09
Q9P2J5	LARS1	14DaysPI / 14DaysDMSO	Leucine--tRNA ligase, cytoplasmic	aminoacyl-tRNA editing activity,glutamine-tRNA ligase activity,leucine-tRNA ligase activity,valine-tRNA ligase activity,GTPase activator activity,protein binding,ATP binding	Q9P2J5_K647_M1	FKEAPFPKTQIAKEK	GlyGly (K)	4.04508	9.6792e-11	1.3645e-09
Q8TAT6	NPLOC4	14DaysPI / 14DaysDMSO	Nuclear protein localization protein 4 homolog	protein binding,ubiquitin protein ligase binding,ubiquitin binding,metal ion binding	Q8TAT6_K260_M1	YGRYTEHKDIPLGIR	GlyGly (K)	1.35671	9.77614e-11	1.37554e-09
O43242	PSMD3	14DaysPI / 14DaysDMSO	26S proteasome non-ATPase regulatory subunit 3	protein binding,enzyme regulator activity	O43242_K315_M1	TMTNALRKAPQHTAV	GlyGly (K)	5.24461	9.8822e-11	1.38776e-09
P78527	PRKDC	14DaysPI / 14DaysDMSO	DNA-dependent protein kinase catalytic subunit	double-stranded DNA binding,RNA binding,protein kinase activity,protein serine/threonine kinase activity,DNA-dependent protein kinase activity,protein binding,ATP binding,transcription factor binding,enzyme binding,protein domain specific binding	P78527_K3158_M1	LSSQVPLKRLLNTWT	GlyGly (K)	1.51504	9.92108e-11	1.39233e-09
Q12789	GTF3C1	14DaysPI / 14DaysDMSO	General transcription factor 3C polypeptide 1	RNA polymerase III type 1 promoter sequence-specific DNA binding,RNA polymerase III type 2 promoter sequence-specific DNA binding,transcription factor activity, RNA polymerase III transcription factor binding,protein binding,transcription factor activity, core RNA polymerase III binding,DNA binding	Q12789_K1409_M1	VLAIGDEKDQTRKED	GlyGly (K)	3.79389	1.01194e-10	1.41452e-09
Q86YR5	GPSM1	14DaysPI / 14DaysDMSO	G-protein-signaling modulator 1	GDP-dissociation inhibitor activity,protein binding	Q86YR5_K142_M1	IAQEQGDKVGEARAL	GlyGly (K)	3.85863	1.01771e-10	1.42126e-09
Q9Y5V3	MAGED1	14DaysPI / 14DaysDMSO	Melanoma-associated antigen D1	transcription coactivator activity,protein binding,identical protein binding	Q9Y5V3_K523_M1	ACFVLEKKFGIQLKE	GlyGly (K)	2.8293	1.02905e-10	1.43368e-09
Q96AX1	VPS33A	14DaysPI / 14DaysDMSO	Vacuolar protein sorting-associated protein 33A	protein binding	Q96AX1_K285_M1	KDLPTEAKKLQLNSA	GlyGly (K)	4.58501	1.07404e-10	1.48619e-09
Q9H6S0	YTHDC2	14DaysPI / 14DaysDMSO	3'-5' RNA helicase YTHDC2	RNA binding,ATP-dependent RNA helicase activity,protein binding,ATP binding,RNA-dependent ATPase activity,RNA polymerase binding,N6-methyladenosine-containing RNA binding	Q9H6S0_K180_M1	GIPQIPVKRGESEFD	GlyGly (K)	3.66534	1.0848e-10	1.49754e-09
Q13148	TARDBP	14DaysPI / 14DaysDMSO	TAR DNA-binding protein 43	double-stranded DNA binding,transcription factor activity, sequence-specific DNA binding,RNA binding,mRNA 3'-UTR binding,protein binding,identical protein binding	Q13148_K263_M1	HISNAEPKHNSNRQL	GlyGly (K)	3.25194	1.11213e-10	1.52748e-09
P30876	POLR2B	14DaysPI / 14DaysDMSO	DNA-directed RNA polymerase II subunit RPB2	DNA binding,chromatin binding,RNA binding,protein binding,ribonucleoside binding,metal ion binding,RNA polymerase II activity	P30876_K134_M1	DITKTVIKEGEEQLQ	GlyGly (K)	3.43081	1.12377e-10	1.54145e-09
Q13492	PICALM	14DaysPI / 14DaysDMSO	Phosphatidylinositol-binding clathrin assembly protein	protein binding,1-phosphatidylinositol binding,phosphatidylinositol-4,5-bisphosphate binding,Rab GTPase binding,clathrin binding,clathrin heavy chain binding,clathrin adaptor activity,cadherin binding,low-density lipoprotein particle receptor binding	Q13492_K134_M1	YSRYLNEKAVSYRQV	GlyGly (K)	2.83046	1.12465e-10	1.54234e-09
Q96MZ0	GDAP1L1	14DaysPI / 14DaysDMSO	Ganglioside-induced differentiation-associated protein 1-like 1	glutathione transferase activity	Q96MZ0_K210_M1	LSEPYLSKQKKLMAK	GlyGly (K)	2.56594	1.12776e-10	1.54576e-09
Q8WVT3	TRAPPC12	14DaysPI / 14DaysDMSO	Trafficking protein particle complex subunit 12	endopeptidase activity,protein binding,Rab guanyl-nucleotide exchange factor activity	Q8WVT3_K612_M1	DVEKVTQKLDGLQGK	GlyGly (K)	2.55759	1.13043e-10	1.54857e-09
O94979	SEC31A	14DaysPI / 14DaysDMSO	Protein transport protein Sec31A	protein binding,calcium-dependent protein binding	O94979_K1217_M1	VVLTQANKLGV____	GlyGly (K)	2.27356	1.13276e-10	1.55092e-09
O15033	AREL1	14DaysPI / 14DaysDMSO	Apoptosis-resistant E3 ubiquitin protein ligase 1	ubiquitin-protein transferase activity,ubiquitin protein ligase activity	O15033_K477_M1	ALLESSLKATRNFSI	GlyGly (K)	4.07774	1.13379e-10	1.55209e-09
Q9UNX4	WDR3	14DaysPI / 14DaysDMSO	WD repeat-containing protein 3	RNA binding,snoRNA binding	Q9UNX4_K518_M1	FVTGGADKSVKFWDF	GlyGly (K)	3.53055	1.14922e-10	1.56903e-09
O95396	MOCS3	14DaysPI / 14DaysDMSO	Adenylyltransferase and sulfurtransferase MOCS3	thiosulfate sulfurtransferase activity,protein binding,ATP binding,nucleotidyltransferase activity,sulfurtransferase activity,URM1 activating enzyme activity,metal ion binding,molybdopterin-synthase sulfurtransferase activity,molybdopterin-synthase adenylyltransferase activity	O95396_K342_M1	RVSVTDYKRLLDSGA	GlyGly (K)	4.68324	1.16171e-10	1.58309e-09
Q8IWR0	ZC3H7A	14DaysPI / 14DaysDMSO	Zinc finger CCCH domain-containing protein 7A	RNA binding,miRNA binding,metal ion binding	Q8IWR0_K186_M1	VRAELSLKSVPGDGA	GlyGly (K)	4.38951	1.17971e-10	1.60285e-09
Q9Y4A5	TRRAP	14DaysPI / 14DaysDMSO	Transformation/transcription domain-associated protein	transcription cofactor activity,protein binding,kinase activity,thiol-dependent ubiquitinyl hydrolase activity	Q9Y4A5_K2392_M1	QTPTLREKSILLVKM	GlyGly (K)	2.16298	1.18235e-10	1.60506e-09
O43143	DHX15	14DaysPI / 14DaysDMSO	Pre-mRNA-splicing factor ATP-dependent RNA helicase DHX15	RNA binding,RNA helicase activity,double-stranded RNA binding,ATP-dependent RNA helicase activity,protein binding,ATP binding	O43143_K488_M1	CFRLYTEKAYKTEMQ	GlyGly (K)	2.49115	1.18706e-10	1.61007e-09
Q13085	ACACA	14DaysPI / 14DaysDMSO	Acetyl-CoA carboxylase 1	acetyl-CoA carboxylase activity,biotin carboxylase activity,protein binding,ATP binding,identical protein binding,metal ion binding	Q13085_K520_M1	ENPDEGFKPSSGTVQ	GlyGly (K)	5.00258	1.19031e-10	1.61334e-09
P47897	QARS1	14DaysPI / 14DaysDMSO	Glutamine--tRNA ligase	glutamine-tRNA ligase activity,protein kinase inhibitor activity,protein binding,ATP binding,protein kinase binding	P47897_K366_M1	HQRGEELKGHNTLPS	GlyGly (K)	3.42522	1.19399e-10	1.61721e-09
O75165	DNAJC13	14DaysPI / 14DaysDMSO	DnaJ homolog subfamily C member 13	protein binding	O75165_K741_M1	QKENINQKPVVLRKR	GlyGly (K)	2.9167	1.21652e-10	1.64146e-09
Q13705	ACVR2B	14DaysPI / 14DaysDMSO	Activin receptor type-2B	protein serine/threonine kinase activity,receptor signaling protein serine/threonine kinase activity,protein serine/threonine/tyrosine kinase activity,protein binding,ATP binding,growth factor binding,metal ion binding,activin binding,activin receptor activity, type II	Q13705_K350_M1	AVRFEPGKPPGDTHG	GlyGly (K)	2.6162	1.21976e-10	1.64469e-09
P50395	GDI2	14DaysPI / 14DaysDMSO	Rab GDP dissociation inhibitor beta	RNA binding,Rab GDP-dissociation inhibitor activity,GTPase activator activity,protein binding,small GTPase binding	P50395_K269_M1	NGKVIGVKSEGEIAR	GlyGly (K)	4.58938	1.23077e-10	1.65661e-09
O60291	MGRN1	14DaysPI / 14DaysDMSO	E3 ubiquitin-protein ligase MGRN1	ubiquitin-protein transferase activity,protein binding,metal ion binding,ubiquitin protein ligase activity	O60291_K235_M1	MDGSFSVKPLKQKQI	GlyGly (K)	1.6257	1.23362e-10	1.65965e-09
P08243	ASNS	14DaysPI / 14DaysDMSO	Asparagine synthetase [glutamine-hydrolyzing]	asparagine synthase (glutamine-hydrolyzing) activity,protein binding,ATP binding,protein homodimerization activity,cofactor binding	P08243_K244_M1	ILFNNAVKKRLMTDR	GlyGly (K)	6.84787	1.24593e-10	1.67283e-09
Q9UBV8	PEF1	14DaysPI / 14DaysDMSO	Peflin	RNA binding,calcium-dependent cysteine-type endopeptidase activity,calcium ion binding,protein binding,protein heterodimerization activity,protein dimerization activity,calcium-dependent protein binding,binding, bridging	Q9UBV8_K260_M1	LTEAFREKDTAVQGN	GlyGly (K)	4.35602	1.25302e-10	1.6801e-09
P78527	PRKDC	14DaysPI / 14DaysDMSO	DNA-dependent protein kinase catalytic subunit	double-stranded DNA binding,RNA binding,protein kinase activity,protein serine/threonine kinase activity,DNA-dependent protein kinase activity,protein binding,ATP binding,transcription factor binding,enzyme binding,protein domain specific binding	P78527_K689_M1	YFEGVSPKSLKHSPE	GlyGly (K)	2.66636	1.25841e-10	1.68576e-09
P50750	CDK9	14DaysPI / 14DaysDMSO	Cyclin-dependent kinase 9	RNA polymerase II core promoter proximal region sequence-specific DNA binding,transcription coactivator binding,DNA binding,chromatin binding,protein kinase activity,protein serine/threonine kinase activity,cyclin-dependent protein serine/threonine kinase activity,protein binding,ATP binding,RNA polymerase II carboxy-terminal domain kinase activity,kinase activity,protein kinase binding,cyclin bi…	P50750_K178_M1	ARAFSLAKNSQPNRY	GlyGly (K)	3.70434	1.26289e-10	1.69091e-09
Q9Y233	PDE10A	14DaysPI / 14DaysDMSO	cAMP and cAMP-inhibited cGMP 3',5'-cyclic phosphodiesterase 10A	3',5'-cyclic-nucleotide phosphodiesterase activity,3',5'-cyclic-AMP phosphodiesterase activity,cGMP-stimulated cyclic-nucleotide phosphodiesterase activity,drug binding,cAMP binding,cGMP binding,metal ion binding,3',5'-cyclic-GMP phosphodiesterase activity	Q9Y233_K61_M1	SEDESAPKEVSRYQD	GlyGly (K)	1.95337	1.26339e-10	1.69137e-09
Q96I24	FUBP3	14DaysPI / 14DaysDMSO	Far upstream element-binding protein 3	RNA polymerase II core promoter proximal region sequence-specific DNA binding,transcriptional activator activity, RNA polymerase II core promoter proximal region sequence-specific binding,RNA binding,protein binding	Q96I24_K220_M1	RITGDAFKVQQAREM	GlyGly (K)	3.95396	1.27129e-10	1.7e-09
P41229	KDM5C	14DaysPI / 14DaysDMSO	Lysine-specific demethylase 5C	DNA binding,protein binding,zinc ion binding,histone demethylase activity,histone demethylase activity (H3-K4 specific),dioxygenase activity	P41229_K459_M1	GFPVSDSKRHLTPEE	GlyGly (K)	5.3914	1.27241e-10	1.70122e-09
P48729	CSNK1A1	14DaysPI / 14DaysDMSO	Casein kinase I isoform alpha	protein kinase activity,protein serine/threonine kinase activity,protein binding,ATP binding,kinase activity	P48729_K179_M1	HIPYREDKNLTGTAR	GlyGly (K)	3.22978	1.28367e-10	1.71373e-09
Q9Y263	PLAA	14DaysPI / 14DaysDMSO	Phospholipase A-2-activating protein	protein binding,phospholipase A2 activator activity,ubiquitin binding	Q9Y263_K538_M1	MNIYFPKKEAVTFDQ	GlyGly (K)	4.09204	1.30443e-10	1.73521e-09
Q15173	PPP2R5B	14DaysPI / 14DaysDMSO	Serine/threonine-protein phosphatase 2A 56 kDa regulatory subunit beta isoform	protein binding,protein phosphatase regulator activity	Q15173_K479_M1	LQGTQGAKEAPLQRL	GlyGly (K)	2.77125	1.32415e-10	1.7566e-09
Q96BY2	MOAP1	14DaysPI / 14DaysDMSO	Modulator of apoptosis 1	protein binding,ubiquitin protein ligase binding	Q96BY2_K305_M1	VIAGAVHKTIRRELN	GlyGly (K)	2.77534	1.32694e-10	1.7588e-09
P26639	TARS1	14DaysPI / 14DaysDMSO	Threonine--tRNA ligase 1, cytoplasmic	tRNA binding,threonine-tRNA ligase activity,protein binding,ATP binding,protein homodimerization activity	P26639_K306_M1	GISFPDPKMLKEWEK	GlyGly (K)	5.00581	1.32761e-10	1.75922e-09
Q14644	RASA3	14DaysPI / 14DaysDMSO	Ras GTPase-activating protein 3	GTPase activator activity,calcium-release channel activity,metal ion binding	Q14644_K418_M1	EIDPVKLKDGENLEN	GlyGly (K)	3.54323	1.33238e-10	1.76411e-09
A1X283	SH3PXD2B	14DaysPI / 14DaysDMSO	SH3 and PX domain-containing protein 2B	protein binding,phosphatidylinositol-5-phosphate binding,superoxide-generating NADPH oxidase activator activity,phosphatidylinositol-3-phosphate binding,SH2 domain binding,phosphatidylinositol-4-phosphate binding,phosphatidylinositol-3,5-bisphosphate binding	A1X283_K266_M1	WKIRYQGKEGWAPAS	GlyGly (K)	2.44853	1.34263e-10	1.77414e-09
O75179	ANKRD17	14DaysPI / 14DaysDMSO	Ankyrin repeat domain-containing protein 17	chromatin binding,RNA binding,protein binding	O75179_K1330_M1	ALTIAADKGHYKFCE	GlyGly (K)	3.14979	1.34782e-10	1.77884e-09
P55345	PRMT2	14DaysPI / 14DaysDMSO	Protein arginine N-methyltransferase 2	transcription coactivator activity,signal transducer activity,protein binding,histone-arginine N-methyltransferase activity,protein-arginine N-methyltransferase activity,estrogen receptor binding,progesterone receptor binding,protein-arginine omega-N asymmetric methyltransferase activity,histone methyltransferase activity,protein homodimerization activity,retinoic acid receptor binding,peroxisome…	P55345_K124_M1	ADQPRTTKYHSVILQ	GlyGly (K)	2.46052	1.35273e-10	1.78365e-09
Q9UJ55	MAGEL2	14DaysPI / 14DaysDMSO	MAGE-like protein 2	ubiquitin-protein transferase activity,protein binding	Q9UJ55_K1038_M1	LLVKDQAKVPVQRSE	GlyGly (K)	2.70035	1.35804e-10	1.78896e-09
Q14203	DCTN1	14DaysPI / 14DaysDMSO	Dynactin subunit 1	motor activity,protein binding,microtubule binding,tubulin binding,protein kinase binding,dynein complex binding	Q14203_K1235_M1	SSAFLRAKEEQQDDT	GlyGly (K)	4.7604	1.36694e-10	1.79825e-09
Q9UBQ5	EIF3K	14DaysPI / 14DaysDMSO	Eukaryotic translation initiation factor 3 subunit K	protein binding,ribosome binding,translation initiation factor activity	Q9UBQ5_K16_M1	ANVGKLLKGIDRYNP	GlyGly (K)	3.13925	1.36865e-10	1.79984e-09
P23528	CFL1	14DaysPI / 14DaysDMSO	Cofilin-1	receptor binding,protein binding,actin filament binding	P23528_K121_M1	KMIYASSKDAIKKKL	GlyGly (K)	2.44774	1.36995e-10	1.80128e-09
Q2M389	WASHC4	14DaysPI / 14DaysDMSO	WASH complex subunit 4		Q2M389_K813_M1	IERTSNNKHLNTINI	GlyGly (K)	5.47159	1.37115e-10	1.80257e-09
O00571	DDX3X	14DaysPI / 14DaysDMSO	ATP-dependent RNA helicase DDX3X	DNA binding,RNA binding,GTPase activity,ATP-dependent DNA helicase activity,ATP-dependent RNA helicase activity,protein binding,ATP binding,transcription factor binding,poly(A) binding,eukaryotic initiation factor 4E binding,ATPase activity,nucleoside-triphosphatase activity,translation initiation factor binding,RNA strand annealing activity,RNA stem-loop binding,ribosomal small subunit binding,C…	O00571_K215_M1	KHAIPIIKEKRDLMA	GlyGly (K)	3.68662	1.41233e-10	1.84612e-09
Q8N3C0	ASCC3	14DaysPI / 14DaysDMSO	Activating signal cointegrator 1 complex subunit 3	RNA binding,protein binding,ATP binding,ATP-dependent 3'-5' DNA helicase activity	Q8N3C0_K1025_M1	AEEFDQIKVREEEIE	GlyGly (K)	2.3884	1.41588e-10	1.84992e-09
O14715	RGPD8	14DaysPI / 14DaysDMSO	RANBP2-like and GRIP domain-containing protein 8	Ran GTPase binding	O14715_K987_M1	GEGFQFGKKDLNFKG	GlyGly (K)	2.71272	1.44017e-10	1.87339e-09
O14730	RIOK3	14DaysPI / 14DaysDMSO	Serine/threonine-protein kinase RIO3	protein serine/threonine kinase activity,protein binding,ATP binding,metal ion binding,caspase binding	O14730_K456_M1	FFQKGGVKEALSERE	GlyGly (K)	6.8127	1.44459e-10	1.8773e-09
Q06330	RBPJ	14DaysPI / 14DaysDMSO	Recombining binding protein suppressor of hairless	recombinase activity,RNA polymerase II core promoter proximal region sequence-specific DNA binding,transcriptional activator activity, RNA polymerase II core promoter proximal region sequence-specific binding,RNA polymerase II repressing transcription factor binding,DNA binding,chromatin binding,transcription factor activity, sequence-specific DNA binding,protein binding,transcription factor bind…	Q06330_K29_M1	FGERPPPKRLTREAM	GlyGly (K)	3.28894	1.46269e-10	1.89691e-09
P53621	COPA	14DaysPI / 14DaysDMSO	Coatomer subunit alpha	hormone activity,structural molecule activity	P53621_K721_M1	EKLRKMMKIAEIRKD	GlyGly (K)	3.97821	1.47401e-10	1.90794e-09
P06576	ATP5F1B	14DaysPI / 14DaysDMSO	ATP synthase subunit beta, mitochondrial	transporter activity,protein binding,ATP binding,transmembrane transporter activity,MHC class I protein binding,angiostatin binding,proton-transporting ATP synthase activity, rotational mechanism,proton-transporting ATPase activity, rotational mechanism,ATPase activity	P06576_K485_M1	MGKLVPLKETIKGFQ	GlyGly (K)	4.78739	1.47558e-10	1.90921e-09
Q12789	GTF3C1	14DaysPI / 14DaysDMSO	General transcription factor 3C polypeptide 1	RNA polymerase III type 1 promoter sequence-specific DNA binding,RNA polymerase III type 2 promoter sequence-specific DNA binding,transcription factor activity, RNA polymerase III transcription factor binding,protein binding,transcription factor activity, core RNA polymerase III binding,DNA binding	Q12789_K1143_M1	YIINQAKKENTAAEN	GlyGly (K)	2.50703	1.47569e-10	1.90921e-09
Q9NZI8	IGF2BP1	14DaysPI / 14DaysDMSO	Insulin-like growth factor 2 mRNA-binding protein 1	RNA binding,mRNA binding,mRNA 3'-UTR binding,protein binding,translation regulator activity,mRNA 5'-UTR binding	Q9NZI8_K487_M1	FGPKEEVKLETHIRV	GlyGly (K)	2.08014	1.48131e-10	1.91419e-09
Q8WV41	SNX33	14DaysPI / 14DaysDMSO	Sorting nexin-33	protein binding,phosphatidylinositol binding,identical protein binding	Q8WV41_K305_M1	FEEDFIEKRKRRLIL	GlyGly (K)	3.12185	1.51443e-10	1.94788e-09
Q9UJX4	ANAPC5	14DaysPI / 14DaysDMSO	Anaphase-promoting complex subunit 5	protein phosphatase binding	Q9UJX4_K366_M1	VLLEHSVKKAVHFGL	GlyGly (K)	2.53715	1.57234e-10	2.00651e-09
Q9UQ03	CORO2B	14DaysPI / 14DaysDMSO	Coronin-2B	actin binding,protein binding,actin filament binding	Q9UQ03_K123_M1	EIPEGGLKRNMTEAL	GlyGly (K)	4.52364	1.57618e-10	2.0108e-09
Q8IVT5	KSR1	14DaysPI / 14DaysDMSO	Kinase suppressor of Ras 1	protein kinase activity,signal transducer activity,MAP-kinase scaffold activity,protein binding,ATP binding,protein C-terminus binding,mitogen-activated protein kinase kinase binding,metal ion binding,chaperone binding,Hsp90 protein binding,14-3-3 protein binding	Q8IVT5_K737_M1	VHKDLKSKNVFYDNG	GlyGly (K)	4.43642	1.58127e-10	2.01516e-09
O95155	UBE4B	14DaysPI / 14DaysDMSO	Ubiquitin conjugation factor E4 B	ATP binding,enzyme binding,ubiquitin-ubiquitin ligase activity,ATPase binding	O95155_K1106_M1	ILTKQVQKPFLRPEL	GlyGly (K)	3.58757	1.58688e-10	2.02088e-09
Q6NXE6	ARMC6	14DaysPI / 14DaysDMSO	Armadillo repeat-containing protein 6		Q6NXE6_K361_M1	IAGNDDVKDAIVRAG	GlyGly (K)	4.70789	1.60033e-10	2.03523e-09
Q13362	PPP2R5C	14DaysPI / 14DaysDMSO	Serine/threonine-protein phosphatase 2A 56 kDa regulatory subunit gamma isoform	protein binding,protein phosphatase regulator activity	Q13362_K156_M1	DFQPNIAKKYIDQKF	GlyGly (K)	3.3067	1.60391e-10	2.03875e-09
Q53GQ0	HSD17B12	14DaysPI / 14DaysDMSO	Very-long-chain 3-oxoacyl-CoA reductase	fibronectin binding,estradiol 17-beta-dehydrogenase activity,protein binding,collagen binding,heparin binding,long-chain-3-hydroxyacyl-CoA dehydrogenase activity,3-oxo-arachidoyl-CoA reductase activity,3-oxo-behenoyl-CoA reductase activity,3-oxo-lignoceroyl-CoA reductase activity,Requires Ontology	Q53GQ0_K72_M1	SYAEELAKHGMKVVL	GlyGly (K)	2.25413	1.61272e-10	2.0482e-09
Q01581	HMGCS1	14DaysPI / 14DaysDMSO	Hydroxymethylglutaryl-CoA synthase, cytoplasmic	hydroxymethylglutaryl-CoA synthase activity,drug binding,isomerase activity,protein homodimerization activity,organic acid binding	Q01581_K273_M1	PYCKLVQKSLARMLL	GlyGly (K)	3.10914	1.61624e-10	2.05184e-09
O43293	DAPK3	14DaysPI / 14DaysDMSO	Death-associated protein kinase 3	protein serine/threonine kinase activity,protein binding,ATP binding,protein C-terminus binding,cAMP response element binding protein binding,Rho GTPase binding,identical protein binding,protein homodimerization activity,leucine zipper domain binding	O43293_K258_M1	FIRRLLVKDPKRRMT	GlyGly (K)	4.0847	1.63458e-10	2.06971e-09
Q9HCU4	CELSR2	14DaysPI / 14DaysDMSO	Cadherin EGF LAG seven-pass G-type receptor 2	G-protein coupled receptor activity,calcium ion binding	Q9HCU4_K2627_M1	LKLACSRKPSPDPAL	GlyGly (K)	1.96786	1.63995e-10	2.07507e-09
P78527	PRKDC	14DaysPI / 14DaysDMSO	DNA-dependent protein kinase catalytic subunit	double-stranded DNA binding,RNA binding,protein kinase activity,protein serine/threonine kinase activity,DNA-dependent protein kinase activity,protein binding,ATP binding,transcription factor binding,enzyme binding,protein domain specific binding	P78527_K3884_M1	KVPADLLKRAFVRMS	GlyGly (K)	2.03214	1.6483e-10	2.08311e-09
Q14204	DYNC1H1	14DaysPI / 14DaysDMSO	Cytoplasmic dynein 1 heavy chain 1	RNA binding,protein binding,ATP binding,dynein light chain binding,dynein intermediate chain binding,dynein light intermediate chain binding,ATP-dependent microtubule motor activity, minus-end-directed	Q14204_K120_M1	SNSLAFIKRTPVIDA	GlyGly (K)	3.83066	1.65823e-10	2.09266e-09
Q13322	GRB10	14DaysPI / 14DaysDMSO	Growth factor receptor-bound protein 10	SH3/SH2 adaptor activity,insulin receptor binding,protein binding	Q13322_K414_M1	YRIPQQRKALLSPFS	GlyGly (K)	3.30707	1.66466e-10	2.09926e-09
Q99705	MCHR1	14DaysPI / 14DaysDMSO	Melanin-concentrating hormone receptor 1	G-protein coupled receptor activity,neuropeptide receptor activity,melanin-concentrating hormone receptor activity	Q99705_K396_M1	KRLVLSVKPAAQGQL	GlyGly (K)	2.76555	1.68661e-10	2.11974e-09
Q99418	CYTH2	14DaysPI / 14DaysDMSO	Cytohesin-2	ARF guanyl-nucleotide exchange factor activity,protein binding,lipid binding,inositol 1,4,5 trisphosphate binding	Q99418_K159_M1	RLPGEAQKIDRMMEA	GlyGly (K)	3.35602	1.68727e-10	2.12033e-09
Q16850	CYP51A1	14DaysPI / 14DaysDMSO	Lanosterol 14-alpha demethylase	iron ion binding,sterol 14-demethylase activity,heme binding	Q16850_K186_M1	SIIEKETKEYFESWG	GlyGly (K)	2.59211	1.69506e-10	2.12768e-09
P46779	RPL28	14DaysPI / 14DaysDMSO	60S ribosomal protein L28	RNA binding,structural constituent of ribosome,protein binding	P46779_K47_M1	YNGLIHRKTVGVEPA	GlyGly (K)	2.45056	1.7043e-10	2.1363e-09
Q96N67	DOCK7	14DaysPI / 14DaysDMSO	Dedicator of cytokinesis protein 7	guanyl-nucleotide exchange factor activity,Rac GTPase binding	Q96N67_K1678_M1	DLMYRIAKGYQTSPD	GlyGly (K)	4.09238	1.70622e-10	2.13713e-09
Q8N2H4	SYS1	14DaysPI / 14DaysDMSO	Protein SYS1 homolog		Q8N2H4_K153_M1	IPLNSAPKSNV____	GlyGly (K)	4.10928	1.73839e-10	2.16904e-09
P63241	EIF5A	14DaysPI / 14DaysDMSO	Eukaryotic translation initiation factor 5A-1	RNA binding,translation elongation factor activity,protein binding,U6 snRNA binding,ribosome binding,protein N-terminus binding	P63241_K85_M1	NMDVPNIKRNDFQLI	GlyGly (K)	2.03654	1.75551e-10	2.18637e-09
Q9UGR2	ZC3H7B	14DaysPI / 14DaysDMSO	Zinc finger CCCH domain-containing protein 7B	RNA binding,protein binding,miRNA binding,metal ion binding	Q9UGR2_K533_M1	FDPLGGVKRGSLTIA	GlyGly (K)	4.40743	1.79456e-10	2.22623e-09
Q9UJ04	TSPYL4	14DaysPI / 14DaysDMSO	Testis-specific Y-encoded-like protein 4	protein binding	Q9UJ04_K313_M1	FRNEGLVKEYERRSS	GlyGly (K)	5.39503	1.79862e-10	2.23028e-09
A2RRP1	NBAS	14DaysPI / 14DaysDMSO	Neuroblastoma-amplified sequence	SNARE binding	A2RRP1_K45_M1	VQPRGNQKHGASFII	GlyGly (K)	2.34357	1.8011e-10	2.23248e-09
P19367	HK1	14DaysPI / 14DaysDMSO	Hexokinase-1	glucokinase activity,hexokinase activity,protein binding,ATP binding,glucose binding,fructokinase activity,mannokinase activity,peptidoglycan binding	P19367_K191_M1	DVVKLLNKAIKKRGD	GlyGly (K)	2.22668	1.81138e-10	2.24205e-09
Q8N6W0	CELF5	14DaysPI / 14DaysDMSO	CUGBP Elav-like family member 5	pre-mRNA binding	Q8N6W0_K40_M1	GGQPDGMKDLDAIKL	GlyGly (K)	2.7381	1.81828e-10	2.24869e-09
P49642	PRIM1	14DaysPI / 14DaysDMSO	DNA primase small subunit	single-stranded DNA binding,DNA primase activity,metal ion binding	P49642_K326_M1	SPFSVHPKTGRISVP	GlyGly (K)	4.545	1.81981e-10	2.25003e-09
O95819	MAP4K4	14DaysPI / 14DaysDMSO	Mitogen-activated protein kinase kinase kinase kinase 4	creatine kinase activity,protein serine/threonine kinase activity,protein binding,ATP binding,MAP kinase kinase kinase kinase activity	O95819_K303_M1	RQVRIQLKDHIDRTR	GlyGly (K)	2.66762	1.8259e-10	2.25668e-09
P51513	NOVA1	14DaysPI / 14DaysDMSO	RNA-binding protein Nova-1	RNA binding,mRNA binding	P51513_K442_M1	AILGKGGKTLVEYQE	GlyGly (K)	3.83856	1.83009e-10	2.26052e-09
Q8IWZ6	BBS7	14DaysPI / 14DaysDMSO	Bardet-Biedl syndrome 7 protein	RNA polymerase II repressing transcription factor binding,protein binding	Q8IWZ6_K489_M1	QVRQYHIKPLSLHQR	GlyGly (K)	3.42582	1.88144e-10	2.31139e-09
P22314	UBA1	14DaysPI / 14DaysDMSO	Ubiquitin-like modifier-activating enzyme 1	RNA binding,ubiquitin activating enzyme activity,protein binding,ATP binding	P22314_K528_M1	PWDVTKLKSDTAAAA	GlyGly (K)	2.63924	1.88598e-10	2.31607e-09
Q14690	PDCD11	14DaysPI / 14DaysDMSO	Protein RRP5 homolog	RNA binding,protein binding,transcription factor binding	Q14690_K1375_M1	NKHLPEGKLLTARVL	GlyGly (K)	2.96323	1.8942e-10	2.3239e-09
Q7L5Y9	MAEA	14DaysPI / 14DaysDMSO	E3 ubiquitin-protein transferase MAEA	actin binding,ubiquitin-protein transferase activity	Q7L5Y9_K107_M1	KRRIEHLKEHSSDQP	GlyGly (K)	4.83944	1.89917e-10	2.32875e-09
Q92615	LARP4B	14DaysPI / 14DaysDMSO	La-related protein 4B	RNA binding,protein binding	Q92615_K225_M1	PLVQVDEKGEKVRPN	GlyGly (K)	3.11359	1.90706e-10	2.33717e-09
Q5T4S7	UBR4	14DaysPI / 14DaysDMSO	E3 ubiquitin-protein ligase UBR4	ubiquitin-protein transferase activity,protein binding,calmodulin binding,zinc ion binding	Q5T4S7_K1574_M1	CKKYLSQKNVVEKLN	GlyGly (K)	2.75913	1.91668e-10	2.3469e-09
P49327	FASN	14DaysPI / 14DaysDMSO	Fatty acid synthase	RNA binding,fatty acid synthase activity,[acyl-carrier-protein] S-acetyltransferase activity,[acyl-carrier-protein] S-malonyltransferase activity,3-oxoacyl-[acyl-carrier-protein] synthase activity,3-oxoacyl-[acyl-carrier-protein] reductase (NADPH) activity,3-hydroxypalmitoyl-[acyl-carrier-protein] dehydratase activity,enoyl-[acyl-carrier-protein] reductase (NADPH, B-specific) activity,oleoyl-[acy…	P49327_K41_M1	TDDDRRWKAGLYGLP	GlyGly (K)	3.08169	1.92268e-10	2.35255e-09
Q92621	NUP205	14DaysPI / 14DaysDMSO	Nuclear pore complex protein Nup205	protein binding,structural constituent of nuclear pore	Q92621_K1871_M1	DKISTAQKYVLARRR	GlyGly (K)	3.91159	1.95602e-10	2.38658e-09
Q8TB61	SLC35B2	14DaysPI / 14DaysDMSO	Adenosine 3'-phospho 5'-phosphosulfate transporter 1	signal transducer activity,3'-phosphoadenosine 5'-phosphosulfate transmembrane transporter activity	Q8TB61_K431_M1	PVESPVQKV______	GlyGly (K)	1.27196	1.98242e-10	2.41171e-09
Q5BJH7	YIF1B	14DaysPI / 14DaysDMSO	Protein YIF1B		Q5BJH7_K98_M1	QGKELVDKNIDRFIP	GlyGly (K)	3.46189	1.99339e-10	2.42237e-09
Q10570	CPSF1	14DaysPI / 14DaysDMSO	Cleavage and polyadenylation specificity factor subunit 1	protein binding,enzyme binding,mRNA 3'-UTR AU-rich region binding	Q10570_K1166_M1	KFKVLYEKEQKGPVT	GlyGly (K)	2.28646	2.01151e-10	2.43911e-09
P22061	PCMT1	14DaysPI / 14DaysDMSO	Protein-L-isoaspartate(D-aspartate) O-methyltransferase	protein-L-isoaspartate (D-aspartate) O-methyltransferase activity,protein binding,cadherin binding	P22061_K125_M1	DSVNNVRKDDPTLLS	GlyGly (K)	3.52489	2.02438e-10	2.45095e-09
Q3L8U1	CHD9	14DaysPI / 14DaysDMSO	Chromodomain-helicase-DNA-binding protein 9	DNA binding,helicase activity,ATP binding	Q3L8U1_K1976_M1	DLLIGAAKHGVSRTD	GlyGly (K)	4.64369	2.02844e-10	2.45465e-09
Q6UB35	MTHFD1L	14DaysPI / 14DaysDMSO	Monofunctional C1-tetrahydrofolate synthase, mitochondrial	formate-tetrahydrofolate ligase activity,methenyltetrahydrofolate cyclohydrolase activity,methylenetetrahydrofolate dehydrogenase (NADP+) activity,ATP binding,protein homodimerization activity	Q6UB35_K372_M1	ISRGQTPKAVDVLAK	GlyGly (K)	2.80736	2.03366e-10	2.45958e-09
P55809	OXCT1	14DaysPI / 14DaysDMSO	Succinyl-CoA:3-ketoacid coenzyme A transferase 1, mitochondrial	3-oxoacid CoA-transferase activity,protein homodimerization activity	P55809_K41_M1	TSAHRHTKFYTDPVE	GlyGly (K)	3.75412	2.03791e-10	2.46319e-09
Q04446	GBE1	14DaysPI / 14DaysDMSO	1,4-alpha-glucan-branching enzyme	1,4-alpha-glucan branching enzyme activity,hydrolase activity, hydrolyzing O-glycosyl compounds,protein binding,carbohydrate binding,cation binding,Requires Ontology	Q04446_K68_M1	ENEGGIDKFSRGYES	GlyGly (K)	2.76504	2.04518e-10	2.46925e-09
Q15545	TAF7	14DaysPI / 14DaysDMSO	Transcription initiation factor TFIID subunit 7	transcription coactivator activity,protein binding,transcription factor binding,histone acetyltransferase binding,vitamin D receptor binding,transcription regulatory region DNA binding,thyroid hormone receptor binding,protein heterodimerization activity,transcription factor activity, sequence-specific DNA binding,H3K27me3 modified histone binding	Q15545_K5_M1	___MSKSKDDAPHEL	GlyGly (K)	3.30547	2.04885e-10	2.47285e-09
P06213	INSR	14DaysPI / 14DaysDMSO	Insulin receptor	beta-amyloid binding,protein tyrosine kinase activity,receptor signaling protein tyrosine kinase activity,insulin-activated receptor activity,insulin-like growth factor receptor binding,protein binding,ATP binding,GTP binding,protein domain specific binding,insulin-like growth factor I binding,insulin-like growth factor II binding,protein complex binding,phosphatidylinositol 3-kinase binding,insu…	P06213_K1022_M1	EWEVSREKITLLREL	GlyGly (K)	1.93094	2.06129e-10	2.4849e-09
Q53H47	SETMAR	14DaysPI / 14DaysDMSO	Histone-lysine N-methyltransferase SETMAR	single-stranded DNA endodeoxyribonuclease activity,DNA binding,double-stranded DNA binding,single-stranded DNA binding,endonuclease activity,protein binding,zinc ion binding,histone methyltransferase activity (H3-K4 specific),protein homodimerization activity,DNA topoisomerase binding,histone methyltransferase activity (H3-K36 specific)	Q53H47_K637_M1	LNNFLQGKRFHNQQD	GlyGly (K)	4.76712	2.06812e-10	2.49063e-09
P17987	TCP1	14DaysPI / 14DaysDMSO	T-complex protein 1 subunit alpha	RNA binding,protein binding,ATP binding,ubiquitin protein ligase binding,protein binding involved in protein folding,unfolded protein binding	P17987_K365_M1	DDELILIKNTKARTS	GlyGly (K)	4.8724	2.07574e-10	2.49706e-09
Q9Y6M1	IGF2BP2	14DaysPI / 14DaysDMSO	Insulin-like growth factor 2 mRNA-binding protein 2	RNA binding,mRNA 3'-UTR binding,protein binding,translation regulator activity,mRNA 5'-UTR binding	Q9Y6M1_K583_M1	REIVQQVKQQEQKYP	GlyGly (K)	3.1406	2.09331e-10	2.51412e-09
Q8TEA8	DTD1	14DaysPI / 14DaysDMSO	D-aminoacyl-tRNA deacylase 1	tRNA binding,aminoacyl-tRNA editing activity,DNA binding,metal ion binding,D-tyrosyl-tRNA(Tyr) deacylase activity	Q8TEA8_K123_M1	TYRPELIKDGKFGAY	GlyGly (K)	3.40254	2.11881e-10	2.5363e-09
Q99622	C12orf57	14DaysPI / 14DaysDMSO	Protein C10	molecular_function	Q99622_K101_M1	EIASLSGKLKALFLP	GlyGly (K)	4.03711	2.1316e-10	2.54919e-09
O95602	POLR1A	14DaysPI / 14DaysDMSO	DNA-directed RNA polymerase I subunit RPA1	RNA polymerase I activity,DNA binding,chromatin binding,protein binding,zinc ion binding	O95602_K1184_M1	QTEKSYEKSELSLDR	GlyGly (K)	3.9737	2.14359e-10	2.56037e-09
Q9BTE1	DCTN5	14DaysPI / 14DaysDMSO	Dynactin subunit 5	protein binding	Q9BTE1_K21_M1	IETASGNKVSRQSVL	GlyGly (K)	5.27359	2.18811e-10	2.60319e-09
Q96KP4	CNDP2	14DaysPI / 14DaysDMSO	Cytosolic non-specific dipeptidase	carboxypeptidase activity,metallopeptidase activity,metal ion binding,cytosolic dipeptidase activity,Requires Ontology	Q96KP4_K402_M1	LAGRRAMKTVFGVEP	GlyGly (K)	2.59214	2.19103e-10	2.60581e-09
P11172	UMPS	14DaysPI / 14DaysDMSO	Uridine 5'-monophosphate synthase	orotate phosphoribosyltransferase activity,orotidine-5'-phosphate decarboxylase activity	P11172_K242_M1	RIHPVASKLLRLMQK	GlyGly (K)	3.92358	2.19248e-10	2.60655e-09
P04035	HMGCR	14DaysPI / 14DaysDMSO	3-hydroxy-3-methylglutaryl-coenzyme A reductase	hydroxymethylglutaryl-CoA reductase (NADPH) activity,protein binding,hydroxymethylglutaryl-CoA reductase activity,protein homodimerization activity,coenzyme binding,protein phosphatase 2A binding,NADPH binding	P04035_K457_M1	QILGNAEKGAKFLSD	GlyGly (K)	6.27726	2.2005e-10	2.61301e-09
Q9Y2X3	NOP58	14DaysPI / 14DaysDMSO	Nucleolar protein 58	TFIID-class transcription factor binding,RNA binding,protein binding,snoRNA binding,ATPase binding	Q9Y2X3_K323_M1	VQILGAEKALFRALK	GlyGly (K)	3.33037	2.20312e-10	2.61563e-09
P34932	HSPA4	14DaysPI / 14DaysDMSO	Heat shock 70 kDa protein 4	protein binding,ATP binding	P34932_K194_M1	DLPALEEKPRNVVFV	GlyGly (K)	2.64735	2.20602e-10	2.61796e-09
P15170	GSPT1	14DaysPI / 14DaysDMSO	Eukaryotic peptide chain release factor GTP-binding subunit ERF3A	RNA binding,translation release factor activity,GTPase activity,protein binding,GTP binding	P15170_K484_M1	FTLRDEGKTIAIGKV	GlyGly (K)	2.4854	2.21536e-10	2.62706e-09
P37287	PIGA	14DaysPI / 14DaysDMSO	Phosphatidylinositol N-acetylglucosaminyltransferase subunit A	protein binding,UDP-glycosyltransferase activity,phosphatidylinositol N-acetylglucosaminyltransferase activity	P37287_K293_M1	LLGALEHKDVRNVLV	GlyGly (K)	2.74205	2.2363e-10	2.64542e-09
O75794	CDC123	14DaysPI / 14DaysDMSO	Cell division cycle protein 123 homolog		O75794_K186_M1	RCFVKENKLIGISQR	GlyGly (K)	4.20774	2.24665e-10	2.65444e-09
O75962	TRIO	14DaysPI / 14DaysDMSO	Triple functional domain protein	protein serine/threonine kinase activity,guanyl-nucleotide exchange factor activity,Rho guanyl-nucleotide exchange factor activity,protein binding,ATP binding	O75962_K1067_M1	ISKHLEQKEAFLKAC	GlyGly (K)	3.64616	2.28393e-10	2.68941e-09
Q96GQ5	RUSF1	14DaysPI / 14DaysDMSO	RUS family member 1		Q96GQ5_K51_M1	LSRAFTVKPEGRDAG	GlyGly (K)	3.15248	2.28576e-10	2.69093e-09
Q9UHI6	DDX20	14DaysPI / 14DaysDMSO	Probable ATP-dependent RNA helicase DDX20	DNA binding,ATP-dependent RNA helicase activity,protein binding,ATP binding,protein domain specific binding,protein binding, bridging,histone deacetylase binding,repressing transcription factor binding	Q9UHI6_K473_M1	SVPNQPLKKQIQKIE	GlyGly (K)	3.9494	2.29987e-10	2.70464e-09
Q9Y5Q8	GTF3C5	14DaysPI / 14DaysDMSO	General transcription factor 3C polypeptide 5	protein binding,RNA polymerase III type 1 promoter sequence-specific DNA binding,RNA polymerase III type 2 promoter sequence-specific DNA binding,transcription factor activity, RNA polymerase III type 1 promoter sequence-specific binding, TFIIIB recruiting,DNA binding	Q9Y5Q8_K339_M1	APSDLPVKAKRSTYN	GlyGly (K)	3.43473	2.34896e-10	2.75008e-09
P42677	RPS27	14DaysPI / 14DaysDMSO	40S ribosomal protein S27	DNA binding,RNA binding,structural constituent of ribosome,protein binding,zinc ion binding	P42677_K16_M1	HPSPEEEKRKHKKKR	GlyGly (K)	2.25946	2.35617e-10	2.75723e-09
Q53HV7	SMUG1	14DaysPI / 14DaysDMSO	Single-strand selective monofunctional uracil DNA glycosylase	oxidized pyrimidine nucleobase lesion DNA N-glycosylase activity,DNA binding,uracil DNA N-glycosylase activity,protein binding,single-strand selective uracil DNA N-glycosylase activity,DNA N-glycosylase activity	Q53HV7_K185_M1	TPAELPAKQREQLLG	GlyGly (K)	2.86087	2.3908e-10	2.78802e-09
Q9UI12	ATP6V1H	14DaysPI / 14DaysDMSO	V-type proton ATPase subunit H	protein binding,enzyme regulator activity,proton-transporting ATPase activity, rotational mechanism,ATPase activity	Q9UI12_K386_M1	NAVRLNEKNYELLKI	GlyGly (K)	3.95887	2.40142e-10	2.79784e-09
Q96RK4	BBS4	14DaysPI / 14DaysDMSO	Bardet-Biedl syndrome 4 protein	RNA polymerase II repressing transcription factor binding,microtubule motor activity,protein binding,dynactin binding,alpha-tubulin binding,beta-tubulin binding	Q96RK4_K20_M1	PVSTESQKPRQKKAP	GlyGly (K)	3.50899	2.41831e-10	2.81324e-09
Q13042	CDC16	14DaysPI / 14DaysDMSO	Cell division cycle protein 16 homolog	protein binding	Q13042_K460_M1	HVCRKLKKYAEALDY	GlyGly (K)	4.95694	2.42919e-10	2.82277e-09
P17987	TCP1	14DaysPI / 14DaysDMSO	T-complex protein 1 subunit alpha	RNA binding,protein binding,ATP binding,ubiquitin protein ligase binding,protein binding involved in protein folding,unfolded protein binding	P17987_K153_M1	DCLINAAKTSMSSKI	GlyGly (K)	5.15814	2.43029e-10	2.82358e-09
Q9Y262	EIF3L	14DaysPI / 14DaysDMSO	Eukaryotic translation initiation factor 3 subunit L	RNA binding,protein binding,translation initiation factor activity	Q9Y262_K549_M1	FFIRQIHKFEELNRT	GlyGly (K)	2.85497	2.43459e-10	2.82697e-09
P17987	TCP1	14DaysPI / 14DaysDMSO	T-complex protein 1 subunit alpha	RNA binding,protein binding,ATP binding,ubiquitin protein ligase binding,protein binding involved in protein folding,unfolded protein binding	P17987_K109_M1	KNADELVKQKIHPTS	GlyGly (K)	7.13324	2.45877e-10	2.85071e-09
Q14194	CRMP1	14DaysPI / 14DaysDMSO	Dihydropyrimidinase-related protein 1	protein binding,hydrolase activity, acting on carbon-nitrogen (but not peptide) bonds,filamin binding	Q14194_K368_M1	RMTVVWDKAVATGKM	GlyGly (K)	3.55189	2.46823e-10	2.85887e-09
Q8IWZ6	BBS7	14DaysPI / 14DaysDMSO	Bardet-Biedl syndrome 7 protein	RNA polymerase II repressing transcription factor binding,protein binding	Q8IWZ6_K333_M1	SGPGEELKINQEMQN	GlyGly (K)	5.07898	2.49632e-10	2.88602e-09
O43414	ERI3	14DaysPI / 14DaysDMSO	ERI1 exoribonuclease 3	RNA binding,exonuclease activity,metal ion binding	O43414_K230_M1	RVDEWMAKEGLLDPN	GlyGly (K)	3.83447	2.50115e-10	2.89068e-09
Q8WVC6	DCAKD	14DaysPI / 14DaysDMSO	Dephospho-CoA kinase domain-containing protein	dephospho-CoA kinase activity,ATP binding	Q8WVC6_K168_M1	AQLPLTDKARMARHV	GlyGly (K)	2.12899	2.50152e-10	2.89084e-09
Q9H7D7	WDR26	14DaysPI / 14DaysDMSO	WD repeat-containing protein 26	protein binding	Q9H7D7_K369_M1	KFSNDGTKLATGSKD	GlyGly (K)	3.67726	2.50371e-10	2.89244e-09
Q12789	GTF3C1	14DaysPI / 14DaysDMSO	General transcription factor 3C polypeptide 1	RNA polymerase III type 1 promoter sequence-specific DNA binding,RNA polymerase III type 2 promoter sequence-specific DNA binding,transcription factor activity, RNA polymerase III transcription factor binding,protein binding,transcription factor activity, core RNA polymerase III binding,DNA binding	Q12789_K1377_M1	FVEKLKEKFSSALRN	GlyGly (K)	4.48689	2.53338e-10	2.92044e-09
P17844	DDX5	14DaysPI / 14DaysDMSO	Probable ATP-dependent RNA helicase DDX5	RNA binding,RNA helicase activity,mRNA 3'-UTR binding,ATP-dependent RNA helicase activity,protein binding,calmodulin binding,ATP binding,enzyme binding,MH2 domain binding,pre-mRNA binding,ribonucleoprotein complex binding,SMAD binding,calcium-dependent protein binding,androgen receptor binding,R-SMAD binding,primary miRNA binding,promoter-specific chromatin binding	P17844_K351_M1	TIVFVETKRRCDELT	GlyGly (K)	5.31511	2.54635e-10	2.9319e-09
Q6P1M0	SLC27A4	14DaysPI / 14DaysDMSO	Long-chain fatty acid transport protein 4	nucleotide binding,long-chain fatty acid-CoA ligase activity,fatty acid transporter activity,very long-chain fatty acid-CoA ligase activity	Q6P1M0_K471_M1	LNQGANNKKIAKDVF	GlyGly (K)	4.22888	2.54742e-10	2.93286e-09
Q9HC35	EML4	14DaysPI / 14DaysDMSO	Echinoderm microtubule-associated protein-like 4	molecular_function,microtubule binding	Q9HC35_K493_M1	TVEPTPGKGPKGVYQ	GlyGly (K)	1.96871	2.56791e-10	2.95214e-09
Q9UNH7	SNX6	14DaysPI / 14DaysDMSO	Sorting nexin-6	protein binding,dynactin binding,phosphatidylinositol binding,protein homodimerization activity,protein heterodimerization activity	Q9UNH7_K276_M1	KVSELFDKTRKIEAR	GlyGly (K)	3.89151	2.58765e-10	2.96929e-09
P50991	CCT4	14DaysPI / 14DaysDMSO	T-complex protein 1 subunit delta	RNA binding,protein binding,ATP binding,protein binding involved in protein folding,unfolded protein binding	P50991_K489_M1	NRHAQGEKTAGINVR	GlyGly (K)	6.5316	2.58905e-10	2.97049e-09
Q86Y13	DZIP3	14DaysPI / 14DaysDMSO	E3 ubiquitin-protein ligase DZIP3	RNA binding,ubiquitin-protein transferase activity,protein binding,phosphatase binding,polyubiquitin binding,metal ion binding,unfolded protein binding,ubiquitin protein ligase activity involved in ERAD pathway,ubiquitin-specific protease binding	Q86Y13_K821_M1	HAKDNEIKNLKEQLS	GlyGly (K)	5.48052	2.59217e-10	2.97339e-09
Q14694	USP10	14DaysPI / 14DaysDMSO	Ubiquitin carboxyl-terminal hydrolase 10	p53 binding,RNA binding,cysteine-type endopeptidase activity,thiol-dependent ubiquitin-specific protease activity,protein binding,thiol-dependent ubiquitinyl hydrolase activity,ion channel binding	Q14694_K780_M1	INQYQVVKPTAERTA	GlyGly (K)	2.44126	2.59979e-10	2.97956e-09
Q9UJJ7	RPUSD1	14DaysPI / 14DaysDMSO	RNA pseudouridylate synthase domain-containing protein 1	molecular_function,RNA binding,pseudouridine synthase activity,deaminase activity	Q9UJJ7_K167_M1	PVSKVLLKPLTGRTH	GlyGly (K)	3.151	2.60076e-10	2.98046e-09
P28331	NDUFS1	14DaysPI / 14DaysDMSO	NADH-ubiquinone oxidoreductase 75 kDa subunit, mitochondrial	protein binding,NADH dehydrogenase (ubiquinone) activity,electron carrier activity,metal ion binding,iron-sulfur cluster binding,2 iron, 2 sulfur cluster binding,4 iron, 4 sulfur cluster binding	P28331_K607_M1	EGRAQQTKVAVTPPG	GlyGly (K)	7.081	2.60722e-10	2.98617e-09
O96011	PEX11B	14DaysPI / 14DaysDMSO	Peroxisomal membrane protein 11B	protein binding,protein homodimerization activity	O96011_K43_M1	GASPELQKQIRQLES	GlyGly (K)	2.8784	2.60847e-10	2.98706e-09
O00443	PIK3C2A	14DaysPI / 14DaysDMSO	Phosphatidylinositol 4-phosphate 3-kinase C2 domain-containing subunit alpha	ATP binding,1-phosphatidylinositol-3-kinase activity,phosphatidylinositol 3-kinase activity,1-phosphatidylinositol-4-phosphate 3-kinase activity,phosphatidylinositol binding	O00443_K1539_M1	HPLLRDEKAEGIARS	GlyGly (K)	4.17979	2.61097e-10	2.98898e-09
P53621	COPA	14DaysPI / 14DaysDMSO	Coatomer subunit alpha	hormone activity,structural molecule activity	P53621_K574_M1	PIYVTRVKGNNVYCL	GlyGly (K)	4.51589	2.63406e-10	3.01158e-09
Q9UI14	RABAC1	14DaysPI / 14DaysDMSO	Prenylated Rab acceptor protein 1	protein binding,protein C-terminus binding,identical protein binding,proline-rich region binding	Q9UI14_K9_M2	AAQKDQQKDAEAEGL	GlyGly (K)	0.34974	2.67196e-10	3.04745e-09
Q16531	DDB1	14DaysPI / 14DaysDMSO	DNA damage-binding protein 1	DNA binding,protein binding,protein binding, bridging,protein complex binding,WD40-repeat domain binding,cullin family protein binding,damaged DNA binding	Q16531_K191_M1	DPQGRHVKTYEVSLR	GlyGly (K)	2.98883	2.67751e-10	3.05185e-09
Q12772	SREBF2	14DaysPI / 14DaysDMSO	Sterol regulatory element-binding protein 2	RNA polymerase II core promoter proximal region sequence-specific DNA binding,transcriptional repressor activity, RNA polymerase II core promoter proximal region sequence-specific binding,protein binding,protein C-terminus binding,protein dimerization activity,E-box binding,C-8 sterol isomerase activity	Q12772_K1031_M1	SFRPAYRKVFLHEAT	GlyGly (K)	6.15512	2.67848e-10	3.05282e-09
Q9BRX2	PELO	14DaysPI / 14DaysDMSO	Protein pelota homolog	endonuclease activity,protein binding,ribosome binding,metal ion binding	Q9BRX2_K84_M1	QACQLRVKGTNIQEN	GlyGly (K)	5.37495	2.70223e-10	3.07405e-09
Q9H939	PSTPIP2	14DaysPI / 14DaysDMSO	Proline-serine-threonine phosphatase-interacting protein 2	actin binding	Q9H939_K176_M1	QQEKLFVKLATSKTA	GlyGly (K)	-1.60988	2.71042e-10	3.08087e-09
P62333	PSMC6	14DaysPI / 14DaysDMSO	26S proteasome regulatory subunit 10B	protein binding,ATP binding,ATPase activity,TBP-class protein binding,protein binding, bridging,proteasome-activating ATPase activity,identical protein binding	P62333_K68_M1	LKQLTEEKFIVKATN	GlyGly (K)	3.83785	2.71961e-10	3.08937e-09
Q1AE95;Q8IXX5	TMEM183BP;TMEM183A	14DaysPI / 14DaysDMSO	Putative transmembrane protein 183BP;Transmembrane protein 183A	;protein binding	Q1AE95_K220_M1	PFAARISKNPAIPES	GlyGly (K)	4.51282	2.72629e-10	3.09478e-09
Q1AE95;Q8IXX5	TMEM183BP;TMEM183A	14DaysPI / 14DaysDMSO	Putative transmembrane protein 183BP;Transmembrane protein 183A	;protein binding	Q8IXX5_K220_M1	PFAARISKNPAIPES	GlyGly (K)	4.51282	2.72629e-10	3.09478e-09
O75122	CLASP2	14DaysPI / 14DaysDMSO	CLIP-associating protein 2	dystroglycan binding,protein binding,microtubule binding,microtubule plus-end binding	O75122_K260_M1	AVLVETIKKGIHDAD	GlyGly (K)	2.7013	2.73844e-10	3.10586e-09
Q9H9A6	LRRC40	14DaysPI / 14DaysDMSO	Leucine-rich repeat-containing protein 40		Q9H9A6_K356_M1	IRREIISKGTQEVLK	GlyGly (K)	4.86645	2.75681e-10	3.12192e-09
Q14204	DYNC1H1	14DaysPI / 14DaysDMSO	Cytoplasmic dynein 1 heavy chain 1	RNA binding,protein binding,ATP binding,dynein light chain binding,dynein intermediate chain binding,dynein light intermediate chain binding,ATP-dependent microtubule motor activity, minus-end-directed	Q14204_K3225_M1	LRRDLRIKSQELEVK	GlyGly (K)	4.87354	2.76005e-10	3.12457e-09
Q12816	TRO	14DaysPI / 14DaysDMSO	Trophinin	protein binding	Q12816_K458_M1	LVKYLLVKDQTKIPI	GlyGly (K)	5.33948	2.76014e-10	3.12457e-09
Q96AG3	SLC25A46	14DaysPI / 14DaysDMSO	Solute carrier family 25 member 46	protein binding	Q96AG3_K256_M1	GMGVPHSKRLLPLLS	GlyGly (K)	5.45193	2.7614e-10	3.12558e-09
P31749	AKT1	14DaysPI / 14DaysDMSO	RAC-alpha serine/threonine-protein kinase	protein kinase activity,protein serine/threonine kinase activity,protein serine/threonine/tyrosine kinase activity,protein kinase C binding,protein binding,ATP binding,phosphatidylinositol-3,4,5-trisphosphate binding,kinase activity,enzyme binding,nitric-oxide synthase regulator activity,GTPase activating protein binding,identical protein binding,protein homodimerization activity,phosphatidylinos…	P31749_K39_M1	DGTFIGYKERPQDVD	GlyGly (K)	4.10979	2.83736e-10	3.1935e-09
P60842	EIF4A1	14DaysPI / 14DaysDMSO	Eukaryotic initiation factor 4A-I	RNA cap binding,RNA binding,double-stranded RNA binding,mRNA binding,translation initiation factor activity,ATP-dependent RNA helicase activity,helicase activity,protein binding,ATP binding,translation factor activity, RNA binding	P60842_K309_M1	MHGDMDQKERDVIMR	GlyGly (K)	2.34388	2.84205e-10	3.19721e-09
Q8IV08	PLD3	14DaysPI / 14DaysDMSO	5'-3' exonuclease PLD3	phospholipase D activity,protein binding,N-acylphosphatidylethanolamine-specific phospholipase D activity	Q8IV08_K157_M1	QLQTLAPKGVNVRIA	GlyGly (K)	2.69913	2.84559e-10	3.20024e-09
P30154	PPP2R1B	14DaysPI / 14DaysDMSO	Serine/threonine-protein phosphatase 2A 65 kDa regulatory subunit A beta isoform	protein binding	P30154_K206_M1	SKLGEFAKVLELDSV	GlyGly (K)	5.49496	2.87637e-10	3.22891e-09
P30876	POLR2B	14DaysPI / 14DaysDMSO	DNA-directed RNA polymerase II subunit RPB2	DNA binding,chromatin binding,RNA binding,protein binding,ribonucleoside binding,metal ion binding,RNA polymerase II activity	P30876_K146_M1	QLQTQHQKTFIGKIP	GlyGly (K)	3.01204	2.90602e-10	3.25466e-09
P15104	GLUL	14DaysPI / 14DaysDMSO	Glutamine synthetase	magnesium ion binding,glutamate decarboxylase activity,glutamate-ammonia ligase activity,protein binding,ATP binding,glutamate binding,manganese ion binding,identical protein binding,dynein light chain binding	P15104_K11_M1	SASSHLNKGIKQVYM	GlyGly (K)	4.4244	2.95452e-10	3.29698e-09
Q9P2J5	LARS1	14DaysPI / 14DaysDMSO	Leucine--tRNA ligase, cytoplasmic	aminoacyl-tRNA editing activity,glutamine-tRNA ligase activity,leucine-tRNA ligase activity,valine-tRNA ligase activity,GTPase activator activity,protein binding,ATP binding	Q9P2J5_K807_M1	ELNAGIIKTDQNYEK	GlyGly (K)	5.67526	2.95489e-10	3.29709e-09
Q9Y4D8	HECTD4	14DaysPI / 14DaysDMSO	Probable E3 ubiquitin-protein ligase HECTD4	ubiquitin protein ligase activity	Q9Y4D8_K1091_M1	CKSASETKVISHAVR	GlyGly (K)	3.70204	2.96138e-10	3.30361e-09
Q86YT6	MIB1	14DaysPI / 14DaysDMSO	E3 ubiquitin-protein ligase MIB1	ubiquitin-protein transferase activity,protein binding,zinc ion binding	Q86YT6_K437_M1	DLNEELVKAAANGDV	GlyGly (K)	3.15033	2.96269e-10	3.30437e-09
O14531	DPYSL4	14DaysPI / 14DaysDMSO	Dihydropyrimidinase-related protein 4	protein binding,hydrolase activity, acting on carbon-nitrogen (but not peptide) bonds,filamin binding	O14531_K258_M1	YVTKVMSKGAADAIA	GlyGly (K)	5.27947	3.03844e-10	3.37495e-09
P18206	VCL	14DaysPI / 14DaysDMSO	Vinculin	dystroglycan binding,actin binding,structural molecule activity,protein binding,beta-catenin binding,ubiquitin protein ligase binding,alpha-catenin binding,cadherin binding	P18206_K699_M1	YEHFETMKNQWIDNV	GlyGly (K)	0.38664	3.06205e-10	3.39484e-09
P55786	NPEPPS	14DaysPI / 14DaysDMSO	Puromycin-sensitive aminopeptidase	aminopeptidase activity,zinc ion binding,peptide binding,metalloaminopeptidase activity	P55786_K712_M1	LRGLVLGKLGKAGHK	GlyGly (K)	6.60513	3.09429e-10	3.42401e-09
Q86VY9	TMEM200A	14DaysPI / 14DaysDMSO	Transmembrane protein 200A		Q86VY9_K436_M1	GYMKLENKEDPMDRL	GlyGly (K)	1.86977	3.11181e-10	3.43993e-09
Q6PKG0	LARP1	14DaysPI / 14DaysDMSO	La-related protein 1	RNA cap binding,RNA binding,mRNA 3'-UTR binding,protein binding,eukaryotic initiation factor 4E binding,translation activator activity,translation initiation factor binding,cadherin binding,mRNA 5'-UTR binding	Q6PKG0_K473_M1	VVEIVDEKVRRREEP	GlyGly (K)	2.49672	3.11323e-10	3.4408e-09
P06744	GPI	14DaysPI / 14DaysDMSO	Glucose-6-phosphate isomerase	glucose-6-phosphate isomerase activity,cytokine activity,growth factor activity,intramolecular transferase activity,ubiquitin protein ligase binding,monosaccharide binding	P06744_K252_M1	ALSTNTTKVKEFGID	GlyGly (K)	4.08859	3.16143e-10	3.48126e-09
Q8N5G2	MACO1	14DaysPI / 14DaysDMSO	Macoilin	molecular_function	Q8N5G2_K323_M1	TASSKNYKNASGVVN	GlyGly (K)	2.35678	3.16348e-10	3.4827e-09
P11216	PYGB	14DaysPI / 14DaysDMSO	Glycogen phosphorylase, brain form	protein binding,glycogen phosphorylase activity,pyridoxal phosphate binding,Requires Ontology	P11216_K248_M1	TMRLWSAKAPNDFKL	GlyGly (K)	6.23037	3.16678e-10	3.48542e-09
Q8TCY9	URGCP	14DaysPI / 14DaysDMSO	Up-regulator of cell proliferation	GTP binding	Q8TCY9_K854_M1	RAAAQMEKQGDGFRA	GlyGly (K)	3.33837	3.19594e-10	3.5094e-09
P0CK96	SLC35E2B	14DaysPI / 14DaysDMSO	Solute carrier family 35 member E2B		P0CK96_K39_M1	LFGHRSEKIVFAKSD	GlyGly (K)	4.31612	3.21934e-10	3.53079e-09
P41240	CSK	14DaysPI / 14DaysDMSO	Tyrosine-protein kinase CSK	protein tyrosine kinase activity,non-membrane spanning protein tyrosine kinase activity,receptor binding,protein binding,ATP binding,protein C-terminus binding,kinase activity,protein phosphatase binding,protein kinase A catalytic subunit binding,identical protein binding,metal ion binding,proline-rich region binding	P41240_K347_M1	SSTQDTGKLPVKWTA	GlyGly (K)	3.59907	3.22072e-10	3.53185e-09
P27635	RPL10	14DaysPI / 14DaysDMSO	60S ribosomal protein L10	RNA binding,structural constituent of ribosome,protein binding,translation regulator activity	P27635_K145_M1	IRTKLQNKEHVIEAL	GlyGly (K)	1.96307	3.24191e-10	3.55021e-09
Q9BTT4	MED10	14DaysPI / 14DaysDMSO	Mediator of RNA polymerase II transcription subunit 10	RNA polymerase II transcription cofactor activity,protein binding,ubiquitin protein ligase activity	Q9BTT4_K82_M1	RNPQLYTKECLERAL	GlyGly (K)	4.79499	3.24418e-10	3.55201e-09
P04075	ALDOA	14DaysPI / 14DaysDMSO	Fructose-bisphosphate aldolase A	RNA binding,actin binding,fructose-bisphosphate aldolase activity,protein binding,cytoskeletal protein binding,tubulin binding,identical protein binding,cadherin binding,fructose binding	P04075_K147_M1	KDGADFAKWRCVLKI	GlyGly (K)	6.59645	3.26502e-10	3.56864e-09
Q9H583	HEATR1	14DaysPI / 14DaysDMSO	HEAT repeat-containing protein 1	RNA binding,protein binding,snoRNA binding	Q9H583_K248_M1	KLFPYIQKGLKSSLP	GlyGly (K)	4.65644	3.2824e-10	3.58436e-09
Q9BXS5	AP1M1	14DaysPI / 14DaysDMSO	AP-1 complex subunit mu-1	protein binding	Q9BXS5_K229_M1	NTGRGKSKSVELEDV	GlyGly (K)	2.88642	3.29314e-10	3.59407e-09
Q9UHQ1	NARF	14DaysPI / 14DaysDMSO	Nuclear prelamin A recognition factor	NADH dehydrogenase activity,lamin binding,iron-sulfur cluster binding	Q9UHQ1_K394_M1	TPDGHADKALLRQME	GlyGly (K)	3.97835	3.30289e-10	3.60268e-09
Q8N1G4	LRRC47	14DaysPI / 14DaysDMSO	Leucine-rich repeat-containing protein 47	RNA binding,protein binding,phenylalanine-tRNA ligase activity	Q8N1G4_K569_M1	LKVVYPSKADLATAP	GlyGly (K)	3.46384	3.30931e-10	3.60782e-09
P52735	VAV2	14DaysPI / 14DaysDMSO	Guanine nucleotide exchange factor VAV2	phosphotyrosine binding,guanyl-nucleotide exchange factor activity,Rho guanyl-nucleotide exchange factor activity,epidermal growth factor receptor binding,protein binding,metal ion binding	P52735_K465_M1	TDDPMNNKDVKKSHG	GlyGly (K)	1.83536	3.30981e-10	3.60821e-09
Q96P70	IPO9	14DaysPI / 14DaysDMSO	Importin-9	protein binding,Ran GTPase binding,protein transporter activity,histone binding	Q96P70_K876_M1	HGINADDKRLQDIRV	GlyGly (K)	3.07507	3.32868e-10	3.62314e-09
P32322	PYCR1	14DaysPI / 14DaysDMSO	Pyrroline-5-carboxylate reductase 1, mitochondrial	pyrroline-5-carboxylate reductase activity,protein binding,identical protein binding	P32322_K107_M1	TISSIEKKLSAFRPA	GlyGly (K)	4.46233	3.34285e-10	3.63628e-09
O43795	MYO1B	14DaysPI / 14DaysDMSO	Unconventional myosin-Ib	microfilament motor activity,calmodulin binding,ATP binding,phosphatidylinositol-4,5-bisphosphate binding,phosphatidylinositol-3,4,5-trisphosphate binding,actin-dependent ATPase activity,cadherin binding,actin filament binding	O43795_K588_M1	LMKNLQTKNPNYIRC	GlyGly (K)	4.03409	3.3474e-10	3.64027e-09
Q6EKJ0	GTF2IRD2B	14DaysPI / 14DaysDMSO	General transcription factor II-I repeat domain-containing protein 2B	RNA polymerase II transcription factor activity, sequence-specific DNA binding,DNA binding	Q6EKJ0_K830_M1	IPKIAELKTEFQKRL	GlyGly (K)	3.03311	3.37968e-10	3.66632e-09
Q96DZ5	CLIP3	14DaysPI / 14DaysDMSO	CAP-Gly domain-containing linker protein 3	protein binding,microtubule binding,ganglioside binding	Q96DZ5_K306_M1	RVLLDGQKTGTLRFC	GlyGly (K)	3.95728	3.38307e-10	3.66968e-09
P07195	LDHB	14DaysPI / 14DaysDMSO	L-lactate dehydrogenase B chain	L-lactate dehydrogenase activity,protein binding,kinase binding,identical protein binding,NAD binding	P07195_K319_M1	DEVAQLKKSADTLWD	GlyGly (K)	4.82737	3.39245e-10	3.677e-09
P43358	MAGEA4	14DaysPI / 14DaysDMSO	Melanoma-associated antigen 4	molecular_function,protein binding	P43358_K133_M1	RAKELVTKAEMLERV	GlyGly (K)	1.87848	3.41724e-10	3.69815e-09
Q9Y217	MTMR6	14DaysPI / 14DaysDMSO	Myotubularin-related protein 6	phosphatidylinositol-3-phosphatase activity,protein serine/threonine phosphatase activity,protein tyrosine phosphatase activity,protein binding,calcium-activated potassium channel activity,phosphatidylinositol-3,5-bisphosphate 3-phosphatase activity,Requires Ontology	Q9Y217_K253_M1	MANRAAGKGYENEDN	GlyGly (K)	4.10247	3.44628e-10	3.7228e-09
O95271	TNKS	14DaysPI / 14DaysDMSO	Poly [ADP-ribose] polymerase tankyrase-1	NAD+ ADP-ribosyltransferase activity,protein binding,zinc ion binding,histone binding	O95271_K812_M1	AALLDAAKKGCLARV	GlyGly (K)	3.5745	3.44897e-10	3.7245e-09
Q92540	SMG7	14DaysPI / 14DaysDMSO	Protein SMG7	ribonuclease activity,protein binding,telomeric DNA binding,ribonucleoprotein complex binding,protein phosphatase 2A binding,telomerase RNA binding	Q92540_K122_M1	VDLPCRVKSSQLGII	GlyGly (K)	4.81912	3.45533e-10	3.72945e-09
Q5VSL9	STRIP1	14DaysPI / 14DaysDMSO	Striatin-interacting protein 1	molecular_function,protein binding,Rho GTPase binding,protein kinase binding	Q5VSL9_K742_M1	TMSAIYQKVRHRLND	GlyGly (K)	2.54824	3.46376e-10	3.73708e-09
Q92974	ARHGEF2	14DaysPI / 14DaysDMSO	Rho guanine nucleotide exchange factor 2	guanyl-nucleotide exchange factor activity,Rho guanyl-nucleotide exchange factor activity,protein binding,microtubule binding,transcription factor binding,zinc ion binding,Rho GTPase binding,Rac guanyl-nucleotide exchange factor activity,Rac GTPase binding	Q92974_K460_M1	AQTPVPGKGPFGREE	GlyGly (K)	4.97005	3.47731e-10	3.74862e-09
P60228	EIF3E	14DaysPI / 14DaysDMSO	Eukaryotic translation initiation factor 3 subunit E	RNA binding,translation initiation factor activity,protein binding,cadherin binding,protein N-terminus binding	P60228_K409_M1	QQVIEKTKSLSFRSQ	GlyGly (K)	2.36031	3.48741e-10	3.75636e-09
Q96DZ5	CLIP3	14DaysPI / 14DaysDMSO	CAP-Gly domain-containing linker protein 3	protein binding,microtubule binding,ganglioside binding	Q96DZ5_K499_M1	PGDSVGAKKVHQVTM	GlyGly (K)	2.70451	3.49004e-10	3.75839e-09
Q5SQI0	ATAT1	14DaysPI / 14DaysDMSO	Alpha-tubulin N-acetyltransferase 1	lysine N-acetyltransferase activity, acting on acetyl phosphate as donor,tubulin N-acetyltransferase activity,coenzyme binding	Q5SQI0_K165_M1	RPSQKLLKFLNKHYN	GlyGly (K)	0.701846	3.52211e-10	3.78485e-09
O43301	HSPA12A	14DaysPI / 14DaysDMSO	Heat shock 70 kDa protein 12A	molecular_function,ATP binding	O43301_K110_M1	ILLTPERKFHSFGYA	GlyGly (K)	3.27666	3.53533e-10	3.79609e-09
Q9Y4R8	TELO2	14DaysPI / 14DaysDMSO	Telomere length regulation protein TEL2 homolog	protein binding,protein kinase binding,protein complex binding,protein complex scaffold,Hsp90 protein binding	Q9Y4R8_K51_M1	PPALPREKEEFASAH	GlyGly (K)	4.59721	3.5781e-10	3.83033e-09
Q86TG7	PEG10	14DaysPI / 14DaysDMSO	Retrotransposon-derived protein PEG10	DNA binding,RNA binding,protein binding,zinc ion binding	Q86TG7_K136_M1	AARWASAKLERSHYL	GlyGly (K)	3.07598	3.59392e-10	3.8432e-09
P48643	CCT5	14DaysPI / 14DaysDMSO	T-complex protein 1 subunit epsilon	mRNA 3'-UTR binding,protein binding,ATP binding,G-protein beta-subunit binding,protein binding involved in protein folding,mRNA 5'-UTR binding,beta-tubulin binding,unfolded protein binding	P48643_K513_M1	VIETLIGKKQQISLA	GlyGly (K)	5.70518	3.63483e-10	3.87805e-09
Q9H9E3	COG4	14DaysPI / 14DaysDMSO	Conserved oligomeric Golgi complex subunit 4	protein binding	Q9H9E3_K532_M1	QQGKFDTKGIESTDE	GlyGly (K)	5.23788	3.6536e-10	3.89364e-09
Q5BJD5	TMEM41B	14DaysPI / 14DaysDMSO	Transmembrane protein 41B		Q5BJD5_K100_M1	DDAKALGKVLSKYKD	GlyGly (K)	3.98416	3.67034e-10	3.90751e-09
O95714	HERC2	14DaysPI / 14DaysDMSO	E3 ubiquitin-protein ligase HERC2	ubiquitin-protein transferase activity,guanyl-nucleotide exchange factor activity,protein binding,zinc ion binding,ubiquitin protein ligase binding,SUMO binding,ubiquitin protein ligase activity	O95714_K3247_M1	GSDVHVRKPQVVEGL	GlyGly (K)	4.37089	3.68455e-10	3.91949e-09
O43156	TTI1	14DaysPI / 14DaysDMSO	TELO2-interacting protein 1 homolog	protein binding	O43156_K61_M1	FPLRFTLKTPGPKRE	GlyGly (K)	3.39472	3.71647e-10	3.94696e-09
Q9H169	STMN4	14DaysPI / 14DaysDMSO	Stathmin-4	tubulin binding	Q9H169_K139_M1	EENNNFIKMAKEKLA	GlyGly (K)	3.33463	3.72276e-10	3.95197e-09
P28472	GABRB3	14DaysPI / 14DaysDMSO	Gamma-aminobutyric acid receptor subunit beta-3	GABA-A receptor activity,GABA-gated chloride ion channel activity,identical protein binding	P28472_K46_M1	ETVDKLLKGYDIRLR	GlyGly (K)	3.26654	3.72652e-10	3.95464e-09
Q14204	DYNC1H1	14DaysPI / 14DaysDMSO	Cytoplasmic dynein 1 heavy chain 1	RNA binding,protein binding,ATP binding,dynein light chain binding,dynein intermediate chain binding,dynein light intermediate chain binding,ATP-dependent microtubule motor activity, minus-end-directed	Q14204_K4204_M1	APLGWSKKYEFGESD	GlyGly (K)	5.22515	3.75228e-10	3.97495e-09
P49327	FASN	14DaysPI / 14DaysDMSO	Fatty acid synthase	RNA binding,fatty acid synthase activity,[acyl-carrier-protein] S-acetyltransferase activity,[acyl-carrier-protein] S-malonyltransferase activity,3-oxoacyl-[acyl-carrier-protein] synthase activity,3-oxoacyl-[acyl-carrier-protein] reductase (NADPH) activity,3-hydroxypalmitoyl-[acyl-carrier-protein] dehydratase activity,enoyl-[acyl-carrier-protein] reductase (NADPH, B-specific) activity,oleoyl-[acy…	P49327_K326_M1	PLLIGSTKSNMGHPE	GlyGly (K)	7.01873	3.77345e-10	3.99307e-09
P62333	PSMC6	14DaysPI / 14DaysDMSO	26S proteasome regulatory subunit 10B	protein binding,ATP binding,ATPase activity,TBP-class protein binding,protein binding, bridging,proteasome-activating ATPase activity,identical protein binding	P62333_K42_M1	ELTKQYEKSENDLKA	GlyGly (K)	3.69763	3.77792e-10	3.99674e-09
Q14204	DYNC1H1	14DaysPI / 14DaysDMSO	Cytoplasmic dynein 1 heavy chain 1	RNA binding,protein binding,ATP binding,dynein light chain binding,dynein intermediate chain binding,dynein light intermediate chain binding,ATP-dependent microtubule motor activity, minus-end-directed	Q14204_K3480_M1	NRSTALLKSLSAERE	GlyGly (K)	8.53134	3.80874e-10	4.02142e-09
Q16875	PFKFB3	14DaysPI / 14DaysDMSO	6-phosphofructo-2-kinase/fructose-2,6-bisphosphatase 3	6-phosphofructo-2-kinase activity,fructose-2,6-bisphosphate 2-phosphatase activity,ATP binding	Q16875_K111_M1	LAALRDVKSYLAKEG	GlyGly (K)	3.80781	3.82042e-10	4.03121e-09
Q9UPU3	SORCS3	14DaysPI / 14DaysDMSO	VPS10 domain-containing receptor SorCS3	neuropeptide receptor activity	Q9UPU3_K246_M1	TYEKLNDKVGLKTVL	GlyGly (K)	2.79842	3.82463e-10	4.03448e-09
Q9P2P5	HECW2	14DaysPI / 14DaysDMSO	E3 ubiquitin-protein ligase HECW2	protein binding,ubiquitin protein ligase activity	Q9P2P5_K1389_M1	QITERELKPGGANIP	GlyGly (K)	3.78002	3.83969e-10	4.04597e-09
O95155	UBE4B	14DaysPI / 14DaysDMSO	Ubiquitin conjugation factor E4 B	ATP binding,enzyme binding,ubiquitin-ubiquitin ligase activity,ATPase binding	O95155_K1217_M1	KVEEIVAKNARAEID	GlyGly (K)	3.27486	3.89042e-10	4.08701e-09
O43674	NDUFB5	14DaysPI / 14DaysDMSO	NADH dehydrogenase [ubiquinone] 1 beta subcomplex subunit 5, mitochondrial	NADH dehydrogenase (ubiquinone) activity	O43674_K39_M1	FLTRGFPKAAAPVRH	GlyGly (K)	6.78167	3.90092e-10	4.09713e-09
Q9P260	RELCH	14DaysPI / 14DaysDMSO	RAB11-binding protein RELCH		Q9P260_K252_M1	PEIQEPIKPLEKRAL	GlyGly (K)	3.67885	3.90911e-10	4.10398e-09
Q76N89	HECW1	14DaysPI / 14DaysDMSO	E3 ubiquitin-protein ligase HECW1	ubiquitin protein ligase activity	Q76N89_K219_M1	FQAMGLKKGMFFNPD	GlyGly (K)	5.43219	3.92703e-10	4.11736e-09
Q9UJX2	CDC23	14DaysPI / 14DaysDMSO	Cell division cycle protein 23 homolog	ubiquitin-protein transferase activity,protein binding	Q9UJX2_K143_M1	DSLGPLEKGQVKNEA	GlyGly (K)	4.56204	3.94722e-10	4.13423e-09
P62191	PSMC1	14DaysPI / 14DaysDMSO	26S proteasome regulatory subunit 4	RNA binding,protein binding,ATP binding,ATPase activity,TBP-class protein binding,proteasome-activating ATPase activity	P62191_K423_M1	NEDFKKSKENVLYKK	GlyGly (K)	5.2769	3.96948e-10	4.15392e-09
P15056	BRAF	14DaysPI / 14DaysDMSO	Serine/threonine-protein kinase B-raf	protein kinase activity,protein serine/threonine kinase activity,MAP kinase kinase kinase activity,calcium ion binding,protein binding,ATP binding,mitogen-activated protein kinase kinase binding,identical protein binding,protein heterodimerization activity,small GTPase binding	P15056_K680_M1	YLSPDLSKVRSNCPK	GlyGly (K)	3.53705	3.99086e-10	4.17164e-09
Q96DA2	RAB39B	14DaysPI / 14DaysDMSO	Ras-related protein Rab-39B	GTPase activity,protein binding,GTP binding,myosin V binding	Q96DA2_K56_M1	LVEIEPGKRIKLQIW	GlyGly (K)	3.26528	4.03493e-10	4.20741e-09
Q9H9A5	CNOT10	14DaysPI / 14DaysDMSO	CCR4-NOT transcription complex subunit 10	protein binding	Q9H9A5_K215_M1	GALIEAAKSKIHQYK	GlyGly (K)	3.50962	4.05597e-10	4.22603e-09
Q9UBS5	GABBR1	14DaysPI / 14DaysDMSO	Gamma-aminobutyric acid type B receptor subunit 1	G-protein coupled GABA receptor activity,protein binding	Q9UBS5_K905_M1	LEKIIAEKEERVSEL	GlyGly (K)	3.05342	4.11684e-10	4.27707e-09
Q6P2H8	TMEM53	14DaysPI / 14DaysDMSO	Transmembrane protein 53		Q6P2H8_K29_M1	NSPSPGGKEAETRQP	GlyGly (K)	2.17423	4.15291e-10	4.30746e-09
Q16875	PFKFB3	14DaysPI / 14DaysDMSO	6-phosphofructo-2-kinase/fructose-2,6-bisphosphatase 3	6-phosphofructo-2-kinase activity,fructose-2,6-bisphosphate 2-phosphatase activity,ATP binding	Q16875_K292_M1	FVEEQNLKDLRVWTS	GlyGly (K)	2.95488	4.19721e-10	4.34411e-09
P19784	CSNK2A2	14DaysPI / 14DaysDMSO	Casein kinase II subunit alpha'	protein serine/threonine kinase activity,protein binding,ATP binding,protein N-terminus binding	P19784_K103_M1	IKLIDTVKDPVSKTP	GlyGly (K)	3.51122	4.19974e-10	4.34628e-09
Q9H3K2	GHITM	14DaysPI / 14DaysDMSO	Growth hormone-inducible transmembrane protein	molecular_function,protein binding	Q9H3K2_K23_M1	VFHPAFTKASPVVKN	GlyGly (K)	6.61855	4.2265e-10	4.36691e-09
O95758	PTBP3	14DaysPI / 14DaysDMSO	Polypyrimidine tract-binding protein 3	RNA binding	O95758_K549_M1	HLRVSFSKSTI____	GlyGly (K)	2.60431	4.25659e-10	4.39134e-09
Q86X10	RALGAPB	14DaysPI / 14DaysDMSO	Ral GTPase-activating protein subunit beta	GTPase activator activity,protein heterodimerization activity	Q86X10_K1180_M1	KTNQEILKNVESSRT	GlyGly (K)	3.54943	4.26925e-10	4.40098e-09
O60333	KIF1B	14DaysPI / 14DaysDMSO	Kinesin-like protein KIF1B	microtubule motor activity,protein binding,ATP binding,microtubule binding,ATPase activity,kinesin binding,kinase binding,scaffold protein binding,ATP-dependent microtubule motor activity	O60333_K243_M1	LSTEKVSKISLVDLA	GlyGly (K)	3.7076	4.29276e-10	4.4207e-09
Q8NBU5	ATAD1	14DaysPI / 14DaysDMSO	Outer mitochondrial transmembrane helix translocase	ATP binding,ATPase activity	Q8NBU5_K144_M1	CGKTLIAKATAKEAG	GlyGly (K)	4.27183	4.29329e-10	4.42088e-09
O60493	SNX3	14DaysPI / 14DaysDMSO	Sorting nexin-3	protein binding,phosphatidylinositol-5-phosphate binding,protein phosphatase binding,phosphatidylinositol-3-phosphate binding,phosphatidylinositol-4-phosphate binding,phosphatidylinositol-3,5-bisphosphate binding	O60493_K86_M1	SELERESKVVVPPLP	GlyGly (K)	2.43035	4.36124e-10	4.47587e-09
Q6P2Q9	PRPF8	14DaysPI / 14DaysDMSO	Pre-mRNA-processing-splicing factor 8	second spliceosomal transesterification activity,RNA binding,protein binding,U6 snRNA binding,U1 snRNA binding,U2 snRNA binding,U5 snRNA binding,K63-linked polyubiquitin binding,pre-mRNA intronic binding	Q6P2Q9_K2034_M1	AEIEKQTKEQSQLTA	GlyGly (K)	3.50193	4.43418e-10	4.53363e-09
Q3SXM5	HSDL1	14DaysPI / 14DaysDMSO	Inactive hydroxysteroid dehydrogenase-like protein 1		Q3SXM5_K103_M1	LISRNEEKLQVVAKD	GlyGly (K)	3.436	4.43861e-10	4.53737e-09
O15145	ARPC3	14DaysPI / 14DaysDMSO	Actin-related protein 2/3 complex subunit 3	structural constituent of cytoskeleton,protein binding,actin filament binding	O15145_K29_M1	LPIRSQFKGPAPRET	GlyGly (K)	2.20392	4.47051e-10	4.56276e-09
Q6VEQ5;Q9NQA3	WASH2P;WASH6P	14DaysPI / 14DaysDMSO	WAS protein family homolog 2;WAS protein family homolog 6	actin binding,alpha-tubulin binding;molecular_function,actin binding,alpha-tubulin binding	Q6VEQ5_K220_M1	DAPLSISKREQLEQQ	GlyGly (K)	3.3731	4.47992e-10	4.57039e-09
Q6VEQ5;Q9NQA3	WASH2P;WASH6P	14DaysPI / 14DaysDMSO	WAS protein family homolog 2;WAS protein family homolog 6	actin binding,alpha-tubulin binding;molecular_function,actin binding,alpha-tubulin binding	Q9NQA3_K202_M1	DAPLSISKREQLEQQ	GlyGly (K)	3.3731	4.47992e-10	4.57039e-09
P52209	PGD	14DaysPI / 14DaysDMSO	6-phosphogluconate dehydrogenase, decarboxylating	phosphogluconate dehydrogenase (decarboxylating) activity	P52209_K51_M1	ANEAKGTKVVGAQSL	GlyGly (K)	2.44242	4.50487e-10	4.58908e-09
Q9ULJ7	ANKRD50	14DaysPI / 14DaysDMSO	Ankyrin repeat domain-containing protein 50	protein binding	Q9ULJ7_K170_M1	RNPAEAFKRCVLLPL	GlyGly (K)	3.44912	4.52794e-10	4.60888e-09
Q8IY47	KBTBD2	14DaysPI / 14DaysDMSO	Kelch repeat and BTB domain-containing protein 2	ubiquitin-protein transferase activity	Q8IY47_K339_M1	TNHSKTSKLQTAFRT	GlyGly (K)	4.21335	4.56013e-10	4.63623e-09
Q8TC12	RDH11	14DaysPI / 14DaysDMSO	Retinol dehydrogenase 11	retinol dehydrogenase activity,oxidoreductase activity, acting on the CH-OH group of donors, NAD or NADP as acceptor,NADP-retinol dehydrogenase activity	Q8TC12_K77_M1	LACRDVEKGELVAKE	GlyGly (K)	2.33533	4.66484e-10	4.71744e-09
Q6ZTA4	TRIM67	14DaysPI / 14DaysDMSO	Tripartite motif-containing protein 67	zinc ion binding	Q6ZTA4_K361_M1	ALNGVSDKAKEAKEF	GlyGly (K)	4.80262	4.66976e-10	4.72075e-09
Q00169	PITPNA	14DaysPI / 14DaysDMSO	Phosphatidylinositol transfer protein alpha isoform	phosphatidylcholine transporter activity,phosphatidylinositol transporter activity,phosphatidylcholine binding,phosphatidylinositol binding,phosphatidylglycerol binding	Q00169_K5_M1	___MVLLKEYRVILP	GlyGly (K)	2.90099	4.67572e-10	4.72537e-09
P78344	EIF4G2	14DaysPI / 14DaysDMSO	Eukaryotic translation initiation factor 4 gamma 2	RNA binding,translation initiation factor activity,protein binding,translation factor activity, RNA binding,cadherin binding	P78344_K313_M1	EHHWVPRKAFLDNGP	GlyGly (K)	3.90184	4.6828e-10	4.73005e-09
Q96MT1	RNF145	14DaysPI / 14DaysDMSO	RING finger protein 145	zinc ion binding,ubiquitin protein ligase activity	Q96MT1_K520_M1	RDAVNKIKSLPIATK	GlyGly (K)	3.91053	4.68541e-10	4.73137e-09
Q9P2F8	SIPA1L2	14DaysPI / 14DaysDMSO	Signal-induced proliferation-associated 1-like protein 2	GTPase activator activity	Q9P2F8_K793_M1	NAENAAHKSEKFRAM	GlyGly (K)	4.56388	4.70565e-10	4.74762e-09
Q8N5G2	MACO1	14DaysPI / 14DaysDMSO	Macoilin	molecular_function	Q8N5G2_K394_M1	EQDIKKLKADLQASR	GlyGly (K)	2.80122	4.72712e-10	4.76416e-09
Q13772	NCOA4	14DaysPI / 14DaysDMSO	Nuclear receptor coactivator 4	transcription coactivator activity,androgen receptor binding	Q13772_K356_M1	NCQGNQPKGVEIENL	GlyGly (K)	4.85951	4.74183e-10	4.77572e-09
Q96D46	NMD3	14DaysPI / 14DaysDMSO	60S ribosomal export protein NMD3	RNA binding,protein binding, bridging,ribosomal large subunit binding	Q96D46_K339_M1	GAGMISKKHTLGEVW	GlyGly (K)	2.30736	4.76616e-10	4.79429e-09
O75874	IDH1	14DaysPI / 14DaysDMSO	Isocitrate dehydrogenase [NADP] cytoplasmic	magnesium ion binding,isocitrate dehydrogenase (NADP+) activity,receptor binding,identical protein binding,protein homodimerization activity,cadherin binding,NADP binding,NAD binding,(R)-2-hydroxyglutarate dehydrogenase activity	O75874_K87_M1	EKRVEEFKLKQMWKS	GlyGly (K)	3.11294	4.78507e-10	4.80966e-09
Q8WUA4	GTF3C2	14DaysPI / 14DaysDMSO	General transcription factor 3C polypeptide 2	protein binding,DNA binding	Q8WUA4_K654_M1	YEPINSIKRFLSTEL	GlyGly (K)	4.3676	4.79897e-10	4.82057e-09
P25786	PSMA1	14DaysPI / 14DaysDMSO	Proteasome subunit alpha type-1	RNA binding,threonine-type endopeptidase activity,protein binding	P25786_K115_M1	LVSLIGSKTQIPTQR	GlyGly (K)	3.78736	4.89973e-10	4.89953e-09
Q9NVE7	PANK4	14DaysPI / 14DaysDMSO	4'-phosphopantetheine phosphatase	pantothenate kinase activity,ATP binding	Q9NVE7_K234_M1	ALLTKTKKFDELLHL	GlyGly (K)	3.49153	4.91796e-10	4.91329e-09
P34897	SHMT2	14DaysPI / 14DaysDMSO	Serine hydroxymethyltransferase, mitochondrial	chromatin binding,glycine hydroxymethyltransferase activity,protein binding,L-allo-threonine aldolase activity,amino acid binding,pyridoxal phosphate binding,identical protein binding	P34897_K280_M1	IVTTTTHKTLRGARS	GlyGly (K)	5.16986	4.93385e-10	4.92624e-09
P52272	HNRNPM	14DaysPI / 14DaysDMSO	Heterogeneous nuclear ribonucleoprotein M	RNA binding,protein binding,protein domain specific binding	P52272_K239_M1	RADILEDKDGKSRGI	GlyGly (K)	2.72471	4.95348e-10	4.94095e-09
Q16850	CYP51A1	14DaysPI / 14DaysDMSO	Lanosterol 14-alpha demethylase	iron ion binding,sterol 14-demethylase activity,heme binding	Q16850_K283_M1	KRRQSQEKIDDILQT	GlyGly (K)	2.52175	4.97267e-10	4.95499e-09
Q9NQX3	GPHN	14DaysPI / 14DaysDMSO	Gephyrin	protein binding,ATP binding,nitrate reductase activity,molybdopterin cofactor binding,metal ion binding,molybdopterin adenylyltransferase activity,molybdopterin molybdotransferase activity	Q9NQX3_K465_M1	RPIGHDIKRGECVLA	GlyGly (K)	3.23544	5.00857e-10	4.98348e-09
P36406	TRIM23	14DaysPI / 14DaysDMSO	E3 ubiquitin-protein ligase TRIM23	nucleic acid binding,GTPase activity,ubiquitin-protein transferase activity,protein binding,GTP binding,enzyme activator activity,zinc ion binding,GDP binding,identical protein binding	P36406_K357_M1	DCRVVLAKQEITRLL	GlyGly (K)	5.24452	5.05508e-10	5.02164e-09
Q15369	ELOC	14DaysPI / 14DaysDMSO	Elongin-C	protein binding,ubiquitin-protein transferase activity	Q15369_K32_M1	DGHEFIVKREHALTS	GlyGly (K)	2.94488	5.06704e-10	5.03092e-09
Q8IUH5	ZDHHC17	14DaysPI / 14DaysDMSO	Palmitoyltransferase ZDHHC17	signal transducer activity,protein binding,magnesium ion transmembrane transporter activity,palmitoyltransferase activity,protein-cysteine S-palmitoyltransferase activity,identical protein binding	Q8IUH5_K266_M1	ESALDLAKQRKNVWM	GlyGly (K)	1.53192	5.07687e-10	5.03891e-09
Q9Y678	COPG1	14DaysPI / 14DaysDMSO	Coatomer subunit gamma-1	structural molecule activity,protein binding	Q9Y678_K24_M1	NPFQHLEKSAVLQEA	GlyGly (K)	4.78456	5.11109e-10	5.0657e-09
Q96DZ5	CLIP3	14DaysPI / 14DaysDMSO	CAP-Gly domain-containing linker protein 3	protein binding,microtubule binding,ganglioside binding	Q96DZ5_K362_M1	ASVSKISKAVDAPPS	GlyGly (K)	4.54723	5.13862e-10	5.087e-09
O60502	OGA	14DaysPI / 14DaysDMSO	Protein O-GlcNAcase	hyalurononglucosaminidase activity,beta-N-acetylglucosaminidase activity,Requires Ontology	O60502_K730_M1	KDEASVYKICREMYD	GlyGly (K)	2.07577	5.17259e-10	5.11331e-09
P78371	CCT2	14DaysPI / 14DaysDMSO	T-complex protein 1 subunit beta	protein binding,ATP binding,ubiquitin protein ligase binding,protein binding involved in protein folding,unfolded protein binding	P78371_K154_M1	DHGSDEVKFRQDLMN	GlyGly (K)	2.74164	5.17607e-10	5.11524e-09
Q96KP1	EXOC2	14DaysPI / 14DaysDMSO	Exocyst complex component 2	protein binding,Ral GTPase binding,protein kinase binding,protein N-terminus binding	Q96KP1_K874_M1	VYLTPESKSSFKQAL	GlyGly (K)	3.40061	5.22942e-10	5.15886e-09
O94805	ACTL6B	14DaysPI / 14DaysDMSO	Actin-like protein 6B	transcription coactivator activity,structural constituent of cytoskeleton	O94805_K418_M1	QEYEEGGKQCVERKC	GlyGly (K)	3.91558	5.24324e-10	5.16825e-09
Q00325	SLC25A3	14DaysPI / 14DaysDMSO	Phosphate carrier protein, mitochondrial	phosphate:proton symporter activity,protein complex binding	Q00325_K304_M1	SSASLVLKRLGFKGV	GlyGly (K)	5.49275	5.2455e-10	5.16976e-09
Q3SXM5	HSDL1	14DaysPI / 14DaysDMSO	Inactive hydroxysteroid dehydrogenase-like protein 1		Q3SXM5_K287_M1	VSTLGISKRTTGYWS	GlyGly (K)	6.42394	5.24588e-10	5.16984e-09
Q14683	SMC1A	14DaysPI / 14DaysDMSO	Structural maintenance of chromosomes protein 1A	chromatin binding,RNA binding,protein binding,ATP binding,mediator complex binding,protein heterodimerization activity	Q14683_K72_M1	IHGAPVGKPAANRAF	GlyGly (K)	2.35264	5.2752e-10	5.19062e-09
Q9ULW6	NAP1L2	14DaysPI / 14DaysDMSO	Nucleosome assembly protein 1-like 2	chromatin binding,protein binding,histone binding	Q9ULW6_K311_M1	KTYVLKSKLAYYDPH	GlyGly (K)	2.69595	5.31648e-10	5.22045e-09
Q9Y4E6	WDR7	14DaysPI / 14DaysDMSO	WD repeat-containing protein 7		Q9Y4E6_K1484_M1	ILMAHDGKEHRFMV_	GlyGly (K)	4.11283	5.32837e-10	5.22928e-09
Q9GZM5	YIPF3	14DaysPI / 14DaysDMSO	Protein YIPF3	protein binding	Q9GZM5_K86_M1	FLGMKGFKGQLSRQV	GlyGly (K)	5.08714	5.33841e-10	5.23729e-09
Q9UF56	FBXL17	14DaysPI / 14DaysDMSO	F-box/LRR-repeat protein 17		Q9UF56_K450_M1	VHVGNQDKLTDEGLK	GlyGly (K)	3.52703	5.35022e-10	5.24603e-09
Q9BSJ2	TUBGCP2	14DaysPI / 14DaysDMSO	Gamma-tubulin complex component 2	structural constituent of cytoskeleton,protein binding,gamma-tubulin binding,microtubule minus-end binding	Q9BSJ2_K480_M1	KEIIYTLKERAYVEQ	GlyGly (K)	4.81915	5.35248e-10	5.24742e-09
Q92841	DDX17	14DaysPI / 14DaysDMSO	Probable ATP-dependent RNA helicase DDX17	transcription coactivator activity,RNA binding,RNA helicase activity,ATP-dependent RNA helicase activity,protein binding,ATP binding,RNA-dependent ATPase activity	Q92841_K341_M1	GFEPQIRKIVDQIRP	GlyGly (K)	4.79587	5.37246e-10	5.2621e-09
P62495	ETF1	14DaysPI / 14DaysDMSO	Eukaryotic peptide chain release factor subunit 1	RNA binding,translation release factor activity,protein binding,translation termination factor activity,ribosome binding,sequence-specific mRNA binding	P62495_K404_M1	QEGSQFVKGFGGIGG	GlyGly (K)	3.65062	5.38247e-10	5.26962e-09
Q12789	GTF3C1	14DaysPI / 14DaysDMSO	General transcription factor 3C polypeptide 1	RNA polymerase III type 1 promoter sequence-specific DNA binding,RNA polymerase III type 2 promoter sequence-specific DNA binding,transcription factor activity, RNA polymerase III transcription factor binding,protein binding,transcription factor activity, core RNA polymerase III binding,DNA binding	Q12789_K203_M1	DLHTTAFKVDAGKLH	GlyGly (K)	4.71	5.38861e-10	5.27362e-09
P55786	NPEPPS	14DaysPI / 14DaysDMSO	Puromycin-sensitive aminopeptidase	aminopeptidase activity,zinc ion binding,peptide binding,metalloaminopeptidase activity	P55786_K274_M1	RVYTPVGKAEQGKFA	GlyGly (K)	5.70608	5.40813e-10	5.2878e-09
Q6P2Q9	PRPF8	14DaysPI / 14DaysDMSO	Pre-mRNA-processing-splicing factor 8	second spliceosomal transesterification activity,RNA binding,protein binding,U6 snRNA binding,U1 snRNA binding,U2 snRNA binding,U5 snRNA binding,K63-linked polyubiquitin binding,pre-mRNA intronic binding	Q6P2Q9_K1434_M1	RHTLAYDKGWRVRTD	GlyGly (K)	3.61382	5.40865e-10	5.28801e-09
Q9ULP9	TBC1D24	14DaysPI / 14DaysDMSO	TBC1 domain family member 24	GTPase activator activity,protein binding	Q9ULP9_K266_M1	PLESDSVKQDIRTFV	GlyGly (K)	5.64855	5.48841e-10	5.35219e-09
O95271	TNKS	14DaysPI / 14DaysDMSO	Poly [ADP-ribose] polymerase tankyrase-1	NAD+ ADP-ribosyltransferase activity,protein binding,zinc ion binding,histone binding	O95271_K369_M1	CHASDGRKSTPLHLA	GlyGly (K)	3.71841	5.48987e-10	5.35299e-09
Q9UHH9	IP6K2	14DaysPI / 14DaysDMSO	Inositol hexakisphosphate kinase 2	inositol-1,3,4,5,6-pentakisphosphate kinase activity,inositol hexakisphosphate kinase activity,inositol heptakisphosphate kinase activity,inositol hexakisphosphate 5-kinase activity,protein binding,ATP binding,inositol hexakisphosphate 1-kinase activity,inositol hexakisphosphate 3-kinase activity,inositol 5-diphosphate pentakisphosphate 5-kinase activity,inositol diphosphate tetrakisphosphate kin…	Q9UHH9_K155_M1	EEFEWLKKSEVLYYT	GlyGly (K)	3.74349	5.49353e-10	5.35511e-09
Q9NUL3	STAU2	14DaysPI / 14DaysDMSO	Double-stranded RNA-binding protein Staufen homolog 2	RNA binding,double-stranded RNA binding,protein binding	Q9NUL3_K237_M1	ESGPPHMKSFVTRVS	GlyGly (K)	4.34331	5.52156e-10	5.37599e-09
Q92621	NUP205	14DaysPI / 14DaysDMSO	Nuclear pore complex protein Nup205	protein binding,structural constituent of nuclear pore	Q92621_K1881_M1	LARRRLVKVINNRAK	GlyGly (K)	1.68953	5.5379e-10	5.3898e-09
Q8N5G2	MACO1	14DaysPI / 14DaysDMSO	Macoilin	molecular_function	Q8N5G2_K265_M1	EKDKDAKKHNLGINN	GlyGly (K)	2.34885	5.55906e-10	5.4075e-09
O95219	SNX4	14DaysPI / 14DaysDMSO	Sorting nexin-4	epidermal growth factor receptor binding,insulin receptor binding,protein binding,phosphatidylinositol binding,transferrin receptor binding,leptin receptor binding	O95219_K205_M1	LKADSRLKALNATFR	GlyGly (K)	1.98403	5.59508e-10	5.43624e-09
P78371	CCT2	14DaysPI / 14DaysDMSO	T-complex protein 1 subunit beta	protein binding,ATP binding,ubiquitin protein ligase binding,protein binding involved in protein folding,unfolded protein binding	P78371_K50_M1	LGPKGMDKILLSSGR	GlyGly (K)	4.75375	5.66416e-10	5.48856e-09
O96005	CLPTM1	14DaysPI / 14DaysDMSO	Cleft lip and palate transmembrane protein 1	protein binding	O96005_K224_M1	EADPEMIKRAEDYGP	GlyGly (K)	3.2216	5.67126e-10	5.49334e-09
Q9BVL2	NUP58	14DaysPI / 14DaysDMSO	Nucleoporin p58/p45	nucleocytoplasmic transporter activity,protein binding,nuclear localization sequence binding,structural constituent of nuclear pore	Q9BVL2_K320_M1	IETAQELKNAEIALR	GlyGly (K)	5.31384	5.71484e-10	5.5279e-09
Q13085	ACACA	14DaysPI / 14DaysDMSO	Acetyl-CoA carboxylase 1	acetyl-CoA carboxylase activity,biotin carboxylase activity,protein binding,ATP binding,identical protein binding,metal ion binding	Q13085_K2031_M1	FKTYQAIKDFNREGL	GlyGly (K)	4.172	5.76564e-10	5.56552e-09
Q8N556	AFAP1	14DaysPI / 14DaysDMSO	Actin filament-associated protein 1	actin binding	Q8N556_K152_M1	EASMDLVKDAKICAF	GlyGly (K)	3.26918	5.79476e-10	5.58734e-09
O94973	AP2A2	14DaysPI / 14DaysDMSO	AP-2 complex subunit alpha-2	molecular_function,protein binding,lipid binding,protein transporter activity,protein kinase binding,disordered domain specific binding,clathrin adaptor activity	O94973_K117_M1	RLINNAIKNDLASRN	GlyGly (K)	3.17795	5.82961e-10	5.61438e-09
Q9UGL1	KDM5B	14DaysPI / 14DaysDMSO	Lysine-specific demethylase 5B	DNA binding,transcription factor activity, sequence-specific DNA binding,transcription corepressor activity,protein binding,zinc ion binding,histone demethylase activity,histone demethylase activity (H3-K4 specific),histone demethylase activity (H3-trimethyl-K4 specific),histone demethylase activity (H3-dimethyl-K4 specific),histone binding,dioxygenase activity,sequence-specific double-stranded D…	Q9UGL1_K832_M1	RYRSGGGKSQNQLTV	GlyGly (K)	2.1617	5.89704e-10	5.66741e-09
P53618	COPB1	14DaysPI / 14DaysDMSO	Coatomer subunit beta	structural molecule activity,protein binding	P53618_K651_M1	SAKLEEEKLSQKKES	GlyGly (K)	3.01741	5.90565e-10	5.67355e-09
P15170	GSPT1	14DaysPI / 14DaysDMSO	Eukaryotic peptide chain release factor GTP-binding subunit ERF3A	RNA binding,translation release factor activity,GTPase activity,protein binding,GTP binding	P15170_K448_M1	KTRPRFVKQDQVCIA	GlyGly (K)	1.92892	5.92625e-10	5.6879e-09
O60502	OGA	14DaysPI / 14DaysDMSO	Protein O-GlcNAcase	hyalurononglucosaminidase activity,beta-N-acetylglucosaminidase activity,Requires Ontology	O60502_K4_M1	____MVQKESQATLE	GlyGly (K)	2.84112	5.97401e-10	5.72351e-09
Q6ZT12	UBR3	14DaysPI / 14DaysDMSO	E3 ubiquitin-protein ligase UBR3	ubiquitin-protein transferase activity,zinc ion binding,ubiquitin protein ligase activity	Q6ZT12_K1733_M1	ERHAEQGKALLIQES	GlyGly (K)	4.56955	5.99154e-10	5.73724e-09
P53779	MAPK10	14DaysPI / 14DaysDMSO	Mitogen-activated protein kinase 10	JUN kinase activity,MAP kinase kinase activity,protein binding,ATP binding	P53779_K191_M1	GIIHRDLKPSNIVVK	GlyGly (K)	2.3901	6.00746e-10	5.75183e-09
Q14161	GIT2	14DaysPI / 14DaysDMSO	ARF GTPase-activating protein GIT2	GTPase activator activity,protein binding,metal ion binding	Q14161_K135_M1	VTAKDLSKQLHSSVR	GlyGly (K)	6.11858	6.02062e-10	5.76225e-09
P62191	PSMC1	14DaysPI / 14DaysDMSO	26S proteasome regulatory subunit 4	RNA binding,protein binding,ATP binding,ATPase activity,TBP-class protein binding,proteasome-activating ATPase activity	P62191_K265_M1	KYLGDGPKLVRELFR	GlyGly (K)	5.84327	6.02977e-10	5.76795e-09
Q16891	IMMT	14DaysPI / 14DaysDMSO	MICOS complex subunit MIC60	RNA binding,protein binding	Q16891_K640_M1	ARFYAVQKLARRVAM	GlyGly (K)	2.90443	6.07237e-10	5.80253e-09
P31749	AKT1	14DaysPI / 14DaysDMSO	RAC-alpha serine/threonine-protein kinase	protein kinase activity,protein serine/threonine kinase activity,protein serine/threonine/tyrosine kinase activity,protein kinase C binding,protein binding,ATP binding,phosphatidylinositol-3,4,5-trisphosphate binding,kinase activity,enzyme binding,nitric-oxide synthase regulator activity,GTPase activating protein binding,identical protein binding,protein homodimerization activity,phosphatidylinos…	P31749_K168_M1	FGKVILVKEKATGRY	GlyGly (K)	3.11116	6.08267e-10	5.8104e-09
Q9H169	STMN4	14DaysPI / 14DaysDMSO	Stathmin-4	tubulin binding	Q9H169_K106_M1	EAAEERRKYQEAELL	GlyGly (K)	4.81291	6.08432e-10	5.81043e-09
Q12772	SREBF2	14DaysPI / 14DaysDMSO	Sterol regulatory element-binding protein 2	RNA polymerase II core promoter proximal region sequence-specific DNA binding,transcriptional repressor activity, RNA polymerase II core promoter proximal region sequence-specific binding,protein binding,protein C-terminus binding,protein dimerization activity,E-box binding,C-8 sterol isomerase activity	Q12772_K782_M1	WSVKSAAKESLYCAQ	GlyGly (K)	4.83225	6.11072e-10	5.83013e-09
Q96AX9	MIB2	14DaysPI / 14DaysDMSO	E3 ubiquitin-protein ligase MIB2	actin binding,ubiquitin-protein transferase activity,signal transducer activity,protein binding,zinc ion binding,ubiquitin protein ligase activity	Q96AX9_K402_M1	IGDLDTVKRLQAGHG	GlyGly (K)	3.4429	6.12031e-10	5.83574e-09
Q7KZF4	SND1	14DaysPI / 14DaysDMSO	Staphylococcal nuclease domain-containing protein 1	transcription cofactor activity,RNA binding,nuclease activity,protein binding,cadherin binding	Q7KZF4_K758_M1	EKVESPAKIHVFYID	GlyGly (K)	3.8205	6.13208e-10	5.8452e-09
O00203	AP3B1	14DaysPI / 14DaysDMSO	AP-3 complex subunit beta-1	protein phosphatase binding,GTP-dependent protein binding	O00203_K125_M1	STFQRALKDPNQLIR	GlyGly (K)	5.33997	6.13988e-10	5.85108e-09
Q9Y6D6	ARFGEF1	14DaysPI / 14DaysDMSO	Brefeldin A-inhibited guanine nucleotide-exchange protein 1	guanyl-nucleotide exchange factor activity,ARF guanyl-nucleotide exchange factor activity,protein binding,myosin binding,protein kinase A regulatory subunit binding,GTPase activator activity	Q9Y6D6_K1601_M1	AVNEEVSKIKSTAKF	GlyGly (K)	2.39772	6.14052e-10	5.8513e-09
Q6P2Q9	PRPF8	14DaysPI / 14DaysDMSO	Pre-mRNA-processing-splicing factor 8	second spliceosomal transesterification activity,RNA binding,protein binding,U6 snRNA binding,U1 snRNA binding,U2 snRNA binding,U5 snRNA binding,K63-linked polyubiquitin binding,pre-mRNA intronic binding	Q6P2Q9_K460_M1	YYVLNALKHRPPKAQ	GlyGly (K)	4.84849	6.17453e-10	5.87766e-09
Q96CQ1	SLC25A36	14DaysPI / 14DaysDMSO	Solute carrier family 25 member 36	pyrimidine nucleotide transmembrane transporter activity	Q96CQ1_K74_M1	CLKVILEKEGPRSLF	GlyGly (K)	5.12067	6.19347e-10	5.89347e-09
P31040	SDHA	14DaysPI / 14DaysDMSO	Succinate dehydrogenase [ubiquinone] flavoprotein subunit, mitochondrial	protein binding,succinate dehydrogenase (ubiquinone) activity,electron carrier activity,flavin adenine dinucleotide binding,succinate dehydrogenase activity	P31040_K335_M1	ERYAPVAKDLASRDV	GlyGly (K)	6.26922	6.19805e-10	5.89649e-09
A7E2V4	ZSWIM8	14DaysPI / 14DaysDMSO	Zinc finger SWIM domain-containing protein 8	zinc ion binding	A7E2V4_K1020_M1	DRESQTHKPQTLSSF	GlyGly (K)	4.62563	6.20483e-10	5.90107e-09
Q9H2M9	RAB3GAP2	14DaysPI / 14DaysDMSO	Rab3 GTPase-activating protein non-catalytic subunit	GTPase activator activity,protein binding,enzyme activator activity,Rab GTPase binding,enzyme regulator activity,protein heterodimerization activity,Rab guanyl-nucleotide exchange factor activity	Q9H2M9_K1235_M1	QHSATKVKDPTEEAT	GlyGly (K)	1.6052	6.32507e-10	5.99021e-09
Q8IY22	CMIP	14DaysPI / 14DaysDMSO	C-Maf-inducing protein	protein binding	Q8IY22_K366_M1	CQQPCDRKPTLPLRL	GlyGly (K)	3.7462	6.34694e-10	6.00552e-09
Q7L1Q6	BZW1	14DaysPI / 14DaysDMSO	Basic leucine zipper and W2 domain-containing protein 1	RNA binding,cadherin binding	Q7L1Q6_K390_M1	DAHVAKGKSVFLEQM	GlyGly (K)	2.77273	6.35077e-10	6.00792e-09
Q16658	FSCN1	14DaysPI / 14DaysDMSO	Fascin	RNA binding,actin binding,protein binding,drug binding,protein binding, bridging,cadherin binding,actin filament binding	Q16658_K241_M1	SGPSGTLKAGKATKV	GlyGly (K)	4.19364	6.40916e-10	6.05333e-09
O43292	GPAA1	14DaysPI / 14DaysDMSO	Glycosylphosphatidylinositol anchor attachment 1 protein	protein binding,tubulin binding,GPI-anchor transamidase activity,GPI anchor binding	O43292_K83_M1	DFAAHRKKSGALPVA	GlyGly (K)	3.52484	6.41521e-10	6.05808e-09
P42574	CASP3	14DaysPI / 14DaysDMSO	Caspase-3	protease binding,aspartic-type endopeptidase activity,cysteine-type endopeptidase activity,cyclin-dependent protein serine/threonine kinase inhibitor activity,death receptor binding,protein binding,peptidase activity,cysteine-type endopeptidase activator activity involved in apoptotic process,phospholipase A2 activator activity,protein complex binding,cysteine-type endopeptidase activity involved…	P42574_K57_M1	INNKNFHKSTGMTSR	GlyGly (K)	1.91973	6.46703e-10	6.09676e-09
Q8IUH5	ZDHHC17	14DaysPI / 14DaysDMSO	Palmitoyltransferase ZDHHC17	signal transducer activity,protein binding,magnesium ion transmembrane transporter activity,palmitoyltransferase activity,protein-cysteine S-palmitoyltransferase activity,identical protein binding	Q8IUH5_K88_M1	YDVRQPDKENVTLLH	GlyGly (K)	3.86392	6.56073e-10	6.16687e-09
Q7RTX9	SLC16A14	14DaysPI / 14DaysDMSO	Monocarboxylate transporter 14	monocarboxylic acid transmembrane transporter activity,symporter activity	Q7RTX9_K224_M1	NPNDPGEKDVRGLPA	GlyGly (K)	2.81582	6.58453e-10	6.18532e-09
Q96C03	MIEF2	14DaysPI / 14DaysDMSO	Mitochondrial dynamics protein MID49	protein binding	Q96C03_K7_M1	_MAEFSQKRGKRRSD	GlyGly (K)	5.63951	6.67491e-10	6.25252e-09
Q14204	DYNC1H1	14DaysPI / 14DaysDMSO	Cytoplasmic dynein 1 heavy chain 1	RNA binding,protein binding,ATP binding,dynein light chain binding,dynein intermediate chain binding,dynein light intermediate chain binding,ATP-dependent microtubule motor activity, minus-end-directed	Q14204_K2702_M1	TSDQTWVKLERIQFV	GlyGly (K)	6.62476	6.73652e-10	6.29877e-09
P13639	EEF2	14DaysPI / 14DaysDMSO	Elongation factor 2	p53 binding,RNA binding,translation elongation factor activity,GTPase activity,protein binding,GTP binding,5S rRNA binding,protein kinase binding,ribosome binding,cadherin binding,actin filament binding	P13639_K498_M1	AHNMRVMKFSVSPVV	GlyGly (K)	4.5911	6.74775e-10	6.30606e-09
Q9NVH0	EXD2	14DaysPI / 14DaysDMSO	Exonuclease 3'-5' domain-containing protein 2	nucleic acid binding,protein binding,single-stranded DNA 3'-5' exodeoxyribonuclease activity,3'-5' exonuclease activity,exodeoxyribonuclease I activity	Q9NVH0_K46_M1	VTQQPQQKVLGSREL	GlyGly (K)	2.75779	6.75197e-10	6.30878e-09
Q7Z736	PLEKHH3	14DaysPI / 14DaysDMSO	Pleckstrin homology domain-containing family H member 3		Q7Z736_K137_M1	DQFSSSGKGARRLGS	GlyGly (K)	2.21652	6.79083e-10	6.33757e-09
Q96GD0	PDXP	14DaysPI / 14DaysDMSO	Chronophin	magnesium ion binding,phosphoserine phosphatase activity,phosphoprotein phosphatase activity,protein binding,heat shock protein binding,pyridoxal phosphatase activity,nucleotide phosphatase activity, acting on free nucleotides	Q96GD0_K52_M1	ERLARAGKAALFVSN	GlyGly (K)	4.50606	6.86112e-10	6.39205e-09
O00764	PDXK	14DaysPI / 14DaysDMSO	Pyridoxal kinase	magnesium ion binding,ATP binding,zinc ion binding,pyridoxal kinase activity,pyridoxal phosphate binding,potassium ion binding,sodium ion binding,lithium ion binding,protein homodimerization activity	O00764_K258_M1	NLKVACEKTVSTLHH	GlyGly (K)	3.46401	6.90207e-10	6.41764e-09
P00491	PNP	14DaysPI / 14DaysDMSO	Purine nucleoside phosphorylase	nucleoside binding,purine nucleobase binding,purine-nucleoside phosphorylase activity,drug binding,phosphate ion binding	P00491_K265_M1	EEVLAAGKQAAQKLE	GlyGly (K)	1.98348	6.98112e-10	6.47586e-09
Q8IY22	CMIP	14DaysPI / 14DaysDMSO	C-Maf-inducing protein	protein binding	Q8IY22_K353_M1	RDNSPSLKEIRNGCQ	GlyGly (K)	5.82309	7.05681e-10	6.53095e-09
Q8IXM6	NRM	14DaysPI / 14DaysDMSO	Nurim	molecular_function,protein binding	Q8IXM6_K249_M1	LRAQLQRKLHLLSRP	GlyGly (K)	1.58376	7.06023e-10	6.53292e-09
P23458	JAK1	14DaysPI / 14DaysDMSO	Tyrosine-protein kinase JAK1	protein tyrosine kinase activity,non-membrane spanning protein tyrosine kinase activity,Ras guanyl-nucleotide exchange factor activity,receptor binding,growth hormone receptor binding,protein binding,ATP binding,protein phosphatase binding,ubiquitin protein ligase binding,CCR5 chemokine receptor binding,metal ion binding	P23458_K559_M1	SNLLVATKKAQEWQP	GlyGly (K)	4.8689	7.06636e-10	6.53739e-09
Q9BT67	NDFIP1	14DaysPI / 14DaysDMSO	NEDD4 family-interacting protein 1	signal transducer activity,protein binding,WW domain binding	Q9BT67_K204_M1	INYAKVRKMPETFSN	GlyGly (K)	1.41656	7.12578e-10	6.58172e-09
Q9NVC6	MED17	14DaysPI / 14DaysDMSO	Mediator of RNA polymerase II transcription subunit 17	RNA polymerase II transcription cofactor activity,transcription cofactor activity,transcription coactivator activity,receptor activity,protein binding,ligand-dependent nuclear receptor transcription coactivator activity,vitamin D receptor binding,thyroid hormone receptor binding	Q9NVC6_K436_M1	EKIIKQAKHIFLRSR	GlyGly (K)	4.97674	7.14509e-10	6.59426e-09
P78527	PRKDC	14DaysPI / 14DaysDMSO	DNA-dependent protein kinase catalytic subunit	double-stranded DNA binding,RNA binding,protein kinase activity,protein serine/threonine kinase activity,DNA-dependent protein kinase activity,protein binding,ATP binding,transcription factor binding,enzyme binding,protein domain specific binding	P78527_K163_M1	FYGELALKKKIPDTV	GlyGly (K)	2.74107	7.18847e-10	6.62653e-09
Q6R327	RICTOR	14DaysPI / 14DaysDMSO	Rapamycin-insensitive companion of mTOR	protein binding,enzyme activator activity,protein kinase binding,ribosome binding	Q6R327_K1334_M1	AFGYATLKRLQQQRM	GlyGly (K)	3.58799	7.21326e-10	6.64332e-09
Q9UJX4	ANAPC5	14DaysPI / 14DaysDMSO	Anaphase-promoting complex subunit 5	protein phosphatase binding	Q9UJX4_K229_M1	LLKNDETKALTPASL	GlyGly (K)	3.7318	7.2334e-10	6.65725e-09
Q92802	N4BP2L2	14DaysPI / 14DaysDMSO	NEDD4-binding protein 2-like 2	RNA polymerase II transcription corepressor activity,molecular_function,protein binding,enzyme binding	Q92802_K396_M1	NQQFQEEKLNKLQKL	GlyGly (K)	2.7655	7.23731e-10	6.65964e-09
P45974	USP5	14DaysPI / 14DaysDMSO	Ubiquitin carboxyl-terminal hydrolase 5	cysteine-type endopeptidase activity,thiol-dependent ubiquitin-specific protease activity,protein binding,zinc ion binding,thiol-dependent ubiquitinyl hydrolase activity,ubiquitin binding	P45974_K468_M1	FRFLVEEKIKCLATE	GlyGly (K)	2.54652	7.32124e-10	6.72289e-09
P42574	CASP3	14DaysPI / 14DaysDMSO	Caspase-3	protease binding,aspartic-type endopeptidase activity,cysteine-type endopeptidase activity,cyclin-dependent protein serine/threonine kinase inhibitor activity,death receptor binding,protein binding,peptidase activity,cysteine-type endopeptidase activator activity involved in apoptotic process,phospholipase A2 activator activity,protein complex binding,cysteine-type endopeptidase activity involved…	P42574_K11_M1	TENSVDSKSIKNLEP	GlyGly (K)	2.37361	7.34311e-10	6.73684e-09
Q9H9T3	ELP3	14DaysPI / 14DaysDMSO	Elongator complex protein 3	protein binding,phosphorylase kinase regulator activity,H3 histone acetyltransferase activity,H4 histone acetyltransferase activity,metal ion binding,iron-sulfur cluster binding,RNA polymerase II core binding	Q9H9T3_K48_M1	VKTKTAAKYGLSAQP	GlyGly (K)	3.46944	7.36942e-10	6.758e-09
P18405	SRD5A1	14DaysPI / 14DaysDMSO	3-oxo-5-alpha-steroid 4-dehydrogenase 1	3-oxo-5-alpha-steroid 4-dehydrogenase activity,electron carrier activity,amide binding,cholestenone 5-alpha-reductase activity,NADPH binding	P18405_K243_M1	HHEWYLRKFEEYPKF	GlyGly (K)	1.52529	7.37751e-10	6.76348e-09
Q96TA2	YME1L1	14DaysPI / 14DaysDMSO	ATP-dependent zinc metalloprotease YME1L1	ATP-dependent peptidase activity,metalloendopeptidase activity,protein binding,ATP binding,metallopeptidase activity,metal ion binding	Q96TA2_K363_M1	EFLKNPQKFTILGGK	GlyGly (K)	3.8662	7.39085e-10	6.77226e-09
P50395	GDI2	14DaysPI / 14DaysDMSO	Rab GDP dissociation inhibitor beta	RNA binding,Rab GDP-dissociation inhibitor activity,GTPase activator activity,protein binding,small GTPase binding	P50395_K164_M1	TFEGIDPKKTTMRDV	GlyGly (K)	3.08407	7.43838e-10	6.80472e-09
Q5T4S7	UBR4	14DaysPI / 14DaysDMSO	E3 ubiquitin-protein ligase UBR4	ubiquitin-protein transferase activity,protein binding,calmodulin binding,zinc ion binding	Q5T4S7_K1579_M1	SQKNVVEKLNANVMH	GlyGly (K)	3.96542	7.50667e-10	6.85076e-09
P30520	ADSS2	14DaysPI / 14DaysDMSO	Adenylosuccinate synthetase isozyme 2	adenylosuccinate synthase activity,protein binding,GTP binding,phosphate ion binding,metal ion binding	P30520_K403_M1	NKVEVQYKTLPGWNT	GlyGly (K)	6.65674	7.52549e-10	6.86397e-09
O95299	NDUFA10	14DaysPI / 14DaysDMSO	NADH dehydrogenase [ubiquinone] 1 alpha subcomplex subunit 10, mitochondrial	NADH dehydrogenase (ubiquinone) activity	O95299_K80_M1	LAKEIAEKLGFKHFP	GlyGly (K)	5.36668	7.53517e-10	6.87106e-09
Q6PJG6	BRAT1	14DaysPI / 14DaysDMSO	BRCA1-associated ATM activator 1	protein binding	Q6PJG6_K729_M1	LLLFLRDKIASYSSL	GlyGly (K)	3.33363	7.54167e-10	6.87524e-09
Q96P70	IPO9	14DaysPI / 14DaysDMSO	Importin-9	protein binding,Ran GTPase binding,protein transporter activity,histone binding	Q96P70_K773_M1	LVSTLISKAGRELGE	GlyGly (K)	4.31024	7.54316e-10	6.87611e-09
Q8WUH2	TGFBRAP1	14DaysPI / 14DaysDMSO	Transforming growth factor-beta receptor-associated protein 1	transforming growth factor beta receptor binding,protein binding,SMAD binding	Q8WUH2_K630_M1	QRASASGKGAEATET	GlyGly (K)	1.70116	7.5593e-10	6.88808e-09
P62714	PPP2CB	14DaysPI / 14DaysDMSO	Serine/threonine-protein phosphatase 2A catalytic subunit beta isoform	protein serine/threonine phosphatase activity,protein binding,protein C-terminus binding,metal ion binding	P62714_K136_M1	FYDECLRKYGNANVW	GlyGly (K)	6.11623	7.5855e-10	6.90646e-09
Q9Y673	ALG5	14DaysPI / 14DaysDMSO	Dolichyl-phosphate beta-glucosyltransferase	oligosaccharyl transferase activity,dolichyl-phosphate beta-glucosyltransferase activity	Q9Y673_K202_M1	GSRAHLEKESIAQRS	GlyGly (K)	3.14123	7.59018e-10	6.90947e-09
Q7L099	RUFY3	14DaysPI / 14DaysDMSO	Protein RUFY3	protein binding	Q7L099_K120_M1	KHGLKAKKTFLGQNK	GlyGly (K)	2.47746	7.59228e-10	6.91089e-09
Q12756	KIF1A	14DaysPI / 14DaysDMSO	Kinesin-like protein KIF1A	motor activity,microtubule motor activity,ATP binding,microtubule binding,ATPase activity,identical protein binding,protein homodimerization activity	Q12756_K588_M1	GNRIIMGKSHVFRFN	GlyGly (K)	3.51411	7.59468e-10	6.91158e-09
Q9BPU6	DPYSL5	14DaysPI / 14DaysDMSO	Dihydropyrimidinase-related protein 5	protein binding,microtubule binding,hydrolase activity, acting on carbon-nitrogen (but not peptide) bonds	Q9BPU6_K49_M1	LMIPGGAKVIDATGK	GlyGly (K)	4.25797	7.61562e-10	6.92664e-09
Q8IZU9	KIRREL3	14DaysPI / 14DaysDMSO	Kin of IRRE-like protein 3	protein binding	Q8IZU9_K568_M1	ARSQRNLKGVVSAKN	GlyGly (K)	1.55805	7.62813e-10	6.93601e-09
Q9HA65	TBC1D17	14DaysPI / 14DaysDMSO	TBC1 domain family member 17	GTPase activator activity,protein binding,Rab GTPase binding	Q9HA65_K303_M1	LQQVPELKNRIFSGG	GlyGly (K)	2.3973	7.65101e-10	6.95256e-09
P35606	COPB2	14DaysPI / 14DaysDMSO	Coatomer subunit beta'	structural molecule activity,protein binding	P35606_K627_M1	RVAHFLEKQGFKQQA	GlyGly (K)	3.17856	7.67621e-10	6.97144e-09
P41252	IARS1	14DaysPI / 14DaysDMSO	Isoleucine--tRNA ligase, cytoplasmic	tRNA binding,aminoacyl-tRNA editing activity,isoleucine-tRNA ligase activity,protein binding,ATP binding,GTPase binding	P41252_K1042_M1	TTIKAPLKPYPVSPS	GlyGly (K)	4.93662	7.68452e-10	6.97752e-09
O95169	NDUFB8	14DaysPI / 14DaysDMSO	NADH dehydrogenase [ubiquinone] 1 beta subcomplex subunit 8, mitochondrial	NADH dehydrogenase (ubiquinone) activity	O95169_K34_M1	RTASHMTKDMFPGPY	GlyGly (K)	3.86147	7.69806e-10	6.98776e-09
P49815	TSC2	14DaysPI / 14DaysDMSO	Tuberin	GTPase activator activity,protein binding,phosphatase binding,small GTPase binding,protein homodimerization activity	P49815_K128_M1	ALFFKVIKDYPSNED	GlyGly (K)	3.90883	7.73093e-10	7.01154e-09
Q9BY44	EIF2A	14DaysPI / 14DaysDMSO	Eukaryotic translation initiation factor 2A	tRNA binding,mRNA binding,translation initiation factor activity,protein binding,ribosome binding,cadherin binding	Q9BY44_K192_M1	AVYVPGSKGAPSFVR	GlyGly (K)	2.65578	7.74324e-10	7.01898e-09
Q8WXA3	RUFY2	14DaysPI / 14DaysDMSO	RUN and FYVE domain-containing protein 2	SH3 domain binding,metal ion binding	Q8WXA3_K343_M1	LEKDIHEKQDTLIGL	GlyGly (K)	5.14714	7.84423e-10	7.08957e-09
P21127	CDK11B	14DaysPI / 14DaysDMSO	Cyclin-dependent kinase 11B	RNA binding,protein kinase activity,protein serine/threonine kinase activity,cyclin-dependent protein serine/threonine kinase activity,protein binding,ATP binding	P21127_K475_M1	RLKMEKEKEGFPITS	GlyGly (K)	4.67741	7.87053e-10	7.10545e-09
Q6P2Q9	PRPF8	14DaysPI / 14DaysDMSO	Pre-mRNA-processing-splicing factor 8	second spliceosomal transesterification activity,RNA binding,protein binding,U6 snRNA binding,U1 snRNA binding,U2 snRNA binding,U5 snRNA binding,K63-linked polyubiquitin binding,pre-mRNA intronic binding	Q6P2Q9_K785_M1	RLTRLYLKAEQERQH	GlyGly (K)	4.36607	7.87089e-10	7.10552e-09
Q5SQI0	ATAT1	14DaysPI / 14DaysDMSO	Alpha-tubulin N-acetyltransferase 1	lysine N-acetyltransferase activity, acting on acetyl phosphate as donor,tubulin N-acetyltransferase activity,coenzyme binding	Q5SQI0_K233_M1	KRAEGDIKPYSSSDR	GlyGly (K)	2.79591	7.9092e-10	7.13423e-09
Q9Y2I1	NISCH	14DaysPI / 14DaysDMSO	Nischarin	integrin binding,protein binding,phosphatidylinositol binding,identical protein binding	Q9Y2I1_K59_M1	DFHDLHEKLVAERKI	GlyGly (K)	3.06275	7.92448e-10	7.14469e-09
Q13332	PTPRS	14DaysPI / 14DaysDMSO	Receptor-type tyrosine-protein phosphatase S	phosphoprotein phosphatase activity,protein tyrosine phosphatase activity,protein binding,heparin binding,chondroitin sulfate binding,heparan sulfate proteoglycan binding	Q13332_K1824_M1	QYILREFKVTDARDG	GlyGly (K)	4.66981	7.93029e-10	7.14942e-09
Q9NQX5	NPDC1	14DaysPI / 14DaysDMSO	Neural proliferation differentiation and control protein 1	protein binding	Q9NQX5_K225_M1	KADYATAKAPGSPAA	GlyGly (K)	1.14508	7.97517e-10	7.18269e-09
P19367	HK1	14DaysPI / 14DaysDMSO	Hexokinase-1	glucokinase activity,hexokinase activity,protein binding,ATP binding,glucose binding,fructokinase activity,mannokinase activity,peptidoglycan binding	P19367_K187_M1	VEGADVVKLLNKAIK	GlyGly (K)	2.57112	8.1021e-10	7.27208e-09
P78344	EIF4G2	14DaysPI / 14DaysDMSO	Eukaryotic translation initiation factor 4 gamma 2	RNA binding,translation initiation factor activity,protein binding,translation factor activity, RNA binding,cadherin binding	P78344_K41_M1	GNSEFLGKTPGQNAQ	GlyGly (K)	3.26987	8.1567e-10	7.31147e-09
Q96F07	CYFIP2	14DaysPI / 14DaysDMSO	Cytoplasmic FMR1-interacting protein 2	protein binding	Q96F07_K1062_M1	ILPRVYIKEGERLEV	GlyGly (K)	3.19552	8.2102e-10	7.35132e-09
Q9NRN9	METTL5	14DaysPI / 14DaysDMSO	rRNA N6-adenosine-methyltransferase METTL5	nucleic acid binding,methyltransferase activity	Q9NRN9_K21_M1	QQVDGFEKPKLLLEQ	GlyGly (K)	2.35458	8.25499e-10	7.38366e-09
P48200	IREB2	14DaysPI / 14DaysDMSO	Iron-responsive element-binding protein 2	RNA binding,protein binding,iron-responsive element binding,translation repressor activity,metal ion binding,4 iron, 4 sulfur cluster binding	P48200_K769_M1	ARNSAAAKYLTNRGL	GlyGly (K)	4.36712	8.30581e-10	7.41981e-09
Q9ULM6	CNOT6	14DaysPI / 14DaysDMSO	CCR4-NOT transcription complex subunit 6	RNA binding,exoribonuclease activity,poly(A)-specific ribonuclease activity,protein binding,metal ion binding	Q9ULM6_K266_M1	YNGFFSPKSRARTMS	GlyGly (K)	4.81064	8.31838e-10	7.42999e-09
Q53GT1	KLHL22	14DaysPI / 14DaysDMSO	Kelch-like protein 22	protein binding,ubiquitin-protein transferase activity	Q53GT1_K260_M1	VLQRLHDKLDPSPLR	GlyGly (K)	3.68834	8.41026e-10	7.49639e-09
P08865	RPSA	14DaysPI / 14DaysDMSO	40S ribosomal protein SA	virus receptor activity,RNA binding,structural constituent of ribosome,laminin receptor activity,protein binding,ribosome binding	P08865_K42_M1	EQYIYKRKSDGIYII	GlyGly (K)	3.43897	8.46215e-10	7.53173e-09
Q7L0J3	SV2A	14DaysPI / 14DaysDMSO	Synaptic vesicle glycoprotein 2A	receptor activity,protein kinase binding,transmembrane transporter activity	Q7L0J3_K485_M1	VDYASRTKVFPGERV	GlyGly (K)	2.72914	8.49808e-10	7.55624e-09
O95758	PTBP3	14DaysPI / 14DaysDMSO	Polypyrimidine tract-binding protein 3	RNA binding	O95758_K423_M1	SGQRLYGKVLRATLS	GlyGly (K)	4.16484	8.50418e-10	7.55981e-09
Q5VWJ9	SNX30	14DaysPI / 14DaysDMSO	Sorting nexin-30	protein binding,phosphatidylinositol binding	Q5VWJ9_K162_M1	LPEKFVVKGVVDRFS	GlyGly (K)	2.06915	8.54533e-10	7.5881e-09
Q14671	PUM1	14DaysPI / 14DaysDMSO	Pumilio homolog 1	RNA binding,mRNA 3'-UTR binding,protein binding,miRNA binding	Q14671_K1060_M1	GRPEDKSKIVAEIRG	GlyGly (K)	4.09913	8.55428e-10	7.5939e-09
P23526	AHCY	14DaysPI / 14DaysDMSO	Adenosylhomocysteinase	adenosylhomocysteinase activity,protein binding,adenyl nucleotide binding,identical protein binding,NAD binding	P23526_K389_M1	GVHFLPKKLDEAVAE	GlyGly (K)	5.08334	8.57503e-10	7.61125e-09
P25788	PSMA3	14DaysPI / 14DaysDMSO	Proteasome subunit alpha type-3	threonine-type endopeptidase activity,protein binding	P25788_K192_M1	MTCRDIVKEVAKIIY	GlyGly (K)	5.68553	8.58337e-10	7.61705e-09
Q12789	GTF3C1	14DaysPI / 14DaysDMSO	General transcription factor 3C polypeptide 1	RNA polymerase III type 1 promoter sequence-specific DNA binding,RNA polymerase III type 2 promoter sequence-specific DNA binding,transcription factor activity, RNA polymerase III transcription factor binding,protein binding,transcription factor activity, core RNA polymerase III binding,DNA binding	Q12789_K1286_M1	ASNVLNTKVKGPFVT	GlyGly (K)	3.60551	8.59165e-10	7.62316e-09
Q96S44	TP53RK	14DaysPI / 14DaysDMSO	EKC/KEOPS complex subunit TP53RK	p53 binding,protein serine/threonine kinase activity,protein binding,ATP binding,hydrolase activity	Q96S44_K134_M1	QSTMETEKTPQGLSN	GlyGly (K)	3.4281	8.60488e-10	7.63327e-09
Q86XN8	MEX3D	14DaysPI / 14DaysDMSO	RNA-binding protein MEX3D	RNA binding,AU-rich element binding,metal ion binding	Q86XN8_K586_M1	GASENSRKPPSASSA	GlyGly (K)	4.66973	8.7078e-10	7.70417e-09
P51511	MMP15	14DaysPI / 14DaysDMSO	Matrix metalloproteinase-15	metalloendopeptidase activity,protein binding,enzyme activator activity,zinc ion binding,metalloaminopeptidase activity	P51511_K662_M1	PRVLLYCKRSLQEWV	GlyGly (K)	-2.05265	8.7274e-10	7.71582e-09
O95714	HERC2	14DaysPI / 14DaysDMSO	E3 ubiquitin-protein ligase HERC2	ubiquitin-protein transferase activity,guanyl-nucleotide exchange factor activity,protein binding,zinc ion binding,ubiquitin protein ligase binding,SUMO binding,ubiquitin protein ligase activity	O95714_K187_M1	KSSRPAGKGVEGLAR	GlyGly (K)	2.35734	8.72825e-10	7.7163e-09
Q9UM00	TMCO1	14DaysPI / 14DaysDMSO	Calcium load-activated calcium channel	calcium channel activity	Q9UM00_K223_M1	APSRAATKQAGGFLG	GlyGly (K)	7.85112	8.7381e-10	7.72257e-09
Q86YT6	MIB1	14DaysPI / 14DaysDMSO	E3 ubiquitin-protein ligase MIB1	ubiquitin-protein transferase activity,protein binding,zinc ion binding	Q86YT6_K420_M1	ERLSQLLKKLFETQE	GlyGly (K)	2.12299	8.74206e-10	7.72417e-09
Q8IY22	CMIP	14DaysPI / 14DaysDMSO	C-Maf-inducing protein	protein binding	Q8IY22_K497_M1	EKFTKELKYVIQRFA	GlyGly (K)	5.82956	8.80838e-10	7.77297e-09
P78540	ARG2	14DaysPI / 14DaysDMSO	Arginase-2, mitochondrial	arginase activity,metal ion binding	P78540_K229_M1	IDRLGIQKVMERTFD	GlyGly (K)	3.48745	8.81273e-10	7.776e-09
Q9NR46	SH3GLB2	14DaysPI / 14DaysDMSO	Endophilin-B2	protein binding,identical protein binding,cadherin binding	Q9NR46_K117_M1	PYGKTLIKVAEAEKQ	GlyGly (K)	4.66026	8.82338e-10	7.7843e-09
Q6ICC9	RTL6	14DaysPI / 14DaysDMSO	Retrotransposon Gag-like protein 6		Q6ICC9_K150_M1	RLTGEAEKWAIPHMQ	GlyGly (K)	5.10672	8.84561e-10	7.80064e-09
P14854	COX6B1	14DaysPI / 14DaysDMSO	Cytochrome c oxidase subunit 6B1	cytochrome-c oxidase activity	P14854_K13_M1	ETKIKNYKTAPFDSR	GlyGly (K)	1.79036	8.90239e-10	7.83975e-09
Q9BZC1	CELF4	14DaysPI / 14DaysDMSO	CUGBP Elav-like family member 4	translation repressor activity, nucleic acid binding,mRNA binding,pre-mRNA binding,BRE binding	Q9BZC1_K161_M1	LFVGMLNKQQSEDDV	GlyGly (K)	2.66555	8.90309e-10	7.84009e-09
P09622	DLD	14DaysPI / 14DaysDMSO	Dihydrolipoyl dehydrogenase, mitochondrial	dihydrolipoyl dehydrogenase activity,protein binding,electron carrier activity,lipoamide binding,flavin adenine dinucleotide binding,NAD binding,pyruvate dehydrogenase (NAD+) activity	P09622_K166_M1	KNQVTATKADGGTQV	GlyGly (K)	4.22166	8.92826e-10	7.85814e-09
Q6SZW1	SARM1	14DaysPI / 14DaysDMSO	NAD(+) hydrolase SARM1	protein binding	Q6SZW1_K386_M1	SYSTNGTKSALAKRA	GlyGly (K)	1.67384	9.13406e-10	8.00464e-09
Q6P2Q9	PRPF8	14DaysPI / 14DaysDMSO	Pre-mRNA-processing-splicing factor 8	second spliceosomal transesterification activity,RNA binding,protein binding,U6 snRNA binding,U1 snRNA binding,U2 snRNA binding,U5 snRNA binding,K63-linked polyubiquitin binding,pre-mRNA intronic binding	Q6P2Q9_K2031_M1	QQIAEIEKQTKEQSQ	GlyGly (K)	3.14436	9.1557e-10	8.02082e-09
O95758	PTBP3	14DaysPI / 14DaysDMSO	Polypyrimidine tract-binding protein 3	RNA binding	O95758_K431_M1	VLRATLSKHQAVQLP	GlyGly (K)	3.38671	9.28205e-10	8.10785e-09
Q14527	HLTF	14DaysPI / 14DaysDMSO	Helicase-like transcription factor	RNA polymerase II core promoter proximal region sequence-specific DNA binding,transcriptional activator activity, RNA polymerase II core promoter proximal region sequence-specific binding,DNA binding,RNA binding,helicase activity,protein binding,ATP binding,zinc ion binding,ATPase activity,ubiquitin protein ligase binding,ubiquitin protein ligase activity	Q14527_K95_M1	DPNNPYDKNAIKVNN	GlyGly (K)	4.6631	9.29923e-10	8.12061e-09
Q9P291	ARMCX1	14DaysPI / 14DaysDMSO	Armadillo repeat-containing X-linked protein 1	protein binding	Q9P291_K259_M1	IAKLIKTKDPIIREK	GlyGly (K)	5.01991	9.34166e-10	8.14892e-09
P0DMW3	SMIM10L1	14DaysPI / 14DaysDMSO	Small integral membrane protein 10-like protein 1		P0DMW3_K29_M1	TSYGVFCKGLSRTLL	GlyGly (K)	5.68293	9.34536e-10	8.15102e-09
Q99460	PSMD1	14DaysPI / 14DaysDMSO	26S proteasome non-ATPase regulatory subunit 1	enzyme regulator activity,endopeptidase activity	Q99460_K807_M1	VQYKSNCKPSTFAYP	GlyGly (K)	6.78705	9.34995e-10	8.15389e-09
Q01968	OCRL	14DaysPI / 14DaysDMSO	Inositol polyphosphate 5-phosphatase OCRL	phosphatidylinositol-4,5-bisphosphate 5-phosphatase activity,GTPase activator activity,protein binding,phosphatidylinositol phosphate 4-phosphatase activity,phosphatidylinositol-3,5-bisphosphate 5-phosphatase activity,Rac GTPase binding,inositol-1,4,5-trisphosphate 5-phosphatase activity,inositol-1,3,4,5-tetrakisphosphate 5-phosphatase activity,inositol phosphate phosphatase activity	Q01968_K478_M1	IKFIPTYKYDSKTDR	GlyGly (K)	5.07613	9.40927e-10	8.19288e-09
Q14318	FKBP8	14DaysPI / 14DaysDMSO	Peptidyl-prolyl cis-trans isomerase FKBP8	peptidyl-prolyl cis-trans isomerase activity,protein binding,FK506 binding,identical protein binding,metal ion binding,disordered domain specific binding	Q14318_K348_M1	TIHAELSKLVKKHAA	GlyGly (K)	3.49627	9.53617e-10	8.27851e-09
P98077	SHC2	14DaysPI / 14DaysDMSO	SHC-transforming protein 2	Ras guanyl-nucleotide exchange factor activity,protein binding,receptor tyrosine kinase binding	P98077_K212_M1	ALASVLGKSNLRFAG	GlyGly (K)	3.60453	9.58992e-10	8.31333e-09
Q9BY44	EIF2A	14DaysPI / 14DaysDMSO	Eukaryotic translation initiation factor 2A	tRNA binding,mRNA binding,translation initiation factor activity,protein binding,ribosome binding,cadherin binding	Q9BY44_K220_M1	LANKSFFKADKVTML	GlyGly (K)	3.94791	9.6699e-10	8.36896e-09
P41252	IARS1	14DaysPI / 14DaysDMSO	Isoleucine--tRNA ligase, cytoplasmic	tRNA binding,aminoacyl-tRNA editing activity,isoleucine-tRNA ligase activity,protein binding,ATP binding,GTPase binding	P41252_K641_M1	RAENLRFKEEGVRDV	GlyGly (K)	5.2511	9.76972e-10	8.43828e-09
Q16659	MAPK6	14DaysPI / 14DaysDMSO	Mitogen-activated protein kinase 6	protein serine/threonine kinase activity,MAP kinase activity,protein binding,ATP binding,protein kinase binding,protein heterodimerization activity	Q16659_K568_M1	ELKSLISKSVSQEKQ	GlyGly (K)	4.16375	9.7751e-10	8.44119e-09
Q9P2W9	STX18	14DaysPI / 14DaysDMSO	Syntaxin-18	SNAP receptor activity,protein binding,protein domain specific binding	Q9P2W9_K62_M1	EVISHIGKLRDFLLE	GlyGly (K)	2.73821	9.78858e-10	8.44878e-09
P46060	RANGAP1	14DaysPI / 14DaysDMSO	Ran GTPase-activating protein 1	RNA binding,GTPase activator activity,protein binding,Ran GTPase binding,ubiquitin protein ligase binding,cadherin binding	P46060_K279_M1	GDCLVRSKGAVAIAD	GlyGly (K)	5.88229	9.90605e-10	8.52654e-09
Q9BXS4	TMEM59	14DaysPI / 14DaysDMSO	Transmembrane protein 59	endopeptidase activity,protein binding	Q9BXS4_K302_M1	SLVVVRSKTEDHEEA	GlyGly (K)	3.58947	1.00242e-09	8.6021e-09
P13639	EEF2	14DaysPI / 14DaysDMSO	Elongation factor 2	p53 binding,RNA binding,translation elongation factor activity,GTPase activity,protein binding,GTP binding,5S rRNA binding,protein kinase binding,ribosome binding,cadherin binding,actin filament binding	P13639_K152_M1	QAIAERIKPVLMMNK	GlyGly (K)	5.73322	1.00399e-09	8.61202e-09
O43432	EIF4G3	14DaysPI / 14DaysDMSO	Eukaryotic translation initiation factor 4 gamma 3	RNA cap binding,RNA binding,translation initiation factor activity,translation factor activity, RNA binding	O43432_K1419_M1	SSEALSKKELSAEEL	GlyGly (K)	3.39187	1.00763e-09	8.63567e-09
Q93050	ATP6V0A1	14DaysPI / 14DaysDMSO	V-type proton ATPase 116 kDa subunit a1	protein binding,proton-transporting ATPase activity, rotational mechanism,ATPase binding	Q93050_K50_M1	DVNVFQRKFVNEVRR	GlyGly (K)	6.55505	1.0154e-09	8.68585e-09
Q8N6W0	CELF5	14DaysPI / 14DaysDMSO	CUGBP Elav-like family member 5	pre-mRNA binding	Q8N6W0_K110_M1	QTALHEQKTLPGMAR	GlyGly (K)	3.03818	1.01885e-09	8.70904e-09
O00198	HRK	14DaysPI / 14DaysDMSO	Activator of apoptosis harakiri	protein binding	O00198_K38_M1	QLTAARLKALGDELH	GlyGly (K)	2.53766	1.01924e-09	8.71144e-09
Q8TCG5	CPT1C	14DaysPI / 14DaysDMSO	Carnitine O-palmitoyltransferase 1, brain isoform	carnitine O-palmitoyltransferase activity,protein binding	Q8TCG5_K636_M1	LFRVAVDKHQALLKA	GlyGly (K)	3.90004	1.02093e-09	8.72298e-09
O14715	RGPD8	14DaysPI / 14DaysDMSO	RANBP2-like and GRIP domain-containing protein 8	Ran GTPase binding	O14715_K94_M1	VELNPTQKDLVLKIA	GlyGly (K)	4.63554	1.02724e-09	8.76766e-09
Q9C0H9	SRCIN1	14DaysPI / 14DaysDMSO	SRC kinase signaling inhibitor 1	protein binding,protein kinase binding,protein domain specific binding	Q9C0H9_K233_M1	PNTAILIKDEARNVF	GlyGly (K)	4.13766	1.03942e-09	8.84651e-09
Q14203	DCTN1	14DaysPI / 14DaysDMSO	Dynactin subunit 1	motor activity,protein binding,microtubule binding,tubulin binding,protein kinase binding,dynein complex binding	Q14203_K1203_M1	SDTVEKLKDEVLKET	GlyGly (K)	5.38576	1.04832e-09	8.90875e-09
O43660	PLRG1	14DaysPI / 14DaysDMSO	Pleiotropic regulator 1	protein binding	O43660_K363_M1	LWDLVAGKTRVTLTN	GlyGly (K)	3.34947	1.05117e-09	8.92658e-09
Q9Y573	IPP	14DaysPI / 14DaysDMSO	Actin-binding protein IPP	actin binding,ubiquitin-protein transferase activity	Q9Y573_K463_M1	EVYDPLSKRWSPLPP	GlyGly (K)	4.23696	1.05379e-09	8.94316e-09
P56192	MARS1	14DaysPI / 14DaysDMSO	Methionine--tRNA ligase, cytoplasmic	tRNA binding,methionine-tRNA ligase activity,ATP binding	P56192_K109_M1	YLVVQGKKGEDVLGS	GlyGly (K)	3.99913	1.05721e-09	8.967e-09
P48730	CSNK1D	14DaysPI / 14DaysDMSO	Casein kinase I isoform delta	protein kinase activity,protein serine/threonine kinase activity,protein binding,ATP binding,peptide binding,cadherin binding,tau-protein kinase activity	P48730_K263_M1	RSLRFDDKPDYSYLR	GlyGly (K)	4.40944	1.06578e-09	9.02547e-09
Q9Y5V3	MAGED1	14DaysPI / 14DaysDMSO	Melanoma-associated antigen D1	transcription coactivator activity,protein binding,identical protein binding	Q9Y5V3_K489_M1	LMLKDYTKVPIKRSE	GlyGly (K)	4.39885	1.06758e-09	9.03556e-09
O60524	NEMF	14DaysPI / 14DaysDMSO	Nuclear export mediator factor NEMF		O60524_K237_M1	QKAEDYMKTTSNFSG	GlyGly (K)	3.51612	1.07116e-09	9.05706e-09
O75164	KDM4A	14DaysPI / 14DaysDMSO	Lysine-specific demethylase 4A	protein binding,zinc ion binding,ubiquitin protein ligase binding,histone demethylase activity,histone demethylase activity (H3-K9 specific),methylated histone binding,histone demethylase activity (H3-K36 specific)	O75164_K893_M1	IPNLERAKGALQSIT	GlyGly (K)	3.55651	1.07597e-09	9.08767e-09
Q8NBU5	ATAD1	14DaysPI / 14DaysDMSO	Outer mitochondrial transmembrane helix translocase	ATP binding,ATPase activity	Q8NBU5_K263_M1	HINQPALKQREAILK	GlyGly (K)	2.14451	1.07669e-09	9.09314e-09
Q9Y5X1	SNX9	14DaysPI / 14DaysDMSO	Sorting nexin-9	protein binding,1-phosphatidylinositol binding,ubiquitin protein ligase binding,phosphatidylinositol binding,identical protein binding,protein homodimerization activity,cadherin binding,Arp2/3 complex binding	Q9Y5X1_K425_M1	TVGQEHWKRCTGPLP	GlyGly (K)	4.30182	1.08801e-09	9.16629e-09
P57737	CORO7	14DaysPI / 14DaysDMSO	Coronin-7	actin binding,protein binding	P57737_K241_M1	QMREREVKLWDTRFF	GlyGly (K)	3.50188	1.09291e-09	9.19993e-09
P16591	FER	14DaysPI / 14DaysDMSO	Tyrosine-protein kinase Fer	protein tyrosine kinase activity,non-membrane spanning protein tyrosine kinase activity,epidermal growth factor receptor binding,protein binding,ATP binding,protein phosphatase 1 binding,lipid binding	P16591_K594_M1	SVAVKTCKEDLPQEL	GlyGly (K)	1.86191	1.10162e-09	9.25868e-09
P35606	COPB2	14DaysPI / 14DaysDMSO	Coatomer subunit beta'	structural molecule activity,protein binding	P35606_K346_M1	ERLPLAVKDMGSCEI	GlyGly (K)	2.93907	1.10209e-09	9.26114e-09
Q9BVI4	NOC4L	14DaysPI / 14DaysDMSO	Nucleolar complex protein 4 homolog	RNA binding,protein binding	Q9BVI4_K232_M1	TVSSFYVKRAELWDT	GlyGly (K)	3.23129	1.10593e-09	9.28618e-09
Q8IVT5	KSR1	14DaysPI / 14DaysDMSO	Kinase suppressor of Ras 1	protein kinase activity,signal transducer activity,MAP-kinase scaffold activity,protein binding,ATP binding,protein C-terminus binding,mitogen-activated protein kinase kinase binding,metal ion binding,chaperone binding,Hsp90 protein binding,14-3-3 protein binding	Q8IVT5_K791_M1	VREMTPGKDEDQLPF	GlyGly (K)	5.02675	1.12646e-09	9.41819e-09
Q9NP80	PNPLA8	14DaysPI / 14DaysDMSO	Calcium-independent phospholipase A2-gamma	lysophospholipase activity,phospholipase A2 activity,ATP binding,calcium-independent phospholipase A2 activity	Q9NP80_K416_M1	LLRLRQIKDETLQAA	GlyGly (K)	4.59807	1.14255e-09	9.52368e-09
Q9H2U1	DHX36	14DaysPI / 14DaysDMSO	ATP-dependent DNA/RNA helicase DHX36	core promoter binding,G-quadruplex RNA binding,single-stranded DNA binding,RNA binding,double-stranded RNA binding,ATP-dependent RNA helicase activity,protein binding,ATP binding,DNA-dependent ATPase activity,histone deacetylase binding,transcription regulatory region DNA binding,G-quadruplex DNA binding,telomerase RNA binding	Q9H2U1_K206_M1	EMQHFREKLPSYGMQ	GlyGly (K)	4.08335	1.15323e-09	9.59058e-09
Q9HBL8	NMRAL1	14DaysPI / 14DaysDMSO	NmrA-like family domain-containing protein 1	protein binding,identical protein binding	Q9HBL8_K230_M1	EYAALLTKHTRKVVH	GlyGly (K)	1.50635	1.164e-09	9.65944e-09
Q9NXV2	KCTD5	14DaysPI / 14DaysDMSO	BTB/POZ domain-containing protein KCTD5	protein binding,protein complex binding,identical protein binding,cullin family protein binding	Q9NXV2_K155_M1	KTSQVPVKHVYRVLQ	GlyGly (K)	4.82494	1.16825e-09	9.68722e-09
Q13829	TNFAIP1	14DaysPI / 14DaysDMSO	BTB/POZ domain-containing adapter for CUL3-mediated RhoA degradation protein 2	protein binding,GTP-Rho binding,protein domain specific binding,ubiquitin-protein transferase activity	Q13829_K102_M1	PQNRQEIKELMAEAK	GlyGly (K)	2.60474	1.17353e-09	9.72094e-09
O60716	CTNND1	14DaysPI / 14DaysDMSO	Catenin delta-1	receptor binding,protein binding,protein kinase binding,cadherin binding	O60716_K444_M1	FGRDQDNKIAIKNCD	GlyGly (K)	3.49458	1.17556e-09	9.73423e-09
Q8N9F7	GDPD1	14DaysPI / 14DaysDMSO	Lysophospholipase D GDPD1	lysophospholipase activity,metal ion binding,alkylglycerophosphoethanolamine phosphodiesterase activity	Q8N9F7_K304_M1	VMTDYPTKLRDFLHN	GlyGly (K)	3.7561	1.18264e-09	9.78094e-09
Q05193	DNM1	14DaysPI / 14DaysDMSO	Dynamin-1	RNA binding,GTPase activity,protein binding,GTP binding,microtubule binding,protein C-terminus binding,protein kinase binding,D2 dopamine receptor binding,protein complex binding,identical protein binding,protein dimerization activity,nitric-oxide synthase binding	Q05193_K113_M1	DRVTGTNKGISPVPI	GlyGly (K)	4.21111	1.18619e-09	9.80293e-09
Q9NZ45	CISD1	14DaysPI / 14DaysDMSO	CDGSH iron-sulfur domain-containing protein 1	identical protein binding,metal ion binding,2 iron, 2 sulfur cluster binding	Q9NZ45_K51_M1	MINLHIQKDNPKIVH	GlyGly (K)	2.90543	1.18652e-09	9.80466e-09
Q8N9I9	DTX3	14DaysPI / 14DaysDMSO	Probable E3 ubiquitin-protein ligase DTX3	protein binding,transferase activity,metal ion binding	Q8N9I9_K223_M1	NGRMLVSKDATLLLP	GlyGly (K)	8.70401	1.18657e-09	9.80474e-09
Q9H469	FBXL15	14DaysPI / 14DaysDMSO	F-box/LRR-repeat protein 15	ubiquitin-protein transferase activity,protein binding	Q9H469_K180_M1	LTACRQLKDEAIVYL	GlyGly (K)	5.91513	1.18883e-09	9.81957e-09
P86790;P86791	CCZ1B;CCZ1	14DaysPI / 14DaysDMSO	Vacuolar fusion protein CCZ1 homolog B;Vacuolar fusion protein CCZ1 homolog	;guanyl-nucleotide exchange factor activity,protein binding	P86790_K468_M1	IEVNEEVKKLCATQF	GlyGly (K)	4.29525	1.19278e-09	9.84742e-09
P86790;P86791	CCZ1B;CCZ1	14DaysPI / 14DaysDMSO	Vacuolar fusion protein CCZ1 homolog B;Vacuolar fusion protein CCZ1 homolog	;guanyl-nucleotide exchange factor activity,protein binding	P86791_K468_M1	IEVNEEVKKLCATQF	GlyGly (K)	4.29525	1.19278e-09	9.84742e-09
B7ZAP0	RABGAP1L	14DaysPI / 14DaysDMSO	Rab GTPase-activating protein 1-like, isoform 10		B7ZAP0_K130_M1	EKQQAASKEELEVVK	GlyGly (K)	2.76443	1.21747e-09	1.00011e-08
Q96S59	RANBP9	14DaysPI / 14DaysDMSO	Ran-binding protein 9	Ras guanyl-nucleotide exchange factor activity,protein binding,Ran GTPase binding,enzyme binding	Q96S59_K412_M1	KNRQRIQKLVLAGRM	GlyGly (K)	2.2683	1.22787e-09	1.00672e-08
Q8IUH5	ZDHHC17	14DaysPI / 14DaysDMSO	Palmitoyltransferase ZDHHC17	signal transducer activity,protein binding,magnesium ion transmembrane transporter activity,palmitoyltransferase activity,protein-cysteine S-palmitoyltransferase activity,identical protein binding	Q8IUH5_K284_M1	LQEARQAKGYDNPSF	GlyGly (K)	4.06069	1.22843e-09	1.00701e-08
P24928	POLR2A	14DaysPI / 14DaysDMSO	DNA-directed RNA polymerase II subunit RPB1	DNA binding,RNA binding,DNA-directed RNA polymerase activity,RNA-directed RNA polymerase activity,protein binding,ubiquitin protein ligase binding,metal ion binding,RNA polymerase II activity	P24928_K417_M1	NSQYPGAKYIIRDNG	GlyGly (K)	4.86736	1.2295e-09	1.00767e-08
P49368	CCT3	14DaysPI / 14DaysDMSO	T-complex protein 1 subunit gamma	RNA binding,protein binding,ATP binding,protein binding involved in protein folding,unfolded protein binding	P49368_K427_M1	HALTEKSKAMTGVEQ	GlyGly (K)	4.00889	1.23046e-09	1.00813e-08
P30419	NMT1	14DaysPI / 14DaysDMSO	Glycylpeptide N-tetradecanoyltransferase 1	glycylpeptide N-tetradecanoyltransferase activity,myristoyltransferase activity	P30419_K464_M1	ENKTFLEKLKFGIGD	GlyGly (K)	4.85431	1.23515e-09	1.01108e-08
Q96T51	RUFY1	14DaysPI / 14DaysDMSO	RUN and FYVE domain-containing protein 1	protein binding,lipid binding,protein transporter activity,SH3 domain binding,SH2 domain binding,metal ion binding	Q96T51_K308_M1	ITDVLDQKNYVEELN	GlyGly (K)	4.28733	1.25137e-09	1.02187e-08
Q9H9E3	COG4	14DaysPI / 14DaysDMSO	Conserved oligomeric Golgi complex subunit 4	protein binding	Q9H9E3_K693_M1	ELEKVVLKSTFNRLG	GlyGly (K)	3.63447	1.25214e-09	1.02233e-08
P28472	GABRB3	14DaysPI / 14DaysDMSO	Gamma-aminobutyric acid receptor subunit beta-3	GABA-A receptor activity,GABA-gated chloride ion channel activity,identical protein binding	P28472_K128_M1	TYFLNDKKSFVHGVT	GlyGly (K)	3.8351	1.26298e-09	1.02939e-08
O43861	ATP9B	14DaysPI / 14DaysDMSO	Probable phospholipid-transporting ATPase IIB	magnesium ion binding,phospholipid-translocating ATPase activity,ATP binding	O43861_K125_M1	VWLGCPEKCEEKHPR	GlyGly (K)	-0.881615	1.26445e-09	1.03008e-08
Q9NP80	PNPLA8	14DaysPI / 14DaysDMSO	Calcium-independent phospholipase A2-gamma	lysophospholipase activity,phospholipase A2 activity,ATP binding,calcium-independent phospholipase A2 activity	Q9NP80_K329_M1	EEQEEPAKTDQAVSK	GlyGly (K)	5.17354	1.26737e-09	1.03207e-08
Q9BSJ8	ESYT1	14DaysPI / 14DaysDMSO	Extended synaptotagmin-1	protein binding,lipid binding,identical protein binding,metal ion binding	Q9BSJ8_K355_M1	VKGLIEGKSDPYALV	GlyGly (K)	3.49059	1.27725e-09	1.0387e-08
Q16850	CYP51A1	14DaysPI / 14DaysDMSO	Lanosterol 14-alpha demethylase	iron ion binding,sterol 14-demethylase activity,heme binding	Q16850_K175_M1	GLNIAHFKQHVSIIE	GlyGly (K)	2.19105	1.2821e-09	1.04167e-08
P59998	ARPC4	14DaysPI / 14DaysDMSO	Actin-related protein 2/3 complex subunit 4	structural constituent of cytoskeleton,protein binding,enzyme binding,protein binding, bridging,actin filament binding	P59998_K35_M1	QVVERHNKPEVEVRS	GlyGly (K)	2.04661	1.28234e-09	1.0418e-08
Q9UHD8	SEPTIN9	14DaysPI / 14DaysDMSO	Septin-9	GTPase activity,protein binding,GTP binding,cadherin binding	Q9UHD8_K511_M1	HEYQVNGKRILGRKT	GlyGly (K)	3.60896	1.2846e-09	1.0432e-08
Q9BZV1	UBXN6	14DaysPI / 14DaysDMSO	UBX domain-containing protein 6	protein binding	Q9BZV1_K172_M1	NKDQDRVKLGVDTIA	GlyGly (K)	4.52227	1.29746e-09	1.05124e-08
O43505	B4GAT1	14DaysPI / 14DaysDMSO	Beta-1,4-glucuronyltransferase 1	protein binding,N-acetyllactosaminide beta-1,3-N-acetylglucosaminyltransferase activity,glucuronosyltransferase activity,metal ion binding	O43505_K60_M1	PRSVDQVKAQLRTAL	GlyGly (K)	3.57874	1.29859e-09	1.05182e-08
Q7Z4S6	KIF21A	14DaysPI / 14DaysDMSO	Kinesin-like protein KIF21A	microtubule motor activity,protein binding,ATP binding,microtubule binding,ATPase activity	Q7Z4S6_K123_M1	RAVKHLFKSIEEKKH	GlyGly (K)	2.5311	1.30752e-09	1.05755e-08
P11216	PYGB	14DaysPI / 14DaysDMSO	Glycogen phosphorylase, brain form	protein binding,glycogen phosphorylase activity,pyridoxal phosphate binding,Requires Ontology	P11216_K370_M1	DKAWEITKKTCAYTN	GlyGly (K)	5.78	1.30762e-09	1.0576e-08
P17980	PSMC3	14DaysPI / 14DaysDMSO	26S proteasome regulatory subunit 6A	protein binding,ATP binding,ATPase activity,TBP-class protein binding,proteasome-activating ATPase activity,identical protein binding	P17980_K294_M1	ELDAIGTKRFDSEKA	GlyGly (K)	5.41419	1.30829e-09	1.05801e-08
Q9HBM0	VEZT	14DaysPI / 14DaysDMSO	Vezatin	myosin binding	Q9HBM0_K48_M1	CTTEGQQKPPTRVLP	GlyGly (K)	2.71131	1.31135e-09	1.06018e-08
Q86V97	KBTBD6	14DaysPI / 14DaysDMSO	Kelch repeat and BTB domain-containing protein 6	molecular_function,protein binding,ubiquitin-protein transferase activity	Q86V97_K452_M1	PITGVKLKEVECYNV	GlyGly (K)	3.92727	1.32989e-09	1.07187e-08
Q96MZ0	GDAP1L1	14DaysPI / 14DaysDMSO	Ganglioside-induced differentiation-associated protein 1-like 1	glutathione transferase activity	Q96MZ0_K287_M1	LKFLGLSKKYWEDGS	GlyGly (K)	4.75268	1.33038e-09	1.07209e-08
Q92540	SMG7	14DaysPI / 14DaysDMSO	Protein SMG7	ribonuclease activity,protein binding,telomeric DNA binding,ribonucleoprotein complex binding,protein phosphatase 2A binding,telomerase RNA binding	Q92540_K77_M1	TTLQGQAKNRANPNR	GlyGly (K)	5.12392	1.33048e-09	1.0721e-08
Q9UFF9	CNOT8	14DaysPI / 14DaysDMSO	CCR4-NOT transcription complex subunit 8	3'-5'-exoribonuclease activity,transcription factor activity, sequence-specific DNA binding,RNA binding,poly(A)-specific ribonuclease activity,protein binding,metal ion binding	Q9UFF9_K269_M1	LGTGVAQKQNEDVDS	GlyGly (K)	3.99902	1.33386e-09	1.07424e-08
Q9UPT5	EXOC7	14DaysPI / 14DaysDMSO	Exocyst complex component 7	protein binding	Q9UPT5_K643_M1	PVFQPGVKLRDKERQ	GlyGly (K)	2.56807	1.33557e-09	1.07545e-08
Q8IZU9	KIRREL3	14DaysPI / 14DaysDMSO	Kin of IRRE-like protein 3	protein binding	Q8IZU9_K621_M1	LKQLEVLKEEEKEFQ	GlyGly (K)	-2.04072	1.33808e-09	1.07696e-08
Q9Y297	BTRC	14DaysPI / 14DaysDMSO	F-box/WD repeat-containing protein 1A	ubiquitin-protein transferase activity,protein binding,beta-catenin binding,ligase activity,protein phosphorylated amino acid binding,protein dimerization activity,ubiquitin protein ligase activity	Q9Y297_K73_M1	PRKIIPEKNSLRQTY	GlyGly (K)	6.42728	1.34405e-09	1.08052e-08
O75385	ULK1	14DaysPI / 14DaysDMSO	Serine/threonine-protein kinase ULK1	protein serine/threonine kinase activity,protein binding,ATP binding,kinase activity,Rab GTPase binding,protein complex binding,identical protein binding,GTPase binding	O75385_K140_M1	GIIHRDLKPQNILLS	GlyGly (K)	7.00853	1.35026e-09	1.08413e-08
P62195	PSMC5	14DaysPI / 14DaysDMSO	26S proteasome regulatory subunit 8	protein binding,ATP binding,transcription factor binding,ATPase activity,TBP-class protein binding,thyrotropin-releasing hormone receptor binding,proteasome-activating ATPase activity	P62195_K330_M1	EARLDILKIHSRKMN	GlyGly (K)	3.70198	1.37077e-09	1.09746e-08
P04035	HMGCR	14DaysPI / 14DaysDMSO	3-hydroxy-3-methylglutaryl-coenzyme A reductase	hydroxymethylglutaryl-CoA reductase (NADPH) activity,protein binding,hydroxymethylglutaryl-CoA reductase activity,protein homodimerization activity,coenzyme binding,protein phosphatase 2A binding,NADPH binding	P04035_K248_M1	VLEEEENKPNPVTQR	GlyGly (K)	1.98037	1.37864e-09	1.10214e-08
Q86V97	KBTBD6	14DaysPI / 14DaysDMSO	Kelch repeat and BTB domain-containing protein 6	molecular_function,protein binding,ubiquitin-protein transferase activity	Q86V97_K567_M1	RIIKHGQKLLLITSR	GlyGly (K)	5.55402	1.38907e-09	1.10858e-08
P15170	GSPT1	14DaysPI / 14DaysDMSO	Eukaryotic peptide chain release factor GTP-binding subunit ERF3A	RNA binding,translation release factor activity,GTPase activity,protein binding,GTP binding	P15170_K187_M1	VLVISARKGEFETGF	GlyGly (K)	2.82061	1.38918e-09	1.10863e-08
Q15813	TBCE	14DaysPI / 14DaysDMSO	Tubulin-specific chaperone E	protein binding,chaperone binding	Q15813_K463_M1	LDQKVLEKQLPGSMT	GlyGly (K)	2.83822	1.38997e-09	1.10913e-08
O14727	APAF1	14DaysPI / 14DaysDMSO	Apoptotic protease-activating factor 1	nucleotide binding,protein binding,ATP binding,cysteine-type endopeptidase activator activity involved in apoptotic process,heat shock protein binding,identical protein binding,ADP binding	O14727_K224_M1	PLNIEEAKDRLRILM	GlyGly (K)	3.00912	1.39046e-09	1.10945e-08
P78312	FAM193A	14DaysPI / 14DaysDMSO	Protein FAM193A		P78312_K176_M1	IEEQLTNKKAVTGEN	GlyGly (K)	3.71725	1.39202e-09	1.11024e-08
P57737	CORO7	14DaysPI / 14DaysDMSO	Coronin-7	actin binding,protein binding	P57737_K680_M1	LQEGPGPKGGRGARI	GlyGly (K)	3.75104	1.3923e-09	1.11041e-08
P42356	PI4KA	14DaysPI / 14DaysDMSO	Phosphatidylinositol 4-kinase alpha	1-phosphatidylinositol 4-kinase activity,protein binding,ATP binding,kinase activity,cadherin binding	P42356_K1531_M1	SVANWRSKYISLSEK	GlyGly (K)	5.95775	1.40004e-09	1.11523e-08
Q15555	MAPRE2	14DaysPI / 14DaysDMSO	Microtubule-associated protein RP/EB family member 2	protein binding,microtubule binding,identical protein binding	Q15555_K213_M1	AKSSPAAKPGSTPSR	GlyGly (K)	2.56753	1.40744e-09	1.11971e-08
P04632	CAPNS1	14DaysPI / 14DaysDMSO	Calpain small subunit 1	endopeptidase activity,calcium-dependent cysteine-type endopeptidase activity,calcium ion binding,protein binding	P04632_K158_M1	MDSDTTGKLGFEEFK	GlyGly (K)	5.51026	1.41035e-09	1.12152e-08
Q9NX70	MED29	14DaysPI / 14DaysDMSO	Mediator of RNA polymerase II transcription subunit 29	protein binding	Q9NX70_K188_M1	CANKVTGKTPAPPAG	GlyGly (K)	5.41412	1.41593e-09	1.12496e-08
Q14204	DYNC1H1	14DaysPI / 14DaysDMSO	Cytoplasmic dynein 1 heavy chain 1	RNA binding,protein binding,ATP binding,dynein light chain binding,dynein intermediate chain binding,dynein light intermediate chain binding,ATP-dependent microtubule motor activity, minus-end-directed	Q14204_K3274_M1	QQEVIADKQMSVKED	GlyGly (K)	3.02292	1.42912e-09	1.13325e-08
Q9H0D6	XRN2	14DaysPI / 14DaysDMSO	5'-3' exoribonuclease 2	3'-5'-exoribonuclease activity,transcription termination site sequence-specific DNA binding,RNA binding,nuclease activity,5'-3' exoribonuclease activity,protein binding,5'-3' exonuclease activity,metal ion binding	Q9H0D6_K368_M1	DRLVNIYKNVVHKTG	GlyGly (K)	1.80299	1.43449e-09	1.13653e-08
P25705	ATP5F1A	14DaysPI / 14DaysDMSO	ATP synthase subunit alpha, mitochondrial	RNA binding,protein binding,ATP binding,transmembrane transporter activity,MHC class I protein binding,angiostatin binding,proton-transporting ATP synthase activity, rotational mechanism,ATPase activity	P25705_K161_M1	LGNAIDGKGPIGSKT	GlyGly (K)	6.10369	1.44206e-09	1.14134e-08
Q9BXS4	TMEM59	14DaysPI / 14DaysDMSO	Transmembrane protein 59	endopeptidase activity,protein binding	Q9BXS4_K315_M1	EAGPLPTKVNLAHSE	GlyGly (K)	1.80028	1.44827e-09	1.14557e-08
Q9NZJ4	SACS	14DaysPI / 14DaysDMSO	Sacsin	Hsp70 protein binding,chaperone binding,proteasome binding	Q9NZJ4_K2709_M1	LRNAEMAKVSEISSV	GlyGly (K)	4.77635	1.45549e-09	1.15017e-08
Q6TCH7	PAQR3	14DaysPI / 14DaysDMSO	Progestin and adipoQ receptor family member 3	receptor activity,protein binding	Q6TCH7_K302_M1	VMQYRHSKPCPDYVS	GlyGly (K)	4.93424	1.45562e-09	1.15019e-08
Q8NDA8	MROH1	14DaysPI / 14DaysDMSO	Maestro heat-like repeat-containing protein family member 1		Q8NDA8_K667_M1	SSKEVVRKHLQELLE	GlyGly (K)	4.29696	1.46203e-09	1.15403e-08
P60228	EIF3E	14DaysPI / 14DaysDMSO	Eukaryotic translation initiation factor 3 subunit E	RNA binding,translation initiation factor activity,protein binding,cadherin binding,protein N-terminus binding	P60228_K193_M1	MEDLTRLKETIDNNS	GlyGly (K)	7.21857	1.46375e-09	1.1551e-08
Q96Q15	SMG1	14DaysPI / 14DaysDMSO	Serine/threonine-protein kinase SMG1	RNA binding,protein kinase activity,protein serine/threonine kinase activity,protein binding,ATP binding,telomeric DNA binding,metal ion binding	Q96Q15_K2232_M1	EAALQAQKAQDSYQT	GlyGly (K)	5.41625	1.46447e-09	1.15549e-08
Q96LJ7	DHRS1	14DaysPI / 14DaysDMSO	Dehydrogenase/reductase SDR family member 1	protein binding,oxidoreductase activity	Q96LJ7_K217_M1	VLQDPVLKQFKSAFS	GlyGly (K)	4.01835	1.46917e-09	1.15811e-08
Q96JH7	VCPIP1	14DaysPI / 14DaysDMSO	Deubiquitinating protein VCPIP1	thiol-dependent ubiquitin-specific protease activity	Q96JH7_K111_M1	LGVTGAPKKNTELVK	GlyGly (K)	3.74443	1.47032e-09	1.15891e-08
O43837	IDH3B	14DaysPI / 14DaysDMSO	Isocitrate dehydrogenase [NAD] subunit beta, mitochondrial	magnesium ion binding,isocitrate dehydrogenase (NAD+) activity,electron carrier activity,NAD binding	O43837_K108_M1	LSSMKENKVAIIGKI	GlyGly (K)	4.00069	1.47487e-09	1.16151e-08
P28472	GABRB3	14DaysPI / 14DaysDMSO	Gamma-aminobutyric acid receptor subunit beta-3	GABA-A receptor activity,GABA-gated chloride ion channel activity,identical protein binding	P28472_K137_M1	FVHGVTVKNRMIRLH	GlyGly (K)	4.76522	1.48262e-09	1.16583e-08
P10644	PRKAR1A	14DaysPI / 14DaysDMSO	cAMP-dependent protein kinase type I-alpha regulatory subunit	cAMP-dependent protein kinase inhibitor activity,protein binding,cAMP-dependent protein kinase regulator activity,protein domain specific binding,cAMP binding,ubiquitin protein ligase binding,protein kinase A catalytic subunit binding	P10644_K349_M1	RGPLKCVKLDRPRFE	GlyGly (K)	2.53412	1.48563e-09	1.16769e-08
P06748	NPM1	14DaysPI / 14DaysDMSO	Nucleophosmin	core promoter binding,RNA polymerase II transcription coactivator activity,transcription coactivator activity,RNA binding,protein kinase inhibitor activity,protein binding,transcription factor binding,protein kinase binding,Tat protein binding,activating transcription factor binding,histone binding,protein homodimerization activity,ribosomal large subunit binding,ribosomal small subunit binding,p…	P06748_K248_M1	PSSVEDIKAKMQASI	GlyGly (K)	3.08955	1.48917e-09	1.16971e-08
Q9UKJ5	CHIC2	14DaysPI / 14DaysDMSO	Cysteine-rich hydrophobic domain-containing protein 2	molecular_function,protein binding	Q9UKJ5_K77_M1	RVNSCLKKNLPVNVR	GlyGly (K)	1.51539	1.48965e-09	1.16991e-08
O60488	ACSL4	14DaysPI / 14DaysDMSO	Long-chain-fatty-acid--CoA ligase 4	long-chain fatty acid-CoA ligase activity,ATP binding,very long-chain fatty acid-CoA ligase activity,arachidonate-CoA ligase activity,decanoate--CoA ligase activity	O60488_K401_M1	YIQKTLFKIGYDYKL	GlyGly (K)	1.60607	1.50556e-09	1.17977e-08
Q9ULU8	CADPS	14DaysPI / 14DaysDMSO	Calcium-dependent secretion activator 1	protein binding,lipid binding,protein kinase binding,metal ion binding	Q9ULU8_K150_M1	RRQQKISKQQLQTVK	GlyGly (K)	3.40987	1.50878e-09	1.18162e-08
Q14008	CKAP5	14DaysPI / 14DaysDMSO	Cytoskeleton-associated protein 5	protein binding,cadherin binding,microtubule plus-end binding	Q14008_K1433_M1	RPSAAPIKQVEEKPQ	GlyGly (K)	3.94099	1.50934e-09	1.18195e-08
Q9Y4D1	DAAM1	14DaysPI / 14DaysDMSO	Disheveled-associated activator of morphogenesis 1	actin binding,protein binding,Rho GTPase binding,identical protein binding	Q9Y4D1_K266_M1	TLINDLDKSTGRYRD	GlyGly (K)	4.96188	1.51567e-09	1.18556e-08
Q9NVC6	MED17	14DaysPI / 14DaysDMSO	Mediator of RNA polymerase II transcription subunit 17	RNA polymerase II transcription cofactor activity,transcription cofactor activity,transcription coactivator activity,receptor activity,protein binding,ligand-dependent nuclear receptor transcription coactivator activity,vitamin D receptor binding,thyroid hormone receptor binding	Q9NVC6_K169_M1	KGAERLTKSVTENQE	GlyGly (K)	3.43847	1.52514e-09	1.19136e-08
O00232	PSMD12	14DaysPI / 14DaysDMSO	26S proteasome non-ATPase regulatory subunit 12		O00232_K405_M1	VNKTIFAKVDRLAGI	GlyGly (K)	4.9266	1.52653e-09	1.19229e-08
P04035	HMGCR	14DaysPI / 14DaysDMSO	3-hydroxy-3-methylglutaryl-coenzyme A reductase	hydroxymethylglutaryl-CoA reductase (NADPH) activity,protein binding,hydroxymethylglutaryl-CoA reductase activity,protein homodimerization activity,coenzyme binding,protein phosphatase 2A binding,NADPH binding	P04035_K299_M1	GLDENVSKRIEPSVS	GlyGly (K)	6.90645	1.53097e-09	1.19525e-08
O94906	PRPF6	14DaysPI / 14DaysDMSO	Pre-mRNA-processing factor 6	transcription coactivator activity,RNA binding,protein binding,ribonucleoprotein complex binding,androgen receptor binding	O94906_K755_M1	LLSRLEEKIGQLTRA	GlyGly (K)	2.87875	1.53265e-09	1.19633e-08
P17612	PRKACA	14DaysPI / 14DaysDMSO	cAMP-dependent protein kinase catalytic subunit alpha	protein kinase activity,protein serine/threonine kinase activity,cAMP-dependent protein kinase activity,protein serine/threonine/tyrosine kinase activity,protein binding,ATP binding,protein kinase binding,ubiquitin protein ligase binding,protein kinase A regulatory subunit binding	P17612_K48_M1	LDQFERIKTLGTGSF	GlyGly (K)	5.4948	1.54054e-09	1.2013e-08
Q8TB36	GDAP1	14DaysPI / 14DaysDMSO	Ganglioside-induced differentiation-associated protein 1	glutathione transferase activity	Q8TB36_K47_M1	VRLVIAEKALKCEEH	GlyGly (K)	4.11949	1.54117e-09	1.20168e-08
P05091	ALDH2	14DaysPI / 14DaysDMSO	Aldehyde dehydrogenase, mitochondrial	aldehyde dehydrogenase (NAD) activity,aldehyde dehydrogenase [NAD(P)+] activity,electron carrier activity,NAD binding	P05091_K428_M1	VMQILKFKTIEEVVG	GlyGly (K)	6.43148	1.54383e-09	1.20305e-08
Q9NUQ8	ABCF3	14DaysPI / 14DaysDMSO	ATP-binding cassette sub-family F member 3	protein binding,ATP binding,ATPase activity,cadherin binding	Q9NUQ8_K302_M1	LEEIEADKAPARASV	GlyGly (K)	3.72972	1.55886e-09	1.21259e-08
Q96SW2	CRBN	14DaysPI / 14DaysDMSO	Protein cereblon	protein binding,metal ion binding	Q96SW2_K413_M1	KKDMSPQKFWGLTRS	GlyGly (K)	5.82453	1.56292e-09	1.21515e-08
O00471	EXOC5	14DaysPI / 14DaysDMSO	Exocyst complex component 5	protein binding,Ral GTPase binding,protein N-terminus binding	O00471_K388_M1	TGGIQDLKERIRQRT	GlyGly (K)	2.44389	1.56848e-09	1.21882e-08
P78371	CCT2	14DaysPI / 14DaysDMSO	T-complex protein 1 subunit beta	protein binding,ATP binding,ubiquitin protein ligase binding,protein binding involved in protein folding,unfolded protein binding	P78371_K522_M1	LRVDNIIKAAPRKRV	GlyGly (K)	3.28141	1.56991e-09	1.21953e-08
P62333	PSMC6	14DaysPI / 14DaysDMSO	26S proteasome regulatory subunit 10B	protein binding,ATP binding,ATPase activity,TBP-class protein binding,protein binding, bridging,proteasome-activating ATPase activity,identical protein binding	P62333_K314_M1	QARLDILKIHAGPIT	GlyGly (K)	4.25346	1.57141e-09	1.22054e-08
O60231	DHX16	14DaysPI / 14DaysDMSO	Pre-mRNA-splicing factor ATP-dependent RNA helicase DHX16	RNA binding,RNA helicase activity,ATP-dependent RNA helicase activity,protein binding,ATP binding,ATPase activity	O60231_K389_M1	TSTQAQQKESIQAVR	GlyGly (K)	4.63982	1.57376e-09	1.22169e-08
P17987	TCP1	14DaysPI / 14DaysDMSO	T-complex protein 1 subunit alpha	RNA binding,protein binding,ATP binding,ubiquitin protein ligase binding,protein binding involved in protein folding,unfolded protein binding	P17987_K111_M1	ADELVKQKIHPTSVI	GlyGly (K)	5.74999	1.58043e-09	1.22578e-08
P53621	COPA	14DaysPI / 14DaysDMSO	Coatomer subunit alpha	hormone activity,structural molecule activity	P53621_K271_M1	ILSNSEDKSIRVWDM	GlyGly (K)	4.11587	1.5877e-09	1.23047e-08
P51784	USP11	14DaysPI / 14DaysDMSO	Ubiquitin carboxyl-terminal hydrolase 11	cysteine-type endopeptidase activity,thiol-dependent ubiquitin-specific protease activity,protein binding,thiol-dependent ubiquitinyl hydrolase activity	P51784_K383_M1	SIVPHVFKNKVGHFA	GlyGly (K)	3.85953	1.59087e-09	1.23255e-08
Q9P253	VPS18	14DaysPI / 14DaysDMSO	Vacuolar protein sorting-associated protein 18 homolog	actin binding,protein binding,syntaxin binding,protein binding, bridging,metal ion binding	Q9P253_K46_M1	KEVPIFTKQRIDFTP	GlyGly (K)	5.9764	1.59611e-09	1.23566e-08
Q9Y4A5	TRRAP	14DaysPI / 14DaysDMSO	Transformation/transcription domain-associated protein	transcription cofactor activity,protein binding,kinase activity,thiol-dependent ubiquitinyl hydrolase activity	Q9Y4A5_K329_M1	AETAHLRKELLIAAK	GlyGly (K)	2.33115	1.59851e-09	1.23721e-08
P25789	PSMA4	14DaysPI / 14DaysDMSO	Proteasome subunit alpha type-4	threonine-type endopeptidase activity,protein binding	P25789_K210_M1	VSKLSAEKVEIATLT	GlyGly (K)	4.30611	1.60662e-09	1.24216e-08
Q9NZJ4	SACS	14DaysPI / 14DaysDMSO	Sacsin	Hsp70 protein binding,chaperone binding,proteasome binding	Q9NZJ4_K1093_M1	SLRQIGLKNEASLKE	GlyGly (K)	4.60085	1.63415e-09	1.26e-08
O94967	WDR47	14DaysPI / 14DaysDMSO	WD repeat-containing protein 47	protein binding	O94967_K88_M1	RFRYIILKQKFLEAL	GlyGly (K)	3.52792	1.64041e-09	1.26368e-08
Q9Y5V3	MAGED1	14DaysPI / 14DaysDMSO	Melanoma-associated antigen D1	transcription coactivator activity,protein binding,identical protein binding	Q9Y5V3_K656_M1	RFIAEVQKRDPRDWT	GlyGly (K)	2.304	1.64916e-09	1.26898e-08
Q3T8J9	GON4L	14DaysPI / 14DaysDMSO	GON-4-like protein	DNA binding,transcription corepressor activity	Q3T8J9_K331_M1	KMTRSKLKEVVEKGV	GlyGly (K)	6.01399	1.65572e-09	1.27267e-08
P46459	NSF	14DaysPI / 14DaysDMSO	Vesicle-fusing ATPase	SNARE binding,protein binding,ATP binding,ATPase activity,syntaxin-1 binding,Rab GTPase binding,protein kinase binding,PDZ domain binding,protein complex binding,ionotropic glutamate receptor binding,ATPase activity, coupled,metal ion binding	P46459_K639_M1	KAPPQGRKLLIIGTT	GlyGly (K)	2.36818	1.65809e-09	1.27402e-08
Q9NS37	CREBZF	14DaysPI / 14DaysDMSO	CREB/ATF bZIP transcription factor	DNA binding,transcription factor activity, sequence-specific DNA binding,protein binding,identical protein binding	Q9NS37_K312_M1	DYALPVGKQKQDLLE	GlyGly (K)	4.58545	1.66216e-09	1.27641e-08
Q6NXE6	ARMC6	14DaysPI / 14DaysDMSO	Armadillo repeat-containing protein 6		Q6NXE6_K476_M1	RDCEDVAKAALRDLG	GlyGly (K)	4.97471	1.67591e-09	1.28412e-08
Q14204	DYNC1H1	14DaysPI / 14DaysDMSO	Cytoplasmic dynein 1 heavy chain 1	RNA binding,protein binding,ATP binding,dynein light chain binding,dynein intermediate chain binding,dynein light intermediate chain binding,ATP-dependent microtubule motor activity, minus-end-directed	Q14204_K1100_M1	FDNAETKKEFGPVVI	GlyGly (K)	5.17906	1.67643e-09	1.2844e-08
Q9Y4P8	WIPI2	14DaysPI / 14DaysDMSO	WD repeat domain phosphoinositide-interacting protein 2	protein binding,phosphatidylinositol-3-phosphate binding,phosphatidylinositol-3,5-bisphosphate binding	Q9Y4P8_K223_M1	KLATASEKGTVIRVF	GlyGly (K)	3.44573	1.67776e-09	1.28496e-08
Q86YJ5	MARCHF9	14DaysPI / 14DaysDMSO	E3 ubiquitin-protein ligase MARCHF9	zinc ion binding,transferase activity	Q86YJ5_K268_M1	VLNYDKTKDIGGDAG	GlyGly (K)	2.29627	1.67916e-09	1.28563e-08
Q5T4S7	UBR4	14DaysPI / 14DaysDMSO	E3 ubiquitin-protein ligase UBR4	ubiquitin-protein transferase activity,protein binding,calmodulin binding,zinc ion binding	Q5T4S7_K2563_M1	NTSSKEGKDLDPEVF	GlyGly (K)	6.10075	1.68379e-09	1.28846e-08
P13639	EEF2	14DaysPI / 14DaysDMSO	Elongation factor 2	p53 binding,RNA binding,translation elongation factor activity,GTPase activity,protein binding,GTP binding,5S rRNA binding,protein kinase binding,ribosome binding,cadherin binding,actin filament binding	P13639_K594_M1	SNVLCLSKSPNKHNR	GlyGly (K)	4.16594	1.68494e-09	1.2892e-08
P30876	POLR2B	14DaysPI / 14DaysDMSO	DNA-directed RNA polymerase II subunit RPB2	DNA binding,chromatin binding,RNA binding,protein binding,ribonucleoside binding,metal ion binding,RNA polymerase II activity	P30876_K831_M1	DQEEVFEKPTRETCQ	GlyGly (K)	4.71777	1.69256e-09	1.29377e-08
Q52WX2	SBK1	14DaysPI / 14DaysDMSO	Serine/threonine-protein kinase SBK1	protein serine/threonine kinase activity,ATP binding	Q52WX2_K352_M1	LEAPGPLKRTVLTES	GlyGly (K)	3.11763	1.69354e-09	1.29436e-08
Q9BWF3	RBM4	14DaysPI / 14DaysDMSO	RNA-binding protein 4	RNA binding,mRNA binding,mRNA 3'-UTR binding,protein binding,zinc ion binding,cyclin binding,miRNA binding,pre-mRNA intronic binding,pre-mRNA intronic pyrimidine-rich binding	Q9BWF3_K45_M1	GFVHIEDKTAAEDAI	GlyGly (K)	2.34542	1.69504e-09	1.29527e-08
P78344	EIF4G2	14DaysPI / 14DaysDMSO	Eukaryotic translation initiation factor 4 gamma 2	RNA binding,translation initiation factor activity,protein binding,translation factor activity, RNA binding,cadherin binding	P78344_K880_M1	ITQEFPGKGKALFQV	GlyGly (K)	1.08374	1.69642e-09	1.29609e-08
Q12955	ANK3	14DaysPI / 14DaysDMSO	Ankyrin-3	structural constituent of cytoskeleton,protein binding,cytoskeletal protein binding,spectrin binding,protein binding, bridging,ion channel binding,cadherin binding	Q12955_K497_M1	AQVEAKAKDDQTPLH	GlyGly (K)	4.56343	1.69661e-09	1.29616e-08
Q9P055	JKAMP	14DaysPI / 14DaysDMSO	JNK1/MAPK8-associated membrane protein	ubiquitin protein ligase binding	Q9P055_K185_M1	KIACGLGKSDRFKSI	GlyGly (K)	3.69976	1.7007e-09	1.29877e-08
Q5VYK3	ECPAS	14DaysPI / 14DaysDMSO	Proteasome adapter and scaffold protein ECM29	molecular_function,protein binding,protein complex scaffold	Q5VYK3_K313_M1	YLGDIPLKTKEGAVL	GlyGly (K)	3.76949	1.72196e-09	1.31159e-08
Q9BTC8	MTA3	14DaysPI / 14DaysDMSO	Metastasis-associated protein MTA3	chromatin binding,transcription factor activity, sequence-specific DNA binding,histone deacetylase activity,protein binding,zinc ion binding,protein complex binding,sequence-specific DNA binding	Q9BTC8_K147_M1	LKTLLADKGEIRVGP	GlyGly (K)	4.53901	1.73272e-09	1.31764e-08
Q8N5G2	MACO1	14DaysPI / 14DaysDMSO	Macoilin	molecular_function	Q8N5G2_K472_M1	EARSFVEKQLMEEKK	GlyGly (K)	4.13846	1.73431e-09	1.31865e-08
P61160	ACTR2	14DaysPI / 14DaysDMSO	Actin-related protein 2	structural constituent of cytoskeleton,ATP binding,actin filament binding	P61160_K381_M1	TRQEYQEKGVRVLEK	GlyGly (K)	4.00537	1.73603e-09	1.31948e-08
Q9NUG6	PDRG1	14DaysPI / 14DaysDMSO	p53 and DNA damage-regulated protein 1	unfolded protein binding	Q9NUG6_K108_M1	RLFEAQGKPELKGFN	GlyGly (K)	4.59948	1.73776e-09	1.32057e-08
Q96Q15	SMG1	14DaysPI / 14DaysDMSO	Serine/threonine-protein kinase SMG1	RNA binding,protein kinase activity,protein serine/threonine kinase activity,protein binding,ATP binding,telomeric DNA binding,metal ion binding	Q96Q15_K1411_M1	NQLLEKIKEQTVPIR	GlyGly (K)	2.92652	1.74647e-09	1.32561e-08
P60842	EIF4A1	14DaysPI / 14DaysDMSO	Eukaryotic initiation factor 4A-I	RNA cap binding,RNA binding,double-stranded RNA binding,mRNA binding,translation initiation factor activity,ATP-dependent RNA helicase activity,helicase activity,protein binding,ATP binding,translation factor activity, RNA binding	P60842_K284_M1	IFINTRRKVDWLTEK	GlyGly (K)	2.4669	1.75501e-09	1.33074e-08
Q96RS0	TGS1	14DaysPI / 14DaysDMSO	Trimethylguanosine synthase	protein binding,RNA methyltransferase activity,RNA trimethylguanosine synthase activity	Q96RS0_K663_M1	SRFDDGIKLDREGWF	GlyGly (K)	3.71331	1.7601e-09	1.33381e-08
Q9NVX2	NLE1	14DaysPI / 14DaysDMSO	Notchless protein homolog 1		Q9NVX2_K224_M1	RYVASSSKDGSVRIW	GlyGly (K)	3.09139	1.76154e-09	1.33477e-08
Q12756	KIF1A	14DaysPI / 14DaysDMSO	Kinesin-like protein KIF1A	motor activity,microtubule motor activity,ATP binding,microtubule binding,ATPase activity,identical protein binding,protein homodimerization activity	Q12756_K1039_M1	AFSTEPLKNTGRGPP	GlyGly (K)	2.26053	1.76456e-09	1.33634e-08
Q8TDM6	DLG5	14DaysPI / 14DaysDMSO	Disks large homolog 5	protein binding,beta-catenin binding,cytoskeletal protein binding,receptor signaling complex scaffold activity	Q8TDM6_K1340_M1	ASLGERRKDRPYVEE	GlyGly (K)	2.93762	1.76655e-09	1.33768e-08
Q9ULH0	KIDINS220	14DaysPI / 14DaysDMSO	Kinase D-interacting substrate of 220 kDa	protein kinase regulator activity,PDZ domain binding	Q9ULH0_K341_M1	DGETPLIKATKMRNI	GlyGly (K)	5.49819	1.77387e-09	1.34198e-08
P36897	TGFBR1	14DaysPI / 14DaysDMSO	TGF-beta receptor type-1	protein kinase activity,protein serine/threonine kinase activity,receptor signaling protein serine/threonine kinase activity,transforming growth factor beta-activated receptor activity,transforming growth factor beta receptor activity, type I,receptor signaling protein activity,type II transforming growth factor beta receptor binding,protein binding,ATP binding,SMAD binding,metal ion binding,tran…	P36897_K449_M1	RKVVCEQKLRPNIPN	GlyGly (K)	2.49427	1.78374e-09	1.34799e-08
P04035	HMGCR	14DaysPI / 14DaysDMSO	3-hydroxy-3-methylglutaryl-coenzyme A reductase	hydroxymethylglutaryl-CoA reductase (NADPH) activity,protein binding,hydroxymethylglutaryl-CoA reductase activity,protein homodimerization activity,coenzyme binding,protein phosphatase 2A binding,NADPH binding	P04035_K662_M1	MGMNMISKGTEKALS	GlyGly (K)	4.93618	1.79242e-09	1.3532e-08
Q6P996	PDXDC1	14DaysPI / 14DaysDMSO	Pyridoxal-dependent decarboxylase domain-containing protein 1	carboxy-lyase activity,pyridoxal phosphate binding,cadherin binding	Q6P996_K551_M1	IHAGLLKKLNELESD	GlyGly (K)	5.25699	1.79727e-09	1.35581e-08
P12081	HARS1	14DaysPI / 14DaysDMSO	Histidine--tRNA ligase, cytoplasmic	histidine-tRNA ligase activity,ATP binding,identical protein binding	P12081_K499_M1	EDLVEEIKRRTGQPL	GlyGly (K)	3.9646	1.79891e-09	1.35664e-08
Q5T4S7	UBR4	14DaysPI / 14DaysDMSO	E3 ubiquitin-protein ligase UBR4	ubiquitin-protein transferase activity,protein binding,calmodulin binding,zinc ion binding	Q5T4S7_K3820_M1	ELSKIIQKVFASRKE	GlyGly (K)	5.80744	1.80038e-09	1.35747e-08
Q9UM00	TMCO1	14DaysPI / 14DaysDMSO	Calcium load-activated calcium channel	calcium channel activity	Q9UM00_K237_M1	GPPPPSGKFS_____	GlyGly (K)	7.0492	1.80838e-09	1.36265e-08
Q5T0N5	FNBP1L	14DaysPI / 14DaysDMSO	Formin-binding protein 1-like	protein binding,lipid binding,cadherin binding,GTPase binding	Q5T0N5_K149_M1	RECREAEKAQQSYER	GlyGly (K)	2.08426	1.81091e-09	1.36402e-08
P30084	ECHS1	14DaysPI / 14DaysDMSO	Enoyl-CoA hydratase, mitochondrial	enoyl-CoA hydratase activity,protein binding	P30084_K204_M1	RISAQDAKQAGLVSK	GlyGly (K)	4.87061	1.81423e-09	1.36579e-08
P43004	SLC1A2	14DaysPI / 14DaysDMSO	Excitatory amino acid transporter 2	L-glutamate transmembrane transporter activity,high-affinity glutamate transmembrane transporter activity,protein binding,amino acid transmembrane transporter activity,glutamate:sodium symporter activity,metal ion binding	P43004_K383_M1	EENLGIDKRVTRFVL	GlyGly (K)	2.57596	1.81643e-09	1.36692e-08
Q49AN0	CRY2	14DaysPI / 14DaysDMSO	Cryptochrome-2	transcription regulatory region sequence-specific DNA binding,transcription factor activity, transcription factor binding,DNA binding,damaged DNA binding,single-stranded DNA binding,protein binding,blue light photoreceptor activity,phosphatase binding,FAD binding,deoxyribodipyrimidine photo-lyase activity,DNA (6-4) photolyase activity	Q49AN0_K170_M1	QKPPLTYKRFQAIIS	GlyGly (K)	4.0675	1.82943e-09	1.37432e-08
Q8TEA7	TBCK	14DaysPI / 14DaysDMSO	TBC domain-containing protein kinase-like protein	protein kinase activity,GTPase activator activity,ATP binding,Rab GTPase binding	Q8TEA7_K756_M1	SIPLNDLKSEVSPRI	GlyGly (K)	7.08702	1.84649e-09	1.38363e-08
Q5T4S7	UBR4	14DaysPI / 14DaysDMSO	E3 ubiquitin-protein ligase UBR4	ubiquitin-protein transferase activity,protein binding,calmodulin binding,zinc ion binding	Q5T4S7_K634_M1	SKQAPGEKGNILASR	GlyGly (K)	3.25106	1.84845e-09	1.38441e-08
Q9Y6S9	RPS6KL1	14DaysPI / 14DaysDMSO	Ribosomal protein S6 kinase-like 1	protein serine/threonine kinase activity,ATP binding	Q9Y6S9_K93_M1	GIHVDPNKERREAVK	GlyGly (K)	3.86817	1.85267e-09	1.3867e-08
Q9UKV8	AGO2	14DaysPI / 14DaysDMSO	Protein argonaute-2	RNA 7-methylguanosine cap binding,RNA polymerase II core binding,core promoter binding,RNA binding,double-stranded RNA binding,single-stranded RNA binding,translation initiation factor activity,endoribonuclease activity,protein binding,protein C-terminus binding,siRNA binding,miRNA binding,metal ion binding,endoribonuclease activity, cleaving siRNA-paired mRNA,endoribonuclease activity, cleaving …	Q9UKV8_K726_M1	DKNERVGKSGNIPAG	GlyGly (K)	2.6078	1.85293e-09	1.38681e-08
Q8IYD1	GSPT2	14DaysPI / 14DaysDMSO	Eukaryotic peptide chain release factor GTP-binding subunit ERF3B	RNA binding,translation release factor activity,GTPase activity,protein binding,GTP binding	Q8IYD1_K190_M1	KEEIRKSKSVIVPSG	GlyGly (K)	3.22872	1.85901e-09	1.39012e-08
Q8N5H7	SH2D3C	14DaysPI / 14DaysDMSO	SH2 domain-containing protein 3C	SH3/SH2 adaptor activity,guanyl-nucleotide exchange factor activity,protein binding	Q8N5H7_K199_M1	ILDSSPEKLHKELEE	GlyGly (K)	1.76868	1.8693e-09	1.39616e-08
Q96TA2	YME1L1	14DaysPI / 14DaysDMSO	ATP-dependent zinc metalloprotease YME1L1	ATP-dependent peptidase activity,metalloendopeptidase activity,protein binding,ATP binding,metallopeptidase activity,metal ion binding	Q96TA2_K524_M1	KWYLNKIKFDQSVDP	GlyGly (K)	5.75092	1.87852e-09	1.40176e-08
P78527	PRKDC	14DaysPI / 14DaysDMSO	DNA-dependent protein kinase catalytic subunit	double-stranded DNA binding,RNA binding,protein kinase activity,protein serine/threonine kinase activity,DNA-dependent protein kinase activity,protein binding,ATP binding,transcription factor binding,enzyme binding,protein domain specific binding	P78527_K108_M1	APYSVEIKNTCTSVY	GlyGly (K)	2.87119	1.88848e-09	1.40769e-08
Q9UJX4	ANAPC5	14DaysPI / 14DaysDMSO	Anaphase-promoting complex subunit 5	protein phosphatase binding	Q9UJX4_K168_M1	YFQNGEKKTVEDADM	GlyGly (K)	3.66849	1.89566e-09	1.41147e-08
O75592	MYCBP2	14DaysPI / 14DaysDMSO	E3 ubiquitin-protein ligase MYCBP2	protein binding,transferase activity,metal ion binding	O75592_K578_M1	WVELPITKSPKIVHF	GlyGly (K)	5.93175	1.89987e-09	1.41393e-08
P54578	USP14	14DaysPI / 14DaysDMSO	Ubiquitin carboxyl-terminal hydrolase 14	cysteine-type endopeptidase activity,thiol-dependent ubiquitin-specific protease activity,endopeptidase inhibitor activity,protein binding,tRNA guanylyltransferase activity,thiol-dependent ubiquitinyl hydrolase activity,proteasome binding	P54578_K342_M1	EKESVNAKVLKDVKF	GlyGly (K)	2.88462	1.9305e-09	1.43132e-08
P61160	ACTR2	14DaysPI / 14DaysDMSO	Actin-related protein 2	structural constituent of cytoskeleton,ATP binding,actin filament binding	P61160_K368_M1	LADIMKDKDNFWMTR	GlyGly (K)	5.80484	1.93077e-09	1.43144e-08
Q16850	CYP51A1	14DaysPI / 14DaysDMSO	Lanosterol 14-alpha demethylase	iron ion binding,sterol 14-demethylase activity,heme binding	Q16850_K267_M1	DRAHREIKDIFYKAI	GlyGly (K)	2.01065	1.9349e-09	1.43336e-08
P35611	ADD1	14DaysPI / 14DaysDMSO	Alpha-adducin	RNA binding,actin binding,structural molecule activity,calmodulin binding,transcription factor binding,spectrin binding,protein homodimerization activity,cadherin binding,protein heterodimerization activity,actin filament binding	P35611_K140_M1	SDSIAYDKGEKLLRC	GlyGly (K)	2.70515	1.94702e-09	1.44057e-08
P24522	GADD45A	14DaysPI / 14DaysDMSO	Growth arrest and DNA damage-inducible protein GADD45 alpha	RNA polymerase II core promoter sequence-specific DNA binding,protein binding,kinase binding,protein homodimerization activity,protein heterodimerization activity,protein N-terminus binding	P24522_K12_M1	EFSAGEQKTERMDKV	GlyGly (K)	6.22985	1.95373e-09	1.44468e-08
P16298	PPP3CB	14DaysPI / 14DaysDMSO	Serine/threonine-protein phosphatase 2B catalytic subunit beta isoform	protein serine/threonine phosphatase activity,calcium ion binding,protein binding,calmodulin binding,drug binding,enzyme binding,protein phosphatase 2B binding,calmodulin-dependent protein phosphatase activity,protein dimerization activity	P16298_K56_M1	IPRVDVLKNHLVKEG	GlyGly (K)	5.03533	1.9558e-09	1.44608e-08
O60313	OPA1	14DaysPI / 14DaysDMSO	Dynamin-like 120 kDa protein, mitochondrial	magnesium ion binding,GTPase activity,protein binding,GTP binding,microtubule binding,kinase binding,phosphatidic acid binding,cardiolipin binding	O60313_K474_M1	TKVDLAEKNVASPSR	GlyGly (K)	4.62175	1.96911e-09	1.45358e-08
Q00325	SLC25A3	14DaysPI / 14DaysDMSO	Phosphate carrier protein, mitochondrial	phosphate:proton symporter activity,protein complex binding	Q00325_K99_M1	RMQVDPQKYKGIFNG	GlyGly (K)	4.87118	1.96953e-09	1.45381e-08
P86790;P86791	CCZ1B;CCZ1	14DaysPI / 14DaysDMSO	Vacuolar fusion protein CCZ1 homolog B;Vacuolar fusion protein CCZ1 homolog	;guanyl-nucleotide exchange factor activity,protein binding	P86790_K113_M1	VRNPIIEKQSKDGKP	GlyGly (K)	4.08094	1.97954e-09	1.45991e-08
P86790;P86791	CCZ1B;CCZ1	14DaysPI / 14DaysDMSO	Vacuolar fusion protein CCZ1 homolog B;Vacuolar fusion protein CCZ1 homolog	;guanyl-nucleotide exchange factor activity,protein binding	P86791_K113_M1	VRNPIIEKQSKDGKP	GlyGly (K)	4.08094	1.97954e-09	1.45991e-08
Q9H999	PANK3	14DaysPI / 14DaysDMSO	Pantothenate kinase 3	pantothenate kinase activity,ATP binding	Q9H999_K248_M1	GDSTQADKLVRDIYG	GlyGly (K)	2.63922	1.98493e-09	1.4629e-08
Q9UHH9	IP6K2	14DaysPI / 14DaysDMSO	Inositol hexakisphosphate kinase 2	inositol-1,3,4,5,6-pentakisphosphate kinase activity,inositol hexakisphosphate kinase activity,inositol heptakisphosphate kinase activity,inositol hexakisphosphate 5-kinase activity,protein binding,ATP binding,inositol hexakisphosphate 1-kinase activity,inositol hexakisphosphate 3-kinase activity,inositol 5-diphosphate pentakisphosphate 5-kinase activity,inositol diphosphate tetrakisphosphate kin…	Q9UHH9_K236_M1	GDDASEEKAANQIRK	GlyGly (K)	4.78254	1.99581e-09	1.46934e-08
A6NKB5	PCNX2	14DaysPI / 14DaysDMSO	Pecanex-like protein 2	molecular_function	A6NKB5_K723_M1	YLKSGNQKEGPLQPL	GlyGly (K)	2.64512	2.00417e-09	1.47411e-08
P62195	PSMC5	14DaysPI / 14DaysDMSO	26S proteasome regulatory subunit 8	protein binding,ATP binding,transcription factor binding,ATPase activity,TBP-class protein binding,thyrotropin-releasing hormone receptor binding,proteasome-activating ATPase activity	P62195_K346_M1	TRGINLRKIAELMPG	GlyGly (K)	4.78049	2.01949e-09	1.48309e-08
P98196	ATP11A	14DaysPI / 14DaysDMSO	Phospholipid-transporting ATPase IH	magnesium ion binding,phospholipid-translocating ATPase activity,protein binding,ATP binding	P98196_K804_M1	CRMAPLQKAQIVKLI	GlyGly (K)	2.40126	2.02133e-09	1.48422e-08
Q9H267	VPS33B	14DaysPI / 14DaysDMSO	Vacuolar protein sorting-associated protein 33B	protein binding	Q9H267_K504_M1	VDGEYDLKVPRDMAY	GlyGly (K)	2.35013	2.02283e-09	1.48515e-08
Q13505	MTX1	14DaysPI / 14DaysDMSO	Metaxin-1		Q13505_K187_M1	RFTGAPLKVHKISNP	GlyGly (K)	2.10174	2.02879e-09	1.48879e-08
P26196	DDX6	14DaysPI / 14DaysDMSO	Probable ATP-dependent RNA helicase DDX6	RNA binding,RNA helicase activity,ATP-dependent RNA helicase activity,helicase activity,protein binding,ATP binding,protein domain specific binding,cadherin binding	P26196_K231_M1	GRILDLIKKGVAKVD	GlyGly (K)	6.29516	2.03764e-09	1.49373e-08
P08579	SNRPB2	14DaysPI / 14DaysDMSO	U2 small nuclear ribonucleoprotein B''	protein binding,U1 snRNA binding,snRNA stem-loop binding,snRNP binding	P08579_K85_M1	PMRIQYAKTDSDIIS	GlyGly (K)	2.74014	2.05329e-09	1.50357e-08
Q14CS0	UBXN2B	14DaysPI / 14DaysDMSO	UBX domain-containing protein 2B	protein binding,protein phosphatase regulator activity,ubiquitin binding	Q14CS0_K207_M1	HQDQEYIKPRLRFKA	GlyGly (K)	4.46079	2.07266e-09	1.51499e-08
O95199	RCBTB2	14DaysPI / 14DaysDMSO	RCC1 and BTB domain-containing protein 2	Ran guanyl-nucleotide exchange factor activity,protein binding	O95199_K542_M1	LLKNFISKASRVGAF	GlyGly (K)	3.07419	2.07481e-09	1.51612e-08
O95299	NDUFA10	14DaysPI / 14DaysDMSO	NADH dehydrogenase [ubiquinone] 1 alpha subcomplex subunit 10, mitochondrial	NADH dehydrogenase (ubiquinone) activity	O95299_K7_M1	_MALRLLKLAATSAS	GlyGly (K)	4.80067	2.07666e-09	1.51725e-08
P49327	FASN	14DaysPI / 14DaysDMSO	Fatty acid synthase	RNA binding,fatty acid synthase activity,[acyl-carrier-protein] S-acetyltransferase activity,[acyl-carrier-protein] S-malonyltransferase activity,3-oxoacyl-[acyl-carrier-protein] synthase activity,3-oxoacyl-[acyl-carrier-protein] reductase (NADPH) activity,3-hydroxypalmitoyl-[acyl-carrier-protein] dehydratase activity,enoyl-[acyl-carrier-protein] reductase (NADPH, B-specific) activity,oleoyl-[acy…	P49327_K1704_M1	TTVGSAEKRAYLQAR	GlyGly (K)	5.45019	2.08162e-09	1.52013e-08
Q8TD30	GPT2	14DaysPI / 14DaysDMSO	Alanine aminotransferase 2	L-alanine:2-oxoglutarate aminotransferase activity,pyridoxal phosphate binding	Q8TD30_K204_M1	ILVSGGGKSRTGVMI	GlyGly (K)	5.30196	2.08286e-09	1.52087e-08
P42694	HELZ	14DaysPI / 14DaysDMSO	Probable helicase with zinc finger domain	RNA binding,helicase activity,protein binding,ATP binding,metal ion binding	P42694_K986_M1	RVLNVQGKQFRVLFL	GlyGly (K)	3.51929	2.08457e-09	1.52176e-08
Q9Y2S7	POLDIP2	14DaysPI / 14DaysDMSO	Polymerase delta-interacting protein 2	DNA binding,protein binding	Q9Y2S7_K114_M1	VASAAPEKAENPAGH	GlyGly (K)	4.03676	2.09372e-09	1.52695e-08
Q86VP1	TAX1BP1	14DaysPI / 14DaysDMSO	Tax1-binding protein 1	protein binding,kinase binding,metal ion binding	Q86VP1_K244_M1	DIVSVTHKAIEKETE	GlyGly (K)	2.2077	2.09375e-09	1.52695e-08
Q8IWA0	WDR75	14DaysPI / 14DaysDMSO	WD repeat-containing protein 75	RNA binding	Q8IWA0_K136_M1	LVSVKLPKSSSQEVE	GlyGly (K)	2.6697	2.10397e-09	1.53328e-08
Q8TC07	TBC1D15	14DaysPI / 14DaysDMSO	TBC1 domain family member 15	GTPase activator activity,protein binding,Rab GTPase binding	Q8TC07_K413_M1	DYRSLIEKDVNRTDR	GlyGly (K)	5.07134	2.1041e-09	1.5333e-08
Q9P2N7	KLHL13	14DaysPI / 14DaysDMSO	Kelch-like protein 13	ubiquitin-protein transferase activity	Q9P2N7_K357_M1	RQQLVVSKELRMYDE	GlyGly (K)	4.53857	2.10517e-09	1.5339e-08
Q14204	DYNC1H1	14DaysPI / 14DaysDMSO	Cytoplasmic dynein 1 heavy chain 1	RNA binding,protein binding,ATP binding,dynein light chain binding,dynein intermediate chain binding,dynein light intermediate chain binding,ATP-dependent microtubule motor activity, minus-end-directed	Q14204_K2239_M1	MAWRVLLKALERLEG	GlyGly (K)	3.76893	2.107e-09	1.53497e-08
Q9UQ03	CORO2B	14DaysPI / 14DaysDMSO	Coronin-2B	actin binding,protein binding,actin filament binding	Q9UQ03_K320_M1	FRSPAPQKGLGVMPK	GlyGly (K)	4.19752	2.10751e-09	1.53517e-08
P16615	ATP2A2	14DaysPI / 14DaysDMSO	Sarcoplasmic/endoplasmic reticulum calcium ATPase 2	calcium-transporting ATPase activity,calcium ion binding,protein binding,ATP binding,enzyme binding,lutropin-choriogonadotropic hormone receptor binding,S100 protein binding,calcium-transporting ATPase activity involved in regulation of cardiac muscle cell membrane potential	P16615_K995_M1	RNYLEPGKECVQPAT	GlyGly (K)	1.75158	2.11707e-09	1.54031e-08
P19388	POLR2E	14DaysPI / 14DaysDMSO	DNA-directed RNA polymerases I, II, and III subunit RPABC1	DNA binding,DNA-directed RNA polymerase activity,protein binding,RNA polymerase I activity,RNA polymerase II activity,RNA polymerase III activity	P19388_K85_M1	EEPKVGIKTIKVYCQ	GlyGly (K)	3.96948	2.12811e-09	1.54673e-08
Q9H0A0	NAT10	14DaysPI / 14DaysDMSO	RNA cytidine acetyltransferase	tRNA binding,RNA binding,protein binding,ATP binding,N-acetyltransferase activity,tRNA N-acetyltransferase activity,DNA polymerase binding,rRNA cytidine N-acetyltransferase activity	Q9H0A0_K447_M1	VSTTAENKTTTTARL	GlyGly (K)	3.7502	2.12963e-09	1.54748e-08
Q92900	UPF1	14DaysPI / 14DaysDMSO	Regulator of nonsense transcripts 1	chromatin binding,RNA binding,ATP-dependent RNA helicase activity,helicase activity,protein binding,ATP binding,zinc ion binding,telomeric DNA binding	Q92900_K790_M1	NVEKITTKLLKAGAK	GlyGly (K)	2.51026	2.13805e-09	1.55208e-08
Q99755	PIP5K1A	14DaysPI / 14DaysDMSO	Phosphatidylinositol 4-phosphate 5-kinase type-1 alpha	1-phosphatidylinositol-3-phosphate 5-kinase activity,protein binding,ATP binding,1-phosphatidylinositol-4-phosphate 5-kinase activity,kinase binding,1-phosphatidylinositol-5-kinase activity,1-phosphatidylinositol-3-phosphate 4-kinase activity,phosphatidylinositol-3,4-bisphosphate 5-kinase activity	Q99755_K140_M1	HYNDFRFKTYAPVAF	GlyGly (K)	6.66544	2.15012e-09	1.55845e-08
Q7L5Y9	MAEA	14DaysPI / 14DaysDMSO	E3 ubiquitin-protein transferase MAEA	actin binding,ubiquitin-protein transferase activity	Q7L5Y9_K382_M1	KVVCPRTKEVFHFSQ	GlyGly (K)	4.93063	2.15093e-09	1.5588e-08
O43674	NDUFB5	14DaysPI / 14DaysDMSO	NADH dehydrogenase [ubiquinone] 1 beta subcomplex subunit 5, mitochondrial	NADH dehydrogenase (ubiquinone) activity	O43674_K146_M1	VLQIEAEKAELRVKE	GlyGly (K)	5.80334	2.1611e-09	1.56476e-08
Q14204	DYNC1H1	14DaysPI / 14DaysDMSO	Cytoplasmic dynein 1 heavy chain 1	RNA binding,protein binding,ATP binding,dynein light chain binding,dynein intermediate chain binding,dynein light intermediate chain binding,ATP-dependent microtubule motor activity, minus-end-directed	Q14204_K1610_M1	RLADLLGKIQKALGE	GlyGly (K)	3.95721	2.1797e-09	1.57529e-08
P13639	EEF2	14DaysPI / 14DaysDMSO	Elongation factor 2	p53 binding,RNA binding,translation elongation factor activity,GTPase activity,protein binding,GTP binding,5S rRNA binding,protein kinase binding,ribosome binding,cadherin binding,actin filament binding	P13639_K512_M1	VRVAVEAKNPADLPK	GlyGly (K)	4.34069	2.18645e-09	1.57863e-08
Q93073	SECISBP2L	14DaysPI / 14DaysDMSO	Selenocysteine insertion sequence-binding protein 2-like	RNA binding,mRNA 3'-UTR binding,protein binding,selenocysteine insertion sequence binding,ribonucleoprotein complex binding	Q93073_K23_M1	VEPFIPQKKSPDTFM	GlyGly (K)	2.38384	2.18703e-09	1.57882e-08
Q9NR50	EIF2B3	14DaysPI / 14DaysDMSO	Translation initiation factor eIF-2B subunit gamma	protein binding,nucleotidyltransferase activity,translation initiation factor activity,guanyl-nucleotide exchange factor activity,translation factor activity, RNA binding	Q9NR50_K165_M1	IGVDSTGKRLLFMAN	GlyGly (K)	5.04881	2.18996e-09	1.58022e-08
Q8WVX9	FAR1	14DaysPI / 14DaysDMSO	Fatty acyl-CoA reductase 1	oxidoreductase activity,fatty-acyl-CoA reductase (alcohol-forming) activity,Requires Ontology	Q8WVX9_K78_M1	ENPDFREKIIAINSE	GlyGly (K)	4.08293	2.1925e-09	1.58178e-08
Q16881	TXNRD1	14DaysPI / 14DaysDMSO	Thioredoxin reductase 1, cytoplasmic	thioredoxin-disulfide reductase activity,protein binding,electron carrier activity,protein disulfide oxidoreductase activity,flavin adenine dinucleotide binding,methylselenol reductase activity,methylseleninic acid reductase activity	Q16881_K300_M1	TNNKGKEKIYSAERF	GlyGly (K)	6.22625	2.19929e-09	1.58595e-08
Q9P2R7	SUCLA2	14DaysPI / 14DaysDMSO	Succinate--CoA ligase [ADP-forming] subunit beta, mitochondrial	succinate-CoA ligase (ADP-forming) activity,protein binding,ATP binding,metal ion binding	Q9P2R7_K108_M1	VLAGGRGKGTFESGL	GlyGly (K)	4.42331	2.19976e-09	1.58615e-08
O95671	ASMTL	14DaysPI / 14DaysDMSO	Probable bifunctional dTTP/UTP pyrophosphatase/methyltransferase protein	molecular_function,protein binding,O-methyltransferase activity,nucleoside-triphosphate diphosphatase activity	O95671_K76_M1	VANRLYQKDLRAPDV	GlyGly (K)	2.07805	2.20457e-09	1.58885e-08
Q5SQI0	ATAT1	14DaysPI / 14DaysDMSO	Alpha-tubulin N-acetyltransferase 1	lysine N-acetyltransferase activity, acting on acetyl phosphate as donor,tubulin N-acetyltransferase activity,coenzyme binding	Q5SQI0_K81_M1	RHVVYILKDSSARPA	GlyGly (K)	4.09053	2.21695e-09	1.59596e-08
Q9H013	ADAM19	14DaysPI / 14DaysDMSO	Disintegrin and metalloproteinase domain-containing protein 19	metalloendopeptidase activity,SH3 domain binding,metal ion binding	Q9H013_K734_M1	NNKLGQLKPSALPSK	GlyGly (K)	0.0952457	2.21971e-09	1.59743e-08
O95714	HERC2	14DaysPI / 14DaysDMSO	E3 ubiquitin-protein ligase HERC2	ubiquitin-protein transferase activity,guanyl-nucleotide exchange factor activity,protein binding,zinc ion binding,ubiquitin protein ligase binding,SUMO binding,ubiquitin protein ligase activity	O95714_K3299_M1	GTTTVNRKPTLVQGL	GlyGly (K)	4.99361	2.23988e-09	1.60883e-08
Q9UBB6	NCDN	14DaysPI / 14DaysDMSO	Neurochondrin	protein binding	Q9UBB6_K92_M1	PNRLLTTKEAPDGCP	GlyGly (K)	2.09971	2.24343e-09	1.61051e-08
P00390	GSR	14DaysPI / 14DaysDMSO	Glutathione reductase, mitochondrial	glutathione-disulfide reductase activity,electron carrier activity,flavin adenine dinucleotide binding,NADP binding	P00390_K441_M1	KYGIENVKTYSTSFT	GlyGly (K)	5.57906	2.24682e-09	1.61257e-08
P28482	MAPK1	14DaysPI / 14DaysDMSO	Mitogen-activated protein kinase 1	phosphotyrosine binding,DNA binding,protein serine/threonine kinase activity,MAP kinase activity,MAP kinase kinase activity,protein binding,ATP binding,transcription factor binding,RNA polymerase II carboxy-terminal domain kinase activity,kinase activity,phosphatase binding,mitogen-activated protein kinase kinase kinase binding,identical protein binding	P28482_K344_M1	DLPKEKLKELIFEET	GlyGly (K)	6.6008	2.25194e-09	1.61528e-08
O14977	AZIN1	14DaysPI / 14DaysDMSO	Antizyme inhibitor 1	catalytic activity,protein binding,ornithine decarboxylase activator activity	O14977_K121_M1	CKQVSQIKYAAKVGV	GlyGly (K)	4.68313	2.25349e-09	1.61619e-08
Q7Z4R8	C6orf120	14DaysPI / 14DaysDMSO	UPF0669 protein C6orf120		Q7Z4R8_K64_M1	LRLNHEGKIVLRMRS	GlyGly (K)	2.25601	2.27275e-09	1.62664e-08
O14531	DPYSL4	14DaysPI / 14DaysDMSO	Dihydropyrimidinase-related protein 4	protein binding,hydrolase activity, acting on carbon-nitrogen (but not peptide) bonds,filamin binding	O14531_K345_M1	TAQKAVGKDNFALIP	GlyGly (K)	5.33885	2.28075e-09	1.63098e-08
Q13905	RAPGEF1	14DaysPI / 14DaysDMSO	Rap guanine nucleotide exchange factor 1	guanyl-nucleotide exchange factor activity,protein binding,Rap guanyl-nucleotide exchange factor activity,SH3 domain binding	Q13905_K751_M1	SPFADTFKKRVSKNT	GlyGly (K)	2.7695	2.28194e-09	1.63137e-08
Q9Y320	TMX2	14DaysPI / 14DaysDMSO	Thioredoxin-related transmembrane protein 2	molecular_function	Q9Y320_K207_M1	TDVSTRYKVSTSPLT	GlyGly (K)	2.37623	2.2907e-09	1.63633e-08
Q14204	DYNC1H1	14DaysPI / 14DaysDMSO	Cytoplasmic dynein 1 heavy chain 1	RNA binding,protein binding,ATP binding,dynein light chain binding,dynein intermediate chain binding,dynein light intermediate chain binding,ATP-dependent microtubule motor activity, minus-end-directed	Q14204_K683_M1	HVEGQKLKQDGDSFR	GlyGly (K)	7.4057	2.29124e-09	1.63663e-08
Q9Y520	PRRC2C	14DaysPI / 14DaysDMSO	Protein PRRC2C	RNA binding,protein C-terminus binding	Q9Y520_K2670_M1	FGSGIDIKPGTPPIA	GlyGly (K)	3.06553	2.29826e-09	1.64034e-08
Q9H1P3	OSBPL2	14DaysPI / 14DaysDMSO	Oxysterol-binding protein-related protein 2	protein binding,sterol transporter activity,cholesterol binding	Q9H1P3_K209_M1	PKLKFWGKSVEAEPR	GlyGly (K)	2.7166	2.30486e-09	1.64384e-08
Q8TCT9	HM13	14DaysPI / 14DaysDMSO	Minor histocompatibility antigen H13	protein binding,peptidase activity,ubiquitin protein ligase binding,aspartic endopeptidase activity, intramembrane cleaving,protein homodimerization activity	Q8TCT9_K61_M1	SVRCARGKNASDMPE	GlyGly (K)	1.93251	2.30814e-09	1.64548e-08
Q9H4M9	EHD1	14DaysPI / 14DaysDMSO	EH domain-containing protein 1	calcium ion binding,protein binding,ATP binding,GTP binding,Rab GTPase binding,identical protein binding,cadherin binding	Q9H4M9_K220_M1	KIRVVLNKADQIETQ	GlyGly (K)	4.11956	2.31544e-09	1.64966e-08
Q8N0Z6	TTC5	14DaysPI / 14DaysDMSO	Tetratricopeptide repeat protein 5	DNA binding,chromatin binding,protein binding	Q8N0Z6_K94_M1	KAEELLSKAVKLEPE	GlyGly (K)	5.08434	2.31768e-09	1.65081e-08
Q9BVG3	TRIM62	14DaysPI / 14DaysDMSO	E3 ubiquitin-protein ligase TRIM62	ubiquitin-protein transferase activity,zinc ion binding	Q9BVG3_K161_M1	TEALQLLKRQLAETK	GlyGly (K)	3.8533	2.32154e-09	1.65312e-08
O60749	SNX2	14DaysPI / 14DaysDMSO	Sorting nexin-2	epidermal growth factor receptor binding,insulin receptor binding,protein binding,phosphatidylinositol binding,protein homodimerization activity,cadherin binding,protein heterodimerization activity,transferrin receptor binding,leptin receptor binding	O60749_K197_M1	LHSKLASKYLHVGYI	GlyGly (K)	5.70907	2.32501e-09	1.65498e-08
Q92841	DDX17	14DaysPI / 14DaysDMSO	Probable ATP-dependent RNA helicase DDX17	transcription coactivator activity,RNA binding,RNA helicase activity,ATP-dependent RNA helicase activity,protein binding,ATP binding,RNA-dependent ATPase activity	Q92841_K284_M1	CIYGGAPKGPQIRDL	GlyGly (K)	3.59979	2.3258e-09	1.6555e-08
O43301	HSPA12A	14DaysPI / 14DaysDMSO	Heat shock 70 kDa protein 12A	molecular_function,ATP binding	O43301_K558_M1	PPEKLLVKDGTRWCT	GlyGly (K)	4.74438	2.33739e-09	1.66192e-08
Q9ULP9	TBC1D24	14DaysPI / 14DaysDMSO	TBC1 domain family member 24	GTPase activator activity,protein binding	Q9ULP9_K288_M1	SPEKLLEKAFAIRLF	GlyGly (K)	6.05013	2.34056e-09	1.66371e-08
Q9BYP7	WNK3	14DaysPI / 14DaysDMSO	Serine/threonine-protein kinase WNK3	protein kinase activity,protein serine/threonine kinase activity,protein binding,ATP binding,chloride channel inhibitor activity	Q9BYP7_K1377_M1	EAFIKTAKSQLVEIE	GlyGly (K)	4.07441	2.34533e-09	1.66644e-08
Q15800	MSMO1	14DaysPI / 14DaysDMSO	Methylsterol monooxygenase 1	C-4 methylsterol oxidase activity,iron ion binding	Q15800_K167_M1	LHHKRIYKYIHKVHH	GlyGly (K)	2.72269	2.34996e-09	1.66905e-08
O00330	PDHX	14DaysPI / 14DaysDMSO	Pyruvate dehydrogenase protein X component, mitochondrial	protein binding,transferase activity, transferring acyl groups,pyruvate dehydrogenase (NAD+) activity	O00330_K120_M1	IVVEEGSKNIRLGSL	GlyGly (K)	3.63518	2.36159e-09	1.67597e-08
Q96DH6	MSI2	14DaysPI / 14DaysDMSO	RNA-binding protein Musashi homolog 2	RNA binding,protein binding,poly(U) RNA binding	Q96DH6_K89_M1	PHHELDSKTIDPKVA	GlyGly (K)	3.46526	2.36448e-09	1.67749e-08
Q9NP73	ALG13	14DaysPI / 14DaysDMSO	Putative bifunctional UDP-N-acetylglucosamine transferase and deubiquitinase ALG13	RNA binding,N-acetylglucosaminyldiphosphodolichol N-acetylglucosaminyltransferase activity,thiol-dependent ubiquitinyl hydrolase activity	Q9NP73_K386_M1	EELKTAIKLFRSGSK	GlyGly (K)	5.21634	2.36509e-09	1.67774e-08
Q8NEJ9	NGDN	14DaysPI / 14DaysDMSO	Neuroguidin	RNA binding,protein binding	Q8NEJ9_K38_M1	QVKSLTQKVQAGAYP	GlyGly (K)	3.56073	2.36726e-09	1.67904e-08
Q5GLZ8	HERC4	14DaysPI / 14DaysDMSO	Probable E3 ubiquitin-protein ligase HERC4	ubiquitin protein ligase activity	Q5GLZ8_K890_M1	GADTAVNKQNRQEFV	GlyGly (K)	4.07606	2.37064e-09	1.68097e-08
O60502	OGA	14DaysPI / 14DaysDMSO	Protein O-GlcNAcase	hyalurononglucosaminidase activity,beta-N-acetylglucosaminidase activity,Requires Ontology	O60502_K885_M1	CEVRPDDKRILEFYS	GlyGly (K)	1.93431	2.3746e-09	1.68316e-08
Q9UBD5	ORC3	14DaysPI / 14DaysDMSO	Origin recognition complex subunit 3	DNA replication origin binding,protein binding	Q9UBD5_K383_M1	VEKQASEKQVALLTN	GlyGly (K)	6.15464	2.38607e-09	1.68953e-08
Q9P291	ARMCX1	14DaysPI / 14DaysDMSO	Armadillo repeat-containing X-linked protein 1	protein binding	Q9P291_K448_M1	VVKVKVLKVLTKL__	GlyGly (K)	2.23666	2.39002e-09	1.69171e-08
Q9Y4H2	IRS2	14DaysPI / 14DaysDMSO	Insulin receptor substrate 2	signal transducer activity,Ras guanyl-nucleotide exchange factor activity,insulin receptor binding,protein binding,1-phosphatidylinositol-3-kinase activity,protein kinase binding,protein phosphatase binding,protein domain specific binding,phosphatidylinositol 3-kinase binding,phosphatidylinositol-4,5-bisphosphate 3-kinase activity,14-3-3 protein binding	Q9Y4H2_K211_M1	PKGLGQSKNLTGVYR	GlyGly (K)	3.79682	2.39121e-09	1.69232e-08
Q5VWJ9	SNX30	14DaysPI / 14DaysDMSO	Sorting nexin-30	protein binding,phosphatidylinositol binding	Q5VWJ9_K227_M1	TRMGESVKHVTGGYK	GlyGly (K)	2.99341	2.3983e-09	1.696e-08
P0DMV8;P0DMV9	HSPA1A;HSPA1B	14DaysPI / 14DaysDMSO	Heat shock 70 kDa protein 1A;Heat shock 70 kDa protein 1B	RNA polymerase II transcription corepressor activity,virus receptor activity,G-protein coupled receptor binding,RNA binding,receptor binding,protein binding,ATP binding,ATPase activity,enzyme binding,heat shock protein binding,denatured protein binding,ubiquitin protein ligase binding,ATPase activity, coupled,histone deacetylase binding,protein binding involved in protein folding,cadherin binding…	P0DMV8_K112_M1	VSYKGETKAFYPEEI	GlyGly (K)	9.25201	2.39944e-09	1.69657e-08
P0DMV8;P0DMV9	HSPA1A;HSPA1B	14DaysPI / 14DaysDMSO	Heat shock 70 kDa protein 1A;Heat shock 70 kDa protein 1B	RNA polymerase II transcription corepressor activity,virus receptor activity,G-protein coupled receptor binding,RNA binding,receptor binding,protein binding,ATP binding,ATPase activity,enzyme binding,heat shock protein binding,denatured protein binding,ubiquitin protein ligase binding,ATPase activity, coupled,histone deacetylase binding,protein binding involved in protein folding,cadherin binding…	P0DMV9_K112_M1	VSYKGETKAFYPEEI	GlyGly (K)	9.25201	2.39944e-09	1.69657e-08
Q9Y4C2	TCAF1	14DaysPI / 14DaysDMSO	TRPM8 channel-associated factor 1	protein binding,ion channel binding	Q9Y4C2_K750_M1	NEKLIRTKGLWGPVH	GlyGly (K)	2.8759	2.40513e-09	1.69945e-08
Q9UJJ7	RPUSD1	14DaysPI / 14DaysDMSO	RNA pseudouridylate synthase domain-containing protein 1	molecular_function,RNA binding,pseudouridine synthase activity,deaminase activity	Q9UJJ7_K42_M1	RETLTLQKQLRYRFP	GlyGly (K)	3.64218	2.4228e-09	1.70916e-08
P32121	ARRB2	14DaysPI / 14DaysDMSO	Beta-arrestin-2	G-protein coupled receptor binding,receptor binding,protein binding,enzyme binding,protein domain specific binding,ubiquitin protein ligase binding,alpha-1A adrenergic receptor binding,alpha-1B adrenergic receptor binding,angiotensin receptor binding,type 1 angiotensin receptor binding,D1 dopamine receptor binding,follicle-stimulating hormone receptor binding,type 2A serotonin receptor binding,pl…	P32121_K295_M1	LALDGKLKHEDTNLA	GlyGly (K)	2.7982	2.42448e-09	1.70996e-08
Q96B67	ARRDC3	14DaysPI / 14DaysDMSO	Arrestin domain-containing protein 3	protein binding,beta-3 adrenergic receptor binding	Q96B67_K259_M1	GESLSSGKTETWNGK	GlyGly (K)	4.12038	2.43603e-09	1.71633e-08
Q8N6W0	CELF5	14DaysPI / 14DaysDMSO	CUGBP Elav-like family member 5	pre-mRNA binding	Q8N6W0_K174_M1	RGPDGSSKGCAFVKF	GlyGly (K)	3.73441	2.45087e-09	1.7252e-08
Q99798	ACO2	14DaysPI / 14DaysDMSO	Aconitate hydratase, mitochondrial	aconitate hydratase activity,iron ion binding,3 iron, 4 sulfur cluster binding,4 iron, 4 sulfur cluster binding	Q99798_K736_M1	LKDFTPGKPLKCIIK	GlyGly (K)	5.59416	2.45873e-09	1.72921e-08
O60524	NEMF	14DaysPI / 14DaysDMSO	Nuclear export mediator factor NEMF		O60524_K91_M1	SRRLVSAKQLGVDRI	GlyGly (K)	2.84058	2.462e-09	1.73081e-08
Q9H061	TMEM126A	14DaysPI / 14DaysDMSO	Transmembrane protein 126A	molecular_function	Q9H061_K192_M1	LQLSEPGKEIH____	GlyGly (K)	5.14778	2.46311e-09	1.73145e-08
O00178	GTPBP1	14DaysPI / 14DaysDMSO	GTP-binding protein 1	RNA binding,GTPase activity,GTP binding	O00178_K585_M1	NNSPMNSKPQQIKMQ	GlyGly (K)	2.91898	2.46371e-09	1.73168e-08
P49411	TUFM	14DaysPI / 14DaysDMSO	Elongation factor Tu, mitochondrial	RNA binding,translation elongation factor activity,GTPase activity,protein binding,GTP binding	P49411_K91_M1	GGGAKFKKYEEIDNA	GlyGly (K)	5.37098	2.46508e-09	1.7324e-08
P12931	SRC	14DaysPI / 14DaysDMSO	Proto-oncogene tyrosine-protein kinase Src	protein kinase activity,protein tyrosine kinase activity,non-membrane spanning protein tyrosine kinase activity,SH3/SH2 adaptor activity,protein kinase C binding,receptor binding,insulin receptor binding,integrin binding,protein binding,ATP binding,protein C-terminus binding,kinase activity,enzyme binding,kinase binding,heme binding,estrogen receptor binding,ubiquitin protein ligase binding,SH2 d…	P12931_K252_M1	TTVCPTSKPQTQGLA	GlyGly (K)	2.36793	2.46577e-09	1.73279e-08
Q9Y230	RUVBL2	14DaysPI / 14DaysDMSO	RuvB-like 2	RNA polymerase II core promoter sequence-specific DNA binding,RNA polymerase II distal enhancer sequence-specific DNA binding,TFIID-class transcription factor binding,DNA helicase activity,ATP-dependent DNA helicase activity,protein binding,ATP binding,chromatin DNA binding,identical protein binding,protein homodimerization activity,ATP-dependent 5'-3' DNA helicase activity,ADP binding,unfolded p…	Q9Y230_K234_M1	CPDGELQKRKEVVHT	GlyGly (K)	4.58029	2.48348e-09	1.74241e-08
Q15008	PSMD6	14DaysPI / 14DaysDMSO	26S proteasome non-ATPase regulatory subunit 6	protein binding,ATPase activity,enzyme regulator activity	Q15008_K349_M1	RLHCKIDKVNEIVET	GlyGly (K)	5.1527	2.4964e-09	1.75002e-08
O43464	HTRA2	14DaysPI / 14DaysDMSO	Serine protease HTRA2, mitochondrial	serine-type endopeptidase activity,protein binding,peptidase activity,serine-type peptidase activity,identical protein binding,unfolded protein binding	O43464_K237_M1	ATLRIQTKEPLPTLP	GlyGly (K)	2.94837	2.5048e-09	1.75478e-08
Q9P2J5	LARS1	14DaysPI / 14DaysDMSO	Leucine--tRNA ligase, cytoplasmic	aminoacyl-tRNA editing activity,glutamine-tRNA ligase activity,leucine-tRNA ligase activity,valine-tRNA ligase activity,GTPase activator activity,protein binding,ATP binding	Q9P2J5_K278_M1	VLEPYPSKLSGLKGK	GlyGly (K)	4.93582	2.50632e-09	1.75551e-08
Q9BTW9	TBCD	14DaysPI / 14DaysDMSO	Tubulin-specific chaperone D	GTPase activator activity,protein binding,beta-tubulin binding,chaperone binding	Q9BTW9_K382_M1	VVRWSAAKGIGRMAG	GlyGly (K)	5.5632	2.51125e-09	1.75808e-08
O15270	SPTLC2	14DaysPI / 14DaysDMSO	Serine palmitoyltransferase 2	serine C-palmitoyltransferase activity,pyridoxal phosphate binding	O15270_K391_M1	SGGYIGGKKELIDYL	GlyGly (K)	3.67856	2.52169e-09	1.76412e-08
Q86WA8	LONP2	14DaysPI / 14DaysDMSO	Lon protease homolog 2, peroxisomal	protease binding,ATP-dependent peptidase activity,serine-type endopeptidase activity,receptor binding,protein binding,ATP binding,peptidase activity,enzyme binding	Q86WA8_K851_M1	RPGLLNSKL______	GlyGly (K)	3.4731	2.52465e-09	1.76575e-08
Q9BQI3	EIF2AK1	14DaysPI / 14DaysDMSO	Eukaryotic translation initiation factor 2-alpha kinase 1	eukaryotic translation initiation factor 2alpha kinase activity,ATP binding,heme binding,protein homodimerization activity	Q9BQI3_K609_M1	KEIAELKKQLNLLSQ	GlyGly (K)	4.2844	2.53052e-09	1.76897e-08
B7ZAQ6;P0CG08	GPR89A;GPR89B	14DaysPI / 14DaysDMSO	Golgi pH regulator A;Golgi pH regulator B	signal transducer activity,voltage-gated anion channel activity;voltage-gated anion channel activity	B7ZAQ6_K272_M1	TADLYATKERIEYSK	GlyGly (K)	4.80408	2.53709e-09	1.77269e-08
B7ZAQ6;P0CG08	GPR89A;GPR89B	14DaysPI / 14DaysDMSO	Golgi pH regulator A;Golgi pH regulator B	signal transducer activity,voltage-gated anion channel activity;voltage-gated anion channel activity	P0CG08_K272_M1	TADLYATKERIEYSK	GlyGly (K)	4.80408	2.53709e-09	1.77269e-08
Q9UJ70	NAGK	14DaysPI / 14DaysDMSO	N-acetyl-D-glucosamine kinase	protein binding,ATP binding,N-acetylglucosamine kinase activity	Q9UJ70_K219_M1	RFAGFCRKIAEGAQQ	GlyGly (K)	4.83861	2.54051e-09	1.77448e-08
Q14204	DYNC1H1	14DaysPI / 14DaysDMSO	Cytoplasmic dynein 1 heavy chain 1	RNA binding,protein binding,ATP binding,dynein light chain binding,dynein intermediate chain binding,dynein light intermediate chain binding,ATP-dependent microtubule motor activity, minus-end-directed	Q14204_K1111_M1	PVVIDYGKVQSKVNL	GlyGly (K)	5.17288	2.54691e-09	1.77797e-08
P35520	CBS	14DaysPI / 14DaysDMSO	Cystathionine beta-synthase	cystathionine beta-synthase activity,protein binding,oxygen binding,enzyme binding,heme binding,pyridoxal phosphate binding,ubiquitin protein ligase binding,identical protein binding,protein homodimerization activity,metal ion binding,nitrite reductase (NO-forming) activity,carbon monoxide binding,nitric oxide binding,modified amino acid binding,S-adenosyl-L-methionine binding	P35520_K177_M1	PEKMSSEKVDVLRAL	GlyGly (K)	4.11411	2.54801e-09	1.77851e-08
Q86YR5	GPSM1	14DaysPI / 14DaysDMSO	G-protein-signaling modulator 1	GDP-dissociation inhibitor activity,protein binding	Q86YR5_K107_M1	GDRMGEAKASGNLGN	GlyGly (K)	4.29821	2.55464e-09	1.78183e-08
Q00796	SORD	14DaysPI / 14DaysDMSO	Sorbitol dehydrogenase	L-iditol 2-dehydrogenase activity,zinc ion binding,carbohydrate binding,identical protein binding,D-xylulose reductase activity,NAD binding	Q00796_K319_M1	ASKSVNVKPLVTHRF	GlyGly (K)	3.07221	2.55738e-09	1.78315e-08
P57721	PCBP3	14DaysPI / 14DaysDMSO	Poly(rC)-binding protein 3	transcriptional repressor activity, RNA polymerase II transcription regulatory region sequence-specific binding,double-stranded DNA binding,RNA binding,C-rich single-stranded DNA binding	P57721_K63_M1	EVGSIIGKKGETVKK	GlyGly (K)	1.84844	2.56032e-09	1.78471e-08
O60337	MARCHF6	14DaysPI / 14DaysDMSO	E3 ubiquitin-protein ligase MARCHF6	ubiquitin-protein transferase activity,protein binding,zinc ion binding,enzyme binding,ubiquitin conjugating enzyme binding,ubiquitin protein ligase activity involved in ERAD pathway,ubiquitin-specific protease binding	O60337_K56_M1	KEYCELCKHRFAFTP	GlyGly (K)	1.56564	2.5735e-09	1.79151e-08
O60313	OPA1	14DaysPI / 14DaysDMSO	Dynamin-like 120 kDa protein, mitochondrial	magnesium ion binding,GTPase activity,protein binding,GTP binding,microtubule binding,kinase binding,phosphatidic acid binding,cardiolipin binding	O60313_K596_M1	DRNELFEKAKNEILD	GlyGly (K)	4.89087	2.57615e-09	1.79292e-08
O75935	DCTN3	14DaysPI / 14DaysDMSO	Dynactin subunit 3	structural molecule activity,protein binding	O75935_K50_M1	ALGNISSKRERVKIL	GlyGly (K)	2.90091	2.58125e-09	1.79533e-08
Q99832	CCT7	14DaysPI / 14DaysDMSO	T-complex protein 1 subunit eta	protein binding,ATP binding,identical protein binding,protein binding involved in protein folding,unfolded protein binding	Q99832_K430_M1	YSRTIPGKQQLLIGA	GlyGly (K)	4.28422	2.58166e-09	1.79547e-08
Q9H0U4	RAB1B	14DaysPI / 14DaysDMSO	Ras-related protein Rab-1B	GTPase activity,protein binding,GTP binding	Q9H0U4_K55_M1	RTIELDGKTIKLQIW	GlyGly (K)	2.99977	2.5956e-09	1.80253e-08
Q8IUH5	ZDHHC17	14DaysPI / 14DaysDMSO	Palmitoyltransferase ZDHHC17	signal transducer activity,protein binding,magnesium ion transmembrane transporter activity,palmitoyltransferase activity,protein-cysteine S-palmitoyltransferase activity,identical protein binding	Q8IUH5_K107_M1	NNRIDLVKYYISKGA	GlyGly (K)	1.93403	2.59906e-09	1.80422e-08
Q13164	MAPK7	14DaysPI / 14DaysDMSO	Mitogen-activated protein kinase 7	protein serine/threonine kinase activity,MAP kinase activity,protein binding,ATP binding,mitogen-activated protein kinase binding	Q13164_K41_M1	AKNLALLKARSFDVT	GlyGly (K)	1.40347	2.60407e-09	1.80712e-08
P50990	CCT8	14DaysPI / 14DaysDMSO	T-complex protein 1 subunit theta	protein binding,ATP binding,ATPase activity, coupled,protein binding involved in protein folding,cadherin binding,unfolded protein binding	P50990_K459_M1	LAENSGVKANEVISK	GlyGly (K)	3.34659	2.61157e-09	1.81113e-08
Q9NP80	PNPLA8	14DaysPI / 14DaysDMSO	Calcium-independent phospholipase A2-gamma	lysophospholipase activity,phospholipase A2 activity,ATP binding,calcium-independent phospholipase A2 activity	Q9NP80_K576_M1	VNRGITPKAFVFRNY	GlyGly (K)	6.43868	2.62285e-09	1.8172e-08
Q13148	TARDBP	14DaysPI / 14DaysDMSO	TAR DNA-binding protein 43	double-stranded DNA binding,transcription factor activity, sequence-specific DNA binding,RNA binding,mRNA 3'-UTR binding,protein binding,identical protein binding	Q13148_K95_M1	TDASSAVKVKRAVQK	GlyGly (K)	2.36083	2.62784e-09	1.82001e-08
P35606	COPB2	14DaysPI / 14DaysDMSO	Coatomer subunit beta'	structural molecule activity,protein binding	P35606_K569_M1	YLLGYIPKDNRLYLG	GlyGly (K)	4.38873	2.63106e-09	1.82194e-08
P05091	ALDH2	14DaysPI / 14DaysDMSO	Aldehyde dehydrogenase, mitochondrial	aldehyde dehydrogenase (NAD) activity,aldehyde dehydrogenase [NAD(P)+] activity,electron carrier activity,NAD binding	P05091_K355_M1	VGNPFDSKTEQGPQV	GlyGly (K)	7.55144	2.63299e-09	1.82277e-08
Q9UPT5	EXOC7	14DaysPI / 14DaysDMSO	Exocyst complex component 7	protein binding	Q9UPT5_K710_M1	FGSVPFTKNPEKYIK	GlyGly (K)	3.69086	2.63985e-09	1.82657e-08
P62324	BTG1	14DaysPI / 14DaysDMSO	Protein BTG1	transcription cofactor activity,protein binding,enzyme binding,kinase binding	P62324_K150_M1	VDSRISCKEELLLGR	GlyGly (K)	5.63812	2.6401e-09	1.82664e-08
Q9NZJ4	SACS	14DaysPI / 14DaysDMSO	Sacsin	Hsp70 protein binding,chaperone binding,proteasome binding	Q9NZJ4_K3501_M1	LEHLIYLKNRLSSAE	GlyGly (K)	3.27672	2.66245e-09	1.83858e-08
Q9BPX6	MICU1	14DaysPI / 14DaysDMSO	Calcium uptake protein 1, mitochondrial	calcium ion binding,protein binding,identical protein binding,protein heterodimerization activity	Q9BPX6_K88_M1	DVCNHEKKTADLAPH	GlyGly (K)	3.12714	2.67255e-09	1.84349e-08
Q9Y548	YIPF1	14DaysPI / 14DaysDMSO	Protein YIPF1	protein binding,Rab GTPase binding	Q9Y548_K98_M1	YQVFDRIKGSLLPIP	GlyGly (K)	3.76038	2.67423e-09	1.84429e-08
Q9UH99	SUN2	14DaysPI / 14DaysDMSO	SUN domain-containing protein 2	protein binding,lamin binding,microtubule binding,identical protein binding,protein anchor	Q9UH99_K502_M1	HVAEMQGKSAREAAA	GlyGly (K)	3.4047	2.68313e-09	1.84849e-08
Q6P2Q9	PRPF8	14DaysPI / 14DaysDMSO	Pre-mRNA-processing-splicing factor 8	second spliceosomal transesterification activity,RNA binding,protein binding,U6 snRNA binding,U1 snRNA binding,U2 snRNA binding,U5 snRNA binding,K63-linked polyubiquitin binding,pre-mRNA intronic binding	Q6P2Q9_K1735_M1	QAMAKIMKANPALYV	GlyGly (K)	5.61216	2.68702e-09	1.85058e-08
P10768	ESD	14DaysPI / 14DaysDMSO	S-formylglutathione hydrolase	protein binding,hydrolase activity, acting on ester bonds,S-formylglutathione hydrolase activity,identical protein binding,methylumbelliferyl-acetate deacetylase activity,carboxylic ester hydrolase activity	P10768_K4_M1	____MALKQISSNKC	GlyGly (K)	4.19294	2.70707e-09	1.86114e-08
Q9UBI4	STOML1	14DaysPI / 14DaysDMSO	Stomatin-like protein 1	molecular_function,protein binding	Q9UBI4_K180_M1	AMTKALLKRPLREIQ	GlyGly (K)	5.0804	2.70708e-09	1.86114e-08
Q9NSY0	NRBP2	14DaysPI / 14DaysDMSO	Nuclear receptor-binding protein 2	protein serine/threonine kinase activity,ATP binding	Q9NSY0_K406_M1	PPPEEVQKAKTPTPE	GlyGly (K)	3.64374	2.71828e-09	1.86711e-08
O75390	CS	14DaysPI / 14DaysDMSO	Citrate synthase, mitochondrial	RNA binding,citrate (Si)-synthase activity	O75390_K393_M1	NVLLEQGKAKNPWPN	GlyGly (K)	7.38885	2.71917e-09	1.86757e-08
P51970	NDUFA8	14DaysPI / 14DaysDMSO	NADH dehydrogenase [ubiquinone] 1 alpha subcomplex subunit 8	NADH dehydrogenase (ubiquinone) activity,protein complex binding	P51970_K132_M1	LSKVTKVKTDRPLPE	GlyGly (K)	3.02847	2.72236e-09	1.86936e-08
P57772	EEFSEC	14DaysPI / 14DaysDMSO	Selenocysteine-specific elongation factor	tRNA binding,translation elongation factor activity,GTPase activity,GTP binding,selenocysteine insertion sequence binding,ribonucleoprotein complex binding	P57772_K38_M1	ASTAAFDKQPQSRER	GlyGly (K)	4.4245	2.7243e-09	1.87054e-08
Q9NZT2	OGFR	14DaysPI / 14DaysDMSO	Opioid growth factor receptor	opioid receptor activity,protein binding	Q9NZT2_K147_M1	PGVNWHAKPLTLREV	GlyGly (K)	2.05972	2.73176e-09	1.87489e-08
Q9GZM5	YIPF3	14DaysPI / 14DaysDMSO	Protein YIPF3	protein binding	Q9GZM5_K102_M1	DQMWQAGKRQASRAF	GlyGly (K)	4.38995	2.76152e-09	1.89099e-08
Q7Z392	TRAPPC11	14DaysPI / 14DaysDMSO	Trafficking protein particle complex subunit 11	protein binding,Rab guanyl-nucleotide exchange factor activity	Q7Z392_K54_M1	DRVPISFKVLPGDHE	GlyGly (K)	4.10598	2.76677e-09	1.89361e-08
P35998	PSMC2	14DaysPI / 14DaysDMSO	26S proteasome regulatory subunit 7	protein binding,ATP binding,ATPase activity,TBP-class protein binding,proteasome-activating ATPase activity	P35998_K407_M1	RRKIATEKDFLEAVN	GlyGly (K)	2.8628	2.799e-09	1.91085e-08
Q96JG8	MAGED4	14DaysPI / 14DaysDMSO	Melanoma-associated antigen D4		Q96JG8_K464_M1	RATYTLEKKFGIHLK	GlyGly (K)	3.23774	2.80986e-09	1.91619e-08
P48651	PTDSS1	14DaysPI / 14DaysDMSO	Phosphatidylserine synthase 1	transferase activity	P48651_K281_M1	YVRWFDPKSSFQRVA	GlyGly (K)	2.20467	2.82771e-09	1.92544e-08
Q9BZE1	MRPL37	14DaysPI / 14DaysDMSO	39S ribosomal protein L37, mitochondrial	RNA binding,structural constituent of ribosome	Q9BZE1_K127_M1	ALWLTKTKLIEGLPE	GlyGly (K)	4.39747	2.83862e-09	1.93126e-08
Q9Y2H2	INPP5F	14DaysPI / 14DaysDMSO	Phosphatidylinositide phosphatase SAC2	protein binding,inositol monophosphate 1-phosphatase activity,phosphatidylinositol phosphate 5-phosphatase activity,phosphatidylinositol phosphate 4-phosphatase activity,protein homodimerization activity,inositol monophosphate 3-phosphatase activity,inositol monophosphate 4-phosphatase activity	Q9Y2H2_K371_M1	EQLNIYKKQVIINLV	GlyGly (K)	2.68941	2.83946e-09	1.93157e-08
Q6P2Q9	PRPF8	14DaysPI / 14DaysDMSO	Pre-mRNA-processing-splicing factor 8	second spliceosomal transesterification activity,RNA binding,protein binding,U6 snRNA binding,U1 snRNA binding,U2 snRNA binding,U5 snRNA binding,K63-linked polyubiquitin binding,pre-mRNA intronic binding	Q6P2Q9_K1131_M1	NIVGYNNKKCWPRDA	GlyGly (K)	5.71407	2.84891e-09	1.93642e-08
Q14694	USP10	14DaysPI / 14DaysDMSO	Ubiquitin carboxyl-terminal hydrolase 10	p53 binding,RNA binding,cysteine-type endopeptidase activity,thiol-dependent ubiquitin-specific protease activity,protein binding,thiol-dependent ubiquitinyl hydrolase activity,ion channel binding	Q14694_K722_M1	ELLSPGVKNKNFKCH	GlyGly (K)	3.00408	2.85452e-09	1.93951e-08
Q4ZG55	GREB1	14DaysPI / 14DaysDMSO	Protein GREB1		Q4ZG55_K1442_M1	EDRGMSRKPEDLYVR	GlyGly (K)	3.39089	2.85473e-09	1.9396e-08
Q9UQE7	SMC3	14DaysPI / 14DaysDMSO	Structural maintenance of chromosomes protein 3	chromatin binding,microtubule motor activity,protein binding,ATP binding,mediator complex binding,protein heterodimerization activity,beta-tubulin binding,dynein complex binding	Q9UQE7_K26_M1	IVDPFSSKHNVIVGR	GlyGly (K)	4.66872	2.86215e-09	1.94328e-08
Q9Y6D6	ARFGEF1	14DaysPI / 14DaysDMSO	Brefeldin A-inhibited guanine nucleotide-exchange protein 1	guanyl-nucleotide exchange factor activity,ARF guanyl-nucleotide exchange factor activity,protein binding,myosin binding,protein kinase A regulatory subunit binding,GTPase activator activity	Q9Y6D6_K1643_M1	FFPATSKKEDAENLA	GlyGly (K)	3.79736	2.87184e-09	1.94815e-08
Q9Y282	ERGIC3	14DaysPI / 14DaysDMSO	Endoplasmic reticulum-Golgi intermediate compartment protein 3		Q9Y282_K289_M1	VVPTVYMKVDGEVLR	GlyGly (K)	5.04139	2.87812e-09	1.95098e-08
P07195	LDHB	14DaysPI / 14DaysDMSO	L-lactate dehydrogenase B chain	L-lactate dehydrogenase activity,protein binding,kinase binding,identical protein binding,NAD binding	P07195_K318_M1	DDEVAQLKKSADTLW	GlyGly (K)	4.04917	2.89356e-09	1.95928e-08
Q9P265	DIP2B	14DaysPI / 14DaysDMSO	Disco-interacting protein 2 homolog B	molecular_function,catalytic activity	Q9P265_K1270_M1	GNQVEVLKTRGINLS	GlyGly (K)	4.02326	2.91967e-09	1.97288e-08
Q9HBI5	C3orf14	14DaysPI / 14DaysDMSO	Uncharacterized protein C3orf14		Q9HBI5_K66_M1	KDIEAAEKSLQTRIH	GlyGly (K)	4.96728	2.92404e-09	1.97526e-08
Q12816	TRO	14DaysPI / 14DaysDMSO	Trophinin	protein binding	Q12816_K99_M1	ANEIATNKPKITWQA	GlyGly (K)	2.62466	2.92861e-09	1.97802e-08
Q7Z3K3	POGZ	14DaysPI / 14DaysDMSO	Pogo transposable element with ZNF domain	DNA binding,protein binding,metal ion binding	Q7Z3K3_K1053_M1	NEETLFQKATKIGRS	GlyGly (K)	4.48373	2.94416e-09	1.98613e-08
Q96AP4	ZUP1	14DaysPI / 14DaysDMSO	Zinc finger-containing ubiquitin peptidase 1	nucleic acid binding,protein binding,metal ion binding	Q96AP4_K501_M1	TVIGIEEKKNRTLCL	GlyGly (K)	4.38845	2.94911e-09	1.98878e-08
Q9UJX2	CDC23	14DaysPI / 14DaysDMSO	Cell division cycle protein 23 homolog	ubiquitin-protein transferase activity,protein binding	Q9UJX2_K453_M1	LNQLVEAKKCYWRAY	GlyGly (K)	3.80553	2.95642e-09	1.99259e-08
P49588	AARS1	14DaysPI / 14DaysDMSO	Alanine--tRNA ligase, cytoplasmic	tRNA binding,aminoacyl-tRNA editing activity,alanine-tRNA ligase activity,ATP binding,amino acid binding,metal ion binding	P49588_K625_M1	VLGEADQKGSLVAPD	GlyGly (K)	5.14112	2.96046e-09	1.99457e-08
Q9Y2G0	EFR3B	14DaysPI / 14DaysDMSO	Protein EFR3 homolog B	protein binding	Q9Y2G0_K49_M1	YALSAPEKLDRIGAY	GlyGly (K)	3.42515	2.96188e-09	1.99536e-08
Q8IUH5	ZDHHC17	14DaysPI / 14DaysDMSO	Palmitoyltransferase ZDHHC17	signal transducer activity,protein binding,magnesium ion transmembrane transporter activity,palmitoyltransferase activity,protein-cysteine S-palmitoyltransferase activity,identical protein binding	Q8IUH5_K50_M1	YGEPLGRKTHIDDYS	GlyGly (K)	3.45564	2.9653e-09	1.99735e-08
P08243	ASNS	14DaysPI / 14DaysDMSO	Asparagine synthetase [glutamine-hydrolyzing]	asparagine synthase (glutamine-hydrolyzing) activity,protein binding,ATP binding,protein homodimerization activity,cofactor binding	P08243_K556_M1	ARTLTHYKSAVKA__	GlyGly (K)	4.21798	2.98087e-09	2.00548e-08
Q9Y5Q8	GTF3C5	14DaysPI / 14DaysDMSO	General transcription factor 3C polypeptide 5	protein binding,RNA polymerase III type 1 promoter sequence-specific DNA binding,RNA polymerase III type 2 promoter sequence-specific DNA binding,transcription factor activity, RNA polymerase III type 1 promoter sequence-specific binding, TFIIIB recruiting,DNA binding	Q9Y5Q8_K355_M1	SLPITVKKTSSQLVT	GlyGly (K)	3.77191	2.99627e-09	2.01386e-08
Q9Y4W6	AFG3L2	14DaysPI / 14DaysDMSO	AFG3-like protein 2	metalloendopeptidase activity,protein binding,ATP binding,metallopeptidase activity,zinc ion binding,unfolded protein binding	Q9Y4W6_K559_M1	VIGGLEKKTQVLQPE	GlyGly (K)	3.49904	3.00267e-09	2.01697e-08
P49755	TMED10	14DaysPI / 14DaysDMSO	Transmembrane emp24 domain-containing protein 10	protein binding,syntaxin binding,protein complex binding	P49755_K133_M1	MKHGVEAKNYEEIAK	GlyGly (K)	4.25396	3.00394e-09	2.01766e-08
Q9BSJ2	TUBGCP2	14DaysPI / 14DaysDMSO	Gamma-tubulin complex component 2	structural constituent of cytoskeleton,protein binding,gamma-tubulin binding,microtubule minus-end binding	Q9BSJ2_K595_M1	RVLAIETKQEKAMAH	GlyGly (K)	4.98206	3.0263e-09	2.02966e-08
O00425	IGF2BP3	14DaysPI / 14DaysDMSO	Insulin-like growth factor 2 mRNA-binding protein 3	RNA binding,mRNA 3'-UTR binding,protein binding,translation regulator activity,mRNA 5'-UTR binding	O00425_K508_M1	RVIGKGGKTVNELQN	GlyGly (K)	3.57664	3.02942e-09	2.03137e-08
Q8IY17	PNPLA6	14DaysPI / 14DaysDMSO	Patatin-like phospholipase domain-containing protein 6	lysophospholipase activity	Q8IY17_K732_M1	EGTLGHIKRRYPQVV	GlyGly (K)	3.67046	3.04461e-09	2.03912e-08
P52272	HNRNPM	14DaysPI / 14DaysDMSO	Heterogeneous nuclear ribonucleoprotein M	RNA binding,protein binding,protein domain specific binding	P52272_K110_M1	LLMDAEGKSRGCAVV	GlyGly (K)	2.51479	3.05901e-09	2.04653e-08
O75592	MYCBP2	14DaysPI / 14DaysDMSO	E3 ubiquitin-protein ligase MYCBP2	protein binding,transferase activity,metal ion binding	O75592_K562_M1	KYQSLGIKQGGPSAG	GlyGly (K)	3.10257	3.06394e-09	2.04929e-08
Q15233	NONO	14DaysPI / 14DaysDMSO	Non-POU domain-containing octamer-binding protein	transcription regulatory region sequence-specific DNA binding,RNA polymerase II distal enhancer sequence-specific DNA binding,core promoter binding,chromatin binding,RNA binding,protein binding,identical protein binding	Q15233_K243_M1	LPEKLVIKNQQFHKE	GlyGly (K)	2.80713	3.06575e-09	2.05023e-08
Q9BZF3	OSBPL6	14DaysPI / 14DaysDMSO	Oxysterol-binding protein-related protein 6	protein binding,lipid binding,sterol transporter activity	Q9BZF3_K400_M1	FNSIAIEKEKLKQMV	GlyGly (K)	2.6223	3.06898e-09	2.05201e-08
Q86XR8	CEP57	14DaysPI / 14DaysDMSO	Centrosomal protein of 57 kDa	protein binding,microtubule binding,fibroblast growth factor binding,protein homodimerization activity,gamma-tubulin binding	Q86XR8_K95_M1	IQAEESVKTLSRETI	GlyGly (K)	4.84112	3.07716e-09	2.05633e-08
Q8WXA3	RUFY2	14DaysPI / 14DaysDMSO	RUN and FYVE domain-containing protein 2	SH3 domain binding,metal ion binding	Q8WXA3_K376_M1	QGSEDGLKEKNEIIA	GlyGly (K)	4.44889	3.08123e-09	2.05845e-08
P12236	SLC25A6	14DaysPI / 14DaysDMSO	ADP/ATP translocase 3	ATP:ADP antiporter activity,protein binding,adenine transmembrane transporter activity	P12236_K147_M1	RLAADVGKSGTEREF	GlyGly (K)	5.50061	3.08377e-09	2.05966e-08
Q9P0J1	PDP1	14DaysPI / 14DaysDMSO	[Pyruvate dehydrogenase [acetyl-transferring]]-phosphatase 1, mitochondrial	protein serine/threonine phosphatase activity,[pyruvate dehydrogenase (lipoamide)] phosphatase activity,protein binding,metal ion binding	Q9P0J1_K202_M1	HPNDYFSKEASKLYF	GlyGly (K)	5.38118	3.08512e-09	2.06034e-08
O43293	DAPK3	14DaysPI / 14DaysDMSO	Death-associated protein kinase 3	protein serine/threonine kinase activity,protein binding,ATP binding,protein C-terminus binding,cAMP response element binding protein binding,Rho GTPase binding,identical protein binding,protein homodimerization activity,leucine zipper domain binding	O43293_K400_M1	RQAQEEAKGALLGTS	GlyGly (K)	4.05828	3.09017e-09	2.063e-08
Q9UI12	ATP6V1H	14DaysPI / 14DaysDMSO	V-type proton ATPase subunit H	protein binding,enzyme regulator activity,proton-transporting ATPase activity, rotational mechanism,ATPase activity	Q9UI12_K469_M1	HNWEYLGKQLQSEQP	GlyGly (K)	3.53161	3.09118e-09	2.06346e-08
P05141	SLC25A5	14DaysPI / 14DaysDMSO	ADP/ATP translocase 2	RNA binding,ATP:ADP antiporter activity,protein binding,adenine transmembrane transporter activity,ubiquitin protein ligase binding	P05141_K105_M1	IFLGGVDKRTQFWLY	GlyGly (K)	1.6348	3.09381e-09	2.06456e-08
P50750	CDK9	14DaysPI / 14DaysDMSO	Cyclin-dependent kinase 9	RNA polymerase II core promoter proximal region sequence-specific DNA binding,transcription coactivator binding,DNA binding,chromatin binding,protein kinase activity,protein serine/threonine kinase activity,cyclin-dependent protein serine/threonine kinase activity,protein binding,ATP binding,RNA polymerase II carboxy-terminal domain kinase activity,kinase activity,protein kinase binding,cyclin bi…	P50750_K345_M1	YLAPPRRKGSQITQQ	GlyGly (K)	2.17367	3.09583e-09	2.06536e-08
Q7L5Y9	MAEA	14DaysPI / 14DaysDMSO	E3 ubiquitin-protein transferase MAEA	actin binding,ubiquitin-protein transferase activity	Q7L5Y9_K121_M1	PAAASVWKRKRMDRM	GlyGly (K)	4.78029	3.10461e-09	2.06918e-08
P07099	EPHX1	14DaysPI / 14DaysDMSO	Epoxide hydrolase 1	epoxide hydrolase activity,cis-stilbene-oxide hydrolase activity	P07099_K447_M1	LLAQDIRKFLSVLER	GlyGly (K)	5.01526	3.10468e-09	2.06918e-08
P49815	TSC2	14DaysPI / 14DaysDMSO	Tuberin	GTPase activator activity,protein binding,phosphatase binding,small GTPase binding,protein homodimerization activity	P49815_K144_M1	HERLEVFKALTDNGR	GlyGly (K)	3.90985	3.15161e-09	2.09316e-08
Q13367	AP3B2	14DaysPI / 14DaysDMSO	AP-3 complex subunit beta-2	transporter activity	Q13367_K486_M1	AQHGEIIKHLAKLTD	GlyGly (K)	2.50543	3.15929e-09	2.09721e-08
Q96BQ5	CCDC127	14DaysPI / 14DaysDMSO	Coiled-coil domain-containing protein 127		Q96BQ5_K188_M1	SKRLEIEKSLLVRAS	GlyGly (K)	3.03276	3.16848e-09	2.10154e-08
Q14596	NBR1	14DaysPI / 14DaysDMSO	Next to BRCA1 gene 1 protein	protein binding,zinc ion binding,ubiquitin binding,mitogen-activated protein kinase binding	Q14596_K109_M1	LAARAGKKPLAHYSS	GlyGly (K)	2.64117	3.17685e-09	2.1061e-08
P23381	WARS1	14DaysPI / 14DaysDMSO	Tryptophan--tRNA ligase, cytoplasmic	tryptophan-tRNA ligase activity,protein binding,ATP binding,kinase inhibitor activity,protein kinase binding,protein domain specific binding,protein homodimerization activity	P23381_K114_M1	FGSSKIDKELINRIE	GlyGly (K)	4.60102	3.19787e-09	2.11669e-08
Q9C0H9	SRCIN1	14DaysPI / 14DaysDMSO	SRC kinase signaling inhibitor 1	protein binding,protein kinase binding,protein domain specific binding	Q9C0H9_K375_M1	ILERRDVKPDEDLAS	GlyGly (K)	3.98033	3.19877e-09	2.11701e-08
O75534	CSDE1	14DaysPI / 14DaysDMSO	Cold shock domain-containing protein E1	DNA binding,RNA binding,protein binding	O75534_K648_M1	NKGDCLQKGESVKFQ	GlyGly (K)	2.50329	3.20596e-09	2.12055e-08
Q96DH6	MSI2	14DaysPI / 14DaysDMSO	RNA-binding protein Musashi homolog 2	RNA binding,protein binding,poly(U) RNA binding	Q96DH6_K43_M1	SLRDYFSKFGEIREC	GlyGly (K)	2.59967	3.21104e-09	2.12307e-08
O60427	FADS1	14DaysPI / 14DaysDMSO	Acyl-CoA (8-3)-desaturase	C-5 sterol desaturase activity,oxidoreductase activity,omega-6 fatty acid desaturase activity	O60427_K104_M1	QPSFEPTKNKELTDE	GlyGly (K)	2.45808	3.21164e-09	2.1233e-08
P26639	TARS1	14DaysPI / 14DaysDMSO	Threonine--tRNA ligase 1, cytoplasmic	tRNA binding,threonine-tRNA ligase activity,protein binding,ATP binding,protein homodimerization activity	P26639_K712_M1	IERLQQLKEFRSKQA	GlyGly (K)	7.11805	3.2175e-09	2.12612e-08
P04075	ALDOA	14DaysPI / 14DaysDMSO	Fructose-bisphosphate aldolase A	RNA binding,actin binding,fructose-bisphosphate aldolase activity,protein binding,cytoskeletal protein binding,tubulin binding,identical protein binding,cadherin binding,fructose binding	P04075_K99_M1	RPFPQVIKSKGGVVG	GlyGly (K)	6.56741	3.21816e-09	2.12635e-08
O95163	ELP1	14DaysPI / 14DaysDMSO	Elongator complex protein 1	signal transducer activity,protein binding,phosphorylase kinase regulator activity,RNA polymerase II core binding	O95163_K1055_M1	LGRTLAGKLVEQRKH	GlyGly (K)	6.28497	3.22513e-09	2.12999e-08
Q9H0S4	DDX47	14DaysPI / 14DaysDMSO	Probable ATP-dependent RNA helicase DDX47	RNA binding,ATP-dependent RNA helicase activity,protein binding,ATP binding	Q9H0S4_K142_M1	QSLALAKKPHIIIAT	GlyGly (K)	3.90436	3.23175e-09	2.1328e-08
Q86Y13	DZIP3	14DaysPI / 14DaysDMSO	E3 ubiquitin-protein ligase DZIP3	RNA binding,ubiquitin-protein transferase activity,protein binding,phosphatase binding,polyubiquitin binding,metal ion binding,unfolded protein binding,ubiquitin protein ligase activity involved in ERAD pathway,ubiquitin-specific protease binding	Q86Y13_K1066_M1	KLKDAYGKSLSELTF	GlyGly (K)	5.63585	3.23633e-09	2.13526e-08
P36507	MAP2K2	14DaysPI / 14DaysDMSO	Dual specificity mitogen-activated protein kinase kinase 2	protein serine/threonine kinase activity,MAP kinase kinase activity,protein serine/threonine/tyrosine kinase activity,protein tyrosine kinase activity,protein binding,ATP binding,PDZ domain binding,protein serine/threonine kinase activator activity,metal ion binding,scaffold protein binding	P36507_K61_M1	LEAFLTQKAKVGELK	GlyGly (K)	7.06281	3.23752e-09	2.13588e-08
P78527	PRKDC	14DaysPI / 14DaysDMSO	DNA-dependent protein kinase catalytic subunit	double-stranded DNA binding,RNA binding,protein kinase activity,protein serine/threonine kinase activity,DNA-dependent protein kinase activity,protein binding,ATP binding,transcription factor binding,enzyme binding,protein domain specific binding	P78527_K3840_M1	RAPPCEYKDWLTKMS	GlyGly (K)	5.13311	3.24116e-09	2.13755e-08
Q4V328	GRIPAP1	14DaysPI / 14DaysDMSO	GRIP1-associated protein 1	molecular_function,protein binding	Q4V328_K640_M1	QDILTNSKSRSGLEE	GlyGly (K)	1.87828	3.24312e-09	2.13851e-08
O60488	ACSL4	14DaysPI / 14DaysDMSO	Long-chain-fatty-acid--CoA ligase 4	long-chain fatty acid-CoA ligase activity,ATP binding,very long-chain fatty acid-CoA ligase activity,arachidonate-CoA ligase activity,decanoate--CoA ligase activity	O60488_K670_M1	ERFEIPIKVRLSPEP	GlyGly (K)	3.41418	3.24639e-09	2.1405e-08
Q5VWJ9	SNX30	14DaysPI / 14DaysDMSO	Sorting nexin-30	protein binding,phosphatidylinositol binding	Q5VWJ9_K213_M1	KDLNAYKKQGIALLT	GlyGly (K)	2.08237	3.26835e-09	2.15166e-08
Q9UHQ9	CYB5R1	14DaysPI / 14DaysDMSO	NADH-cytochrome b5 reductase 1	cytochrome-b5 reductase activity, acting on NAD(P)H,protein binding,oxidoreductase activity	Q9UHQ9_K54_M1	YLLRLLDKTTVSHNT	GlyGly (K)	1.87543	3.26942e-09	2.15225e-08
P51532	SMARCA4	14DaysPI / 14DaysDMSO	Transcription activator BRG1	RNA polymerase II transcription coactivator activity,RNA polymerase I CORE element sequence-specific DNA binding,p53 binding,transcription coactivator activity,transcription corepressor activity,helicase activity,protein binding,ATP binding,DNA-dependent ATPase activity,transcription factor binding,Tat protein binding,protein N-terminus binding,androgen receptor binding,DNA polymerase binding,lys…	P51532_K835_M1	SVVKVSYKGSPAARR	GlyGly (K)	2.27622	3.28031e-09	2.15824e-08
Q12788	TBL3	14DaysPI / 14DaysDMSO	Transducin beta-like protein 3	RNA binding,protein binding,snoRNA binding	Q12788_K458_M1	LPKALLSKNTAPDNG	GlyGly (K)	6.24993	3.28353e-09	2.15996e-08
O15160	POLR1C	14DaysPI / 14DaysDMSO	DNA-directed RNA polymerases I and III subunit RPAC1	DNA binding,DNA-directed RNA polymerase activity,protein binding,protein dimerization activity,RNA polymerase I activity,RNA polymerase III activity	O15160_K224_M1	GIGKDHAKFSPVATA	GlyGly (K)	3.50589	3.28463e-09	2.16051e-08
Q9HCD6	TANC2	14DaysPI / 14DaysDMSO	Protein TANC2		Q9HCD6_K1164_M1	AATDHADKNGRTPLD	GlyGly (K)	4.89707	3.29328e-09	2.1648e-08
P30876	POLR2B	14DaysPI / 14DaysDMSO	DNA-directed RNA polymerase II subunit RPB2	DNA binding,chromatin binding,RNA binding,protein binding,ribonucleoside binding,metal ion binding,RNA polymerase II activity	P30876_K847_M1	MRHAIYDKLDDDGLI	GlyGly (K)	4.88176	3.29971e-09	2.16801e-08
P78527	PRKDC	14DaysPI / 14DaysDMSO	DNA-dependent protein kinase catalytic subunit	double-stranded DNA binding,RNA binding,protein kinase activity,protein serine/threonine kinase activity,DNA-dependent protein kinase activity,protein binding,ATP binding,transcription factor binding,enzyme binding,protein domain specific binding	P78527_K3260_M1	SLAMKLLKELHKESK	GlyGly (K)	1.54717	3.30542e-09	2.17057e-08
P29401	TKT	14DaysPI / 14DaysDMSO	Transketolase	transketolase activity,protein binding,protein homodimerization activity,metal ion binding,cofactor binding	P29401_K16_M1	QQKLQALKDTANRLR	GlyGly (K)	3.68478	3.31318e-09	2.17516e-08
Q9P2D0	IBTK	14DaysPI / 14DaysDMSO	Inhibitor of Bruton tyrosine kinase	protein kinase binding,protein tyrosine kinase inhibitor activity	Q9P2D0_K745_M1	GVRFENEKINVIAKN	GlyGly (K)	3.16848	3.32818e-09	2.18292e-08
Q969Y0	NXPE3	14DaysPI / 14DaysDMSO	NXPE family member 3		Q969Y0_K476_M1	RLLDRSPKTVVVIRT	GlyGly (K)	4.59386	3.35053e-09	2.19488e-08
P12081	HARS1	14DaysPI / 14DaysDMSO	Histidine--tRNA ligase, cytoplasmic	histidine-tRNA ligase activity,ATP binding,identical protein binding	P12081_K112_M1	GKYGEDSKLIYDLKD	GlyGly (K)	5.87026	3.35529e-09	2.1972e-08
P11169	SLC2A3	14DaysPI / 14DaysDMSO	Solute carrier family 2, facilitated glucose transporter member 3	glucose transmembrane transporter activity,glucose binding,dehydroascorbic acid transporter activity,D-glucose transmembrane transporter activity	P11169_K223_M1	RKEEENAKQILQRLW	GlyGly (K)	2.40316	3.3574e-09	2.19801e-08
Q9Y2X0	MED16	14DaysPI / 14DaysDMSO	Mediator of RNA polymerase II transcription subunit 16	transcription cofactor activity,transcription coactivator activity,catalytic activity,receptor activity,protein binding,thyroid hormone receptor coactivator activity,vitamin D receptor binding,thyroid hormone receptor binding	Q9Y2X0_K158_M1	GASSFGEKFSRVKFS	GlyGly (K)	4.57252	3.35813e-09	2.19843e-08
Q14204	DYNC1H1	14DaysPI / 14DaysDMSO	Cytoplasmic dynein 1 heavy chain 1	RNA binding,protein binding,ATP binding,dynein light chain binding,dynein intermediate chain binding,dynein light intermediate chain binding,ATP-dependent microtubule motor activity, minus-end-directed	Q14204_K129_M1	TPVIDADKPVSSQLR	GlyGly (K)	4.26882	3.3715e-09	2.20558e-08
P21281	ATP6V1B2	14DaysPI / 14DaysDMSO	V-type proton ATPase subunit B, brain isoform	protein binding,ATP binding,hydrogen ion transmembrane transporter activity,proton-transporting ATPase activity, rotational mechanism	P21281_K137_M1	RVFNGSGKPIDRGPV	GlyGly (K)	4.46075	3.37847e-09	2.20917e-08
Q7Z736	PLEKHH3	14DaysPI / 14DaysDMSO	Pleckstrin homology domain-containing family H member 3		Q7Z736_K635_M1	AAVLGGWKRLRGMGR	GlyGly (K)	3.41149	3.38163e-09	2.21083e-08
Q8TDW4	ST7L	14DaysPI / 14DaysDMSO	Suppressor of tumorigenicity 7 protein-like		Q8TDW4_K258_M1	VDAERLFKQALKAGE	GlyGly (K)	4.87105	3.3929e-09	2.21695e-08
P60228	EIF3E	14DaysPI / 14DaysDMSO	Eukaryotic translation initiation factor 3 subunit E	RNA binding,translation initiation factor activity,protein binding,cadherin binding,protein N-terminus binding	P60228_K35_M1	VKEIYNEKELLQGKL	GlyGly (K)	2.58216	3.42791e-09	2.23339e-08
P49815	TSC2	14DaysPI / 14DaysDMSO	Tuberin	GTPase activator activity,protein binding,phosphatase binding,small GTPase binding,protein homodimerization activity	P49815_K72_M1	CEVAKTKKFEEHAVE	GlyGly (K)	2.30762	3.43319e-09	2.23573e-08
P07196	NEFL	14DaysPI / 14DaysDMSO	Neurofilament light polypeptide	Ras guanyl-nucleotide exchange factor activity,structural constituent of cytoskeleton,protein binding,protein C-terminus binding,protein domain specific binding,protein binding, bridging,identical protein binding,phospholipase binding,protein heterodimerization activity	P07196_K91_M1	KSIRTQEKAQLQDLN	GlyGly (K)	3.57663	3.45347e-09	2.2461e-08
P26640	VARS1	14DaysPI / 14DaysDMSO	Valine--tRNA ligase	aminoacyl-tRNA editing activity,valine-tRNA ligase activity,protein binding,ATP binding	P26640_K966_M1	FALRGLGKGFVPSPT	GlyGly (K)	2.88651	3.45928e-09	2.24901e-08
P35606	COPB2	14DaysPI / 14DaysDMSO	Coatomer subunit beta'	structural molecule activity,protein binding	P35606_K615_M1	KVLPTIPKEQRTRVA	GlyGly (K)	3.47867	3.47598e-09	2.2574e-08
Q6P2Q9	PRPF8	14DaysPI / 14DaysDMSO	Pre-mRNA-processing-splicing factor 8	second spliceosomal transesterification activity,RNA binding,protein binding,U6 snRNA binding,U1 snRNA binding,U2 snRNA binding,U5 snRNA binding,K63-linked polyubiquitin binding,pre-mRNA intronic binding	Q6P2Q9_K1300_M1	NKIQTRIKIGLNSKM	GlyGly (K)	5.47615	3.5077e-09	2.27316e-08
Q8N5H7	SH2D3C	14DaysPI / 14DaysDMSO	SH2 domain-containing protein 3C	SH3/SH2 adaptor activity,guanyl-nucleotide exchange factor activity,protein binding	Q8N5H7_K720_M1	EGAILYEKKLKPFLK	GlyGly (K)	2.29013	3.51899e-09	2.2793e-08
Q9UN75	PCDHA12	14DaysPI / 14DaysDMSO	Protocadherin alpha-12	calcium ion binding	Q9UN75_K593_M1	GAGHVVAKVRAVDAD	GlyGly (K)	4.15128	3.53533e-09	2.28818e-08
P62913	RPL11	14DaysPI / 14DaysDMSO	60S ribosomal protein L11	RNA binding,structural constituent of ribosome,protein binding,5S rRNA binding,ubiquitin protein ligase binding,ubiquitin ligase inhibitor activity	P62913_K78_M1	HCTVRGAKAEEILEK	GlyGly (K)	2.10793	3.55359e-09	2.29618e-08
P22695	UQCRC2	14DaysPI / 14DaysDMSO	Cytochrome b-c1 complex subunit 2, mitochondrial	metalloendopeptidase activity,protein binding,zinc ion binding,protein complex binding	P22695_K250_M1	GLGLSGAKANYRGGE	GlyGly (K)	7.21023	3.55433e-09	2.29654e-08
O14715	RGPD8	14DaysPI / 14DaysDMSO	RANBP2-like and GRIP domain-containing protein 8	Ran GTPase binding	O14715_K1457_M1	QDVADSFKKIFDEAK	GlyGly (K)	4.68394	3.58399e-09	2.3113e-08
Q5VWJ9	SNX30	14DaysPI / 14DaysDMSO	Sorting nexin-30	protein binding,phosphatidylinositol binding	Q5VWJ9_K142_M1	DFDWLRSKLEESQPT	GlyGly (K)	4.65184	3.5983e-09	2.319e-08
A2RTX5	TARS3	14DaysPI / 14DaysDMSO	Threonine--tRNA ligase 2, cytoplasmic	molecular_function,threonine-tRNA ligase activity,protein binding,ATP binding	A2RTX5_K132_M1	KHQPIFIKERLKLFE	GlyGly (K)	4.03977	3.60853e-09	2.32459e-08
P13639	EEF2	14DaysPI / 14DaysDMSO	Elongation factor 2	p53 binding,RNA binding,translation elongation factor activity,GTPase activity,protein binding,GTP binding,5S rRNA binding,protein kinase binding,ribosome binding,cadherin binding,actin filament binding	P13639_K438_M1	GPNYTPGKKEDLYLK	GlyGly (K)	5.07276	3.61335e-09	2.32662e-08
P14735	IDE	14DaysPI / 14DaysDMSO	Insulin-degrading enzyme	beta-amyloid binding,virus receptor activity,metalloendopeptidase activity,receptor binding,protein binding,ATP binding,zinc ion binding,ATPase activity,beta-endorphin binding,peptide binding,protein homodimerization activity,insulin binding,Requires Ontology	P14735_K483_M1	VRVAIVSKSFEGKTD	GlyGly (K)	4.65788	3.62153e-09	2.33046e-08
Q16881	TXNRD1	14DaysPI / 14DaysDMSO	Thioredoxin reductase 1, cytoplasmic	thioredoxin-disulfide reductase activity,protein binding,electron carrier activity,protein disulfide oxidoreductase activity,flavin adenine dinucleotide binding,methylselenol reductase activity,methylseleninic acid reductase activity	Q16881_K245_M1	WKVEETVKHDWDRMI	GlyGly (K)	4.49229	3.64656e-09	2.34403e-08
Q9NZJ4	SACS	14DaysPI / 14DaysDMSO	Sacsin	Hsp70 protein binding,chaperone binding,proteasome binding	Q9NZJ4_K540_M1	KLWPEASKVKVHWQP	GlyGly (K)	5.61475	3.65208e-09	2.34677e-08
Q8N6W0	CELF5	14DaysPI / 14DaysDMSO	CUGBP Elav-like family member 5	pre-mRNA binding	Q8N6W0_K479_M1	KVQLKRPKDPGHPY_	GlyGly (K)	3.15696	3.65336e-09	2.34723e-08
Q49AN0	CRY2	14DaysPI / 14DaysDMSO	Cryptochrome-2	transcription regulatory region sequence-specific DNA binding,transcription factor activity, transcription factor binding,DNA binding,damaged DNA binding,single-stranded DNA binding,protein binding,blue light photoreceptor activity,phosphatase binding,FAD binding,deoxyribodipyrimidine photo-lyase activity,DNA (6-4) photolyase activity	Q49AN0_K456_M1	RRYLPKLKAFPSRYI	GlyGly (K)	4.58918	3.66164e-09	2.35164e-08
Q16891	IMMT	14DaysPI / 14DaysDMSO	MICOS complex subunit MIC60	RNA binding,protein binding	Q16891_K451_M1	AFDSAVAKALEHHRS	GlyGly (K)	2.57862	3.66838e-09	2.35532e-08
Q14204	DYNC1H1	14DaysPI / 14DaysDMSO	Cytoplasmic dynein 1 heavy chain 1	RNA binding,protein binding,ATP binding,dynein light chain binding,dynein intermediate chain binding,dynein light intermediate chain binding,ATP-dependent microtubule motor activity, minus-end-directed	Q14204_K2261_M1	IDPKAISKDHLYGTL	GlyGly (K)	7.03778	3.68282e-09	2.36201e-08
Q9H000	MKRN2	14DaysPI / 14DaysDMSO	Probable E3 ubiquitin-protein ligase makorin-2	RNA binding,protein binding,transferase activity,metal ion binding	Q9H000_K334_M1	CKYFEQGKGTCPFGS	GlyGly (K)	3.49563	3.69221e-09	2.36665e-08
B2RTY4	MYO9A	14DaysPI / 14DaysDMSO	Unconventional myosin-IXa	motor activity,actin binding,GTPase activator activity,protein binding,ATP binding,metal ion binding	B2RTY4_K522_M1	NHALLNSKDLEHNTK	GlyGly (K)	1.50038	3.69347e-09	2.36727e-08
Q8IW45	NAXD	14DaysPI / 14DaysDMSO	ATP-dependent (S)-NAD(P)H-hydrate dehydratase	molecular_function,protein binding,ATP binding,ATP-dependent NAD(P)H-hydrate dehydratase activity,ADP-dependent NAD(P)H-hydrate dehydratase activity	Q8IW45_K172_M1	QGILEVSKARDIPVV	GlyGly (K)	4.94097	3.6944e-09	2.36777e-08
Q96K76	USP47	14DaysPI / 14DaysDMSO	Ubiquitin carboxyl-terminal hydrolase 47	thiol-dependent ubiquitin-specific protease activity,protein binding,thiol-dependent ubiquitinyl hydrolase activity,WD40-repeat domain binding,ubiquitinyl hydrolase activity	Q96K76_K779_M1	RLLSVSSKTLKAEGF	GlyGly (K)	2.52262	3.7056e-09	2.37298e-08
Q15070	OXA1L	14DaysPI / 14DaysDMSO	Mitochondrial inner membrane protein OXA1L	protein binding,protein homodimerization activity,mitochondrial ribosome binding	Q15070_K343_M1	PAVRTVLKIPQRVVH	GlyGly (K)	6.75755	3.72756e-09	2.38427e-08
Q8N1F7	NUP93	14DaysPI / 14DaysDMSO	Nuclear pore complex protein Nup93	protein binding,structural constituent of nuclear pore	Q8N1F7_K660_M1	ISAPQSNKERLKNMA	GlyGly (K)	7.49667	3.72774e-09	2.38427e-08
P23458	JAK1	14DaysPI / 14DaysDMSO	Tyrosine-protein kinase JAK1	protein tyrosine kinase activity,non-membrane spanning protein tyrosine kinase activity,Ras guanyl-nucleotide exchange factor activity,receptor binding,growth hormone receptor binding,protein binding,ATP binding,protein phosphatase binding,ubiquitin protein ligase binding,CCR5 chemokine receptor binding,metal ion binding	P23458_K1109_M1	TRLVNTLKEGKRLPC	GlyGly (K)	3.78037	3.73134e-09	2.38611e-08
Q9NWY4	HPF1	14DaysPI / 14DaysDMSO	Histone PARylation factor 1	protein binding,histone binding	Q9NWY4_K191_M1	LLKNIDEKLTEAARE	GlyGly (K)	4.88472	3.73744e-09	2.38914e-08
Q8IV08	PLD3	14DaysPI / 14DaysDMSO	5'-3' exonuclease PLD3	phospholipase D activity,protein binding,N-acylphosphatidylethanolamine-specific phospholipase D activity	Q8IV08_K30_M1	MNEIEAWKAAEKKAR	GlyGly (K)	3.62936	3.74758e-09	2.3949e-08
P0CK96	SLC35E2B	14DaysPI / 14DaysDMSO	Solute carrier family 35 member E2B		P0CK96_K250_M1	KKLLSGDKYRFSAPE	GlyGly (K)	4.70527	3.75113e-09	2.39693e-08
Q86UX6	STK32C	14DaysPI / 14DaysDMSO	Serine/threonine-protein kinase 32C	protein serine/threonine kinase activity,ATP binding,metal ion binding	Q86UX6_K374_M1	EPGFVPNKGRLHCDP	GlyGly (K)	2.56932	3.7573e-09	2.40002e-08
O15121	DEGS1	14DaysPI / 14DaysDMSO	Sphingolipid delta(4)-desaturase DES1	electron carrier activity,sphingolipid delta-4 desaturase activity	O15121_K317_M1	SRMKRHQKGEMVLE_	GlyGly (K)	2.5818	3.75879e-09	2.40058e-08
Q9NRZ5	AGPAT4	14DaysPI / 14DaysDMSO	1-acyl-sn-glycerol-3-phosphate acyltransferase delta	1-acylglycerol-3-phosphate O-acyltransferase activity,protein binding	Q9NRZ5_K153_M1	RKWEQDRKTVATSLQ	GlyGly (K)	1.69198	3.76014e-09	2.40116e-08
P78382	SLC35A1	14DaysPI / 14DaysDMSO	CMP-sialic acid transporter	sugar:proton symporter activity,CMP-N-acetylneuraminate transmembrane transporter activity	P78382_K331_M1	QQGETASKERVIGV_	GlyGly (K)	0.835613	3.78717e-09	2.41437e-08
Q9BVL2	NUP58	14DaysPI / 14DaysDMSO	Nucleoporin p58/p45	nucleocytoplasmic transporter activity,protein binding,nuclear localization sequence binding,structural constituent of nuclear pore	Q9BVL2_K312_M1	TLNIDKLKIETAQEL	GlyGly (K)	4.16729	3.79747e-09	2.41954e-08
Q9Y2X0	MED16	14DaysPI / 14DaysDMSO	Mediator of RNA polymerase II transcription subunit 16	transcription cofactor activity,transcription coactivator activity,catalytic activity,receptor activity,protein binding,thyroid hormone receptor coactivator activity,vitamin D receptor binding,thyroid hormone receptor binding	Q9Y2X0_K745_M1	LVSRLQPKQPLRLQF	GlyGly (K)	3.66087	3.80009e-09	2.42072e-08
Q9UJW0	DCTN4	14DaysPI / 14DaysDMSO	Dynactin subunit 4	protein binding,protein N-terminus binding	Q9UJW0_K100_M1	QLPDDPAKTTMKKAY	GlyGly (K)	2.92831	3.80024e-09	2.42075e-08
Q5VTE6	ANGEL2	14DaysPI / 14DaysDMSO	Protein angel homolog 2	mRNA 3'-UTR binding	Q5VTE6_K419_M1	QQVPKVEKTDSDLTQ	GlyGly (K)	2.49137	3.81374e-09	2.42691e-08
Q9NRN7	AASDHPPT	14DaysPI / 14DaysDMSO	L-aminoadipate-semialdehyde dehydrogenase-phosphopantetheinyl transferase	magnesium ion binding,protein binding,holo-[acyl-carrier-protein] synthase activity	Q9NRN7_K263_M1	VPSQDDSKPTQRQFT	GlyGly (K)	2.45848	3.81465e-09	2.42737e-08
P55786	NPEPPS	14DaysPI / 14DaysDMSO	Puromycin-sensitive aminopeptidase	aminopeptidase activity,zinc ion binding,peptide binding,metalloaminopeptidase activity	P55786_K222_M1	NMNVIDRKPYPDDEN	GlyGly (K)	4.98665	3.84591e-09	2.44181e-08
Q86YR5	GPSM1	14DaysPI / 14DaysDMSO	G-protein-signaling modulator 1	GDP-dissociation inhibitor activity,protein binding	Q86YR5_K245_M1	IAKEFGDKAAERRAY	GlyGly (K)	3.18175	3.84692e-09	2.44223e-08
Q8IZF0	NALCN	14DaysPI / 14DaysDMSO	Sodium leak channel non-selective protein	voltage-gated ion channel activity,cation channel activity,sodium channel activity,protein binding,leak channel activity	Q8IZF0_K780_M1	SQRISRGKSLETLTQ	GlyGly (K)	1.85778	3.87092e-09	2.45401e-08
P61421	ATP6V0D1	14DaysPI / 14DaysDMSO	V-type proton ATPase subunit d 1	protein binding,hydrogen-exporting ATPase activity, phosphorylative mechanism,protein complex binding,proton-transporting ATPase activity, rotational mechanism	P61421_K239_M1	LSKEDRAKLFPHCGR	GlyGly (K)	4.50343	3.90228e-09	2.46905e-08
Q86YR5	GPSM1	14DaysPI / 14DaysDMSO	G-protein-signaling modulator 1	GDP-dissociation inhibitor activity,protein binding	Q86YR5_K274_M1	VAAEYYKKTLQLSRQ	GlyGly (K)	4.51905	3.90362e-09	2.46971e-08
Q9Y230	RUVBL2	14DaysPI / 14DaysDMSO	RuvB-like 2	RNA polymerase II core promoter sequence-specific DNA binding,RNA polymerase II distal enhancer sequence-specific DNA binding,TFIID-class transcription factor binding,DNA helicase activity,ATP-dependent DNA helicase activity,protein binding,ATP binding,chromatin DNA binding,identical protein binding,protein homodimerization activity,ATP-dependent 5'-3' DNA helicase activity,ADP binding,unfolded p…	Q9Y230_K365_M1	STTPYSEKDTKQILR	GlyGly (K)	3.88463	3.90736e-09	2.4714e-08
Q7L0J3	SV2A	14DaysPI / 14DaysDMSO	Synaptic vesicle glycoprotein 2A	receptor activity,protein kinase binding,transmembrane transporter activity	Q7L0J3_K515_M1	GGQYFNDKFIGLRLK	GlyGly (K)	3.01593	3.90792e-09	2.47157e-08
Q14195	DPYSL3	14DaysPI / 14DaysDMSO	Dihydropyrimidinase-related protein 3	protein binding,hydrolase activity, acting on carbon-nitrogen (but not peptide) bonds,SH3 domain binding,filamin binding,chondroitin sulfate binding	Q14195_K20_M1	TSDRLLIKGGRIVND	GlyGly (K)	2.15277	3.91381e-09	2.47386e-08
Q8N653	LZTR1	14DaysPI / 14DaysDMSO	Leucine-zipper-like transcriptional regulator 1	transcription factor activity, sequence-specific DNA binding	Q8N653_K484_M1	ARERLAQKLEQEAAP	GlyGly (K)	5.39548	3.91765e-09	2.47592e-08
Q99623	PHB2	14DaysPI / 14DaysDMSO	Prohibitin-2	protein binding,protein C-terminus binding,estrogen receptor binding,amide binding,protein N-terminus binding	Q99623_K200_M1	YTAAVEAKQVAQQEA	GlyGly (K)	6.18031	3.91797e-09	2.47606e-08
Q9UKA4	AKAP11	14DaysPI / 14DaysDMSO	A-kinase anchor protein 11	protein binding,protein phosphatase 1 binding,protein kinase A binding	Q9UKA4_K1616_M1	QGSLASSKPASNPKF	GlyGly (K)	3.40424	3.91934e-09	2.4768e-08
O94805	ACTL6B	14DaysPI / 14DaysDMSO	Actin-like protein 6B	transcription coactivator activity,structural constituent of cytoskeleton	O94805_K368_M1	LNRELSQKTPPSMRL	GlyGly (K)	2.46086	3.92124e-09	2.47769e-08
Q9H992	MARCHF7	14DaysPI / 14DaysDMSO	E3 ubiquitin-protein ligase MARCHF7	zinc ion binding,transferase activity	Q9H992_K608_M1	VTTCELCKEKLELNL	GlyGly (K)	5.02724	3.93106e-09	2.4819e-08
Q6P2Q9	PRPF8	14DaysPI / 14DaysDMSO	Pre-mRNA-processing-splicing factor 8	second spliceosomal transesterification activity,RNA binding,protein binding,U6 snRNA binding,U1 snRNA binding,U2 snRNA binding,U5 snRNA binding,K63-linked polyubiquitin binding,pre-mRNA intronic binding	Q6P2Q9_K1831_M1	TSVWAGQKRLGQLAK	GlyGly (K)	4.31612	3.95578e-09	2.49389e-08
O75879	GATB	14DaysPI / 14DaysDMSO	Glutamyl-tRNA(Gln) amidotransferase subunit B, mitochondrial	ATP binding,translation factor activity, RNA binding,glutaminyl-tRNA synthase (glutamine-hydrolyzing) activity	O75879_K280_M1	LGVRTEVKNLNSIRF	GlyGly (K)	4.13411	3.95853e-09	2.49531e-08
Q66K74	MAP1S	14DaysPI / 14DaysDMSO	Microtubule-associated protein 1S	DNA binding,protein binding,microtubule binding,tubulin binding,identical protein binding,beta-tubulin binding,actin filament binding,deoxyribonuclease activity	Q66K74_K73_M1	ATFSSIVKGQRSLHH	GlyGly (K)	1.92363	3.9633e-09	2.49782e-08
O60333	KIF1B	14DaysPI / 14DaysDMSO	Kinesin-like protein KIF1B	microtubule motor activity,protein binding,ATP binding,microtubule binding,ATPase activity,kinesin binding,kinase binding,scaffold protein binding,ATP-dependent microtubule motor activity	O60333_K716_M1	SKLQALQKQVETRSL	GlyGly (K)	2.44864	3.97231e-09	2.5025e-08
Q12772	SREBF2	14DaysPI / 14DaysDMSO	Sterol regulatory element-binding protein 2	RNA polymerase II core promoter proximal region sequence-specific DNA binding,transcriptional repressor activity, RNA polymerase II core promoter proximal region sequence-specific binding,protein binding,protein C-terminus binding,protein dimerization activity,E-box binding,C-8 sterol isomerase activity	Q12772_K363_M1	LVMGTDAKMHKSGVL	GlyGly (K)	3.83701	3.98957e-09	2.50961e-08
O14715	RGPD8	14DaysPI / 14DaysDMSO	RANBP2-like and GRIP domain-containing protein 8	Ran GTPase binding	O14715_K1464_M1	KKIFDEAKTAQEKDS	GlyGly (K)	4.29959	3.99317e-09	2.51165e-08
Q9NVC6	MED17	14DaysPI / 14DaysDMSO	Mediator of RNA polymerase II transcription subunit 17	RNA polymerase II transcription cofactor activity,transcription cofactor activity,transcription coactivator activity,receptor activity,protein binding,ligand-dependent nuclear receptor transcription coactivator activity,vitamin D receptor binding,thyroid hormone receptor binding	Q9NVC6_K234_M1	NTDLDLDKKIPEDYC	GlyGly (K)	3.99605	3.99615e-09	2.51311e-08
Q14677	CLINT1	14DaysPI / 14DaysDMSO	Clathrin interactor 1	protein binding,lipid binding,clathrin binding,cadherin binding	Q14677_K133_M1	INIRQKVKELVEFAQ	GlyGly (K)	2.28194	4.03934e-09	2.53491e-08
Q14683	SMC1A	14DaysPI / 14DaysDMSO	Structural maintenance of chromosomes protein 1A	chromatin binding,RNA binding,protein binding,ATP binding,mediator complex binding,protein heterodimerization activity	Q14683_K106_M1	VGGSSEYKINNKVVQ	GlyGly (K)	2.78067	4.052e-09	2.54147e-08
O75663	TIPRL	14DaysPI / 14DaysDMSO	TIP41-like protein	protein binding	O75663_K267_M1	PNPADSQKSTQVE__	GlyGly (K)	2.42809	4.05633e-09	2.54374e-08
Q8NFP7;Q96G61	NUDT10;NUDT11	14DaysPI / 14DaysDMSO	Diphosphoinositol polyphosphate phosphohydrolase 3-alpha;Diphosphoinositol polyphosphate phosphohydrolase 3-beta	endopolyphosphatase activity,protein binding,diphosphoinositol-polyphosphate diphosphatase activity,bis(5'-adenosyl)-hexaphosphatase activity,bis(5'-adenosyl)-pentaphosphatase activity,metal ion binding,m7G(5')pppN diphosphatase activity,inositol diphosphate tetrakisphosphate diphosphatase activity,inositol bisdiphosphate tetrakisphosphate diphosphatase activity,inositol diphosphate pentakisphosp…	Q8NFP7_K73_M1	VYEEAGVKGKLGRLL	GlyGly (K)	2.53224	4.0671e-09	2.54923e-08
Q8NFP7;Q96G61	NUDT10;NUDT11	14DaysPI / 14DaysDMSO	Diphosphoinositol polyphosphate phosphohydrolase 3-alpha;Diphosphoinositol polyphosphate phosphohydrolase 3-beta	endopolyphosphatase activity,protein binding,diphosphoinositol-polyphosphate diphosphatase activity,bis(5'-adenosyl)-hexaphosphatase activity,bis(5'-adenosyl)-pentaphosphatase activity,metal ion binding,m7G(5')pppN diphosphatase activity,inositol diphosphate tetrakisphosphate diphosphatase activity,inositol bisdiphosphate tetrakisphosphate diphosphatase activity,inositol diphosphate pentakisphosp…	Q96G61_K73_M1	VYEEAGVKGKLGRLL	GlyGly (K)	2.53224	4.0671e-09	2.54923e-08
Q6P1Q9	METTL2B	14DaysPI / 14DaysDMSO	tRNA N(3)-methylcytidine methyltransferase METTL2B	tRNA (cytosine) methyltransferase activity	Q6P1Q9_K151_M1	SSKSLEHKTQTPPVE	GlyGly (K)	4.84356	4.06846e-09	2.54976e-08
Q9NVA1	UQCC1	14DaysPI / 14DaysDMSO	Ubiquinol-cytochrome-c reductase complex assembly factor 1	protein binding	Q9NVA1_K198_M1	GVNPYILKKNMILMT	GlyGly (K)	4.26231	4.09154e-09	2.56133e-08
P19174	PLCG1	14DaysPI / 14DaysDMSO	1-phosphatidylinositol 4,5-bisphosphate phosphodiesterase gamma-1	phosphatidylinositol phospholipase C activity,phospholipase C activity,receptor signaling protein activity,neurotrophin TRKA receptor binding,calcium ion binding,protein binding,protein kinase binding,receptor tyrosine kinase binding,glutamate receptor binding	P19174_K159_M1	QIERWLRKQFYSVDR	GlyGly (K)	5.35768	4.10503e-09	2.56733e-08
Q9BSK4	FEM1A	14DaysPI / 14DaysDMSO	Protein fem-1 homolog A	ubiquitin-protein transferase activity,EP4 subtype prostaglandin E2 receptor binding	Q9BSK4_K624_M1	AYELLDEKLLARGTM	GlyGly (K)	5.42806	4.13355e-09	2.58164e-08
Q14204	DYNC1H1	14DaysPI / 14DaysDMSO	Cytoplasmic dynein 1 heavy chain 1	RNA binding,protein binding,ATP binding,dynein light chain binding,dynein intermediate chain binding,dynein light intermediate chain binding,ATP-dependent microtubule motor activity, minus-end-directed	Q14204_K1917_M1	TGKTESVKALGHQLG	GlyGly (K)	7.07558	4.13884e-09	2.58411e-08
P24539	ATP5PB	14DaysPI / 14DaysDMSO	ATP synthase F(0) complex subunit B1, mitochondrial	protein binding,transmembrane transporter activity,ATPase activity,proton-transporting ATP synthase activity, rotational mechanism	P24539_K154_M1	QNAIDTEKSQQALVQ	GlyGly (K)	4.92756	4.14484e-09	2.58703e-08
P23921	RRM1	14DaysPI / 14DaysDMSO	Ribonucleoside-diphosphate reductase large subunit	ribonucleoside-diphosphate reductase activity, thioredoxin disulfide as acceptor,protein binding,ATP binding,identical protein binding,disordered domain specific binding	P23921_K693_M1	ISQKTVLKMAAERGA	GlyGly (K)	4.48885	4.15137e-09	2.59039e-08
Q92598	HSPH1	14DaysPI / 14DaysDMSO	Heat shock protein 105 kDa	adenyl-nucleotide exchange factor activity,protein binding,ATP binding,alpha-tubulin binding	Q92598_K351_M1	ATRIPAVKERIAKFF	GlyGly (K)	4.82142	4.15687e-09	2.59299e-08
O00567	NOP56	14DaysPI / 14DaysDMSO	Nucleolar protein 56	RNA binding,protein binding,snoRNA binding,cadherin binding,histone methyltransferase binding	O00567_K242_M1	TMDGAKAKAILDASR	GlyGly (K)	6.37907	4.17479e-09	2.60031e-08
O00499	BIN1	14DaysPI / 14DaysDMSO	Myc box-dependent-interacting protein 1	protein binding,identical protein binding,tau protein binding,actin filament binding,RNA polymerase binding	O00499_K146_M1	RIAKRGRKLVDYDSA	GlyGly (K)	4.29949	4.17512e-09	2.60039e-08
P49327	FASN	14DaysPI / 14DaysDMSO	Fatty acid synthase	RNA binding,fatty acid synthase activity,[acyl-carrier-protein] S-acetyltransferase activity,[acyl-carrier-protein] S-malonyltransferase activity,3-oxoacyl-[acyl-carrier-protein] synthase activity,3-oxoacyl-[acyl-carrier-protein] reductase (NADPH) activity,3-hydroxypalmitoyl-[acyl-carrier-protein] dehydratase activity,enoyl-[acyl-carrier-protein] reductase (NADPH, B-specific) activity,oleoyl-[acy…	P49327_K667_M2	EFVEQLRKEGVFAKE	GlyGly (K)	3.19859	4.17891e-09	2.60211e-08
P49327	FASN	14DaysPI / 14DaysDMSO	Fatty acid synthase	RNA binding,fatty acid synthase activity,[acyl-carrier-protein] S-acetyltransferase activity,[acyl-carrier-protein] S-malonyltransferase activity,3-oxoacyl-[acyl-carrier-protein] synthase activity,3-oxoacyl-[acyl-carrier-protein] reductase (NADPH) activity,3-hydroxypalmitoyl-[acyl-carrier-protein] dehydratase activity,enoyl-[acyl-carrier-protein] reductase (NADPH, B-specific) activity,oleoyl-[acy…	P49327_K673_M2	RKEGVFAKEVRTGGM	GlyGly (K)	3.19859	4.17891e-09	2.60211e-08
Q13144	EIF2B5	14DaysPI / 14DaysDMSO	Translation initiation factor eIF-2B subunit epsilon	translation initiation factor activity,guanyl-nucleotide exchange factor activity,protein binding,translation initiation factor binding	Q13144_K217_M1	NRVLHFQKTQGLRRF	GlyGly (K)	4.04103	4.18291e-09	2.60428e-08
O95573	ACSL3	14DaysPI / 14DaysDMSO	Fatty acid CoA ligase Acsl3	long-chain fatty acid-CoA ligase activity,ATP binding,protein kinase binding,protein domain specific binding,decanoate--CoA ligase activity	O95573_K679_M1	EKFEIPVKIRLSPEP	GlyGly (K)	3.1859	4.18721e-09	2.6065e-08
Q8TCU4	ALMS1	14DaysPI / 14DaysDMSO	Alstrom syndrome protein 1	molecular_function,protein binding,alpha-actinin binding	Q8TCU4_K2810_M1	ERSFQEEKPLERSDF	GlyGly (K)	3.27551	4.19938e-09	2.61228e-08
P41250	GARS1	14DaysPI / 14DaysDMSO	Glycine--tRNA ligase	bis(5'-nucleosyl)-tetraphosphatase (asymmetrical) activity,glycine-tRNA ligase activity,protein binding,ATP binding,identical protein binding,protein dimerization activity	P41250_K204_M1	KFADFMVKDVKNGEC	GlyGly (K)	5.33257	4.20858e-09	2.61658e-08
Q14671	PUM1	14DaysPI / 14DaysDMSO	Pumilio homolog 1	RNA binding,mRNA 3'-UTR binding,protein binding,miRNA binding	Q14671_K1076_M1	VLVLSQHKFASNVVE	GlyGly (K)	4.56166	4.25319e-09	2.63833e-08
O60313	OPA1	14DaysPI / 14DaysDMSO	Dynamin-like 120 kDa protein, mitochondrial	magnesium ion binding,GTPase activity,protein binding,GTP binding,microtubule binding,kinase binding,phosphatidic acid binding,cardiolipin binding	O60313_K154_M1	IDFEKIRKALPSSED	GlyGly (K)	2.281	4.2605e-09	2.64221e-08
P04040	CAT	14DaysPI / 14DaysDMSO	Catalase	aminoacylase activity,catalase activity,receptor binding,antioxidant activity,oxidoreductase activity, acting on peroxide as acceptor,enzyme binding,heme binding,protein homodimerization activity,metal ion binding,NADP binding	P04040_K243_M1	YKTDQGIKNLSVEDA	GlyGly (K)	3.14347	4.28366e-09	2.65351e-08
Q9NRC1	ST7	14DaysPI / 14DaysDMSO	Suppressor of tumorigenicity 7 protein		Q9NRC1_K265_M1	KLFKQALKAGDGCYR	GlyGly (K)	3.79839	4.29132e-09	2.65708e-08
P53396	ACLY	14DaysPI / 14DaysDMSO	ATP-citrate synthase	ATP citrate synthase activity,protein binding,ATP binding,metal ion binding,cofactor binding	P53396_K166_M1	KLNPEDIKKHLLVHA	GlyGly (K)	2.90727	4.29728e-09	2.6598e-08
A7KAX9	ARHGAP32	14DaysPI / 14DaysDMSO	Rho GTPase-activating protein 32	GTPase activator activity,protein binding,phosphatidylinositol binding	A7KAX9_K1817_M1	KESRHAAKAISPEGE	GlyGly (K)	3.7913	4.32689e-09	2.67279e-08
P54819	AK2	14DaysPI / 14DaysDMSO	Adenylate kinase 2, mitochondrial	adenylate kinase activity,ATP binding	P54819_K28_M1	LGPPGAGKGTQAPRL	GlyGly (K)	4.86812	4.32697e-09	2.67279e-08
Q5VYS8	TUT7	14DaysPI / 14DaysDMSO	Terminal uridylyltransferase 7	RNA binding,zinc ion binding,RNA uridylyltransferase activity	Q5VYS8_K602_M1	IEDPYSVKRNVARTL	GlyGly (K)	2.09875	4.32749e-09	2.67305e-08
P26639	TARS1	14DaysPI / 14DaysDMSO	Threonine--tRNA ligase 1, cytoplasmic	tRNA binding,threonine-tRNA ligase activity,protein binding,ATP binding,protein homodimerization activity	P26639_K243_M1	KCRILNEKVNTPTTT	GlyGly (K)	5.26038	4.33633e-09	2.67753e-08
P46060	RANGAP1	14DaysPI / 14DaysDMSO	Ran GTPase-activating protein 1	RNA binding,GTPase activator activity,protein binding,Ran GTPase binding,ubiquitin protein ligase binding,cadherin binding	P46060_K178_M1	RKSSAQGKPLALKVF	GlyGly (K)	4.32676	4.34145e-09	2.6801e-08
Q9Y496	KIF3A	14DaysPI / 14DaysDMSO	Kinesin-like protein KIF3A	protein binding,ATP binding,microtubule binding,ATP-dependent microtubule motor activity, plus-end-directed,Rab GTPase binding,spectrin binding	Q9Y496_K204_M1	RIMTLGHKNRSVGAT	GlyGly (K)	4.07979	4.34557e-09	2.68181e-08
Q6ZT21	TMPPE	14DaysPI / 14DaysDMSO	Transmembrane protein with metallophosphoesterase domain	hydrolase activity,metal ion binding	Q6ZT21_K158_M1	RVVGSLEKTRKLVLR	GlyGly (K)	1.46376	4.37366e-09	2.69556e-08
P49815	TSC2	14DaysPI / 14DaysDMSO	Tuberin	GTPase activator activity,protein binding,phosphatase binding,small GTPase binding,protein homodimerization activity	P49815_K1111_M1	QTKEAPAKLESQAGQ	GlyGly (K)	4.57303	4.38691e-09	2.70281e-08
Q9NY93	DDX56	14DaysPI / 14DaysDMSO	Probable ATP-dependent RNA helicase DDX56	RNA binding,ATP-dependent RNA helicase activity,ATP binding	Q9NY93_K134_M1	QRAVLMEKPDVVVGT	GlyGly (K)	3.16478	4.38965e-09	2.70429e-08
Q9Y295	DRG1	14DaysPI / 14DaysDMSO	Developmentally-regulated GTP-binding protein 1	protein binding,GTP binding,transcription factor binding,identical protein binding	Q9Y295_K186_M1	IGFKKKDKGGINLTA	GlyGly (K)	2.72486	4.39032e-09	2.70452e-08
Q9Y5V3	MAGED1	14DaysPI / 14DaysDMSO	Melanoma-associated antigen D1	transcription coactivator activity,protein binding,identical protein binding	Q9Y5V3_K485_M1	LVKYLMLKDYTKVPI	GlyGly (K)	6.26649	4.3909e-09	2.70474e-08
P40337	VHL	14DaysPI / 14DaysDMSO	von Hippel-Lindau disease tumor suppressor	ubiquitin-protein transferase activity,protein binding,transcription factor binding,enzyme binding,ubiquitin protein ligase activity	P40337_K171_M1	QVVRSLVKPENYRRL	GlyGly (K)	3.64503	4.40829e-09	2.71332e-08
Q96GQ5	RUSF1	14DaysPI / 14DaysDMSO	RUS family member 1		Q96GQ5_K376_M1	LNQKAGPKTILRAAT	GlyGly (K)	3.77045	4.42094e-09	2.71892e-08
P23458	JAK1	14DaysPI / 14DaysDMSO	Tyrosine-protein kinase JAK1	protein tyrosine kinase activity,non-membrane spanning protein tyrosine kinase activity,Ras guanyl-nucleotide exchange factor activity,receptor binding,growth hormone receptor binding,protein binding,ATP binding,protein phosphatase binding,ubiquitin protein ligase binding,CCR5 chemokine receptor binding,metal ion binding	P23458_K872_M1	VDPTHFEKRFLKRIR	GlyGly (K)	4.64269	4.42644e-09	2.72151e-08
Q66K74	MAP1S	14DaysPI / 14DaysDMSO	Microtubule-associated protein 1S	DNA binding,protein binding,microtubule binding,tubulin binding,identical protein binding,beta-tubulin binding,actin filament binding,deoxyribonuclease activity	Q66K74_K380_M1	SRGPVPAKPTVLFEK	GlyGly (K)	2.98232	4.4436e-09	2.72966e-08
P52701	MSH6	14DaysPI / 14DaysDMSO	DNA mismatch repair protein Msh6	chromatin binding,protein binding,DNA-dependent ATPase activity,mismatched DNA binding,methylated histone binding,protein homodimerization activity,magnesium ion binding,four-way junction DNA binding,double-stranded DNA binding,ATP binding,ATPase activity,guanine/thymine mispair binding,single guanine insertion binding,single thymine insertion binding,oxidized purine DNA binding,MutLalpha complex…	P52701_K896_M1	QVISLQTKNPEGRFP	GlyGly (K)	4.13812	4.44523e-09	2.73046e-08
Q8N5G2	MACO1	14DaysPI / 14DaysDMSO	Macoilin	molecular_function	Q8N5G2_K282_M1	ILQPVDSKIQEIEYM	GlyGly (K)	4.12312	4.46006e-09	2.73778e-08
Q9Y3C6	PPIL1	14DaysPI / 14DaysDMSO	Peptidyl-prolyl cis-trans isomerase-like 1	peptidyl-prolyl cis-trans isomerase activity,protein binding,disordered domain specific binding	Q9Y3C6_K80_M1	GGASIYGKQFEDELH	GlyGly (K)	2.89455	4.47329e-09	2.7439e-08
P62191	PSMC1	14DaysPI / 14DaysDMSO	26S proteasome regulatory subunit 4	RNA binding,protein binding,ATP binding,ATPase activity,TBP-class protein binding,proteasome-activating ATPase activity	P62191_K350_M1	RPGRIDRKIEFPLPD	GlyGly (K)	7.13827	4.49486e-09	2.75404e-08
Q9P0M9	MRPL27	14DaysPI / 14DaysDMSO	39S ribosomal protein L27, mitochondrial	RNA binding,structural constituent of ribosome,protein binding	Q9P0M9_K122_M1	DLITRLPKGAVLYKT	GlyGly (K)	3.05212	4.50229e-09	2.75725e-08
O95140	MFN2	14DaysPI / 14DaysDMSO	Mitofusin-2	GTPase activity,protein binding,GTP binding,ubiquitin protein ligase binding	O95140_K357_M1	SQSAVKTKFEQHTVR	GlyGly (K)	3.67849	4.50569e-09	2.75813e-08
Q9UKN8	GTF3C4	14DaysPI / 14DaysDMSO	General transcription factor 3C polypeptide 4	histone acetyltransferase activity,protein binding,enzyme activator activity,DNA binding	Q9UKN8_K446_M1	YTCSSDGKVRQLIPI	GlyGly (K)	2.99847	4.51166e-09	2.76121e-08
P43246	MSH2	14DaysPI / 14DaysDMSO	DNA mismatch repair protein Msh2	Y-form DNA binding,heteroduplex DNA loop binding,double-strand/single-strand DNA junction binding,DNA binding,protein binding,protein C-terminus binding,DNA-dependent ATPase activity,centromeric DNA binding,enzyme binding,protein kinase binding,guanine/thymine mispair binding,protein homodimerization activity,magnesium ion binding,four-way junction DNA binding,double-stranded DNA binding,single-s…	P43246_K537_M1	EKVLRNNKNFSTVDI	GlyGly (K)	2.21126	4.51479e-09	2.76248e-08
Q8IX01	SUGP2	14DaysPI / 14DaysDMSO	SURP and G-patch domain-containing protein 2	RNA binding	Q8IX01_K650_M1	NLRGADQKPTSADCA	GlyGly (K)	1.512	4.52746e-09	2.76837e-08
Q9Y282	ERGIC3	14DaysPI / 14DaysDMSO	Endoplasmic reticulum-Golgi intermediate compartment protein 3		Q9Y282_K190_M1	RREGFSQKMQEQKNE	GlyGly (K)	2.52252	4.54351e-09	2.77656e-08
O14976	GAK	14DaysPI / 14DaysDMSO	Cyclin-G-associated kinase	protein serine/threonine kinase activity,protein binding,ATP binding,cyclin binding,chaperone binding	O14976_K166_M1	VQHMHRQKPPIIHRD	GlyGly (K)	3.84093	4.5608e-09	2.78497e-08
P53355	DAPK1	14DaysPI / 14DaysDMSO	Death-associated protein kinase 1	protein kinase activity,protein serine/threonine kinase activity,calmodulin-dependent protein kinase activity,protein binding,calmodulin binding,ATP binding,GTP binding,syntaxin-1 binding,identical protein binding	P53355_K435_M1	LKFLSENKCPLDVKD	GlyGly (K)	2.62557	4.56333e-09	2.78601e-08
Q9UNF1	MAGED2	14DaysPI / 14DaysDMSO	Melanoma-associated antigen D2	protein binding	Q9UNF1_K494_M1	AEAAAEAKARAEIRA	GlyGly (K)	2.36406	4.56411e-09	2.78632e-08
Q13705	ACVR2B	14DaysPI / 14DaysDMSO	Activin receptor type-2B	protein serine/threonine kinase activity,receptor signaling protein serine/threonine kinase activity,protein serine/threonine/tyrosine kinase activity,protein binding,ATP binding,growth factor binding,metal ion binding,activin binding,activin receptor activity, type II	Q13705_K252_M1	LQFIAAEKRGSNLEV	GlyGly (K)	1.98963	4.572e-09	2.78972e-08
P30876	POLR2B	14DaysPI / 14DaysDMSO	DNA-directed RNA polymerase II subunit RPB2	DNA binding,chromatin binding,RNA binding,protein binding,ribonucleoside binding,metal ion binding,RNA polymerase II activity	P30876_K942_M1	FASRHGQKGTCGIQY	GlyGly (K)	4.4458	4.57432e-09	2.79034e-08
P08243	ASNS	14DaysPI / 14DaysDMSO	Asparagine synthetase [glutamine-hydrolyzing]	asparagine synthase (glutamine-hydrolyzing) activity,protein binding,ATP binding,protein homodimerization activity,cofactor binding	P08243_K203_M1	VASVEMVKYHHCRDV	GlyGly (K)	5.21394	4.59906e-09	2.80189e-08
Q15029	EFTUD2	14DaysPI / 14DaysDMSO	116 kDa U5 small nuclear ribonucleoprotein component	RNA binding,GTPase activity,protein binding,GTP binding	Q15029_K182_M1	QERGVGIKSTPVTVV	GlyGly (K)	4.65327	4.60998e-09	2.80712e-08
Q6VEQ5;Q9NQA3	WASH2P;WASH6P	14DaysPI / 14DaysDMSO	WAS protein family homolog 2;WAS protein family homolog 6	actin binding,alpha-tubulin binding;molecular_function,actin binding,alpha-tubulin binding	Q6VEQ5_K93_M1	IKVFSSAKYPAPERL	GlyGly (K)	5.57008	4.62854e-09	2.8157e-08
Q6VEQ5;Q9NQA3	WASH2P;WASH6P	14DaysPI / 14DaysDMSO	WAS protein family homolog 2;WAS protein family homolog 6	actin binding,alpha-tubulin binding;molecular_function,actin binding,alpha-tubulin binding	Q9NQA3_K75_M1	IKVFSSAKYPAPERL	GlyGly (K)	5.57008	4.62854e-09	2.8157e-08
Q96JH7	VCPIP1	14DaysPI / 14DaysDMSO	Deubiquitinating protein VCPIP1	thiol-dependent ubiquitin-specific protease activity	Q96JH7_K182_M1	VNTVGYGKDRSGSLL	GlyGly (K)	6.51556	4.64119e-09	2.82181e-08
Q14692	BMS1	14DaysPI / 14DaysDMSO	Ribosome biogenesis protein BMS1 homolog	RNA binding,GTPase activity,ATP binding,GTP binding,U3 snoRNA binding	Q14692_K124_M1	PVTIVSGKKRRLTII	GlyGly (K)	3.99588	4.6456e-09	2.82392e-08
P41252	IARS1	14DaysPI / 14DaysDMSO	Isoleucine--tRNA ligase, cytoplasmic	tRNA binding,aminoacyl-tRNA editing activity,isoleucine-tRNA ligase activity,protein binding,ATP binding,GTPase binding	P41252_K917_M1	KAVMTSIKQLSSEEL	GlyGly (K)	7.11388	4.64868e-09	2.82496e-08
Q9UI12	ATP6V1H	14DaysPI / 14DaysDMSO	V-type proton ATPase subunit H	protein binding,enzyme regulator activity,proton-transporting ATPase activity, rotational mechanism,ATPase activity	Q9UI12_K176_M1	KTQLSSQKLRGSGVA	GlyGly (K)	3.95	4.69574e-09	2.84718e-08
P30566	ADSL	14DaysPI / 14DaysDMSO	Adenylosuccinate lyase	N6-(1,2-dicarboxyethyl)AMP AMP-lyase (fumarate-forming) activity,(S)-2-(5-amino-1-(5-phospho-D-ribosyl)imidazole-4-carboxamido)succinate AMP-lyase (fumarate-forming) activity	P30566_K415_M1	QQAASVVKQEGGDND	GlyGly (K)	4.17349	4.7082e-09	2.85281e-08
Q09019	DMWD	14DaysPI / 14DaysDMSO	Dystrophia myotonica WD repeat-containing protein	molecular_function	Q09019_K269_M1	GFSVYAAKSKAPRNP	GlyGly (K)	4.26106	4.7107e-09	2.85403e-08
Q9P2F8	SIPA1L2	14DaysPI / 14DaysDMSO	Signal-induced proliferation-associated 1-like protein 2	GTPase activator activity	Q9P2F8_K772_M1	PKGVTFPKSAVFRDF	GlyGly (K)	7.28394	4.72007e-09	2.85801e-08
Q8N5T2	TBC1D19	14DaysPI / 14DaysDMSO	TBC1 domain family member 19	GTPase activator activity,protein binding	Q8N5T2_K20_M1	AQIVQKLKGSNLYSQ	GlyGly (K)	4.70105	4.72262e-09	2.85935e-08
Q9Y4E6	WDR7	14DaysPI / 14DaysDMSO	WD repeat-containing protein 7		Q9Y4E6_K868_M1	GKTEVGRKLPASEGV	GlyGly (K)	3.80483	4.73973e-09	2.86675e-08
P51531	SMARCA2	14DaysPI / 14DaysDMSO	Probable global transcription activator SNF2L2	RNA polymerase II transcription coactivator activity,chromatin binding,transcription coactivator activity,helicase activity,protein binding,ATP binding,DNA-dependent ATPase activity,histone binding,transcription regulatory region DNA binding	P51531_K1051_M1	ELYRASGKFELLDRI	GlyGly (K)	1.45	4.75992e-09	2.87696e-08
P67812	SEC11A	14DaysPI / 14DaysDMSO	Signal peptidase complex catalytic subunit SEC11A	peptidase activity,serine-type peptidase activity	P67812_K114_M1	GHIKFLTKGDNNAVD	GlyGly (K)	2.98182	4.77068e-09	2.88222e-08
Q12816	TRO	14DaysPI / 14DaysDMSO	Trophinin	protein binding	Q12816_K561_M1	VIWEVLRKLGLRPGV	GlyGly (K)	1.71832	4.78418e-09	2.88851e-08
Q9HC35	EML4	14DaysPI / 14DaysDMSO	Echinoderm microtubule-associated protein-like 4	molecular_function,microtubule binding	Q9HC35_K503_M1	KGVYQISKQIKAHDG	GlyGly (K)	3.56998	4.80546e-09	2.89838e-08
P46734	MAP2K3	14DaysPI / 14DaysDMSO	Dual specificity mitogen-activated protein kinase kinase 3	protein serine/threonine kinase activity,MAP kinase kinase activity,protein tyrosine kinase activity,protein binding,ATP binding,protein kinase binding	P46734_K192_M1	SVIHRDVKPSNVLIN	GlyGly (K)	3.01966	4.81421e-09	2.90275e-08
P35658	NUP214	14DaysPI / 14DaysDMSO	Nuclear pore complex protein Nup214	nuclear export signal receptor activity,nucleocytoplasmic transporter activity,protein binding,nuclear localization sequence binding,structural constituent of nuclear pore	P35658_K806_M1	YKRPLDPKSEAQLQE	GlyGly (K)	4.25626	4.81695e-09	2.90385e-08
Q13200	PSMD2	14DaysPI / 14DaysDMSO	26S proteasome non-ATPase regulatory subunit 2	protein binding,enzyme regulator activity,endopeptidase activity	Q13200_K902_M1	EGFVILRKNPNYDL_	GlyGly (K)	5.84122	4.84872e-09	2.91829e-08
Q5W0V3	FHIP2A	14DaysPI / 14DaysDMSO	FHF complex subunit HOOK interacting protein 2A		Q5W0V3_K354_M1	DASAFPGKRALISFL	GlyGly (K)	5.73157	4.8494e-09	2.91845e-08
Q96Q05	TRAPPC9	14DaysPI / 14DaysDMSO	Trafficking protein particle complex subunit 9	protein binding,Rab guanyl-nucleotide exchange factor activity	Q96Q05_K835_M1	VRPRVEGKPVNPPES	GlyGly (K)	3.87399	4.8514e-09	2.91915e-08
P56556	NDUFA6	14DaysPI / 14DaysDMSO	NADH dehydrogenase [ubiquinone] 1 alpha subcomplex subunit 6	NADH dehydrogenase (ubiquinone) activity	P56556_K18_M1	STASTFVKPIFSRDM	GlyGly (K)	6.757	4.87134e-09	2.92852e-08
P42858	HTT	14DaysPI / 14DaysDMSO	Huntingtin	p53 binding,protein binding,profilin binding,transcription factor binding,kinase binding,heat shock protein binding,dynactin binding,identical protein binding,ion channel binding,dynein intermediate chain binding,beta-tubulin binding	P42858_K1402_M1	QKVSTQLKTNLTSVT	GlyGly (K)	3.03806	4.88236e-09	2.93381e-08
Q14562	DHX8	14DaysPI / 14DaysDMSO	ATP-dependent RNA helicase DHX8	RNA binding,ATP-dependent RNA helicase activity,protein binding,ATP binding,identical protein binding	Q14562_K628_M1	VAAMSVAKRVSEEFG	GlyGly (K)	2.86602	4.88251e-09	2.93383e-08
Q9H2M9	RAB3GAP2	14DaysPI / 14DaysDMSO	Rab3 GTPase-activating protein non-catalytic subunit	GTPase activator activity,protein binding,enzyme activator activity,Rab GTPase binding,enzyme regulator activity,protein heterodimerization activity,Rab guanyl-nucleotide exchange factor activity	Q9H2M9_K1177_M1	RFSLKTVKPLSLFDS	GlyGly (K)	3.41756	4.88835e-09	2.93652e-08
Q13114	TRAF3	14DaysPI / 14DaysDMSO	TNF receptor-associated factor 3	ubiquitin-protein transferase activity,signal transducer activity,tumor necrosis factor receptor binding,protein binding,zinc ion binding,protein kinase binding,protein phosphatase binding,ubiquitin protein ligase binding,thioesterase binding	Q13114_K369_M1	TELESVDKSAGQVAR	GlyGly (K)	4.79245	4.9053e-09	2.94514e-08
Q9NYY8	FASTKD2	14DaysPI / 14DaysDMSO	FAST kinase domain-containing protein 2, mitochondrial	RNA binding,protein kinase activity,rRNA binding	Q9NYY8_K326_M1	KDAPIALKRKLEMKA	GlyGly (K)	4.76852	4.92853e-09	2.95599e-08
Q12899	TRIM26	14DaysPI / 14DaysDMSO	Tripartite motif-containing protein 26	DNA binding,protein binding,zinc ion binding,transferase activity,metal ion binding	Q12899_K179_M1	ADILAALKKLQDQRQ	GlyGly (K)	3.72562	4.93403e-09	2.95819e-08
P0C2W1	FBXO45	14DaysPI / 14DaysDMSO	F-box/SPRY domain-containing protein 1	protein binding	P0C2W1_K147_M1	STDGARTKIGFSEGR	GlyGly (K)	4.28869	4.93404e-09	2.95819e-08
P56556	NDUFA6	14DaysPI / 14DaysDMSO	NADH dehydrogenase [ubiquinone] 1 alpha subcomplex subunit 6	NADH dehydrogenase (ubiquinone) activity	P56556_K85_M1	VVDLLVIKGKIELEE	GlyGly (K)	4.65213	4.9385e-09	2.96021e-08
P11766	ADH5	14DaysPI / 14DaysDMSO	Alcohol dehydrogenase class-3	alcohol dehydrogenase (NAD) activity,fatty acid binding,zinc ion binding,electron carrier activity,formaldehyde dehydrogenase activity,protein homodimerization activity,S-(hydroxymethyl)glutathione dehydrogenase activity	P11766_K7_M1	_MANEVIKCKAAVAW	GlyGly (K)	4.91973	4.9644e-09	2.97235e-08
P04844	RPN2	14DaysPI / 14DaysDMSO	Dolichyl-diphosphooligosaccharide--protein glycosyltransferase subunit 2	protein binding,ribosome binding,dolichyl-diphosphooligosaccharide-protein glycotransferase activity	P04844_K456_M1	FVAEPDNKNVYKFEL	GlyGly (K)	5.06455	4.98826e-09	2.98366e-08
O60341	KDM1A	14DaysPI / 14DaysDMSO	Lysine-specific histone demethylase 1A	p53 binding,chromatin binding,histone deacetylase activity,protein binding,transcription factor binding,oxidoreductase activity,enzyme binding,ligand-dependent nuclear receptor transcription coactivator activity,demethylase activity,histone demethylase activity,histone demethylase activity (H3-K4 specific),histone demethylase activity (H3-K9 specific),histone demethylase activity (H3-dimethyl-K4 …	O60341_K374_M1	GQAVPKEKDEMVEQE	GlyGly (K)	2.62788	4.99722e-09	2.98796e-08
P49327	FASN	14DaysPI / 14DaysDMSO	Fatty acid synthase	RNA binding,fatty acid synthase activity,[acyl-carrier-protein] S-acetyltransferase activity,[acyl-carrier-protein] S-malonyltransferase activity,3-oxoacyl-[acyl-carrier-protein] synthase activity,3-oxoacyl-[acyl-carrier-protein] reductase (NADPH) activity,3-hydroxypalmitoyl-[acyl-carrier-protein] dehydratase activity,enoyl-[acyl-carrier-protein] reductase (NADPH, B-specific) activity,oleoyl-[acy…	P49327_K528_M1	LRSDEAVKPFGLKVS	GlyGly (K)	3.73718	5.0214e-09	2.99957e-08
Q96RT8	TUBGCP5	14DaysPI / 14DaysDMSO	Gamma-tubulin complex component 5	structural constituent of cytoskeleton,microtubule binding,gamma-tubulin binding,microtubule minus-end binding	Q96RT8_K410_M1	APRLSQLKVLHKVFS	GlyGly (K)	4.14456	5.03903e-09	3.00768e-08
Q8TEQ0	SNX29	14DaysPI / 14DaysDMSO	Sorting nexin-29	phosphatidylinositol binding	Q8TEQ0_K708_M1	LHHKLQNKYPQVRAY	GlyGly (K)	3.43414	5.04663e-09	3.01114e-08
P62191	PSMC1	14DaysPI / 14DaysDMSO	26S proteasome regulatory subunit 4	RNA binding,protein binding,ATP binding,ATPase activity,TBP-class protein binding,proteasome-activating ATPase activity	P62191_K91_M1	QMKPLEEKQEEERSK	GlyGly (K)	2.89978	5.05578e-09	3.01593e-08
Q13200	PSMD2	14DaysPI / 14DaysDMSO	26S proteasome non-ATPase regulatory subunit 2	protein binding,enzyme regulator activity,endopeptidase activity	Q13200_K551_M1	EKSETELKDTYARWL	GlyGly (K)	5.33442	5.07752e-09	3.02614e-08
Q96QG7	MTMR9	14DaysPI / 14DaysDMSO	Myotubularin-related protein 9	phosphatidylinositol-3-phosphatase activity,protein binding,protein phosphatase binding,enzyme regulator activity,phosphatidylinositol-3,5-bisphosphate 3-phosphatase activity	Q96QG7_K8_M1	MEFAELIKTPRVDNV	GlyGly (K)	6.35647	5.08514e-09	3.03007e-08
Q15036	SNX17	14DaysPI / 14DaysDMSO	Sorting nexin-17	receptor binding,protein binding,protein C-terminus binding,phosphatidylinositol binding,low-density lipoprotein particle receptor binding	Q15036_K198_M1	SLRSQEYKIVLRKSY	GlyGly (K)	5.35891	5.09829e-09	3.0368e-08
P78559	MAP1A	14DaysPI / 14DaysDMSO	Microtubule-associated protein 1A	structural molecule activity,protein binding,microtubule binding	P78559_K282_M1	KILEGLEKLRHLDFL	GlyGly (K)	5.80833	5.10277e-09	3.03896e-08
O95298	NDUFC2	14DaysPI / 14DaysDMSO	NADH dehydrogenase [ubiquinone] 1 subunit C2	NADH dehydrogenase (ubiquinone) activity	O95298_K105_M1	EDFPEEDKKTYGEIF	GlyGly (K)	6.57374	5.10661e-09	3.04059e-08
Q9P2F8	SIPA1L2	14DaysPI / 14DaysDMSO	Signal-induced proliferation-associated 1-like protein 2	GTPase activator activity	Q9P2F8_K590_M1	RQASNSPKVSEQLLK	GlyGly (K)	4.38661	5.12488e-09	3.04839e-08
Q9H2C0	GAN	14DaysPI / 14DaysDMSO	Gigaxonin	molecular_function,protein binding,ubiquitin-protein transferase activity	Q9H2C0_K179_M1	ELSPQKLKEVISLEK	GlyGly (K)	5.05057	5.13071e-09	3.05143e-08
Q9Y4K4	MAP4K5	14DaysPI / 14DaysDMSO	Mitogen-activated protein kinase kinase kinase kinase 5	protein kinase activity,protein serine/threonine kinase activity,protein binding,ATP binding,MAP kinase kinase kinase kinase activity	Q9Y4K4_K36_M1	GTYGDVYKARNVHTG	GlyGly (K)	5.19128	5.14231e-09	3.05703e-08
Q9UKZ1	CNOT11	14DaysPI / 14DaysDMSO	CCR4-NOT transcription complex subunit 11	molecular_function,protein binding	Q9UKZ1_K495_M1	AGLFRLLKTLDTGET	GlyGly (K)	2.80319	5.14404e-09	3.05784e-08
Q92499	DDX1	14DaysPI / 14DaysDMSO	ATP-dependent RNA helicase DDX1	DNA binding,chromatin binding,transcription cofactor activity,RNA binding,RNA helicase activity,double-stranded RNA binding,ATP-dependent RNA helicase activity,nuclease activity,exonuclease activity,protein binding,ATP binding,ATP-dependent helicase activity,poly(A) binding,DNA/RNA helicase activity	Q92499_K493_M1	SEAIKILKGEYAVRA	GlyGly (K)	3.24509	5.14857e-09	3.05959e-08
P48449	LSS	14DaysPI / 14DaysDMSO	Lanosterol synthase	lanosterol synthase activity	P48449_K318_M1	LRQRAVQKLYEHIVA	GlyGly (K)	3.20271	5.17533e-09	3.07181e-08
Q8WXG6	MADD	14DaysPI / 14DaysDMSO	MAP kinase-activating death domain protein	death receptor binding,protein binding,Rab guanyl-nucleotide exchange factor activity,protein kinase activator activity	Q8WXG6_K982_M1	LRVFVLSKLNRMVQS	GlyGly (K)	5.26409	5.19774e-09	3.08192e-08
Q8NEB9	PIK3C3	14DaysPI / 14DaysDMSO	Phosphatidylinositol 3-kinase catalytic subunit type 3	protein kinase activity,protein binding,ATP binding,kinase activity,1-phosphatidylinositol-3-kinase activity	Q8NEB9_K158_M1	ADGSEPTKTPGRTSS	GlyGly (K)	2.51569	5.23192e-09	3.09832e-08
Q9Y2E4	DIP2C	14DaysPI / 14DaysDMSO	Disco-interacting protein 2 homolog C	molecular_function,catalytic activity	Q9Y2E4_K1251_M1	GSQTESLKARGLDLS	GlyGly (K)	4.39029	5.25244e-09	3.10748e-08
Q9H6S0	YTHDC2	14DaysPI / 14DaysDMSO	3'-5' RNA helicase YTHDC2	RNA binding,ATP-dependent RNA helicase activity,protein binding,ATP binding,RNA-dependent ATPase activity,RNA polymerase binding,N6-methyladenosine-containing RNA binding	Q9H6S0_K90_M1	QSLGLVSKSKGKGAN	GlyGly (K)	3.80622	5.25419e-09	3.10823e-08
Q9NXG6	P4HTM	14DaysPI / 14DaysDMSO	Transmembrane prolyl 4-hydroxylase	iron ion binding,calcium ion binding,oxidoreductase activity, acting on paired donors, with incorporation or reduction of molecular oxygen, 2-oxoglutarate as one donor, and incorporation of one atom each of oxygen into both donors,L-ascorbic acid binding	Q9NXG6_K124_M1	IKVGHERKVQLVTDR	GlyGly (K)	4.22488	5.26043e-09	3.11148e-08
P12081	HARS1	14DaysPI / 14DaysDMSO	Histidine--tRNA ligase, cytoplasmic	histidine-tRNA ligase activity,ATP binding,identical protein binding	P12081_K257_M1	KNEMVGEKGLAPEVA	GlyGly (K)	6.0343	5.27128e-09	3.11615e-08
Q9Y263	PLAA	14DaysPI / 14DaysDMSO	Phospholipase A-2-activating protein	protein binding,phospholipase A2 activator activity,ubiquitin binding	Q9Y263_K259_M1	DRSLRIWKHGECAQT	GlyGly (K)	4.53452	5.28175e-09	3.12138e-08
Q9UPY5	SLC7A11	14DaysPI / 14DaysDMSO	Cystine/glutamate transporter	protein binding,cystine:glutamate antiporter activity	Q9UPY5_K222_M1	KGQTQNFKDAFSGRD	GlyGly (K)	6.15411	5.28405e-09	3.1223e-08
P42356	PI4KA	14DaysPI / 14DaysDMSO	Phosphatidylinositol 4-kinase alpha	1-phosphatidylinositol 4-kinase activity,protein binding,ATP binding,kinase activity,cadherin binding	P42356_K523_M1	PVLVKLYKYHSQYHT	GlyGly (K)	2.40132	5.29195e-09	3.12594e-08
P11142	HSPA8	14DaysPI / 14DaysDMSO	Heat shock cognate 71 kDa protein	G-protein coupled receptor binding,phosphatidylserine binding,RNA binding,protein binding,ATP binding,ATPase activity,enzyme binding,MHC class II protein complex binding,heat shock protein binding,ubiquitin protein ligase binding,ATPase activity, coupled,cadherin binding,unfolded protein binding,C3HC4-type RING finger domain binding	P11142_K361_M1	FNGKELNKSINPDEA	GlyGly (K)	5.74791	5.30088e-09	3.13005e-08
Q8N1F7	NUP93	14DaysPI / 14DaysDMSO	Nuclear pore complex protein Nup93	protein binding,structural constituent of nuclear pore	Q8N1F7_K141_M1	LVEWEQVKQRILHTL	GlyGly (K)	6.44943	5.30181e-09	3.1303e-08
P60900	PSMA6	14DaysPI / 14DaysDMSO	Proteasome subunit alpha type-6	RNA binding,endopeptidase activity,threonine-type endopeptidase activity,protein binding,purine ribonucleoside triphosphate binding,NF-kappaB binding	P60900_K181_M1	ESTSFLEKKVKKKFD	GlyGly (K)	3.18576	5.31067e-09	3.13463e-08
Q99996	AKAP9	14DaysPI / 14DaysDMSO	A-kinase anchor protein 9	DNA binding,Ras guanyl-nucleotide exchange factor activity,receptor binding,protein binding,potassium channel regulator activity,protein complex scaffold,protein kinase A regulatory subunit binding,ion channel binding	Q99996_K3532_M1	KLQVLPQKASERLQF	GlyGly (K)	4.80738	5.31536e-09	3.13662e-08
Q93050	ATP6V0A1	14DaysPI / 14DaysDMSO	V-type proton ATPase 116 kDa subunit a1	protein binding,proton-transporting ATPase activity, rotational mechanism,ATPase binding	Q93050_K119_M1	NTNQEALKRNFLELT	GlyGly (K)	5.83772	5.37062e-09	3.16264e-08
O00217	NDUFS8	14DaysPI / 14DaysDMSO	NADH dehydrogenase [ubiquinone] iron-sulfur protein 8, mitochondrial	NADH dehydrogenase (ubiquinone) activity,metal ion binding,4 iron, 4 sulfur cluster binding,NADH dehydrogenase activity	O00217_K88_M1	TINYPFEKGPLSPRF	GlyGly (K)	5.99203	5.37668e-09	3.16562e-08
P46060	RANGAP1	14DaysPI / 14DaysDMSO	Ran GTPase-activating protein 1	RNA binding,GTPase activator activity,protein binding,Ran GTPase binding,ubiquitin protein ligase binding,cadherin binding	P46060_K481_M1	LKVSSVFKDEATVRM	GlyGly (K)	2.96625	5.38127e-09	3.16802e-08
O75643	SNRNP200	14DaysPI / 14DaysDMSO	U5 small nuclear ribonucleoprotein 200 kDa helicase	RNA binding,ATP-dependent RNA helicase activity,protein binding,ATP binding,ATP-dependent helicase activity,identical protein binding	O75643_K1557_M1	ITKHSPKKPVIVFVP	GlyGly (K)	5.3838	5.39686e-09	3.17424e-08
Q96P70	IPO9	14DaysPI / 14DaysDMSO	Importin-9	protein binding,Ran GTPase binding,protein transporter activity,histone binding	Q96P70_K884_M1	RLQDIRVKGEEIYSM	GlyGly (K)	4.67254	5.41038e-09	3.18012e-08
Q96Q15	SMG1	14DaysPI / 14DaysDMSO	Serine/threonine-protein kinase SMG1	RNA binding,protein kinase activity,protein serine/threonine kinase activity,protein binding,ATP binding,telomeric DNA binding,metal ion binding	Q96Q15_K2256_M1	PSELYYSKIGPALKT	GlyGly (K)	5.21749	5.42544e-09	3.18652e-08
P46459	NSF	14DaysPI / 14DaysDMSO	Vesicle-fusing ATPase	SNARE binding,protein binding,ATP binding,ATPase activity,syntaxin-1 binding,Rab GTPase binding,protein kinase binding,PDZ domain binding,protein complex binding,ionotropic glutamate receptor binding,ATPase activity, coupled,metal ion binding	P46459_K728_M1	DPEYRVRKFLALLRE	GlyGly (K)	3.50042	5.42805e-09	3.18775e-08
P23443	RPS6KB1	14DaysPI / 14DaysDMSO	Ribosomal protein S6 kinase beta-1	protein kinase activity,protein serine/threonine kinase activity,ribosomal protein S6 kinase activity,protein serine/threonine/tyrosine kinase activity,protein binding,ATP binding,kinase activity,PDZ domain binding,peptide binding,identical protein binding,protein phosphatase 2A binding	P23443_K104_M1	LGKGGYGKVFQVRKV	GlyGly (K)	2.68854	5.44091e-09	3.19315e-08
Q9Y295	DRG1	14DaysPI / 14DaysDMSO	Developmentally-regulated GTP-binding protein 1	protein binding,GTP binding,transcription factor binding,identical protein binding	Q9Y295_K213_M1	KSILAEYKIHNADVT	GlyGly (K)	2.72716	5.45386e-09	3.19852e-08
Q92598	HSPH1	14DaysPI / 14DaysDMSO	Heat shock protein 105 kDa	adenyl-nucleotide exchange factor activity,protein binding,ATP binding,alpha-tubulin binding	Q92598_K703_M1	MKIGTPVKVRFQEAE	GlyGly (K)	4.83869	5.45775e-09	3.20005e-08
O75121	MFAP3L	14DaysPI / 14DaysDMSO	Microfibrillar-associated protein 3-like	protein binding	O75121_K206_M1	QKAFEIAKRIPIITS	GlyGly (K)	1.88852	5.46387e-09	3.20283e-08
P61106	RAB14	14DaysPI / 14DaysDMSO	Ras-related protein Rab-14	GTPase activity,protein binding,GTP binding,GDP binding,myosin V binding	P61106_K170_M1	DAFLEAAKKIYQNIQ	GlyGly (K)	3.49614	5.46841e-09	3.20474e-08
P53621	COPA	14DaysPI / 14DaysDMSO	Coatomer subunit alpha	hormone activity,structural molecule activity	P53621_K74_M1	VSGGDDYKIKVWNYK	GlyGly (K)	5.54347	5.47134e-09	3.20594e-08
Q9UHQ9	CYB5R1	14DaysPI / 14DaysDMSO	NADH-cytochrome b5 reductase 1	cytochrome-b5 reductase activity, acting on NAD(P)H,protein binding,oxidoreductase activity	Q9UHQ9_K119_M1	LVIKVYLKGVHPKFP	GlyGly (K)	0.840594	5.49345e-09	3.21605e-08
P13639	EEF2	14DaysPI / 14DaysDMSO	Elongation factor 2	p53 binding,RNA binding,translation elongation factor activity,GTPase activity,protein binding,GTP binding,5S rRNA binding,protein kinase binding,ribosome binding,cadherin binding,actin filament binding	P13639_K619_M1	GLAEDIDKGEVSARQ	GlyGly (K)	8.47448	5.49791e-09	3.21774e-08
Q7Z6B0	CCDC91	14DaysPI / 14DaysDMSO	Coiled-coil domain-containing protein 91	identical protein binding	Q7Z6B0_K171_M1	EKHNVLEKGFLKEKE	GlyGly (K)	1.92413	5.49958e-09	3.21844e-08
P78347	GTF2I	14DaysPI / 14DaysDMSO	General transcription factor II-I	RNA polymerase II transcription factor activity, sequence-specific DNA binding,DNA binding,transcription factor activity, sequence-specific DNA binding,protein binding,mitogen-activated protein kinase binding	P78347_K477_M1	VDQLFCKKFAEALGS	GlyGly (K)	3.56898	5.50348e-09	3.22013e-08
Q9BTT4	MED10	14DaysPI / 14DaysDMSO	Mediator of RNA polymerase II transcription subunit 10	RNA polymerase II transcription cofactor activity,protein binding,ubiquitin protein ligase activity	Q9BTT4_K4_M1	____MAEKFDHLEEH	GlyGly (K)	2.46198	5.52397e-09	3.22931e-08
Q96Q05	TRAPPC9	14DaysPI / 14DaysDMSO	Trafficking protein particle complex subunit 9	protein binding,Rab guanyl-nucleotide exchange factor activity	Q96Q05_K558_M1	SLRPHKMKSLLGQNV	GlyGly (K)	3.19334	5.52743e-09	3.2307e-08
O00507	USP9Y	14DaysPI / 14DaysDMSO	Probable ubiquitin carboxyl-terminal hydrolase FAF-Y	thiol-dependent ubiquitin-specific protease activity,cysteine-type peptidase activity,co-SMAD binding	O00507_K1447_M1	LAFQTSEKKYHFGCE	GlyGly (K)	4.61426	5.52962e-09	3.23175e-08
P17174	GOT1	14DaysPI / 14DaysDMSO	Aspartate aminotransferase, cytoplasmic	L-aspartate:2-oxoglutarate aminotransferase activity,phosphatidylserine decarboxylase activity,pyridoxal phosphate binding,carboxylic acid binding,L-cysteine:2-oxoglutarate aminotransferase activity,L-phenylalanine:2-oxoglutarate aminotransferase activity	P17174_K33_M1	REDPDPRKVNLGVGA	GlyGly (K)	6.57934	5.5564e-09	3.24365e-08
Q96DM3	RMC1	14DaysPI / 14DaysDMSO	Regulator of MON1-CCZ1 complex		Q96DM3_K446_M1	SRSSPLLKRPVRTQA	GlyGly (K)	4.69965	5.56105e-09	3.24561e-08
P78371	CCT2	14DaysPI / 14DaysDMSO	T-complex protein 1 subunit beta	protein binding,ATP binding,ubiquitin protein ligase binding,protein binding involved in protein folding,unfolded protein binding	P78371_K272_M1	AEIEHAEKEKMKEKV	GlyGly (K)	4.8006	5.59634e-09	3.2613e-08
Q13501	SQSTM1	14DaysPI / 14DaysDMSO	Sequestosome-1	protein serine/threonine kinase activity,protein kinase C binding,protein binding,zinc ion binding,enzyme binding,protein kinase binding,receptor tyrosine kinase binding,ubiquitin protein ligase binding,ionotropic glutamate receptor binding,SH2 domain binding,identical protein binding,protein homodimerization activity,ubiquitin binding,K63-linked polyubiquitin binding	Q13501_K13_M1	VKAYLLGKEDAAREI	GlyGly (K)	3.39933	5.61934e-09	3.27213e-08
P25705	ATP5F1A	14DaysPI / 14DaysDMSO	ATP synthase subunit alpha, mitochondrial	RNA binding,protein binding,ATP binding,transmembrane transporter activity,MHC class I protein binding,angiostatin binding,proton-transporting ATP synthase activity, rotational mechanism,ATPase activity	P25705_K218_M1	IGDRQTGKTSIAIDT	GlyGly (K)	5.44703	5.6579e-09	3.28936e-08
P32004	L1CAM	14DaysPI / 14DaysDMSO	Neural cell adhesion molecule L1	protein binding,protein domain specific binding	P32004_K998_M1	FQLQATTKEGPGEAI	GlyGly (K)	3.71206	5.65952e-09	3.2898e-08
Q8IZH2	XRN1	14DaysPI / 14DaysDMSO	5'-3' exoribonuclease 1	G-quadruplex RNA binding,RNA binding,5'-3' exoribonuclease activity,protein binding,G-quadruplex DNA binding,telomerase RNA binding	Q8IZH2_K118_M1	KIKKAIEKGETLPTE	GlyGly (K)	5.22581	5.6753e-09	3.29749e-08
Q12756	KIF1A	14DaysPI / 14DaysDMSO	Kinesin-like protein KIF1A	motor activity,microtubule motor activity,ATP binding,microtubule binding,ATPase activity,identical protein binding,protein homodimerization activity	Q12756_K676_M1	SKLEALQKQMDSRYY	GlyGly (K)	3.115	5.68182e-09	3.30021e-08
O75880	SCO1	14DaysPI / 14DaysDMSO	Protein SCO1 homolog, mitochondrial	copper ion binding,protein binding	O75880_K223_M1	YVKEFSPKLVGLTGT	GlyGly (K)	3.55908	5.68419e-09	3.30143e-08
P37268	FDFT1	14DaysPI / 14DaysDMSO	Squalene synthase	farnesyl-diphosphate farnesyltransferase activity,protein binding,oxidoreductase activity,squalene synthase activity	P37268_K213_M1	SMGLFLQKTNIIRDY	GlyGly (K)	5.51596	5.69836e-09	3.30814e-08
Q92616	GCN1	14DaysPI / 14DaysDMSO	eIF-2-alpha kinase activator GCN1	RNA binding,translation factor activity, RNA binding,protein kinase regulator activity,protein kinase binding,ribosome binding,cadherin binding	Q92616_K2280_M1	LTGSPEQKEEAAKAL	GlyGly (K)	4.76092	5.70128e-09	3.30959e-08
P13639	EEF2	14DaysPI / 14DaysDMSO	Elongation factor 2	p53 binding,RNA binding,translation elongation factor activity,GTPase activity,protein binding,GTP binding,5S rRNA binding,protein kinase binding,ribosome binding,cadherin binding,actin filament binding	P13639_K445_M2	KKEDLYLKPIQRTIL	GlyGly (K)	4.05241	5.70138e-09	3.30959e-08
Q08211	DHX9	14DaysPI / 14DaysDMSO	ATP-dependent RNA helicase A	RNA polymerase II core binding,core promoter binding,regulatory region RNA binding,RNA polymerase II transcription factor binding,RNA polymerase II transcription cofactor activity,RNA polymerase II transcription coactivator activity,DNA binding,DNA replication origin binding,double-stranded DNA binding,single-stranded DNA binding,RNA binding,RNA helicase activity,double-stranded RNA binding,singl…	Q08211_K857_M1	PLGRILAKLPIEPRF	GlyGly (K)	2.34664	5.70519e-09	3.31135e-08
P33121	ACSL1	14DaysPI / 14DaysDMSO	Long-chain-fatty-acid--CoA ligase 1	long-chain fatty acid-CoA ligase activity,ATP binding,decanoate--CoA ligase activity	P33121_K113_M1	GPCLGSRKPDQPYEW	GlyGly (K)	5.85501	5.83461e-09	3.36794e-08
P54198	HIRA	14DaysPI / 14DaysDMSO	Protein HIRA	transcription factor activity, sequence-specific DNA binding,transcription corepressor activity,protein binding,nucleosome binding	P54198_K416_M1	QQQQLDQKSAATREM	GlyGly (K)	2.01567	5.8428e-09	3.37166e-08
P35606	COPB2	14DaysPI / 14DaysDMSO	Coatomer subunit beta'	structural molecule activity,protein binding	P35606_K212_M1	GADDRLVKIWDYQNK	GlyGly (K)	4.37664	5.84433e-09	3.37247e-08
O95819	MAP4K4	14DaysPI / 14DaysDMSO	Mitogen-activated protein kinase kinase kinase kinase 4	creatine kinase activity,protein serine/threonine kinase activity,protein binding,ATP binding,MAP kinase kinase kinase kinase activity	O95819_K1010_M1	HNDPEVEKKQGWTTV	GlyGly (K)	2.77437	5.9039e-09	3.40115e-08
Q15233	NONO	14DaysPI / 14DaysDMSO	Non-POU domain-containing octamer-binding protein	transcription regulatory region sequence-specific DNA binding,RNA polymerase II distal enhancer sequence-specific DNA binding,core promoter binding,chromatin binding,RNA binding,protein binding,identical protein binding	Q15233_K190_M1	DRGRPSGKGIVEFSG	GlyGly (K)	2.58796	5.90415e-09	3.40115e-08
Q5VV42	CDKAL1	14DaysPI / 14DaysDMSO	Threonylcarbamoyladenosine tRNA methylthiotransferase	molecular_function,protein binding,N6-threonylcarbomyladenosine methylthiotransferase activity,metal ion binding,4 iron, 4 sulfur cluster binding,tRNA (N(6)-L-threonylcarbamoyladenosine(37)-C(2))-methylthiotransferase	Q5VV42_K172_M1	EVVEETIKGHSVRLL	GlyGly (K)	3.76283	5.90514e-09	3.40141e-08
Q9UHH9	IP6K2	14DaysPI / 14DaysDMSO	Inositol hexakisphosphate kinase 2	inositol-1,3,4,5,6-pentakisphosphate kinase activity,inositol hexakisphosphate kinase activity,inositol heptakisphosphate kinase activity,inositol hexakisphosphate 5-kinase activity,protein binding,ATP binding,inositol hexakisphosphate 1-kinase activity,inositol hexakisphosphate 3-kinase activity,inositol 5-diphosphate pentakisphosphate 5-kinase activity,inositol diphosphate tetrakisphosphate kin…	Q9UHH9_K243_M1	KAANQIRKCQQSTSA	GlyGly (K)	4.95928	5.91315e-09	3.40478e-08
Q6ZVC0	NYAP1	14DaysPI / 14DaysDMSO	Neuronal tyrosine-phosphorylated phosphoinositide-3-kinase adapter 1		Q6ZVC0_K568_M1	PPAYESLKAGGVLNK	GlyGly (K)	4.82326	5.91581e-09	3.40623e-08
Q8IV08	PLD3	14DaysPI / 14DaysDMSO	5'-3' exonuclease PLD3	phospholipase D activity,protein binding,N-acylphosphatidylethanolamine-specific phospholipase D activity	Q8IV08_K4_M1	____MKPKLMYQELK	GlyGly (K)	1.42563	5.92136e-09	3.4085e-08
Q9NX74	DUS2	14DaysPI / 14DaysDMSO	tRNA-dihydrouridine(20) synthase [NAD(P)+]-like	double-stranded RNA binding,protein kinase inhibitor activity,protein binding,tRNA dihydrouridine synthase activity,flavin adenine dinucleotide binding	Q9NX74_K337_M1	QQARLSAKTSEQTGE	GlyGly (K)	3.82106	5.93314e-09	3.41341e-08
P29401	TKT	14DaysPI / 14DaysDMSO	Transketolase	transketolase activity,protein binding,protein homodimerization activity,metal ion binding,cofactor binding	P29401_K102_M1	AELLNLRKISSDLDG	GlyGly (K)	1.9471	5.95696e-09	3.42415e-08
P25705	ATP5F1A	14DaysPI / 14DaysDMSO	ATP synthase subunit alpha, mitochondrial	RNA binding,protein binding,ATP binding,transmembrane transporter activity,MHC class I protein binding,angiostatin binding,proton-transporting ATP synthase activity, rotational mechanism,ATPase activity	P25705_K498_M1	GVRGYLDKLEPSKIT	GlyGly (K)	5.68647	5.9655e-09	3.42835e-08
Q9UBQ7	GRHPR	14DaysPI / 14DaysDMSO	Glyoxylate reductase/hydroxypyruvate reductase	glycerate dehydrogenase activity,hydroxypyruvate reductase activity,glyoxylate reductase (NADP) activity,carboxylic acid binding,protein homodimerization activity,NAD binding,NADPH binding	Q9UBQ7_K173_M1	QAIARRLKPFGVQRF	GlyGly (K)	5.27557	5.96738e-09	3.42935e-08
Q8TB36	GDAP1	14DaysPI / 14DaysDMSO	Ganglioside-induced differentiation-associated protein 1	glutathione transferase activity	Q8TB36_K172_M1	GNTESELKKLAEENP	GlyGly (K)	2.00407	6.00722e-09	3.44785e-08
Q9UH77	KLHL3	14DaysPI / 14DaysDMSO	Kelch-like protein 3	actin binding,structural molecule activity,protein binding,ubiquitin-protein transferase activity	Q9UH77_K21_M1	IQAGDDEKNQRTITV	GlyGly (K)	4.27372	6.02859e-09	3.4576e-08
Q9BSJ8	ESYT1	14DaysPI / 14DaysDMSO	Extended synaptotagmin-1	protein binding,lipid binding,identical protein binding,metal ion binding	Q9BSJ8_K197_M1	PLRIIGVKVHPGQRK	GlyGly (K)	2.16134	6.03423e-09	3.46012e-08
Q14204	DYNC1H1	14DaysPI / 14DaysDMSO	Cytoplasmic dynein 1 heavy chain 1	RNA binding,protein binding,ATP binding,dynein light chain binding,dynein intermediate chain binding,dynein light intermediate chain binding,ATP-dependent microtubule motor activity, minus-end-directed	Q14204_K1119_M1	VQSKVNLKYDSWHKE	GlyGly (K)	5.12282	6.05232e-09	3.46837e-08
Q9BTT6	LRRC1	14DaysPI / 14DaysDMSO	Leucine-rich repeat-containing protein 1		Q9BTT6_K63_M1	FQLVKLRKLGLSDNE	GlyGly (K)	3.03309	6.05552e-09	3.46989e-08
P35606	COPB2	14DaysPI / 14DaysDMSO	Coatomer subunit beta'	structural molecule activity,protein binding	P35606_K413_M1	RESNSIVKIFKNFKE	GlyGly (K)	4.29153	6.10219e-09	3.49045e-08
Q13200	PSMD2	14DaysPI / 14DaysDMSO	26S proteasome non-ATPase regulatory subunit 2	protein binding,enzyme regulator activity,endopeptidase activity	Q13200_K119_M1	NMAPGENKRFAADII	GlyGly (K)	4.03988	6.10874e-09	3.49308e-08
P38606	ATP6V1A	14DaysPI / 14DaysDMSO	V-type proton ATPase catalytic subunit A	ATP binding,proton-transporting ATPase activity, rotational mechanism	P38606_K307_M1	GKVESIMKRTALVAN	GlyGly (K)	6.49976	6.11785e-09	3.49726e-08
P31942	HNRNPH3	14DaysPI / 14DaysDMSO	Heterogeneous nuclear ribonucleoprotein H3	RNA binding,protein binding	P31942_K76_M1	IAENALGKHKERIGH	GlyGly (K)	2.24747	6.12554e-09	3.49975e-08
O14559	ARHGAP33	14DaysPI / 14DaysDMSO	Rho GTPase-activating protein 33	GTPase activator activity,protein binding,protein kinase binding,phosphatidylinositol binding	O14559_K531_M1	RCLLPRPKSLAGSCP	GlyGly (K)	4.72502	6.15651e-09	3.51403e-08
Q8IZ52	CHPF	14DaysPI / 14DaysDMSO	Chondroitin sulfate synthase 2	metal ion binding,glucuronosyl-N-acetylgalactosaminyl-proteoglycan 4-beta-N-acetylgalactosaminyltransferase activity,N-acetylgalactosaminyl-proteoglycan 3-beta-glucuronosyltransferase activity	Q8IZ52_K101_M1	AQPGQAAKKAVRTRY	GlyGly (K)	2.86209	6.17778e-09	3.52393e-08
Q9BXM7	PINK1	14DaysPI / 14DaysDMSO	Serine/threonine-protein kinase PINK1, mitochondrial	magnesium ion binding,protease binding,protein kinase activity,protein serine/threonine kinase activity,protein binding,ATP binding,calcium-dependent protein kinase activity,kinase activity,peptidase activator activity,ubiquitin protein ligase binding,protein kinase B binding,C3HC4-type RING finger domain binding	Q9BXM7_K137_M1	AIFTQKSKPGPDPLD	GlyGly (K)	4.47917	6.18366e-09	3.52633e-08
P04075	ALDOA	14DaysPI / 14DaysDMSO	Fructose-bisphosphate aldolase A	RNA binding,actin binding,fructose-bisphosphate aldolase activity,protein binding,cytoskeletal protein binding,tubulin binding,identical protein binding,cadherin binding,fructose binding	P04075_K111_M1	VVGIKVDKGVVPLAG	GlyGly (K)	3.54891	6.18752e-09	3.52805e-08
O14933	UBE2L6	14DaysPI / 14DaysDMSO	Ubiquitin/ISG15-conjugating enzyme E2 L6	ubiquitin-protein transferase activity,protein binding,ISG15 transferase activity,ubiquitin binding	O14933_K9_M1	MASMRVVKELEDLQK	GlyGly (K)	2.5614	6.25585e-09	3.55796e-08
P46060	RANGAP1	14DaysPI / 14DaysDMSO	Ran GTPase-activating protein 1	RNA binding,GTPase activator activity,protein binding,Ran GTPase binding,ubiquitin protein ligase binding,cadherin binding	P46060_K296_M1	RGGLPKLKELNLSFC	GlyGly (K)	4.14898	6.27447e-09	3.5649e-08
Q9P2U8	SLC17A6	14DaysPI / 14DaysDMSO	Vesicular glutamate transporter 2	L-glutamate transmembrane transporter activity,symporter activity	Q9P2U8_K376_M1	IADFLRSKQILSTTT	GlyGly (K)	2.89367	6.29043e-09	3.57176e-08
Q8WVX9	FAR1	14DaysPI / 14DaysDMSO	Fatty acyl-CoA reductase 1	oxidoreductase activity,fatty-acyl-CoA reductase (alcohol-forming) activity,Requires Ontology	Q8WVX9_K443_M1	NYCLGTKKYVLNEEM	GlyGly (K)	3.01802	6.36312e-09	3.60285e-08
Q9NRD5	PICK1	14DaysPI / 14DaysDMSO	PRKCA-binding protein	G-protein coupled receptor binding,protein kinase C binding,receptor binding,protein binding,protein C-terminus binding,enzyme binding,protein domain specific binding,identical protein binding,metal ion binding,actin filament binding,Arp2/3 complex binding	Q9NRD5_K209_M1	AASEAFVKFADAHRS	GlyGly (K)	3.08971	6.36613e-09	3.60415e-08
P49721	PSMB2	14DaysPI / 14DaysDMSO	Proteasome subunit beta type-2	threonine-type endopeptidase activity,protein binding	P49721_K198_M1	LDNISFPKQGS____	GlyGly (K)	4.16133	6.38465e-09	3.61252e-08
Q6NTF9	RHBDD2	14DaysPI / 14DaysDMSO	Rhomboid domain-containing protein 2	serine-type endopeptidase activity	Q6NTF9_K230_M1	MRRISVFKYVSGSSA	GlyGly (K)	4.52077	6.38519e-09	3.61271e-08
Q9P0J0	NDUFA13	14DaysPI / 14DaysDMSO	NADH dehydrogenase [ubiquinone] 1 alpha subcomplex subunit 13	NADH dehydrogenase activity,protein binding,ATP binding,NADH dehydrogenase (ubiquinone) activity	Q9P0J0_K22_M1	GYGPIDYKRNLPRRG	GlyGly (K)	6.828	6.40804e-09	3.62357e-08
P82933	MRPS9	14DaysPI / 14DaysDMSO	28S ribosomal protein S9, mitochondrial	RNA binding,structural constituent of ribosome,protein binding	P82933_K188_M1	AKSLLPEKTVTRDVI	GlyGly (K)	5.04214	6.41355e-09	3.62579e-08
Q9NRN9	METTL5	14DaysPI / 14DaysDMSO	rRNA N6-adenosine-methyltransferase METTL5	nucleic acid binding,methyltransferase activity	Q9NRN9_K7_M1	_MKKVRLKELESRLQ	GlyGly (K)	3.0136	6.4291e-09	3.63295e-08
Q12772	SREBF2	14DaysPI / 14DaysDMSO	Sterol regulatory element-binding protein 2	RNA polymerase II core promoter proximal region sequence-specific DNA binding,transcriptional repressor activity, RNA polymerase II core promoter proximal region sequence-specific binding,protein binding,protein C-terminus binding,protein dimerization activity,E-box binding,C-8 sterol isomerase activity	Q12772_K865_M1	LSRSSVLKSALGPDI	GlyGly (K)	5.28767	6.44747e-09	3.64151e-08
O75575	CRCP	14DaysPI / 14DaysDMSO	DNA-directed RNA polymerase III subunit RPC9	nucleotide binding,calcitonin gene-related peptide receptor activity,DNA-directed RNA polymerase activity,protein binding,RNA polymerase III activity	O75575_K74_M1	REFLTALKSHKLTKA	GlyGly (K)	4.52383	6.48295e-09	3.65609e-08
O60524	NEMF	14DaysPI / 14DaysDMSO	Nuclear export mediator factor NEMF		O60524_K555_M1	QQNEIIVKRYLTPGD	GlyGly (K)	2.23657	6.49515e-09	3.66109e-08
Q12772	SREBF2	14DaysPI / 14DaysDMSO	Sterol regulatory element-binding protein 2	RNA polymerase II core promoter proximal region sequence-specific DNA binding,transcriptional repressor activity, RNA polymerase II core promoter proximal region sequence-specific binding,protein binding,protein C-terminus binding,protein dimerization activity,E-box binding,C-8 sterol isomerase activity	Q12772_K907_M1	TKVERIPKALEVTES	GlyGly (K)	5.35797	6.50392e-09	3.66505e-08
Q96Q42	ALS2	14DaysPI / 14DaysDMSO	Alsin	protein binding,Rab guanyl-nucleotide exchange factor activity,Rab GTPase binding,Rac guanyl-nucleotide exchange factor activity,protein homodimerization activity,protein serine/threonine kinase activator activity,guanyl-nucleotide exchange factor activity	Q96Q42_K677_M1	ISRVTAGKDSYLALV	GlyGly (K)	2.90031	6.52866e-09	3.67521e-08
O75643	SNRNP200	14DaysPI / 14DaysDMSO	U5 small nuclear ribonucleoprotein 200 kDa helicase	RNA binding,ATP-dependent RNA helicase activity,protein binding,ATP binding,ATP-dependent helicase activity,identical protein binding	O75643_K1883_M1	PHKLNNPKFNDPHVK	GlyGly (K)	4.29903	6.54678e-09	3.68328e-08
P33176	KIF5B	14DaysPI / 14DaysDMSO	Kinesin-1 heavy chain	microtubule motor activity,protein binding,ATP binding,microtubule binding,JUN kinase binding,ATP-dependent microtubule motor activity, plus-end-directed,identical protein binding,cadherin binding,microtubule lateral binding	P33176_K159_M1	NLSVHEDKNRVPYVK	GlyGly (K)	3.42479	6.57468e-09	3.69608e-08
P43308	SSR2	14DaysPI / 14DaysDMSO	Translocon-associated protein subunit beta	protein binding	P43308_K27_M1	GARLLASKSLLNRYA	GlyGly (K)	5.1843	6.58496e-09	3.70054e-08
O95071	UBR5	14DaysPI / 14DaysDMSO	E3 ubiquitin-protein ligase UBR5	RNA binding,ubiquitin-protein transferase activity,protein binding,zinc ion binding,ubiquitin-ubiquitin ligase activity,ubiquitin binding	O95071_K720_M1	IDELQVVKTGGTPKV	GlyGly (K)	2.47998	6.59028e-09	3.70296e-08
P41250	GARS1	14DaysPI / 14DaysDMSO	Glycine--tRNA ligase	bis(5'-nucleosyl)-tetraphosphatase (asymmetrical) activity,glycine-tRNA ligase activity,protein binding,ATP binding,identical protein binding,protein dimerization activity	P41250_K501_M1	VVQFEPSKGAIGKAY	GlyGly (K)	4.21389	6.60127e-09	3.70719e-08
Q96GX2	ATXN7L3B	14DaysPI / 14DaysDMSO	Ataxin-7-like protein 3B	protein binding	Q96GX2_K67_M1	GIQPVEDKGACRLPL	GlyGly (K)	3.6185	6.61156e-09	3.71161e-08
Q9BXC9	BBS2	14DaysPI / 14DaysDMSO	Bardet-Biedl syndrome 2 protein	RNA polymerase II repressing transcription factor binding,protein binding	Q9BXC9_K345_M1	IRELSQKKQNLLLEL	GlyGly (K)	2.31597	6.6158e-09	3.71349e-08
Q6IN85	PPP4R3A	14DaysPI / 14DaysDMSO	Serine/threonine-protein phosphatase 4 regulatory subunit 3A		Q6IN85_K566_M1	KRKIIGLKDEFYNRY	GlyGly (K)	2.6703	6.61847e-09	3.71466e-08
Q3ZCQ8	TIMM50	14DaysPI / 14DaysDMSO	Mitochondrial import inner membrane translocase subunit TIM50	RNA binding,phosphoprotein phosphatase activity,protein serine/threonine phosphatase activity,protein tyrosine phosphatase activity,interleukin-2 receptor binding,protein binding,ribonucleoprotein complex binding	Q3ZCQ8_K331_M1	QRLAELSKSNKQNLF	GlyGly (K)	3.2016	6.64589e-09	3.72649e-08
P30876	POLR2B	14DaysPI / 14DaysDMSO	DNA-directed RNA polymerase II subunit RPB2	DNA binding,chromatin binding,RNA binding,protein binding,ribonucleoside binding,metal ion binding,RNA polymerase II activity	P30876_K1143_M1	ECRGCRNKTQISLVR	GlyGly (K)	2.98604	6.69821e-09	3.74865e-08
Q13200	PSMD2	14DaysPI / 14DaysDMSO	26S proteasome non-ATPase regulatory subunit 2	protein binding,enzyme regulator activity,endopeptidase activity	Q13200_K858_M1	DVVGQAGKPKTITGF	GlyGly (K)	3.96841	6.70534e-09	3.7514e-08
Q6P2Q9	PRPF8	14DaysPI / 14DaysDMSO	Pre-mRNA-processing-splicing factor 8	second spliceosomal transesterification activity,RNA binding,protein binding,U6 snRNA binding,U1 snRNA binding,U2 snRNA binding,U5 snRNA binding,K63-linked polyubiquitin binding,pre-mRNA intronic binding	Q6P2Q9_K1012_M1	IADYMTAKNNVVINY	GlyGly (K)	5.12245	6.71047e-09	3.75343e-08
O75534	CSDE1	14DaysPI / 14DaysDMSO	Cold shock domain-containing protein E1	DNA binding,RNA binding,protein binding	O75534_K743_M1	WRVCEGPKAVAAPRP	GlyGly (K)	2.27467	6.71347e-09	3.75445e-08
P49589	CARS1	14DaysPI / 14DaysDMSO	Cysteine--tRNA ligase, cytoplasmic	tRNA binding,cysteine-tRNA ligase activity,protein binding,ATP binding,protein homodimerization activity,metal ion binding	P49589_K168_M1	LATEPLEKAVQSRLT	GlyGly (K)	6.24474	6.7165e-09	3.75573e-08
O60336	MAPKBP1	14DaysPI / 14DaysDMSO	Mitogen-activated protein kinase-binding protein 1	RNA binding,protein binding	O60336_K649_M1	IFNISSGKQKKLFKG	GlyGly (K)	2.9087	6.72783e-09	3.75976e-08
Q9NU22	MDN1	14DaysPI / 14DaysDMSO	Midasin	protein binding,ATP binding,ATPase activity,unfolded protein binding	Q9NU22_K81_M1	ERNAEAIKAGGQINH	GlyGly (K)	3.17683	6.73414e-09	3.76234e-08
O60313	OPA1	14DaysPI / 14DaysDMSO	Dynamin-like 120 kDa protein, mitochondrial	magnesium ion binding,GTPase activity,protein binding,GTP binding,microtubule binding,kinase binding,phosphatidic acid binding,cardiolipin binding	O60313_K25_M1	VKHSSGIKGSLPLQK	GlyGly (K)	5.62104	6.76561e-09	3.77624e-08
Q15393	SF3B3	14DaysPI / 14DaysDMSO	Splicing factor 3B subunit 3	RNA binding,protein binding,protein complex binding	Q15393_K137_M1	VMISAIEKQKLVYIL	GlyGly (K)	3.18064	6.78766e-09	3.78578e-08
Q15526	SURF1	14DaysPI / 14DaysDMSO	Surfeit locus protein 1	cytochrome-c oxidase activity,protein binding	Q15526_K121_M1	NLEYRPVKVRGCFDH	GlyGly (K)	2.92305	6.79385e-09	3.78871e-08
Q6PML9	SLC30A9	14DaysPI / 14DaysDMSO	Zinc transporter 9	chromatin binding,transcription factor activity, sequence-specific DNA binding,cation transmembrane transporter activity,ligand-dependent nuclear receptor binding,ligand-dependent nuclear receptor transcription coactivator activity	Q6PML9_K487_M1	ATDLGLGKVRFKAEV	GlyGly (K)	5.09054	6.79509e-09	3.78909e-08
A0AVT1	UBA6	14DaysPI / 14DaysDMSO	Ubiquitin-like modifier-activating enzyme 6	ubiquitin activating enzyme activity,protein binding,ATP binding,FAT10 activating enzyme activity	A0AVT1_K796_M1	EVKIQEFKPSNKVVQ	GlyGly (K)	3.03482	6.83111e-09	3.80387e-08
Q8IZD4	DCP1B	14DaysPI / 14DaysDMSO	mRNA-decapping enzyme 1B	mRNA binding,protein binding,enzyme activator activity,hydrolase activity,enzyme regulator activity	Q8IZD4_K12_M1	AAGGLVGKGRDISLA	GlyGly (K)	3.6764	6.83801e-09	3.80721e-08
Q9BVI4	NOC4L	14DaysPI / 14DaysDMSO	Nucleolar complex protein 4 homolog	RNA binding,protein binding	Q9BVI4_K138_M1	AHPLEKSKWEGNYLF	GlyGly (K)	5.45375	6.85808e-09	3.81569e-08
O15075	DCLK1	14DaysPI / 14DaysDMSO	Serine/threonine-protein kinase DCLK1	protein kinase activity,protein serine/threonine kinase activity,receptor signaling protein activity,ATP binding	O15075_K180_M1	PSEVRENKDFIRPKL	GlyGly (K)	4.1107	6.92508e-09	3.84333e-08
Q9Y263	PLAA	14DaysPI / 14DaysDMSO	Phospholipase A-2-activating protein	protein binding,phospholipase A2 activator activity,ubiquitin binding	Q9Y263_K173_M1	MLTGSADKTVKLWKA	GlyGly (K)	6.50786	6.92768e-09	3.84454e-08
O15534	PER1	14DaysPI / 14DaysDMSO	Period circadian protein homolog 1	RNA polymerase II core promoter proximal region sequence-specific DNA binding,transcription factor activity, transcription factor binding,protein binding,transcription factor binding,kinase binding,chromatin DNA binding,ubiquitin protein ligase binding,E-box binding	O15534_K324_M1	RLTPYVTKIRVSDGA	GlyGly (K)	4.64316	6.9371e-09	3.84778e-08
Q92900	UPF1	14DaysPI / 14DaysDMSO	Regulator of nonsense transcripts 1	chromatin binding,RNA binding,ATP-dependent RNA helicase activity,helicase activity,protein binding,ATP binding,zinc ion binding,telomeric DNA binding	Q92900_K786_M1	TEAANVEKITTKLLK	GlyGly (K)	3.6174	6.96002e-09	3.85726e-08
Q8NFG4	FLCN	14DaysPI / 14DaysDMSO	Folliculin	guanyl-nucleotide exchange factor activity,protein binding,protein complex binding	Q8NFG4_K203_M1	IIDELQGKALKVFEA	GlyGly (K)	3.53363	6.9734e-09	3.86324e-08
Q7L5N1	COPS6	14DaysPI / 14DaysDMSO	COP9 signalosome complex subunit 6	protein binding	Q7L5N1_K75_M1	VIGALIGKQEGRNIE	GlyGly (K)	6.93013	6.97507e-09	3.86399e-08
Q7L576	CYFIP1	14DaysPI / 14DaysDMSO	Cytoplasmic FMR1-interacting protein 1	RNA 7-methylguanosine cap binding,protein binding,protein complex binding,Rac GTPase binding,actin filament binding	Q7L576_K751_M1	NRYETLLKQRHVQLL	GlyGly (K)	6.04265	6.9866e-09	3.86921e-08
[truncated: 36,858 more rows]

## Sheet: Ub_14D_AI
#Spectronaut Candidates table output
[truncated: 38,364 more rows]

## Sheet: Ub_14D_PAI
#Spectronaut Candidates table output
[truncated: 38,364 more rows]

## Sheet: Ub_7D_PI
#Spectronaut Candidates table output
[truncated: 38,364 more rows]

## Sheet: Ub_7D_AI
#Spectronaut Candidates table output
[truncated: 38,364 more rows]

## Sheet: Ub_7D_PAI
#Spectronaut Candidates table output
[truncated: 38,364 more rows]

## Sheet: Proteome_14D_PI
#Spectronaut Candidates table output
[truncated: 5,239 more rows]

[truncated: 5 more sheets: Proteome_14D_AI, Proteome_14D_PAI, Proteome_7D_PI, Proteome_7D_AI, Proteome_7D_PAI]
