# Supplementary material for: Aging and diet alter the protein ubiquitylation landscape in the mouse brain
Source: Nat Commun. 2025 Jun 6;16:5266. doi: 10.1038/s41467-025-60542-6 (PMC12144301; doi:10.1038/s41467-025-60542-6)
Supplement: Supplementary file 7 — Supplementary Data 5 [file 41467_2025_60542_MOESM7_ESM.xlsx]

## Sheet: Column Key
	Column header	Meaning
	ptm.pos.Hs	Modified residue position in human protein primary sequence
	ptm.pos.Mm	Modified residue position in mouse protein primary sequence
	ptm.pos.Nf	Modified residue position in killifish protein primary sequence
	comp.Hs	Comparison in iNeurons dataset
	logFC.Hs	Log2 Fold-change of ubiquitylated peptide in iNeurons (Not corrected)
	logFC.Mm	Log2 Fold-change of ubiquitylated peptide in Old / Young mouse brain after correction for protein abundance
	logFC.Nf	Log2 Fold-change of ubiquitylated peptide in Old / Young killifish brain after correction for protein abundance
	pval.Hs	P.value for differential ubiquitylation analysis (iNeurons)
	pval.Mm	P.value for differential ubiquitylation analysis after correction for protein abundances (mouse)
	pval.Nf	P.value for differential ubiquitylation analysis after correction for protein abundances (killifish)
	adj.pval.Hs	Adjusted P.value for differential ubiquitylation analysis (iNeurons)
	adj.pval.Mm	Adjusted P.value for differential ubiquitylation analysis after correction for protein abundances (mouse)
	adj.pval.Nf	Adjusted P.value for differential ubiquitylation analysis after correction for protein abundances (killifish)
	human.gene.symbol	Human gene symbol
	nd.related	Is protein genetically link to neurodegenerative disorder ?

## Sheet: Ubi Sites Comparison
ptm.pos.Hs	ptm.pos.Mm	ptm.pos.Nf	comp.Hs	logFC.Hs	logFC.Mm	logFC.Nf	pval.Hs	pval.Mm	pval.Nf	adj.pval.Hs	adj.pval.Mm	adj.pval.Nf	human.gene.symbol	nd.related
Q8IZY2_K1039			14DaysPI / 14DaysDMSO	2.4743			0.00525591			0.00175846			ABCA7	TRUE
Q8IZY2_K1039			7DaysPI / 7DaysDMSO	1.32769			0.0224765			0.00622041			ABCA7	TRUE
Q8IZY2_K1039			7DaysAI / 7DaysDMSO	-0.502541			4.39787e-05			3.46456e-05			ABCA7	TRUE
Q8IZY2_K1039			14DaysAI / 14DaysDMSO	0.0715182			0.440193			0.0893241			ABCA7	TRUE
Q8IZY2_K1039			7DaysPAI / 7DaysDMSO	1.71108			0.0557068			0.0139141			ABCA7	TRUE
Q8IZY2_K1039			14DaysPAI / 14DaysDMSO	2.59547			0.00248469			0.00092969			ABCA7	TRUE
Q8IZY2_K1227			14DaysPI / 14DaysDMSO	1.49193			0.00223071			0.000848947			ABCA7	TRUE
Q8IZY2_K1227			7DaysPI / 7DaysDMSO	3.61616			8.56577e-05			5.87821e-05			ABCA7	TRUE
Q8IZY2_K1227			14DaysAI / 14DaysDMSO	0.258174			0.577414			0.113578			ABCA7	TRUE
Q8IZY2_K1227			7DaysAI / 7DaysDMSO	1.84902			5.47514e-05			4.1215e-05			ABCA7	TRUE
Q8IZY2_K1227			14DaysPAI / 14DaysDMSO	1.81337			6.50216e-06			7.72393e-06			ABCA7	TRUE
Q8IZY2_K1227			7DaysPAI / 7DaysDMSO	4.14528			3.46718e-06			4.71919e-06			ABCA7	TRUE
Q8IZY2_K127			14DaysPI / 14DaysDMSO	3.75291			0.00212164			0.000813713			ABCA7	TRUE
Q8IZY2_K127			7DaysPI / 7DaysDMSO	1.71194			0.000152188			9.3131e-05			ABCA7	TRUE
Q8IZY2_K127			14DaysAI / 14DaysDMSO	0.149807			0.0323369			0.00858122			ABCA7	TRUE
Q8IZY2_K127			7DaysAI / 7DaysDMSO	-0.538614			8.4956e-06			9.52493e-06			ABCA7	TRUE
Q8IZY2_K127			7DaysPAI / 7DaysDMSO	1.00076			0.000641919			0.000300368			ABCA7	TRUE
Q8IZY2_K127			14DaysPAI / 14DaysDMSO	3.98414			0.0046584			0.001586			ABCA7	TRUE
Q8IZY2_K1800			14DaysPI / 14DaysDMSO	0.340284			0.51626			0.102891			ABCA7	TRUE
Q8IZY2_K1800			7DaysPI / 7DaysDMSO	1.33629			0.151623			0.0342467			ABCA7	TRUE
Q8IZY2_K1800			14DaysAI / 14DaysDMSO	-1.30913			0.000349919			0.000182588			ABCA7	TRUE
Q8IZY2_K1800			7DaysAI / 7DaysDMSO	-0.493813			0.345105			0.071871			ABCA7	TRUE
Q8IZY2_K1800			7DaysPAI / 7DaysDMSO	0.602019			0.306767			0.0646681			ABCA7	TRUE
Q8IZY2_K1800			14DaysPAI / 14DaysDMSO	1.41762			0.117176			0.0271341			ABCA7	TRUE
Q8IZY2_K909			7DaysPI / 7DaysDMSO	2.476			1.67115e-05			1.6174e-05			ABCA7	TRUE
Q8IZY2_K909			14DaysAI / 14DaysDMSO	1.14951			0.00196359			0.000762483			ABCA7	TRUE
Q8IZY2_K909			7DaysPAI / 7DaysDMSO	2.99572			3.5855e-05			2.9494e-05			ABCA7	TRUE
Q8IZY2_K909			14DaysPI / 14DaysDMSO	0.439066			0.00132644			0.000548444			ABCA7	TRUE
Q8IZY2_K909			7DaysAI / 7DaysDMSO	3.38392			0.00134541			0.000555			ABCA7	TRUE
Q8IZY2_K909			14DaysPAI / 14DaysDMSO	0.539516			0.000341737			0.000179097			ABCA7	TRUE
Q8IZY2_K932			14DaysPI / 14DaysDMSO	2.32204			7.6102e-08			2.4519e-07			ABCA7	TRUE
Q8IZY2_K932			7DaysPI / 7DaysDMSO	1.82337			0.000482673			0.000237537			ABCA7	TRUE
Q8IZY2_K932			14DaysAI / 14DaysDMSO	0.693283			0.00626967			0.00204635			ABCA7	TRUE
Q8IZY2_K932			7DaysAI / 7DaysDMSO	0.786527			0.011374			0.00342641			ABCA7	TRUE
Q8IZY2_K932			7DaysPAI / 7DaysDMSO	0.968738			0.000438345			0.000219535			ABCA7	TRUE
Q8IZY2_K932			14DaysPAI / 14DaysDMSO	2.38726			5.33488e-06			6.61514e-06			ABCA7	TRUE
P11117_K153			14DaysPI / 14DaysDMSO	3.69198			0.000249942			0.000138888			ACP2	TRUE
P11117_K153			7DaysPI / 7DaysDMSO	4.28062			0.000837002			0.000373933			ACP2	TRUE
P11117_K153			14DaysAI / 14DaysDMSO	-0.320428			8.05329e-07			1.51341e-06			ACP2	TRUE
P11117_K153			7DaysAI / 7DaysDMSO	0.488727			3.40505e-07			7.78028e-07			ACP2	TRUE
P11117_K153			7DaysPAI / 7DaysDMSO	3.41602			8.2754e-05			5.71919e-05			ACP2	TRUE
P11117_K153			14DaysPAI / 14DaysDMSO	3.12769			3.98542e-06			5.2626e-06			ACP2	TRUE
P11117_K53			14DaysPI / 14DaysDMSO	1.16741			0.0463922			0.0118203			ACP2	TRUE
P11117_K53			7DaysPI / 7DaysDMSO	-1.00497			0.220586			0.0480445			ACP2	TRUE
P11117_K53			14DaysAI / 14DaysDMSO	0.496814			0.0142947			0.00418151			ACP2	TRUE
P11117_K53			7DaysAI / 7DaysDMSO	-0.42483			0.0417274			0.0107572			ACP2	TRUE
P11117_K53			7DaysPAI / 7DaysDMSO	-0.558739			0.608122			0.118851			ACP2	TRUE
P11117_K53			14DaysPAI / 14DaysDMSO	1.10334			0.0214964			0.00598092			ACP2	TRUE
O14672_K45			14DaysPI / 14DaysDMSO	1.87844			0.0258774			0.00704443			ADAM10	TRUE
O14672_K45			7DaysPI / 7DaysDMSO	0.753712			0.0683528			0.0167057			ADAM10	TRUE
O14672_K45			14DaysAI / 14DaysDMSO	0.279455			0.061845			0.0152759			ADAM10	TRUE
O14672_K45			7DaysPAI / 7DaysDMSO	0.508157			0.00569371			0.00188339			ADAM10	TRUE
O14672_K45			7DaysAI / 7DaysDMSO	-0.009402			0.947851			0.173936			ADAM10	TRUE
O14672_K45			14DaysPAI / 14DaysDMSO	1.45256			0.00085389			0.000380166			ADAM10	TRUE
O14672_K714	O35598_K715_M1		7DaysAI / 7DaysDMSO	1.49835	1.20988		0.191005	0.0853983		0.0421823	0.207262		ADAM10	TRUE
O14672_K714	O35598_K715_M1		14DaysPI / 14DaysDMSO	-1.47564	1.20988		0.0243075	0.0853983		0.00666505	0.207262		ADAM10	TRUE
O14672_K714	O35598_K715_M1		7DaysPI / 7DaysDMSO	-4.00709	1.20988		4.89194e-07	0.0853983		1.02895e-06	0.207262		ADAM10	TRUE
O14672_K714	O35598_K715_M1		7DaysPAI / 7DaysDMSO	0.797045	1.20988		0.00612261	0.0853983		0.00200476	0.207262		ADAM10	TRUE
O14672_K714	O35598_K715_M1		14DaysAI / 14DaysDMSO	0.298684	1.20988		0.743121	0.0853983		0.141548	0.207262		ADAM10	TRUE
O14672_K714	O35598_K715_M1		14DaysPAI / 14DaysDMSO	-0.903609	1.20988		0.113363	0.0853983		0.0263353	0.207262		ADAM10	TRUE
O14672_K721			14DaysPI / 14DaysDMSO	-0.474005			0.424891			0.0865615			ADAM10	TRUE
O14672_K721			7DaysPI / 7DaysDMSO	1.16071			7.01982e-09			3.88213e-08			ADAM10	TRUE
O14672_K721			14DaysAI / 14DaysDMSO	0.205173			0.862914			0.160849			ADAM10	TRUE
O14672_K721			7DaysAI / 7DaysDMSO	2.90098			2.63806e-06			3.8138e-06			ADAM10	TRUE
O14672_K721			7DaysPAI / 7DaysDMSO	0.761086			3.33627e-08			1.29419e-07			ADAM10	TRUE
O14672_K721			14DaysPAI / 14DaysDMSO	-1.46665			0.0523562			0.0131646			ADAM10	TRUE
O95831_K109			14DaysPI / 14DaysDMSO	1.81203			3.02954e-05			2.58357e-05			AIFM1	TRUE
O95831_K109			7DaysPI / 7DaysDMSO	1.80589			0.000485048			0.000238489			AIFM1	TRUE
O95831_K109			14DaysAI / 14DaysDMSO	2.30176			0.00987592			0.00303052			AIFM1	TRUE
O95831_K109			7DaysAI / 7DaysDMSO	3.50635			0.00391126			0.00136611			AIFM1	TRUE
O95831_K109			7DaysPAI / 7DaysDMSO	2.7346			0.000176153			0.000104683			AIFM1	TRUE
O95831_K109			14DaysPAI / 14DaysDMSO	1.64091			4.36862e-07			9.42998e-07			AIFM1	TRUE
O95831_K518			14DaysPI / 14DaysDMSO	2.02271			1.10767e-06			1.94038e-06			AIFM1	TRUE
O95831_K518			7DaysPI / 7DaysDMSO	1.9756			1.41015e-06			2.34049e-06			AIFM1	TRUE
O95831_K518			14DaysAI / 14DaysDMSO	2.78076			0.000643628			0.000301031			AIFM1	TRUE
O95831_K518			7DaysAI / 7DaysDMSO	4.98668			4.80803e-05			3.71802e-05			AIFM1	TRUE
O95831_K518			7DaysPAI / 7DaysDMSO	3.24255			1.21292e-06			2.08236e-06			AIFM1	TRUE
O95831_K518			14DaysPAI / 14DaysDMSO	2.14228			3.28945e-08			1.28019e-07			AIFM1	TRUE
Q01484_K118	Q8C8R3_K118_M1		14DaysAI / 14DaysDMSO	1.749	-3.32734		0.3849	0.161679		0.0792524	0.318862		ANK2	TRUE
Q01484_K118	Q8C8R3_K118_M1		14DaysPAI / 14DaysDMSO	-0.424148	-3.32734		0.0274114	0.161679		0.00741247	0.318862		ANK2	TRUE
Q01484_K118	Q8C8R3_K118_M1		14DaysPI / 14DaysDMSO	-0.572414	-3.32734		0.0198739	0.161679		0.00558221	0.318862		ANK2	TRUE
Q01484_K118	Q8C8R3_K118_M1		7DaysAI / 7DaysDMSO	-2.13737	-3.32734		0.00315531	0.161679		0.00113807	0.318862		ANK2	TRUE
Q01484_K118	Q8C8R3_K118_M1		7DaysPI / 7DaysDMSO	-1.69982	-3.32734		0.0024667	0.161679		0.000923937	0.318862		ANK2	TRUE
Q01484_K118	Q8C8R3_K118_M1		7DaysPAI / 7DaysDMSO	-1.53091	-3.32734		0.00570774	0.161679		0.00188743	0.318862		ANK2	TRUE
Q01484_K1213	Q8C8R3_K1180_M1	Nfu_p_1_032817_K1227_M1;Nfu_p_1_032818_K1175_M1;Nfu_p_1_032819_K1231_M1;Nfu_p_1_032820_K1187_M1;Nfu_p_1_032821_K1230_M1;Nfu_p_1_032822_K1219_M1	14DaysAI / 14DaysDMSO	-2.44524	0.221651	-1.51527	0.0137839	0.375583	0.0541433	0.00405082	0.553089	0.270478	ANK2	TRUE
Q01484_K1213	Q8C8R3_K1180_M1	Nfu_p_1_053954_K1193_M1	14DaysAI / 14DaysDMSO	-2.44524	0.221651	-1.7929	0.0137839	0.375583	0.059785	0.00405082	0.553089	0.281785	ANK2	TRUE
Q01484_K1213	Q8C8R3_K1180_M1	Nfu_p_1_032817_K1227_M1;Nfu_p_1_032818_K1175_M1;Nfu_p_1_032819_K1231_M1;Nfu_p_1_032820_K1187_M1;Nfu_p_1_032821_K1230_M1;Nfu_p_1_032822_K1219_M1	7DaysPAI / 7DaysDMSO	-0.693927	0.221651	-1.51527	0.0901329	0.375583	0.0541433	0.0214172	0.553089	0.270478	ANK2	TRUE
Q01484_K1213	Q8C8R3_K1180_M1	Nfu_p_1_053954_K1193_M1	7DaysPAI / 7DaysDMSO	-0.693927	0.221651	-1.7929	0.0901329	0.375583	0.059785	0.0214172	0.553089	0.281785	ANK2	TRUE
Q01484_K1213	Q8C8R3_K1180_M1	Nfu_p_1_032817_K1227_M1;Nfu_p_1_032818_K1175_M1;Nfu_p_1_032819_K1231_M1;Nfu_p_1_032820_K1187_M1;Nfu_p_1_032821_K1230_M1;Nfu_p_1_032822_K1219_M1	14DaysPI / 14DaysDMSO	-0.653827	0.221651	-1.51527	0.356414	0.375583	0.0541433	0.0739812	0.553089	0.270478	ANK2	TRUE
Q01484_K1213	Q8C8R3_K1180_M1	Nfu_p_1_053954_K1193_M1	14DaysPI / 14DaysDMSO	-0.653827	0.221651	-1.7929	0.356414	0.375583	0.059785	0.0739812	0.553089	0.281785	ANK2	TRUE
Q01484_K1213	Q8C8R3_K1180_M1	Nfu_p_1_032817_K1227_M1;Nfu_p_1_032818_K1175_M1;Nfu_p_1_032819_K1231_M1;Nfu_p_1_032820_K1187_M1;Nfu_p_1_032821_K1230_M1;Nfu_p_1_032822_K1219_M1	14DaysPAI / 14DaysDMSO	-1.45966	0.221651	-1.51527	0.139399	0.375583	0.0541433	0.0317462	0.553089	0.270478	ANK2	TRUE
Q01484_K1213	Q8C8R3_K1180_M1	Nfu_p_1_053954_K1193_M1	14DaysPAI / 14DaysDMSO	-1.45966	0.221651	-1.7929	0.139399	0.375583	0.059785	0.0317462	0.553089	0.281785	ANK2	TRUE
Q01484_K1213	Q8C8R3_K1180_M1	Nfu_p_1_032817_K1227_M1;Nfu_p_1_032818_K1175_M1;Nfu_p_1_032819_K1231_M1;Nfu_p_1_032820_K1187_M1;Nfu_p_1_032821_K1230_M1;Nfu_p_1_032822_K1219_M1	7DaysPI / 7DaysDMSO	0.101429	0.221651	-1.51527	0.0438469	0.375583	0.0541433	0.0112413	0.553089	0.270478	ANK2	TRUE
Q01484_K1213	Q8C8R3_K1180_M1	Nfu_p_1_053954_K1193_M1	7DaysPI / 7DaysDMSO	0.101429	0.221651	-1.7929	0.0438469	0.375583	0.059785	0.0112413	0.553089	0.281785	ANK2	TRUE
Q01484_K1213	Q8C8R3_K1180_M1	Nfu_p_1_032817_K1227_M1;Nfu_p_1_032818_K1175_M1;Nfu_p_1_032819_K1231_M1;Nfu_p_1_032820_K1187_M1;Nfu_p_1_032821_K1230_M1;Nfu_p_1_032822_K1219_M1	7DaysAI / 7DaysDMSO	-1.7339	0.221651	-1.51527	2.57645e-05	0.375583	0.0541433	2.2733e-05	0.553089	0.270478	ANK2	TRUE
Q01484_K1213	Q8C8R3_K1180_M1	Nfu_p_1_053954_K1193_M1	7DaysAI / 7DaysDMSO	-1.7339	0.221651	-1.7929	2.57645e-05	0.375583	0.059785	2.2733e-05	0.553089	0.281785	ANK2	TRUE
Q01484_K1356			14DaysPI / 14DaysDMSO	-2.25764			0.00329712			0.00118133			ANK2	TRUE
Q01484_K1356			7DaysPI / 7DaysDMSO	0.264402			0.731173			0.139568			ANK2	TRUE
Q01484_K1356			14DaysAI / 14DaysDMSO	-1.96923			0.00894089			0.00278044			ANK2	TRUE
Q01484_K1356			7DaysAI / 7DaysDMSO	-1.35592			0.0205672			0.00575291			ANK2	TRUE
Q01484_K1356			7DaysPAI / 7DaysDMSO	0.181374			0.686083			0.132086			ANK2	TRUE
Q01484_K1356			14DaysPAI / 14DaysDMSO	-1.27962			0.0289767			0.00778645			ANK2	TRUE
Q01484_K1416			14DaysPI / 14DaysDMSO	-0.00692735			0.261352			0.0559902			ANK2	TRUE
Q01484_K1416			7DaysPI / 7DaysDMSO	2.06313			0.000310155			0.000165545			ANK2	TRUE
Q01484_K1416			14DaysAI / 14DaysDMSO	-1.67541			0.0110686			0.00334631			ANK2	TRUE
Q01484_K1416			7DaysAI / 7DaysDMSO	1.85595			3.36647e-05			2.80713e-05			ANK2	TRUE
Q01484_K1416			7DaysPAI / 7DaysDMSO	1.62188			0.000157981			9.59366e-05			ANK2	TRUE
Q01484_K1416			14DaysPAI / 14DaysDMSO	-0.433808			0.128568			0.029507			ANK2	TRUE
Q01484_K15			14DaysPI / 14DaysDMSO	-3.14911			0.00109278			0.000466559			ANK2	TRUE
Q01484_K15			7DaysPI / 7DaysDMSO	-3.28094			0.0118329			0.00354637			ANK2	TRUE
Q01484_K15			14DaysAI / 14DaysDMSO	-1.64954			0.0168377			0.00482658			ANK2	TRUE
Q01484_K15			7DaysAI / 7DaysDMSO	-3.47329			0.00773501			0.00245285			ANK2	TRUE
Q01484_K15			7DaysPAI / 7DaysDMSO	-2.48285			0.0290899			0.00781355			ANK2	TRUE
Q01484_K15			14DaysPAI / 14DaysDMSO	-3.39845			0.000605679			0.000286337			ANK2	TRUE
Q01484_K1528			7DaysAI / 7DaysDMSO	-0.323847			0.0456941			0.0116619			ANK2	TRUE
Q01484_K1528			7DaysPAI / 7DaysDMSO	-0.0775255			0.194526			0.0428838			ANK2	TRUE
Q01484_K1528			14DaysPAI / 14DaysDMSO	-0.985869			0.0306188			0.00817662			ANK2	TRUE
Q01484_K1528			14DaysPI / 14DaysDMSO	0.103534			0.9738			0.177876			ANK2	TRUE
Q01484_K1528			7DaysPI / 7DaysDMSO	-0.0731611			0.17578			0.0391335			ANK2	TRUE
Q01484_K1528			14DaysAI / 14DaysDMSO	-0.706972			0.866893			0.161472			ANK2	TRUE
Q01484_K1539			7DaysPI / 7DaysDMSO	0.718931			0.482979			0.0969833			ANK2	TRUE
Q01484_K1539			14DaysPI / 14DaysDMSO	-0.36232			0.0648459			0.0159382			ANK2	TRUE
Q01484_K1539			14DaysAI / 14DaysDMSO	-0.877859			0.479508			0.096364			ANK2	TRUE
Q01484_K1539			7DaysAI / 7DaysDMSO	-4.13693			0.000413813			0.000209468			ANK2	TRUE
Q01484_K1539			7DaysPAI / 7DaysDMSO	-2.3314			0.00336403			0.0012018			ANK2	TRUE
Q01484_K1539			14DaysPAI / 14DaysDMSO	-0.773775			0.184167			0.0408156			ANK2	TRUE
Q01484_K1561			14DaysPI / 14DaysDMSO	-2.37951			0.00536858			0.0017904			ANK2	TRUE
Q01484_K1561			7DaysPI / 7DaysDMSO	-1.29017			0.000353513			0.000184102			ANK2	TRUE
Q01484_K1561			14DaysAI / 14DaysDMSO	-1.08579			0.422711			0.0861641			ANK2	TRUE
Q01484_K1561			7DaysAI / 7DaysDMSO	-2.87456			6.97425e-07			1.3534e-06			ANK2	TRUE
Q01484_K1561			14DaysPAI / 14DaysDMSO	-1.31511			0.0223781			0.0061965			ANK2	TRUE
Q01484_K1561			7DaysPAI / 7DaysDMSO	-1.46989			9.25941e-06			1.01891e-05			ANK2	TRUE
Q01484_K2149			14DaysPI / 14DaysDMSO	-2.90239			0.019996			0.00561244			ANK2	TRUE
Q01484_K2149			7DaysPI / 7DaysDMSO	-0.82405			0.256165			0.0549864			ANK2	TRUE
Q01484_K2149			14DaysAI / 14DaysDMSO	-0.206369			0.794815			0.149995			ANK2	TRUE
Q01484_K2149			7DaysAI / 7DaysDMSO	-1.17444			0.0260736			0.0070917			ANK2	TRUE
Q01484_K2149			7DaysPAI / 7DaysDMSO	-0.894003			0.176954			0.0393702			ANK2	TRUE
Q01484_K2149			14DaysPAI / 14DaysDMSO	-3.07359			0.0151576			0.00440235			ANK2	TRUE
Q01484_K223			14DaysPI / 14DaysDMSO	-1.53373			0.033028			0.00874321			ANK2	TRUE
Q01484_K223			7DaysPI / 7DaysDMSO	-2.20909			0.102098			0.0239647			ANK2	TRUE
Q01484_K223			14DaysAI / 14DaysDMSO	-0.906277			0.173885			0.0387517			ANK2	TRUE
Q01484_K223			7DaysAI / 7DaysDMSO	-2.42741			0.0755857			0.0182859			ANK2	TRUE
Q01484_K223			7DaysPAI / 7DaysDMSO	-0.904359			0.362041			0.0750245			ANK2	TRUE
Q01484_K223			14DaysPAI / 14DaysDMSO	-1.53384			0.035076			0.00922301			ANK2	TRUE
Q01484_K2675			7DaysAI / 7DaysDMSO	-2.1949			0.00242417			0.000910443			ANK2	TRUE
Q01484_K2675			7DaysPAI / 7DaysDMSO	-1.9963			0.00275364			0.0010141			ANK2	TRUE
Q01484_K2675			14DaysPAI / 14DaysDMSO	-0.440085			0.289354			0.0613588			ANK2	TRUE
Q01484_K2675			14DaysPI / 14DaysDMSO	0.177568			0.735333			0.140256			ANK2	TRUE
Q01484_K2675			7DaysPI / 7DaysDMSO	-0.855346			0.164286			0.0368129			ANK2	TRUE
Q01484_K2675			14DaysAI / 14DaysDMSO	-1.1094			0.0144239			0.00421464			ANK2	TRUE
Q01484_K275	Q8C8R3_K275_M1	Nfu_p_1_054725_K288_M1;Nfu_p_1_054726_K288_M1;Nfu_p_1_054727_K288_M1;Nfu_p_1_054728_K288_M1;Nfu_p_1_054729_K288_M1;Nfu_p_1_054730_K288_M1;Nfu_p_1_054731_K288_M1;Nfu_p_1_054732_K288_M1;Nfu_p_1_054733_K288_M1;Nfu_p_1_054734_K288_M1;Nfu_p_1_054735_K288_M1;Nfu_p_1_054736_K288_M1;Nfu_p_1_054737_K288_M1;Nfu_p_1_054739_K259_M1;Nfu_p_1_054740_K288_M1;Nfu_p_1_054742_K288_M1;Nfu_p_1_054743_K288_M1;Nfu_p_1_…	14DaysPI / 14DaysDMSO	0.623589	0.255681	1.07513	0.0214829	0.36601	0.0808891	0.00597766	0.542123	0.310148	ANK2	TRUE
Q01484_K275	Q8C8R3_K275_M1	Nfu_p_1_054725_K288_M1;Nfu_p_1_054726_K288_M1;Nfu_p_1_054727_K288_M1;Nfu_p_1_054728_K288_M1;Nfu_p_1_054729_K288_M1;Nfu_p_1_054730_K288_M1;Nfu_p_1_054731_K288_M1;Nfu_p_1_054732_K288_M1;Nfu_p_1_054733_K288_M1;Nfu_p_1_054734_K288_M1;Nfu_p_1_054735_K288_M1;Nfu_p_1_054736_K288_M1;Nfu_p_1_054737_K288_M1;Nfu_p_1_054739_K259_M1;Nfu_p_1_054740_K288_M1;Nfu_p_1_054742_K288_M1;Nfu_p_1_054743_K288_M1;Nfu_p_1_…	7DaysPAI / 7DaysDMSO	3.44712	0.255681	1.07513	3.70612e-09	0.36601	0.0808891	2.37321e-08	0.542123	0.310148	ANK2	TRUE
Q01484_K275	Q8C8R3_K275_M1	Nfu_p_1_054725_K288_M1;Nfu_p_1_054726_K288_M1;Nfu_p_1_054727_K288_M1;Nfu_p_1_054728_K288_M1;Nfu_p_1_054729_K288_M1;Nfu_p_1_054730_K288_M1;Nfu_p_1_054731_K288_M1;Nfu_p_1_054732_K288_M1;Nfu_p_1_054733_K288_M1;Nfu_p_1_054734_K288_M1;Nfu_p_1_054735_K288_M1;Nfu_p_1_054736_K288_M1;Nfu_p_1_054737_K288_M1;Nfu_p_1_054739_K259_M1;Nfu_p_1_054740_K288_M1;Nfu_p_1_054742_K288_M1;Nfu_p_1_054743_K288_M1;Nfu_p_1_…	14DaysPAI / 14DaysDMSO	1.12603	0.255681	1.07513	0.000666537	0.36601	0.0808891	0.000309787	0.542123	0.310148	ANK2	TRUE
Q01484_K275	Q8C8R3_K275_M1	Nfu_p_1_054725_K288_M1;Nfu_p_1_054726_K288_M1;Nfu_p_1_054727_K288_M1;Nfu_p_1_054728_K288_M1;Nfu_p_1_054729_K288_M1;Nfu_p_1_054730_K288_M1;Nfu_p_1_054731_K288_M1;Nfu_p_1_054732_K288_M1;Nfu_p_1_054733_K288_M1;Nfu_p_1_054734_K288_M1;Nfu_p_1_054735_K288_M1;Nfu_p_1_054736_K288_M1;Nfu_p_1_054737_K288_M1;Nfu_p_1_054739_K259_M1;Nfu_p_1_054740_K288_M1;Nfu_p_1_054742_K288_M1;Nfu_p_1_054743_K288_M1;Nfu_p_1_…	14DaysAI / 14DaysDMSO	0.711932	0.255681	1.07513	0.0937804	0.36601	0.0808891	0.022199	0.542123	0.310148	ANK2	TRUE
Q01484_K275	Q8C8R3_K275_M1	Nfu_p_1_054725_K288_M1;Nfu_p_1_054726_K288_M1;Nfu_p_1_054727_K288_M1;Nfu_p_1_054728_K288_M1;Nfu_p_1_054729_K288_M1;Nfu_p_1_054730_K288_M1;Nfu_p_1_054731_K288_M1;Nfu_p_1_054732_K288_M1;Nfu_p_1_054733_K288_M1;Nfu_p_1_054734_K288_M1;Nfu_p_1_054735_K288_M1;Nfu_p_1_054736_K288_M1;Nfu_p_1_054737_K288_M1;Nfu_p_1_054739_K259_M1;Nfu_p_1_054740_K288_M1;Nfu_p_1_054742_K288_M1;Nfu_p_1_054743_K288_M1;Nfu_p_1_…	7DaysPI / 7DaysDMSO	2.80528	0.255681	1.07513	6.22108e-05	0.36601	0.0808891	4.55969e-05	0.542123	0.310148	ANK2	TRUE
Q01484_K275	Q8C8R3_K275_M1	Nfu_p_1_054725_K288_M1;Nfu_p_1_054726_K288_M1;Nfu_p_1_054727_K288_M1;Nfu_p_1_054728_K288_M1;Nfu_p_1_054729_K288_M1;Nfu_p_1_054730_K288_M1;Nfu_p_1_054731_K288_M1;Nfu_p_1_054732_K288_M1;Nfu_p_1_054733_K288_M1;Nfu_p_1_054734_K288_M1;Nfu_p_1_054735_K288_M1;Nfu_p_1_054736_K288_M1;Nfu_p_1_054737_K288_M1;Nfu_p_1_054739_K259_M1;Nfu_p_1_054740_K288_M1;Nfu_p_1_054742_K288_M1;Nfu_p_1_054743_K288_M1;Nfu_p_1_…	7DaysAI / 7DaysDMSO	1.47715	0.255681	1.07513	0.000819163	0.36601	0.0808891	0.000367278	0.542123	0.310148	ANK2	TRUE
Q01484_K28			14DaysPI / 14DaysDMSO	-3.1813			0.0133341			0.00393524			ANK2	TRUE
Q01484_K28			7DaysPI / 7DaysDMSO	-2.11745			0.0184282			0.00522454			ANK2	TRUE
Q01484_K28			14DaysAI / 14DaysDMSO	-2.11298			0.0282199			0.00760598			ANK2	TRUE
Q01484_K28			7DaysAI / 7DaysDMSO	-2.92946			0.00355619			0.00125991			ANK2	TRUE
Q01484_K28			7DaysPAI / 7DaysDMSO	-1.97432			0.0128611			0.00381283			ANK2	TRUE
Q01484_K28			14DaysPAI / 14DaysDMSO	-3.05569			0.0135998			0.0040036			ANK2	TRUE
Q01484_K3351			14DaysPI / 14DaysDMSO	-0.043746			0.0139751			0.00409982			ANK2	TRUE
Q01484_K3351			7DaysPI / 7DaysDMSO	0.330619			0.00694051			0.00223349			ANK2	TRUE
Q01484_K3351			14DaysAI / 14DaysDMSO	2.02147			0.285963			0.0607118			ANK2	TRUE
Q01484_K3351			14DaysPAI / 14DaysDMSO	-0.0345567			0.0636039			0.0156647			ANK2	TRUE
Q01484_K3351			7DaysAI / 7DaysDMSO	1.14397			0.0114373			0.00344302			ANK2	TRUE
Q01484_K3351			7DaysPAI / 7DaysDMSO	1.38397			0.0116773			0.0035058			ANK2	TRUE
Q01484_K3464			14DaysPI / 14DaysDMSO	-2.20235			0.00254775			0.000949661			ANK2	TRUE
Q01484_K3464			7DaysPI / 7DaysDMSO	-1.52544			0.0385145			0.0100188			ANK2	TRUE
Q01484_K3464			7DaysAI / 7DaysDMSO	-1.85064			0.00684524			0.00220725			ANK2	TRUE
Q01484_K3464			14DaysAI / 14DaysDMSO	-0.34211			0.540255			0.10711			ANK2	TRUE
Q01484_K3464			7DaysPAI / 7DaysDMSO	-1.57924			0.0122507			0.00365543			ANK2	TRUE
Q01484_K3464			14DaysPAI / 14DaysDMSO	-1.11975			0.0200014			0.00561372			ANK2	TRUE
Q01484_K3618	Q8C8R3_K3571_M1		7DaysPAI / 7DaysDMSO	-0.486535	0.150923		9.36307e-05	0.459557		6.31002e-05	0.628354		ANK2	TRUE
Q01484_K3618	Q8C8R3_K3571_M1		7DaysAI / 7DaysDMSO	-0.644478	0.150923		6.37747e-07	0.459557		1.26312e-06	0.628354		ANK2	TRUE
Q01484_K3618	Q8C8R3_K3571_M1		14DaysPI / 14DaysDMSO	-0.0848985	0.150923		0.315914	0.459557		0.0663962	0.628354		ANK2	TRUE
Q01484_K3618	Q8C8R3_K3571_M1		14DaysPAI / 14DaysDMSO	-0.734691	0.150923		0.126613	0.459557		0.0291018	0.628354		ANK2	TRUE
Q01484_K3618	Q8C8R3_K3571_M1		7DaysPI / 7DaysDMSO	-0.487915	0.150923		0.000410686	0.459557		0.000208167	0.628354		ANK2	TRUE
Q01484_K3618	Q8C8R3_K3571_M1		14DaysAI / 14DaysDMSO	-0.946396	0.150923		0.212294	0.459557		0.0464105	0.628354		ANK2	TRUE
Q01484_K3746			14DaysPI / 14DaysDMSO	-1.78621			0.0138507			0.00406791			ANK2	TRUE
Q01484_K3746			7DaysPI / 7DaysDMSO	-1.20045			0.053032			0.013316			ANK2	TRUE
Q01484_K3746			14DaysAI / 14DaysDMSO	-1.39506			0.119618			0.0276421			ANK2	TRUE
Q01484_K3746			7DaysPAI / 7DaysDMSO	-2.77183			0.00501312			0.00168905			ANK2	TRUE
Q01484_K3746			7DaysAI / 7DaysDMSO	-2.18775			0.0168111			0.00482002			ANK2	TRUE
Q01484_K3746			14DaysPAI / 14DaysDMSO	-2.18575			0.005922			0.00194802			ANK2	TRUE
Q01484_K46	Q8C8R3_K46_M1		7DaysAI / 7DaysDMSO	-2.56914	-0.371948		1.49226e-05	0.643507		1.48031e-05	0.778703		ANK2	TRUE
Q01484_K46	Q8C8R3_K46_M1		14DaysAI / 14DaysDMSO	-2.05157	-0.371948		0.0777397	0.643507		0.0187517	0.778703		ANK2	TRUE
Q01484_K46	Q8C8R3_K46_M1		14DaysPI / 14DaysDMSO	-2.38959	-0.371948		0.120883	0.643507		0.0279081	0.778703		ANK2	TRUE
Q01484_K46	Q8C8R3_K46_M1		7DaysPI / 7DaysDMSO	-2.75618	-0.371948		1.08333e-05	0.643507		1.15264e-05	0.778703		ANK2	TRUE
Q01484_K46	Q8C8R3_K46_M1		7DaysPAI / 7DaysDMSO	0.426827	-0.371948		0.0391415	0.643507		0.0101637	0.778703		ANK2	TRUE
Q01484_K46	Q8C8R3_K46_M1		14DaysPAI / 14DaysDMSO	-2.52971	-0.371948		0.0920748	0.643507		0.0218334	0.778703		ANK2	TRUE
Q01484_K572	Q8C8R3_K572_M1		14DaysPAI / 14DaysDMSO	0.0831293	0.0578096		0.641739	0.840864		0.1246	0.911587		ANK2	TRUE
Q01484_K572	Q8C8R3_K572_M1		7DaysPAI / 7DaysDMSO	2.16796	0.0578096		5.25892e-08	0.840864		1.84245e-07	0.911587		ANK2	TRUE
Q01484_K572	Q8C8R3_K572_M1		14DaysPI / 14DaysDMSO	-0.312212	0.0578096		0.106208	0.840864		0.0248306	0.911587		ANK2	TRUE
Q01484_K572	Q8C8R3_K572_M1		7DaysAI / 7DaysDMSO	1.29942	0.0578096		9.37907e-05	0.840864		6.31891e-05	0.911587		ANK2	TRUE
Q01484_K572	Q8C8R3_K572_M1		14DaysAI / 14DaysDMSO	0.00948959	0.0578096		0.789755	0.840864		0.149171	0.911587		ANK2	TRUE
Q01484_K572	Q8C8R3_K572_M1		7DaysPI / 7DaysDMSO	1.90567	0.0578096		2.99462e-05	0.840864		2.55996e-05	0.911587		ANK2	TRUE
Q01484_K716		Nfu_p_1_032817_K732_M1;Nfu_p_1_032818_K691_M1;Nfu_p_1_032819_K735_M1;Nfu_p_1_032820_K691_M1;Nfu_p_1_032821_K735_M1;Nfu_p_1_032822_K735_M1	7DaysPI / 7DaysDMSO	0.75461		-1.50704	0.000102514		0.0180528	6.78487e-05		0.193035	ANK2	TRUE
Q01484_K716		Nfu_p_1_032817_K732_M1;Nfu_p_1_032818_K691_M1;Nfu_p_1_032819_K735_M1;Nfu_p_1_032820_K691_M1;Nfu_p_1_032821_K735_M1;Nfu_p_1_032822_K735_M1	14DaysPI / 14DaysDMSO	-1.05261		-1.50704	0.0788737		0.0180528	0.0189959		0.193035	ANK2	TRUE
Q01484_K716		Nfu_p_1_032817_K732_M1;Nfu_p_1_032818_K691_M1;Nfu_p_1_032819_K735_M1;Nfu_p_1_032820_K691_M1;Nfu_p_1_032821_K735_M1;Nfu_p_1_032822_K735_M1	7DaysAI / 7DaysDMSO	-0.638236		-1.50704	5.82454e-05		0.0180528	4.32714e-05		0.193035	ANK2	TRUE
Q01484_K716		Nfu_p_1_032817_K732_M1;Nfu_p_1_032818_K691_M1;Nfu_p_1_032819_K735_M1;Nfu_p_1_032820_K691_M1;Nfu_p_1_032821_K735_M1;Nfu_p_1_032822_K735_M1	14DaysPAI / 14DaysDMSO	-0.435787		-1.50704	0.468859		0.0180528	0.0944709		0.193035	ANK2	TRUE
Q01484_K716		Nfu_p_1_032817_K732_M1;Nfu_p_1_032818_K691_M1;Nfu_p_1_032819_K735_M1;Nfu_p_1_032820_K691_M1;Nfu_p_1_032821_K735_M1;Nfu_p_1_032822_K735_M1	7DaysPAI / 7DaysDMSO	0.0216228		-1.50704	0.846202		0.0180528	0.158209		0.193035	ANK2	TRUE
Q01484_K716		Nfu_p_1_032817_K732_M1;Nfu_p_1_032818_K691_M1;Nfu_p_1_032819_K735_M1;Nfu_p_1_032820_K691_M1;Nfu_p_1_032821_K735_M1;Nfu_p_1_032822_K735_M1	14DaysAI / 14DaysDMSO	-0.562188		-1.50704	0.64632		0.0180528	0.125378		0.193035	ANK2	TRUE
Q01484_K802			14DaysPI / 14DaysDMSO	-1.28451			0.00375491			0.00131963			ANK2	TRUE
Q01484_K802			7DaysPI / 7DaysDMSO	0.540591			0.84554			0.158103			ANK2	TRUE
Q01484_K802			14DaysAI / 14DaysDMSO	-0.448003			0.285318			0.0605894			ANK2	TRUE
Q01484_K802			7DaysAI / 7DaysDMSO	-1.29004			0.00935174			0.0028906			ANK2	TRUE
Q01484_K802			7DaysPAI / 7DaysDMSO	-0.599677			0.147137			0.0333304			ANK2	TRUE
Q01484_K802			14DaysPAI / 14DaysDMSO	-0.911781			0.0864731			0.0206313			ANK2	TRUE
Q01484_K830	Q8C8R3_K830_M1		7DaysPI / 7DaysDMSO	-1.73432	0.332138		4.90596e-09	0.311024		2.94547e-08	0.489945		ANK2	TRUE
Q01484_K830	Q8C8R3_K830_M1		14DaysAI / 14DaysDMSO	-1.44236	0.332138		0.0962186	0.311024		0.0227179	0.489945		ANK2	TRUE
Q01484_K830	Q8C8R3_K830_M1		7DaysAI / 7DaysDMSO	-2.54013	0.332138		4.28402e-08	0.311024		1.5708e-07	0.489945		ANK2	TRUE
Q01484_K830	Q8C8R3_K830_M1		14DaysPI / 14DaysDMSO	-1.85818	0.332138		0.00390213	0.311024		0.00136345	0.489945		ANK2	TRUE
Q01484_K830	Q8C8R3_K830_M1		7DaysPAI / 7DaysDMSO	-2.59579	0.332138		7.28195e-06	0.311024		8.4449e-06	0.489945		ANK2	TRUE
Q01484_K830	Q8C8R3_K830_M1		14DaysPAI / 14DaysDMSO	-1.8527	0.332138		0.00615452	0.311024		0.0020138	0.489945		ANK2	TRUE
Q01484_K9			14DaysPI / 14DaysDMSO	-1.51985			0.00163151			0.000652443			ANK2	TRUE
Q01484_K9			7DaysPI / 7DaysDMSO	-1.06162			0.032062			0.00851674			ANK2	TRUE
Q01484_K9			14DaysAI / 14DaysDMSO	-0.965046			0.00893455			0.00277874			ANK2	TRUE
Q01484_K9			7DaysAI / 7DaysDMSO	-0.665102			0.0651563			0.016006			ANK2	TRUE
Q01484_K9			7DaysPAI / 7DaysDMSO	-0.417631			0.100686			0.023666			ANK2	TRUE
Q01484_K9			14DaysPAI / 14DaysDMSO	-1.13038			0.0050505			0.00169981			ANK2	TRUE
Q01484_K938			14DaysPI / 14DaysDMSO	-2.15715			0.0121008			0.00361654			ANK2	TRUE
Q01484_K938			7DaysPI / 7DaysDMSO	-2.84921			6.96713e-05			4.98724e-05			ANK2	TRUE
Q01484_K938			14DaysAI / 14DaysDMSO	-1.00768			0.131561			0.0301261			ANK2	TRUE
Q01484_K938			7DaysAI / 7DaysDMSO	-2.6459			0.00016989			0.000101692			ANK2	TRUE
Q01484_K938			7DaysPAI / 7DaysDMSO	-3.01501			9.77307e-05			6.53085e-05			ANK2	TRUE
Q01484_K938			14DaysPAI / 14DaysDMSO	-2.50531			0.00635535			0.0020704			ANK2	TRUE
P05067_K393			14DaysPI / 14DaysDMSO	3.46138			0.00252661			0.00094299			APP	TRUE
P05067_K393			7DaysPI / 7DaysDMSO	2.68206			0.00268509			0.00099284			APP	TRUE
P05067_K393			7DaysAI / 7DaysDMSO	0.919652			3.85013e-07			8.56032e-07			APP	TRUE
P05067_K393			14DaysAI / 14DaysDMSO	-0.281214			0.00015674			9.5331e-05			APP	TRUE
P05067_K393			14DaysPAI / 14DaysDMSO	3.42249			0.000486313			0.000238999			APP	TRUE
P05067_K393			7DaysPAI / 7DaysDMSO	1.93362			0.00017222			0.000102798			APP	TRUE
P05067_K429			14DaysPI / 14DaysDMSO	4.49197			0.00280908			0.00103115			APP	TRUE
P05067_K429			14DaysAI / 14DaysDMSO	-0.344254			7.48457e-06			8.62429e-06			APP	TRUE
P05067_K429			7DaysPI / 7DaysDMSO	1.61135			0.000196964			0.000114557			APP	TRUE
P05067_K429			7DaysAI / 7DaysDMSO	0.755359			6.71291e-06			7.92197e-06			APP	TRUE
P05067_K429			7DaysPAI / 7DaysDMSO	2.65956			0.000161863			9.78249e-05			APP	TRUE
P05067_K429			14DaysPAI / 14DaysDMSO	3.43794			0.000104577			6.89428e-05			APP	TRUE
P05067_K662			14DaysPI / 14DaysDMSO	3.26326			4.74252e-05			3.67742e-05			APP	TRUE
P05067_K662			14DaysAI / 14DaysDMSO	0.375732			5.15817e-05			3.92974e-05			APP	TRUE
P05067_K662			7DaysPI / 7DaysDMSO	1.77142			0.000528464			0.000255919			APP	TRUE
P05067_K662			7DaysAI / 7DaysDMSO	-0.0813525			0.0165862			0.00476314			APP	TRUE
P05067_K662			7DaysPAI / 7DaysDMSO	1.55591			0.000862338			0.000383277			APP	TRUE
P05067_K662			14DaysPAI / 14DaysDMSO	2.7583			9.26958e-06			1.01981e-05			APP	TRUE
P05067_K687			14DaysPI / 14DaysDMSO	1.59644			0.0048118			0.00163075			APP	TRUE
P05067_K687			7DaysPI / 7DaysDMSO	1.35472			0.0135991			0.00400344			APP	TRUE
P05067_K687			14DaysAI / 14DaysDMSO	0.469456			0.00450836			0.00154209			APP	TRUE
P05067_K687			7DaysAI / 7DaysDMSO	-0.517318			0.00387936			0.00135661			APP	TRUE
P05067_K687			7DaysPAI / 7DaysDMSO	1.3164			0.138251			0.0315099			APP	TRUE
P05067_K687			14DaysPAI / 14DaysDMSO	1.29165			0.00205427			0.000791916			APP	TRUE
P05067_K726	P12023_K726_M1		14DaysPAI / 14DaysDMSO	2.31141	1.42651		3.03574e-15	0.00057164		3.30201e-13	0.00453624		APP	TRUE
P05067_K726	P12023_K726_M1		14DaysPI / 14DaysDMSO	0.266098	1.42651		9.42071e-05	0.00057164		6.3416e-05	0.00453624		APP	TRUE
P05067_K726	P12023_K726_M1		14DaysAI / 14DaysDMSO	4.73461	1.42651		0.000337066	0.00057164		0.000177096	0.00453624		APP	TRUE
P05067_K726	P12023_K726_M1		7DaysPAI / 7DaysDMSO	2.19885	1.42651		3.66446e-10	0.00057164		3.90241e-09	0.00453624		APP	TRUE
P05067_K726	P12023_K726_M1		7DaysPI / 7DaysDMSO	-2.69055	1.42651		6.07749e-10	0.00057164		5.8072e-09	0.00453624		APP	TRUE
P05067_K726	P12023_K726_M1		7DaysAI / 7DaysDMSO	3.87416	1.42651		6.99678e-07	0.00057164		1.3567e-06	0.00453624		APP	TRUE
P05067_K751	P12023_K751_M1		7DaysPI / 7DaysDMSO	-2.32417	-0.313669		1.72937e-11	0.153862		3.46645e-10	0.31084		APP	TRUE
P05067_K751	P12023_K751_M1		14DaysAI / 14DaysDMSO	1.80507	-0.313669		1.51477e-05	0.153862		1.49791e-05	0.31084		APP	TRUE
P05067_K751	P12023_K751_M1		14DaysPAI / 14DaysDMSO	-0.313797	-0.313669		0.0251298	0.153862		0.00686425	0.31084		APP	TRUE
P05067_K751	P12023_K751_M1		7DaysPAI / 7DaysDMSO	-0.670835	-0.313669		0.000480252	0.153862		0.00023656	0.31084		APP	TRUE
P05067_K751	P12023_K751_M1		14DaysPI / 14DaysDMSO	-1.18585	-0.313669		3.28828e-05	0.153862		2.756e-05	0.31084		APP	TRUE
P05067_K751	P12023_K751_M1		7DaysAI / 7DaysDMSO	1.4255	-0.313669		0.00135609	0.153862		0.000558691	0.31084		APP	TRUE
P05067_K763			14DaysPI / 14DaysDMSO	-0.980665			0.00402086			0.00139871			APP	TRUE
P05067_K763			14DaysAI / 14DaysDMSO	1.23691			0.000881179			0.000390195			APP	TRUE
P05067_K763			7DaysPI / 7DaysDMSO	-1.71898			9.63145e-07			1.74083e-06			APP	TRUE
P05067_K763			7DaysAI / 7DaysDMSO	0.61241			0.210142			0.0459833			APP	TRUE
P05067_K763			7DaysPAI / 7DaysDMSO	-0.521454			0.00138172			0.000567535			APP	TRUE
P05067_K763			14DaysPAI / 14DaysDMSO	-0.534972			0.0664767			0.0162962			APP	TRUE
Q13510_K267			14DaysPI / 14DaysDMSO	3.87799			0.014774			0.00430437			ASAH1	TRUE
Q13510_K267			7DaysPI / 7DaysDMSO	0.703298			0.298933			0.0631831			ASAH1	TRUE
Q13510_K267			14DaysAI / 14DaysDMSO	0.333334			7.64928e-12			1.80176e-10			ASAH1	TRUE
Q13510_K267			7DaysAI / 7DaysDMSO	-0.288677			0.193846			0.0427494			ASAH1	TRUE
Q13510_K267			7DaysPAI / 7DaysDMSO	0.866614			0.317449			0.0666862			ASAH1	TRUE
Q13510_K267			14DaysPAI / 14DaysDMSO	2.89537			0.00227006			0.000861489			ASAH1	TRUE
Q13510_K299			14DaysPI / 14DaysDMSO	3.41578			0.000123757			7.8917e-05			ASAH1	TRUE
Q13510_K299			7DaysPI / 7DaysDMSO	1.88544			1.54681e-05			1.52247e-05			ASAH1	TRUE
Q13510_K299			14DaysAI / 14DaysDMSO	0.649945			5.14899e-07			1.0701e-06			ASAH1	TRUE
Q13510_K299			7DaysPAI / 7DaysDMSO	1.51384			0.00796492			0.00251605			ASAH1	TRUE
Q13510_K299			7DaysAI / 7DaysDMSO	-0.233155			0.000677142			0.000313865			ASAH1	TRUE
Q13510_K299			14DaysPAI / 14DaysDMSO	3.27454			0.00217015			0.000829438			ASAH1	TRUE
Q13315_K1114			14DaysPI / 14DaysDMSO	2.7893			0.0102118			0.00311991			ATM	TRUE
Q13315_K1114			7DaysPI / 7DaysDMSO	1.48678			0.0376745			0.0098252			ATM	TRUE
Q13315_K1114			14DaysAI / 14DaysDMSO	-0.158159			0.150047			0.0339248			ATM	TRUE
Q13315_K1114			7DaysAI / 7DaysDMSO	-0.100509			0.333984			0.0697928			ATM	TRUE
Q13315_K1114			7DaysPAI / 7DaysDMSO	1.35913			0.0202385			0.005672			ATM	TRUE
Q13315_K1114			14DaysPAI / 14DaysDMSO	2.06942			0.00688541			0.00221833			ATM	TRUE
Q13315_K1572			14DaysPI / 14DaysDMSO	2.04981			0.0205827			0.00575675			ATM	TRUE
Q13315_K1572			7DaysPI / 7DaysDMSO	0.767699			0.034092			0.00899338			ATM	TRUE
Q13315_K1572			14DaysAI / 14DaysDMSO	-0.26352			0.00400876			0.00139514			ATM	TRUE
Q13315_K1572			7DaysAI / 7DaysDMSO	0.300455			0.042772			0.0109962			ATM	TRUE
Q13315_K1572			7DaysPAI / 7DaysDMSO	0.532056			0.0293739			0.00788143			ATM	TRUE
Q13315_K1572			14DaysPAI / 14DaysDMSO	1.82721			0.0152806			0.00443353			ATM	TRUE
Q13315_K2025			14DaysPI / 14DaysDMSO	0.651359			0.329212			0.0688982			ATM	TRUE
Q13315_K2025			7DaysPI / 7DaysDMSO	1.54541			0.0156076			0.0045167			ATM	TRUE
Q13315_K2025			14DaysAI / 14DaysDMSO	-0.152972			0.459773			0.0928382			ATM	TRUE
Q13315_K2025			7DaysAI / 7DaysDMSO	-0.236961			0.198272			0.0436298			ATM	TRUE
Q13315_K2025			14DaysPAI / 14DaysDMSO	-0.562122			0.00877114			0.00273462			ATM	TRUE
Q13315_K2025			7DaysPAI / 7DaysDMSO	0.938544			0.201789			0.0443277			ATM	TRUE
Q13315_K2643			14DaysPI / 14DaysDMSO	1.50121			0.0476873			0.012115			ATM	TRUE
Q13315_K2643			7DaysPI / 7DaysDMSO	0.454863			0.0713575			0.0173641			ATM	TRUE
Q13315_K2643			14DaysAI / 14DaysDMSO	-0.297337			0.174783			0.0389323			ATM	TRUE
Q13315_K2643			7DaysPAI / 7DaysDMSO	1.65309			0.00439935			0.00150996			ATM	TRUE
Q13315_K2643			7DaysAI / 7DaysDMSO	0.220211			0.314618			0.0661513			ATM	TRUE
Q13315_K2643			14DaysPAI / 14DaysDMSO	0.439882			0.679566			0.13099			ATM	TRUE
Q13315_K2655			14DaysPI / 14DaysDMSO	2.07758			0.00531532			0.00177529			ATM	TRUE
Q13315_K2655			7DaysPI / 7DaysDMSO	2.5563			0.00513832			0.00172488			ATM	TRUE
Q13315_K2655			14DaysAI / 14DaysDMSO	-0.0559142			0.511811			0.102105			ATM	TRUE
Q13315_K2655			7DaysAI / 7DaysDMSO	0.685608			5.92578e-06			7.18563e-06			ATM	TRUE
Q13315_K2655			7DaysPAI / 7DaysDMSO	2.42912			0.00345986			0.00123094			ATM	TRUE
Q13315_K2655			14DaysPAI / 14DaysDMSO	1.99691			2.42481e-07			5.99225e-07			ATM	TRUE
Q13315_K385			14DaysPI / 14DaysDMSO	1.20325			0.382856			0.0788759			ATM	TRUE
Q13315_K385			7DaysPI / 7DaysDMSO	2.90412			0.00226419			0.000859595			ATM	TRUE
Q13315_K385			14DaysAI / 14DaysDMSO	-1.0856			0.00758545			0.00241195			ATM	TRUE
Q13315_K385			7DaysAI / 7DaysDMSO	0.638518			0.00944704			0.0029161			ATM	TRUE
Q13315_K385			7DaysPAI / 7DaysDMSO	2.54362			0.00121093			0.000508272			ATM	TRUE
Q13315_K385			14DaysPAI / 14DaysDMSO	3.02174			0.00307954			0.00111483			ATM	TRUE
Q9NQ11_K143			14DaysPI / 14DaysDMSO	2.0774			1.20765e-06			2.07555e-06			ATP13A2	TRUE
Q9NQ11_K143			7DaysPI / 7DaysDMSO	0.676086			0.0689751			0.0168425			ATP13A2	TRUE
Q9NQ11_K143			14DaysAI / 14DaysDMSO	-1.52145			2.01925e-05			1.87621e-05			ATP13A2	TRUE
Q9NQ11_K143			7DaysAI / 7DaysDMSO	-2.92448			4.04074e-07			8.8864e-07			ATP13A2	TRUE
Q9NQ11_K143			7DaysPAI / 7DaysDMSO	0.544167			0.0352185			0.00925665			ATP13A2	TRUE
Q9NQ11_K143			14DaysPAI / 14DaysDMSO	1.93143			1.66759e-06			2.66534e-06			ATP13A2	TRUE
Q9NQ11_K150			14DaysPI / 14DaysDMSO	0.940654			4.69958e-05			3.65137e-05			ATP13A2	TRUE
Q9NQ11_K150			7DaysPI / 7DaysDMSO	0.442812			0.757522			0.143911			ATP13A2	TRUE
Q9NQ11_K150			14DaysAI / 14DaysDMSO	-2.15862			2.87152e-07			6.82418e-07			ATP13A2	TRUE
Q9NQ11_K150			7DaysAI / 7DaysDMSO	-2.10424			0.000319526			0.00016958			ATP13A2	TRUE
Q9NQ11_K150			14DaysPAI / 14DaysDMSO	0.95514			2.36451e-05			2.12479e-05			ATP13A2	TRUE
Q9NQ11_K150			7DaysPAI / 7DaysDMSO	-0.202918			0.236875			0.0512341			ATP13A2	TRUE
Q9NQ11_K160	Q9CTG6_K155_M1		14DaysPI / 14DaysDMSO	2.32546	2.36495		2.80243e-05	0.000108674		2.42872e-05	0.0012206		ATP13A2	TRUE
Q9NQ11_K160	Q9CTG6_K155_M1		7DaysPAI / 7DaysDMSO	1.95084	2.36495		0.000371681	0.000108674		0.000191807	0.0012206		ATP13A2	TRUE
Q9NQ11_K160	Q9CTG6_K155_M1		7DaysPI / 7DaysDMSO	1.73413	2.36495		0.00221717	0.000108674		0.000844532	0.0012206		ATP13A2	TRUE
Q9NQ11_K160	Q9CTG6_K155_M1		14DaysAI / 14DaysDMSO	-0.515377	2.36495		8.47514e-08	0.000108674		2.66528e-07	0.0012206		ATP13A2	TRUE
Q9NQ11_K160	Q9CTG6_K155_M1		7DaysAI / 7DaysDMSO	0.0263662	2.36495		0.408351	0.000108674		0.0835549	0.0012206		ATP13A2	TRUE
Q9NQ11_K160	Q9CTG6_K155_M1		14DaysPAI / 14DaysDMSO	1.96609	2.36495		0.00212589	0.000108674		0.000815115	0.0012206		ATP13A2	TRUE
Q9NQ11_K213			14DaysPI / 14DaysDMSO	5.13421			1.12516e-06			1.96348e-06			ATP13A2	TRUE
Q9NQ11_K213			7DaysPI / 7DaysDMSO	3.65851			1.44431e-07			4.0162e-07			ATP13A2	TRUE
Q9NQ11_K213			14DaysAI / 14DaysDMSO	0.853077			0.0182047			0.00516862			ATP13A2	TRUE
Q9NQ11_K213			14DaysPAI / 14DaysDMSO	5.0302			2.96993e-08			1.18309e-07			ATP13A2	TRUE
Q9NQ11_K213			7DaysAI / 7DaysDMSO	0.0700981			0.000138175			8.61637e-05			ATP13A2	TRUE
Q9NQ11_K213			7DaysPAI / 7DaysDMSO	5.15878			1.77818e-06			2.80222e-06			ATP13A2	TRUE
Q9NQ11_K693			14DaysPI / 14DaysDMSO	5.36281			9.55945e-07			1.73088e-06			ATP13A2	TRUE
Q9NQ11_K693			7DaysPI / 7DaysDMSO	4.94984			2.38879e-07			5.92261e-07			ATP13A2	TRUE
Q9NQ11_K693			14DaysAI / 14DaysDMSO	-0.87535			2.02535e-12			6.2153e-11			ATP13A2	TRUE
Q9NQ11_K693			7DaysAI / 7DaysDMSO	0.67141			1.02102e-12			3.59244e-11			ATP13A2	TRUE
Q9NQ11_K693			14DaysPAI / 14DaysDMSO	5.27694			7.59001e-06			8.72136e-06			ATP13A2	TRUE
Q9NQ11_K693			7DaysPAI / 7DaysDMSO	5.07691			1.49635e-07			4.1256e-07			ATP13A2	TRUE
Q9NQ11_K729			14DaysPI / 14DaysDMSO	2.02929			6.45007e-05			4.6917e-05			ATP13A2	TRUE
Q9NQ11_K729			14DaysAI / 14DaysDMSO	-1.43574			0.0321537			0.00853827			ATP13A2	TRUE
Q9NQ11_K729			7DaysPI / 7DaysDMSO	3.79835			5.62203e-06			6.89345e-06			ATP13A2	TRUE
Q9NQ11_K729			7DaysAI / 7DaysDMSO	-0.0924496			4.89549e-05			3.77065e-05			ATP13A2	TRUE
Q9NQ11_K729			7DaysPAI / 7DaysDMSO	4.48658			3.11958e-08			1.22929e-07			ATP13A2	TRUE
Q9NQ11_K729			14DaysPAI / 14DaysDMSO	1.79284			1.91978e-05			1.80417e-05			ATP13A2	TRUE
Q9NQ11_K804			14DaysPI / 14DaysDMSO	1.09246			0.983087			0.179292			ATP13A2	TRUE
Q9NQ11_K804			7DaysPI / 7DaysDMSO	-1.82134			0.00555275			0.00184346			ATP13A2	TRUE
Q9NQ11_K804			14DaysAI / 14DaysDMSO	-2.71279			0.00812148			0.00255873			ATP13A2	TRUE
Q9NQ11_K804			7DaysAI / 7DaysDMSO	-2.86924			0.00167043			0.000665509			ATP13A2	TRUE
Q9NQ11_K804			7DaysPAI / 7DaysDMSO	-3.13394			0.00174542			0.000690506			ATP13A2	TRUE
Q9NQ11_K804			14DaysPAI / 14DaysDMSO	-0.382095			0.380433			0.0784274			ATP13A2	TRUE
Q6QNY1_K71			7DaysPAI / 7DaysDMSO	0.574031			0.00488293			0.0016513			BLOC1S2	TRUE
Q6QNY1_K71			14DaysPI / 14DaysDMSO	2.19858			0.00180403			0.000709995			BLOC1S2	TRUE
Q6QNY1_K71			7DaysPI / 7DaysDMSO	0.560959			0.00734528			0.00234563			BLOC1S2	TRUE
Q6QNY1_K71			14DaysAI / 14DaysDMSO	-0.10537			0.00289135			0.00105677			BLOC1S2	TRUE
Q6QNY1_K71			7DaysAI / 7DaysDMSO	0.372796			0.00127089			0.00052912			BLOC1S2	TRUE
Q6QNY1_K71			14DaysPAI / 14DaysDMSO	1.63703			0.000455624			0.000226597			BLOC1S2	TRUE
Q6QNY1_K76			14DaysPI / 14DaysDMSO	1.323			0.0862782			0.0205891			BLOC1S2	TRUE
Q6QNY1_K76			7DaysPI / 7DaysDMSO	0.966548			0.00120066			0.000504666			BLOC1S2	TRUE
Q6QNY1_K76			14DaysAI / 14DaysDMSO	-1.07525			6.44928e-05			4.69125e-05			BLOC1S2	TRUE
Q6QNY1_K76			7DaysAI / 7DaysDMSO	0.514388			0.00148488			0.000602797			BLOC1S2	TRUE
Q6QNY1_K76			7DaysPAI / 7DaysDMSO	0.956201			0.000151389			9.27379e-05			BLOC1S2	TRUE
Q6QNY1_K76			14DaysPAI / 14DaysDMSO	0.612807			0.0395214			0.0102507			BLOC1S2	TRUE
Q9UQN3_K195	Q8BJF9_K195_M1		7DaysPI / 7DaysDMSO	2.44774	2.58173		0.000138095	2.6672e-07		8.61238e-05	1.82226e-05		CHMP2B	TRUE
Q9UQN3_K195	Q8BJF9_K195_M1		14DaysAI / 14DaysDMSO	-0.120425	2.58173		0.347639	2.6672e-07		0.0723443	1.82226e-05		CHMP2B	TRUE
Q9UQN3_K195	Q8BJF9_K195_M1		14DaysPI / 14DaysDMSO	1.46161	2.58173		0.0229887	2.6672e-07		0.00634548	1.82226e-05		CHMP2B	TRUE
Q9UQN3_K195	Q8BJF9_K195_M1		14DaysPAI / 14DaysDMSO	1.17174	2.58173		0.0290043	2.6672e-07		0.00779309	1.82226e-05		CHMP2B	TRUE
Q9UQN3_K195	Q8BJF9_K195_M1		7DaysPAI / 7DaysDMSO	2.38959	2.58173		3.98614e-05	2.6672e-07		3.2073e-05	1.82226e-05		CHMP2B	TRUE
Q9UQN3_K195	Q8BJF9_K195_M1		7DaysAI / 7DaysDMSO	1.36035	2.58173		0.00023971	2.6672e-07		0.000134253	1.82226e-05		CHMP2B	TRUE
P51798_K274			7DaysPI / 7DaysDMSO	0.596268			0.047888			0.0121602			CLCN7	TRUE
P51798_K274			14DaysPI / 14DaysDMSO	3.54487			0.0435524			0.011174			CLCN7	TRUE
P51798_K274			14DaysAI / 14DaysDMSO	-0.0388506			0.532244			0.105705			CLCN7	TRUE
P51798_K274			7DaysAI / 7DaysDMSO	-0.87665			1.99479e-11			3.87588e-10			CLCN7	TRUE
P51798_K274			7DaysPAI / 7DaysDMSO	-0.0640542			0.104286			0.0244265			CLCN7	TRUE
P51798_K274			14DaysPAI / 14DaysDMSO	2.17814			0.00425718			0.00146828			CLCN7	TRUE
P51798_K81			14DaysPI / 14DaysDMSO	-2.0869			0.00887504			0.00276283			CLCN7	TRUE
P51798_K81			7DaysPI / 7DaysDMSO	-2.22108			6.80354e-06			8.00585e-06			CLCN7	TRUE
P51798_K81			14DaysAI / 14DaysDMSO	-0.699043			0.160028			0.0359541			CLCN7	TRUE
P51798_K81			7DaysAI / 7DaysDMSO	-2.25875			2.67202e-05			2.33921e-05			CLCN7	TRUE
P51798_K81			14DaysPAI / 14DaysDMSO	-3.68378			0.000890539			0.000393599			CLCN7	TRUE
P51798_K81			7DaysPAI / 7DaysDMSO	-3.27698			3.30822e-06			4.54833e-06			CLCN7	TRUE
P51798_K88			14DaysPI / 14DaysDMSO	0.527185			0.452188			0.09148			CLCN7	TRUE
P51798_K88			7DaysPI / 7DaysDMSO	0.256841			0.834595			0.156369			CLCN7	TRUE
P51798_K88			14DaysAI / 14DaysDMSO	0.356471			0.427011			0.0869437			CLCN7	TRUE
P51798_K88			7DaysAI / 7DaysDMSO	0.644279			0.0833965			0.0199718			CLCN7	TRUE
P51798_K88			7DaysPAI / 7DaysDMSO	0.266328			0.772449			0.146354			CLCN7	TRUE
P51798_K88			14DaysPAI / 14DaysDMSO	0.257858			0.705812			0.135368			CLCN7	TRUE
Q13286_K262			14DaysPI / 14DaysDMSO	-1.72467			0.00124495			0.000520092			CLN3	TRUE
Q13286_K262			7DaysPI / 7DaysDMSO	-2.97362			0.0694726			0.0169519			CLN3	TRUE
Q13286_K262			14DaysAI / 14DaysDMSO	-1.0441			0.0262594			0.00713682			CLN3	TRUE
Q13286_K262			7DaysPAI / 7DaysDMSO	-3.71654			0.0392929			0.010198			CLN3	TRUE
Q13286_K262			7DaysAI / 7DaysDMSO	-2.70868			0.0889703			0.0211672			CLN3	TRUE
Q13286_K262			14DaysPAI / 14DaysDMSO	-2.12243			0.000407938			0.000207032			CLN3	TRUE
Q9UBY8_K253			14DaysPI / 14DaysDMSO	2.58656			0.0323553			0.00858555			CLN8	TRUE
Q9UBY8_K253			7DaysPI / 7DaysDMSO	0.013564			0.223716			0.0486585			CLN8	TRUE
Q9UBY8_K253			14DaysAI / 14DaysDMSO	-0.0641296			0.475732			0.0956943			CLN8	TRUE
Q9UBY8_K253			7DaysPAI / 7DaysDMSO	1.2173			0.0125615			0.00373539			CLN8	TRUE
Q9UBY8_K253			7DaysAI / 7DaysDMSO	-0.654184			9.20292e-08			2.84083e-07			CLN8	TRUE
Q9UBY8_K253			14DaysPAI / 14DaysDMSO	2.84138			0.00479453			0.0016257			CLN8	TRUE
Q9UBY8_K271			14DaysPI / 14DaysDMSO	3.55222			0.0239233			0.00657232			CLN8	TRUE
Q9UBY8_K271			7DaysPI / 7DaysDMSO	0.597886			0.107305			0.0250616			CLN8	TRUE
Q9UBY8_K271			14DaysAI / 14DaysDMSO	0.0251686			0.774195			0.146641			CLN8	TRUE
Q9UBY8_K271			7DaysAI / 7DaysDMSO	-0.922612			1.63305e-06			2.62282e-06			CLN8	TRUE
Q9UBY8_K271			7DaysPAI / 7DaysDMSO	0.73242			0.0494429			0.0125092			CLN8	TRUE
Q9UBY8_K271			14DaysPAI / 14DaysDMSO	3.09262			0.00708594			0.00227395			CLN8	TRUE
Q9UBY8_K61			14DaysPI / 14DaysDMSO	2.39494			0.0457881			0.0116834			CLN8	TRUE
Q9UBY8_K61			7DaysPI / 7DaysDMSO	1.05651			0.00043554			0.000218376			CLN8	TRUE
Q9UBY8_K61			14DaysAI / 14DaysDMSO	-1.14165			1.60731e-05			1.56904e-05			CLN8	TRUE
Q9UBY8_K61			7DaysAI / 7DaysDMSO	0.449156			0.000569713			0.000272281			CLN8	TRUE
Q9UBY8_K61			7DaysPAI / 7DaysDMSO	1.34789			0.00423264			0.00146112			CLN8	TRUE
Q9UBY8_K61			14DaysPAI / 14DaysDMSO	2.74089			0.058381			0.0145083			CLN8	TRUE
P09543_K101	P16330_K101_M1		14DaysAI / 14DaysDMSO	-0.182953	0.500083		0.000222414	0.0157892		0.000126381	0.0612266		CNP	TRUE
P09543_K101	P16330_K101_M1		14DaysPAI / 14DaysDMSO	2.87245	0.500083		1.61805e-07	0.0157892		4.38278e-07	0.0612266		CNP	TRUE
P09543_K101	P16330_K101_M1		7DaysPI / 7DaysDMSO	2.17276	0.500083		0.00698529	0.0157892		0.00224611	0.0612266		CNP	TRUE
P09543_K101	P16330_K101_M1		14DaysPI / 14DaysDMSO	3.05142	0.500083		0.000388021	0.0157892		0.000198726	0.0612266		CNP	TRUE
P09543_K101	P16330_K101_M1		7DaysPAI / 7DaysDMSO	1.9785	0.500083		0.000999296	0.0157892		0.000432964	0.0612266		CNP	TRUE
P09543_K101	P16330_K101_M1		7DaysAI / 7DaysDMSO	-0.201646	0.500083		5.58079e-07	0.0157892		1.13863e-06	0.0612266		CNP	TRUE
P09543_K15	P16330_K15_M1		14DaysPI / 14DaysDMSO	-2.00215	3.43315		0.196198	0.208601		0.0432179	0.377444		CNP	TRUE
P09543_K15	P16330_K15_M1		7DaysPAI / 7DaysDMSO	-0.0417055	3.43315		0.396819	0.208601		0.0814419	0.377444		CNP	TRUE
P09543_K15	P16330_K15_M1		7DaysAI / 7DaysDMSO	-0.533833	3.43315		2.95276e-07	0.208601		6.97395e-07	0.377444		CNP	TRUE
P09543_K15	P16330_K15_M1		14DaysPAI / 14DaysDMSO	-0.792418	3.43315		0.641754	0.208601		0.124603	0.377444		CNP	TRUE
P09543_K15	P16330_K15_M1		7DaysPI / 7DaysDMSO	0.742639	3.43315		0.000302754	0.208601		0.000162279	0.377444		CNP	TRUE
P09543_K15	P16330_K15_M1		14DaysAI / 14DaysDMSO	-4.0379	3.43315		0.0104209	0.208601		0.00317508	0.377444		CNP	TRUE
P09543_K162	P16330_K161_M1		14DaysPAI / 14DaysDMSO	2.24468	-0.344064		0.0090831	0.105109		0.00281864	0.239162		CNP	TRUE
P09543_K162	P16330_K161_M1		7DaysPI / 7DaysDMSO	4.20593	-0.344064		0.0057313	0.105109		0.00189409	0.239162		CNP	TRUE
P09543_K162	P16330_K161_M1		7DaysAI / 7DaysDMSO	-0.673905	-0.344064		7.4707e-09	0.105109		4.0766e-08	0.239162		CNP	TRUE
P09543_K162	P16330_K161_M1		14DaysPI / 14DaysDMSO	2.90453	-0.344064		0.00712056	0.105109		0.00228345	0.239162		CNP	TRUE
P09543_K162	P16330_K161_M1		7DaysPAI / 7DaysDMSO	2.91668	-0.344064		0.00162693	0.105109		0.000650948	0.239162		CNP	TRUE
P09543_K162	P16330_K161_M1		14DaysAI / 14DaysDMSO	-0.73257	-0.344064		0.0609963	0.105109		0.015088	0.239162		CNP	TRUE
P09543_K164	P16330_K163_M1		14DaysAI / 14DaysDMSO	0.617484	0.874439		0.167926	0.00142337		0.0375489	0.00938412		CNP	TRUE
P09543_K164	P16330_K163_M1		7DaysAI / 7DaysDMSO	0.84156	0.874439		5.07538e-07	0.00142337		1.05849e-06	0.00938412		CNP	TRUE
P09543_K164	P16330_K163_M1		14DaysPAI / 14DaysDMSO	3.60184	0.874439		7.6098e-05	0.00142337		5.3509e-05	0.00938412		CNP	TRUE
P09543_K164	P16330_K163_M1		14DaysPI / 14DaysDMSO	2.93468	0.874439		0.00372806	0.00142337		0.00131158	0.00938412		CNP	TRUE
P09543_K164	P16330_K163_M1		7DaysPAI / 7DaysDMSO	2.99502	0.874439		0.00103163	0.00142337		0.000444644	0.00938412		CNP	TRUE
P09543_K164	P16330_K163_M1		7DaysPI / 7DaysDMSO	2.62717	0.874439		0.00154976	0.00142337		0.00062483	0.00938412		CNP	TRUE
P09543_K175	P16330_K174_M1		7DaysPI / 7DaysDMSO	3.02098	0.334892		0.00245185	0.112505		0.000919263	0.250686		CNP	TRUE
P09543_K175	P16330_K174_M1		14DaysPAI / 14DaysDMSO	0.67825	0.334892		0.29547	0.112505		0.0625235	0.250686		CNP	TRUE
P09543_K175	P16330_K174_M1		14DaysAI / 14DaysDMSO	-0.55017	0.334892		0.304841	0.112505		0.0643035	0.250686		CNP	TRUE
P09543_K175	P16330_K174_M1		7DaysAI / 7DaysDMSO	0.40676	0.334892		9.11351e-07	0.112505		1.66781e-06	0.250686		CNP	TRUE
P09543_K175	P16330_K174_M1		7DaysPAI / 7DaysDMSO	1.25431	0.334892		0.000310527	0.112505		0.000165708	0.250686		CNP	TRUE
P09543_K175	P16330_K174_M1		14DaysPI / 14DaysDMSO	0.568042	0.334892		0.232128	0.112505		0.0503052	0.250686		CNP	TRUE
P09543_K204	P16330_K203_M1		14DaysPAI / 14DaysDMSO	2.79796	1.60615		0.0189156	0.0019892		0.00534527	0.0122138		CNP	TRUE
P09543_K204	P16330_K203_M1		14DaysPI / 14DaysDMSO	3.58406	1.60615		0.0116671	0.0019892		0.00350314	0.0122138		CNP	TRUE
P09543_K204	P16330_K203_M1		7DaysAI / 7DaysDMSO	-0.454849	1.60615		0.0122497	0.0019892		0.00365518	0.0122138		CNP	TRUE
P09543_K204	P16330_K203_M1		7DaysPAI / 7DaysDMSO	1.39137	1.60615		0.620876	0.0019892		0.121039	0.0122138		CNP	TRUE
P09543_K204	P16330_K203_M1		14DaysAI / 14DaysDMSO	1.00718	1.60615		2.34162e-06	0.0019892		3.47364e-06	0.0122138		CNP	TRUE
P09543_K204	P16330_K203_M1		7DaysPI / 7DaysDMSO	0.908467	1.60615		0.239405	0.0019892		0.0517266	0.0122138		CNP	TRUE
P09543_K217	P16330_K216_M1		14DaysAI / 14DaysDMSO	0.615361	0.190195		0.201535	0.451949		0.0442778	0.621904		CNP	TRUE
P09543_K217	P16330_K216_M1		7DaysAI / 7DaysDMSO	-1.04533	0.190195		0.000283528	0.451949		0.000153867	0.621904		CNP	TRUE
P09543_K217	P16330_K216_M1		7DaysPI / 7DaysDMSO	-2.08705	0.190195		9.16687e-06	0.451949		1.0109e-05	0.621904		CNP	TRUE
P09543_K217	P16330_K216_M1		14DaysPI / 14DaysDMSO	-0.556725	0.190195		0.134538	0.451949		0.0307441	0.621904		CNP	TRUE
P09543_K217	P16330_K216_M1		14DaysPAI / 14DaysDMSO	-0.703584	0.190195		0.0886217	0.451949		0.0210915	0.621904		CNP	TRUE
P09543_K217	P16330_K216_M1		7DaysPAI / 7DaysDMSO	-1.25063	0.190195		0.000201261	0.451949		0.000116564	0.621904		CNP	TRUE
P09543_K235	P16330_K234_M1		7DaysPAI / 7DaysDMSO	0.376932	1.09511		0.00709826	0.000382516		0.00227728	0.00332012		CNP	TRUE
P09543_K235	P16330_K234_M1		7DaysAI / 7DaysDMSO	0.312856	1.09511		0.0149422	0.000382516		0.00434747	0.00332012		CNP	TRUE
P09543_K235	P16330_K234_M1		7DaysPI / 7DaysDMSO	1.02756	1.09511		0.0210278	0.000382516		0.00586666	0.00332012		CNP	TRUE
P09543_K235	P16330_K234_M1		14DaysPAI / 14DaysDMSO	0.766856	1.09511		0.112597	0.000382516		0.0261747	0.00332012		CNP	TRUE
P09543_K235	P16330_K234_M1		14DaysAI / 14DaysDMSO	-0.80163	1.09511		2.63349e-05	0.000382516		2.31282e-05	0.00332012		CNP	TRUE
P09543_K235	P16330_K234_M1		14DaysPI / 14DaysDMSO	1.91519	1.09511		0.150181	0.000382516		0.0339524	0.00332012		CNP	TRUE
P09543_K261	P16330_K260_M1		14DaysPI / 14DaysDMSO	0.237219	-0.074254		0.0756625	0.674161		0.0183022	0.799354		CNP	TRUE
P09543_K261	P16330_K260_M1		7DaysAI / 7DaysDMSO	0.258493	-0.074254		0.0603043	0.674161		0.0149344	0.799354		CNP	TRUE
P09543_K261	P16330_K260_M1		7DaysPAI / 7DaysDMSO	0.813603	-0.074254		0.905269	0.674161		0.167441	0.799354		CNP	TRUE
P09543_K261	P16330_K260_M1		7DaysPI / 7DaysDMSO	0.0714575	-0.074254		0.704228	0.674161		0.135103	0.799354		CNP	TRUE
P09543_K261	P16330_K260_M1		14DaysAI / 14DaysDMSO	1.18493	-0.074254		0.58322	0.674161		0.114579	0.799354		CNP	TRUE
P09543_K261	P16330_K260_M1		14DaysPAI / 14DaysDMSO	-1.1772	-0.074254		0.0337273	0.674161		0.00890718	0.799354		CNP	TRUE
P09543_K275	P16330_K274_M1		7DaysAI / 7DaysDMSO	0.136436	0.91575		0.321294	0.000518061		0.0674089	0.00421559		CNP	TRUE
P09543_K275	P16330_K274_M1		7DaysPI / 7DaysDMSO	0.320681	0.91575		0.0156805	0.000518061		0.00453528	0.00421559		CNP	TRUE
P09543_K275	P16330_K274_M1		7DaysPAI / 7DaysDMSO	0.0184892	0.91575		0.0058463	0.000518061		0.00192663	0.00421559		CNP	TRUE
P09543_K275	P16330_K274_M1		14DaysAI / 14DaysDMSO	-0.720315	0.91575		0.00715752	0.000518061		0.00229377	0.00421559		CNP	TRUE
P09543_K275	P16330_K274_M1		14DaysPI / 14DaysDMSO	-0.478253	0.91575		0.00682926	0.000518061		0.00220284	0.00421559		CNP	TRUE
P09543_K275	P16330_K274_M1		14DaysPAI / 14DaysDMSO	-1.26612	0.91575		0.0290544	0.000518061		0.00780486	0.00421559		CNP	TRUE
P09543_K316	P16330_K315_M1		7DaysAI / 7DaysDMSO	0.797562	2.04454		5.02133e-16	2.88989e-05		7.7295e-14	0.000462584		CNP	TRUE
P09543_K316	P16330_K315_M1		7DaysPAI / 7DaysDMSO	1.72943	2.04454		2.4384e-07	2.88989e-05		6.01752e-07	0.000462584		CNP	TRUE
P09543_K316	P16330_K315_M1		14DaysAI / 14DaysDMSO	-0.772043	2.04454		0.00878913	2.88989e-05		0.00273956	0.000462584		CNP	TRUE
P09543_K316	P16330_K315_M1		14DaysPAI / 14DaysDMSO	0.91432	2.04454		0.331782	2.88989e-05		0.0693798	0.000462584		CNP	TRUE
P09543_K316	P16330_K315_M1		7DaysPI / 7DaysDMSO	0.487889	2.04454		9.55251e-06	2.88989e-05		1.04417e-05	0.000462584		CNP	TRUE
P09543_K316	P16330_K315_M1		14DaysPI / 14DaysDMSO	2.28198	2.04454		0.131605	2.88989e-05		0.030135	0.000462584		CNP	TRUE
P09543_K356	P16330_K355_M1		14DaysPAI / 14DaysDMSO	-1.22652	1.76817		0.109009	0.201612		0.0254177	0.368678		CNP	TRUE
P09543_K356	P16330_K355_M1		14DaysAI / 14DaysDMSO	-1.1018	1.76817		0.222822	0.201612		0.0484829	0.368678		CNP	TRUE
P09543_K356	P16330_K355_M1		7DaysPI / 7DaysDMSO	1.6803	1.76817		1.52254e-05	0.201612		1.50395e-05	0.368678		CNP	TRUE
P09543_K356	P16330_K355_M1		14DaysPI / 14DaysDMSO	-0.644286	1.76817		0.328807	0.201612		0.0688215	0.368678		CNP	TRUE
P09543_K356	P16330_K355_M1		7DaysAI / 7DaysDMSO	-0.195659	1.76817		0.000454554	0.201612		0.000226161	0.368678		CNP	TRUE
P09543_K356	P16330_K355_M1		7DaysPAI / 7DaysDMSO	1.81819	1.76817		0.000680637	0.201612		0.000315217	0.368678		CNP	TRUE
P09543_K371	P16330_K370_M1		7DaysPAI / 7DaysDMSO	2.15284	0.387632		0.00924834	0.105734		0.00286265	0.240326		CNP	TRUE
P09543_K371	P16330_K370_M1		14DaysAI / 14DaysDMSO	-0.403357	0.387632		0.0101454	0.105734		0.00310232	0.240326		CNP	TRUE
P09543_K371	P16330_K370_M1		7DaysPI / 7DaysDMSO	2.44923	0.387632		0.0187982	0.105734		0.00531609	0.240326		CNP	TRUE
P09543_K371	P16330_K370_M1		14DaysPI / 14DaysDMSO	4.02021	0.387632		0.0013843	0.105734		0.000568426	0.240326		CNP	TRUE
P09543_K371	P16330_K370_M1		7DaysAI / 7DaysDMSO	1.00371	0.387632		0.00104728	0.105734		0.000450278	0.240326		CNP	TRUE
P09543_K371	P16330_K370_M1		14DaysPAI / 14DaysDMSO	2.30191	0.387632		0.00753181	0.105734		0.00239717	0.240326		CNP	TRUE
P09543_K63	P16330_K63_M1		14DaysPI / 14DaysDMSO	3.59262	2.60505		6.57429e-07	2.19333e-08		1.29328e-06	5.20576e-06		CNP	TRUE
P09543_K63	P16330_K63_M1		14DaysAI / 14DaysDMSO	0.600064	2.60505		0.502872	2.19333e-08		0.100522	5.20576e-06		CNP	TRUE
P09543_K63	P16330_K63_M1		7DaysPI / 7DaysDMSO	3.80297	2.60505		0.000149806	2.19333e-08		9.19543e-05	5.20576e-06		CNP	TRUE
P09543_K63	P16330_K63_M1		14DaysPAI / 14DaysDMSO	3.3775	2.60505		5.4575e-07	2.19333e-08		1.11902e-06	5.20576e-06		CNP	TRUE
P09543_K63	P16330_K63_M1		7DaysPAI / 7DaysDMSO	3.43638	2.60505		0.000219763	2.19333e-08		0.000125153	5.20576e-06		CNP	TRUE
P09543_K63	P16330_K63_M1		7DaysAI / 7DaysDMSO	-0.244161	2.60505		2.02547e-06	2.19333e-08		3.1021e-06	5.20576e-06		CNP	TRUE
P09543_K79	P16330_K79_M1		7DaysAI / 7DaysDMSO	0.652857	-0.0836323		0.0368599	0.732325		0.00963617	0.839196		CNP	TRUE
P09543_K79	P16330_K79_M1		14DaysAI / 14DaysDMSO	0.644919	-0.0836323		0.0979581	0.732325		0.0230868	0.839196		CNP	TRUE
P09543_K79	P16330_K79_M1		14DaysPAI / 14DaysDMSO	-0.766463	-0.0836323		0.162826	0.732325		0.0365172	0.839196		CNP	TRUE
P09543_K79	P16330_K79_M1		14DaysPI / 14DaysDMSO	-0.68779	-0.0836323		0.130871	0.732325		0.0299834	0.839196		CNP	TRUE
P09543_K79	P16330_K79_M1		7DaysPI / 7DaysDMSO	-0.914272	-0.0836323		0.766969	0.732325		0.145461	0.839196		CNP	TRUE
P09543_K79	P16330_K79_M1		7DaysPAI / 7DaysDMSO	-0.783401	-0.0836323		0.626813	0.732325		0.122054	0.839196		CNP	TRUE
P09543_K87	P16330_K87_M1		14DaysPI / 14DaysDMSO	-1.05263	0.170094		0.00559972	0.480869		0.00185676	0.649112		CNP	TRUE
P09543_K87	P16330_K87_M1		7DaysPAI / 7DaysDMSO	-0.783401	0.170094		0.626813	0.480869		0.122054	0.649112		CNP	TRUE
P09543_K87	P16330_K87_M1		7DaysAI / 7DaysDMSO	-0.0772826	0.170094		0.698255	0.480869		0.134115	0.649112		CNP	TRUE
P09543_K87	P16330_K87_M1		7DaysPI / 7DaysDMSO	-0.914272	0.170094		0.766969	0.480869		0.145461	0.649112		CNP	TRUE
P09543_K87	P16330_K87_M1		7DaysPAI / 7DaysDMSO	-2.03692	0.170094		1.0702e-05	0.480869		1.14161e-05	0.649112		CNP	TRUE
P09543_K87	P16330_K87_M1		7DaysPI / 7DaysDMSO	-2.45279	0.170094		1.02676e-06	0.480869		1.82929e-06	0.649112		CNP	TRUE
P09543_K87	P16330_K87_M1		14DaysAI / 14DaysDMSO	1.4761	0.170094		0.0422748	0.480869		0.0108823	0.649112		CNP	TRUE
P09543_K87	P16330_K87_M1		7DaysAI / 7DaysDMSO	0.652857	0.170094		0.0368599	0.480869		0.00963617	0.649112		CNP	TRUE
P09543_K87	P16330_K87_M1		14DaysPI / 14DaysDMSO	-0.68779	0.170094		0.130871	0.480869		0.0299834	0.649112		CNP	TRUE
P09543_K87	P16330_K87_M1		14DaysPAI / 14DaysDMSO	-0.766463	0.170094		0.162826	0.480869		0.0365172	0.649112		CNP	TRUE
P09543_K87	P16330_K87_M1		14DaysPAI / 14DaysDMSO	-0.810334	0.170094		0.0272052	0.480869		0.00736286	0.649112		CNP	TRUE
P09543_K87	P16330_K87_M1		14DaysAI / 14DaysDMSO	0.644919	0.170094		0.0979581	0.480869		0.0230868	0.649112		CNP	TRUE
P07339_K127		Nfu_p_1_052771_K124_M1;Nfu_p_1_052773_K142_M1	7DaysPAI / 7DaysDMSO	1.02498		0.431095	0.00596769		0.627116	0.00196092		0.779616	CTSD	TRUE
P07339_K127		Nfu_p_1_052771_K124_M1;Nfu_p_1_052773_K142_M1	14DaysPAI / 14DaysDMSO	1.24266		0.431095	0.00117657		0.627116	0.000496215		0.779616	CTSD	TRUE
P07339_K127		Nfu_p_1_052771_K124_M1;Nfu_p_1_052773_K142_M1	7DaysAI / 7DaysDMSO	-0.22469		0.431095	0.011241		0.627116	0.00339159		0.779616	CTSD	TRUE
P07339_K127		Nfu_p_1_052771_K124_M1;Nfu_p_1_052773_K142_M1	7DaysPI / 7DaysDMSO	1.57705		0.431095	0.00520513		0.627116	0.00174401		0.779616	CTSD	TRUE
P07339_K127		Nfu_p_1_052771_K124_M1;Nfu_p_1_052773_K142_M1	14DaysPI / 14DaysDMSO	1.9561		0.431095	0.000123894		0.627116	7.89839e-05		0.779616	CTSD	TRUE
P07339_K127		Nfu_p_1_052771_K124_M1;Nfu_p_1_052773_K142_M1	14DaysAI / 14DaysDMSO	-0.318556		0.431095	0.80022		0.627116	0.150867		0.779616	CTSD	TRUE
P07339_K184			14DaysPI / 14DaysDMSO	4.80273			7.13813e-07			1.37833e-06			CTSD	TRUE
P07339_K184			7DaysPI / 7DaysDMSO	4.28065			4.0486e-05			3.24664e-05			CTSD	TRUE
P07339_K184			14DaysAI / 14DaysDMSO	-1.01559			2.8999e-11			5.20676e-10			CTSD	TRUE
P07339_K184			7DaysAI / 7DaysDMSO	0.0424344			0.0367859			0.00961901			CTSD	TRUE
P07339_K184			7DaysPAI / 7DaysDMSO	3.9236			1.9682e-05			1.8392e-05			CTSD	TRUE
P07339_K184			14DaysPAI / 14DaysDMSO	3.84193			7.39335e-08			2.39845e-07			CTSD	TRUE
P07339_K256			14DaysPI / 14DaysDMSO	5.01059			3.14631e-07			7.31889e-07			CTSD	TRUE
P07339_K256			7DaysPI / 7DaysDMSO	3.71738			0.000209622			0.000120464			CTSD	TRUE
P07339_K256			14DaysAI / 14DaysDMSO	0.945643			4.11725e-15			4.22169e-13			CTSD	TRUE
P07339_K256			7DaysAI / 7DaysDMSO	-0.734368			1.24671e-13			6.62462e-12			CTSD	TRUE
P07339_K256			7DaysPAI / 7DaysDMSO	3.67075			0.00054186			0.000261275			CTSD	TRUE
P07339_K256			14DaysPAI / 14DaysDMSO	4.59492			2.78299e-05			2.41537e-05			CTSD	TRUE
P07339_K28			14DaysPI / 14DaysDMSO	3.75646			8.51885e-05			5.85272e-05			CTSD	TRUE
P07339_K28			7DaysPI / 7DaysDMSO	1.62678			0.00201371			0.000778802			CTSD	TRUE
P07339_K28			14DaysAI / 14DaysDMSO	-0.0666518			0.218404			0.0476139			CTSD	TRUE
P07339_K28			7DaysPAI / 7DaysDMSO	1.09402			0.0012085			0.000507416			CTSD	TRUE
P07339_K28			7DaysAI / 7DaysDMSO	0.102244			0.118014			0.0273081			CTSD	TRUE
P07339_K28			14DaysPAI / 14DaysDMSO	3.20185			1.64507e-08			7.50557e-08			CTSD	TRUE
P07339_K313			14DaysPI / 14DaysDMSO	4.69862			5.33222e-05			4.03484e-05			CTSD	TRUE
P07339_K313			7DaysPI / 7DaysDMSO	3.21274			0.00141435			0.000578746			CTSD	TRUE
P07339_K313			14DaysAI / 14DaysDMSO	0.340557			3.62067e-05			2.97243e-05			CTSD	TRUE
P07339_K313			7DaysPAI / 7DaysDMSO	2.07542			0.000849993			0.000378715			CTSD	TRUE
P07339_K313			7DaysAI / 7DaysDMSO	-0.0333523			0.399527			0.0819426			CTSD	TRUE
P07339_K313			14DaysPAI / 14DaysDMSO	4.13981			8.74747e-05			5.97646e-05			CTSD	TRUE
P07339_K331			14DaysPI / 14DaysDMSO	6.5773			0.0068477			0.00220796			CTSD	TRUE
P07339_K331			14DaysAI / 14DaysDMSO	0.902144			8.7345e-12			2.00673e-10			CTSD	TRUE
P07339_K331			7DaysPI / 7DaysDMSO	2.13498			0.00144562			0.00058938			CTSD	TRUE
P07339_K331			7DaysAI / 7DaysDMSO	-0.485435			4.30679e-07			9.32774e-07			CTSD	TRUE
P07339_K331			7DaysPAI / 7DaysDMSO	0.929004			0.211473			0.0462473			CTSD	TRUE
P07339_K331			14DaysPAI / 14DaysDMSO	4.6107			1.41536e-05			1.42038e-05			CTSD	TRUE
P07339_K341			14DaysPI / 14DaysDMSO	2.83961			2.82018e-05			2.44083e-05			CTSD	TRUE
P07339_K341			7DaysPI / 7DaysDMSO	4.192			2.34517e-06			3.4779e-06			CTSD	TRUE
P07339_K341			7DaysAI / 7DaysDMSO	0.264699			1.93787e-08			8.50966e-08			CTSD	TRUE
P07339_K341			14DaysAI / 14DaysDMSO	-1.38924			0.000223521			0.000126885			CTSD	TRUE
P07339_K341			7DaysPAI / 7DaysDMSO	3.63824			3.08718e-06			4.30897e-06			CTSD	TRUE
P07339_K341			14DaysPAI / 14DaysDMSO	2.10679			1.69153e-07			4.53563e-07			CTSD	TRUE
P07339_K348			14DaysPI / 14DaysDMSO	3.6297			0.000264084			0.000145259			CTSD	TRUE
P07339_K348			14DaysAI / 14DaysDMSO	0.202602			0.00168041			0.000668742			CTSD	TRUE
P07339_K348			7DaysPI / 7DaysDMSO	3.13385			8.15108e-05			5.65059e-05			CTSD	TRUE
P07339_K348			7DaysAI / 7DaysDMSO	1.06306			2.17136e-08			9.28736e-08			CTSD	TRUE
P07339_K348			7DaysPAI / 7DaysDMSO	1.97862			0.000258313			0.000142681			CTSD	TRUE
P07339_K348			14DaysPAI / 14DaysDMSO	3.01597			5.35245e-05			4.04706e-05			CTSD	TRUE
P07339_K357			14DaysPI / 14DaysDMSO	5.08895			1.28441e-05			1.31638e-05			CTSD	TRUE
P07339_K357			7DaysPI / 7DaysDMSO	5.24875			8.14655e-05			5.64819e-05			CTSD	TRUE
P07339_K357			14DaysAI / 14DaysDMSO	-0.250613			4.68969e-09			2.84467e-08			CTSD	TRUE
P07339_K357			7DaysAI / 7DaysDMSO	0.733674			1.06807e-09			9.03876e-09			CTSD	TRUE
P07339_K357			14DaysPAI / 14DaysDMSO	4.91841			2.04975e-06			3.1307e-06			CTSD	TRUE
P07339_K357			7DaysPAI / 7DaysDMSO	4.96521			6.07682e-05			4.47525e-05			CTSD	TRUE
P07339_K49			14DaysPI / 14DaysDMSO	3.8262			0.00103651			0.000446388			CTSD	TRUE
P07339_K49			7DaysPI / 7DaysDMSO	1.52956			0.0055305			0.00183708			CTSD	TRUE
P07339_K49			14DaysAI / 14DaysDMSO	-0.629224			1.72855e-08			7.7938e-08			CTSD	TRUE
P07339_K49			7DaysAI / 7DaysDMSO	0.195839			3.68546e-05			3.01394e-05			CTSD	TRUE
P07339_K49			7DaysPAI / 7DaysDMSO	2.06461			7.27507e-06			8.43882e-06			CTSD	TRUE
P07339_K49			14DaysPAI / 14DaysDMSO	3.18339			0.00233698			0.000882729			CTSD	TRUE
P07339_K54			14DaysPI / 14DaysDMSO	5.94939			1.16983e-05			1.22445e-05			CTSD	TRUE
P07339_K54			7DaysPI / 7DaysDMSO	5.03486			2.29923e-06			3.42368e-06			CTSD	TRUE
P07339_K54			14DaysAI / 14DaysDMSO	-1.09876			8.14038e-11			1.18965e-09			CTSD	TRUE
P07339_K54			7DaysAI / 7DaysDMSO	0.813919			8.83931e-11			1.26929e-09			CTSD	TRUE
P07339_K54			7DaysPAI / 7DaysDMSO	4.90524			1.35626e-05			1.37354e-05			CTSD	TRUE
P07339_K54			14DaysPAI / 14DaysDMSO	5.15324			8.75088e-07			1.61562e-06			CTSD	TRUE
Q14203_K1088			14DaysPI / 14DaysDMSO	7.13803			3.77834e-05			3.07407e-05			DCTN1	TRUE
Q14203_K1088			7DaysPI / 7DaysDMSO	4.67171			6.35488e-07			1.25975e-06			DCTN1	TRUE
Q14203_K1088			14DaysAI / 14DaysDMSO	0.600805			4.10678e-14			2.70328e-12			DCTN1	TRUE
Q14203_K1088			7DaysAI / 7DaysDMSO	-0.135805			3.63672e-14			2.4534e-12			DCTN1	TRUE
Q14203_K1088			7DaysPAI / 7DaysDMSO	4.16511			1.86606e-07			4.89314e-07			DCTN1	TRUE
Q14203_K1088			14DaysPAI / 14DaysDMSO	6.42874			2.02946e-06			3.10667e-06			DCTN1	TRUE
Q14203_K1115			14DaysPI / 14DaysDMSO	4.64163			0.000592718			0.000281267			DCTN1	TRUE
Q14203_K1115			7DaysAI / 7DaysDMSO	2.96549			4.33783e-09			2.67825e-08			DCTN1	TRUE
Q14203_K1115			7DaysPI / 7DaysDMSO	3.65561			0.00264298			0.000979645			DCTN1	TRUE
Q14203_K1115			14DaysAI / 14DaysDMSO	2.02778			1.35643e-07			3.82714e-07			DCTN1	TRUE
Q14203_K1115			7DaysPAI / 7DaysDMSO	4.25298			3.15242e-06			4.3792e-06			DCTN1	TRUE
Q14203_K1115			14DaysPAI / 14DaysDMSO	4.38432			7.48718e-07			1.42988e-06			DCTN1	TRUE
Q14203_K1120			14DaysPI / 14DaysDMSO	6.61869			5.96172e-06			7.22025e-06			DCTN1	TRUE
Q14203_K1120			7DaysPI / 7DaysDMSO	5.69995			1.38124e-06			2.30313e-06			DCTN1	TRUE
Q14203_K1120			14DaysAI / 14DaysDMSO	1.80243			2.25225e-06			3.36952e-06			DCTN1	TRUE
Q14203_K1120			14DaysPAI / 14DaysDMSO	5.98993			2.33987e-08			9.84615e-08			DCTN1	TRUE
Q14203_K1120			7DaysAI / 7DaysDMSO	1.48298			0.00111423			0.000474201			DCTN1	TRUE
Q14203_K1120			7DaysPAI / 7DaysDMSO	5.35189			1.47716e-07			4.08455e-07			DCTN1	TRUE
Q14203_K1133			14DaysPI / 14DaysDMSO	7.34801			1.74026e-05			1.67026e-05			DCTN1	TRUE
Q14203_K1133			7DaysAI / 7DaysDMSO	1.56877			7.92175e-14			4.59669e-12			DCTN1	TRUE
Q14203_K1133			7DaysPI / 7DaysDMSO	6.16231			7.65135e-07			1.45453e-06			DCTN1	TRUE
Q14203_K1133			14DaysAI / 14DaysDMSO	2.00236			1.79389e-10			2.22562e-09			DCTN1	TRUE
Q14203_K1133			7DaysPAI / 7DaysDMSO	5.93377			3.6041e-07			8.13459e-07			DCTN1	TRUE
Q14203_K1133			14DaysPAI / 14DaysDMSO	6.73894			6.19366e-09			3.5302e-08			DCTN1	TRUE
Q14203_K1151	O08788_K1154_M1		7DaysPAI / 7DaysDMSO	4.66453	0.0487735		1.67112e-07	0.922901		4.49353e-07	0.957685		DCTN1	TRUE
Q14203_K1151	O08788_K1154_M1		7DaysPI / 7DaysDMSO	4.3566	0.0487735		3.3543e-07	0.922901		7.6915e-07	0.957685		DCTN1	TRUE
Q14203_K1151	O08788_K1154_M1		14DaysPI / 14DaysDMSO	4.46257	0.0487735		0.000553517	0.922901		0.000265904	0.957685		DCTN1	TRUE
Q14203_K1151	O08788_K1154_M1		14DaysPAI / 14DaysDMSO	4.05584	0.0487735		4.94115e-06	0.922901		6.23107e-06	0.957685		DCTN1	TRUE
Q14203_K1151	O08788_K1154_M1		7DaysAI / 7DaysDMSO	2.48206	0.0487735		4.05434e-11	0.922901		6.82369e-10	0.957685		DCTN1	TRUE
Q14203_K1151	O08788_K1154_M1		14DaysAI / 14DaysDMSO	0.293474	0.0487735		0.000152623	0.922901		9.3349e-05	0.957685		DCTN1	TRUE
Q14203_K1179			14DaysPI / 14DaysDMSO	7.15566			2.35604e-07			5.86006e-07			DCTN1	TRUE
Q14203_K1179			7DaysPI / 7DaysDMSO	5.6031			2.31385e-06			3.44066e-06			DCTN1	TRUE
Q14203_K1179			14DaysAI / 14DaysDMSO	0.70847			1.13971e-08			5.64996e-08			DCTN1	TRUE
Q14203_K1179			7DaysAI / 7DaysDMSO	0.717514			4.46042e-07			9.5823e-07			DCTN1	TRUE
Q14203_K1179			14DaysPAI / 14DaysDMSO	6.65293			9.88305e-09			5.0645e-08			DCTN1	TRUE
Q14203_K1179			7DaysPAI / 7DaysDMSO	5.33846			9.91531e-07			1.78067e-06			DCTN1	TRUE
Q14203_K1193			14DaysPI / 14DaysDMSO	7.87571			2.05331e-06			3.13484e-06			DCTN1	TRUE
Q14203_K1193			7DaysPI / 7DaysDMSO	6.11501			1.20123e-06			2.06679e-06			DCTN1	TRUE
Q14203_K1193			14DaysAI / 14DaysDMSO	0.45431			3.24187e-16			5.41184e-14			DCTN1	TRUE
Q14203_K1193			7DaysAI / 7DaysDMSO	0.176195			1.56e-13			7.98651e-12			DCTN1	TRUE
Q14203_K1193			14DaysPAI / 14DaysDMSO	7.4146			7.97988e-08			2.54322e-07			DCTN1	TRUE
Q14203_K1193			7DaysPAI / 7DaysDMSO	5.43638			1.0917e-07			3.23652e-07			DCTN1	TRUE
Q14203_K1201			14DaysPI / 14DaysDMSO	4.83754			8.68216e-05			5.94131e-05			DCTN1	TRUE
Q14203_K1201			14DaysAI / 14DaysDMSO	0.113791			9.69463e-06			1.05644e-05			DCTN1	TRUE
Q14203_K1201			7DaysPI / 7DaysDMSO	5.30947			3.28338e-05			2.75291e-05			DCTN1	TRUE
Q14203_K1201			7DaysPAI / 7DaysDMSO	5.45933			5.37337e-06			6.65259e-06			DCTN1	TRUE
Q14203_K1201			7DaysAI / 7DaysDMSO	1.40974			6.67228e-05			4.81985e-05			DCTN1	TRUE
Q14203_K1201			14DaysPAI / 14DaysDMSO	5.52366			7.69616e-07			1.46119e-06			DCTN1	TRUE
Q14203_K1203			14DaysPI / 14DaysDMSO	5.38576			1.04832e-09			8.90875e-09			DCTN1	TRUE
Q14203_K1203			7DaysPI / 7DaysDMSO	6.24807			4.08683e-06			5.3679e-06			DCTN1	TRUE
Q14203_K1203			14DaysAI / 14DaysDMSO	1.15737			5.73546e-07			1.16348e-06			DCTN1	TRUE
Q14203_K1203			7DaysAI / 7DaysDMSO	4.71884			1.07339e-07			3.19395e-07			DCTN1	TRUE
Q14203_K1203			7DaysPAI / 7DaysDMSO	6.38084			1.50696e-07			4.14855e-07			DCTN1	TRUE
Q14203_K1203			14DaysPAI / 14DaysDMSO	5.25451			3.83565e-09			2.43704e-08			DCTN1	TRUE
Q14203_K1208			14DaysPI / 14DaysDMSO	4.67915			0.0059178			0.00194684			DCTN1	TRUE
Q14203_K1208			7DaysPI / 7DaysDMSO	4.62216			0.00107299			0.000459493			DCTN1	TRUE
Q14203_K1208			14DaysAI / 14DaysDMSO	0.451752			0.000699031			0.000322202			DCTN1	TRUE
Q14203_K1208			7DaysAI / 7DaysDMSO	-0.301805			2.24619e-06			3.36247e-06			DCTN1	TRUE
Q14203_K1208			7DaysPAI / 7DaysDMSO	4.44073			0.000465543			0.000230623			DCTN1	TRUE
Q14203_K1208			14DaysPAI / 14DaysDMSO	5.10949			0.000254608			0.000140998			DCTN1	TRUE
Q14203_K1235			14DaysPI / 14DaysDMSO	4.7604			1.36694e-10			1.79825e-09			DCTN1	TRUE
Q14203_K1235			7DaysPI / 7DaysDMSO	5.11339			2.31483e-05			2.0893e-05			DCTN1	TRUE
Q14203_K1235			14DaysAI / 14DaysDMSO	1.04339			1.61192e-08			7.38774e-08			DCTN1	TRUE
Q14203_K1235			7DaysAI / 7DaysDMSO	2.33808			5.09577e-08			1.79799e-07			DCTN1	TRUE
Q14203_K1235			14DaysPAI / 14DaysDMSO	4.63724			1.2568e-09			1.02561e-08			DCTN1	TRUE
Q14203_K1235			7DaysPAI / 7DaysDMSO	4.92679			2.01436e-07			5.19331e-07			DCTN1	TRUE
Q14203_K371			14DaysPI / 14DaysDMSO	-2.05949			0.000296118			0.000159396			DCTN1	TRUE
Q14203_K371			7DaysPI / 7DaysDMSO	-4.47478			0.00384294			0.00134582			DCTN1	TRUE
Q14203_K371			14DaysAI / 14DaysDMSO	-0.419086			0.400239			0.0820735			DCTN1	TRUE
Q14203_K371			7DaysAI / 7DaysDMSO	-3.58566			0.00534378			0.0017833			DCTN1	TRUE
Q14203_K371			7DaysPAI / 7DaysDMSO	-3.40734			0.00969583			0.00298261			DCTN1	TRUE
Q14203_K371			14DaysPAI / 14DaysDMSO	-2.1928			0.000725377			0.000332134			DCTN1	TRUE
Q14203_K38			14DaysPI / 14DaysDMSO	2.17544			9.88914e-05			6.59283e-05			DCTN1	TRUE
Q14203_K38			14DaysAI / 14DaysDMSO	0.0527529			0.648617			0.125769			DCTN1	TRUE
Q14203_K38			7DaysPI / 7DaysDMSO	1.04472			0.0838142			0.0200619			DCTN1	TRUE
Q14203_K38			7DaysPAI / 7DaysDMSO	0.52794			0.102102			0.0239654			DCTN1	TRUE
Q14203_K38			7DaysAI / 7DaysDMSO	-0.48347			0.00083488			0.00037314			DCTN1	TRUE
Q14203_K38			14DaysPAI / 14DaysDMSO	1.76485			0.000986815			0.000428485			DCTN1	TRUE
Q14203_K518	O08788_K518_M1		14DaysPAI / 14DaysDMSO	3.11089	1.80034		5.42243e-07	0.0403709		1.11362e-06	0.120884		DCTN1	TRUE
Q14203_K518	O08788_K518_M1		7DaysAI / 7DaysDMSO	-0.476793	1.80034		0.00504859	0.0403709		0.00169924	0.120884		DCTN1	TRUE
Q14203_K518	O08788_K518_M1		14DaysPI / 14DaysDMSO	2.8427	1.80034		0.000626334	0.0403709		0.000294378	0.120884		DCTN1	TRUE
Q14203_K518	O08788_K518_M1		7DaysPAI / 7DaysDMSO	2.21894	1.80034		0.00218047	0.0403709		0.000832765	0.120884		DCTN1	TRUE
Q14203_K518	O08788_K518_M1		7DaysPI / 7DaysDMSO	2.92368	1.80034		0.00145516	0.0403709		0.000592645	0.120884		DCTN1	TRUE
Q14203_K518	O08788_K518_M1		14DaysAI / 14DaysDMSO	-0.532122	1.80034		2.22539e-05	0.0403709		2.02539e-05	0.120884		DCTN1	TRUE
Q14203_K556			14DaysPI / 14DaysDMSO	2.8074			0.041796			0.0107727			DCTN1	TRUE
Q14203_K556			7DaysPI / 7DaysDMSO	1.69433			0.00126312			0.000526434			DCTN1	TRUE
Q14203_K556			7DaysAI / 7DaysDMSO	1.07127			5.5103e-06			6.78456e-06			DCTN1	TRUE
Q14203_K556			14DaysAI / 14DaysDMSO	-0.269249			0.0135133			0.00398135			DCTN1	TRUE
Q14203_K556			7DaysPAI / 7DaysDMSO	0.360651			0.00124676			0.000520748			DCTN1	TRUE
Q14203_K556			14DaysPAI / 14DaysDMSO	1.87592			6.28771e-05			4.59866e-05			DCTN1	TRUE
Q14203_K558			14DaysPI / 14DaysDMSO	2.51656			1.214e-08			5.9331e-08			DCTN1	TRUE
Q14203_K558			7DaysPI / 7DaysDMSO	2.68923			0.000475288			0.000234554			DCTN1	TRUE
Q14203_K558			14DaysAI / 14DaysDMSO	-0.0917496			0.0327534			0.00867893			DCTN1	TRUE
Q14203_K558			7DaysAI / 7DaysDMSO	0.416013			0.000229605			0.000129658			DCTN1	TRUE
Q14203_K558			7DaysPAI / 7DaysDMSO	1.81251			0.00212041			0.000813313			DCTN1	TRUE
Q14203_K558			14DaysPAI / 14DaysDMSO	2.67839			9.9871e-07			1.7906e-06			DCTN1	TRUE
Q14203_K567			14DaysPI / 14DaysDMSO	3.17826			1.22525e-05			1.26909e-05			DCTN1	TRUE
Q14203_K567			7DaysPI / 7DaysDMSO	3.1371			7.75253e-05			5.43055e-05			DCTN1	TRUE
Q14203_K567			14DaysAI / 14DaysDMSO	-0.565093			2.8557e-07			6.79426e-07			DCTN1	TRUE
Q14203_K567			7DaysAI / 7DaysDMSO	0.04758			0.318702			0.0669239			DCTN1	TRUE
Q14203_K567			7DaysPAI / 7DaysDMSO	2.15073			1.72654e-05			1.65979e-05			DCTN1	TRUE
Q14203_K567			14DaysPAI / 14DaysDMSO	2.66396			2.03207e-11			3.93406e-10			DCTN1	TRUE
Q14203_K618			14DaysPI / 14DaysDMSO	0.530353			0.116001			0.026889			DCTN1	TRUE
Q14203_K618			7DaysPI / 7DaysDMSO	1.45803			0.00204326			0.000788343			DCTN1	TRUE
Q14203_K618			14DaysAI / 14DaysDMSO	-0.642926			0.0719251			0.0174874			DCTN1	TRUE
Q14203_K618			7DaysAI / 7DaysDMSO	0.500863			0.183752			0.0407326			DCTN1	TRUE
Q14203_K618			7DaysPAI / 7DaysDMSO	1.08635			0.00348473			0.00123842			DCTN1	TRUE
Q14203_K618			14DaysPAI / 14DaysDMSO	0.45624			0.0757474			0.0183204			DCTN1	TRUE
Q14203_K629			14DaysPI / 14DaysDMSO	3.13444			6.56319e-06			7.78099e-06			DCTN1	TRUE
Q14203_K629			7DaysPI / 7DaysDMSO	2.52444			0.00197049			0.000764735			DCTN1	TRUE
Q14203_K629			14DaysAI / 14DaysDMSO	0.428744			0.000188558			0.000110585			DCTN1	TRUE
Q14203_K629			7DaysAI / 7DaysDMSO	-0.322277			0.000291533			0.000157401			DCTN1	TRUE
Q14203_K629			14DaysPAI / 14DaysDMSO	2.89118			0.000153237			9.36438e-05			DCTN1	TRUE
Q14203_K629			7DaysPAI / 7DaysDMSO	2.21859			0.000283187			0.000153716			DCTN1	TRUE
Q14203_K66			14DaysPI / 14DaysDMSO	3.81129			1.93872e-05			1.81807e-05			DCTN1	TRUE
Q14203_K66			7DaysPI / 7DaysDMSO	0.9526			0.045429			0.0116018			DCTN1	TRUE
Q14203_K66			14DaysAI / 14DaysDMSO	1.06402			5.33006e-12			1.34271e-10			DCTN1	TRUE
Q14203_K66			7DaysAI / 7DaysDMSO	-0.335861			0.000722086			0.00033091			DCTN1	TRUE
Q14203_K66			7DaysPAI / 7DaysDMSO	-0.655681			0.00993604			0.00304655			DCTN1	TRUE
Q14203_K66			14DaysPAI / 14DaysDMSO	2.96701			3.19279e-05			2.69324e-05			DCTN1	TRUE
Q14203_K684			14DaysPI / 14DaysDMSO	3.14342			6.89032e-05			4.94328e-05			DCTN1	TRUE
Q14203_K684			7DaysPI / 7DaysDMSO	2.0892			0.00270478			0.000998972			DCTN1	TRUE
Q14203_K684			14DaysAI / 14DaysDMSO	-0.130733			0.117419			0.0271846			DCTN1	TRUE
Q14203_K684			7DaysAI / 7DaysDMSO	0.525428			2.00826e-05			1.86813e-05			DCTN1	TRUE
Q14203_K684			7DaysPAI / 7DaysDMSO	0.820008			0.00183486			0.000720213			DCTN1	TRUE
Q14203_K684			14DaysPAI / 14DaysDMSO	2.27128			0.000247159			0.00013761			DCTN1	TRUE
Q14203_K920			14DaysPI / 14DaysDMSO	4.31074			6.62914e-05			4.79516e-05			DCTN1	TRUE
Q14203_K920			7DaysPI / 7DaysDMSO	4.50891			1.99063e-05			1.8552e-05			DCTN1	TRUE
Q14203_K920			14DaysAI / 14DaysDMSO	-1.09392			1.5331e-10			1.96588e-09			DCTN1	TRUE
Q14203_K920			7DaysAI / 7DaysDMSO	0.760453			1.54404e-10			1.977e-09			DCTN1	TRUE
Q14203_K920			7DaysPAI / 7DaysDMSO	5.32479			0.000321464			0.000170422			DCTN1	TRUE
Q14203_K920			14DaysPAI / 14DaysDMSO	4.18572			0.000279815			0.000152206			DCTN1	TRUE
Q14203_K944			14DaysPI / 14DaysDMSO	2.24078			0.174418			0.0388592			DCTN1	TRUE
Q14203_K944			7DaysPI / 7DaysDMSO	0.821434			0.000336555			0.000176878			DCTN1	TRUE
Q14203_K944			14DaysAI / 14DaysDMSO	-1.09438			2.86364e-06			4.06467e-06			DCTN1	TRUE
Q14203_K944			7DaysAI / 7DaysDMSO	0.81823			5.57826e-06			6.85143e-06			DCTN1	TRUE
Q14203_K944			7DaysPAI / 7DaysDMSO	0.826659			2.05255e-05			1.90069e-05			DCTN1	TRUE
Q14203_K944			14DaysPAI / 14DaysDMSO	2.16461			0.20215			0.0443995			DCTN1	TRUE
Q14203_K962			14DaysPI / 14DaysDMSO	3.87989			1.91709e-06			2.97279e-06			DCTN1	TRUE
Q14203_K962			7DaysPI / 7DaysDMSO	3.28852			0.000170617			0.000102035			DCTN1	TRUE
Q14203_K962			14DaysAI / 14DaysDMSO	0.154043			0.00390404			0.00136401			DCTN1	TRUE
Q14203_K962			7DaysAI / 7DaysDMSO	0.519482			0.0187615			0.00530708			DCTN1	TRUE
Q14203_K962			7DaysPAI / 7DaysDMSO	2.83571			0.00043243			0.000217135			DCTN1	TRUE
Q14203_K962			14DaysPAI / 14DaysDMSO	3.67613			1.03428e-05			1.11149e-05			DCTN1	TRUE
Q14203_K978			14DaysPI / 14DaysDMSO	2.62367			5.86514e-05			4.35122e-05			DCTN1	TRUE
Q14203_K978			7DaysPI / 7DaysDMSO	1.6399			0.00394611			0.00137654			DCTN1	TRUE
Q14203_K978			14DaysAI / 14DaysDMSO	-0.483461			0.000158238			9.60646e-05			DCTN1	TRUE
Q14203_K978			7DaysPAI / 7DaysDMSO	1.36509			0.00234489			0.000885256			DCTN1	TRUE
Q14203_K978			7DaysAI / 7DaysDMSO	-0.35915			0.0110858			0.0033509			DCTN1	TRUE
Q14203_K978			14DaysPAI / 14DaysDMSO	2.15478			1.57863e-08			7.27241e-08			DCTN1	TRUE
O75061_K114			14DaysPI / 14DaysDMSO	4.18581			5.54391e-06			6.81779e-06			DNAJC6	TRUE
O75061_K114			7DaysPI / 7DaysDMSO	2.5528			7.81859e-06			8.9261e-06			DNAJC6	TRUE
O75061_K114			14DaysAI / 14DaysDMSO	-0.3506			1.50397e-05			1.48934e-05			DNAJC6	TRUE
O75061_K114			7DaysAI / 7DaysDMSO	-0.186694			1.00332e-07			3.03314e-07			DNAJC6	TRUE
O75061_K114			14DaysPAI / 14DaysDMSO	4.05181			7.33787e-11			1.09497e-09			DNAJC6	TRUE
O75061_K114			7DaysPAI / 7DaysDMSO	3.39189			1.74842e-06			2.76624e-06			DNAJC6	TRUE
O75061_K198			14DaysPI / 14DaysDMSO	3.01779			0.000591434			0.00028077			DNAJC6	TRUE
O75061_K198			7DaysPI / 7DaysDMSO	0.33927			0.00851698			0.00266603			DNAJC6	TRUE
O75061_K198			14DaysAI / 14DaysDMSO	0.0696035			0.0196637			0.00553068			DNAJC6	TRUE
O75061_K198			7DaysAI / 7DaysDMSO	-0.189822			0.000201068			0.00011648			DNAJC6	TRUE
O75061_K198			7DaysPAI / 7DaysDMSO	-0.186128			0.0231331			0.0063805			DNAJC6	TRUE
O75061_K198			14DaysPAI / 14DaysDMSO	2.7896			4.19518e-05			3.33906e-05			DNAJC6	TRUE
O75061_K246			14DaysPI / 14DaysDMSO	4.62105			4.77737e-05			3.699e-05			DNAJC6	TRUE
O75061_K246			7DaysPI / 7DaysDMSO	2.22412			1.91787e-06			2.9736e-06			DNAJC6	TRUE
O75061_K246			14DaysAI / 14DaysDMSO	-2.28322			2.83959e-08			1.14243e-07			DNAJC6	TRUE
O75061_K246			7DaysAI / 7DaysDMSO	-1.46924			3.40592e-06			4.65316e-06			DNAJC6	TRUE
O75061_K246			14DaysPAI / 14DaysDMSO	3.72119			8.95059e-08			2.78107e-07			DNAJC6	TRUE
O75061_K246			7DaysPAI / 7DaysDMSO	2.40513			9.35002e-06			1.02674e-05			DNAJC6	TRUE
O75061_K341			14DaysPI / 14DaysDMSO	3.23374			0.0038899			0.00135974			DNAJC6	TRUE
O75061_K341			7DaysPI / 7DaysDMSO	2.42602			0.000860622			0.000382645			DNAJC6	TRUE
O75061_K341			14DaysAI / 14DaysDMSO	-0.217326			0.0205968			0.00576025			DNAJC6	TRUE
O75061_K341			7DaysAI / 7DaysDMSO	-0.747442			7.83197e-12			1.83464e-10			DNAJC6	TRUE
O75061_K341			7DaysPAI / 7DaysDMSO	1.30863			0.00628921			0.00205199			DNAJC6	TRUE
O75061_K341			14DaysPAI / 14DaysDMSO	4.35474			1.77426e-05			1.69626e-05			DNAJC6	TRUE
O75061_K38			14DaysPI / 14DaysDMSO	1.26784			0.0969712			0.0228779			DNAJC6	TRUE
O75061_K38			7DaysPI / 7DaysDMSO	4.08575			1.4972e-06			2.45152e-06			DNAJC6	TRUE
O75061_K38			7DaysAI / 7DaysDMSO	0.507785			2.59616e-11			4.76397e-10			DNAJC6	TRUE
O75061_K38			14DaysAI / 14DaysDMSO	-1.91959			0.000828899			0.000370905			DNAJC6	TRUE
O75061_K38			7DaysPAI / 7DaysDMSO	4.28308			1.14978e-06			1.99712e-06			DNAJC6	TRUE
O75061_K38			14DaysPAI / 14DaysDMSO	1.41295			0.0165678			0.00475852			DNAJC6	TRUE
O75061_K42			14DaysPI / 14DaysDMSO	0.890365			0.00399729			0.00139178			DNAJC6	TRUE
O75061_K42			7DaysPI / 7DaysDMSO	0.448568			0.314702			0.066167			DNAJC6	TRUE
O75061_K42			14DaysAI / 14DaysDMSO	-0.702942			0.0349884			0.00920281			DNAJC6	TRUE
O75061_K42			7DaysAI / 7DaysDMSO	-2.74732			0.000947046			0.000414247			DNAJC6	TRUE
O75061_K42			7DaysPAI / 7DaysDMSO	0.145978			0.514168			0.102521			DNAJC6	TRUE
O75061_K42			14DaysPAI / 14DaysDMSO	1.12382			0.00138427			0.000568416			DNAJC6	TRUE
P26358_K1323			14DaysPI / 14DaysDMSO	5.2664			0.0281708			0.00759426			DNMT1	TRUE
P26358_K1323			7DaysPI / 7DaysDMSO	1.34203			2.1837e-05			1.99542e-05			DNMT1	TRUE
P26358_K1323			14DaysAI / 14DaysDMSO	-0.325476			3.39729e-07			7.76622e-07			DNMT1	TRUE
P26358_K1323			7DaysAI / 7DaysDMSO	0.782593			1.59812e-07			4.34151e-07			DNMT1	TRUE
P26358_K1323			14DaysPAI / 14DaysDMSO	3.54973			0.000832833			0.000372369			DNMT1	TRUE
P26358_K1323			7DaysPAI / 7DaysDMSO	1.24591			1.75789e-05			1.68366e-05			DNMT1	TRUE
P26358_K1572			14DaysPI / 14DaysDMSO	3.47801			0.0369387			0.00965467			DNMT1	TRUE
P26358_K1572			7DaysPI / 7DaysDMSO	0.0480406			0.63246			0.123021			DNMT1	TRUE
P26358_K1572			14DaysAI / 14DaysDMSO	0.280382			0.158537			0.0356522			DNMT1	TRUE
P26358_K1572			7DaysPAI / 7DaysDMSO	2.46751			0.0140489			0.00411861			DNMT1	TRUE
P26358_K1572			7DaysAI / 7DaysDMSO	0.881522			0.00124693			0.000520809			DNMT1	TRUE
P26358_K1572			14DaysPAI / 14DaysDMSO	3.28456			0.0574486			0.0143016			DNMT1	TRUE
P26358_K586			14DaysPI / 14DaysDMSO	3.43873			0.0040928			0.00141979			DNMT1	TRUE
P26358_K586			7DaysPI / 7DaysDMSO	0.106487			0.00693764			0.00223272			DNMT1	TRUE
P26358_K586			14DaysAI / 14DaysDMSO	0.15691			0.0172819			0.00493813			DNMT1	TRUE
P26358_K586			7DaysAI / 7DaysDMSO	-0.00724099			0.93126			0.171401			DNMT1	TRUE
P26358_K586			7DaysPAI / 7DaysDMSO	0.629169			0.000930101			0.000408064			DNMT1	TRUE
P26358_K586			14DaysPAI / 14DaysDMSO	2.6623			5.8496e-05			4.3418e-05			DNMT1	TRUE
P26358_K881			14DaysPI / 14DaysDMSO	3.18792			0.0010378			0.000446852			DNMT1	TRUE
P26358_K881			7DaysPI / 7DaysDMSO	3.25194			0.000598272			0.000283468			DNMT1	TRUE
P26358_K881			14DaysAI / 14DaysDMSO	0.0156107			0.776318			0.146988			DNMT1	TRUE
P26358_K881			7DaysPAI / 7DaysDMSO	2.63008			0.00183083			0.000718866			DNMT1	TRUE
P26358_K881			7DaysAI / 7DaysDMSO	0.335785			0.00193268			0.000752373			DNMT1	TRUE
P26358_K881			14DaysPAI / 14DaysDMSO	4.05524			0.000323466			0.000171274			DNMT1	TRUE
P26358_K957			14DaysPI / 14DaysDMSO	-0.88284			0.448947			0.0909031			DNMT1	TRUE
P26358_K957			7DaysPI / 7DaysDMSO	-0.317391			0.00747299			0.00238108			DNMT1	TRUE
P26358_K957			14DaysAI / 14DaysDMSO	-0.603132			0.736455			0.140444			DNMT1	TRUE
P26358_K957			7DaysPAI / 7DaysDMSO	0.051793			0.767483			0.145544			DNMT1	TRUE
P26358_K957			7DaysAI / 7DaysDMSO	-0.312069			0.167215			0.037406			DNMT1	TRUE
P26358_K957			14DaysPAI / 14DaysDMSO	-0.505481			0.935785			0.172092			DNMT1	TRUE
P26358_K961			14DaysPI / 14DaysDMSO	-0.11901			0.641287			0.124523			DNMT1	TRUE
P26358_K961			7DaysPI / 7DaysDMSO	-0.498891			0.00121821			0.000510795			DNMT1	TRUE
P26358_K961			14DaysAI / 14DaysDMSO	-1.78897			0.0363879			0.00952769			DNMT1	TRUE
P26358_K961			7DaysAI / 7DaysDMSO	-0.277772			0.058758			0.0145918			DNMT1	TRUE
P26358_K961			7DaysPAI / 7DaysDMSO	-0.341119			0.0218367			0.00606423			DNMT1	TRUE
P26358_K961			14DaysPAI / 14DaysDMSO	-1.55345			0.0278945			0.0075283			DNMT1	TRUE
P26358_K981			14DaysPI / 14DaysDMSO	4.72529			3.53737e-05			2.91824e-05			DNMT1	TRUE
P26358_K981			7DaysPI / 7DaysDMSO	2.87564			0.00543717			0.00181032			DNMT1	TRUE
P26358_K981			14DaysAI / 14DaysDMSO	0.168934			0.0022045			0.000840515			DNMT1	TRUE
P26358_K981			7DaysAI / 7DaysDMSO	-0.306472			8.41668e-05			5.79659e-05			DNMT1	TRUE
P26358_K981			7DaysPAI / 7DaysDMSO	3.06064			0.00289452			0.00105775			DNMT1	TRUE
P26358_K981			14DaysPAI / 14DaysDMSO	4.62242			5.09517e-05			3.89184e-05			DNMT1	TRUE
P19525_K150			14DaysPI / 14DaysDMSO	1.51864			0.00398825			0.00138909			EIF2AK2	TRUE
P19525_K150			7DaysPI / 7DaysDMSO	1.08572			0.0115028			0.00346005			EIF2AK2	TRUE
P19525_K150			14DaysAI / 14DaysDMSO	-0.951951			1.7231e-15			2.08759e-13			EIF2AK2	TRUE
P19525_K150			7DaysPAI / 7DaysDMSO	1.41966			0.000522403			0.000253479			EIF2AK2	TRUE
P19525_K150			7DaysAI / 7DaysDMSO	0.447456			0.00185838			0.000727965			EIF2AK2	TRUE
P19525_K150			14DaysPAI / 14DaysDMSO	1.24076			0.0226596			0.00626516			EIF2AK2	TRUE
P19525_K253			14DaysPI / 14DaysDMSO	2.68916			0.000490363			0.00024066			EIF2AK2	TRUE
P19525_K253			7DaysPI / 7DaysDMSO	1.81444			0.00927008			0.0028685			EIF2AK2	TRUE
P19525_K253			14DaysAI / 14DaysDMSO	-1.00081			8.63586e-16			1.19556e-13			EIF2AK2	TRUE
P19525_K253			7DaysAI / 7DaysDMSO	0.328051			0.000423441			0.000213422			EIF2AK2	TRUE
P19525_K253			7DaysPAI / 7DaysDMSO	0.781218			0.000204477			0.000118068			EIF2AK2	TRUE
P19525_K253			14DaysPAI / 14DaysDMSO	1.60641			0.000683436			0.000316271			EIF2AK2	TRUE
P19525_K380			14DaysPI / 14DaysDMSO	4.16631			3.28554e-05			2.75439e-05			EIF2AK2	TRUE
P19525_K380			7DaysPI / 7DaysDMSO	2.13101			0.00657303			0.00213158			EIF2AK2	TRUE
P19525_K380			7DaysAI / 7DaysDMSO	-0.200172			0.000291281			0.000157286			EIF2AK2	TRUE
P19525_K380			14DaysAI / 14DaysDMSO	0.438149			3.04142e-06			4.25979e-06			EIF2AK2	TRUE
P19525_K380			7DaysPAI / 7DaysDMSO	1.66217			0.000633432			0.000297117			EIF2AK2	TRUE
P19525_K380			14DaysPAI / 14DaysDMSO	3.8346			3.98105e-05			3.20401e-05			EIF2AK2	TRUE
P19525_K388			14DaysPI / 14DaysDMSO	3.34787			0.010631			0.00323056			EIF2AK2	TRUE
P19525_K388			7DaysPI / 7DaysDMSO	-0.119267			0.149988			0.0339125			EIF2AK2	TRUE
P19525_K388			14DaysAI / 14DaysDMSO	-0.132521			0.436033			0.0885701			EIF2AK2	TRUE
P19525_K388			7DaysAI / 7DaysDMSO	0.298963			0.642775			0.124772			EIF2AK2	TRUE
P19525_K388			14DaysPAI / 14DaysDMSO	1.85045			0.000146647			9.03903e-05			EIF2AK2	TRUE
P19525_K388			7DaysPAI / 7DaysDMSO	1.15661			0.00406518			0.00141176			EIF2AK2	TRUE
P19525_K400			14DaysPI / 14DaysDMSO	2.32425			0.0833002			0.0199507			EIF2AK2	TRUE
P19525_K400			14DaysAI / 14DaysDMSO	-0.832806			2.90612e-05			2.49953e-05			EIF2AK2	TRUE
P19525_K400			7DaysPI / 7DaysDMSO	0.54667			0.000980769			0.000426348			EIF2AK2	TRUE
P19525_K400			7DaysAI / 7DaysDMSO	0.490286			0.000103063			6.81387e-05			EIF2AK2	TRUE
P19525_K400			7DaysPAI / 7DaysDMSO	0.28991			0.0129769			0.00384295			EIF2AK2	TRUE
P19525_K400			14DaysPAI / 14DaysDMSO	0.690718			0.02461			0.00673817			EIF2AK2	TRUE
P19525_K416			14DaysPI / 14DaysDMSO	4.98886			8.2623e-06			9.32188e-06			EIF2AK2	TRUE
P19525_K416			7DaysPI / 7DaysDMSO	2.1039			0.000147483			9.08132e-05			EIF2AK2	TRUE
P19525_K416			7DaysPAI / 7DaysDMSO	2.85781			0.000176571			0.000104881			EIF2AK2	TRUE
P19525_K416			14DaysAI / 14DaysDMSO	0.5057			3.04189e-07			7.12991e-07			EIF2AK2	TRUE
P19525_K416			7DaysAI / 7DaysDMSO	-0.0322244			0.331201			0.0692713			EIF2AK2	TRUE
P19525_K416			14DaysPAI / 14DaysDMSO	4.09746			9.56791e-05			6.42144e-05			EIF2AK2	TRUE
P19525_K426			14DaysPI / 14DaysDMSO	4.44517			2.13989e-07			5.44354e-07			EIF2AK2	TRUE
P19525_K426			7DaysPI / 7DaysDMSO	2.44415			0.000145595			8.98712e-05			EIF2AK2	TRUE
P19525_K426			14DaysAI / 14DaysDMSO	1.83597			3.84313e-08			1.44328e-07			EIF2AK2	TRUE
P19525_K426			7DaysAI / 7DaysDMSO	2.90742			5.27555e-05			4.00074e-05			EIF2AK2	TRUE
P19525_K426			7DaysPAI / 7DaysDMSO	2.81143			1.28684e-05			1.31822e-05			EIF2AK2	TRUE
P19525_K426			14DaysPAI / 14DaysDMSO	3.92238			2.82285e-05			2.44277e-05			EIF2AK2	TRUE
P19525_K429			14DaysPI / 14DaysDMSO	4.44305			0.019624			0.00552094			EIF2AK2	TRUE
P19525_K429			7DaysPI / 7DaysDMSO	0.00962714			0.822399			0.154431			EIF2AK2	TRUE
P19525_K429			14DaysAI / 14DaysDMSO	0.727568			0.00027086			0.000148274			EIF2AK2	TRUE
P19525_K429			7DaysAI / 7DaysDMSO	0.240274			0.000764682			0.000346879			EIF2AK2	TRUE
P19525_K429			7DaysPAI / 7DaysDMSO	2.01793			5.14196e-05			3.91995e-05			EIF2AK2	TRUE
P19525_K429			14DaysPAI / 14DaysDMSO	3.20116			0.000963843			0.000420265			EIF2AK2	TRUE
P19525_K440			14DaysPI / 14DaysDMSO	3.51732			0.00666714			0.00215759			EIF2AK2	TRUE
P19525_K440			7DaysPI / 7DaysDMSO	1.7076			0.000792138			0.000357219			EIF2AK2	TRUE
P19525_K440			14DaysAI / 14DaysDMSO	0.153592			0.00508127			0.00170853			EIF2AK2	TRUE
P19525_K440			7DaysAI / 7DaysDMSO	-0.626585			1.35679e-08			6.46881e-08			EIF2AK2	TRUE
P19525_K440			7DaysPAI / 7DaysDMSO	2.18194			0.00660252			0.00213972			EIF2AK2	TRUE
P19525_K440			14DaysPAI / 14DaysDMSO	3.61311			0.000706982			0.000325213			EIF2AK2	TRUE
P19525_K522			14DaysPI / 14DaysDMSO	3.59224			0.000133255			8.37077e-05			EIF2AK2	TRUE
P19525_K522			7DaysPI / 7DaysDMSO	2.3614			1.91758e-05			1.80255e-05			EIF2AK2	TRUE
P19525_K522			14DaysAI / 14DaysDMSO	-0.907167			9.69025e-07			1.74915e-06			EIF2AK2	TRUE
P19525_K522			7DaysAI / 7DaysDMSO	0.586246			3.47992e-06			4.73244e-06			EIF2AK2	TRUE
P19525_K522			14DaysPAI / 14DaysDMSO	3.27987			0.000545642			0.000262777			EIF2AK2	TRUE
P19525_K522			7DaysPAI / 7DaysDMSO	3.8152			0.00035742			0.000185765			EIF2AK2	TRUE
P19525_K77			14DaysPI / 14DaysDMSO	2.19942			2.40207e-06			3.54422e-06			EIF2AK2	TRUE
P19525_K77			7DaysPI / 7DaysDMSO	0.906475			0.00398205			0.00138721			EIF2AK2	TRUE
P19525_K77			14DaysAI / 14DaysDMSO	-0.10409			0.24111			0.05206			EIF2AK2	TRUE
P19525_K77			7DaysAI / 7DaysDMSO	-0.066372			0.390297			0.0802472			EIF2AK2	TRUE
P19525_K77			7DaysPAI / 7DaysDMSO	0.828282			0.00976636			0.00300138			EIF2AK2	TRUE
P19525_K77			14DaysPAI / 14DaysDMSO	1.72346			5.17213e-05			3.93825e-05			EIF2AK2	TRUE
Q14232_K15			14DaysPI / 14DaysDMSO	1.97101			1.12028e-06			1.95737e-06			EIF2B1	TRUE
Q14232_K15			7DaysPI / 7DaysDMSO	0.00280807			0.827036			0.155169			EIF2B1	TRUE
Q14232_K15			14DaysAI / 14DaysDMSO	-1.44532			2.04701e-05			1.89657e-05			EIF2B1	TRUE
Q14232_K15			7DaysAI / 7DaysDMSO	-2.05945			0.000853172			0.000379893			EIF2B1	TRUE
Q14232_K15			7DaysPAI / 7DaysDMSO	0.87153			0.227351			0.0493736			EIF2B1	TRUE
Q14232_K15			14DaysPAI / 14DaysDMSO	1.78036			0.00448274			0.00153463			EIF2B1	TRUE
Q14232_K162			14DaysPI / 14DaysDMSO	0.246251			0.0597767			0.0148172			EIF2B1	TRUE
Q14232_K162			7DaysPI / 7DaysDMSO	-0.354943			0.390112			0.0802132			EIF2B1	TRUE
Q14232_K162			14DaysAI / 14DaysDMSO	-0.544915			0.00441343			0.00151415			EIF2B1	TRUE
Q14232_K162			7DaysAI / 7DaysDMSO	0.981541			0.00092886			0.000407606			EIF2B1	TRUE
Q14232_K162			7DaysPAI / 7DaysDMSO	0.282979			0.160741			0.0360966			EIF2B1	TRUE
Q14232_K162			14DaysPAI / 14DaysDMSO	-0.334066			0.562743			0.111029			EIF2B1	TRUE
Q14232_K249			14DaysPI / 14DaysDMSO	4.16558			0.0223193			0.00618206			EIF2B1	TRUE
Q14232_K249			7DaysPI / 7DaysDMSO	0.337489			0.156067			0.035151			EIF2B1	TRUE
Q14232_K249			14DaysAI / 14DaysDMSO	0.110255			0.332558			0.0695257			EIF2B1	TRUE
Q14232_K249			7DaysAI / 7DaysDMSO	-0.497267			0.00272203			0.00100433			EIF2B1	TRUE
Q14232_K249			14DaysPAI / 14DaysDMSO	3.48663			0.000413227			0.000209224			EIF2B1	TRUE
Q14232_K249			7DaysPAI / 7DaysDMSO	2.88081			0.0152452			0.00442452			EIF2B1	TRUE
Q14232_K258			14DaysPI / 14DaysDMSO	1.02716			0.0211407			0.00589434			EIF2B1	TRUE
Q14232_K258			7DaysPI / 7DaysDMSO	2.82924			0.00250407			0.000935841			EIF2B1	TRUE
Q14232_K258			14DaysAI / 14DaysDMSO	-0.77595			0.00474218			0.0016105			EIF2B1	TRUE
Q14232_K258			7DaysAI / 7DaysDMSO	-0.0449852			0.516345			0.102906			EIF2B1	TRUE
Q14232_K258			14DaysPAI / 14DaysDMSO	1.52351			0.000131241			8.26964e-05			EIF2B1	TRUE
Q14232_K258			7DaysPAI / 7DaysDMSO	2.53199			0.00174323			0.000689773			EIF2B1	TRUE
Q14232_K38			14DaysPI / 14DaysDMSO	0.032588			0.895825			0.165972			EIF2B1	TRUE
Q14232_K38			7DaysPI / 7DaysDMSO	-0.401936			0.0239962			0.00658992			EIF2B1	TRUE
Q14232_K38			7DaysPAI / 7DaysDMSO	-0.119975			0.530999			0.105487			EIF2B1	TRUE
Q14232_K38			14DaysAI / 14DaysDMSO	-0.683186			0.103802			0.0243248			EIF2B1	TRUE
Q14232_K38			7DaysAI / 7DaysDMSO	-0.625231			0.0173109			0.00494539			EIF2B1	TRUE
Q14232_K38			14DaysPAI / 14DaysDMSO	-0.599363			0.242921			0.0524125			EIF2B1	TRUE
P49770_K179			14DaysPI / 14DaysDMSO	4.45851			5.44434e-05			4.10305e-05			EIF2B2	TRUE
P49770_K179			7DaysPI / 7DaysDMSO	1.29809			0.00803541			0.00253548			EIF2B2	TRUE
P49770_K179			14DaysAI / 14DaysDMSO	0.365586			2.90979e-05			2.50211e-05			EIF2B2	TRUE
P49770_K179			7DaysAI / 7DaysDMSO	-0.484469			9.86886e-08			2.99442e-07			EIF2B2	TRUE
P49770_K179			7DaysPAI / 7DaysDMSO	1.45704			0.00255232			0.000951102			EIF2B2	TRUE
P49770_K179			14DaysPAI / 14DaysDMSO	3.69606			1.6567e-05			1.6068e-05			EIF2B2	TRUE
P49770_K23			14DaysPI / 14DaysDMSO	5.43192			1.57414e-07			4.29126e-07			EIF2B2	TRUE
P49770_K23			7DaysPI / 7DaysDMSO	4.64284			7.72357e-05			5.41442e-05			EIF2B2	TRUE
P49770_K23			14DaysAI / 14DaysDMSO	-0.449487			1.03306e-05			1.11048e-05			EIF2B2	TRUE
P49770_K23			7DaysAI / 7DaysDMSO	0.678239			5.26033e-10			5.17894e-09			EIF2B2	TRUE
P49770_K23			7DaysPAI / 7DaysDMSO	4.6964			2.52331e-05			2.23628e-05			EIF2B2	TRUE
P49770_K23			14DaysPAI / 14DaysDMSO	4.68308			1.03389e-05			1.11116e-05			EIF2B2	TRUE
P49770_K231			7DaysPI / 7DaysDMSO	0.0372518			0.614455			0.119936			EIF2B2	TRUE
P49770_K231			14DaysPI / 14DaysDMSO	0.607254			0.271668			0.0579809			EIF2B2	TRUE
P49770_K231			14DaysAI / 14DaysDMSO	0.195989			0.324773			0.0680651			EIF2B2	TRUE
P49770_K231			7DaysAI / 7DaysDMSO	-0.45086			0.0476171			0.012099			EIF2B2	TRUE
P49770_K231			7DaysPAI / 7DaysDMSO	-0.392817			0.0608787			0.0150615			EIF2B2	TRUE
P49770_K231			14DaysPAI / 14DaysDMSO	0.247581			0.778827			0.147395			EIF2B2	TRUE
P49770_K237			14DaysPI / 14DaysDMSO	4.98403			3.73997e-06			5.00788e-06			EIF2B2	TRUE
P49770_K237			7DaysPI / 7DaysDMSO	2.13414			0.000407275			0.000206754			EIF2B2	TRUE
P49770_K237			14DaysAI / 14DaysDMSO	0.869034			2.93682e-15			3.21241e-13			EIF2B2	TRUE
P49770_K237			7DaysAI / 7DaysDMSO	-0.446467			1.4982e-10			1.93164e-09			EIF2B2	TRUE
P49770_K237			7DaysPAI / 7DaysDMSO	2.47714			0.000538886			0.000260071			EIF2B2	TRUE
P49770_K237			14DaysPAI / 14DaysDMSO	4.51252			5.77252e-05			4.29672e-05			EIF2B2	TRUE
P49770_K287			14DaysPI / 14DaysDMSO	7.5578			0.00786025			0.0024873			EIF2B2	TRUE
P49770_K287			7DaysPI / 7DaysDMSO	2.6529			5.06017e-07			1.05612e-06			EIF2B2	TRUE
P49770_K287			14DaysAI / 14DaysDMSO	0.253564			1.20314e-12			4.07902e-11			EIF2B2	TRUE
P49770_K287			7DaysPAI / 7DaysDMSO	1.2252			3.24102e-05			2.72529e-05			EIF2B2	TRUE
P49770_K287			7DaysAI / 7DaysDMSO	-0.415986			1.04094e-12			3.64506e-11			EIF2B2	TRUE
P49770_K287			14DaysPAI / 14DaysDMSO	5.38215			0.00010427			6.87793e-05			EIF2B2	TRUE
P49770_K7			14DaysPI / 14DaysDMSO	2.10677			3.56953e-08			1.36297e-07			EIF2B2	TRUE
P49770_K7			7DaysPI / 7DaysDMSO	1.98336			0.00152016			0.000614848			EIF2B2	TRUE
P49770_K7			14DaysAI / 14DaysDMSO	-1.17669			1.60566e-05			1.56776e-05			EIF2B2	TRUE
P49770_K7			7DaysAI / 7DaysDMSO	-0.922231			3.22898e-05			2.71712e-05			EIF2B2	TRUE
P49770_K7			7DaysPAI / 7DaysDMSO	2.43907			5.97383e-05			4.41536e-05			EIF2B2	TRUE
P49770_K7			14DaysPAI / 14DaysDMSO	1.71868			0.0001359			8.50273e-05			EIF2B2	TRUE
Q9NR50_K134			7DaysAI / 7DaysDMSO	1.01373			0.000112399			7.30453e-05			EIF2B3	TRUE
Q9NR50_K134			7DaysPAI / 7DaysDMSO	3.87721			0.000130931			8.25393e-05			EIF2B3	TRUE
Q9NR50_K134			14DaysPAI / 14DaysDMSO	3.84362			2.07958e-07			5.32416e-07			EIF2B3	TRUE
Q9NR50_K134			7DaysPI / 7DaysDMSO	3.39122			0.000146353			9.02453e-05			EIF2B3	TRUE
Q9NR50_K134			14DaysPI / 14DaysDMSO	4.20319			4.90805e-07			1.03153e-06			EIF2B3	TRUE
Q9NR50_K134			14DaysAI / 14DaysDMSO	0.464838			6.05747e-06			7.31255e-06			EIF2B3	TRUE
Q9NR50_K146			14DaysPI / 14DaysDMSO	2.15005			1.39743e-05			1.40602e-05			EIF2B3	TRUE
Q9NR50_K146			7DaysPI / 7DaysDMSO	0.343693			0.631347			0.122831			EIF2B3	TRUE
Q9NR50_K146			14DaysAI / 14DaysDMSO	-0.862406			3.84034e-06			5.11389e-06			EIF2B3	TRUE
Q9NR50_K146			7DaysAI / 7DaysDMSO	-1.28144			4.84432e-06			6.13597e-06			EIF2B3	TRUE
Q9NR50_K146			7DaysPAI / 7DaysDMSO	0.198711			0.771816			0.146249			EIF2B3	TRUE
Q9NR50_K146			14DaysPAI / 14DaysDMSO	1.71741			1.88601e-08			8.33291e-08			EIF2B3	TRUE
Q9NR50_K165			7DaysPI / 7DaysDMSO	4.97444			0.000160357			9.70958e-05			EIF2B3	TRUE
Q9NR50_K165			7DaysPAI / 7DaysDMSO	4.84859			0.000193946			0.000113136			EIF2B3	TRUE
Q9NR50_K165			7DaysAI / 7DaysDMSO	0.672995			0.000135096			8.4633e-05			EIF2B3	TRUE
Q9NR50_K165			14DaysPAI / 14DaysDMSO	4.46162			1.10991e-07			3.27788e-07			EIF2B3	TRUE
Q9NR50_K165			14DaysPI / 14DaysDMSO	5.04881			2.18996e-09			1.58022e-08			EIF2B3	TRUE
Q9NR50_K165			14DaysAI / 14DaysDMSO	0.602339			6.89245e-05			4.94457e-05			EIF2B3	TRUE
Q9NR50_K189			14DaysPI / 14DaysDMSO	1.72243			1.29674e-07			3.69755e-07			EIF2B3	TRUE
Q9NR50_K189			7DaysPI / 7DaysDMSO	0.311835			0.897819			0.166279			EIF2B3	TRUE
Q9NR50_K189			14DaysAI / 14DaysDMSO	0.256498			0.0219864			0.00610071			EIF2B3	TRUE
Q9NR50_K189			7DaysAI / 7DaysDMSO	-0.647344			0.464034			0.0936045			EIF2B3	TRUE
Q9NR50_K189			7DaysPAI / 7DaysDMSO	0.0105208			0.833486			0.156192			EIF2B3	TRUE
Q9NR50_K189			14DaysPAI / 14DaysDMSO	1.29159			1.38877e-05			1.3993e-05			EIF2B3	TRUE
Q9NR50_K208			14DaysPI / 14DaysDMSO	1.04816			0.0727355			0.0176643			EIF2B3	TRUE
Q9NR50_K208			7DaysPI / 7DaysDMSO	0.430056			0.216316			0.0472			EIF2B3	TRUE
Q9NR50_K208			14DaysAI / 14DaysDMSO	0.222548			0.286442			0.0608038			EIF2B3	TRUE
Q9NR50_K208			7DaysAI / 7DaysDMSO	0.18216			0.415572			0.0848654			EIF2B3	TRUE
Q9NR50_K208			7DaysPAI / 7DaysDMSO	-0.661896			0.0136537			0.00401733			EIF2B3	TRUE
Q9NR50_K208			14DaysPAI / 14DaysDMSO	0.0352716			0.835318			0.156482			EIF2B3	TRUE
Q9NR50_K235			14DaysPI / 14DaysDMSO	2.42669			0.000693437			0.00032009			EIF2B3	TRUE
Q9NR50_K235			7DaysPI / 7DaysDMSO	3.01034			0.000179064			0.000106074			EIF2B3	TRUE
Q9NR50_K235			14DaysAI / 14DaysDMSO	0.394283			0.000417409			0.000210954			EIF2B3	TRUE
Q9NR50_K235			7DaysAI / 7DaysDMSO	0.893087			0.000226242			0.000128131			EIF2B3	TRUE
Q9NR50_K235			7DaysPAI / 7DaysDMSO	3.82141			0.00185792			0.000727813			EIF2B3	TRUE
Q9NR50_K235			14DaysPAI / 14DaysDMSO	2.74172			2.68709e-05			2.34952e-05			EIF2B3	TRUE
Q9NR50_K249			14DaysPI / 14DaysDMSO	0.484187			0.0672259			0.0164604			EIF2B3	TRUE
Q9NR50_K249			7DaysPI / 7DaysDMSO	0.528179			0.0967055			0.0228218			EIF2B3	TRUE
Q9NR50_K249			14DaysAI / 14DaysDMSO	1.15268			0.0267861			0.00726288			EIF2B3	TRUE
Q9NR50_K249			7DaysAI / 7DaysDMSO	-0.593098			0.100314			0.0235866			EIF2B3	TRUE
Q9NR50_K249			7DaysPAI / 7DaysDMSO	-0.581224			0.262006			0.0561166			EIF2B3	TRUE
Q9NR50_K249			14DaysPAI / 14DaysDMSO	0.9797			0.000414938			0.000209939			EIF2B3	TRUE
Q9NR50_K259			14DaysPI / 14DaysDMSO	4.81927			8.28797e-05			5.72607e-05			EIF2B3	TRUE
Q9NR50_K259			7DaysPI / 7DaysDMSO	3.20187			0.000151626			9.28551e-05			EIF2B3	TRUE
Q9NR50_K259			14DaysAI / 14DaysDMSO	-0.388961			0.000708833			0.000325913			EIF2B3	TRUE
Q9NR50_K259			7DaysAI / 7DaysDMSO	-0.678104			7.34687e-16			1.05055e-13			EIF2B3	TRUE
Q9NR50_K259			14DaysPAI / 14DaysDMSO	3.96039			9.0255e-06			9.98853e-06			EIF2B3	TRUE
Q9NR50_K259			7DaysPAI / 7DaysDMSO	3.49981			0.000133159			8.36608e-05			EIF2B3	TRUE
Q9NR50_K33			14DaysPI / 14DaysDMSO	2.59879			0.0112409			0.00339157			EIF2B3	TRUE
Q9NR50_K33			7DaysPI / 7DaysDMSO	0.483394			0.214764			0.0468959			EIF2B3	TRUE
Q9NR50_K33			14DaysAI / 14DaysDMSO	0.0510353			0.688914			0.132558			EIF2B3	TRUE
Q9NR50_K33			7DaysAI / 7DaysDMSO	-0.321866			0.0236927			0.00651626			EIF2B3	TRUE
Q9NR50_K33			7DaysPAI / 7DaysDMSO	-0.163421			0.298288			0.0630592			EIF2B3	TRUE
Q9NR50_K33			14DaysPAI / 14DaysDMSO	2.40113			0.0697509			0.0170129			EIF2B3	TRUE
Q9NR50_K349			14DaysPI / 14DaysDMSO	4.33877			0.0489788			0.0124049			EIF2B3	TRUE
Q9NR50_K349			7DaysPI / 7DaysDMSO	2.43795			0.059258			0.0147022			EIF2B3	TRUE
Q9NR50_K349			14DaysAI / 14DaysDMSO	-0.0220395			0.825476			0.154926			EIF2B3	TRUE
Q9NR50_K349			7DaysAI / 7DaysDMSO	-0.476166			0.00143153			0.000584624			EIF2B3	TRUE
Q9NR50_K349			7DaysPAI / 7DaysDMSO	2.00297			0.00792023			0.0025038			EIF2B3	TRUE
Q9NR50_K349			14DaysPAI / 14DaysDMSO	0.896442			0.0332001			0.00878386			EIF2B3	TRUE
Q9NR50_K367			7DaysPI / 7DaysDMSO	3.98952			0.0153127			0.00444183			EIF2B3	TRUE
Q9NR50_K367			14DaysPI / 14DaysDMSO	3.82156			0.00786286			0.00248801			EIF2B3	TRUE
Q9NR50_K367			7DaysPAI / 7DaysDMSO	3.82023			0.0021759			0.000831287			EIF2B3	TRUE
Q9NR50_K367			14DaysAI / 14DaysDMSO	-1.04556			3.61157e-08			1.3748e-07			EIF2B3	TRUE
Q9NR50_K367			7DaysAI / 7DaysDMSO	-0.041924			0.332214			0.0694605			EIF2B3	TRUE
Q9NR50_K367			14DaysPAI / 14DaysDMSO	3.48042			0.0113326			0.00341549			EIF2B3	TRUE
Q9NR50_K72			14DaysPI / 14DaysDMSO	2.69016			7.28819e-07			1.40066e-06			EIF2B3	TRUE
Q9NR50_K72			7DaysPI / 7DaysDMSO	1.95374			0.00423462			0.0014617			EIF2B3	TRUE
Q9NR50_K72			14DaysAI / 14DaysDMSO	0.198886			0.0617727			0.0152601			EIF2B3	TRUE
Q9NR50_K72			7DaysAI / 7DaysDMSO	0.235471			0.0448338			0.0114666			EIF2B3	TRUE
Q9NR50_K72			7DaysPAI / 7DaysDMSO	2.31152			0.00892902			0.00277731			EIF2B3	TRUE
Q9NR50_K72			14DaysPAI / 14DaysDMSO	1.41928			0.00156024			0.000628349			EIF2B3	TRUE
Q9NR50_K96			14DaysPI / 14DaysDMSO	5.25784			0.000177304			0.000105233			EIF2B3	TRUE
Q9NR50_K96			7DaysPI / 7DaysDMSO	3.69239			0.00233358			0.00088169			EIF2B3	TRUE
Q9NR50_K96			14DaysAI / 14DaysDMSO	0.279543			0.00137742			0.000566061			EIF2B3	TRUE
Q9NR50_K96			7DaysAI / 7DaysDMSO	-0.673886			1.78747e-05			1.70612e-05			EIF2B3	TRUE
Q9NR50_K96			14DaysPAI / 14DaysDMSO	4.48036			0.000222013			0.000126196			EIF2B3	TRUE
Q9NR50_K96			7DaysPAI / 7DaysDMSO	3.79978			0.00169723			0.00067443			EIF2B3	TRUE
Q9UI10_K142			14DaysPI / 14DaysDMSO	1.57466			0.000460927			0.000228765			EIF2B4	TRUE
Q9UI10_K142			7DaysPI / 7DaysDMSO	1.92053			0.0232205			0.0064018			EIF2B4	TRUE
Q9UI10_K142			14DaysAI / 14DaysDMSO	-0.45284			2.8081e-06			4.00314e-06			EIF2B4	TRUE
Q9UI10_K142			7DaysAI / 7DaysDMSO	0.109755			0.0103377			0.00315309			EIF2B4	TRUE
Q9UI10_K142			7DaysPAI / 7DaysDMSO	1.13729			0.0085038			0.00266244			EIF2B4	TRUE
Q9UI10_K142			14DaysPAI / 14DaysDMSO	0.977351			0.0034222			0.00121946			EIF2B4	TRUE
Q9UI10_K176			14DaysPI / 14DaysDMSO	4.28133			0.000161759			9.77787e-05			EIF2B4	TRUE
Q9UI10_K176			7DaysPI / 7DaysDMSO	3.19187			0.00274014			0.00100992			EIF2B4	TRUE
Q9UI10_K176			14DaysAI / 14DaysDMSO	-0.541801			8.10599e-13			2.99627e-11			EIF2B4	TRUE
Q9UI10_K176			7DaysPAI / 7DaysDMSO	2.78603			0.00124315			0.000519472			EIF2B4	TRUE
Q9UI10_K176			7DaysAI / 7DaysDMSO	5.70886e-05			0.962792			0.176204			EIF2B4	TRUE
Q9UI10_K176			14DaysPAI / 14DaysDMSO	3.61152			9.8691e-05			6.58237e-05			EIF2B4	TRUE
Q9UI10_K282			7DaysAI / 7DaysDMSO	-0.545749			0.000634693			0.000297603			EIF2B4	TRUE
Q9UI10_K282			14DaysPAI / 14DaysDMSO	0.862743			0.00019868			0.000115359			EIF2B4	TRUE
Q9UI10_K282			14DaysPI / 14DaysDMSO	1.13174			3.83604e-05			3.11118e-05			EIF2B4	TRUE
Q9UI10_K282			7DaysPI / 7DaysDMSO	0.301853			0.269594			0.0575835			EIF2B4	TRUE
Q9UI10_K282			14DaysAI / 14DaysDMSO	-0.662319			0.318618			0.0669081			EIF2B4	TRUE
Q9UI10_K282			7DaysPAI / 7DaysDMSO	1.03764			0.00863508			0.00269801			EIF2B4	TRUE
Q9UI10_K291			7DaysPI / 7DaysDMSO	2.32025			0.000390454			0.000199754			EIF2B4	TRUE
Q9UI10_K291			14DaysPI / 14DaysDMSO	2.59168			1.77375e-06			2.79736e-06			EIF2B4	TRUE
Q9UI10_K291			14DaysAI / 14DaysDMSO	0.307083			0.084096			0.0201224			EIF2B4	TRUE
Q9UI10_K291			7DaysAI / 7DaysDMSO	1.2502			0.00173135			0.000685789			EIF2B4	TRUE
Q9UI10_K291			7DaysPAI / 7DaysDMSO	2.95772			0.000806745			0.000362672			EIF2B4	TRUE
Q9UI10_K291			14DaysPAI / 14DaysDMSO	2.27256			1.33247e-05			1.35455e-05			EIF2B4	TRUE
Q9UI10_K297			14DaysPI / 14DaysDMSO	3.61028			0.000127619			8.08639e-05			EIF2B4	TRUE
Q9UI10_K297			7DaysPI / 7DaysDMSO	2.95319			0.00326326			0.00117097			EIF2B4	TRUE
Q9UI10_K297			7DaysAI / 7DaysDMSO	-0.134094			0.0328071			0.00869157			EIF2B4	TRUE
Q9UI10_K297			14DaysAI / 14DaysDMSO	0.180628			0.0821049			0.0196928			EIF2B4	TRUE
Q9UI10_K297			7DaysPAI / 7DaysDMSO	3.38517			0.000727262			0.000332849			EIF2B4	TRUE
Q9UI10_K297			14DaysPAI / 14DaysDMSO	3.47135			5.5191e-06			6.79324e-06			EIF2B4	TRUE
Q9UI10_K466			7DaysPI / 7DaysDMSO	2.63345			0.00963141			0.00296552			EIF2B4	TRUE
Q9UI10_K466			14DaysPI / 14DaysDMSO	3.83988			0.00104831			0.000450642			EIF2B4	TRUE
Q9UI10_K466			14DaysAI / 14DaysDMSO	0.295963			9.1612e-05			6.2005e-05			EIF2B4	TRUE
Q9UI10_K466			7DaysAI / 7DaysDMSO	0.0723996			0.197824			0.0435414			EIF2B4	TRUE
Q9UI10_K466			7DaysPAI / 7DaysDMSO	2.43836			0.000975202			0.000424358			EIF2B4	TRUE
Q9UI10_K466			14DaysPAI / 14DaysDMSO	2.84736			1.35868e-05			1.37538e-05			EIF2B4	TRUE
Q13144_K141			14DaysPI / 14DaysDMSO	3.54232			0.00160561			0.000643743			EIF2B5	TRUE
Q13144_K141			7DaysPI / 7DaysDMSO	3.3747			0.000113822			7.37809e-05			EIF2B5	TRUE
Q13144_K141			14DaysAI / 14DaysDMSO	-1.14253			3.85264e-07			8.56458e-07			EIF2B5	TRUE
Q13144_K141			7DaysPAI / 7DaysDMSO	3.01115			0.000284443			0.000154267			EIF2B5	TRUE
Q13144_K141			7DaysAI / 7DaysDMSO	0.448246			1.5743e-05			1.54345e-05			EIF2B5	TRUE
Q13144_K141			14DaysPAI / 14DaysDMSO	2.77574			6.10812e-07			1.22166e-06			EIF2B5	TRUE
Q13144_K217			14DaysPI / 14DaysDMSO	4.04103			4.18291e-09			2.60428e-08			EIF2B5	TRUE
Q13144_K217			7DaysPI / 7DaysDMSO	3.16973			1.4886e-05			1.47758e-05			EIF2B5	TRUE
Q13144_K217			14DaysAI / 14DaysDMSO	0.590303			0.00120532			0.000506328			EIF2B5	TRUE
Q13144_K217			7DaysAI / 7DaysDMSO	0.0496478			0.00583857			0.00192442			EIF2B5	TRUE
Q13144_K217			14DaysPAI / 14DaysDMSO	4.09619			2.63979e-08			1.08012e-07			EIF2B5	TRUE
Q13144_K217			7DaysPAI / 7DaysDMSO	3.96287			1.3321e-05			1.35428e-05			EIF2B5	TRUE
Q13144_K426			14DaysPI / 14DaysDMSO	1.75667			0.192442			0.0424702			EIF2B5	TRUE
Q13144_K426			7DaysPI / 7DaysDMSO	2.04463			0.00445917			0.00152764			EIF2B5	TRUE
Q13144_K426			14DaysAI / 14DaysDMSO	-1.13956			0.00270918			0.00100036			EIF2B5	TRUE
Q13144_K426			7DaysAI / 7DaysDMSO	0.69803			0.000491794			0.000241228			EIF2B5	TRUE
Q13144_K426			7DaysPAI / 7DaysDMSO	1.15685			0.00348213			0.00123765			EIF2B5	TRUE
Q13144_K426			14DaysPAI / 14DaysDMSO	1.49114			0.00173144			0.000685819			EIF2B5	TRUE
Q13144_K61			14DaysPI / 14DaysDMSO	4.999			0.000303975			0.000162818			EIF2B5	TRUE
Q13144_K61			14DaysAI / 14DaysDMSO	0.121016			0.000448015			0.000223513			EIF2B5	TRUE
Q13144_K61			7DaysPI / 7DaysDMSO	2.81482			0.00719132			0.00230302			EIF2B5	TRUE
Q13144_K61			7DaysPAI / 7DaysDMSO	0.260629			0.00116196			0.000491038			EIF2B5	TRUE
Q13144_K61			7DaysAI / 7DaysDMSO	0.0272532			0.255913			0.0549372			EIF2B5	TRUE
Q13144_K61			14DaysPAI / 14DaysDMSO	3.85286			0.000208523			0.000119944			EIF2B5	TRUE
Q13144_K693			14DaysPI / 14DaysDMSO	2.41567			1.36297e-06			2.27907e-06			EIF2B5	TRUE
Q13144_K693			7DaysPI / 7DaysDMSO	2.70579			1.9911e-05			1.85556e-05			EIF2B5	TRUE
Q13144_K693			14DaysAI / 14DaysDMSO	-1.05351			7.53796e-07			1.43733e-06			EIF2B5	TRUE
Q13144_K693			7DaysAI / 7DaysDMSO	0.842932			4.3692e-05			3.44694e-05			EIF2B5	TRUE
Q13144_K693			14DaysPAI / 14DaysDMSO	1.96302			2.37831e-08			9.97134e-08			EIF2B5	TRUE
Q13144_K693			7DaysPAI / 7DaysDMSO	2.7612			7.12906e-05			5.07827e-05			EIF2B5	TRUE
Q04637_K1074			14DaysPI / 14DaysDMSO	2.79526			0.126585			0.0290957			EIF4G1	TRUE
Q04637_K1074			7DaysPI / 7DaysDMSO	3.53498			0.00928045			0.00287133			EIF4G1	TRUE
Q04637_K1074			7DaysPAI / 7DaysDMSO	2.49191			0.00228892			0.00086742			EIF4G1	TRUE
Q04637_K1074			14DaysAI / 14DaysDMSO	-0.0195782			0.381584			0.0786416			EIF4G1	TRUE
Q04637_K1074			7DaysAI / 7DaysDMSO	0.230185			0.246774			0.0531625			EIF4G1	TRUE
Q04637_K1074			14DaysPAI / 14DaysDMSO	4.11521			0.271767			0.0579999			EIF4G1	TRUE
Q04637_K1244		Nfu_p_1_047820_K1323_M1;Nfu_p_1_047821_K1365_M1;Nfu_p_1_047822_K1354_M1;Nfu_p_1_047823_K1370_M1;Nfu_p_1_047824_K1372_M1;Nfu_p_1_047825_K1363_M1;Nfu_p_1_047826_K1364_M1;Nfu_p_1_047827_K1353_M1;Nfu_p_1_047828_K1352_M1;Nfu_p_1_047829_K1320_M1;Nfu_p_1_047830_K1189_M1	14DaysAI / 14DaysDMSO	0.373407		-1.7425	0.578216		0.0362508	0.113716		0.230841	EIF4G1	TRUE
Q04637_K1244		Nfu_p_1_047820_K1323_M1;Nfu_p_1_047821_K1365_M1;Nfu_p_1_047822_K1354_M1;Nfu_p_1_047823_K1370_M1;Nfu_p_1_047824_K1372_M1;Nfu_p_1_047825_K1363_M1;Nfu_p_1_047826_K1364_M1;Nfu_p_1_047827_K1353_M1;Nfu_p_1_047828_K1352_M1;Nfu_p_1_047829_K1320_M1;Nfu_p_1_047830_K1189_M1	7DaysPAI / 7DaysDMSO	0.290151		-1.7425	0.00506849		0.0362508	0.00170489		0.230841	EIF4G1	TRUE
Q04637_K1244		Nfu_p_1_047820_K1323_M1;Nfu_p_1_047821_K1365_M1;Nfu_p_1_047822_K1354_M1;Nfu_p_1_047823_K1370_M1;Nfu_p_1_047824_K1372_M1;Nfu_p_1_047825_K1363_M1;Nfu_p_1_047826_K1364_M1;Nfu_p_1_047827_K1353_M1;Nfu_p_1_047828_K1352_M1;Nfu_p_1_047829_K1320_M1;Nfu_p_1_047830_K1189_M1	14DaysPI / 14DaysDMSO	1.70273		-1.7425	0.304502		0.0362508	0.0642389		0.230841	EIF4G1	TRUE
Q04637_K1244		Nfu_p_1_047820_K1323_M1;Nfu_p_1_047821_K1365_M1;Nfu_p_1_047822_K1354_M1;Nfu_p_1_047823_K1370_M1;Nfu_p_1_047824_K1372_M1;Nfu_p_1_047825_K1363_M1;Nfu_p_1_047826_K1364_M1;Nfu_p_1_047827_K1353_M1;Nfu_p_1_047828_K1352_M1;Nfu_p_1_047829_K1320_M1;Nfu_p_1_047830_K1189_M1	7DaysAI / 7DaysDMSO	0.032635		-1.7425	0.731227		0.0362508	0.139577		0.230841	EIF4G1	TRUE
Q04637_K1244		Nfu_p_1_047820_K1323_M1;Nfu_p_1_047821_K1365_M1;Nfu_p_1_047822_K1354_M1;Nfu_p_1_047823_K1370_M1;Nfu_p_1_047824_K1372_M1;Nfu_p_1_047825_K1363_M1;Nfu_p_1_047826_K1364_M1;Nfu_p_1_047827_K1353_M1;Nfu_p_1_047828_K1352_M1;Nfu_p_1_047829_K1320_M1;Nfu_p_1_047830_K1189_M1	7DaysPI / 7DaysDMSO	0.683405		-1.7425	0.00691174		0.0362508	0.00222569		0.230841	EIF4G1	TRUE
Q04637_K1244		Nfu_p_1_047820_K1323_M1;Nfu_p_1_047821_K1365_M1;Nfu_p_1_047822_K1354_M1;Nfu_p_1_047823_K1370_M1;Nfu_p_1_047824_K1372_M1;Nfu_p_1_047825_K1363_M1;Nfu_p_1_047826_K1364_M1;Nfu_p_1_047827_K1353_M1;Nfu_p_1_047828_K1352_M1;Nfu_p_1_047829_K1320_M1;Nfu_p_1_047830_K1189_M1	14DaysPAI / 14DaysDMSO	1.33696		-1.7425	0.222995		0.0362508	0.0485171		0.230841	EIF4G1	TRUE
Q04637_K580			14DaysPI / 14DaysDMSO	1.76669			0.000839664			0.000374925			EIF4G1	TRUE
Q04637_K580			7DaysPI / 7DaysDMSO	1.9691			0.13611			0.0310687			EIF4G1	TRUE
Q04637_K580			14DaysAI / 14DaysDMSO	0.940767			0.000333079			0.000175419			EIF4G1	TRUE
Q04637_K580			7DaysAI / 7DaysDMSO	-0.479567			2.65838e-06			3.8366e-06			EIF4G1	TRUE
Q04637_K580			7DaysPAI / 7DaysDMSO	3.31706			0.087769			0.0209094			EIF4G1	TRUE
Q04637_K580			14DaysPAI / 14DaysDMSO	2.55829			3.76754e-06			5.0379e-06			EIF4G1	TRUE
Q04637_K593			7DaysPAI / 7DaysDMSO	2.48529			1.35809e-05			1.37493e-05			EIF4G1	TRUE
Q04637_K593			14DaysPAI / 14DaysDMSO	1.63509			1.56237e-07			4.26665e-07			EIF4G1	TRUE
Q04637_K593			14DaysPI / 14DaysDMSO	1.36835			3.85912e-07			8.57621e-07			EIF4G1	TRUE
Q04637_K593			7DaysPI / 7DaysDMSO	1.98543			0.0007552			0.000343312			EIF4G1	TRUE
Q04637_K593			14DaysAI / 14DaysDMSO	0.695655			0.000673669			0.00031255			EIF4G1	TRUE
Q04637_K593			7DaysAI / 7DaysDMSO	1.8924			8.5813e-05			5.88651e-05			EIF4G1	TRUE
Q04637_K597			7DaysPI / 7DaysDMSO	1.75089			0.018983			0.00536191			EIF4G1	TRUE
Q04637_K597			14DaysPI / 14DaysDMSO	1.36885			0.00188535			0.000736813			EIF4G1	TRUE
Q04637_K597			14DaysAI / 14DaysDMSO	0.337608			0.826995			0.155163			EIF4G1	TRUE
Q04637_K597			7DaysAI / 7DaysDMSO	-0.417346			0.000173175			0.000103257			EIF4G1	TRUE
Q04637_K597			7DaysPAI / 7DaysDMSO	1.04993			0.00937465			0.00289673			EIF4G1	TRUE
Q04637_K597			14DaysPAI / 14DaysDMSO	2.45852			4.39587e-05			3.46333e-05			EIF4G1	TRUE
Q04637_K602			14DaysPI / 14DaysDMSO	2.01942			1.26029e-08			6.11074e-08			EIF4G1	TRUE
Q04637_K602			7DaysPI / 7DaysDMSO	3.63663			4.21443e-05			3.35121e-05			EIF4G1	TRUE
Q04637_K602			14DaysAI / 14DaysDMSO	0.464305			0.0930704			0.0220467			EIF4G1	TRUE
Q04637_K602			7DaysAI / 7DaysDMSO	2.38435			1.50958e-06			2.46711e-06			EIF4G1	TRUE
Q04637_K602			14DaysPAI / 14DaysDMSO	2.01821			2.53969e-08			1.04848e-07			EIF4G1	TRUE
Q04637_K602			7DaysPAI / 7DaysDMSO	4.08604			9.05327e-06			1.00118e-05			EIF4G1	TRUE
Q04637_K609			14DaysPI / 14DaysDMSO	-0.859702			0.0534208			0.0134025			EIF4G1	TRUE
Q04637_K609			7DaysPI / 7DaysDMSO	-1.97424			0.0880779			0.0209751			EIF4G1	TRUE
Q04637_K609			14DaysAI / 14DaysDMSO	0.244488			0.000138812			8.64851e-05			EIF4G1	TRUE
Q04637_K609			7DaysAI / 7DaysDMSO	-1.04763			0.290864			0.0616458			EIF4G1	TRUE
Q04637_K609			14DaysPAI / 14DaysDMSO	-0.553686			0.00324075			0.00116418			EIF4G1	TRUE
Q04637_K609			7DaysPAI / 7DaysDMSO	-2.0783			0.172664			0.0385074			EIF4G1	TRUE
Q04637_K646			14DaysPI / 14DaysDMSO	1.73308			8.32726e-08			2.62951e-07			EIF4G1	TRUE
Q04637_K646			7DaysPI / 7DaysDMSO	1.28625			2.8847e-05			2.48504e-05			EIF4G1	TRUE
Q04637_K646			14DaysAI / 14DaysDMSO	1.81824			4.33798e-10			4.45852e-09			EIF4G1	TRUE
Q04637_K646			7DaysAI / 7DaysDMSO	2.96618			2.08744e-05			1.92611e-05			EIF4G1	TRUE
Q04637_K646			14DaysPAI / 14DaysDMSO	1.88952			4.35848e-10			4.47358e-09			EIF4G1	TRUE
Q04637_K646			7DaysPAI / 7DaysDMSO	2.56475			1.94089e-06			3.00147e-06			EIF4G1	TRUE
Q04637_K756			14DaysPI / 14DaysDMSO	2.09124			0.00274545			0.00101157			EIF4G1	TRUE
Q04637_K756			7DaysPI / 7DaysDMSO	2.26689			0.00663896			0.00214986			EIF4G1	TRUE
Q04637_K756			14DaysAI / 14DaysDMSO	0.889421			0.00117001			0.000493873			EIF4G1	TRUE
Q04637_K756			7DaysAI / 7DaysDMSO	0.25862			9.94855e-06			1.07812e-05			EIF4G1	TRUE
Q04637_K756			7DaysPAI / 7DaysDMSO	2.44752			0.00267611			0.000990058			EIF4G1	TRUE
Q04637_K756			14DaysPAI / 14DaysDMSO	3.22113			1.00144e-07			3.02832e-07			EIF4G1	TRUE
Q04637_K832			14DaysPI / 14DaysDMSO	0.508022			0.000946767			0.000414144			EIF4G1	TRUE
Q04637_K832			7DaysPI / 7DaysDMSO	0.357863			0.546406			0.108185			EIF4G1	TRUE
Q04637_K832			14DaysAI / 14DaysDMSO	-0.169643			0.296268			0.0626746			EIF4G1	TRUE
Q04637_K832			7DaysAI / 7DaysDMSO	1.1006			0.0439047			0.0112544			EIF4G1	TRUE
Q04637_K832			7DaysPAI / 7DaysDMSO	2.10641			0.000560748			0.000268777			EIF4G1	TRUE
Q04637_K832			14DaysPAI / 14DaysDMSO	0.992675			0.00100662			0.000435612			EIF4G1	TRUE
Q04637_K863			7DaysPI / 7DaysDMSO	2.41513			0.00144318			0.000588541			EIF4G1	TRUE
Q04637_K863			14DaysPI / 14DaysDMSO	0.83573			0.0680285			0.0166349			EIF4G1	TRUE
Q04637_K863			14DaysAI / 14DaysDMSO	-0.236933			0.306185			0.0645578			EIF4G1	TRUE
Q04637_K863			7DaysAI / 7DaysDMSO	-0.233276			0.00345792			0.00123037			EIF4G1	TRUE
Q04637_K863			14DaysPAI / 14DaysDMSO	1.43332			0.00030251			0.000162185			EIF4G1	TRUE
Q04637_K863			7DaysPAI / 7DaysDMSO	3.33222			0.00063168			0.000296433			EIF4G1	TRUE
Q04637_K944			14DaysPI / 14DaysDMSO	3.64277			5.5259e-06			6.80008e-06			EIF4G1	TRUE
Q04637_K944			14DaysAI / 14DaysDMSO	0.208668			2.75851e-05			2.39869e-05			EIF4G1	TRUE
Q04637_K944			7DaysPI / 7DaysDMSO	2.63977			5.11959e-05			3.90642e-05			EIF4G1	TRUE
Q04637_K944			7DaysAI / 7DaysDMSO	0.74267			5.88767e-05			4.36461e-05			EIF4G1	TRUE
Q04637_K944			7DaysPAI / 7DaysDMSO	3.26809			0.000210301			0.000120781			EIF4G1	TRUE
Q04637_K944			14DaysPAI / 14DaysDMSO	3.25878			0.000105517			6.94405e-05			EIF4G1	TRUE
Q04637_K950			14DaysPI / 14DaysDMSO	0.739462			0.377777			0.0779386			EIF4G1	TRUE
Q04637_K950			7DaysPI / 7DaysDMSO	-0.405272			0.110034			0.0256333			EIF4G1	TRUE
Q04637_K950			14DaysAI / 14DaysDMSO	0.0314694			0.491854			0.098558			EIF4G1	TRUE
Q04637_K950			7DaysPAI / 7DaysDMSO	0.0380367			0.25933			0.0555985			EIF4G1	TRUE
Q04637_K950			7DaysAI / 7DaysDMSO	-1.36351			0.0328722			0.00870668			EIF4G1	TRUE
Q04637_K950			14DaysPAI / 14DaysDMSO	1.12757			0.0652428			0.0160242			EIF4G1	TRUE
Q15056_K123			14DaysPI / 14DaysDMSO	-2.15961			0.00348095			0.0012373			EIF4H	TRUE
Q15056_K123			7DaysPI / 7DaysDMSO	-1.49799			0.104432			0.0244564			EIF4H	TRUE
Q15056_K123			14DaysAI / 14DaysDMSO	-1.85426			0.0216814			0.00602625			EIF4H	TRUE
Q15056_K123			7DaysPAI / 7DaysDMSO	-1.06544			0.258522			0.0554424			EIF4H	TRUE
Q15056_K123			7DaysAI / 7DaysDMSO	-4.99177			0.00133933			0.000552926			EIF4H	TRUE
Q15056_K123			14DaysPAI / 14DaysDMSO	-1.13586			0.0347535			0.00914838			EIF4H	TRUE
Q15056_K245			14DaysPI / 14DaysDMSO	-1.55977			0.318073			0.0668044			EIF4H	TRUE
Q15056_K245			7DaysPI / 7DaysDMSO	-0.68996			0.898562			0.166395			EIF4H	TRUE
Q15056_K245			14DaysAI / 14DaysDMSO	-1.49089			0.00742619			0.00236825			EIF4H	TRUE
Q15056_K245			7DaysAI / 7DaysDMSO	-1.91145			0.0865474			0.0206471			EIF4H	TRUE
Q15056_K245			7DaysPAI / 7DaysDMSO	-1.83631			0.381457			0.0786181			EIF4H	TRUE
Q15056_K245			14DaysPAI / 14DaysDMSO	-2.22554			0.059695			0.0147991			EIF4H	TRUE
Q9Y3I1_K227			14DaysPI / 14DaysDMSO	4.84455			9.38364e-06			1.02957e-05			FBXO7	TRUE
Q9Y3I1_K227			7DaysPAI / 7DaysDMSO	5.24377			0.00363293			0.00128305			FBXO7	TRUE
Q9Y3I1_K227			7DaysPI / 7DaysDMSO	4.95242			0.000470266			0.000232529			FBXO7	TRUE
Q9Y3I1_K227			14DaysPAI / 14DaysDMSO	4.70179			4.47237e-05			3.51098e-05			FBXO7	TRUE
Q9Y3I1_K227			14DaysAI / 14DaysDMSO	0.0252777			0.594558			0.116536			FBXO7	TRUE
Q9Y3I1_K227			7DaysAI / 7DaysDMSO	0.219299			0.0036035			0.00127418			FBXO7	TRUE
Q9Y3I1_K287			7DaysPI / 7DaysDMSO	2.264			0.00209538			0.000805252			FBXO7	TRUE
Q9Y3I1_K287			14DaysAI / 14DaysDMSO	-1.06306			3.79895e-06			5.07124e-06			FBXO7	TRUE
Q9Y3I1_K287			14DaysPI / 14DaysDMSO	3.34104			0.0363215			0.00951237			FBXO7	TRUE
Q9Y3I1_K287			7DaysAI / 7DaysDMSO	0.636227			3.75792e-06			5.02778e-06			FBXO7	TRUE
Q9Y3I1_K287			7DaysPAI / 7DaysDMSO	3.71446			0.00268546			0.000992952			FBXO7	TRUE
Q9Y3I1_K287			14DaysPAI / 14DaysDMSO	3.88074			0.00115713			0.000489349			FBXO7	TRUE
Q9Y3I1_K289			14DaysPAI / 14DaysDMSO	2.1082			0.00447317			0.00153182			FBXO7	TRUE
Q9Y3I1_K289			7DaysPAI / 7DaysDMSO	1.73883			0.0616094			0.0152241			FBXO7	TRUE
Q9Y3I1_K289			7DaysPI / 7DaysDMSO	1.26991			0.0920968			0.0218382			FBXO7	TRUE
Q9Y3I1_K289			14DaysPI / 14DaysDMSO	2.22869			0.000255051			0.000141196			FBXO7	TRUE
Q9Y3I1_K289			7DaysAI / 7DaysDMSO	-0.369234			2.16374e-05			1.98103e-05			FBXO7	TRUE
Q9Y3I1_K289			14DaysAI / 14DaysDMSO	0.0481169			0.586397			0.115126			FBXO7	TRUE
Q9Y3I1_K309			14DaysAI / 14DaysDMSO	-1.05266			3.90767e-09			2.47153e-08			FBXO7	TRUE
Q9Y3I1_K309			7DaysAI / 7DaysDMSO	0.858046			6.05693e-09			3.47031e-08			FBXO7	TRUE
Q9Y3I1_K309			7DaysPAI / 7DaysDMSO	3.27993			1.16749e-05			1.2225e-05			FBXO7	TRUE
Q9Y3I1_K309			14DaysPAI / 14DaysDMSO	4.2698			0.00362019			0.00127928			FBXO7	TRUE
Q9Y3I1_K309			14DaysPI / 14DaysDMSO	4.89772			0.0234901			0.00646703			FBXO7	TRUE
Q9Y3I1_K309			7DaysPI / 7DaysDMSO	3.02611			3.10059e-06			4.32332e-06			FBXO7	TRUE
Q9Y3I1_K393			14DaysPI / 14DaysDMSO	4.58633			0.000124657			7.93675e-05			FBXO7	TRUE
Q9Y3I1_K393			7DaysPAI / 7DaysDMSO	3.81524			9.46067e-05			6.36319e-05			FBXO7	TRUE
Q9Y3I1_K393			7DaysPI / 7DaysDMSO	3.86464			0.000135245			8.47059e-05			FBXO7	TRUE
Q9Y3I1_K393			7DaysAI / 7DaysDMSO	0.174536			1.31518e-10			1.74747e-09			FBXO7	TRUE
Q9Y3I1_K393			14DaysPAI / 14DaysDMSO	4.16521			7.65703e-06			8.7814e-06			FBXO7	TRUE
Q9Y3I1_K393			14DaysAI / 14DaysDMSO	-0.314217			1.20318e-09			9.91237e-09			FBXO7	TRUE
P35637_K316			14DaysPI / 14DaysDMSO	-4.0097			6.30129e-05			4.6063e-05			FUS	TRUE
P35637_K316			7DaysPI / 7DaysDMSO	-1.00599			0.000108314			7.09045e-05			FUS	TRUE
P35637_K316			14DaysAI / 14DaysDMSO	0.167646			0.667327			0.128936			FUS	TRUE
P35637_K316			7DaysAI / 7DaysDMSO	0.859495			0.00499129			0.00168282			FUS	TRUE
P35637_K316			7DaysPAI / 7DaysDMSO	-0.226281			0.396961			0.0814672			FUS	TRUE
P35637_K316			14DaysPAI / 14DaysDMSO	-0.265036			0.0327605			0.00868062			FUS	TRUE
P35637_K357			14DaysPI / 14DaysDMSO	-1.06524			0.0749578			0.0181486			FUS	TRUE
P35637_K357			7DaysPI / 7DaysDMSO	-1.33837			2.21566e-05			2.01845e-05			FUS	TRUE
P35637_K357			14DaysAI / 14DaysDMSO	-0.682779			0.432526			0.0879396			FUS	TRUE
P35637_K357			7DaysAI / 7DaysDMSO	-1.5026			4.14951e-05			3.31033e-05			FUS	TRUE
P35637_K357			7DaysPAI / 7DaysDMSO	-1.11261			0.000202379			0.000117084			FUS	TRUE
P35637_K357			14DaysPAI / 14DaysDMSO	-2.25879			0.0315525			0.0083972			FUS	TRUE
P35637_K365			14DaysPI / 14DaysDMSO	-3.64347			0.00190201			0.000742324			FUS	TRUE
P35637_K365			7DaysPI / 7DaysDMSO	-2.61601			5.79856e-07			1.17312e-06			FUS	TRUE
P35637_K365			14DaysAI / 14DaysDMSO	-1.48521			0.127301			0.0292445			FUS	TRUE
P35637_K365			7DaysPAI / 7DaysDMSO	-2.30017			2.74934e-07			6.60048e-07			FUS	TRUE
P35637_K365			7DaysAI / 7DaysDMSO	-2.27773			1.4728e-07			4.07575e-07			FUS	TRUE
P35637_K365			14DaysPAI / 14DaysDMSO	-3.22537			0.00568713			0.00188151			FUS	TRUE
P54803_K261			14DaysPI / 14DaysDMSO	2.28647			0.00055612			0.000266935			GALC	TRUE
P54803_K261			7DaysPI / 7DaysDMSO	1.91478			0.00699978			0.00225012			GALC	TRUE
P54803_K261			14DaysAI / 14DaysDMSO	0.030641			0.793523			0.149783			GALC	TRUE
P54803_K261			7DaysAI / 7DaysDMSO	0.27355			0.0563507			0.0140579			GALC	TRUE
P54803_K261			7DaysPAI / 7DaysDMSO	0.989793			0.00992059			0.00304243			GALC	TRUE
P54803_K261			14DaysPAI / 14DaysDMSO	2.58208			5.99932e-05			4.43015e-05			GALC	TRUE
P04062_K194			14DaysPI / 14DaysDMSO	4.07738			0.0307188			0.00820054			GBA	TRUE
P04062_K194			7DaysPI / 7DaysDMSO	1.16179			0.00651014			0.00211405			GBA	TRUE
P04062_K194			14DaysAI / 14DaysDMSO	-0.422566			6.08977e-06			7.34245e-06			GBA	TRUE
P04062_K194			7DaysAI / 7DaysDMSO	1.06844			4.45421e-08			1.61869e-07			GBA	TRUE
P04062_K194			7DaysPAI / 7DaysDMSO	1.32617			0.000247593			0.000137801			GBA	TRUE
P04062_K194			14DaysPAI / 14DaysDMSO	2.91422			0.0161803			0.00466147			GBA	TRUE
P04062_K332			14DaysPI / 14DaysDMSO	2.13917			0.00834			0.00261798			GBA	TRUE
P04062_K332			7DaysPI / 7DaysDMSO	1.5634			0.00469768			0.00159755			GBA	TRUE
P04062_K332			14DaysAI / 14DaysDMSO	-0.631458			2.79385e-06			3.98705e-06			GBA	TRUE
P04062_K332			7DaysAI / 7DaysDMSO	0.629471			7.99286e-05			5.56304e-05			GBA	TRUE
P04062_K332			7DaysPAI / 7DaysDMSO	1.28633			0.00145698			0.000593288			GBA	TRUE
P04062_K332			14DaysPAI / 14DaysDMSO	2.98967			0.015837			0.00457501			GBA	TRUE
P06280_K127			14DaysPI / 14DaysDMSO	2.48492			3.88518e-05			3.14267e-05			GLA	TRUE
P06280_K127			7DaysPI / 7DaysDMSO	2.66472			6.75384e-05			4.86595e-05			GLA	TRUE
P06280_K127			14DaysAI / 14DaysDMSO	-0.637826			2.27849e-05			2.0634e-05			GLA	TRUE
P06280_K127			7DaysPAI / 7DaysDMSO	2.57044			0.000886962			0.000392295			GLA	TRUE
P06280_K127			7DaysAI / 7DaysDMSO	0.829754			1.25013e-05			1.28879e-05			GLA	TRUE
P06280_K127			14DaysPAI / 14DaysDMSO	2.32655			3.77124e-06			5.04177e-06			GLA	TRUE
P06280_K240			14DaysPI / 14DaysDMSO	3.97572			0.0114615			0.00344931			GLA	TRUE
P06280_K240			14DaysAI / 14DaysDMSO	-0.338915			0.000333943			0.00017577			GLA	TRUE
P06280_K240			7DaysPI / 7DaysDMSO	2.81118			0.00295282			0.00107577			GLA	TRUE
P06280_K240			7DaysAI / 7DaysDMSO	0.763195			0.000108146			7.08173e-05			GLA	TRUE
P06280_K240			7DaysPAI / 7DaysDMSO	1.73718			0.00524593			0.00175563			GLA	TRUE
P06280_K240			14DaysPAI / 14DaysDMSO	3.49048			0.00529074			0.00176833			GLA	TRUE
P06280_K308			14DaysPI / 14DaysDMSO	4.40733			0.00017901			0.000106049			GLA	TRUE
P06280_K308			7DaysPI / 7DaysDMSO	3.65878			0.000109718			7.16489e-05			GLA	TRUE
P06280_K308			14DaysAI / 14DaysDMSO	0.856571			3.09931e-17			7.96425e-15			GLA	TRUE
P06280_K308			7DaysAI / 7DaysDMSO	-0.208647			4.73892e-06			6.03082e-06			GLA	TRUE
P06280_K308			7DaysPAI / 7DaysDMSO	3.80772			0.000305966			0.000163713			GLA	TRUE
P06280_K308			14DaysPAI / 14DaysDMSO	5.14969			5.76991e-07			1.1688e-06			GLA	TRUE
P06280_K314			14DaysPI / 14DaysDMSO	2.19176			0.00577495			0.00190641			GLA	TRUE
P06280_K314			7DaysPI / 7DaysDMSO	1.56392			0.178066			0.0395934			GLA	TRUE
P06280_K314			14DaysAI / 14DaysDMSO	-0.257043			0.116961			0.027089			GLA	TRUE
P06280_K314			7DaysPAI / 7DaysDMSO	2.11006			0.0222126			0.00615595			GLA	TRUE
P06280_K314			7DaysAI / 7DaysDMSO	0.203279			0.277661			0.0591282			GLA	TRUE
P06280_K314			14DaysPAI / 14DaysDMSO	2.17704			0.0348797			0.00917762			GLA	TRUE
P06280_K326			14DaysPI / 14DaysDMSO	4.09948			0.000700187			0.00032264			GLA	TRUE
P06280_K326			7DaysPI / 7DaysDMSO	3.70396			0.000123685			7.88797e-05			GLA	TRUE
P06280_K326			14DaysAI / 14DaysDMSO	0.400563			3.6497e-09			2.34566e-08			GLA	TRUE
P06280_K326			7DaysAI / 7DaysDMSO	-0.0224956			0.435184			0.0884178			GLA	TRUE
P06280_K326			7DaysPAI / 7DaysDMSO	3.31093			0.00041254			0.000208944			GLA	TRUE
P06280_K326			14DaysPAI / 14DaysDMSO	5.03429			1.36369e-07			3.84223e-07			GLA	TRUE
P16278_K381			14DaysPI / 14DaysDMSO	0.23815			0.181266			0.040234			GLB1	TRUE
P16278_K381			7DaysPI / 7DaysDMSO	0.267384			0.108513			0.0253141			GLB1	TRUE
P16278_K381			14DaysAI / 14DaysDMSO	0.230436			0.292596			0.0619778			GLB1	TRUE
P16278_K381			7DaysAI / 7DaysDMSO	-0.183656			0.355889			0.0738833			GLB1	TRUE
P16278_K381			7DaysPAI / 7DaysDMSO	-0.551588			0.549249			0.108686			GLB1	TRUE
P16278_K381			14DaysPAI / 14DaysDMSO	0.267017			0.177183			0.0394161			GLB1	TRUE
Q9Y223_K195	Q91WG8_K195_M1		7DaysPAI / 7DaysDMSO	-1.98396	-0.158412		0.00260459	0.529347		0.000967601	0.689533		GNE	TRUE
Q9Y223_K195	Q91WG8_K195_M1		14DaysAI / 14DaysDMSO	-1.45763	-0.158412		0.110107	0.529347		0.0256487	0.689533		GNE	TRUE
Q9Y223_K195	Q91WG8_K195_M1		14DaysPI / 14DaysDMSO	-2.62351	-0.158412		0.0144656	0.529347		0.00422528	0.689533		GNE	TRUE
Q9Y223_K195	Q91WG8_K195_M1		7DaysPI / 7DaysDMSO	-2.04175	-0.158412		0.00153458	0.529347		0.000619704	0.689533		GNE	TRUE
Q9Y223_K195	Q91WG8_K195_M1		14DaysPAI / 14DaysDMSO	-2.58406	-0.158412		0.0174548	0.529347		0.00498106	0.689533		GNE	TRUE
Q9Y223_K195	Q91WG8_K195_M1		7DaysAI / 7DaysDMSO	-2.55261	-0.158412		0.00113261	0.529347		0.000480715	0.689533		GNE	TRUE
Q9Y223_K210			7DaysPAI / 7DaysDMSO	-2.38111			8.46463e-05			5.82341e-05			GNE	TRUE
Q9Y223_K210			14DaysPAI / 14DaysDMSO	-1.54257			0.0398138			0.010318			GNE	TRUE
Q9Y223_K210			7DaysAI / 7DaysDMSO	-2.59441			2.98772e-05			2.55534e-05			GNE	TRUE
Q9Y223_K210			14DaysAI / 14DaysDMSO	-1.11189			0.240505			0.0519416			GNE	TRUE
Q9Y223_K210			7DaysPI / 7DaysDMSO	-1.12165			0.0274104			0.00741227			GNE	TRUE
Q9Y223_K210			14DaysPI / 14DaysDMSO	-1.07834			0.0496242			0.0125501			GNE	TRUE
Q9Y223_K212			14DaysPI / 14DaysDMSO	2.77315			0.000573201			0.000273641			GNE	TRUE
Q9Y223_K212			7DaysPI / 7DaysDMSO	0.841806			0.000734815			0.000335665			GNE	TRUE
Q9Y223_K212			7DaysAI / 7DaysDMSO	0.372502			1.51833e-08			7.05907e-08			GNE	TRUE
Q9Y223_K212			7DaysPAI / 7DaysDMSO	1.57378			0.0016771			0.000667694			GNE	TRUE
Q9Y223_K212			14DaysPAI / 14DaysDMSO	2.2403			0.00187477			0.000733308			GNE	TRUE
Q9Y223_K212			14DaysAI / 14DaysDMSO	-0.321457			0.000266003			0.000146113			GNE	TRUE
Q9Y223_K227			14DaysPI / 14DaysDMSO	1.25896			0.0132593			0.00391589			GNE	TRUE
Q9Y223_K227			14DaysAI / 14DaysDMSO	0.90707			2.56913e-07			6.26632e-07			GNE	TRUE
Q9Y223_K227			7DaysPI / 7DaysDMSO	0.249499			0.119547			0.0276273			GNE	TRUE
Q9Y223_K227			7DaysAI / 7DaysDMSO	-0.243424			0.0774945			0.0186987			GNE	TRUE
Q9Y223_K227			14DaysPAI / 14DaysDMSO	1.88798			0.00137656			0.000565756			GNE	TRUE
Q9Y223_K227			7DaysPAI / 7DaysDMSO	0.250268			0.428686			0.0872456			GNE	TRUE
Q9Y223_K259			7DaysAI / 7DaysDMSO	0.737727			1.2398e-10			1.66637e-09			GNE	TRUE
Q9Y223_K259			14DaysPI / 14DaysDMSO	5.60699			4.77874e-05			3.69985e-05			GNE	TRUE
Q9Y223_K259			7DaysPI / 7DaysDMSO	3.01856			4.53527e-06			5.82574e-06			GNE	TRUE
Q9Y223_K259			14DaysAI / 14DaysDMSO	-0.879549			0.00523883			0.00175367			GNE	TRUE
Q9Y223_K259			7DaysPAI / 7DaysDMSO	4.47507			4.24092e-05			3.36785e-05			GNE	TRUE
Q9Y223_K259			14DaysPAI / 14DaysDMSO	4.50375			3.97087e-07			8.76538e-07			GNE	TRUE
Q9Y223_K342			14DaysPAI / 14DaysDMSO	0.17217			0.0142554			0.00417133			GNE	TRUE
Q9Y223_K342			7DaysPI / 7DaysDMSO	-0.398897			0.0334913			0.00885186			GNE	TRUE
Q9Y223_K342			14DaysAI / 14DaysDMSO	0.982738			5.15856e-06			6.44197e-06			GNE	TRUE
Q9Y223_K342			7DaysAI / 7DaysDMSO	-0.617217			0.000462934			0.000229585			GNE	TRUE
Q9Y223_K342			7DaysPAI / 7DaysDMSO	-0.890035			0.925521			0.170525			GNE	TRUE
Q9Y223_K342			14DaysPI / 14DaysDMSO	1.51756			0.00289706			0.00105854			GNE	TRUE
Q9Y223_K359			14DaysPI / 14DaysDMSO	3.37115			0.000901807			0.000397712			GNE	TRUE
Q9Y223_K359			7DaysPI / 7DaysDMSO	2.94734			0.00242699			0.000911344			GNE	TRUE
Q9Y223_K359			14DaysAI / 14DaysDMSO	-0.786701			5.11362e-05			3.90296e-05			GNE	TRUE
Q9Y223_K359			7DaysAI / 7DaysDMSO	0.754641			9.28825e-06			1.02152e-05			GNE	TRUE
Q9Y223_K359			7DaysPAI / 7DaysDMSO	2.98799			0.00167329			0.000666436			GNE	TRUE
Q9Y223_K359			14DaysPAI / 14DaysDMSO	2.76584			1.88786e-07			4.93798e-07			GNE	TRUE
Q9Y223_K375			14DaysPI / 14DaysDMSO	5.32555			4.80587e-05			3.71666e-05			GNE	TRUE
Q9Y223_K375			7DaysPAI / 7DaysDMSO	3.01794			5.19168e-05			3.95035e-05			GNE	TRUE
Q9Y223_K375			7DaysPI / 7DaysDMSO	2.7123			2.07156e-05			1.91454e-05			GNE	TRUE
Q9Y223_K375			14DaysAI / 14DaysDMSO	0.435948			2.77278e-11			5.01978e-10			GNE	TRUE
Q9Y223_K375			14DaysPAI / 14DaysDMSO	4.92795			1.12899e-06			1.9688e-06			GNE	TRUE
Q9Y223_K375			7DaysAI / 7DaysDMSO	-0.407672			6.03336e-08			2.04721e-07			GNE	TRUE
Q9Y223_K385			14DaysPI / 14DaysDMSO	4.42392			2.97784e-07			7.01598e-07			GNE	TRUE
Q9Y223_K385			7DaysPI / 7DaysDMSO	2.87423			0.000463669			0.000229889			GNE	TRUE
Q9Y223_K385			14DaysAI / 14DaysDMSO	0.332751			2.36355e-07			5.87482e-07			GNE	TRUE
Q9Y223_K385			7DaysAI / 7DaysDMSO	-0.0804493			0.00123503			0.000516651			GNE	TRUE
Q9Y223_K385			7DaysPAI / 7DaysDMSO	2.94532			0.000205456			0.000118517			GNE	TRUE
Q9Y223_K385			14DaysPAI / 14DaysDMSO	4.07508			1.00655e-05			1.08802e-05			GNE	TRUE
Q9Y223_K440			7DaysPI / 7DaysDMSO	0.505705			0.0213591			0.00594762			GNE	TRUE
Q9Y223_K440			14DaysAI / 14DaysDMSO	0.514031			0.102789			0.0241105			GNE	TRUE
Q9Y223_K440			7DaysPAI / 7DaysDMSO	0.80717			0.0271139			0.00734139			GNE	TRUE
Q9Y223_K440			7DaysAI / 7DaysDMSO	0.102105			0.337821			0.0705134			GNE	TRUE
Q9Y223_K440			14DaysPAI / 14DaysDMSO	1.93761			0.000158244			9.60673e-05			GNE	TRUE
Q9Y223_K440			14DaysPI / 14DaysDMSO	2.22586			0.00077916			0.000352336			GNE	TRUE
Q9Y223_K618			7DaysPI / 7DaysDMSO	-0.188733			1.36652e-06			2.28361e-06			GNE	TRUE
Q9Y223_K618			14DaysAI / 14DaysDMSO	-2.41901			0.0244143			0.0066908			GNE	TRUE
Q9Y223_K618			7DaysAI / 7DaysDMSO	-0.816328			6.35168e-11			9.73049e-10			GNE	TRUE
Q9Y223_K618			14DaysPI / 14DaysDMSO	0.159703			0.999543			0.181767			GNE	TRUE
Q9Y223_K618			7DaysPAI / 7DaysDMSO	-0.143607			0.024388			0.00668441			GNE	TRUE
Q9Y223_K618			14DaysPAI / 14DaysDMSO	-2.80641			0.0108449			0.0032871			GNE	TRUE
Q9Y223_K632			14DaysPI / 14DaysDMSO	0.766148			0.12374			0.0285049			GNE	TRUE
Q9Y223_K632			7DaysPAI / 7DaysDMSO	1.7935			0.00134737			0.000555696			GNE	TRUE
Q9Y223_K632			14DaysPAI / 14DaysDMSO	0.913687			0.0167203			0.00479684			GNE	TRUE
Q9Y223_K632			14DaysAI / 14DaysDMSO	-2.02014			0.000147555			9.08469e-05			GNE	TRUE
Q9Y223_K632			7DaysPI / 7DaysDMSO	1.43477			0.00290406			0.00106065			GNE	TRUE
Q9Y223_K632			7DaysAI / 7DaysDMSO	-1.81133			1.11433e-06			1.94934e-06			GNE	TRUE
Q9Y223_K637			14DaysPI / 14DaysDMSO	1.81588			4.4088e-06			5.69767e-06			GNE	TRUE
Q9Y223_K637			7DaysPI / 7DaysDMSO	0.0897049			0.254189			0.0546008			GNE	TRUE
Q9Y223_K637			14DaysAI / 14DaysDMSO	-1.44083			0.151729			0.0342682			GNE	TRUE
Q9Y223_K637			7DaysAI / 7DaysDMSO	-3.04842			0.00040054			0.00020398			GNE	TRUE
Q9Y223_K637			14DaysPAI / 14DaysDMSO	1.61656			4.86575e-05			3.75296e-05			GNE	TRUE
Q9Y223_K637			7DaysPAI / 7DaysDMSO	0.320171			0.701864			0.13471			GNE	TRUE
P09651_K105			14DaysPI / 14DaysDMSO	-1.21551			8.94081e-05			6.08098e-05			HNRNPA1	TRUE
P09651_K105			7DaysPI / 7DaysDMSO	-1.56594			1.90255e-06			2.95554e-06			HNRNPA1	TRUE
P09651_K105			14DaysAI / 14DaysDMSO	1.12218			0.000314975			0.000167605			HNRNPA1	TRUE
P09651_K105			7DaysAI / 7DaysDMSO	2.71559			0.000201794			0.000116815			HNRNPA1	TRUE
P09651_K105			14DaysPAI / 14DaysDMSO	-1.28774			6.71938e-05			4.84645e-05			HNRNPA1	TRUE
P09651_K105			7DaysPAI / 7DaysDMSO	0.148881			0.718646			0.137499			HNRNPA1	TRUE
P09651_K113		Nfu_p_1_024869_K126_M1	7DaysPI / 7DaysDMSO	-2.62324		0.432639	4.97604e-06		0.524229	6.26513e-06		0.716297	HNRNPA1	TRUE
P09651_K113		Nfu_p_1_024869_K126_M1	14DaysAI / 14DaysDMSO	1.00259		0.432639	0.00806017		0.524229	0.00254211		0.716297	HNRNPA1	TRUE
P09651_K113		Nfu_p_1_024869_K126_M1	7DaysPAI / 7DaysDMSO	-0.727931		0.432639	0.00763322		0.524229	0.00242508		0.716297	HNRNPA1	TRUE
P09651_K113		Nfu_p_1_024869_K126_M1	14DaysPAI / 14DaysDMSO	-1.5412		0.432639	0.0001747		0.524229	0.000103981		0.716297	HNRNPA1	TRUE
P09651_K113		Nfu_p_1_024869_K126_M1	14DaysPI / 14DaysDMSO	-1.90946		0.432639	4.69924e-05		0.524229	3.65116e-05		0.716297	HNRNPA1	TRUE
P09651_K113		Nfu_p_1_024869_K126_M1	7DaysAI / 7DaysDMSO	1.67134		0.432639	1.01325e-05		0.524229	1.0937e-05		0.716297	HNRNPA1	TRUE
P09651_K15			14DaysPI / 14DaysDMSO	1.02443			0.120181			0.0277607			HNRNPA1	TRUE
P09651_K15			7DaysPI / 7DaysDMSO	1.74723			0.000135276			8.47222e-05			HNRNPA1	TRUE
P09651_K15			14DaysAI / 14DaysDMSO	0.583554			0.165903			0.0371402			HNRNPA1	TRUE
P09651_K15			7DaysAI / 7DaysDMSO	3.95193			8.92697e-05			6.07373e-05			HNRNPA1	TRUE
P09651_K15			7DaysPAI / 7DaysDMSO	3.68732			6.45868e-06			7.68385e-06			HNRNPA1	TRUE
P09651_K15			14DaysPAI / 14DaysDMSO	0.750511			0.0880429			0.0209676			HNRNPA1	TRUE
P09651_K161			14DaysPI / 14DaysDMSO	0.0342742			0.294726			0.0623836			HNRNPA1	TRUE
P09651_K161			7DaysPI / 7DaysDMSO	-0.125682			0.50738			0.101321			HNRNPA1	TRUE
P09651_K161			14DaysAI / 14DaysDMSO	0.344175			0.266552			0.0569974			HNRNPA1	TRUE
P09651_K161			7DaysAI / 7DaysDMSO	0.270516			0.412904			0.0843806			HNRNPA1	TRUE
P09651_K161			7DaysPAI / 7DaysDMSO	-0.264299			0.508831			0.101579			HNRNPA1	TRUE
P09651_K161			14DaysPAI / 14DaysDMSO	0.0247592			0.696723			0.133854			HNRNPA1	TRUE
P09651_K166			14DaysPI / 14DaysDMSO	-0.362846			0.0148622			0.00432717			HNRNPA1	TRUE
P09651_K166			7DaysPI / 7DaysDMSO	-0.720344			0.0111989			0.00338062			HNRNPA1	TRUE
P09651_K166			14DaysAI / 14DaysDMSO	0.283772			0.0966569			0.0228115			HNRNPA1	TRUE
P09651_K166			7DaysAI / 7DaysDMSO	2.84717			0.0377402			0.00984057			HNRNPA1	TRUE
P09651_K166			7DaysPAI / 7DaysDMSO	0.0684603			0.814149			0.153101			HNRNPA1	TRUE
P09651_K166			14DaysPAI / 14DaysDMSO	-0.277984			0.026764			0.00725749			HNRNPA1	TRUE
P09651_K350			14DaysPI / 14DaysDMSO	-3.96549			3.67128e-05			3.00514e-05			HNRNPA1	TRUE
P09651_K350			7DaysPI / 7DaysDMSO	-3.74737			0.000407754			0.000206957			HNRNPA1	TRUE
P09651_K350			14DaysAI / 14DaysDMSO	-0.111184			0.799463			0.150744			HNRNPA1	TRUE
P09651_K350			7DaysPAI / 7DaysDMSO	-3.11575			0.000973074			0.000423575			HNRNPA1	TRUE
P09651_K350			7DaysAI / 7DaysDMSO	-1.23107			0.0552072			0.0138028			HNRNPA1	TRUE
P09651_K350			14DaysPAI / 14DaysDMSO	-3.41299			9.66558e-05			6.47373e-05			HNRNPA1	TRUE
P09651_K78			14DaysPI / 14DaysDMSO	-0.605168			0.301814			0.0637302			HNRNPA1	TRUE
P09651_K78			7DaysPI / 7DaysDMSO	-0.460364			0.000491825			0.000241239			HNRNPA1	TRUE
P09651_K78			14DaysAI / 14DaysDMSO	-0.624023			0.446218			0.0904125			HNRNPA1	TRUE
P09651_K78			7DaysAI / 7DaysDMSO	-0.368738			0.0018958			0.000740259			HNRNPA1	TRUE
P09651_K78			7DaysPAI / 7DaysDMSO	-0.0838653			0.00282897			0.00103739			HNRNPA1	TRUE
P09651_K78			14DaysPAI / 14DaysDMSO	-1.16002			0.115572			0.0267992			HNRNPA1	TRUE
P09651_K8			14DaysPI / 14DaysDMSO	-2.19409			3.80129e-05			3.08857e-05			HNRNPA1	TRUE
P09651_K8			7DaysPI / 7DaysDMSO	-3.27278			1.86985e-05			1.76736e-05			HNRNPA1	TRUE
P09651_K8			14DaysAI / 14DaysDMSO	0.6264			0.0206936			0.00578403			HNRNPA1	TRUE
P09651_K8			7DaysAI / 7DaysDMSO	0.826607			0.0272529			0.00737429			HNRNPA1	TRUE
P09651_K8			7DaysPAI / 7DaysDMSO	-1.28049			0.00226843			0.000860945			HNRNPA1	TRUE
P09651_K8			14DaysPAI / 14DaysDMSO	-2.17245			4.7035e-05			3.65371e-05			HNRNPA1	TRUE
P22626_K104			14DaysPI / 14DaysDMSO	-2.2338			8.80334e-05			6.00676e-05			HNRNPA2B1	TRUE
P22626_K104			7DaysPI / 7DaysDMSO	-2.75219			0.000144387			8.92612e-05			HNRNPA2B1	TRUE
P22626_K104			14DaysAI / 14DaysDMSO	0.453023			0.144327			0.032755			HNRNPA2B1	TRUE
P22626_K104			7DaysAI / 7DaysDMSO	0.393572			0.31794			0.0667794			HNRNPA2B1	TRUE
P22626_K104			14DaysPAI / 14DaysDMSO	-1.96024			0.000155732			9.4844e-05			HNRNPA2B1	TRUE
P22626_K104			7DaysPAI / 7DaysDMSO	-1.49107			0.00448997			0.00153672			HNRNPA2B1	TRUE
P22626_K112			14DaysPI / 14DaysDMSO	0.6927			0.132536			0.030328			HNRNPA2B1	TRUE
P22626_K112			7DaysPI / 7DaysDMSO	-4.54816			0.132324			0.030284			HNRNPA2B1	TRUE
P22626_K112			14DaysAI / 14DaysDMSO	0.138835			0.201245			0.0442208			HNRNPA2B1	TRUE
P22626_K112			7DaysAI / 7DaysDMSO	-4.32704			0.1519			0.0343027			HNRNPA2B1	TRUE
P22626_K112			7DaysPAI / 7DaysDMSO	-4.32789			0.151821			0.0342868			HNRNPA2B1	TRUE
P22626_K112			14DaysPAI / 14DaysDMSO	-0.0475887			0.0201289			0.00564505			HNRNPA2B1	TRUE
P22626_K120			14DaysPI / 14DaysDMSO	-3.3086			6.64049e-05			4.80176e-05			HNRNPA2B1	TRUE
P22626_K120			7DaysPI / 7DaysDMSO	-2.90465			0.000154968			9.44739e-05			HNRNPA2B1	TRUE
P22626_K120			14DaysPAI / 14DaysDMSO	-2.53945			0.000255193			0.000141254			HNRNPA2B1	TRUE
P22626_K120			14DaysAI / 14DaysDMSO	0.0420159			0.58886			0.115551			HNRNPA2B1	TRUE
P22626_K120			7DaysPAI / 7DaysDMSO	-1.82399			0.00125731			0.000524403			HNRNPA2B1	TRUE
P22626_K120			7DaysAI / 7DaysDMSO	0.00412846			0.788308			0.148937			HNRNPA2B1	TRUE
P22626_K168			14DaysPI / 14DaysDMSO	-1.04439			0.113116			0.0262832			HNRNPA2B1	TRUE
P22626_K168			7DaysPI / 7DaysDMSO	-1.29852			1.31453e-06			2.21508e-06			HNRNPA2B1	TRUE
P22626_K168			14DaysAI / 14DaysDMSO	-1.03791			0.145865			0.0330699			HNRNPA2B1	TRUE
P22626_K168			7DaysPAI / 7DaysDMSO	-0.403192			0.00214428			0.000821047			HNRNPA2B1	TRUE
P22626_K168			7DaysAI / 7DaysDMSO	-0.618974			0.00155937			0.000628053			HNRNPA2B1	TRUE
P22626_K168			14DaysPAI / 14DaysDMSO	-1.41651			0.0406163			0.010502			HNRNPA2B1	TRUE
P22626_K173			14DaysPI / 14DaysDMSO	-1.8745			6.39164e-05			4.6581e-05			HNRNPA2B1	TRUE
P22626_K173			7DaysPI / 7DaysDMSO	-1.44733			8.3287e-05			5.74866e-05			HNRNPA2B1	TRUE
P22626_K173			14DaysAI / 14DaysDMSO	-0.174206			0.966933			0.176833			HNRNPA2B1	TRUE
P22626_K173			7DaysAI / 7DaysDMSO	2.59636			0.000159156			9.65185e-05			HNRNPA2B1	TRUE
P22626_K173			7DaysPAI / 7DaysDMSO	0.146577			0.420285			0.0857232			HNRNPA2B1	TRUE
P22626_K173			14DaysPAI / 14DaysDMSO	-2.05737			5.31958e-05			4.02725e-05			HNRNPA2B1	TRUE
P22626_K22			14DaysPI / 14DaysDMSO	1.03717			0.301689			0.0637068			HNRNPA2B1	TRUE
P22626_K22			7DaysPI / 7DaysDMSO	1.13381			6.3159e-05			4.61462e-05			HNRNPA2B1	TRUE
P22626_K22			14DaysAI / 14DaysDMSO	1.37044			0.250592			0.0539057			HNRNPA2B1	TRUE
P22626_K22			7DaysPAI / 7DaysDMSO	4.73055			0.000778888			0.000352236			HNRNPA2B1	TRUE
P22626_K22			7DaysAI / 7DaysDMSO	5.33473			0.000826059			0.000369837			HNRNPA2B1	TRUE
P22626_K22			14DaysPAI / 14DaysDMSO	0.555993			0.146827			0.0332663			HNRNPA2B1	TRUE
P22626_K3			14DaysPI / 14DaysDMSO	-3.29019			2.77013e-05			2.40654e-05			HNRNPA2B1	TRUE
P22626_K3			14DaysAI / 14DaysDMSO	-0.101005			0.67681			0.130526			HNRNPA2B1	TRUE
P22626_K3			7DaysPI / 7DaysDMSO	-3.64664			0.000776102			0.000351186			HNRNPA2B1	TRUE
P22626_K3			7DaysPAI / 7DaysDMSO	-2.14687			0.00963769			0.00296713			HNRNPA2B1	TRUE
P22626_K3			7DaysAI / 7DaysDMSO	-0.680785			0.302323			0.0638272			HNRNPA2B1	TRUE
P22626_K3			14DaysPAI / 14DaysDMSO	-3.06285			5.15931e-05			3.93045e-05			HNRNPA2B1	TRUE
P22626_K46			14DaysPI / 14DaysDMSO	-4.21486			0.000525757			0.000254822			HNRNPA2B1	TRUE
P22626_K46			7DaysPI / 7DaysDMSO	-3.29526			0.000311014			0.000165916			HNRNPA2B1	TRUE
P22626_K46			14DaysAI / 14DaysDMSO	-0.663744			0.33545			0.0700686			HNRNPA2B1	TRUE
P22626_K46			7DaysAI / 7DaysDMSO	-1.9278			0.00591605			0.00194633			HNRNPA2B1	TRUE
P22626_K46			7DaysPAI / 7DaysDMSO	-2.16471			0.00204637			0.000789335			HNRNPA2B1	TRUE
P22626_K46			14DaysPAI / 14DaysDMSO	-3.30398			0.00106989			0.000458395			HNRNPA2B1	TRUE
Q96MP8_K148			14DaysPI / 14DaysDMSO	4.3373			0.0931688			0.0220678			KCTD7	TRUE
Q96MP8_K148			7DaysPI / 7DaysDMSO	-0.190635			1.32358e-07			3.75566e-07			KCTD7	TRUE
Q96MP8_K148			14DaysAI / 14DaysDMSO	-1.79895			2.51702e-05			2.23214e-05			KCTD7	TRUE
Q96MP8_K148			7DaysAI / 7DaysDMSO	0.00910391			0.600623			0.117572			KCTD7	TRUE
Q96MP8_K148			7DaysPAI / 7DaysDMSO	-0.680586			7.34545e-10			6.738e-09			KCTD7	TRUE
Q96MP8_K148			14DaysPAI / 14DaysDMSO	2.34452			0.0181865			0.00516405			KCTD7	TRUE
Q96MP8_K164			14DaysPI / 14DaysDMSO	2.91136			0.00520058			0.00174276			KCTD7	TRUE
Q96MP8_K164			7DaysPI / 7DaysDMSO	0.476055			0.000633545			0.000297162			KCTD7	TRUE
Q96MP8_K164			14DaysAI / 14DaysDMSO	0.026768			0.707429			0.135635			KCTD7	TRUE
Q96MP8_K164			7DaysAI / 7DaysDMSO	-0.402217			5.21924e-05			3.9668e-05			KCTD7	TRUE
Q96MP8_K164			7DaysPAI / 7DaysDMSO	0.388748			0.0061879			0.00202321			KCTD7	TRUE
Q96MP8_K164			14DaysPAI / 14DaysDMSO	2.13351			0.000942709			0.000412612			KCTD7	TRUE
Q12840_K151			14DaysPI / 14DaysDMSO	3.68482			0.000404023			0.000205416			KIF5A	TRUE
Q12840_K151			14DaysAI / 14DaysDMSO	-0.377959			1.21614e-05			1.26174e-05			KIF5A	TRUE
Q12840_K151			7DaysPI / 7DaysDMSO	2.29186			4.70201e-05			3.65288e-05			KIF5A	TRUE
Q12840_K151			7DaysAI / 7DaysDMSO	-0.414026			9.73947e-09			5.00598e-08			KIF5A	TRUE
Q12840_K151			14DaysPAI / 14DaysDMSO	3.68275			5.40711e-06			6.68573e-06			KIF5A	TRUE
Q12840_K151			7DaysPAI / 7DaysDMSO	2.30532			7.49586e-05			5.28582e-05			KIF5A	TRUE
Q12840_K160			14DaysPI / 14DaysDMSO	3.09837			4.38244e-06			5.67025e-06			KIF5A	TRUE
Q12840_K160			7DaysPI / 7DaysDMSO	1.49766			0.369732			0.0764507			KIF5A	TRUE
Q12840_K160			14DaysAI / 14DaysDMSO	-0.48097			4.56341e-05			3.56688e-05			KIF5A	TRUE
Q12840_K160			7DaysAI / 7DaysDMSO	0.384024			0.0723216			0.0175738			KIF5A	TRUE
Q12840_K160			7DaysPAI / 7DaysDMSO	1.34546			0.324499			0.0680134			KIF5A	TRUE
Q12840_K160			14DaysPAI / 14DaysDMSO	2.63126			4.73431e-10			4.77043e-09			KIF5A	TRUE
Q12840_K167			14DaysPI / 14DaysDMSO	3.38188			0.000630737			0.000296076			KIF5A	TRUE
Q12840_K167			7DaysPI / 7DaysDMSO	3.15785			0.000313444			0.000166948			KIF5A	TRUE
Q12840_K167			14DaysAI / 14DaysDMSO	-0.199087			2.67865e-05			2.3437e-05			KIF5A	TRUE
Q12840_K167			7DaysAI / 7DaysDMSO	0.0831593			0.000510105			0.000248598			KIF5A	TRUE
Q12840_K167			7DaysPAI / 7DaysDMSO	2.38686			0.000413449			0.000209316			KIF5A	TRUE
Q12840_K167			14DaysPAI / 14DaysDMSO	3.17927			8.37446e-07			1.56048e-06			KIF5A	TRUE
Q12840_K188			14DaysPI / 14DaysDMSO	4.40313			0.000181522			0.000107235			KIF5A	TRUE
Q12840_K188			7DaysPI / 7DaysDMSO	5.71323			3.95719e-08			1.47629e-07			KIF5A	TRUE
Q12840_K188			14DaysAI / 14DaysDMSO	-2.23847			6.82618e-08			2.25551e-07			KIF5A	TRUE
Q12840_K188			7DaysAI / 7DaysDMSO	-0.280716			6.90294e-09			3.83405e-08			KIF5A	TRUE
Q12840_K188			7DaysPAI / 7DaysDMSO	5.29789			6.14734e-08			2.07767e-07			KIF5A	TRUE
Q12840_K188			14DaysPAI / 14DaysDMSO	3.56499			2.9274e-05			2.51399e-05			KIF5A	TRUE
Q12840_K214			14DaysPI / 14DaysDMSO	3.08616			0.00056016			0.000268532			KIF5A	TRUE
Q12840_K214			7DaysPI / 7DaysDMSO	1.07046			0.03149			0.00838251			KIF5A	TRUE
Q12840_K214			14DaysAI / 14DaysDMSO	0.377762			0.0023315			0.000881002			KIF5A	TRUE
Q12840_K214			7DaysAI / 7DaysDMSO	-0.648217			3.5534e-08			1.35844e-07			KIF5A	TRUE
Q12840_K214			7DaysPAI / 7DaysDMSO	0.269273			0.149714			0.0338561			KIF5A	TRUE
Q12840_K214			14DaysPAI / 14DaysDMSO	2.86818			0.00352682			0.00125108			KIF5A	TRUE
Q12840_K223	P33175_K223_M1		7DaysAI / 7DaysDMSO	-0.268834	-0.897085		2.54463e-07	0.078547		6.22003e-07	0.196026		KIF5A	TRUE
Q12840_K223	P33175_K223_M1		14DaysPI / 14DaysDMSO	2.4306	-0.897085		8.30132e-09	0.078547		4.42503e-08	0.196026		KIF5A	TRUE
Q12840_K223	P33175_K223_M1		7DaysPAI / 7DaysDMSO	1.06908	-0.897085		0.000167062	0.078547		0.000100315	0.196026		KIF5A	TRUE
Q12840_K223	P33175_K223_M1		7DaysPI / 7DaysDMSO	1.42302	-0.897085		0.000154305	0.078547		9.41573e-05	0.196026		KIF5A	TRUE
Q12840_K223	P33175_K223_M1		14DaysAI / 14DaysDMSO	-0.108169	-0.897085		3.36022e-05	0.078547		2.80289e-05	0.196026		KIF5A	TRUE
Q12840_K223	P33175_K223_M1		14DaysPAI / 14DaysDMSO	2.06883	-0.897085		0.000158577	0.078547		9.62311e-05	0.196026		KIF5A	TRUE
Q12840_K274			14DaysPI / 14DaysDMSO	4.87034			0.0534478			0.0134087			KIF5A	TRUE
Q12840_K274			7DaysPI / 7DaysDMSO	-0.947718			5.25733e-12			1.32956e-10			KIF5A	TRUE
Q12840_K274			14DaysAI / 14DaysDMSO	0.15946			0.00106957			0.000458273			KIF5A	TRUE
Q12840_K274			7DaysAI / 7DaysDMSO	-0.290886			1.99436e-05			1.85785e-05			KIF5A	TRUE
Q12840_K274			7DaysPAI / 7DaysDMSO	-0.14841			0.000180196			0.000106603			KIF5A	TRUE
Q12840_K274			14DaysPAI / 14DaysDMSO	2.44417			0.000430473			0.000216317			KIF5A	TRUE
Q12840_K29			14DaysPI / 14DaysDMSO	3.24721			0.0164723			0.00473465			KIF5A	TRUE
Q12840_K29			7DaysPI / 7DaysDMSO	-0.169191			7.57517e-05			5.33134e-05			KIF5A	TRUE
Q12840_K29			14DaysAI / 14DaysDMSO	-1.61921			7.65403e-05			5.37599e-05			KIF5A	TRUE
Q12840_K29			7DaysAI / 7DaysDMSO	-0.612605			8.51037e-09			4.51044e-08			KIF5A	TRUE
Q12840_K29			7DaysPAI / 7DaysDMSO	1.55936			9.30728e-06			1.02312e-05			KIF5A	TRUE
Q12840_K29			14DaysPAI / 14DaysDMSO	2.23946			1.48348e-05			1.47364e-05			KIF5A	TRUE
Q12840_K45			14DaysPI / 14DaysDMSO	6.95596			0.000501528			0.000245159			KIF5A	TRUE
Q12840_K45			7DaysPI / 7DaysDMSO	2.7011			1.28555e-06			2.17779e-06			KIF5A	TRUE
Q12840_K45			14DaysAI / 14DaysDMSO	0.0629765			1.53936e-05			1.51678e-05			KIF5A	TRUE
Q12840_K45			7DaysAI / 7DaysDMSO	0.258927			3.09184e-10			3.42205e-09			KIF5A	TRUE
Q12840_K45			7DaysPAI / 7DaysDMSO	2.54837			3.30015e-07			7.59614e-07			KIF5A	TRUE
Q12840_K45			14DaysPAI / 14DaysDMSO	5.68095			2.7107e-05			2.36584e-05			KIF5A	TRUE
Q12840_K508			14DaysPI / 14DaysDMSO	1.98223			7.4954e-07			1.43113e-06			KIF5A	TRUE
Q12840_K508			7DaysPI / 7DaysDMSO	2.27749			0.000103568			6.84046e-05			KIF5A	TRUE
Q12840_K508			14DaysAI / 14DaysDMSO	-2.24584			9.07777e-06			1.00327e-05			KIF5A	TRUE
Q12840_K508			7DaysPAI / 7DaysDMSO	1.63816			4.88861e-05			3.76647e-05			KIF5A	TRUE
Q12840_K508			7DaysAI / 7DaysDMSO	-0.0397329			0.948663			0.174059			KIF5A	TRUE
Q12840_K508			14DaysPAI / 14DaysDMSO	1.53633			0.00110016			0.000469183			KIF5A	TRUE
Q12840_K653		Nfu_p_1_025058_K654_M1;Nfu_p_1_025059_K654_M1	14DaysAI / 14DaysDMSO	-2.55667		-0.468138	0.00529482		0.439739	0.00176949		0.651088	KIF5A	TRUE
Q12840_K653		Nfu_p_1_025058_K654_M1;Nfu_p_1_025059_K654_M1	7DaysPAI / 7DaysDMSO	-0.720166		-0.468138	7.77895e-05		0.439739	5.44514e-05		0.651088	KIF5A	TRUE
Q12840_K653		Nfu_p_1_025058_K654_M1;Nfu_p_1_025059_K654_M1	14DaysPAI / 14DaysDMSO	-1.27117		-0.468138	0.156096		0.439739	0.0351565		0.651088	KIF5A	TRUE
Q12840_K653		Nfu_p_1_025058_K654_M1;Nfu_p_1_025059_K654_M1	14DaysPI / 14DaysDMSO	-0.689294		-0.468138	0.354853		0.439739	0.0736888		0.651088	KIF5A	TRUE
Q12840_K653		Nfu_p_1_025058_K654_M1;Nfu_p_1_025059_K654_M1	7DaysPI / 7DaysDMSO	-0.120103		-0.468138	0.0229816		0.439739	0.00634368		0.651088	KIF5A	TRUE
Q12840_K653		Nfu_p_1_025058_K654_M1;Nfu_p_1_025059_K654_M1	7DaysAI / 7DaysDMSO	-0.00815308		-0.468138	0.930828		0.439739	0.171334		0.651088	KIF5A	TRUE
Q12840_K697			7DaysPI / 7DaysDMSO	-0.151997			0.240658			0.051971			KIF5A	TRUE
Q12840_K697			14DaysPI / 14DaysDMSO	-0.785663			0.43234			0.0879067			KIF5A	TRUE
Q12840_K697			14DaysAI / 14DaysDMSO	-0.973327			0.365802			0.0757217			KIF5A	TRUE
Q12840_K697			7DaysAI / 7DaysDMSO	-0.402684			0.0325017			0.00861997			KIF5A	TRUE
Q12840_K697			14DaysPAI / 14DaysDMSO	-1.61973			0.527995			0.10496			KIF5A	TRUE
Q12840_K697			7DaysPAI / 7DaysDMSO	-0.135707			0.210056			0.0459665			KIF5A	TRUE
Q12840_K762			14DaysPI / 14DaysDMSO	2.65021			0.0285461			0.00768374			KIF5A	TRUE
Q12840_K762			14DaysAI / 14DaysDMSO	-1.13656			0.000210051			0.000120658			KIF5A	TRUE
Q12840_K762			7DaysPI / 7DaysDMSO	2.21426			0.000706248			0.000324926			KIF5A	TRUE
Q12840_K762			7DaysAI / 7DaysDMSO	0.435738			2.19634e-05			2.00452e-05			KIF5A	TRUE
Q12840_K762			7DaysPAI / 7DaysDMSO	2.00976			0.000782959			0.00035375			KIF5A	TRUE
Q12840_K762			14DaysPAI / 14DaysDMSO	1.64685			0.0217282			0.00603762			KIF5A	TRUE
Q12840_K811			14DaysPI / 14DaysDMSO	0.0629338			0.366567			0.0758649			KIF5A	TRUE
Q12840_K811			7DaysPI / 7DaysDMSO	0.0803905			0.0111115			0.0033576			KIF5A	TRUE
Q12840_K811			14DaysAI / 14DaysDMSO	-0.831512			0.0205762			0.00575515			KIF5A	TRUE
Q12840_K811			7DaysPAI / 7DaysDMSO	0.303874			0.00113062			0.000480029			KIF5A	TRUE
Q12840_K811			7DaysAI / 7DaysDMSO	-0.0542061			0.514894			0.102649			KIF5A	TRUE
Q12840_K811			14DaysPAI / 14DaysDMSO	-0.680133			0.656956			0.127189			KIF5A	TRUE
Q12840_K827			14DaysPI / 14DaysDMSO	1.68521			0.000191155			0.000111813			KIF5A	TRUE
Q12840_K827			7DaysPI / 7DaysDMSO	0.557421			0.0770676			0.0186057			KIF5A	TRUE
Q12840_K827			14DaysAI / 14DaysDMSO	0.15169			0.295099			0.0624532			KIF5A	TRUE
Q12840_K827			7DaysAI / 7DaysDMSO	-0.121885			0.409167			0.0837028			KIF5A	TRUE
Q12840_K827			7DaysPAI / 7DaysDMSO	-0.0375619			0.785845			0.148535			KIF5A	TRUE
Q12840_K827			14DaysPAI / 14DaysDMSO	0.284834			0.386641			0.079577			KIF5A	TRUE
Q12840_K92			14DaysPI / 14DaysDMSO	5.61236			5.92497e-06			7.18485e-06			KIF5A	TRUE
Q12840_K92			7DaysPI / 7DaysDMSO	2.1307			0.000517281			0.00025143			KIF5A	TRUE
Q12840_K92			14DaysAI / 14DaysDMSO	0.214604			4.89728e-07			1.02977e-06			KIF5A	TRUE
Q12840_K92			7DaysAI / 7DaysDMSO	-0.1405			7.97509e-05			5.55316e-05			KIF5A	TRUE
Q12840_K92			7DaysPAI / 7DaysDMSO	3.04468			0.000742108			0.000338429			KIF5A	TRUE
Q12840_K92			14DaysPAI / 14DaysDMSO	4.89764			0.000163458			9.85893e-05			KIF5A	TRUE
Q99698_K1056			14DaysPI / 14DaysDMSO	1.33979			0.0023476			0.000886099			LYST	TRUE
Q99698_K1056			14DaysAI / 14DaysDMSO	-0.993335			0.000229717			0.000129706			LYST	TRUE
Q99698_K1056			7DaysPI / 7DaysDMSO	0.724102			0.00361711			0.00127838			LYST	TRUE
Q99698_K1056			7DaysAI / 7DaysDMSO	0.911138			0.000339411			0.000178093			LYST	TRUE
Q99698_K1056			7DaysPAI / 7DaysDMSO	0.420984			3.96611e-05			3.19429e-05			LYST	TRUE
Q99698_K1056			14DaysPAI / 14DaysDMSO	0.0941282			7.68718e-06			8.8079e-06			LYST	TRUE
Q99698_K1158			14DaysAI / 14DaysDMSO	-1.05183			6.60694e-07			1.29798e-06			LYST	TRUE
Q99698_K1158			7DaysAI / 7DaysDMSO	0.382292			3.94462e-05			3.18079e-05			LYST	TRUE
Q99698_K1158			7DaysPAI / 7DaysDMSO	0.584311			4.54362e-06			5.83341e-06			LYST	TRUE
Q99698_K1158			14DaysPAI / 14DaysDMSO	2.43097			0.0658576			0.01616			LYST	TRUE
Q99698_K1158			14DaysPI / 14DaysDMSO	2.68614			0.0375528			0.00979687			LYST	TRUE
Q99698_K1158			7DaysPI / 7DaysDMSO	0.366921			0.0663375			0.0162656			LYST	TRUE
Q99698_K1285			7DaysPI / 7DaysDMSO	0.276695			0.0289928			0.0077902			LYST	TRUE
Q99698_K1285			14DaysPI / 14DaysDMSO	0.807271			0.0739299			0.0179258			LYST	TRUE
Q99698_K1285			14DaysAI / 14DaysDMSO	0.111054			0.500466			0.100094			LYST	TRUE
Q99698_K1285			7DaysAI / 7DaysDMSO	0.0104168			0.946525			0.173733			LYST	TRUE
Q99698_K1285			7DaysPAI / 7DaysDMSO	-0.666206			0.00160565			0.000643754			LYST	TRUE
Q99698_K1285			14DaysPAI / 14DaysDMSO	1.53887			0.167218			0.0374066			LYST	TRUE
Q99698_K1791			14DaysPI / 14DaysDMSO	3.3474			0.00022925			0.000129493			LYST	TRUE
Q99698_K1791			7DaysPI / 7DaysDMSO	0.837477			0.00294514			0.00107339			LYST	TRUE
Q99698_K1791			14DaysAI / 14DaysDMSO	0.455462			2.01531e-06			3.08999e-06			LYST	TRUE
Q99698_K1791			7DaysAI / 7DaysDMSO	-0.0307572			0.366629			0.0758762			LYST	TRUE
Q99698_K1791			7DaysPAI / 7DaysDMSO	0.953589			0.00222373			0.00084669			LYST	TRUE
Q99698_K1791			14DaysPAI / 14DaysDMSO	3.381			3.7418e-06			5.00988e-06			LYST	TRUE
Q99698_K2145			14DaysPI / 14DaysDMSO	0.918925			0.00085259			0.000379704			LYST	TRUE
Q99698_K2145			7DaysPI / 7DaysDMSO	0.0242233			0.593144			0.116292			LYST	TRUE
Q99698_K2145			7DaysAI / 7DaysDMSO	-0.326162			0.0383165			0.00997315			LYST	TRUE
Q99698_K2145			14DaysAI / 14DaysDMSO	0.0539382			0.701536			0.134656			LYST	TRUE
Q99698_K2145			7DaysPAI / 7DaysDMSO	-0.159077			0.359913			0.0746316			LYST	TRUE
Q99698_K2145			14DaysPAI / 14DaysDMSO	0.673239			0.00168025			0.000668695			LYST	TRUE
Q99698_K2231			14DaysPI / 14DaysDMSO	4.46068			6.10246e-05			4.49054e-05			LYST	TRUE
Q99698_K2231			7DaysPI / 7DaysDMSO	2.46135			0.00125854			0.00052483			LYST	TRUE
Q99698_K2231			14DaysAI / 14DaysDMSO	0.305606			0.000190674			0.000111581			LYST	TRUE
Q99698_K2231			7DaysAI / 7DaysDMSO	-0.714371			2.04318e-07			5.25238e-07			LYST	TRUE
Q99698_K2231			7DaysPAI / 7DaysDMSO	2.00994			0.0019457			0.000756634			LYST	TRUE
Q99698_K2231			14DaysPAI / 14DaysDMSO	4.31959			0.00012682			8.046e-05			LYST	TRUE
Q99698_K2677			14DaysPI / 14DaysDMSO	3.11113			0.0226155			0.00625438			LYST	TRUE
Q99698_K2677			7DaysPI / 7DaysDMSO	1.13292			0.00675654			0.00218257			LYST	TRUE
Q99698_K2677			7DaysAI / 7DaysDMSO	-0.140977			0.0287244			0.00772636			LYST	TRUE
Q99698_K2677			14DaysAI / 14DaysDMSO	-0.00726264			0.86943			0.161875			LYST	TRUE
Q99698_K2677			7DaysPAI / 7DaysDMSO	0.879435			0.0128572			0.00381177			LYST	TRUE
Q99698_K2677			14DaysPAI / 14DaysDMSO	2.60373			0.00142468			0.00058224			LYST	TRUE
Q99698_K2762			14DaysPI / 14DaysDMSO	1.27669			0.000878029			0.000389026			LYST	TRUE
Q99698_K2762			7DaysPI / 7DaysDMSO	0.212848			0.220306			0.0479891			LYST	TRUE
Q99698_K2762			14DaysAI / 14DaysDMSO	0.236036			0.126457			0.0290691			LYST	TRUE
Q99698_K2762			7DaysAI / 7DaysDMSO	-0.0722435			0.661245			0.127911			LYST	TRUE
Q99698_K2762			7DaysPAI / 7DaysDMSO	0.0332237			0.0845233			0.0202132			LYST	TRUE
Q99698_K2762			14DaysPAI / 14DaysDMSO	1.08376			8.05243e-06			9.13309e-06			LYST	TRUE
Q99698_K393			14DaysPI / 14DaysDMSO	4.0973			0.00151005			0.000611409			LYST	TRUE
Q99698_K393			7DaysPI / 7DaysDMSO	2.14324			0.0118719			0.0035566			LYST	TRUE
Q99698_K393			7DaysPAI / 7DaysDMSO	2.16746			0.00250961			0.000937569			LYST	TRUE
Q99698_K393			14DaysAI / 14DaysDMSO	0.0182953			0.685205			0.131941			LYST	TRUE
Q99698_K393			7DaysAI / 7DaysDMSO	0.208239			0.00696748			0.00224109			LYST	TRUE
Q99698_K393			14DaysPAI / 14DaysDMSO	4.54279			0.00345742			0.00123022			LYST	TRUE
Q99698_K530			14DaysPI / 14DaysDMSO	3.01473			0.0170985			0.00489224			LYST	TRUE
Q99698_K530			7DaysPI / 7DaysDMSO	1.08562			0.0266368			0.00722697			LYST	TRUE
Q99698_K530			14DaysAI / 14DaysDMSO	-0.157152			0.0744396			0.0180361			LYST	TRUE
Q99698_K530			7DaysPAI / 7DaysDMSO	1.15527			0.00944917			0.0029167			LYST	TRUE
Q99698_K530			7DaysAI / 7DaysDMSO	-0.232591			0.00592517			0.00194893			LYST	TRUE
Q99698_K530			14DaysPAI / 14DaysDMSO	2.71412			0.0016052			0.00064361			LYST	TRUE
Q99698_K689			14DaysPI / 14DaysDMSO	4.12135			0.0456081			0.0116421			LYST	TRUE
Q99698_K689			7DaysPI / 7DaysDMSO	0.86413			0.000514371			0.000250284			LYST	TRUE
Q99698_K689			7DaysAI / 7DaysDMSO	0.88588			0.000183951			0.000108399			LYST	TRUE
Q99698_K689			14DaysAI / 14DaysDMSO	-0.260079			0.0120821			0.00361161			LYST	TRUE
Q99698_K689			7DaysPAI / 7DaysDMSO	0.255747			0.00124132			0.000518832			LYST	TRUE
Q99698_K689			14DaysPAI / 14DaysDMSO	3.20229			0.00800797			0.00252795			LYST	TRUE
Q99698_K879			14DaysPI / 14DaysDMSO	1.88682			0.00659962			0.00213893			LYST	TRUE
Q99698_K879			7DaysPI / 7DaysDMSO	0.0959433			0.057587			0.0143326			LYST	TRUE
Q99698_K879			14DaysAI / 14DaysDMSO	-0.44684			0.0013312			0.000550096			LYST	TRUE
Q99698_K879			7DaysAI / 7DaysDMSO	0.333165			0.00224332			0.000853002			LYST	TRUE
Q99698_K879			7DaysPAI / 7DaysDMSO	0.801872			0.000173397			0.000103365			LYST	TRUE
Q99698_K879			14DaysPAI / 14DaysDMSO	1.99726			0.00176728			0.000697785			LYST	TRUE
P10636_K24			14DaysPI / 14DaysDMSO	-1.90299			0.00738669			0.00235726			MAPT	TRUE
P10636_K24			7DaysPI / 7DaysDMSO	-0.132907			0.453033			0.0916285			MAPT	TRUE
P10636_K24			14DaysAI / 14DaysDMSO	-0.1605			0.690787			0.132869			MAPT	TRUE
P10636_K24			7DaysAI / 7DaysDMSO	-0.483293			0.00859762			0.00268791			MAPT	TRUE
P10636_K24			7DaysPAI / 7DaysDMSO	-0.658346			0.00147527			0.000599594			MAPT	TRUE
P10636_K24			14DaysPAI / 14DaysDMSO	-1.96475			0.00693814			0.00223283			MAPT	TRUE
P10636_K480			14DaysPI / 14DaysDMSO	-1.92767			0.0226157			0.00625442			MAPT	TRUE
P10636_K480			7DaysPI / 7DaysDMSO	-0.0578892			0.0715007			0.0173951			MAPT	TRUE
P10636_K480			14DaysAI / 14DaysDMSO	0.129311			0.878421			0.163264			MAPT	TRUE
P10636_K480			7DaysAI / 7DaysDMSO	-0.187742			0.119979			0.027718			MAPT	TRUE
P10636_K480			7DaysPAI / 7DaysDMSO	-0.938403			0.000130301			8.22191e-05			MAPT	TRUE
P10636_K480			14DaysPAI / 14DaysDMSO	-1.84426			0.0194126			0.00546846			MAPT	TRUE
P10636_K571		Nfu_p_1_047928_K882_M1	7DaysPI / 7DaysDMSO	-0.105046		0.49364	0.0131691		0.509806	0.00389277		0.70611	MAPT	TRUE
P10636_K571		Nfu_p_1_002363_K221_M1;Nfu_p_1_002369_K174_M1;Nfu_p_1_002373_K174_M1	7DaysPI / 7DaysDMSO	-0.105046		-1.07036	0.0131691		0.294641	0.00389277		0.53003	MAPT	TRUE
P10636_K571		Nfu_p_1_047928_K882_M1	7DaysAI / 7DaysDMSO	-0.654173		0.49364	5.02255e-11		0.509806	8.09565e-10		0.70611	MAPT	TRUE
P10636_K571		Nfu_p_1_002363_K221_M1;Nfu_p_1_002369_K174_M1;Nfu_p_1_002373_K174_M1	7DaysAI / 7DaysDMSO	-0.654173		-1.07036	5.02255e-11		0.294641	8.09565e-10		0.53003	MAPT	TRUE
P10636_K571		Nfu_p_1_047928_K882_M1	14DaysAI / 14DaysDMSO	-2.00636		0.49364	0.0765145		0.509806	0.0184862		0.70611	MAPT	TRUE
P10636_K571		Nfu_p_1_002363_K221_M1;Nfu_p_1_002369_K174_M1;Nfu_p_1_002373_K174_M1	14DaysAI / 14DaysDMSO	-2.00636		-1.07036	0.0765145		0.294641	0.0184862		0.53003	MAPT	TRUE
P10636_K571		Nfu_p_1_047928_K882_M1	14DaysPI / 14DaysDMSO	-1.39583		0.49364	0.16418		0.509806	0.036792		0.70611	MAPT	TRUE
P10636_K571		Nfu_p_1_002363_K221_M1;Nfu_p_1_002369_K174_M1;Nfu_p_1_002373_K174_M1	14DaysPI / 14DaysDMSO	-1.39583		-1.07036	0.16418		0.294641	0.036792		0.53003	MAPT	TRUE
P10636_K571		Nfu_p_1_047928_K882_M1	7DaysPAI / 7DaysDMSO	-0.250514		0.49364	2.85543e-06		0.509806	4.05552e-06		0.70611	MAPT	TRUE
P10636_K571		Nfu_p_1_002363_K221_M1;Nfu_p_1_002369_K174_M1;Nfu_p_1_002373_K174_M1	7DaysPAI / 7DaysDMSO	-0.250514		-1.07036	2.85543e-06		0.294641	4.05552e-06		0.53003	MAPT	TRUE
P10636_K571		Nfu_p_1_047928_K882_M1	14DaysPAI / 14DaysDMSO	-2.0466		0.49364	0.141704		0.509806	0.032217		0.70611	MAPT	TRUE
P10636_K571		Nfu_p_1_002363_K221_M1;Nfu_p_1_002369_K174_M1;Nfu_p_1_002373_K174_M1	14DaysPAI / 14DaysDMSO	-2.0466		-1.07036	0.141704		0.294641	0.032217		0.53003	MAPT	TRUE
P10636_K576			14DaysPI / 14DaysDMSO	-0.940562			0.434015			0.0882072			MAPT	TRUE
P10636_K576			7DaysPI / 7DaysDMSO	0.0852523			0.685619			0.132008			MAPT	TRUE
P10636_K576			14DaysAI / 14DaysDMSO	-0.222427			0.983618			0.179374			MAPT	TRUE
P10636_K576			7DaysAI / 7DaysDMSO	-0.133067			0.482494			0.0968955			MAPT	TRUE
P10636_K576			7DaysPAI / 7DaysDMSO	-0.406077			0.120586			0.0278458			MAPT	TRUE
P10636_K576			14DaysPAI / 14DaysDMSO	-0.825419			0.257356			0.0552183			MAPT	TRUE
P10636_K584		Nfu_p_1_047928_K895_M1	7DaysPAI / 7DaysDMSO	0.0730215		-0.258547	0.00232561		0.80017	0.000879075		0.891673	MAPT	TRUE
P10636_K584		Nfu_p_1_047928_K895_M1	7DaysAI / 7DaysDMSO	0.170002		-0.258547	0.00269105		0.80017	0.000994667		0.891673	MAPT	TRUE
P10636_K584		Nfu_p_1_047928_K895_M1	7DaysPI / 7DaysDMSO	-0.226348		-0.258547	6.4776e-05		0.80017	4.70786e-05		0.891673	MAPT	TRUE
P10636_K584		Nfu_p_1_047928_K895_M1	14DaysPI / 14DaysDMSO	-1.05877		-0.258547	0.0248867		0.80017	0.00680539		0.891673	MAPT	TRUE
P10636_K584		Nfu_p_1_047928_K895_M1	14DaysPAI / 14DaysDMSO	-1.36944		-0.258547	0.013425		0.80017	0.00395882		0.891673	MAPT	TRUE
P10636_K584		Nfu_p_1_047928_K895_M1	14DaysAI / 14DaysDMSO	0.248729		-0.258547	0.788837		0.80017	0.149023		0.891673	MAPT	TRUE
P10636_K657			14DaysPI / 14DaysDMSO	-2.16877			0.00299471			0.00108872			MAPT	TRUE
P10636_K657			7DaysPI / 7DaysDMSO	-1.64487			0.00250276			0.000935439			MAPT	TRUE
P10636_K657			14DaysAI / 14DaysDMSO	1.16884			0.229447			0.0497797			MAPT	TRUE
P10636_K657			7DaysAI / 7DaysDMSO	-2.04687			0.00127781			0.000531522			MAPT	TRUE
P10636_K657			7DaysPAI / 7DaysDMSO	-2.08191			0.000883618			0.000391073			MAPT	TRUE
P10636_K657			14DaysPAI / 14DaysDMSO	-0.996036			0.0568324			0.0141649			MAPT	TRUE
P10636_K686			14DaysPI / 14DaysDMSO	-2.44836			0.0106135			0.003226			MAPT	TRUE
P10636_K686			7DaysPI / 7DaysDMSO	-0.172149			0.0123713			0.0036867			MAPT	TRUE
P10636_K686			7DaysAI / 7DaysDMSO	-0.210188			0.000366977			0.000189811			MAPT	TRUE
P10636_K686			14DaysAI / 14DaysDMSO	0.273775			0.508867			0.101586			MAPT	TRUE
P10636_K686			7DaysPAI / 7DaysDMSO	-0.238193			0.00246496			0.000923395			MAPT	TRUE
P10636_K686			14DaysPAI / 14DaysDMSO	-2.09651			0.0185071			0.00524429			MAPT	TRUE
P10636_K702			14DaysPI / 14DaysDMSO	0.515611			0.188569			0.0416942			MAPT	TRUE
P10636_K702			7DaysPI / 7DaysDMSO	-0.399994			0.0251729			0.00687462			MAPT	TRUE
P10636_K702			14DaysAI / 14DaysDMSO	1.27722			0.568893			0.112094			MAPT	TRUE
P10636_K702			7DaysAI / 7DaysDMSO	-0.618314			0.000768808			0.00034846			MAPT	TRUE
P10636_K702			7DaysPAI / 7DaysDMSO	-0.62154			0.00476952			0.00161842			MAPT	TRUE
P10636_K702			14DaysPAI / 14DaysDMSO	0.746103			0.254119			0.0545871			MAPT	TRUE
P43243_K132			14DaysPI / 14DaysDMSO	2.73101			0.151433			0.0342087			MATR3	TRUE
P43243_K132			7DaysPI / 7DaysDMSO	2.44933			6.6975e-05			4.83402e-05			MATR3	TRUE
P43243_K132			14DaysAI / 14DaysDMSO	-1.78828			2.64774e-05			2.32272e-05			MATR3	TRUE
P43243_K132			7DaysAI / 7DaysDMSO	-0.57411			1.05765e-11			2.33445e-10			MATR3	TRUE
P43243_K132			14DaysPAI / 14DaysDMSO	0.905692			0.00907865			0.00281742			MATR3	TRUE
P43243_K132			7DaysPAI / 7DaysDMSO	1.7313			2.48865e-07			6.11391e-07			MATR3	TRUE
P43243_K146			14DaysPI / 14DaysDMSO	0.362396			0.580745			0.114151			MATR3	TRUE
P43243_K146			7DaysPI / 7DaysDMSO	0.961071			0.00536647			0.00178981			MATR3	TRUE
P43243_K146			14DaysAI / 14DaysDMSO	-2.14464			0.00623494			0.00203655			MATR3	TRUE
P43243_K146			7DaysAI / 7DaysDMSO	-0.460598			3.56132e-06			4.81943e-06			MATR3	TRUE
P43243_K146			7DaysPAI / 7DaysDMSO	0.828389			0.000702093			0.000323351			MATR3	TRUE
P43243_K146			14DaysPAI / 14DaysDMSO	0.148956			0.925447			0.170513			MATR3	TRUE
P43243_K3			14DaysPI / 14DaysDMSO	0.770192			0.00374848			0.00131768			MATR3	TRUE
P43243_K3			7DaysPI / 7DaysDMSO	-1.41424			0.0121304			0.00362423			MATR3	TRUE
P43243_K3			14DaysAI / 14DaysDMSO	0.836929			0.0472341			0.0120124			MATR3	TRUE
P43243_K3			7DaysPAI / 7DaysDMSO	-1.20165			0.0244676			0.00670373			MATR3	TRUE
P43243_K3			7DaysAI / 7DaysDMSO	-0.387503			0.371212			0.0767242			MATR3	TRUE
P43243_K3			14DaysPAI / 14DaysDMSO	0.124189			0.509056			0.10162			MATR3	TRUE
P43243_K491			14DaysPI / 14DaysDMSO	0.17714			0.770716			0.146073			MATR3	TRUE
P43243_K491			7DaysPI / 7DaysDMSO	-1.29089			1.64685e-05			1.59935e-05			MATR3	TRUE
P43243_K491			14DaysAI / 14DaysDMSO	0.913875			0.00646126			0.00210003			MATR3	TRUE
P43243_K491			7DaysPAI / 7DaysDMSO	-0.791211			0.000994493			0.000431226			MATR3	TRUE
P43243_K491			7DaysAI / 7DaysDMSO	0.458798			0.07074			0.0172288			MATR3	TRUE
P43243_K491			14DaysPAI / 14DaysDMSO	-0.193339			0.206295			0.0452224			MATR3	TRUE
P43243_K515			14DaysPI / 14DaysDMSO	1.42893			0.00119521			0.000502753			MATR3	TRUE
P43243_K515			7DaysPI / 7DaysDMSO	0.543434			0.0329959			0.00873588			MATR3	TRUE
P43243_K515			14DaysAI / 14DaysDMSO	1.28342			6.74041e-05			4.85867e-05			MATR3	TRUE
P43243_K515			7DaysAI / 7DaysDMSO	1.47658			1.55649e-05			1.52998e-05			MATR3	TRUE
P43243_K515			7DaysPAI / 7DaysDMSO	1.13494			0.000165338			9.94969e-05			MATR3	TRUE
P43243_K515			14DaysPAI / 14DaysDMSO	1.09972			0.00035297			0.000183882			MATR3	TRUE
P43243_K522			14DaysPI / 14DaysDMSO	-0.851504			0.000861461			0.000382948			MATR3	TRUE
P43243_K522			7DaysPI / 7DaysDMSO	-2.4885			0.000261819			0.000144241			MATR3	TRUE
P43243_K522			14DaysAI / 14DaysDMSO	1.57405			0.0270763			0.00733262			MATR3	TRUE
P43243_K522			7DaysAI / 7DaysDMSO	0.698501			0.0814676			0.0195562			MATR3	TRUE
P43243_K522			7DaysPAI / 7DaysDMSO	-1.35854			0.00677371			0.00218726			MATR3	TRUE
P43243_K522			14DaysPAI / 14DaysDMSO	-0.839471			0.00114754			0.000486002			MATR3	TRUE
P43243_K532			14DaysPI / 14DaysDMSO	-0.412479			0.000242602			0.000135564			MATR3	TRUE
P43243_K532			7DaysPI / 7DaysDMSO	-2.08848			1.06714e-06			1.88468e-06			MATR3	TRUE
P43243_K532			14DaysAI / 14DaysDMSO	2.67391			0.0200503			0.00562569			MATR3	TRUE
P43243_K532			7DaysAI / 7DaysDMSO	2.85509			5.46907e-05			4.11803e-05			MATR3	TRUE
P43243_K532			7DaysPAI / 7DaysDMSO	0.660486			0.00212851			0.000815965			MATR3	TRUE
P43243_K532			14DaysPAI / 14DaysDMSO	-0.257366			0.00228466			0.000866077			MATR3	TRUE
P43243_K555			14DaysPI / 14DaysDMSO	-1.55617			0.000178779			0.000105939			MATR3	TRUE
P43243_K555			7DaysPI / 7DaysDMSO	-1.82426			6.57193e-06			7.78974e-06			MATR3	TRUE
P43243_K555			14DaysAI / 14DaysDMSO	1.1217			0.0861654			0.0205648			MATR3	TRUE
P43243_K555			7DaysAI / 7DaysDMSO	2.11184			3.77127e-07			8.42461e-07			MATR3	TRUE
P43243_K555			14DaysPAI / 14DaysDMSO	-1.16614			0.000256172			0.000141705			MATR3	TRUE
P43243_K555			7DaysPAI / 7DaysDMSO	0.0819196			0.720632			0.137826			MATR3	TRUE
P43243_K571			14DaysPI / 14DaysDMSO	0.486445			0.0129829			0.00384448			MATR3	TRUE
P43243_K571			7DaysPI / 7DaysDMSO	-0.80218			0.000157594			9.57494e-05			MATR3	TRUE
P43243_K571			14DaysAI / 14DaysDMSO	2.78715			0.00162875			0.000651559			MATR3	TRUE
P43243_K571			7DaysAI / 7DaysDMSO	3.00243			4.33188e-06			5.61918e-06			MATR3	TRUE
P43243_K571			7DaysPAI / 7DaysDMSO	0.906928			0.000702063			0.00032334			MATR3	TRUE
P43243_K571			14DaysPAI / 14DaysDMSO	0.866913			2.85185e-06			4.05151e-06			MATR3	TRUE
P43243_K588	Q8K310_K588_M1		14DaysPI / 14DaysDMSO	0.159509	-1.37294		0.821911	0.242648		0.154351	0.415976		MATR3	TRUE
P43243_K588	Q8K310_K588_M1		14DaysAI / 14DaysDMSO	0.955452	-1.37294		0.0192418	0.242648		0.00542618	0.415976		MATR3	TRUE
P43243_K588	Q8K310_K588_M1		14DaysPAI / 14DaysDMSO	-0.487364	-1.37294		0.020295	0.242648		0.00568587	0.415976		MATR3	TRUE
P43243_K588	Q8K310_K588_M1		7DaysPAI / 7DaysDMSO	-0.665183	-1.37294		0.0267386	0.242648		0.00725135	0.415976		MATR3	TRUE
P43243_K588	Q8K310_K588_M1		7DaysPI / 7DaysDMSO	-1.25199	-1.37294		0.00371715	0.242648		0.00130831	0.415976		MATR3	TRUE
P43243_K588	Q8K310_K588_M1		7DaysAI / 7DaysDMSO	0.56828	-1.37294		0.236226	0.242648		0.0511076	0.415976		MATR3	TRUE
P43243_K770			14DaysPI / 14DaysDMSO	-4.64593			2.36615e-06			3.50292e-06			MATR3	TRUE
P43243_K770			7DaysPI / 7DaysDMSO	-4.30653			0.0569365			0.0141881			MATR3	TRUE
P43243_K770			14DaysAI / 14DaysDMSO	0.372597			0.411163			0.084067			MATR3	TRUE
P43243_K770			7DaysAI / 7DaysDMSO	-3.02744			0.14371			0.0326279			MATR3	TRUE
P43243_K770			7DaysPAI / 7DaysDMSO	-5.42882			0.0217104			0.00603333			MATR3	TRUE
P43243_K770			14DaysPAI / 14DaysDMSO	-3.11603			1.85487e-05			1.75625e-05			MATR3	TRUE
P43243_K836	Q8K310_K835_M1		14DaysPI / 14DaysDMSO	-3.28734	-0.308687		1.56884e-05	0.204346		1.53931e-05	0.372267		MATR3	TRUE
P43243_K836	Q8K310_K835_M1		7DaysPI / 7DaysDMSO	-3.26946	-0.308687		0.00445182	0.204346		0.00152554	0.372267		MATR3	TRUE
P43243_K836	Q8K310_K835_M1		14DaysPAI / 14DaysDMSO	-3.18264	-0.308687		2.54577e-05	0.204346		2.2519e-05	0.372267		MATR3	TRUE
P43243_K836	Q8K310_K835_M1		14DaysAI / 14DaysDMSO	0.862904	-0.308687		0.133973	0.204346		0.0306265	0.372267		MATR3	TRUE
P43243_K836	Q8K310_K835_M1		7DaysPAI / 7DaysDMSO	-2.83132	-0.308687		0.00965003	0.204346		0.00297038	0.372267		MATR3	TRUE
P43243_K836	Q8K310_K835_M1		7DaysAI / 7DaysDMSO	-0.957513	-0.308687		0.220896	0.204346		0.048105	0.372267		MATR3	TRUE
Q8NHS3_K33			14DaysPI / 14DaysDMSO	3.28171			1.80911e-05			1.7224e-05			MFSD8	TRUE
Q8NHS3_K33			7DaysPI / 7DaysDMSO	1.67076			0.0101823			0.00311205			MFSD8	TRUE
Q8NHS3_K33			14DaysAI / 14DaysDMSO	0.375388			6.60624e-05			4.78199e-05			MFSD8	TRUE
Q8NHS3_K33			7DaysAI / 7DaysDMSO	-0.729466			6.27595e-05			4.59186e-05			MFSD8	TRUE
Q8NHS3_K33			7DaysPAI / 7DaysDMSO	1.60074			0.0162852			0.00468766			MFSD8	TRUE
Q8NHS3_K33			14DaysPAI / 14DaysDMSO	3.15329			0.000405841			0.000206164			MFSD8	TRUE
P54802_K59			14DaysPI / 14DaysDMSO	5.37965			0.00199515			0.000772766			NAGLU	TRUE
P54802_K59			7DaysPI / 7DaysDMSO	4.57427			0.000107611			7.05381e-05			NAGLU	TRUE
P54802_K59			14DaysAI / 14DaysDMSO	0.0561744			0.0161486			0.0046535			NAGLU	TRUE
P54802_K59			7DaysAI / 7DaysDMSO	-0.492303			1.08592e-09			9.15102e-09			NAGLU	TRUE
P54802_K59			7DaysPAI / 7DaysDMSO	4.92616			0.000362811			0.000188055			NAGLU	TRUE
P54802_K59			14DaysPAI / 14DaysDMSO	4.24236			6.87924e-06			8.07574e-06			NAGLU	TRUE
O15118_K1180	O35604_K1179_M1		7DaysAI / 7DaysDMSO	-3.5109	0.500943		0.000451575	0.166593		0.000224963	0.325756		NPC1	TRUE
O15118_K1180	O35604_K1179_M1		14DaysPI / 14DaysDMSO	1.21244	0.500943		0.00182438	0.166593		0.000716745	0.325756		NPC1	TRUE
O15118_K1180	O35604_K1179_M1		7DaysPAI / 7DaysDMSO	-1.16559	0.500943		0.0853969	0.166593		0.0204008	0.325756		NPC1	TRUE
O15118_K1180	O35604_K1179_M1		14DaysAI / 14DaysDMSO	-1.22348	0.500943		0.035408	0.166593		0.00930043	0.325756		NPC1	TRUE
O15118_K1180	O35604_K1179_M1		14DaysPAI / 14DaysDMSO	0.400237	0.500943		0.00315247	0.166593		0.00113719	0.325756		NPC1	TRUE
O15118_K1180	O35604_K1179_M1		7DaysPI / 7DaysDMSO	0.80079	0.500943		0.2944	0.166593		0.0623212	0.325756		NPC1	TRUE
O15118_K392			14DaysPI / 14DaysDMSO	3.82057			0.00300856			0.001093			NPC1	TRUE
O15118_K392			7DaysPI / 7DaysDMSO	2.15833			0.000213053			0.000122059			NPC1	TRUE
O15118_K392			14DaysAI / 14DaysDMSO	-0.190913			1.92824e-05			1.81034e-05			NPC1	TRUE
O15118_K392			7DaysAI / 7DaysDMSO	0.0547972			0.0315354			0.00839317			NPC1	TRUE
O15118_K392			7DaysPAI / 7DaysDMSO	3.09251			0.00389874			0.00136241			NPC1	TRUE
O15118_K392			14DaysPAI / 14DaysDMSO	3.4327			0.000658049			0.000306565			NPC1	TRUE
O15118_K585			14DaysPI / 14DaysDMSO	2.15762			0.00892675			0.0027767			NPC1	TRUE
O15118_K585			7DaysPI / 7DaysDMSO	1.07177			0.000809608			0.000363741			NPC1	TRUE
O15118_K585			14DaysAI / 14DaysDMSO	-0.0662928			0.40683			0.0832755			NPC1	TRUE
O15118_K585			7DaysPAI / 7DaysDMSO	0.650461			0.0042073			0.00145364			NPC1	TRUE
O15118_K585			7DaysAI / 7DaysDMSO	0.102721			0.286005			0.0607196			NPC1	TRUE
O15118_K585			14DaysPAI / 14DaysDMSO	1.91742			0.00205718			0.000792886			NPC1	TRUE
O15118_K822	O35604_K822_M1		14DaysPAI / 14DaysDMSO	3.69768	-0.0161419		0.0018997	0.974766		0.000741533	0.98554		NPC1	TRUE
O15118_K822	O35604_K822_M1		14DaysAI / 14DaysDMSO	0.943428	-0.0161419		1.07668e-10	0.974766		1.4891e-09	0.98554		NPC1	TRUE
O15118_K822	O35604_K822_M1		7DaysPI / 7DaysDMSO	2.22917	-0.0161419		0.0132206	0.974766		0.00390592	0.98554		NPC1	TRUE
O15118_K822	O35604_K822_M1		7DaysAI / 7DaysDMSO	-0.73685	-0.0161419		2.18987e-09	0.974766		1.5802e-08	0.98554		NPC1	TRUE
O15118_K822	O35604_K822_M1		7DaysPAI / 7DaysDMSO	2.35122	-0.0161419		0.00369649	0.974766		0.00130205	0.98554		NPC1	TRUE
O15118_K822	O35604_K822_M1		14DaysPI / 14DaysDMSO	3.01778	-0.0161419		0.000689985	0.974766		0.000318774	0.98554		NPC1	TRUE
O15118_K84			14DaysPI / 14DaysDMSO	0.120408			0.0773051			0.0186574			NPC1	TRUE
O15118_K84			7DaysPI / 7DaysDMSO	0.305476			0.283467			0.0602357			NPC1	TRUE
O15118_K84			14DaysAI / 14DaysDMSO	0.0634259			0.712366			0.136452			NPC1	TRUE
O15118_K84			7DaysAI / 7DaysDMSO	-0.0748348			0.617078			0.120387			NPC1	TRUE
O15118_K84			7DaysPAI / 7DaysDMSO	-0.263888			0.534929			0.106176			NPC1	TRUE
O15118_K84			14DaysPAI / 14DaysDMSO	-0.227426			0.219197			0.0477706			NPC1	TRUE
Q96CV9_K140			14DaysPI / 14DaysDMSO	0.156336			0.106747			0.0249444			OPTN	TRUE
Q96CV9_K140			7DaysPI / 7DaysDMSO	-0.489515			0.00275484			0.00101447			OPTN	TRUE
Q96CV9_K140			14DaysAI / 14DaysDMSO	-0.0996253			0.595964			0.116776			OPTN	TRUE
Q96CV9_K140			7DaysAI / 7DaysDMSO	-0.268396			0.103968			0.0243588			OPTN	TRUE
Q96CV9_K140			7DaysPAI / 7DaysDMSO	-0.200485			0.803451			0.151389			OPTN	TRUE
Q96CV9_K140			14DaysPAI / 14DaysDMSO	-0.501724			0.222234			0.0483674			OPTN	TRUE
Q96CV9_K193			14DaysPI / 14DaysDMSO	0.617747			0.00173729			0.000687771			OPTN	TRUE
Q96CV9_K193			7DaysPI / 7DaysDMSO	0.101248			0.595834			0.116753			OPTN	TRUE
Q96CV9_K193			7DaysAI / 7DaysDMSO	-0.797628			0.000201506			0.000116681			OPTN	TRUE
Q96CV9_K193			14DaysAI / 14DaysDMSO	0.0107369			0.710021			0.136063			OPTN	TRUE
Q96CV9_K193			7DaysPAI / 7DaysDMSO	0.00167367			0.99424			0.180964			OPTN	TRUE
Q96CV9_K193			14DaysPAI / 14DaysDMSO	0.459789			0.0309395			0.00825273			OPTN	TRUE
Q96CV9_K351			7DaysPI / 7DaysDMSO	-0.670228			0.277038			0.0590103			OPTN	TRUE
Q96CV9_K351			7DaysAI / 7DaysDMSO	-0.630036			0.223495			0.0486149			OPTN	TRUE
Q96CV9_K351			14DaysAI / 14DaysDMSO	0.825361			0.154179			0.0347657			OPTN	TRUE
Q96CV9_K351			7DaysPAI / 7DaysDMSO	-0.596884			0.728753			0.139173			OPTN	TRUE
Q96CV9_K351			14DaysPAI / 14DaysDMSO	0.701908			0.345365			0.0719196			OPTN	TRUE
Q96CV9_K351			14DaysPI / 14DaysDMSO	0.204895			0.791706			0.149489			OPTN	TRUE
Q96CV9_K429			14DaysPI / 14DaysDMSO	-1.91215			0.00130468			0.000540907			OPTN	TRUE
Q96CV9_K429			7DaysPI / 7DaysDMSO	0.883693			1.66986e-05			1.61641e-05			OPTN	TRUE
Q96CV9_K429			14DaysAI / 14DaysDMSO	0.891318			0.387665			0.0797637			OPTN	TRUE
Q96CV9_K429			7DaysAI / 7DaysDMSO	2.55459			0.0112702			0.00339915			OPTN	TRUE
Q96CV9_K429			7DaysPAI / 7DaysDMSO	1.20883			0.00494763			0.00167009			OPTN	TRUE
Q96CV9_K429			14DaysPAI / 14DaysDMSO	-1.059			0.0456803			0.0116587			OPTN	TRUE
Q96CV9_K435			14DaysPI / 14DaysDMSO	-0.766735			0.28443			0.0604205			OPTN	TRUE
Q96CV9_K435			7DaysPI / 7DaysDMSO	1.18436			1.03056e-05			1.10835e-05			OPTN	TRUE
Q96CV9_K435			14DaysAI / 14DaysDMSO	0.167931			0.570958			0.112457			OPTN	TRUE
Q96CV9_K435			7DaysAI / 7DaysDMSO	1.13611			0.000181337			0.000107148			OPTN	TRUE
Q96CV9_K435			7DaysPAI / 7DaysDMSO	0.956625			0.00345588			0.00122974			OPTN	TRUE
Q96CV9_K435			14DaysPAI / 14DaysDMSO	1.21353			0.0128925			0.00382098			OPTN	TRUE
Q96CV9_K448	Q8K3K8_K451_M1		14DaysAI / 14DaysDMSO	1.17463	3.18323		0.00627114	0.11409		0.00204677	0.253037		OPTN	TRUE
Q96CV9_K448	Q8K3K8_K451_M1		7DaysPI / 7DaysDMSO	-0.513627	3.18323		0.006676	0.11409		0.00216007	0.253037		OPTN	TRUE
Q96CV9_K448	Q8K3K8_K451_M1		7DaysPAI / 7DaysDMSO	-0.381869	3.18323		0.00553324	0.11409		0.00183786	0.253037		OPTN	TRUE
Q96CV9_K448	Q8K3K8_K451_M1		14DaysPI / 14DaysDMSO	-1.23587	3.18323		0.000820002	0.11409		0.00036759	0.253037		OPTN	TRUE
Q96CV9_K448	Q8K3K8_K451_M1		14DaysPAI / 14DaysDMSO	-0.551849	3.18323		0.0227739	0.11409		0.00629311	0.253037		OPTN	TRUE
Q96CV9_K448	Q8K3K8_K451_M1		7DaysAI / 7DaysDMSO	0.920851	3.18323		0.000710991	0.11409		0.000326725	0.253037		OPTN	TRUE
Q96CV9_K501			14DaysPI / 14DaysDMSO	2.09515			0.00424925			0.00146595			OPTN	TRUE
Q96CV9_K501			7DaysPI / 7DaysDMSO	0.868659			0.0130146			0.00385276			OPTN	TRUE
Q96CV9_K501			14DaysAI / 14DaysDMSO	0.803271			0.00359857			0.00127272			OPTN	TRUE
Q96CV9_K501			7DaysAI / 7DaysDMSO	-0.0895315			0.363619			0.075318			OPTN	TRUE
Q96CV9_K501			7DaysPAI / 7DaysDMSO	1.28125			0.0135718			0.00399641			OPTN	TRUE
Q96CV9_K501			14DaysPAI / 14DaysDMSO	3.33929			0.0616399			0.0152306			OPTN	TRUE
Q9BZ23_K231			14DaysPI / 14DaysDMSO	4.5931			0.0313069			0.00833955			PANK2	TRUE
Q9BZ23_K231			7DaysPI / 7DaysDMSO	0.00772627			0.0248168			0.00678864			PANK2	TRUE
Q9BZ23_K231			14DaysAI / 14DaysDMSO	0.219865			0.00479265			0.00162514			PANK2	TRUE
Q9BZ23_K231			7DaysAI / 7DaysDMSO	-0.809601			5.92463e-08			2.01879e-07			PANK2	TRUE
Q9BZ23_K231			7DaysPAI / 7DaysDMSO	0.0985204			0.0611633			0.0151252			PANK2	TRUE
Q9BZ23_K231			14DaysPAI / 14DaysDMSO	2.94396			0.0052193			0.00174806			PANK2	TRUE
Q9BZ23_K246			14DaysPI / 14DaysDMSO	5.61227			0.00826488			0.00259756			PANK2	TRUE
Q9BZ23_K246			7DaysPI / 7DaysDMSO	2.35858			0.00747454			0.00238149			PANK2	TRUE
Q9BZ23_K246			14DaysAI / 14DaysDMSO	0.92525			2.23974e-15			2.57733e-13			PANK2	TRUE
Q9BZ23_K246			7DaysAI / 7DaysDMSO	-0.28551			2.35667e-06			3.49177e-06			PANK2	TRUE
Q9BZ23_K246			7DaysPAI / 7DaysDMSO	1.05774			0.00271548			0.00100227			PANK2	TRUE
Q9BZ23_K246			14DaysPAI / 14DaysDMSO	4.14846			0.000360852			0.000187214			PANK2	TRUE
Q9BZ23_K486			14DaysPI / 14DaysDMSO	3.38125			1.68148e-05			1.62536e-05			PANK2	TRUE
Q9BZ23_K486			7DaysPI / 7DaysDMSO	3.62902			5.79524e-05			4.31001e-05			PANK2	TRUE
Q9BZ23_K486			14DaysAI / 14DaysDMSO	-1.06251			6.15503e-08			2.07971e-07			PANK2	TRUE
Q9BZ23_K486			7DaysAI / 7DaysDMSO	0.484433			1.02657e-06			1.82902e-06			PANK2	TRUE
Q9BZ23_K486			7DaysPAI / 7DaysDMSO	3.97135			3.29593e-05			2.76109e-05			PANK2	TRUE
Q9BZ23_K486			14DaysPAI / 14DaysDMSO	2.92128			2.6408e-09			1.82702e-08			PANK2	TRUE
Q99497_K188	Q99LX0_K188_M1		7DaysPI / 7DaysDMSO	1.72731	2.09064		0.000275119	0.0394146		0.000150133	0.118831		PARK7	TRUE
Q99497_K188	Q99LX0_K188_M1		7DaysAI / 7DaysDMSO	0.327415	2.09064		8.04207e-05	0.0394146		5.58989e-05	0.118831		PARK7	TRUE
Q99497_K188	Q99LX0_K188_M1		14DaysAI / 14DaysDMSO	-2.03546	2.09064		0.00135511	0.0394146		0.000558356	0.118831		PARK7	TRUE
Q99497_K188	Q99LX0_K188_M1		14DaysPAI / 14DaysDMSO	-0.450793	2.09064		0.476696	0.0394146		0.0958666	0.118831		PARK7	TRUE
Q99497_K188	Q99LX0_K188_M1		7DaysPAI / 7DaysDMSO	1.51443	2.09064		0.000110131	0.0394146		7.18657e-05	0.118831		PARK7	TRUE
Q99497_K188	Q99LX0_K188_M1		14DaysPI / 14DaysDMSO	0.36689	2.09064		0.436688	0.0394146		0.0886888	0.118831		PARK7	TRUE
Q99497_K41	Q99LX0_K41_M1		14DaysAI / 14DaysDMSO	-0.309809	0.867448		0.577718	0.0049495		0.11363	0.0252351		PARK7	TRUE
Q99497_K41	Q99LX0_K41_M1		14DaysPI / 14DaysDMSO	-0.441061	0.867448		0.131621	0.0049495		0.0301383	0.0252351		PARK7	TRUE
Q99497_K41	Q99LX0_K41_M1		7DaysPI / 7DaysDMSO	0.347295	0.867448		0.896966	0.0049495		0.16615	0.0252351		PARK7	TRUE
Q99497_K41	Q99LX0_K41_M1		14DaysPAI / 14DaysDMSO	-0.608596	0.867448		0.0355004	0.0049495		0.00932199	0.0252351		PARK7	TRUE
Q99497_K41	Q99LX0_K41_M1		7DaysPAI / 7DaysDMSO	0.693778	0.867448		0.699942	0.0049495		0.134394	0.0252351		PARK7	TRUE
Q99497_K41	Q99LX0_K41_M1		7DaysAI / 7DaysDMSO	1.19135	0.867448		0.0352483	0.0049495		0.0092635	0.0252351		PARK7	TRUE
Q99497_K63			14DaysPI / 14DaysDMSO	-0.529061			0.603588			0.118077			PARK7	TRUE
Q99497_K63			7DaysPI / 7DaysDMSO	-0.994042			5.05835e-11			8.14243e-10			PARK7	TRUE
Q99497_K63			14DaysAI / 14DaysDMSO	-0.738387			0.494716			0.0990655			PARK7	TRUE
Q99497_K63			7DaysAI / 7DaysDMSO	-0.406997			3.40709e-06			4.65441e-06			PARK7	TRUE
Q99497_K63			7DaysPAI / 7DaysDMSO	1.4904			0.0543322			0.0136071			PARK7	TRUE
Q99497_K63			14DaysPAI / 14DaysDMSO	0.773817			0.0867296			0.0206861			PARK7	TRUE
Q99497_K89			14DaysPI / 14DaysDMSO	1.77572			0.0873715			0.0208242			PARK7	TRUE
Q99497_K89			7DaysPI / 7DaysDMSO	0.655526			0.00176571			0.000697268			PARK7	TRUE
Q99497_K89			14DaysAI / 14DaysDMSO	0.458511			0.0171719			0.0049104			PARK7	TRUE
Q99497_K89			7DaysAI / 7DaysDMSO	0.437207			0.0088795			0.002764			PARK7	TRUE
Q99497_K89			7DaysPAI / 7DaysDMSO	-0.376654			0.794624			0.149965			PARK7	TRUE
Q99497_K89			14DaysPAI / 14DaysDMSO	0.0343959			0.00927653			0.00287024			PARK7	TRUE
P07737_K105		Nfu_p_1_005829_K104_M1	14DaysAI / 14DaysDMSO	0.543295		-1.286	0.0966342		0.0121393	0.0228067		0.155209	PFN1	TRUE
P07737_K105		Nfu_p_1_005829_K104_M1	14DaysPAI / 14DaysDMSO	-0.999404		-1.286	0.000598349		0.0121393	0.000283496		0.155209	PFN1	TRUE
P07737_K105		Nfu_p_1_005829_K104_M1	14DaysPI / 14DaysDMSO	-1.39723		-1.286	0.000141718		0.0121393	8.79302e-05		0.155209	PFN1	TRUE
P07737_K105		Nfu_p_1_005829_K104_M1	7DaysAI / 7DaysDMSO	-0.083742		-1.286	0.830874		0.0121393	0.155783		0.155209	PFN1	TRUE
P07737_K105		Nfu_p_1_005829_K104_M1	7DaysPAI / 7DaysDMSO	-0.964162		-1.286	0.0247959		0.0121393	0.00678361		0.155209	PFN1	TRUE
P07737_K105		Nfu_p_1_005829_K104_M1	7DaysPI / 7DaysDMSO	-1.40677		-1.286	0.00559073		0.0121393	0.00185424		0.155209	PFN1	TRUE
P07737_K108		Nfu_p_1_043468_K107_M1	14DaysPI / 14DaysDMSO	-2.75401		-0.214894	0.0433374		0.642619	0.0111255		0.787781	PFN1	TRUE
P07737_K108		Nfu_p_1_043468_K107_M1	7DaysPAI / 7DaysDMSO	-0.0571218		-0.214894	0.16941		0.642619	0.03785		0.787781	PFN1	TRUE
P07737_K108		Nfu_p_1_043468_K107_M1	14DaysPAI / 14DaysDMSO	-2.82026		-0.214894	0.0448601		0.642619	0.0114726		0.787781	PFN1	TRUE
P07737_K108		Nfu_p_1_043468_K107_M1	14DaysAI / 14DaysDMSO	-0.81181		-0.214894	0.48531		0.642619	0.0973949		0.787781	PFN1	TRUE
P07737_K108		Nfu_p_1_043468_K107_M1	7DaysPI / 7DaysDMSO	0.0723998		-0.214894	0.172148		0.642619	0.0384028		0.787781	PFN1	TRUE
P07737_K108		Nfu_p_1_043468_K107_M1	7DaysAI / 7DaysDMSO	-0.826477		-0.214894	8.97428e-10		0.642619	7.88874e-09		0.787781	PFN1	TRUE
P07737_K126			14DaysPI / 14DaysDMSO	-2.36612			8.4326e-06			9.47055e-06			PFN1	TRUE
P07737_K126			7DaysPI / 7DaysDMSO	-3.63651			0.000207081			0.000119276			PFN1	TRUE
P07737_K126			14DaysAI / 14DaysDMSO	0.811999			0.0855281			0.020429			PFN1	TRUE
P07737_K126			7DaysPAI / 7DaysDMSO	-2.92908			0.000592169			0.000281051			PFN1	TRUE
P07737_K126			7DaysAI / 7DaysDMSO	-1.0045			0.125725			0.0289167			PFN1	TRUE
P07737_K126			14DaysPAI / 14DaysDMSO	-2.28711			9.74353e-06			1.06072e-05			PFN1	TRUE
P07737_K54	P62962_K54_M1		7DaysPAI / 7DaysDMSO	-2.05546	2.24054		2.94345e-12	6.80495e-07		8.36476e-11	3.18934e-05		PFN1	TRUE
P07737_K54	P62962_K54_M1		7DaysPI / 7DaysDMSO	-2.38744	2.24054		7.61679e-09	6.80495e-07		4.13734e-08	3.18934e-05		PFN1	TRUE
P07737_K54	P62962_K54_M1		14DaysPI / 14DaysDMSO	-1.84626	2.24054		0.0406019	6.80495e-07		0.0104987	3.18934e-05		PFN1	TRUE
P07737_K54	P62962_K54_M1		7DaysAI / 7DaysDMSO	-1.61264	2.24054		4.46218e-12	6.80495e-07		1.16443e-10	3.18934e-05		PFN1	TRUE
P07737_K54	P62962_K54_M1		14DaysAI / 14DaysDMSO	-1.37652	2.24054		0.107382	6.80495e-07		0.0250775	3.18934e-05		PFN1	TRUE
P07737_K54	P62962_K54_M1		14DaysPAI / 14DaysDMSO	-2.03779	2.24054		0.0265765	6.80495e-07		0.00721255	3.18934e-05		PFN1	TRUE
P07737_K70			14DaysPI / 14DaysDMSO	-3.70304			7.86322e-05			5.4916e-05			PFN1	TRUE
P07737_K70			7DaysPI / 7DaysDMSO	-2.85599			7.97047e-05			5.55069e-05			PFN1	TRUE
P07737_K70			14DaysAI / 14DaysDMSO	-1.9914			0.00742325			0.00236745			PFN1	TRUE
P07737_K70			7DaysAI / 7DaysDMSO	-2.35536			0.000976771			0.000424918			PFN1	TRUE
P07737_K70			7DaysPAI / 7DaysDMSO	-2.81017			0.000131207			8.26797e-05			PFN1	TRUE
P07737_K70			14DaysPAI / 14DaysDMSO	-4.18432			8.95227e-05			6.08732e-05			PFN1	TRUE
P07737_K91			14DaysPI / 14DaysDMSO	-1.14264			0.0320069			0.0085036			PFN1	TRUE
P07737_K91			7DaysPI / 7DaysDMSO	-0.423669			0.0218246			0.00606121			PFN1	TRUE
P07737_K91			7DaysAI / 7DaysDMSO	-0.194331			0.180448			0.0400702			PFN1	TRUE
P07737_K91			14DaysAI / 14DaysDMSO	-0.0815023			0.784595			0.148333			PFN1	TRUE
P07737_K91			7DaysPAI / 7DaysDMSO	0.0529185			0.459439			0.0927795			PFN1	TRUE
P07737_K91			14DaysPAI / 14DaysDMSO	-1.24211			0.0219921			0.0061021			PFN1	TRUE
Q9BXM7_K137			14DaysPI / 14DaysDMSO	4.47917			6.18366e-09			3.52633e-08			PINK1	TRUE
Q9BXM7_K137			7DaysPI / 7DaysDMSO	4.62848			1.56198e-05			1.53407e-05			PINK1	TRUE
Q9BXM7_K137			14DaysAI / 14DaysDMSO	-0.842993			1.6279e-06			2.61666e-06			PINK1	TRUE
Q9BXM7_K137			7DaysAI / 7DaysDMSO	0.0867571			4.10395e-07			8.99241e-07			PINK1	TRUE
Q9BXM7_K137			14DaysPAI / 14DaysDMSO	4.48066			2.30157e-06			3.42649e-06			PINK1	TRUE
Q9BXM7_K137			7DaysPAI / 7DaysDMSO	4.75218			1.41528e-05			1.42032e-05			PINK1	TRUE
Q9BXM7_K186			14DaysPI / 14DaysDMSO	5.15634			0.000326354			0.000172517			PINK1	TRUE
Q9BXM7_K186			7DaysPI / 7DaysDMSO	2.71839			1.79147e-05			1.70915e-05			PINK1	TRUE
Q9BXM7_K186			14DaysAI / 14DaysDMSO	0.0459681			0.0365869			0.00957327			PINK1	TRUE
Q9BXM7_K186			7DaysAI / 7DaysDMSO	-0.094663			0.000601464			0.000284709			PINK1	TRUE
Q9BXM7_K186			14DaysPAI / 14DaysDMSO	4.4742			5.44608e-06			6.72318e-06			PINK1	TRUE
Q9BXM7_K186			7DaysPAI / 7DaysDMSO	2.27205			1.06734e-05			1.13914e-05			PINK1	TRUE
Q9BXM7_K266			14DaysPI / 14DaysDMSO	4.59296			6.77062e-07			1.32292e-06			PINK1	TRUE
Q9BXM7_K266			7DaysPI / 7DaysDMSO	2.9259			8.85503e-06			9.84069e-06			PINK1	TRUE
Q9BXM7_K266			7DaysAI / 7DaysDMSO	-0.490551			3.8622e-13			1.6713e-11			PINK1	TRUE
Q9BXM7_K266			14DaysAI / 14DaysDMSO	0.216306			3.83396e-07			8.53306e-07			PINK1	TRUE
Q9BXM7_K266			7DaysPAI / 7DaysDMSO	3.41693			2.50007e-05			2.22037e-05			PINK1	TRUE
Q9BXM7_K266			14DaysPAI / 14DaysDMSO	4.60751			8.16506e-09			4.36786e-08			PINK1	TRUE
Q9BXM7_K319			14DaysPI / 14DaysDMSO	4.45303			0.0152001			0.00441304			PINK1	TRUE
Q9BXM7_K319			14DaysAI / 14DaysDMSO	0.234866			0.00025271			0.000140148			PINK1	TRUE
Q9BXM7_K319			7DaysPI / 7DaysDMSO	3.58231			8.66712e-05			5.93301e-05			PINK1	TRUE
Q9BXM7_K319			7DaysPAI / 7DaysDMSO	3.00779			0.00239944			0.000902638			PINK1	TRUE
Q9BXM7_K319			7DaysAI / 7DaysDMSO	-0.11826			0.0219122			0.00608236			PINK1	TRUE
Q9BXM7_K319			14DaysPAI / 14DaysDMSO	5.34836			0.00089383			0.000394807			PINK1	TRUE
O60733_K25			14DaysPI / 14DaysDMSO	4.61392			1.92113e-07			5.00601e-07			PLA2G6	TRUE
O60733_K25			7DaysAI / 7DaysDMSO	3.11729			1.59667e-05			1.56062e-05			PLA2G6	TRUE
O60733_K25			7DaysPI / 7DaysDMSO	4.30511			2.93669e-05			2.52032e-05			PLA2G6	TRUE
O60733_K25			14DaysAI / 14DaysDMSO	2.83498			9.51392e-08			2.91097e-07			PLA2G6	TRUE
O60733_K25			7DaysPAI / 7DaysDMSO	4.65472			1.61892e-05			1.5779e-05			PLA2G6	TRUE
O60733_K25			14DaysPAI / 14DaysDMSO	4.47588			4.25744e-10			4.39185e-09			PLA2G6	TRUE
O60733_K295			14DaysPI / 14DaysDMSO	2.49866			0.0111578			0.00336982			PLA2G6	TRUE
O60733_K295			7DaysPI / 7DaysDMSO	3.0158			0.00653948			0.00212225			PLA2G6	TRUE
O60733_K295			7DaysAI / 7DaysDMSO	0.431819			3.0884e-05			2.62349e-05			PLA2G6	TRUE
O60733_K295			14DaysAI / 14DaysDMSO	-0.0241522			0.669028			0.129223			PLA2G6	TRUE
O60733_K295			7DaysPAI / 7DaysDMSO	3.05966			0.0315188			0.00838928			PLA2G6	TRUE
O60733_K295			14DaysPAI / 14DaysDMSO	3.9013			0.00839043			0.0026317			PLA2G6	TRUE
O60733_K400			14DaysPI / 14DaysDMSO	3.53103			0.000667808			0.000310278			PLA2G6	TRUE
O60733_K400			7DaysPI / 7DaysDMSO	0.43835			0.114505			0.0265757			PLA2G6	TRUE
O60733_K400			14DaysAI / 14DaysDMSO	1.59967			0.000389624			0.000199397			PLA2G6	TRUE
O60733_K400			7DaysAI / 7DaysDMSO	-0.333007			0.0242669			0.0066552			PLA2G6	TRUE
O60733_K400			7DaysPAI / 7DaysDMSO	3.12489			0.019286			0.00543695			PLA2G6	TRUE
O60733_K400			14DaysPAI / 14DaysDMSO	3.07266			1.55023e-05			1.52518e-05			PLA2G6	TRUE
O60733_K725			14DaysPI / 14DaysDMSO	3.22888			4.39061e-08			1.60081e-07			PLA2G6	TRUE
O60733_K725			7DaysPI / 7DaysDMSO	3.37221			0.00028822			0.000155931			PLA2G6	TRUE
O60733_K725			7DaysAI / 7DaysDMSO	0.573696			1.64424e-09			1.26612e-08			PLA2G6	TRUE
O60733_K725			14DaysAI / 14DaysDMSO	0.00203795			0.937927			0.172417			PLA2G6	TRUE
O60733_K725			7DaysPAI / 7DaysDMSO	3.5002			0.00313177			0.00113085			PLA2G6	TRUE
O60733_K725			14DaysPAI / 14DaysDMSO	2.95876			1.42506e-07			3.97429e-07			PLA2G6	TRUE
Q8IV08_K11	O35405_K11_M1		14DaysPAI / 14DaysDMSO	4.32213	0.195649		0.000921744	0.490148		0.000404996	0.657383		PLD3	TRUE
Q8IV08_K11	O35405_K11_M1		7DaysAI / 7DaysDMSO	-0.129844	0.195649		0.0385514	0.490148		0.0100275	0.657383		PLD3	TRUE
Q8IV08_K11	O35405_K11_M1		7DaysPAI / 7DaysDMSO	2.83501	0.195649		4.11707e-05	0.490148		3.29047e-05	0.657383		PLD3	TRUE
Q8IV08_K11	O35405_K11_M1		14DaysAI / 14DaysDMSO	0.963817	0.195649		0.00255461	0.490148		0.000951808	0.657383		PLD3	TRUE
Q8IV08_K11	O35405_K11_M1		14DaysAI / 14DaysDMSO	1.66555	0.195649		5.17195e-05	0.490148		3.93818e-05	0.657383		PLD3	TRUE
Q8IV08_K11	O35405_K11_M1		7DaysPI / 7DaysDMSO	2.7789	0.195649		0.000888892	0.490148		0.000393001	0.657383		PLD3	TRUE
Q8IV08_K11	O35405_K11_M1		14DaysPI / 14DaysDMSO	2.88866	0.195649		0.00570813	0.490148		0.00188755	0.657383		PLD3	TRUE
Q8IV08_K11	O35405_K11_M1		7DaysPI / 7DaysDMSO	0.610007	0.195649		0.0189936	0.490148		0.00536465	0.657383		PLD3	TRUE
Q8IV08_K11	O35405_K11_M1		7DaysAI / 7DaysDMSO	-0.399691	0.195649		5.9241e-05	0.490148		4.38613e-05	0.657383		PLD3	TRUE
Q8IV08_K11	O35405_K11_M1		14DaysPAI / 14DaysDMSO	2.37797	0.195649		0.0050815	0.490148		0.0017086	0.657383		PLD3	TRUE
Q8IV08_K11	O35405_K11_M1		14DaysPI / 14DaysDMSO	4.45228	0.195649		0.000120079	0.490148		7.70305e-05	0.657383		PLD3	TRUE
Q8IV08_K11	O35405_K11_M1		7DaysPAI / 7DaysDMSO	0.970199	0.195649		6.34713e-06	0.490148		7.58043e-06	0.657383		PLD3	TRUE
Q8IV08_K157			7DaysPI / 7DaysDMSO	2.20342			0.00027727			0.000151083			PLD3	TRUE
Q8IV08_K157			14DaysPI / 14DaysDMSO	2.69913			2.84559e-10			3.20024e-09			PLD3	TRUE
Q8IV08_K157			7DaysAI / 7DaysDMSO	-1.836			3.21349e-08			1.2575e-07			PLD3	TRUE
Q8IV08_K157			14DaysAI / 14DaysDMSO	-0.32869			0.000206118			0.000118832			PLD3	TRUE
Q8IV08_K157			7DaysPAI / 7DaysDMSO	2.62667			1.00793e-06			1.80321e-06			PLD3	TRUE
Q8IV08_K157			14DaysPAI / 14DaysDMSO	2.29402			2.98975e-08			1.18954e-07			PLD3	TRUE
Q8IV08_K167			14DaysPI / 14DaysDMSO	7.29882			0.00064798			0.000302717			PLD3	TRUE
Q8IV08_K167			7DaysPI / 7DaysDMSO	4.57726			2.73319e-06			3.91965e-06			PLD3	TRUE
Q8IV08_K167			14DaysAI / 14DaysDMSO	0.391398			2.95014e-15			3.22279e-13			PLD3	TRUE
Q8IV08_K167			7DaysAI / 7DaysDMSO	-0.195517			9.47054e-15			8.2204e-13			PLD3	TRUE
Q8IV08_K167			7DaysPAI / 7DaysDMSO	4.88855			4.91015e-06			6.20047e-06			PLD3	TRUE
Q8IV08_K167			14DaysPAI / 14DaysDMSO	6.15566			3.18477e-06			4.41456e-06			PLD3	TRUE
Q8IV08_K194			7DaysAI / 7DaysDMSO	-0.103406			0.0115424			0.00347057			PLD3	TRUE
[truncated: 229,241+ more rows]
