# Supplementary material for: Aging and diet alter the protein ubiquitylation landscape in the mouse brain
Source: Nat Commun. 2025 Jun 6;16:5266. doi: 10.1038/s41467-025-60542-6 (PMC12144301; doi:10.1038/s41467-025-60542-6)
Supplement: Supplementary file 8 — Supplementary Data 6 [file 41467_2025_60542_MOESM8_ESM.xlsx]

## Sheet: Sheet1
N.	Peptide Name	Sequence	Peptide Length	Stable Isotope-Labeled Residue	N-terminal	Internal	C-terminal
1	GGMQ(H)	GG[M]QIFV(K)	8	Lysine (K), +8Da		[M(O2)]
2	K6(H)	[M]QIFV[K]TLTG(K)	11	Lysine (K), +8Da		[K(GG)]
3	K11(H)	TLTG[K]TITLEVEPSDTIENV(K)	21	Lysine (K), +8Da		[K(GG)]
4	K27(H)	TITLEVEPSDTIENV[K]A(K)	18	Lysine (K), +8Da		[K(GG)]
5	K29(H)	A[K]IQD(K)	6	Lysine (K), +8Da		[K(GG)]
6	K33(H)	IQD[K]EGIP(P)DQQ(R)	13	Arginine (R), +10Da and Proline (P), +6Da		[K(GG)]
7	K48(H)	LIFAG[K]QLEDG(R)	12	Arginine (R), +10Da		[K(GG)]
8	K63(H)	TLSDYNIQ[K]ESTLHLVL(R)	18	Arginine (R), +10Da		[K(GG)]
9	EST(H)	ESTESTLHLVL(R)	12	Arginine (R), +10Da
10	TITLE(H)	TITLEVEPSDTIENV(K)	16	Lysine (K), +8Da
		Modification(s) are indicated with brackets (e.g., KP[Y]RQ indicates tyrosine modification)		Heavy residue are indicated with parentheses (e.g., LIK(A)PT indicates heavy alanine)
