# Supplementary material for: Aging and diet alter the protein ubiquitylation landscape in the mouse brain
Source: Nat Commun. 2025 Jun 6;16:5266. doi: 10.1038/s41467-025-60542-6 (PMC12144301; doi:10.1038/s41467-025-60542-6)
Supplement: Supplementary file 9 — Supplementary Data 7 [file 41467_2025_60542_MOESM9_ESM.xlsx]

## Sheet: Column Key
	Column header	Meaning
	Genes	Gene symbol
	UniProtIds (Ub) or ProteinGroups (Proteome)	Uniprot ID
	Comparison..group1.group2.	Experimental groups compared
	ProteinDescriptions	Detailed protein description
	GO.Molecular.Function	Protein molecular function annotated form GO
	PTM.CollapseKey	Modified residue
	PTM.FlankingRegion	Peptide sequence flanking the modification
	PTM.ModificationTitle.1	Type of modification
	AVG.Log2.Ratio	log2 fold change
	Pvalue	PValues from differential abundance analysis (Spectronaut)
	Qvalue	QValues from differential abundance analysis (Spectronaut)

## Sheet: Brain Diet Ubiquit.
#Spectronaut Candidates table output
UniProtIds	Genes	Comparison..group1.group2.	ProteinDescriptions	GO.Molecular.Function	PTM.CollapseKey	PTM.FlankingRegion	PTM.ModificationTitle	AVG.Log2.Ratio	Pvalue	Qvalue
Q8BYL4	Yars2	RF / AL	Tyrosine--tRNA ligase, mitochondrial	tRNA binding,RNA binding,tyrosine-tRNA ligase activity,ATP binding,protein homodimerization activity,tyrosine binding	Q8BYL4_K362_M1	QEGLDSAKRCTQALY	GlyGly (K)	3.56656	4.83943e-17	1.25148e-13
P04370	Mbp	RF / AL	Myelin basic protein	protease binding,calmodulin binding,structural constituent of myelin sheath	P04370_K145_M1	KRPSQRSKYLATAST	GlyGly (K)	0.909833	3.97667e-14	3.42789e-11
O88342	Wdr1	RF / AL	WD repeat-containing protein 1	actin binding,actin filament binding	O88342_K7_M1	_MPYEIKKVFASLPQ	GlyGly (K)	2.80718	2.31021e-13	1.19484e-10
Q64487	Ptprd	RF / AL	Receptor-type tyrosine-protein phosphatase delta	protein tyrosine phosphatase activity,receptor binding,protein binding,cell adhesion molecule binding	Q64487_K1577_M1	LERIKHEKTVDIYGH	GlyGly (K)	2.84221	1.12598e-12	2.69435e-10
P40142	Tkt	RF / AL	Transketolase	transketolase activity,protein homodimerization activity,metal ion binding,cofactor binding	P40142_K254_M1	GITGIEDKEAWHGKP	GlyGly (K)	2.68878	1.59523e-12	3.43773e-10
Q68FL4	Ahcyl2	RF / AL	Putative adenosylhomocysteinase 3	adenosylhomocysteinase activity	Q68FL4_K570_M1	DVYLLPKKMDEYVAS	GlyGly (K)	1.35646	3.94136e-12	6.37023e-10
Q62188	Dpysl3	RF / AL	Dihydropyrimidinase-related protein 3	protein binding,hydrolase activity, acting on carbon-nitrogen (but not peptide) bonds,SH3 domain binding,filamin binding,chondroitin sulfate binding,phosphoprotein binding	Q62188_K487_M1	KRIKARRKMADLHAV	GlyGly (K)	2.94445	1.4637e-11	1.57714e-09
P70704	Atp8a1	RF / AL	Phospholipid-transporting ATPase IA	magnesium ion binding,phospholipid-translocating ATPase activity,protein binding,ATP binding	P70704_K498_M1	VPEREGDKIIYQAAS	GlyGly (K)	2.39706	1.53168e-11	1.58437e-09
P43006	Slc1a2	RF / AL	Excitatory amino acid transporter 2	L-glutamate transmembrane transporter activity,high-affinity glutamate transmembrane transporter activity,anion transmembrane transporter activity,glutamate:sodium symporter activity	P43006_K517_M1	QEDIEMTKTQSIYDD	GlyGly (K)	-0.864218	3.48716e-11	3.33993e-09
P21278	Gna11	RF / AL	Guanine nucleotide-binding protein subunit alpha-11	GTPase activity,signal transducer activity,GTP binding,G-protein beta/gamma-subunit complex binding,type 2A serotonin receptor binding,metal ion binding,alkylglycerophosphoethanolamine phosphodiesterase activity	P21278_K102_M1	ETLKILYKYEQNKAN	GlyGly (K)	-0.417711	3.64172e-11	3.36339e-09
Q9Z2Q6	Sept5	RF / AL	Septin-5	protein binding,GTP binding	Q9Z2Q6_K98_M1	HTVDIEEKGVKLKLT	GlyGly (K)	-0.419938	3.89612e-11	3.47426e-09
P56399	Usp5	RF / AL	Ubiquitin carboxyl-terminal hydrolase 5	thiol-dependent ubiquitin-specific protease activity,protein binding,zinc ion binding,ubiquitin binding	P56399_K163_M1	SADSASRKQEVQAWD	GlyGly (K)	2.20352	8.22018e-11	6.85722e-09
G5E829	Atp2b1	RF / AL	Plasma membrane calcium-transporting ATPase 1	calcium-transporting ATPase activity,protein binding,calmodulin binding,ATP binding,calcium ion transmembrane transporter activity,PDZ domain binding,metal ion binding	G5E829_K193_M1	SRIEQEQKFTVIRGG	GlyGly (K)	3.47715	1.08418e-10	8.49602e-09
P53986	Slc16a1	RF / AL	Monocarboxylate transporter 1	monocarboxylic acid transmembrane transporter activity,lactate transmembrane transporter activity,symporter activity,protein homodimerization activity,organic cyclic compound binding	P53986_K467_M1	ASTDVDEKPKETMKA	GlyGly (K)	-0.50168	1.29907e-10	9.41619e-09
P31786	Dbi	RF / AL	Acyl-CoA-binding protein	lipid binding,long-chain fatty acyl-CoA binding,protein dimerization activity	P31786_K77_M1	AMKTYVEKVDELKKK	GlyGly (K)	1.41817	1.88675e-10	1.28398e-08
Q6PHN9	Rab35	RF / AL	Ras-related protein Rab-35	GTPase activity,protein binding,GTP binding,phosphatidylinositol-4,5-bisphosphate binding,GDP binding	Q6PHN9_K58_M1	EINGEKVKLQIWDTA	GlyGly (K)	2.37219	1.87662e-10	1.28398e-08
Q9DCD0	Pgd	RF / AL	6-phosphogluconate dehydrogenase, decarboxylating	phosphogluconate dehydrogenase (decarboxylating) activity	Q9DCD0_K59_M1	VVGAQSLKDMVSKLK	GlyGly (K)	1.67591	2.55768e-10	1.65354e-08
Q99JN2	Klhl22	RF / AL	Kelch-like protein 22	ubiquitin-protein transferase activity	Q99JN2_K260_M1	VLQRLHDKLGPSPLR	GlyGly (K)	2.53989	2.79292e-10	1.76158e-08
P53986	Slc16a1	RF / AL	Monocarboxylate transporter 1	monocarboxylic acid transmembrane transporter activity,lactate transmembrane transporter activity,symporter activity,protein homodimerization activity,organic cyclic compound binding	P53986_K235_M1	GGSPKGEKLSVFQTI	GlyGly (K)	2.34059	3.30434e-10	2.03453e-08
P68037	Ube2l3	RF / AL	Ubiquitin-conjugating enzyme E2 L3	transcription coactivator activity,RNA binding,ubiquitin-protein transferase activity,protein binding,ATP binding,ubiquitin protein ligase binding,ubiquitin conjugating enzyme activity,ubiquitin-protein transferase activator activity	P68037_K131_M1	DLAEEYSKDRKKFCK	GlyGly (K)	2.05458	4.17708e-10	2.40043e-08
P35803	Gpm6b	RF / AL	Neuronal membrane glycoprotein M6-b		P35803_K306_M1	MQAYQDIKAKEEQEL	GlyGly (K)	-0.591034	6.02322e-10	3.24501e-08
Q9R0K7	Atp2b2	RF / AL	Plasma membrane calcium-transporting ATPase 2	calcium-transporting ATPase activity,calcium ion binding,calmodulin binding,ATP binding,protein C-terminus binding,PDZ domain binding,calcium-dependent ATPase activity	Q9R0K7_K254_M1	QVRKSVDKDPMLLSG	GlyGly (K)	2.1255	7.29443e-10	3.77012e-08
O88384	Vti1b	RF / AL	Vesicle transport through interaction with t-SNAREs homolog 1B	SNARE binding,SNAP receptor activity,protein binding,chloride channel inhibitor activity	O88384_K190_M1	NTNENLSKSRKILRS	GlyGly (K)	0.375642	1.07839e-09	5.26173e-08
P55012	Slc12a2	RF / AL	Solute carrier family 12 member 2	protein binding,ammonium transmembrane transporter activity,cation:chloride symporter activity,protein kinase binding	P55012_K1071_M1	AMATLLSKFRIDFSD	GlyGly (K)	4.39973	1.2214e-09	5.74185e-08
Q91XV3	Basp1	RF / AL	Brain acid soluble protein 1	transcription corepressor activity,protein binding,protein domain specific binding,transcription regulatory region DNA binding	Q91XV3_K18_M1	GYNVNDEKAKDKDKK	GlyGly (K)	-1.27216	1.2434e-09	5.74185e-08
Q71M36	Cspg5	RF / AL	Chondroitin sulfate proteoglycan 5		Q71M36_K531_M1	DPLKSRLKEEESFNI	GlyGly (K)	-2.02041	1.57872e-09	6.8207e-08
Q8VDM4	Psmd2	RF / AL	26S proteasome non-ATPase regulatory subunit 2	protein binding,enzyme regulator activity,endopeptidase activity	Q8VDM4_K178_M1	QELDDAEKAQREPLL	GlyGly (K)	1.2796	1.74656e-09	7.40425e-08
Q64475	Hist1h2bb	RF / AL	Histone H2B type 1-B	DNA binding,protein heterodimerization activity	Q64475_K47_M2	VYVYKVLKQVHPDTG	GlyGly (K)	6.61943	1.82916e-09	7.50827e-08
Q64475	Hist1h2bb	RF / AL	Histone H2B type 1-B	DNA binding,protein heterodimerization activity	Q64475_K58_M2	PDTGISSKAMGIMNS	GlyGly (K)	6.61943	1.82916e-09	7.50827e-08
Q6ZPS6	Ankib1	RF / AL	Ankyrin repeat and IBR domain-containing protein 1	ubiquitin conjugating enzyme binding,metal ion binding,ubiquitin protein ligase activity	Q6ZPS6_K128_M1	ILQWKGAKLDQGEYE	GlyGly (K)	2.51264	2.60657e-09	9.91263e-08
Q9R0N5	Syt5	RF / AL	Synaptotagmin-5	SNARE binding,phosphatidylserine binding,calcium ion binding,calcium-dependent phospholipid binding,phosphatidylinositol-4,5-bisphosphate binding,syntaxin binding,clathrin binding,protein heterodimerization activity	Q9R0N5_K106_M1	PGQQVSDKHQLGRLQ	GlyGly (K)	-1.9786	2.96052e-09	1.0937e-07
Q9CR57	Rpl14	RF / AL	60S ribosomal protein L14	RNA binding,structural constituent of ribosome,cadherin binding	Q9CR57_K103_M1	DARERKAKMTDFDRF	GlyGly (K)	1.14201	3.03831e-09	1.10663e-07
Q9CQW9	Ifitm3	RF / AL	Interferon-induced transmembrane protein 3		Q9CQW9_K24_M1	PPNYERIKEEYEVAE	GlyGly (K)	1.70129	3.95262e-09	1.34493e-07
P04925	Prnp	RF / AL	Major prion protein	beta-amyloid binding,protease binding,signal transducer activity,receptor activity,copper ion binding,protein binding,lamin binding,glycosaminoglycan binding,microtubule binding,tubulin binding,type 5 metabotropic glutamate receptor binding,identical protein binding,ATP-dependent protein binding,ion channel binding,chaperone binding,cupric ion binding,cuprous ion binding	P04925_K27_M1	GLCKKRPKPGGWNTG	GlyGly (K)	1.59065	4.18384e-09	1.3871e-07
Q9QUI0	Rhoa	RF / AL	Transforming protein RhoA	GTPase activity,protein binding,GTP binding,myosin binding,GDP binding,protein domain specific binding,Rho GDP-dissociation inhibitor binding	Q9QUI0_K135_M1	RRELAKMKQEPVKPE	GlyGly (K)	-0.778935	4.15213e-09	1.3871e-07
Q9Z307	Kcnj16	RF / AL	Inward rectifier potassium channel 16	inward rectifier potassium channel activity	Q9Z307_K347_M1	SAKQLDWKDQQLNNL	GlyGly (K)	2.68077	5.05167e-09	1.61279e-07
P06837	Gap43	RF / AL	Neuromodulin	phosphatidylserine binding,calmodulin binding,lysophosphatidic acid binding,phosphatidylinositol phosphate binding	P06837_K26_M1	KIEQDGVKPEDKAHK	GlyGly (K)	-0.575609	6.1241e-09	1.93133e-07
O35633	Slc32a1	RF / AL	Vesicular inhibitory amino acid transporter	glycine transmembrane transporter activity,gamma-aminobutyric acid:proton symporter activity	O35633_K113_M1	GEFGGHDKPKITAWE	GlyGly (K)	0.89906	6.40232e-09	1.99475e-07
Q91V14	Slc12a5	RF / AL	Solute carrier family 12 member 5	protein binding,chloride transmembrane transporter activity,potassium:chloride symporter activity,protein kinase binding,potassium ion symporter activity	Q91V14_K1041_M1	KSVAEKNKGPSPVSS	GlyGly (K)	-0.875899	8.51979e-09	2.59202e-07
P35802	Gpm6a	RF / AL	Neuronal membrane glycoprotein M6-a	calcium channel activity	P35802_K250_M1	KDACRMQKYEDIKSK	GlyGly (K)	-1.15235	9.26038e-09	2.66082e-07
P41233	Abca1	RF / AL	ATP-binding cassette sub-family A member 1	receptor binding,protein binding,ATP binding,phospholipid transporter activity,anion transmembrane transporter activity,ATPase activity,cholesterol transporter activity,syntaxin binding,small GTPase binding,apolipoprotein binding,apolipoprotein A-I binding,apolipoprotein A-I receptor activity,ATPase activity, coupled to transmembrane movement of substances,ATPase binding,phosphatidylcholine-trans…	P41233_K2019_M2	LLRGVPEKEVGKVGE	GlyGly (K)	3.97916	9.14918e-09	2.66082e-07
P41233	Abca1	RF / AL	ATP-binding cassette sub-family A member 1	receptor binding,protein binding,ATP binding,phospholipid transporter activity,anion transmembrane transporter activity,ATPase activity,cholesterol transporter activity,syntaxin binding,small GTPase binding,apolipoprotein binding,apolipoprotein A-I binding,apolipoprotein A-I receptor activity,ATPase activity, coupled to transmembrane movement of substances,ATPase binding,phosphatidylcholine-trans…	P41233_K2023_M2	VPEKEVGKVGEWAIR	GlyGly (K)	3.97916	9.14918e-09	2.66082e-07
Q9JKV1	Adrm1	RF / AL	Proteasomal ubiquitin receptor ADRM1	protease binding,ubiquitin binding,endopeptidase activator activity,proteasome binding	Q9JKV1_K34_M1	RAGKMSLKGTTVTPD	GlyGly (K)	-0.587751	1.2121e-08	3.37042e-07
Q9WV34	Mpp2	RF / AL	MAGUK p55 subfamily member 2	protein binding,PDZ domain binding,ion channel binding	Q9WV34_K59_M1	HERLEETKLEAVRDN	GlyGly (K)	-0.613767	1.46262e-08	3.98141e-07
G5E829	Atp2b1	RF / AL	Plasma membrane calcium-transporting ATPase 1	calcium-transporting ATPase activity,protein binding,calmodulin binding,ATP binding,calcium ion transmembrane transporter activity,PDZ domain binding,metal ion binding	G5E829_K452_M1	YSVKKMMKDNNLVRH	GlyGly (K)	2.50478	1.57837e-08	4.12289e-07
P10126	Eef1a1	RF / AL	Elongation factor 1-alpha 1	tRNA binding,RNA binding,translation elongation factor activity,GTPase activity,protein binding,GTP binding,protein kinase binding	P10126_K395_M1	EDGPKFLKSGDAAIV	GlyGly (K)	2.03062	1.66501e-08	4.30571e-07
Q62318	Trim28	RF / AL	Transcription intermediary factor 1-beta	RNA polymerase II transcription coactivator activity,DNA binding,chromatin binding,transcription coactivator activity,transcription corepressor activity,RNA binding,protein kinase activity,ubiquitin-protein transferase activity,protein binding,zinc ion binding,ubiquitin protein ligase binding,Krueppel-associated box domain binding,chromo shadow domain binding,promoter-specific chromatin binding,t…	Q62318_K320_M1	VLVNDAQKVTEGQQE	GlyGly (K)	1.76394	1.72825e-08	4.425e-07
P12849	Prkar1b	RF / AL	cAMP-dependent protein kinase type I-beta regulatory subunit	cAMP-dependent protein kinase inhibitor activity,cAMP-dependent protein kinase regulator activity,cAMP binding,protein kinase A catalytic subunit binding	P12849_K222_M1	VKAKTDLKLWGIDRD	GlyGly (K)	4.82441	1.82628e-08	4.51116e-07
P46096	Syt1	RF / AL	Synaptotagmin-1	SNARE binding,phosphatidylserine binding,calcium ion binding,protein binding,calmodulin binding,calcium-dependent phospholipid binding,phosphatidylinositol-4,5-bisphosphate binding,protein C-terminus binding,syntaxin-1 binding,clathrin binding,syntaxin-3 binding,identical protein binding,protein heterodimerization activity,calcium-dependent protein binding,low-density lipoprotein particle recepto…	P46096_K119_M1	TMKDQALKDDDAETG	GlyGly (K)	-0.795761	1.97238e-08	4.81186e-07
Q8VHK5	Mlc1	RF / AL	Membrane protein MLC1	protein binding,protein transporter activity,protein complex binding,ion channel activity	Q8VHK5_K39_M1	GSYTPDSKPKDLQLS	GlyGly (K)	-0.366971	2.16819e-08	5.19162e-07
Q9CY27	Tecr	RF / AL	Very-long-chain enoyl-CoA reductase	oxidoreductase activity,oxidoreductase activity, acting on the CH-CH group of donors	Q9CY27_K291_M1	GKHRSYLKEFRDYPP	GlyGly (K)	1.78964	2.20145e-08	5.2229e-07
Q9D6F9	Tubb4a	RF / AL	Tubulin beta-4A chain	GTPase activity,structural constituent of cytoskeleton,calcium ion binding,GTP binding	Q9D6F9_K379_M1	TAIQELFKRISEQFT	GlyGly (K)	5.15852	2.24911e-08	5.2732e-07
Q6PDI6	Fam63b	RF / AL	Protein FAM63B	thiol-dependent ubiquitin-specific protease activity,cysteine-type carboxypeptidase activity,K48-linked polyubiquitin binding,K63-linked polyubiquitin binding,K11-linked polyubiquitin binding,K6-linked polyubiquitin binding,Lys48-specific deubiquitinase activity	Q6PDI6_K287_M1	YMLEAKPKEISEIQR	GlyGly (K)	-0.408815	2.47523e-08	5.71512e-07
P61264	Stx1b	RF / AL	Syntaxin-1B	SNARE binding,receptor binding,SNAP receptor activity,protein binding,protein kinase binding,protein domain specific binding	P61264_K188_M1	KMDSQMTKQALNEIE	GlyGly (K)	-0.816634	2.5882e-08	5.87712e-07
P63001	Rac1	RF / AL	Ras-related C3 botulinum toxin substrate 1	GTPase activity,protein binding,GTP binding,enzyme binding,protein kinase binding,GTP-dependent protein binding,thioesterase binding,Rho GDP-dissociation inhibitor binding	P63001_K96_M1	SFENVRAKWYPEVRH	GlyGly (K)	1.16616	2.59084e-08	5.87712e-07
Q9JJK2	Lancl2	RF / AL	LanC-like protein 2	phosphatidylinositol-5-phosphate binding,phosphatidylinositol-3-phosphate binding,phosphatidylinositol-4-phosphate binding	Q9JJK2_K82_M1	KRIQTKIKDLLQQME	GlyGly (K)	2.82218	2.89188e-08	6.33763e-07
Q3TY60	Fam131b	RF / AL	Protein FAM131B	molecular_function	Q3TY60_K73_M1	SMKDHVTKPTAMGQG	GlyGly (K)	2.41219	3.19275e-08	6.93819e-07
Q03157	Aplp1	RF / AL	Amyloid-like protein 1	protein binding,heparin binding,alpha-2A adrenergic receptor binding,alpha-2B adrenergic receptor binding,alpha-2C adrenergic receptor binding,identical protein binding,transition metal ion binding	Q03157_K610_M1	LLLLRKKKPYGTISH	GlyGly (K)	3.91175	3.73071e-08	7.80121e-07
Q8BH57	Wdr48	RF / AL	WD repeat-containing protein 48	molecular_function	Q8BH57_K318_M1	AIWVATTKSTVNKWT	GlyGly (K)	2.66387	3.79803e-08	7.80121e-07
Q91XM9	Dlg2	RF / AL	Disks large homolog 2	guanylate kinase activity,protein binding,kinase binding,ionotropic glutamate receptor binding	Q91XM9_K235_M1	IDGGAAQKDGRLQVG	GlyGly (K)	-0.420912	3.86139e-08	7.80121e-07
Q9JJF0	Nap1l5	RF / AL	Nucleosome assembly protein 1-like 5	molecular_function	Q9JJF0_K101_M1	KKYNDIYKPLLAKIQ	GlyGly (K)	-0.638249	3.78812e-08	7.80121e-07
Q91V12	Acot7	RF / AL	Cytosolic acyl coenzyme A thioester hydrolase	fatty-acyl-CoA binding,palmitoyl-CoA hydrolase activity,long-chain fatty acyl-CoA binding,protein homodimerization activity,carboxylic ester hydrolase activity,Requires Ontology	Q91V12_K356_M1	VPETEDEKKRFEEGK	GlyGly (K)	1.72317	3.89449e-08	7.80709e-07
P60879	Snap25	RF / AL	Synaptosomal-associated protein 25	SNARE binding,SNAP receptor activity,protein binding,syntaxin-1 binding,calcium-dependent protein binding	P60879_K76_M1	KDMKEAEKNLTDLGK	GlyGly (K)	-0.434806	4.22669e-08	8.28048e-07
P08226	Apoe	RF / AL	Apolipoprotein E	beta-amyloid binding,lipid transporter activity,protein binding,phospholipid binding,heparin binding,lipid binding,cholesterol binding,antioxidant activity,cholesterol transporter activity,identical protein binding,protein homodimerization activity,metal chelating activity,protein dimerization activity,tau protein binding,low-density lipoprotein particle receptor binding,phosphatidylcholine-stero…	P08226_K105_M1	ETRARLGKEVQAAQA	GlyGly (K)	2.23894	5.45689e-08	1.0453e-06
E9PUL5	Prrt2	RF / AL	Proline-rich transmembrane protein 2	SH3 domain binding	E9PUL5_K113_M1	ARQEPASKPDVNRET	GlyGly (K)	-0.590996	5.63334e-08	1.07116e-06
Q9CXT7	Tmem192	RF / AL	Transmembrane protein 192	protein homodimerization activity	Q9CXT7_K211_M1	PDVLEEEKIYAYPSN	GlyGly (K)	2.15398	5.78558e-08	1.08526e-06
Q9ET80	Jph1	RF / AL	Junctophilin-1	structural constituent of muscle	Q9ET80_K91_M1	GEWSHGFKGRYGVRQ	GlyGly (K)	1.59891	5.91941e-08	1.10127e-06
Q68FD5	Cltc	RF / AL	Clathrin heavy chain 1	RNA binding,double-stranded RNA binding,structural molecule activity,protein binding,protein kinase binding,clathrin light chain binding,disordered domain specific binding	Q68FD5_K806_M1	YIEIYVQKVNPSRLP	GlyGly (K)	0.843196	6.06459e-08	1.12022e-06
Q02053	Uba1	RF / AL	Ubiquitin-like modifier-activating enzyme 1	RNA binding,ubiquitin activating enzyme activity,protein binding,ATP binding	Q02053_K838_M1	ATLPSPDKLPGFKMY	GlyGly (K)	2.29055	6.11355e-08	1.12125e-06
P05064	Aldoa	RF / AL	Fructose-bisphosphate aldolase A	protease binding,RNA binding,fructose-bisphosphate aldolase activity,cytoskeletal protein binding,identical protein binding,cadherin binding,fructose binding	P05064_K147_M1	KDGADFAKWRCVLKI	GlyGly (K)	3.00234	6.61089e-08	1.20393e-06
Q7TPR4	Actn1	RF / AL	Alpha-actinin-1	double-stranded RNA binding,integrin binding,calcium ion binding,protein binding,vinculin binding,ligand-dependent nuclear receptor transcription coactivator activity,protein homodimerization activity,ion channel binding,actin filament binding	Q7TPR4_K402_M1	LAEKFRQKASIHEAW	GlyGly (K)	1.70595	6.90646e-08	1.24029e-06
P26350	Ptma	RF / AL	Prothymosin alpha	histone binding	P26350_K103_M1	EDDDVDTKKQKTEED	GlyGly (K)	-0.942705	7.15718e-08	1.25908e-06
P29595	Nedd8	RF / AL	NEDD8	protein binding,ubiquitin protein ligase binding	P29595_K33_M1	IKERVEEKEGIPPQQ	GlyGly (K)	2.46217	7.35809e-08	1.27705e-06
Q9QUM9	Psma6	RF / AL	Proteasome subunit alpha type-6	RNA binding,threonine-type endopeptidase activity,NF-kappaB binding	Q9QUM9_K102_M1	RYEAANWKYKYGYEI	GlyGly (K)	1.01635	7.34041e-08	1.27705e-06
Q8VD75	Hip1	RF / AL	Huntingtin-interacting protein 1	protein binding,clathrin binding,clathrin light chain binding,phosphatidylinositol-3-phosphate binding,phosphatidylinositol binding,AP-2 adaptor complex binding,protein homodimerization activity,phosphatidylinositol-3,4-bisphosphate binding,protein heterodimerization activity,actin filament binding,phosphatidylinositol-3,5-bisphosphate binding	Q8VD75_K112_M1	DGHPNVLKDSLRYKN	GlyGly (K)	1.88585	7.95115e-08	1.37078e-06
Q64332	Syn2	RF / AL	Synapsin-2	catalytic activity,protein binding,ATP binding,protein dimerization activity	Q64332_K244_M1	FKTLGGEKFPLIEQT	GlyGly (K)	1.22394	8.31173e-08	1.40485e-06
P53986	Slc16a1	RF / AL	Monocarboxylate transporter 1	monocarboxylic acid transmembrane transporter activity,lactate transmembrane transporter activity,symporter activity,protein homodimerization activity,organic cyclic compound binding	P53986_K232_M1	DLIGGSPKGEKLSVF	GlyGly (K)	-0.478055	8.82038e-08	1.47158e-06
Q8CFE6	Slc38a2	RF / AL	Sodium-coupled neutral amino acid transporter 2	amino acid transmembrane transporter activity,symporter activity	Q8CFE6_K38_M1	PTKQAALKSHYADVD	GlyGly (K)	1.84732	9.42814e-08	1.5629e-06
P18872	Gnao1	RF / AL	Guanine nucleotide-binding protein G(o) subunit alpha	GTPase activity,signal transducer activity,protein binding,GTP binding,G-protein beta/gamma-subunit complex binding,G-protein coupled serotonin receptor binding,mu-type opioid receptor binding,GTPase activating protein binding,metal ion binding,corticotropin-releasing hormone receptor 1 binding	P18872_K24_M1	KAIEKNLKEDGISAA	GlyGly (K)	-0.467038	9.52249e-08	1.56848e-06
P11499	Hsp90ab1	RF / AL	Heat shock protein HSP 90-beta	glycoprotein binding,UTP binding,CTP binding,RNA binding,double-stranded RNA binding,protein binding,ATP binding,GTP binding,drug binding,sulfonylurea receptor binding,kinase binding,protein kinase binding,MHC class II protein complex binding,nitric-oxide synthase regulator activity,TPR domain binding,heat shock protein binding,dATP binding,peptide binding,protein homodimerization activity,histon…	P11499_K538_M1	KSLVSVTKEGLELPE	GlyGly (K)	1.63589	9.74644e-08	1.59521e-06
Q61644	Pacsin1	RF / AL	Protein kinase C and casein kinase substrate in neurons protein 1	protein binding,phospholipid binding,cytoskeletal protein binding	Q61644_K250_M1	KEVLLDIKRHLNLAE	GlyGly (K)	1.60361	1.06036e-07	1.72458e-06
P35803	Gpm6b	RF / AL	Neuronal membrane glycoprotein M6-b		P35803_K308_M1	AYQDIKAKEEQELQD	GlyGly (K)	-0.612369	1.10761e-07	1.77905e-06
P08553	Nefm	RF / AL	Neurofilament medium polypeptide	structural molecule activity	P08553_K166_M1	LEMVNHEKAQVQLDS	GlyGly (K)	0.786111	1.17017e-07	1.83397e-06
P63044	Vamp2	RF / AL	Vesicle-associated membrane protein 2	SNARE binding,SNAP receptor activity,protein binding,calmodulin binding,phospholipid binding,protein C-terminus binding,myosin binding,syntaxin-1 binding,syntaxin binding,protein complex binding,identical protein binding,ion channel binding,calcium-dependent protein binding	P63044_K59_M1	KVLERDQKLSELDDR	GlyGly (K)	-0.445813	1.18692e-07	1.83795e-06
Q3TB48	Tmem104	RF / AL	Transmembrane protein 104	molecular_function	Q3TB48_K109_M1	DNYERAEKRPILSVQ	GlyGly (K)	1.09134	1.18327e-07	1.83795e-06
Q9D7X3	Dusp3	RF / AL	Dual specificity protein phosphatase 3	phosphoprotein phosphatase activity,protein tyrosine phosphatase activity,protein tyrosine/serine/threonine phosphatase activity,phosphatase activity,protein kinase binding,MAP kinase phosphatase activity	Q9D7X3_K53_M1	QDITQLQKLGITHVL	GlyGly (K)	2.40395	1.19995e-07	1.83945e-06
P43006	Slc1a2	RF / AL	Excitatory amino acid transporter 2	L-glutamate transmembrane transporter activity,high-affinity glutamate transmembrane transporter activity,anion transmembrane transporter activity,glutamate:sodium symporter activity	P43006_K29_M1	HLSSDEPKHRNLGMR	GlyGly (K)	-1.50419	1.26981e-07	1.8981e-06
Q80VP1	Epn1	RF / AL	Epsin-1	lipid binding	Q80VP1_K128_M1	VNVREKAKQLVALLR	GlyGly (K)	2.80736	1.31615e-07	1.95607e-06
Q91XV3	Basp1	RF / AL	Brain acid soluble protein 1	transcription corepressor activity,protein binding,protein domain specific binding,transcription regulatory region DNA binding	Q91XV3_K38_M1	TEEEGTPKESEPQAA	GlyGly (K)	-0.444514	1.4351e-07	2.10861e-06
Q80U19	Daam2	RF / AL	Disheveled-associated activator of morphogenesis 2	actin binding,Rho GTPase binding	Q80U19_K781_M1	IDLLEEHKHEIERMA	GlyGly (K)	0.961825	1.49841e-07	2.16474e-06
O55131	Sept7	RF / AL	Septin-7	protein binding,GTP binding,identical protein binding,cadherin binding,protein heterodimerization activity	O55131_K394_M1	KNLEAQHKELEEKRR	GlyGly (K)	-0.384137	1.57066e-07	2.25651e-06
P63017	Hspa8	RF / AL	Heat shock cognate 71 kDa protein	G-protein coupled receptor binding,phosphatidylserine binding,RNA binding,protein binding,ATP binding,ATPase activity,enzyme binding,MHC class II protein complex binding,heat shock protein binding,ubiquitin protein ligase binding,ATPase activity, coupled,cadherin binding,unfolded protein binding,C3HC4-type RING finger domain binding	P63017_K328_M1	LRDAKLDKSQIHDIV	GlyGly (K)	1.5106	1.5893e-07	2.27068e-06
Q9CQV8	Ywhab	RF / AL	14-3-3 protein beta/alpha	transcription corepressor activity,protein binding,protein C-terminus binding,enzyme binding,protein domain specific binding,protein complex binding,histone deacetylase binding,cadherin binding,phosphoserine binding,phosphoprotein binding	Q9CQV8_K124_M1	KVFYLKMKGDYFRYL	GlyGly (K)	1.53792	1.62089e-07	2.30309e-06
Q01853	Vcp	RF / AL	Transitional endoplasmic reticulum ATPase	RNA binding,protein binding,ATP binding,lipid binding,ATPase activity,protein phosphatase binding,protein domain specific binding,polyubiquitin binding,ubiquitin protein ligase binding,deubiquitinase activator activity,K48-linked polyubiquitin binding,MHC class I protein binding,identical protein binding,ADP binding,ubiquitin-like protein ligase binding,BAT3 complex binding,ubiquitin-specific pro…	Q01853_K18_M1	DLSTAILKQKNRPNR	GlyGly (K)	-0.73263	1.64731e-07	2.32404e-06
P29595	Nedd8	RF / AL	NEDD8	protein binding,ubiquitin protein ligase binding	P29595_K54_M1	GKQMNDEKTAADYKI	GlyGly (K)	-0.458066	1.72028e-07	2.37895e-06
P15920	Atp6v0a2	RF / AL	V-type proton ATPase 116 kDa subunit a isoform 2	protein binding,proton-transporting ATPase activity, rotational mechanism,ATPase binding	P15920_K172_M1	CMQRLGAKLGFVSGL	GlyGly (K)	3.77415	1.86771e-07	2.54205e-06
P54726	Rad23a	RF / AL	UV excision repair protein RAD23 homolog A	damaged DNA binding,kinase binding,polyubiquitin binding,ubiquitin-specific protease binding	P54726_K78_M1	FVVVMVTKAKAGQGI	GlyGly (K)	2.49647	1.98435e-07	2.68666e-06
Q56A07	Scn2b	RF / AL	Sodium channel subunit beta-2	sodium channel regulator activity,voltage-gated sodium channel activity involved in cardiac muscle cell action potential	Q56A07_K197_M1	KLSTDDLKTEEEGKM	GlyGly (K)	-0.640464	2.12131e-07	2.82769e-06
P19246	Nefh	RF / AL	Neurofilament heavy polypeptide	structural molecule activity,protein kinase binding	P19246_K402_M1	IEIAAYRKLLEGEEC	GlyGly (K)	1.92107	2.16097e-07	2.85115e-06
P62880	Gnb2	RF / AL	Guanine nucleotide-binding protein G(I)/G(S)/G(T) subunit beta-2	GTPase activity,signal transducer activity,calcium channel regulator activity,protein binding,protein complex binding,GTPase binding	P62880_K209_M1	GACDASIKLWDVRDS	GlyGly (K)	2.0875	2.23421e-07	2.93282e-06
P43006	Slc1a2	RF / AL	Excitatory amino acid transporter 2	L-glutamate transmembrane transporter activity,high-affinity glutamate transmembrane transporter activity,anion transmembrane transporter activity,glutamate:sodium symporter activity	P43006_K12_M1	EGANNMPKQVEVRMH	GlyGly (K)	-0.516706	2.3291e-07	3.02666e-06
Q8K596	Slc8a2	RF / AL	Sodium/calcium exchanger 2	calcium:sodium antiporter activity,calmodulin binding,metal ion binding	Q8K596_K634_M1	NQGNGDKKITAEQEE	GlyGly (K)	-0.693296	2.48779e-07	3.20072e-06
P17710	Hk1	RF / AL	Hexokinase-1	glucokinase activity,hexokinase activity,protein binding,ATP binding,glucose binding,fructokinase activity,mannokinase activity	P17710_K566_M1	TNSRATVKMLPSYVR	GlyGly (K)	6.4774	2.50763e-07	3.21027e-06
Q2PFD7	Psd3	RF / AL	PH and SEC7 domain-containing protein 3	ARF guanyl-nucleotide exchange factor activity	Q2PFD7_K957_M1	AKDVDEYKLKDHYLE	GlyGly (K)	-2.09768	2.53551e-07	3.22997e-06
O35988	Sdc4	RF / AL	Syndecan-4	fibronectin binding,protein kinase C binding,protein binding,thrombospondin receptor activity	O35988_K190_M1	GKKPIYKKAPTNEFY	GlyGly (K)	1.61474	2.65335e-07	3.34711e-06
Q8R1X6	Spg20	RF / AL	Spartin	protein binding,ubiquitin protein ligase binding	Q8R1X6_K382_M1	SSIDQGSKDARHKGK	GlyGly (K)	-0.688675	2.72397e-07	3.40299e-06
Q60930	Vdac2	RF / AL	Voltage-dependent anion-selective channel protein 2	nucleotide binding,protein binding,voltage-gated anion channel activity,porin activity	Q60930_K286_M1	SFNAGGHKLGLALEL	GlyGly (K)	1.85316	2.77498e-07	3.43354e-06
Q8VDN2	Atp1a1	RF / AL	Sodium/potassium-transporting ATPase subunit alpha-1	sodium:potassium-exchanging ATPase activity,protein binding,ATP binding,phosphatase activity,protein kinase binding,protein domain specific binding,ankyrin binding,potassium ion binding,sodium ion binding,ADP binding,phosphatidylinositol 3-kinase binding,chaperone binding,steroid hormone binding	Q8VDN2_K727_M1	NDSPALKKADIGVAM	GlyGly (K)	1.66531	2.76785e-07	3.43354e-06
P17742	Ppia	RF / AL	Peptidyl-prolyl cis-trans isomerase A	RNA binding,peptidyl-prolyl cis-trans isomerase activity,cyclosporin A binding	P17742_K82_M1	GRSIYGEKFEDENFI	GlyGly (K)	2.49251	2.9039e-07	3.57595e-06
P26043	Rdx	RF / AL	Radixin	RNA binding,actin binding,protein binding,protein domain specific binding,protein homodimerization activity,cadherin binding,ATPase binding	P26043_K263_M1	VIKPIDKKAPDFVFY	GlyGly (K)	2.30668	2.92827e-07	3.58156e-06
P63001	Rac1	RF / AL	Ras-related C3 botulinum toxin substrate 1	GTPase activity,protein binding,GTP binding,enzyme binding,protein kinase binding,GTP-dependent protein binding,thioesterase binding,Rho GDP-dissociation inhibitor binding	P63001_K128_M1	DDKDTIEKLKEKKLT	GlyGly (K)	-0.635908	2.93616e-07	3.58156e-06
Q9QYB1	Clic4	RF / AL	Chloride intracellular channel protein 4	voltage-gated ion channel activity,chloride channel activity,protein binding,glutathione transferase activity	Q9QYB1_K110_M1	KYLKLSPKHPESNTA	GlyGly (K)	1.40197	3.06273e-07	3.71842e-06
Q8R420	Abca3	RF / AL	ATP-binding cassette sub-family A member 3	ATP binding,ATPase activity, coupled to transmembrane movement of substances	Q8R420_K1668_M1	KVFGILEKAKEKYGV	GlyGly (K)	4.06138	3.10841e-07	3.75624e-06
P68033	Actc1	RF / AL	Actin, alpha cardiac muscle 1	protein binding,ATP binding,ATPase activity,myosin binding	P68033_K86_M1	TNWDDMEKIWHHTFY	GlyGly (K)	2.26419	3.20722e-07	3.85365e-06
P56399	Usp5	RF / AL	Ubiquitin carboxyl-terminal hydrolase 5	thiol-dependent ubiquitin-specific protease activity,protein binding,zinc ion binding,ubiquitin binding	P56399_K743_M1	FSRDQALKALRATNN	GlyGly (K)	-0.487682	3.33973e-07	3.97057e-06
Q8CHH9	Sept8	RF / AL	Septin-8	molecular_function,GTP binding	Q8CHH9_K360_M1	KETELELKEKERELH	GlyGly (K)	-0.419112	3.36255e-07	3.97057e-06
Q91XV3	Basp1	RF / AL	Brain acid soluble protein 1	transcription corepressor activity,protein binding,protein domain specific binding,transcription regulatory region DNA binding	Q91XV3_K52_M1	AADATEVKESTEEKP	GlyGly (K)	-0.484549	3.3622e-07	3.97057e-06
P62631	Eef1a2	RF / AL	Elongation factor 1-alpha 2	translation elongation factor activity,GTPase activity,GTP binding,protein kinase binding	P62631_K439_M1	TVAVGVIKNVEKKSG	GlyGly (K)	2.12082	3.5082e-07	4.12373e-06
P63017	Hspa8	RF / AL	Heat shock cognate 71 kDa protein	G-protein coupled receptor binding,phosphatidylserine binding,RNA binding,protein binding,ATP binding,ATPase activity,enzyme binding,MHC class II protein complex binding,heat shock protein binding,ubiquitin protein ligase binding,ATPase activity, coupled,cadherin binding,unfolded protein binding,C3HC4-type RING finger domain binding	P63017_K56_M1	RLIGDAAKNQVAMNP	GlyGly (K)	-0.734447	3.54483e-07	4.14794e-06
P56564	Slc1a3	RF / AL	Excitatory amino acid transporter 1	L-glutamate transmembrane transporter activity,high-affinity glutamate transmembrane transporter activity,protein binding,acidic amino acid transmembrane transporter activity,glutamate:sodium symporter activity,glutamate binding,amino acid binding	P56564_K521_M1	IEENEMKKPYQLIAQ	GlyGly (K)	-0.654462	3.87574e-07	4.49447e-06
Q9JLV5	Cul3	RF / AL	Cullin-3	Notch binding,protein binding,cyclin binding,POZ domain binding,ubiquitin protein ligase binding,protein homodimerization activity,protein heterodimerization activity,ubiquitin-protein transferase activity,ubiquitin protein ligase activity	Q9JLV5_K262_M1	STEEPIVKVVERELI	GlyGly (K)	-0.877028	4.12028e-07	4.75672e-06
P28230	Gjb1	RF / AL	Gap junction beta-1 protein	gap junction channel activity,protein homodimerization activity	P28230_K250_M1	YKQNEINKLLSEQDG	GlyGly (K)	4.27483	4.20857e-07	4.83705e-06
Q9QZ06	Tollip	RF / AL	Toll-interacting protein	interleukin-1, Type I receptor binding,protein binding,kinase binding,ubiquitin conjugating enzyme binding,ubiquitin protein ligase binding,SUMO binding,Toll-like receptor binding,ubiquitin binding	Q9QZ06_K66_M1	VVQAKLAKNYGMTRM	GlyGly (K)	2.51014	4.28454e-07	4.90258e-06
Q9R062	Gyg1	RF / AL	Glycogenin-1	glycogenin glucosyltransferase activity,metal ion binding	Q9R062_K209_M1	KAFGKNAKVVHFLGR	GlyGly (K)	2.58396	4.64273e-07	5.22004e-06
P15208	Insr	RF / AL	Insulin receptor	protein tyrosine kinase activity,receptor signaling protein tyrosine kinase activity,insulin-activated receptor activity,insulin-like growth factor receptor binding,protein binding,ATP binding,GTP binding,protein domain specific binding,insulin-like growth factor I binding,insulin-like growth factor II binding,phosphatidylinositol 3-kinase binding,insulin binding,insulin receptor substrate bindin…	P15208_K1047_M1	AETRVAVKTVNESAS	GlyGly (K)	1.36292	4.73061e-07	5.29583e-06
P40142	Tkt	RF / AL	Transketolase	transketolase activity,protein homodimerization activity,metal ion binding,cofactor binding	P40142_K260_M1	DKEAWHGKPLPKNMA	GlyGly (K)	1.88795	4.75577e-07	5.30104e-06
Q64133	Maoa	RF / AL	Amine oxidase [flavin-containing] A	protein binding,primary amine oxidase activity	Q64133_K61_M1	TVRNEHVKWVDVGGA	GlyGly (K)	1.00972	4.79629e-07	5.32327e-06
P16330	Cnp	RF / AL	2',3'-cyclic-nucleotide 3'-phosphodiesterase	RNA binding,2',3'-cyclic-nucleotide 3'-phosphodiesterase activity,cyclic nucleotide binding	P16330_K232_M1	FISGDEPKEKLELVS	GlyGly (K)	0.379083	4.84082e-07	5.34973e-06
Q9JJF0	Nap1l5	RF / AL	Nucleosome assembly protein 1-like 5	molecular_function	Q9JJF0_K94_M1	KEFQALEKKYNDIYK	GlyGly (K)	-1.06636	5.01525e-07	5.46083e-06
Q8VEK0	Tmem30a	RF / AL	Cell cycle control protein 50A	protein binding	Q8VEK0_K34_M1	RPDNTAFKQQRLPAW	GlyGly (K)	1.87304	5.06836e-07	5.46116e-06
Q04447	Ckb	RF / AL	Creatine kinase B-type	creatine kinase activity,protein binding,ATP binding,ubiquitin protein ligase binding	Q04447_K242_M1	LRVISMQKGGNMKEV	GlyGly (K)	1.13582	5.22186e-07	5.60321e-06
P01897;P01899	H2-L;H2-D1	RF / AL	H-2 class I histocompatibility antigen, L-D alpha chain;H-2 class I histocompatibility antigen, D-B alpha chain	receptor binding,peptide antigen binding;	P01897_K340_M1	RRRNTGGKGGDYALA	GlyGly (K)	3.4524	5.32646e-07	5.64518e-06
P01897;P01899	H2-L;H2-D1	RF / AL	H-2 class I histocompatibility antigen, L-D alpha chain;H-2 class I histocompatibility antigen, D-B alpha chain	receptor binding,peptide antigen binding;	P01899_K340_M1	RRRNTGGKGGDYALA	GlyGly (K)	3.4524	5.32646e-07	5.64518e-06
Q91ZZ3	Sncb	RF / AL	Beta-synuclein	calcium ion binding,transition metal ion binding,cuprous ion binding	Q91ZZ3_K34_M1	TEAAEKTKEGVLYVG	GlyGly (K)	-1.36053	5.3043e-07	5.64518e-06
P46460	Nsf	RF / AL	Vesicle-fusing ATPase	SNARE binding,protein binding,ATP binding,ATPase activity,syntaxin-1 binding,protein kinase binding,syntaxin binding,PDZ domain binding,protein complex binding,ionotropic glutamate receptor binding,ATPase activity, coupled,metal ion binding	P46460_K469_M1	KVEVDMEKAESLQVT	GlyGly (K)	-0.556719	5.42531e-07	5.72647e-06
Q62048	Pea15	RF / AL	Astrocytic phosphoprotein PEA-15	protein kinase C binding	Q62048_K98_M1	EEEELDTKLTRIPSA	GlyGly (K)	1.74014	5.4828e-07	5.72992e-06
Q71M36	Cspg5	RF / AL	Chondroitin sulfate proteoglycan 5		Q71M36_K527_M1	HKIQDPLKSRLKEEE	GlyGly (K)	-1.40258	5.49171e-07	5.72992e-06
Q91XV3	Basp1	RF / AL	Brain acid soluble protein 1	transcription corepressor activity,protein binding,protein domain specific binding,transcription regulatory region DNA binding	Q91XV3_K68_M1	DAADGEAKAEEKEAD	GlyGly (K)	-0.824665	5.49505e-07	5.72992e-06
Q8BGD6	Slc38a9	RF / AL	Sodium-coupled neutral amino acid transporter 9	amino acid transmembrane transporter activity	Q8BGD6_K107_M1	LGSAYKLKSYTEGYG	GlyGly (K)	0.791644	5.53291e-07	5.74622e-06
P14869	Rplp0	RF / AL	60S acidic ribosomal protein P0	RNA binding,structural constituent of ribosome,peptide binding	P14869_K106_M1	RDMLLANKVPAAARA	GlyGly (K)	8.86381	5.68501e-07	5.85714e-06
P63101	Ywhaz	RF / AL	14-3-3 protein zeta/delta	RNA binding,protein binding,transcription factor binding,protein kinase binding,protein domain specific binding,ubiquitin protein ligase binding,identical protein binding,ion channel binding,cadherin binding	P63101_K9_M1	DKNELVQKAKLAEQA	GlyGly (K)	-0.63602	5.84068e-07	5.96996e-06
Q8C7R4	Uba6	RF / AL	Ubiquitin-like modifier-activating enzyme 6	ubiquitin activating enzyme activity,protein binding,ATP binding,FAT10 activating enzyme activity	Q8C7R4_K889_M1	KTKRIAGKIIPAIAT	GlyGly (K)	3.66505	6.0843e-07	6.19448e-06
P63318	Prkcg	RF / AL	Protein kinase C gamma type	protein kinase activity,protein serine/threonine kinase activity,calcium-dependent protein kinase C activity,protein serine/threonine/tyrosine kinase activity,protein binding,ATP binding,zinc ion binding	P63318_K400_M1	VDCTLVEKRVLALGG	GlyGly (K)	0.885839	6.24834e-07	6.33655e-06
O35526	Stx1a	RF / AL	Syntaxin-1A	SNARE binding,glycoprotein binding,SNAP receptor activity,protein binding,myosin binding,calcium channel inhibitor activity,chloride channel inhibitor activity,kinase binding,protein domain specific binding,protein binding, bridging,myosin head/neck binding,ATP-dependent protein binding,ion channel binding,protein heterodimerization activity,protein N-terminus binding,calcium-dependent protein bi…	O35526_K70_M1	ASPNPDEKTKEELEE	GlyGly (K)	-1.03732	6.35802e-07	6.3976e-06
Q62465	Vat1	RF / AL	Synaptic vesicle membrane protein VAT-1 homolog	zinc ion binding,oxidoreductase activity	Q62465_K368_M1	LYNQGHIKPRIDSVW	GlyGly (K)	0.836127	6.44432e-07	6.43437e-06
Q99020	Hnrnpab	RF / AL	Heterogeneous nuclear ribonucleoprotein A/B	RNA binding,protein binding,transcription factor activity, sequence-specific DNA binding,sequence-specific DNA binding	Q99020_K88_M1	GLSWDTSKKDLKDYF	GlyGly (K)	2.37433	6.44309e-07	6.43437e-06
P18872	Gnao1	RF / AL	Guanine nucleotide-binding protein G(o) subunit alpha	GTPase activity,signal transducer activity,protein binding,GTP binding,G-protein beta/gamma-subunit complex binding,G-protein coupled serotonin receptor binding,mu-type opioid receptor binding,GTPase activating protein binding,metal ion binding,corticotropin-releasing hormone receptor 1 binding	P18872_K32_M1	EDGISAAKDVKLLLL	GlyGly (K)	-0.352029	6.57176e-07	6.51133e-06
P63017	Hspa8	RF / AL	Heat shock cognate 71 kDa protein	G-protein coupled receptor binding,phosphatidylserine binding,RNA binding,protein binding,ATP binding,ATPase activity,enzyme binding,MHC class II protein complex binding,heat shock protein binding,ubiquitin protein ligase binding,ATPase activity, coupled,cadherin binding,unfolded protein binding,C3HC4-type RING finger domain binding	P63017_K71_M1	TNTVFDAKRLIGRRF	GlyGly (K)	-0.875086	6.5647e-07	6.51133e-06
Q8BJU0	Sgta	RF / AL	Small glutamine-rich tetratricopeptide repeat-containing protein alpha	protein homodimerization activity,protein self-association,protein heterodimerization activity,BAT3 complex binding	Q8BJU0_K206_M1	NLKIAELKLREAPSP	GlyGly (K)	2.31128	6.60611e-07	6.52038e-06
O35668	Hap1	RF / AL	Huntingtin-associated protein 1	protein binding,ion channel binding,brain-derived neurotrophic factor binding	O35668_K273_M1	QLETLQQKLRLLEEE	GlyGly (K)	2.27422	6.67881e-07	6.54219e-06
Q80UP5	Ankrd13a	RF / AL	Ankyrin repeat domain-containing protein 13A	molecular_function	Q80UP5_K351_M1	DRDIGRPKELTIRTQ	GlyGly (K)	4.06976	6.72756e-07	6.56508e-06
Q6P1F6	Ppp2r2a	RF / AL	Serine/threonine-protein phosphatase 2A 55 kDa regulatory subunit B alpha isoform	protein serine/threonine phosphatase activity,protein phosphatase regulator activity,protein complex binding,tau protein binding,protein phosphatase 2A binding	Q6P1F6_K137_M1	RPEGYNLKEEDGRYR	GlyGly (K)	2.12816	6.86122e-07	6.67034e-06
P55096	Abcd3	RF / AL	ATP-binding cassette sub-family D member 3	long-chain fatty acid transporter activity,protein binding,ATP binding,ATPase activity,ATPase activity, coupled to transmembrane movement of substances,protein homodimerization activity,protein self-association	P55096_K615_M1	YIYSHCRKVGITLFT	GlyGly (K)	2.66095	7.15218e-07	6.90132e-06
Q9D2P8	Mobp	RF / AL	Myelin-associated oligodendrocyte basic protein	actin binding,myosin binding,Rab GTPase binding,structural constituent of myelin sheath	Q9D2P8_K4_M2	____MSQKMAKEGPR	GlyGly (K)	0.389433	7.32109e-07	6.96042e-06
Q9D2P8	Mobp	RF / AL	Myelin-associated oligodendrocyte basic protein	actin binding,myosin binding,Rab GTPase binding,structural constituent of myelin sheath	Q9D2P8_K7_M2	_MSQKMAKEGPRLSK	GlyGly (K)	0.389433	7.32109e-07	6.96042e-06
P63101	Ywhaz	RF / AL	14-3-3 protein zeta/delta	RNA binding,protein binding,transcription factor binding,protein kinase binding,protein domain specific binding,ubiquitin protein ligase binding,identical protein binding,ion channel binding,cadherin binding	P63101_K68_M1	VVSSIEQKTEGAEKK	GlyGly (K)	-0.371357	7.38053e-07	6.96571e-06
Q3UQS2	Lsmem1	RF / AL	Leucine-rich single-pass membrane protein 1	molecular_function	Q3UQS2_K110_M1	GKDIDDLKKINNMIV	GlyGly (K)	-0.355027	7.35821e-07	6.96571e-06
Q9JHU4	Dync1h1	RF / AL	Cytoplasmic dynein 1 heavy chain 1	RNA binding,protein binding,ATP binding,ATP-dependent microtubule motor activity, minus-end-directed,dynein light chain binding,dynein intermediate chain binding,dynein light intermediate chain binding	Q9JHU4_K1582_M1	ALMKKVSKSPLVMDV	GlyGly (K)	1.86548	7.51195e-07	7.06257e-06
P48774	Gstm5	RF / AL	Glutathione S-transferase Mu 5	glutathione transferase activity,protein binding,enzyme binding,identical protein binding,protein homodimerization activity,glutathione binding	P48774_K72_M1	YLMDGKNKITQSNAI	GlyGly (K)	1.1601	7.6515e-07	7.14324e-06
Q68FD5	Cltc	RF / AL	Clathrin heavy chain 1	RNA binding,double-stranded RNA binding,structural molecule activity,protein binding,protein kinase binding,clathrin light chain binding,disordered domain specific binding	Q68FD5_K881_M1	ATHNALAKIYIDSNN	GlyGly (K)	1.46986	8.2566e-07	7.62556e-06
Q9JI78	Ngly1	RF / AL	Peptide-N(4)-(N-acetyl-beta-glucosaminyl)asparagine amidase	peptide-N4-(N-acetyl-beta-glucosaminyl)asparagine amidase activity,protein binding,metal ion binding	Q9JI78_K416_M1	ETINGLNKQRQLSLS	GlyGly (K)	2.05445	8.29107e-07	7.63015e-06
Q8K1M6	Dnm1l	RF / AL	Dynamin-1-like protein	GTPase activity,protein binding,GTP binding,microtubule binding,lipid binding,Rab GTPase binding,clathrin binding,GTP-dependent protein binding,ubiquitin protein ligase binding,protein complex binding,identical protein binding,protein homodimerization activity,BH2 domain binding	Q8K1M6_K166_M1	VPVGDQPKDIELQIR	GlyGly (K)	2.83362	8.51233e-07	7.80599e-06
Q32NY4	Cnnm3	RF / AL	Metal transporter CNNM3	molecular_function	Q32NY4_K497_M1	SDDEYKVKISPQLLL	GlyGly (K)	2.7865	8.75316e-07	7.97031e-06
Q62283	Tspan7	RF / AL	Tetraspanin-7		Q62283_K117_M1	FVFRHEIKDTFLRTY	GlyGly (K)	1.50951	8.75111e-07	7.97031e-06
Q6PIE5	Atp1a2	RF / AL	Sodium/potassium-transporting ATPase subunit alpha-2	sodium:potassium-exchanging ATPase activity,protein binding,chaperone binding,steroid hormone binding,ATP binding,drug binding,ATPase activity,potassium ion binding,sodium ion binding	Q6PIE5_K22_M1	TAENGGGKKKQKEKE	GlyGly (K)	-1.08417	8.92243e-07	8.06763e-06
P24549	Aldh1a1	RF / AL	Retinal dehydrogenase 1	retinal dehydrogenase activity,3-chloroallyl aldehyde dehydrogenase activity,aldehyde dehydrogenase (NAD) activity,benzaldehyde dehydrogenase (NAD+) activity,NAD binding	P24549_K91_M1	ERGRLLNKLADLMER	GlyGly (K)	1.91086	8.9782e-07	8.08977e-06
P62983	Rps27a	RF / AL	Ubiquitin-40S ribosomal protein S27a	RNA binding,structural constituent of ribosome,metal ion binding	P62983_K113_M1	YKVDENGKISRLRRE	GlyGly (K)	-0.747388	9.22276e-07	8.28127e-06
Q8K021	Scamp1	RF / AL	Secretory carrier-associated membrane protein 1	protein binding	Q8K021_K89_M1	LAQAELLKRQEELER	GlyGly (K)	-0.442183	9.6886e-07	8.66946e-06
Q8VEK0	Tmem30a	RF / AL	Cell cycle control protein 50A	protein binding	Q8VEK0_K222_M1	KFRNPPGKESLEEKF	GlyGly (K)	1.06223	9.72515e-07	8.67215e-06
Q8BP40	Acp6	RF / AL	Lysophosphatidic acid phosphatase type 6	acid phosphatase activity,lysophosphatidic acid phosphatase activity	Q8BP40_K212_M1	EKTRGRKKAAISQPG	GlyGly (K)	1.88156	9.85454e-07	8.75733e-06
O35136	Ncam2	RF / AL	Neural cell adhesion molecule 2		O35136_K757_M1	SKELEEGKAAYLKDG	GlyGly (K)	-0.807771	1.0051e-06	8.78104e-06
P31648	Slc6a1	RF / AL	Sodium- and chloride-dependent GABA transporter 1	neurotransmitter:sodium symporter activity,gamma-aminobutyric acid:sodium symporter activity,metal ion binding	P31648_K33_M1	KPKTLVVKVQKKAGD	GlyGly (K)	-0.350157	9.96386e-07	8.78104e-06
Q61753	Phgdh	RF / AL	D-3-phosphoglycerate dehydrogenase	phosphoglycerate dehydrogenase activity,NAD binding	Q61753_K69_M1	DVINAAEKLQVVGRA	GlyGly (K)	2.62889	1.00229e-06	8.78104e-06
Q923T9	Camk2g	RF / AL	Calcium/calmodulin-dependent protein kinase type II subunit gamma	protein serine/threonine kinase activity,calmodulin-dependent protein kinase activity,calmodulin binding,ATP binding,protein homodimerization activity	Q923T9_K22_M1	QLFEELGKGAFSVVR	GlyGly (K)	5.99143	1.00479e-06	8.78104e-06
P80317	Cct6a	RF / AL	T-complex protein 1 subunit zeta	RNA binding,protein binding,ATP binding,protein binding involved in protein folding,unfolded protein binding,WD40-repeat domain binding	P80317_K127_M1	TEGFEAAKEKALQFL	GlyGly (K)	0.767132	1.02711e-06	8.94311e-06
Q6PIE5	Atp1a2	RF / AL	Sodium/potassium-transporting ATPase subunit alpha-2	sodium:potassium-exchanging ATPase activity,protein binding,chaperone binding,steroid hormone binding,ATP binding,drug binding,ATPase activity,potassium ion binding,sodium ion binding	Q6PIE5_K43_M1	EVAMDDHKLSLDELG	GlyGly (K)	-0.703548	1.03184e-06	8.95419e-06
P68510	Ywhah	RF / AL	14-3-3 protein eta	actin binding,protein binding,sodium channel regulator activity,enzyme binding,protein domain specific binding,glucocorticoid receptor binding,ion channel binding,protein heterodimerization activity	P68510_K142_M1	AEVASGEKKNSVVEA	GlyGly (K)	-0.62546	1.05955e-06	9.11475e-06
Q8CH72	Trim32	RF / AL	E3 ubiquitin-protein ligase TRIM32	RNA binding,ubiquitin-protein transferase activity,protein binding,zinc ion binding,myosin binding,translation initiation factor binding,identical protein binding,ubiquitin binding,protein self-association,ubiquitin protein ligase activity	Q8CH72_K183_M1	RDLQARYKAVLQEYG	GlyGly (K)	-0.418228	1.06092e-06	9.11475e-06
Q9JMA1	Usp14	RF / AL	Ubiquitin carboxyl-terminal hydrolase 14	thiol-dependent ubiquitin-specific protease activity,endopeptidase inhibitor activity,protein binding,proteasome binding	Q9JMA1_K448_M1	RKQDEWIKFDDDKVS	GlyGly (K)	2.73034	1.05913e-06	9.11475e-06
Q6NZK8	Ptpdc1	RF / AL	Protein tyrosine phosphatase domain-containing protein 1	protein tyrosine phosphatase activity,protein tyrosine/serine/threonine phosphatase activity	Q6NZK8_K103_M1	PSSELLEKYRIIEQF	GlyGly (K)	3.66086	1.09101e-06	9.34222e-06
Q9CQV8	Ywhab	RF / AL	14-3-3 protein beta/alpha	transcription corepressor activity,protein binding,protein C-terminus binding,enzyme binding,protein domain specific binding,protein complex binding,histone deacetylase binding,cadherin binding,phosphoserine binding,phosphoprotein binding	Q9CQV8_K122_M1	ESKVFYLKMKGDYFR	GlyGly (K)	-0.48527	1.14561e-06	9.74521e-06
B2RSH2	Gnai1	RF / AL	Guanine nucleotide-binding protein G(i) subunit alpha-1	magnesium ion binding,G-protein coupled receptor binding,GTPase activity,signal transducer activity,protein binding,GTP binding,GDP binding,G-protein beta/gamma-subunit complex binding,G-protein coupled serotonin receptor binding,GTPase activating protein binding	B2RSH2_K180_M1	DVLRTRVKTTGIVET	GlyGly (K)	0.892021	1.21274e-06	1.02824e-05
P62761	Vsnl1	RF / AL	Visinin-like protein 1	calcium ion binding	P62761_K162_M1	FSKMDKNKDDQITLD	GlyGly (K)	-0.736206	1.2439e-06	1.0444e-05
Q91V92	Acly	RF / AL	ATP-citrate synthase	ATP citrate synthase activity,protein binding,ATP binding,metal ion binding,cofactor binding	Q91V92_K620_M1	PATVGGIKPGCFKIG	GlyGly (K)	1.85725	1.23989e-06	1.0444e-05
P13020	Gsn	RF / AL	Gelsolin	actin binding,calcium ion binding,protein binding,protein domain specific binding,myosin II binding,actin filament binding	P13020_K191_M1	VQRLFQVKGRRVVRA	GlyGly (K)	3.42013	1.26988e-06	1.06275e-05
Q6PIE5	Atp1a2	RF / AL	Sodium/potassium-transporting ATPase subunit alpha-2	sodium:potassium-exchanging ATPase activity,protein binding,chaperone binding,steroid hormone binding,ATP binding,drug binding,ATPase activity,potassium ion binding,sodium ion binding	Q6PIE5_K523_M1	STILVQGKEIPLDKE	GlyGly (K)	1.49741	1.30347e-06	1.08085e-05
E9PUL5	Prrt2	RF / AL	Proline-rich transmembrane protein 2	SH3 domain binding	E9PUL5_K227_M1	APPRVLQKLVEEDRI	GlyGly (K)	-0.412959	1.33497e-06	1.09944e-05
P70349	Hint1	RF / AL	Histidine triad nucleotide-binding protein 1	nucleotide binding,hydrolase activity	P70349_K30_M1	IRKEIPAKIIFEDDR	GlyGly (K)	3.10189	1.35282e-06	1.1106e-05
Q8BG67	Efr3a	RF / AL	Protein EFR3 homolog A	protein homodimerization activity	Q8BG67_K39_M1	LVKADMEKLTFYAVS	GlyGly (K)	3.1677	1.36855e-06	1.11526e-05
Q8CH72	Trim32	RF / AL	E3 ubiquitin-protein ligase TRIM32	RNA binding,ubiquitin-protein transferase activity,protein binding,zinc ion binding,myosin binding,translation initiation factor binding,identical protein binding,ubiquitin binding,protein self-association,ubiquitin protein ligase activity	Q8CH72_K407_M1	FNRKGFLKEIRRSPS	GlyGly (K)	0.652264	1.37144e-06	1.11526e-05
Q8C522	Endod1	RF / AL	Endonuclease domain-containing 1 protein	nucleic acid binding,endonuclease activity,metal ion binding	Q8C522_K194_M1	IPHCSEGKDLYILTG	GlyGly (K)	3.37881	1.38569e-06	1.11632e-05
Q8R001	Mapre2	RF / AL	Microtubule-associated protein RP/EB family member 2	protein binding,microtubule binding,identical protein binding	Q8R001_K137_M1	DKVIPVEKLVKGRFQ	GlyGly (K)	2.59003	1.37745e-06	1.11632e-05
P62627	Dynlrb1	RF / AL	Dynein light chain roadblock-type 1	motor activity,protein binding,identical protein binding,dynein intermediate chain binding	P62627_K9_M1	AEVEETLKRLQSQKG	GlyGly (K)	-0.64147	1.40763e-06	1.1235e-05
Q99PL6	Ubxn6	RF / AL	UBX domain-containing protein 6		Q99PL6_K257_M1	PQNLARHKQQLLDAE	GlyGly (K)	1.84313	1.40554e-06	1.1235e-05
P40142	Tkt	RF / AL	Transketolase	transketolase activity,protein homodimerization activity,metal ion binding,cofactor binding	P40142_K283_M1	SQVQSKKKILATPPQ	GlyGly (K)	1.44175	1.44464e-06	1.14246e-05
P05064	Aldoa	RF / AL	Fructose-bisphosphate aldolase A	protease binding,RNA binding,fructose-bisphosphate aldolase activity,cytoskeletal protein binding,identical protein binding,cadherin binding,fructose binding	P05064_K153_M1	AKWRCVLKIGEHTPS	GlyGly (K)	1.93778	1.46392e-06	1.15067e-05
Q91YT8	Tmem63a	RF / AL	CSC1-like protein 1	molecular_function,nucleic acid binding	Q91YT8_K220_M1	HTRSIRYKEESLVRQ	GlyGly (K)	0.430189	1.48436e-06	1.1632e-05
P46460	Nsf	RF / AL	Vesicle-fusing ATPase	SNARE binding,protein binding,ATP binding,ATPase activity,syntaxin-1 binding,protein kinase binding,syntaxin binding,PDZ domain binding,protein complex binding,ionotropic glutamate receptor binding,ATPase activity, coupled,metal ion binding	P46460_K198_M1	SSLNLIGKAKTKENR	GlyGly (K)	-1.45322	1.51624e-06	1.18459e-05
P14873	Map1b	RF / AL	Microtubule-associated protein 1B	protein binding,cytoskeletal regulatory protein binding,microtubule binding	P14873_K327_M1	INSMLQRKIAELEEE	GlyGly (K)	0.379074	1.53972e-06	1.19213e-05
Q8BTZ5	Ankrd46	RF / AL	Ankyrin repeat domain-containing protein 46		Q8BTZ5_K137_M1	SLEEQEVKGFNRGAH	GlyGly (K)	1.42099	1.6382e-06	1.25337e-05
Q99PU5	Acsbg1	RF / AL	Long-chain-fatty-acid--CoA ligase ACSBG1	long-chain fatty acid-CoA ligase activity,ATP binding,very long-chain fatty acid-CoA ligase activity,decanoate--CoA ligase activity	Q99PU5_K238_M1	IYQEPPPKKMANVYT	GlyGly (K)	2.00701	1.68152e-06	1.27894e-05
P49817	Cav1	RF / AL	Caveolin-1	receptor binding,structural molecule activity,protein binding,peptidase activator activity,enzyme binding,protein kinase binding,protein binding, bridging,protein complex scaffold,identical protein binding,ion channel binding,protein heterodimerization activity,Rac GTPase binding,nitric-oxide synthase binding,ATPase binding,inward rectifier potassium channel inhibitor activity	P49817_K39_M1	MADEVTEKQVYDAHT	GlyGly (K)	-1.12852	1.74933e-06	1.32274e-05
P84089	Erh	RF / AL	Enhancer of rudimentary homolog	RNA binding,methyl-CpG binding	P84089_K12_M1	ILLVQPTKRPEGRTY	GlyGly (K)	-0.674298	1.75633e-06	1.32416e-05
P18760	Cfl1	RF / AL	Cofilin-1	protein phosphatase binding,actin filament binding,phosphatidylinositol bisphosphate binding	P18760_K53_M1	NIILEEGKEILVGDV	GlyGly (K)	3.07722	1.77105e-06	1.33138e-05
Q9WUP7	Uchl5	RF / AL	Ubiquitin carboxyl-terminal hydrolase isozyme L5	RNA binding,thiol-dependent ubiquitin-specific protease activity,endopeptidase inhibitor activity,proteasome binding	Q9WUP7_K158_M1	FDTKTPAKEEDAFHF	GlyGly (K)	2.95868	1.80084e-06	1.34985e-05
P28474	Adh5	RF / AL	Alcohol dehydrogenase class-3	alcohol dehydrogenase (NAD) activity,fatty acid binding,zinc ion binding,formaldehyde dehydrogenase activity,protein homodimerization activity,S-(hydroxymethyl)glutathione dehydrogenase activity	P28474_K233_M1	KDKFAKAKEFGASEC	GlyGly (K)	1.65185	1.85044e-06	1.37903e-05
Q8CGK7	Gnal	RF / AL	Guanine nucleotide-binding protein G(olf) subunit alpha	G-protein coupled receptor binding,GTPase activity,signal transducer activity,GTP binding,G-protein beta/gamma-subunit complex binding,metal ion binding	Q8CGK7_K19_M1	EDQGVDEKERREANK	GlyGly (K)	-0.790998	1.8713e-06	1.38658e-05
Q6PER3	Mapre3	RF / AL	Microtubule-associated protein RP/EB family member 3	protein binding,microtubule binding,identical protein binding	Q6PER3_K229_M1	ERDFYFSKLRDIELI	GlyGly (K)	2.06374	1.9017e-06	1.40108e-05
Q920R0	Als2	RF / AL	Alsin	GTPase activator activity,protein binding,Rab guanyl-nucleotide exchange factor activity,Rab GTPase binding,Rac guanyl-nucleotide exchange factor activity,identical protein binding,protein homodimerization activity,protein serine/threonine kinase activator activity,Rac GTPase binding,guanyl-nucleotide exchange factor activity	Q920R0_K843_M1	RRLHNYAKVLLKLAT	GlyGly (K)	1.42294	1.8968e-06	1.40108e-05
P16330	Cnp	RF / AL	2',3'-cyclic-nucleotide 3'-phosphodiesterase	RNA binding,2',3'-cyclic-nucleotide 3'-phosphodiesterase activity,cyclic nucleotide binding	P16330_K370_M1	VGELPRGKLYSLGKG	GlyGly (K)	-0.473827	1.92884e-06	1.41303e-05
P17710	Hk1	RF / AL	Hexokinase-1	glucokinase activity,hexokinase activity,protein binding,ATP binding,glucose binding,fructokinase activity,mannokinase activity	P17710_K900_M1	GMAAVVEKIRENRGL	GlyGly (K)	3.05897	2.00015e-06	1.46113e-05
P63017	Hspa8	RF / AL	Heat shock cognate 71 kDa protein	G-protein coupled receptor binding,phosphatidylserine binding,RNA binding,protein binding,ATP binding,ATPase activity,enzyme binding,MHC class II protein complex binding,heat shock protein binding,ubiquitin protein ligase binding,ATPase activity, coupled,cadherin binding,unfolded protein binding,C3HC4-type RING finger domain binding	P63017_K246_M1	NHFIAEFKRKHKKDI	GlyGly (K)	3.32879	2.02742e-06	1.47687e-05
Q8C522	Endod1	RF / AL	Endonuclease domain-containing 1 protein	nucleic acid binding,endonuclease activity,metal ion binding	Q8C522_K40_M1	ECDRFFYKGTPPAGL	GlyGly (K)	2.80471	2.05627e-06	1.49369e-05
P14094	Atp1b1	RF / AL	Sodium/potassium-transporting ATPase subunit beta-1	ATPase activator activity,protein binding,protein C-terminus binding,protein kinase binding,MHC class II protein complex binding,ATPase binding,sodium:potassium-exchanging ATPase activity,ATP binding,drug binding,ATPase activity,potassium ion binding,sodium ion binding	P14094_K14_M1	KEEGSWKKFIWNSEK	GlyGly (K)	1.78638	2.11816e-06	1.53433e-05
P55088	Aqp4	RF / AL	Aquaporin-4	water channel activity	P55088_K313_M1	RGEEKKGKDSSGEVL	GlyGly (K)	-0.553439	2.15864e-06	1.55929e-05
Q02053	Uba1	RF / AL	Ubiquitin-like modifier-activating enzyme 1	RNA binding,ubiquitin activating enzyme activity,protein binding,ATP binding	Q02053_K185_M1	FCHSRGIKLVVADTR	GlyGly (K)	0.982179	2.28246e-06	1.64413e-05
Q922Y1	Ubxn1	RF / AL	UBX domain-containing protein 1	polyubiquitin binding,ubiquitin protein ligase binding,K48-linked polyubiquitin binding,ubiquitin binding,ATPase binding,K6-linked polyubiquitin binding	Q922Y1_K105_M1	MLELVAQKQREREER	GlyGly (K)	1.99899	2.39527e-06	1.7206e-05
P61982	Ywhag	RF / AL	14-3-3 protein gamma	RNA binding,actin binding,protein kinase C binding,insulin-like growth factor receptor binding,protein binding,protein domain specific binding,receptor tyrosine kinase binding	P61982_K142_M1	AEVATGEKRATVVES	GlyGly (K)	-0.427596	2.43168e-06	1.74192e-05
P51830	Adcy9	RF / AL	Adenylate cyclase type 9	adenylate cyclase activity,guanylate cyclase activity,ATP binding,metal ion binding	P51830_K321_M1	GQSIMHGKDLEVEKA	GlyGly (K)	-0.878922	2.45014e-06	1.74723e-05
Q04899	Cdk18	RF / AL	Cyclin-dependent kinase 18	ATP binding,cyclin-dependent protein serine/threonine kinase activity	Q04899_K244_M1	KILHRDLKPQNLLIN	GlyGly (K)	1.52966	2.45264e-06	1.74723e-05
Q03517	Scg2	RF / AL	Secretogranin-2	cytokine activity,chemoattractant activity	Q03517_K49_M1	LRLENVQKFPSPEMI	GlyGly (K)	2.13335	2.47306e-06	1.75215e-05
P10852	Slc3a2	RF / AL	4F2 cell-surface antigen heavy chain	RNA binding,double-stranded RNA binding,catalytic activity,protein binding,neutral amino acid transmembrane transporter activity,cadherin binding	P10852_K42_M1	KNGLVKIKVAEDETE	GlyGly (K)	-0.401989	2.48855e-06	1.7583e-05
O88704	Hcn1	RF / AL	Potassium/sodium hyperpolarization-activated cyclic nucleotide-gated channel 1	intracellular cAMP activated cation channel activity,voltage-gated sodium channel activity,voltage-gated potassium channel activity,protein binding,voltage-gated cation channel activity,cAMP binding,identical protein binding	O88704_K35_M1	TGPVAADKRLGTPPG	GlyGly (K)	-0.994601	2.53754e-06	1.78803e-05
P08226	Apoe	RF / AL	Apolipoprotein E	beta-amyloid binding,lipid transporter activity,protein binding,phospholipid binding,heparin binding,lipid binding,cholesterol binding,antioxidant activity,cholesterol transporter activity,identical protein binding,protein homodimerization activity,metal chelating activity,protein dimerization activity,tau protein binding,low-density lipoprotein particle receptor binding,phosphatidylcholine-stero…	P08226_K252_M1	HMEEVRSKMEEQTQQ	GlyGly (K)	0.447362	2.64694e-06	1.86005e-05
P08553	Nefm	RF / AL	Neurofilament medium polypeptide	structural molecule activity	P08553_K269_M1	TDISTALKEIRSQLE	GlyGly (K)	1.25326	2.68572e-06	1.88219e-05
P08553	Nefm	RF / AL	Neurofilament medium polypeptide	structural molecule activity	P08553_K305_M1	TEAAEQNKEAIRSAK	GlyGly (K)	1.43638	2.73084e-06	1.90864e-05
P59648	Fxyd7	RF / AL	FXYD domain-containing ion transport regulator 7	ion channel activity,sodium channel regulator activity,ATPase binding	P59648_K67_M1	SPTCKSCKSELPSSA	GlyGly (K)	-0.466775	2.75986e-06	1.91855e-05
Q8R3T5	Stxbp6	RF / AL	Syntaxin-binding protein 6	phosphatidylinositol-4,5-bisphosphate binding,GTP-Rho binding,cadherin binding involved in cell-cell adhesion	Q8R3T5_K138_M1	QRYLTDRKPEFINCQ	GlyGly (K)	2.56866	2.80013e-06	1.93343e-05
F8VPU2	Farp1	RF / AL	FERM, RhoGEF and pleckstrin domain-containing protein 1	cytoskeletal protein binding,Rac guanyl-nucleotide exchange factor activity,Rac GTPase binding	F8VPU2_K602_M1	KFHTNFLKEIEQRLA	GlyGly (K)	1.8989	2.83006e-06	1.94126e-05
P97427	Crmp1	RF / AL	Dihydropyrimidinase-related protein 1	hydrolase activity, acting on carbon-nitrogen (but not peptide) bonds,filamin binding,phosphoprotein binding	P97427_K511_M1	YEVPATPKHAAPAPS	GlyGly (K)	-0.657382	3.03041e-06	2.06771e-05
P54728	Rad23b	RF / AL	UV excision repair protein RAD23 homolog B	damaged DNA binding,protein binding,polyubiquitin binding	P54728_K67_M1	KEYKIDEKNFVVVMV	GlyGly (K)	2.79061	3.13432e-06	2.11628e-05
P62983	Rps27a	RF / AL	Ubiquitin-40S ribosomal protein S27a	RNA binding,structural constituent of ribosome,metal ion binding	P62983_K27_M2	SDTIENVKAKIQDKE	GlyGly (K)	1.7947	3.2041e-06	2.14569e-05
B2RSH2	Gnai1	RF / AL	Guanine nucleotide-binding protein G(i) subunit alpha-1	magnesium ion binding,G-protein coupled receptor binding,GTPase activity,signal transducer activity,protein binding,GTP binding,GDP binding,G-protein beta/gamma-subunit complex binding,G-protein coupled serotonin receptor binding,GTPase activating protein binding	B2RSH2_K29_M1	NLREDGEKAAREVKL	GlyGly (K)	-0.306583	3.22407e-06	2.14883e-05
P60843	Eif4a1	RF / AL	Eukaryotic initiation factor 4A-I	RNA binding,double-stranded RNA binding,translation initiation factor activity,ATP-dependent RNA helicase activity,protein binding,ATP binding	P60843_K381_M1	NMVTEEDKRTLRDIE	GlyGly (K)	1.7144	3.34427e-06	2.21184e-05
Q9QYB1	Clic4	RF / AL	Chloride intracellular channel protein 4	voltage-gated ion channel activity,chloride channel activity,protein binding,glutathione transferase activity	Q9QYB1_K15_M1	NGLKEEDKEPLIELF	GlyGly (K)	3.38829	3.36309e-06	2.21861e-05
Q80W47	Wipi2	RF / AL	WD repeat domain phosphoinositide-interacting protein 2	protein binding,phosphatidylinositol-5-phosphate binding,phosphatidylinositol-3-phosphate binding,phosphatidylinositol-3,5-bisphosphate binding	Q80W47_K205_M1	KLATASEKGTVIRVF	GlyGly (K)	1.29005	3.4624e-06	2.27831e-05
Q8R1X6	Spg20	RF / AL	Spartin	protein binding,ubiquitin protein ligase binding	Q8R1X6_K418_M1	PSSEEKSKELPEWSE	GlyGly (K)	1.29213	3.55039e-06	2.32438e-05
Q99LX0	Park7	RF / AL	Protein deglycase DJ-1	transcription coactivator activity,RNA binding,mRNA binding,receptor binding,copper ion binding,protein binding,transcription factor binding,peptidase activity,superoxide dismutase copper chaperone activity,oxidoreductase activity, acting on peroxide as acceptor,enzyme binding,kinase binding,cytokine binding,tyrosine 3-monooxygenase activator activity,L-dopa decarboxylase activator activity,prote…	Q99LX0_K41_M1	TVAGLAGKDPVQCSR	GlyGly (K)	1.27471	3.60703e-06	2.33779e-05
Q9CQV8	Ywhab	RF / AL	14-3-3 protein beta/alpha	transcription corepressor activity,protein binding,protein C-terminus binding,enzyme binding,protein domain specific binding,protein complex binding,histone deacetylase binding,cadherin binding,phosphoserine binding,phosphoprotein binding	Q9CQV8_K70_M1	VISSIEQKTERNEKK	GlyGly (K)	-0.415349	3.59372e-06	2.33779e-05
P62962	Pfn1	RF / AL	Profilin-1	adenyl-nucleotide exchange factor activity,RNA binding,actin binding,actin monomer binding,receptor binding,protein binding,phosphatidylinositol-4,5-bisphosphate binding,Rho GTPase binding,cadherin binding,proline-rich region binding	P62962_K54_M1	EVGVLVGKDRSSFFV	GlyGly (K)	4.05675	3.62483e-06	2.34345e-05
Q9QZ73	Dcun1d1	RF / AL	DCN1-like protein 1	ubiquitin conjugating enzyme binding,ubiquitin-like protein binding,cullin family protein binding	Q9QZ73_K149_M1	PKMEQELKEPGRFKD	GlyGly (K)	-0.276164	3.6405e-06	2.34772e-05
Q01853	Vcp	RF / AL	Transitional endoplasmic reticulum ATPase	RNA binding,protein binding,ATP binding,lipid binding,ATPase activity,protein phosphatase binding,protein domain specific binding,polyubiquitin binding,ubiquitin protein ligase binding,deubiquitinase activator activity,K48-linked polyubiquitin binding,MHC class I protein binding,identical protein binding,ADP binding,ubiquitin-like protein ligase binding,BAT3 complex binding,ubiquitin-specific pro…	Q01853_K658_M1	KSRVAILKANLRKSP	GlyGly (K)	-0.349795	3.8727e-06	2.47279e-05
P84075	Hpca	RF / AL	Neuron-specific calcium-binding protein hippocalcin	actin binding,calcium ion binding,protein binding,kinase binding,identical protein binding	P84075_K7_M1	_MGKQNSKLRPEMLQ	GlyGly (K)	2.33526	3.91213e-06	2.49181e-05
Q9CZY3	Ube2v1	RF / AL	Ubiquitin-conjugating enzyme E2 variant 1	protein binding,ubiquitin conjugating enzyme binding,ubiquitin protein ligase binding,ubiquitin protein ligase activity,ubiquitin conjugating enzyme activity	Q9CZY3_K10_M1	ATTGSGVKVPRNFRL	GlyGly (K)	1.97539	4.01028e-06	2.54805e-05
Q923T9	Camk2g	RF / AL	Calcium/calmodulin-dependent protein kinase type II subunit gamma	protein serine/threonine kinase activity,calmodulin-dependent protein kinase activity,calmodulin binding,ATP binding,protein homodimerization activity	Q923T9_K43_M1	STQEYAAKIINTKKL	GlyGly (K)	2.4474	4.05298e-06	2.56259e-05
P17879;Q61696	Hspa1b;Hspa1a	RF / AL	Heat shock 70 kDa protein 1B;Heat shock 70 kDa protein 1A	protein binding,ATP binding;RNA polymerase II transcription corepressor activity,G-protein coupled receptor binding,RNA binding,receptor binding,protein binding,ATP binding,ATPase activity,enzyme binding,heat shock protein binding,denatured protein binding,ubiquitin protein ligase binding,ATPase activity, coupled,histone deacetylase binding,protein binding involved in protein folding,cadherin bin…	P17879_K108_M1	PKVQVNYKGESRSFF	GlyGly (K)	0.405684	4.09998e-06	2.57969e-05
P17879;Q61696	Hspa1b;Hspa1a	RF / AL	Heat shock 70 kDa protein 1B;Heat shock 70 kDa protein 1A	protein binding,ATP binding;RNA polymerase II transcription corepressor activity,G-protein coupled receptor binding,RNA binding,receptor binding,protein binding,ATP binding,ATPase activity,enzyme binding,heat shock protein binding,denatured protein binding,ubiquitin protein ligase binding,ATPase activity, coupled,histone deacetylase binding,protein binding involved in protein folding,cadherin bin…	Q61696_K108_M1	PKVQVNYKGESRSFF	GlyGly (K)	0.405684	4.09998e-06	2.57969e-05
P05063	Aldoc	RF / AL	Fructose-bisphosphate aldolase C	fructose-bisphosphate aldolase activity,cytoskeletal protein binding	P05063_K42_M1	ESVGSMAKRLSQIGV	GlyGly (K)	2.8354	4.14052e-06	2.59888e-05
Q9CQM9	Glrx3	RF / AL	Glutaredoxin-3	RNA binding,protein kinase C binding,protein binding,electron carrier activity,protein disulfide oxidoreductase activity,metal ion binding,iron-sulfur cluster binding	Q9CQM9_K165_M1	EPRCGFSKQMVEILH	GlyGly (K)	4.61924	4.22999e-06	2.64221e-05
P84091	Ap2m1	RF / AL	AP-2 complex subunit mu	signal sequence binding,protein binding,lipid binding,ion channel binding,low-density lipoprotein particle receptor binding,disordered domain specific binding	P84091_K145_M1	IKSQHQTKEEQSQIT	GlyGly (K)	1.68836	4.28858e-06	2.67235e-05
Q3TAA7	Stk11ip	RF / AL	Serine/threonine-protein kinase 11-interacting protein	protein kinase binding	Q3TAA7_K283_M1	WLLAELRKLYLEGNP	GlyGly (K)	1.60704	4.35218e-06	2.70546e-05
Q7TQF7	Amph	RF / AL	Amphiphysin	protein binding,phospholipid binding	Q7TQF7_K215_M1	NVSSLEAKFHKEIAV	GlyGly (K)	1.77049	4.38551e-06	2.71965e-05
O70166	Stmn3	RF / AL	Stathmin-3	protein binding,tubulin binding,protein domain specific binding	O70166_K9_M1	ASTVSAYKEKMKELS	GlyGly (K)	-0.771298	4.51846e-06	2.79539e-05
Q7TMY8	Huwe1	RF / AL	E3 ubiquitin-protein ligase HUWE1	DNA binding,RNA binding,ubiquitin-protein transferase activity,ubiquitin protein ligase activity	Q7TMY8_K3345_M1	DTLIQLAKVFPSHFT	GlyGly (K)	1.75659	4.53323e-06	2.79784e-05
Q64514	Tpp2	RF / AL	Tripeptidyl-peptidase 2	aminopeptidase activity,serine-type endopeptidase activity,tripeptidyl-peptidase activity,peptide binding	Q64514_K19_M1	FHGLLPKKETGASSF	GlyGly (K)	1.62177	4.70768e-06	2.88485e-05
NaN	NaN	RF / AL	SWISS-PROT:P01966 (Bos taurus) Hemoglobin subunit alpha		P01966_K17_M1	NVKAAWGKVGGHAAE	GlyGly (K)	4.05812	4.96956e-06	3.03813e-05
Q6GSS7	Hist2h2aa1	RF / AL	Histone H2A type 2-A	DNA binding,protein heterodimerization activity	Q6GSS7_K96_M1	RNDEELNKLLGKVTI	GlyGly (K)	1.27274	4.99713e-06	3.04384e-05
Q8CC35	Synpo	RF / AL	Synaptopodin	actin binding	Q8CC35_K808_M1	LYALSPVKEPAKASS	GlyGly (K)	-0.787996	5.02525e-06	3.05054e-05
Q68FD5	Cltc	RF / AL	Clathrin heavy chain 1	RNA binding,double-stranded RNA binding,structural molecule activity,protein binding,protein kinase binding,clathrin light chain binding,disordered domain specific binding	Q68FD5_K43_M1	KFICIREKVGEQAQV	GlyGly (K)	1.6464	5.10625e-06	3.09245e-05
Q5SYD0	Myo1d	RF / AL	Unconventional myosin-Id	microfilament motor activity,protein binding,calmodulin binding,ATP binding,protein domain specific binding,actin-dependent ATPase activity,calcium-dependent protein binding,actin filament binding	Q5SYD0_K366_M1	INDIIEVKNYDTTIH	GlyGly (K)	1.31122	5.13248e-06	3.09519e-05
Q01853	Vcp	RF / AL	Transitional endoplasmic reticulum ATPase	RNA binding,protein binding,ATP binding,lipid binding,ATPase activity,protein phosphatase binding,protein domain specific binding,polyubiquitin binding,ubiquitin protein ligase binding,deubiquitinase activator activity,K48-linked polyubiquitin binding,MHC class I protein binding,identical protein binding,ADP binding,ubiquitin-like protein ligase binding,BAT3 complex binding,ubiquitin-specific pro…	Q01853_K217_M1	RKQLAQIKEMVELPL	GlyGly (K)	1.52079	5.19898e-06	3.11939e-05
Q9QYS2	Grm3	RF / AL	Metabotropic glutamate receptor 3	group II metabotropic glutamate receptor activity,calcium channel regulator activity	Q9QYS2_K832_M1	IVLFQPQKNVVTHRL	GlyGly (K)	1.6391	5.2166e-06	3.12271e-05
Q80UP5	Ankrd13a	RF / AL	Ankyrin repeat domain-containing protein 13A	molecular_function	Q80UP5_K247_M1	NVAFERTKSGFWGWR	GlyGly (K)	2.31031	5.24026e-06	3.12963e-05
Q3UR70	Tgfbrap1	RF / AL	Transforming growth factor-beta receptor-associated protein 1	transforming growth factor beta receptor binding,SMAD binding	Q3UR70_K334_M1	EEALVLAKGARRNIP	GlyGly (K)	2.02248	5.25793e-06	3.13295e-05
Q9QZ73	Dcun1d1	RF / AL	DCN1-like protein 1	ubiquitin conjugating enzyme binding,ubiquitin-like protein binding,cullin family protein binding	Q9QZ73_K143_M1	KLKAQIPKMEQELKE	GlyGly (K)	-1.21569	5.39983e-06	3.20274e-05
P31650	Slc6a11	RF / AL	Sodium- and chloride-dependent GABA transporter 3	transporter activity,neurotransmitter:sodium symporter activity,gamma-aminobutyric acid:sodium symporter activity,neurotransmitter binding	P31650_K612_M1	NDCEAKVKGDGTISA	GlyGly (K)	-0.685825	5.53514e-06	3.26801e-05
G5E829	Atp2b1	RF / AL	Plasma membrane calcium-transporting ATPase 1	calcium-transporting ATPase activity,protein binding,calmodulin binding,ATP binding,calcium ion transmembrane transporter activity,PDZ domain binding,metal ion binding	G5E829_K324_M1	IENRNKAKAQDGAAM	GlyGly (K)	-0.739781	5.76488e-06	3.39589e-05
P70168	Kpnb1	RF / AL	Importin subunit beta-1	RNA binding,protein binding,nuclear localization sequence binding,Ran GTPase binding,protein transporter activity,enzyme binding,protein domain specific binding,Hsp90 protein binding	P70168_K62_M1	VAAGLQIKNSLTSKD	GlyGly (K)	2.04738	5.79005e-06	3.40297e-05
Q91W53	Golga7	RF / AL	Golgin subfamily A member 7	protein-cysteine S-palmitoyltransferase activity	Q91W53_K92_M2	HYEKVLKKVSKYIQE	GlyGly (K)	1.34287	5.86972e-06	3.42643e-05
Q91W53	Golga7	RF / AL	Golgin subfamily A member 7	protein-cysteine S-palmitoyltransferase activity	Q91W53_K95_M2	KVLKKVSKYIQEQNE	GlyGly (K)	1.34287	5.86972e-06	3.42643e-05
Q99JY8	Ppap2b	RF / AL	Lipid phosphate phosphohydrolase 3	integrin binding,phosphatidate phosphatase activity,sphingosine-1-phosphate phosphatase activity,lipid phosphatase activity	Q99JY8_K8_M1	MQSYKYDKAIVPESK	GlyGly (K)	-0.334503	5.92673e-06	3.45192e-05
P14824	Anxa6	RF / AL	Annexin A6	calcium ion binding,GTP binding,calcium-dependent phospholipid binding,lipid binding,ligand-gated ion channel activity,cholesterol binding,protein homodimerization activity,calcium-dependent protein binding	P14824_K3_M1	_____MAKIAQGAMY	GlyGly (K)	-0.719135	5.96699e-06	3.45345e-05
P35803	Gpm6b	RF / AL	Neuronal membrane glycoprotein M6-b		P35803_K298_M1	AYLKDASKMQAYQDI	GlyGly (K)	-1.07124	5.95661e-06	3.45345e-05
Q9CQ92	Fis1	RF / AL	Mitochondrial fission 1 protein	receptor binding,protein complex binding	Q9CQ92_K15_M1	LVSVEDLKNFERKFQ	GlyGly (K)	1.79763	5.96942e-06	3.45345e-05
P48774	Gstm5	RF / AL	Glutathione S-transferase Mu 5	glutathione transferase activity,protein binding,enzyme binding,identical protein binding,protein homodimerization activity,glutathione binding	P48774_K196_M1	CRFEALEKIAAFLQS	GlyGly (K)	3.11899	6.20038e-06	3.57109e-05
Q80TE7	Lrrc7	RF / AL	Leucine-rich repeat-containing protein 7		Q80TE7_K418_M1	TEAHPETKQRVLTNY	GlyGly (K)	-0.60573	6.45341e-06	3.65976e-05
Q6X893	Slc44a1	RF / AL	Choline transporter-like protein 1	choline transmembrane transporter activity	Q6X893_K18_M1	QSSKREWKPLEDRSC	GlyGly (K)	2.42507	6.81642e-06	3.84875e-05
P32848	Pvalb	RF / AL	Parvalbumin alpha	calcium ion binding,protein homodimerization activity,protein heterodimerization activity	P32848_K46_M1	KNPDEVKKVFHILDK	GlyGly (K)	2.07967	6.90858e-06	3.8754e-05
Q7TPM6	Fsd1	RF / AL	Fibronectin type III and SPRY domain-containing protein 1		Q7TPM6_K214_M1	FEGPPRLKEDHPWMV	GlyGly (K)	1.18633	6.90323e-06	3.8754e-05
P16125	Ldhb	RF / AL	L-lactate dehydrogenase B chain	L-lactate dehydrogenase activity,kinase binding,identical protein binding,NAD binding	P16125_K319_M1	DEVAQLRKSADTLWD	GlyGly (K)	2.04669	6.9421e-06	3.88577e-05
Q9Z1B3	Plcb1	RF / AL	1-phosphatidylinositol 4,5-bisphosphate phosphodiesterase beta-1	phosphatidylinositol phospholipase C activity,signal transducer activity,GTPase activator activity,calcium ion binding,protein binding,calmodulin binding,lamin binding,phosphatidylinositol-4,5-bisphosphate binding,enzyme binding,protein homodimerization activity	Q9Z1B3_K840_M1	EDEEEVKKEADPGET	GlyGly (K)	-0.415722	7.10331e-06	3.94188e-05
Q64331	Myo6	RF / AL	Unconventional myosin-VI	motor activity,protein binding,calmodulin binding,ATP binding,cadherin binding,actin filament binding	Q64331_K262_M1	ASEDIREKLHLSSPD	GlyGly (K)	1.91476	7.18911e-06	3.95554e-05
Q80U28	Madd	RF / AL	MAP kinase-activating death domain protein	Rab guanyl-nucleotide exchange factor activity	Q80U28_K540_M1	RQTPFAEKLARTQAV	GlyGly (K)	3.13585	7.17535e-06	3.95554e-05
P20917	Mag	RF / AL	Myelin-associated glycoprotein	receptor binding,protein binding,protein kinase binding,carbohydrate binding,sialic acid binding,protein homodimerization activity,Requires Ontology	P20917_K539_M2	YITQTRRKKNVTESS	GlyGly (K)	0.768446	7.26454e-06	3.9801e-05
P20917	Mag	RF / AL	Myelin-associated glycoprotein	receptor binding,protein binding,protein kinase binding,carbohydrate binding,sialic acid binding,protein homodimerization activity,Requires Ontology	P20917_K540_M2	ITQTRRKKNVTESSS	GlyGly (K)	0.768446	7.26454e-06	3.9801e-05
Q5SYD0	Myo1d	RF / AL	Unconventional myosin-Id	microfilament motor activity,protein binding,calmodulin binding,ATP binding,protein domain specific binding,actin-dependent ATPase activity,calcium-dependent protein binding,actin filament binding	Q5SYD0_K767_M1	VKWPTPPKVLRRFEE	GlyGly (K)	3.19423	7.39749e-06	4.04438e-05
P48774	Gstm5	RF / AL	Glutathione S-transferase Mu 5	glutathione transferase activity,protein binding,enzyme binding,identical protein binding,protein homodimerization activity,glutathione binding	P48774_K176_M1	QNRIFEPKCLDEFPN	GlyGly (K)	2.07309	7.45667e-06	4.05957e-05
P05132	Prkaca	RF / AL	cAMP-dependent protein kinase catalytic subunit alpha	magnesium ion binding,protein kinase activity,protein serine/threonine kinase activity,cAMP-dependent protein kinase activity,protein serine/threonine/tyrosine kinase activity,protein binding,ATP binding,protein kinase binding,protein domain specific binding,manganese ion binding,ubiquitin protein ligase binding,protein kinase A regulatory subunit binding	P05132_K286_M1	TKRFGNLKNGVNDIK	GlyGly (K)	2.00231	7.53247e-06	4.08364e-05
Q3U1J4	Ddb1	RF / AL	DNA damage-binding protein 1	damaged DNA binding,protein binding,protein complex binding	Q3U1J4_K1121_M1	YDDGSGMKREATADD	GlyGly (K)	-0.459258	7.52868e-06	4.08364e-05
O88543	Cops3	RF / AL	COP9 signalosome complex subunit 3	protein binding	O88543_K281_M1	ELRNLVSKHSETFTR	GlyGly (K)	1.94955	7.69869e-06	4.15633e-05
Q9CTG6	Atp13a2	RF / AL	Probable cation-transporting ATPase 13A2	calcium-transporting ATPase activity,ATP binding,metal ion binding,phosphatidic acid binding,phosphatidylinositol-3,5-bisphosphate binding	Q9CTG6_K155_M1	LHRQEEAKQVLRYYV	GlyGly (K)	0.713819	7.85243e-06	4.2305e-05
Q8CHC4	Synj1	RF / AL	Synaptojanin-1	RNA binding,phosphatidylinositol-3-phosphatase activity,phosphatidylinositol-4,5-bisphosphate 5-phosphatase activity,protein binding,phosphatidylinositol phosphate 5-phosphatase activity,phosphatidylinositol-4-phosphate phosphatase activity	Q8CHC4_K577_M1	GIQEFQDKRSKPTDI	GlyGly (K)	-0.661696	8.13255e-06	4.3542e-05
P68372	Tubb4b	RF / AL	Tubulin beta-4B chain	double-stranded RNA binding,GTPase activity,structural constituent of cytoskeleton,GTP binding	P68372_K216_M1	DICFRTLKLTTPTYG	GlyGly (K)	2.00873	8.21245e-06	4.37884e-05
Q80TJ1	Cadps	RF / AL	Calcium-dependent secretion activator 1	protein binding,lipid binding,protein kinase binding,metal ion binding	Q80TJ1_K785_M1	KERFEEIKERLRVLL	GlyGly (K)	1.10503	8.20129e-06	4.37884e-05
B2RSH2	Gnai1	RF / AL	Guanine nucleotide-binding protein G(i) subunit alpha-1	magnesium ion binding,G-protein coupled receptor binding,GTPase activity,signal transducer activity,protein binding,GTP binding,GDP binding,G-protein beta/gamma-subunit complex binding,G-protein coupled serotonin receptor binding,GTPase activating protein binding	B2RSH2_K248_M1	NRMHESMKLFDSICN	GlyGly (K)	-1.28463	8.28096e-06	4.39724e-05
Q9CQI3	Gmfb	RF / AL	Glia maturation factor beta	actin binding,growth factor activity,Arp2/3 complex binding	Q9CQI3_K35_M1	HNAAIIMKIDKDERL	GlyGly (K)	1.14137	8.36609e-06	4.42524e-05
P63141	Kcna2	RF / AL	Potassium voltage-gated channel subfamily A member 2	voltage-gated potassium channel activity,delayed rectifier potassium channel activity,protein binding,outward rectifier potassium channel activity,kinesin binding	P63141_K134_M1	REDEGYIKEEERPLP	GlyGly (K)	2.76964	8.44612e-06	4.44841e-05
P17742	Ppia	RF / AL	Peptidyl-prolyl cis-trans isomerase A	RNA binding,peptidyl-prolyl cis-trans isomerase activity,cyclosporin A binding	P17742_K31_M1	LFADKVPKTAENFRA	GlyGly (K)	3.90747	8.64517e-06	4.52559e-05
P70297	Stam	RF / AL	Signal transducing adapter molecule 1	protein binding	P70297_K162_M1	ASPALVAKDPGTVAT	GlyGly (K)	-0.375621	8.64517e-06	4.52559e-05
Q6PD24	Ankrd13d	RF / AL	Ankyrin repeat domain-containing protein 13D	molecular_function	Q6PD24_K409_M1	LPPGFPVKIEIPLFH	GlyGly (K)	3.34182	8.80824e-06	4.60164e-05
P55012	Slc12a2	RF / AL	Solute carrier family 12 member 2	protein binding,ammonium transmembrane transporter activity,cation:chloride symporter activity,protein kinase binding	P55012_K245_M1	ELHDELEKEPFEDGF	GlyGly (K)	2.45991	8.83115e-06	4.6043e-05
Q8CDN6	Txnl1	RF / AL	Thioredoxin-like protein 1	thioredoxin-disulfide reductase activity,protein disulfide oxidoreductase activity,disulfide oxidoreductase activity,oxidoreductase activity, acting on a sulfur group of donors, disulfide as acceptor,protein-disulfide reductase activity	Q8CDN6_K102_M1	DAVGLEEKIKQHLEN	GlyGly (K)	0.920169	9.02542e-06	4.69613e-05
Q9CWM4	Pfdn1	RF / AL	Prefoldin subunit 1	protein binding involved in protein folding,unfolded protein binding	Q9CWM4_K106_M1	SYLERSVKEAEDNIR	GlyGly (K)	-0.873136	9.08317e-06	4.71668e-05
P28652	Camk2b	RF / AL	Calcium/calmodulin-dependent protein kinase type II subunit beta	protein serine/threonine kinase activity,calmodulin-dependent protein kinase activity,protein binding,calmodulin binding,ATP binding,protein homodimerization activity	P28652_K147_M1	ENLLLASKCKGAAVK	GlyGly (K)	2.12792	9.13811e-06	4.72427e-05
P62983	Rps27a	RF / AL	Ubiquitin-40S ribosomal protein S27a	RNA binding,structural constituent of ribosome,metal ion binding	P62983_K33_M1	VKAKIQDKEGIPPDQ	GlyGly (K)	1.88087	9.17085e-06	4.72427e-05
Q811U4	Mfn1	RF / AL	Mitofusin-1	GTPase activity,protein binding,GTP binding	Q811U4_K395_M1	NLLTLDVKKKIKEVT	GlyGly (K)	1.9537	9.15418e-06	4.72427e-05
P43006	Slc1a2	RF / AL	Excitatory amino acid transporter 2	L-glutamate transmembrane transporter activity,high-affinity glutamate transmembrane transporter activity,anion transmembrane transporter activity,glutamate:sodium symporter activity	P43006_K525_M1	TQSIYDDKNHRESNS	GlyGly (K)	-0.757844	9.23817e-06	4.74211e-05
P56564	Slc1a3	RF / AL	Excitatory amino acid transporter 1	L-glutamate transmembrane transporter activity,high-affinity glutamate transmembrane transporter activity,protein binding,acidic amino acid transmembrane transporter activity,glutamate:sodium symporter activity,glutamate binding,amino acid binding	P56564_K520_M1	VIEENEMKKPYQLIA	GlyGly (K)	-1.02624	9.5043e-06	4.83821e-05
Q01730	Rsu1	RF / AL	Ras suppressor protein 1	molecular_function	Q01730_K158_M1	PDIGKLTKLQILSLR	GlyGly (K)	2.92154	9.48666e-06	4.83821e-05
P10126	Eef1a1	RF / AL	Elongation factor 1-alpha 1	tRNA binding,RNA binding,translation elongation factor activity,GTPase activity,protein binding,GTP binding,protein kinase binding	P10126_K165_M1	TEPPYSQKRYEEIVK	GlyGly (K)	0.447962	9.67807e-06	4.88989e-05
P54728	Rad23b	RF / AL	UV excision repair protein RAD23 homolog B	damaged DNA binding,protein binding,polyubiquitin binding	P54728_K36_M1	KIESEKGKDAFPVAG	GlyGly (K)	-0.282272	9.62947e-06	4.88989e-05
P56399	Usp5	RF / AL	Ubiquitin carboxyl-terminal hydrolase 5	thiol-dependent ubiquitin-specific protease activity,protein binding,zinc ion binding,ubiquitin binding	P56399_K586_M1	GLDWVPKKLDVSIEM	GlyGly (K)	1.77813	9.79371e-06	4.93694e-05
P28230	Gjb1	RF / AL	Gap junction beta-1 protein	gap junction channel activity,protein homodimerization activity	P28230_K121_M1	PLHLEEVKRHKVHIS	GlyGly (K)	0.528448	9.94997e-06	4.98655e-05
Q02053	Uba1	RF / AL	Ubiquitin-like modifier-activating enzyme 1	RNA binding,ubiquitin activating enzyme activity,protein binding,ATP binding	Q02053_K806_M1	FTPKSGVKIHVSDQE	GlyGly (K)	1.34631	9.93115e-06	4.98655e-05
P60904	Dnajc5	RF / AL	DnaJ homolog subfamily C member 5	glycoprotein binding,protein binding,ATP-dependent protein binding	P60904_K41_M1	SYRKLALKYHPDKNP	GlyGly (K)	-0.286641	1.03143e-05	5.15916e-05
Q3UPL0	Sec31a	RF / AL	Protein transport protein Sec31A	calcium-dependent protein binding	Q3UPL0_K728_M1	EKVVILRKAVQLTQA	GlyGly (K)	1.18652	1.06259e-05	5.29451e-05
Q8VDN2	Atp1a1	RF / AL	Sodium/potassium-transporting ATPase subunit alpha-1	sodium:potassium-exchanging ATPase activity,protein binding,ATP binding,phosphatase activity,protein kinase binding,protein domain specific binding,ankyrin binding,potassium ion binding,sodium ion binding,ADP binding,phosphatidylinositol 3-kinase binding,chaperone binding,steroid hormone binding	Q8VDN2_K625_M1	GDHPITAKAIAKGVG	GlyGly (K)	0.821154	1.06666e-05	5.30459e-05
P40142	Tkt	RF / AL	Transketolase	transketolase activity,protein homodimerization activity,metal ion binding,cofactor binding	P40142_K102_M1	AELLNLRKISSDLDG	GlyGly (K)	1.60229	1.11518e-05	5.53524e-05
O88738	Birc6	RF / AL	Baculoviral IAP repeat-containing protein 6	ubiquitin-protein transferase activity,cysteine-type endopeptidase inhibitor activity,protein binding,ubiquitin conjugating enzyme activity	O88738_K2293_M1	SNKGSSYKLLVEQAK	GlyGly (K)	-0.619156	1.12345e-05	5.5656e-05
P06837	Gap43	RF / AL	Neuromodulin	phosphatidylserine binding,calmodulin binding,lysophosphatidic acid binding,phosphatidylinositol phosphate binding	P06837_K67_M1	PAAEAEAKEKDDAPV	GlyGly (K)	-0.597442	1.16038e-05	5.73756e-05
P06837	Gap43	RF / AL	Neuromodulin	phosphatidylserine binding,calmodulin binding,lysophosphatidic acid binding,phosphatidylinositol phosphate binding	P06837_K69_M1	AEAEAKEKDDAPVAD	GlyGly (K)	-0.326116	1.16286e-05	5.73883e-05
G5E829	Atp2b1	RF / AL	Plasma membrane calcium-transporting ATPase 1	calcium-transporting ATPase activity,protein binding,calmodulin binding,ATP binding,calcium ion transmembrane transporter activity,PDZ domain binding,metal ion binding	G5E829_K1134_M1	SLYEGLEKPESRSSI	GlyGly (K)	-0.410134	1.18027e-05	5.81367e-05
P32037	Slc2a3	RF / AL	Solute carrier family 2, facilitated glucose transporter member 3	glucose transmembrane transporter activity,glucose binding,dehydroascorbic acid transporter activity,D-glucose transmembrane transporter activity	P32037_K217_M1	RFLLINKKEEDQATE	GlyGly (K)	1.46797	1.1946e-05	5.87306e-05
Q8R4V2	Dusp15	RF / AL	Dual specificity protein phosphatase 15	protein tyrosine phosphatase activity,protein tyrosine/serine/threonine phosphatase activity,phosphatase activity	Q8R4V2_K145_M1	FGWANSQKLRRQLEE	GlyGly (K)	1.94937	1.20396e-05	5.89667e-05
P35802	Gpm6a	RF / AL	Neuronal membrane glycoprotein M6-a	calcium channel activity	P35802_K257_M1	KYEDIKSKEEQELHD	GlyGly (K)	-0.455855	1.21459e-05	5.92707e-05
P35803	Gpm6b	RF / AL	Neuronal membrane glycoprotein M6-b		P35803_K321_M1	QDIQSRSKEQLNSYT	GlyGly (K)	-1.12975	1.21491e-05	5.92707e-05
Q9WUB3	Pygm	RF / AL	Glycogen phosphorylase, muscle form	nucleotide binding,glycogen phosphorylase activity,pyridoxal phosphate binding	Q9WUB3_K295_M1	EGKELRLKQEYFVVA	GlyGly (K)	1.69921	1.21704e-05	5.92707e-05
O08599	Stxbp1	RF / AL	Syntaxin-binding protein 1	RNA binding,protein binding,syntaxin-1 binding,protein kinase binding,protein domain specific binding,syntaxin binding,identical protein binding,phospholipase binding,protein N-terminus binding	O08599_K165_M1	SPHKAQMKNPILERL	GlyGly (K)	3.92466	1.23167e-05	5.98704e-05
P40142	Tkt	RF / AL	Transketolase	transketolase activity,protein homodimerization activity,metal ion binding,cofactor binding	P40142_K543_M1	TIKPLDRKLILDSAR	GlyGly (K)	1.95399	1.243e-05	6.03075e-05
Q6P1F6	Ppp2r2a	RF / AL	Serine/threonine-protein phosphatase 2A 55 kDa regulatory subunit B alpha isoform	protein serine/threonine phosphatase activity,protein phosphatase regulator activity,protein complex binding,tau protein binding,protein phosphatase 2A binding	Q6P1F6_K267_M1	ALCDRHSKLFEEPED	GlyGly (K)	2.90109	1.24557e-05	6.03192e-05
P05063	Aldoc	RF / AL	Fructose-bisphosphate aldolase C	fructose-bisphosphate aldolase activity,cytoskeletal protein binding	P05063_K101_M1	FVRTIQDKGILVGIK	GlyGly (K)	1.06162	1.25041e-05	6.04404e-05
P60867	Rps20	RF / AL	40S ribosomal protein S20	RNA binding,structural constituent of ribosome	P60867_K4_M1	____MAFKDTGKTPV	GlyGly (K)	-0.844771	1.26471e-05	6.10178e-05
P06837	Gap43	RF / AL	Neuromodulin	phosphatidylserine binding,calmodulin binding,lysophosphatidic acid binding,phosphatidylinositol phosphate binding	P06837_K125_M1	DAAPSEEKAGSAETE	GlyGly (K)	-0.335935	1.30355e-05	6.27744e-05
Q8K3H0	Appl1	RF / AL	DCC-interacting protein 13-alpha	protein binding,identical protein binding,protein kinase B binding	Q8K3H0_K63_M1	AATHLTSKLLKEYEK	GlyGly (K)	1.3931	1.31686e-05	6.31665e-05
Q9ERD7	Tubb3	RF / AL	Tubulin beta-3 chain	GTPase activity,structural constituent of cytoskeleton,protein binding,GTP binding,peptide binding	Q9ERD7_K216_M1	DICFRTLKLATPTYG	GlyGly (K)	1.85982	1.31814e-05	6.31665e-05
Q9Z351	Kcnq2	RF / AL	Potassium voltage-gated channel subfamily KQT member 2	voltage-gated ion channel activity,voltage-gated potassium channel activity,calmodulin binding,ankyrin binding	Q9Z351_K644_M1	KQVLSMEKKLDFLVS	GlyGly (K)	0.422687	1.31902e-05	6.31665e-05
Q91VK4	Itm2c	RF / AL	Integral membrane protein 2C	beta-amyloid binding,ATP binding	Q91VK4_K14_M2	QPAVAGIKADKADKA	GlyGly (K)	-0.567559	1.35686e-05	6.47387e-05
P62482	Kcnab2	RF / AL	Voltage-gated potassium channel subunit beta-2	aldo-keto reductase (NADP) activity,voltage-gated potassium channel activity,protein binding,potassium channel regulator activity	P62482_K290_M1	RRQQAKLKELQAIAE	GlyGly (K)	-0.423186	1.3656e-05	6.50358e-05
P00920	Ca2	RF / AL	Carbonic anhydrase 2	arylesterase activity,carbonate dehydratase activity,zinc ion binding	P00920_K57_M1	SYDKAASKSIVNNGH	GlyGly (K)	1.7635	1.39277e-05	6.62077e-05
P08553	Nefm	RF / AL	Neurofilament medium polypeptide	structural molecule activity	P08553_K465_M1	ETKVEDEKSEMEETL	GlyGly (K)	1.62184	1.39803e-05	6.6336e-05
Q61753	Phgdh	RF / AL	D-3-phosphoglycerate dehydrogenase	phosphoglycerate dehydrogenase activity,NAD binding	Q61753_K394_M1	DVNLVNAKLLVKEAG	GlyGly (K)	2.33183	1.40232e-05	6.64174e-05
P16330	Cnp	RF / AL	2',3'-cyclic-nucleotide 3'-phosphodiesterase	RNA binding,2',3'-cyclic-nucleotide 3'-phosphodiesterase activity,cyclic nucleotide binding	P16330_K385_M1	RWMLSLTKKMEVKAI	GlyGly (K)	0.86631	1.44942e-05	6.81492e-05
P17182	Eno1	RF / AL	Alpha-enolase	magnesium ion binding,transcriptional repressor activity, RNA polymerase II core promoter proximal region sequence-specific binding,RNA binding,phosphopyruvate hydratase activity,protein homodimerization activity,cadherin binding,protein heterodimerization activity,GTPase binding	P17182_K60_M1	DKTRFMGKGVSQAVE	GlyGly (K)	-0.494776	1.44705e-05	6.81492e-05
Q5SYD0	Myo1d	RF / AL	Unconventional myosin-Id	microfilament motor activity,protein binding,calmodulin binding,ATP binding,protein domain specific binding,actin-dependent ATPase activity,calcium-dependent protein binding,actin filament binding	Q5SYD0_K922_M1	QLVVFHTKDNKDLIV	GlyGly (K)	-0.508797	1.44705e-05	6.81492e-05
P31648	Slc6a1	RF / AL	Sodium- and chloride-dependent GABA transporter 1	neurotransmitter:sodium symporter activity,gamma-aminobutyric acid:sodium symporter activity,metal ion binding	P31648_K26_M1	EAPVASDKPKTLVVK	GlyGly (K)	0.429043	1.45986e-05	6.85152e-05
P60766	Cdc42	RF / AL	Cell division control protein 42 homolog	GTPase activity,protein binding,GTP binding,protein kinase binding,GTP-dependent protein binding,mitogen-activated protein kinase kinase kinase binding,thioesterase binding,GBD domain binding,apolipoprotein A-I receptor binding,identical protein binding,Rho GDP-dissociation inhibitor binding,ubiquitin protein ligase activity	P60766_K135_M1	KLAKNKQKPITPETA	GlyGly (K)	-1.21325	1.46814e-05	6.8779e-05
Q9QYB1	Clic4	RF / AL	Chloride intracellular channel protein 4	voltage-gated ion channel activity,chloride channel activity,protein binding,glutathione transferase activity	Q9QYB1_K60_M1	SVTTVDLKRKPADLQ	GlyGly (K)	1.76931	1.48151e-05	6.90779e-05
Q9WTU3	Scn8a	RF / AL	Sodium channel protein type 8 subunit alpha	voltage-gated sodium channel activity,protein binding,ATP binding	Q9WTU3_K1039_M1	LDELYEKKANCIANH	GlyGly (K)	1.07467	1.48253e-05	6.90779e-05
P21447	Abcb1a	RF / AL	Multidrug resistance protein 1A	ATP binding,xenobiotic-transporting ATPase activity,ATPase activity, coupled,phosphatidylcholine-translocating ATPase activity,phosphatidylethanolamine-translocating ATPase activity,ceramide-translocating ATPase activity	P21447_K414_M1	KGLNLKVKSGQTVAL	GlyGly (K)	1.07591	1.49857e-05	6.95745e-05
Q91YR1	Twf1	RF / AL	Twinfilin-1	actin monomer binding,protein tyrosine kinase activity,ATP binding,phosphatidylinositol-4,5-bisphosphate binding,protein complex binding,cadherin binding	Q91YR1_K135_M1	DVSLHGYKKYLLSQS	GlyGly (K)	2.48701	1.53694e-05	7.11822e-05
P68254	Ywhaq	RF / AL	14-3-3 protein theta	protein binding,protein C-terminus binding,protein domain specific binding,ion channel binding,protein N-terminus binding,14-3-3 protein binding	P68254_K9_M1	EKTELIQKAKLAEQA	GlyGly (K)	-0.344788	1.59683e-05	7.37395e-05
Q8VDQ8	Sirt2	RF / AL	NAD-dependent protein deacetylase sirtuin-2	chromatin binding,histone deacetylase activity,protein binding,transcription factor binding,zinc ion binding,NAD-dependent histone deacetylase activity,protein deacetylase activity,NAD-dependent protein deacetylase activity,histone acetyltransferase binding,histone deacetylase binding,tubulin deacetylase activity,ubiquitin binding,NAD-dependent histone deacetylase activity (H4-K16 specific),beta-…	Q8VDQ8_K126_M1	FEISYFKKHPEPFFA	GlyGly (K)	0.829943	1.64364e-05	7.54966e-05
P06837	Gap43	RF / AL	Neuromodulin	phosphatidylserine binding,calmodulin binding,lysophosphatidic acid binding,phosphatidylinositol phosphate binding	P06837_K104_M1	PKAEEPSKAGDAPSE	GlyGly (K)	-0.535624	1.6536e-05	7.58194e-05
G5E829	Atp2b1	RF / AL	Plasma membrane calcium-transporting ATPase 1	calcium-transporting ATPase activity,protein binding,calmodulin binding,ATP binding,calcium ion transmembrane transporter activity,PDZ domain binding,metal ion binding	G5E829_K256_M1	HVKKSLDKDPLLLSG	GlyGly (K)	1.01194	1.68594e-05	7.71654e-05
P99024	Tubb5	RF / AL	Tubulin beta-5 chain	GTPase activity,structural constituent of cytoskeleton,GTP binding,protein domain specific binding,ubiquitin protein ligase binding,protein complex binding,GTPase activating protein binding,MHC class I protein binding	P99024_K58_M1	YNEATGGKYVPRAIL	GlyGly (K)	0.806338	1.69852e-05	7.74491e-05
P20152	Vim	RF / AL	Vimentin	glycoprotein binding,double-stranded RNA binding,structural molecule activity,structural constituent of cytoskeleton,structural constituent of eye lens,protein binding,protein C-terminus binding,identical protein binding,scaffold protein binding,keratin filament binding	P20152_K334_M1	TCEVDALKGTNESLE	GlyGly (K)	2.03169	1.72915e-05	7.83115e-05
P49615	Cdk5	RF / AL	Cyclin-dependent-like kinase 5	p53 binding,protein kinase activity,protein serine/threonine kinase activity,cyclin-dependent protein serine/threonine kinase activity,ErbB-2 class receptor binding,protein binding,ATP binding,cytoskeletal protein binding,kinase activity,protein kinase binding,acetylcholine receptor activator activity,ErbB-3 class receptor binding,ephrin receptor binding,tau-protein kinase activity	P49615_K33_M1	THEIVALKRVRLDDD	GlyGly (K)	0.657354	1.79545e-05	8.10304e-05
Q3TDN2	Faf2	RF / AL	FAS-associated factor 2	ubiquitin protein ligase binding,lipase binding,ubiquitin binding,lipase inhibitor activity	Q3TDN2_K367_M1	ESVKIIFKLPNDSRV	GlyGly (K)	0.981047	1.81317e-05	8.16874e-05
Q04899	Cdk18	RF / AL	Cyclin-dependent kinase 18	ATP binding,cyclin-dependent protein serine/threonine kinase activity	Q04899_K150_M1	TENLVALKEIRLEHE	GlyGly (K)	1.45295	1.84588e-05	8.30163e-05
P06837	Gap43	RF / AL	Neuromodulin	phosphatidylserine binding,calmodulin binding,lysophosphatidic acid binding,phosphatidylinositol phosphate binding	P06837_K19_M1	EKNDEDQKIEQDGVK	GlyGly (K)	-0.900762	1.87382e-05	8.39809e-05
P16388	Kcna1	RF / AL	Potassium voltage-gated channel subfamily A member 1	voltage-gated potassium channel activity,delayed rectifier potassium channel activity,disordered domain specific binding	P16388_K490_M1	QNCVNKSKLLTDV__	GlyGly (K)	3.1614	1.88644e-05	8.43395e-05
P46460	Nsf	RF / AL	Vesicle-fusing ATPase	SNARE binding,protein binding,ATP binding,ATPase activity,syntaxin-1 binding,protein kinase binding,syntaxin binding,PDZ domain binding,protein complex binding,ionotropic glutamate receptor binding,ATPase activity, coupled,metal ion binding	P46460_K304_M1	ESEANIRKLFADAEE	GlyGly (K)	1.32362	1.89492e-05	8.43395e-05
P70398	Usp9x	RF / AL	Probable ubiquitin carboxyl-terminal hydrolase FAF-X	protein binding,thiol-dependent ubiquitinyl hydrolase activity,co-SMAD binding	P70398_K1798_M1	PVLAIQLKRFDYDWE	GlyGly (K)	2.18152	1.89527e-05	8.43395e-05
Q3TEL6	Rnf157	RF / AL	RING finger protein 157	metal ion binding	Q3TEL6_K164_M1	QSETVHYKRGVFQQF	GlyGly (K)	-0.315206	1.90032e-05	8.43395e-05
Q3UHK1	Slc2a13	RF / AL	Proton myo-inositol cotransporter	sugar:proton symporter activity,glucose transmembrane transporter activity	Q3UHK1_K622_M1	YIEYIRVKGSNYHLS	GlyGly (K)	2.2658	1.89334e-05	8.43395e-05
P27671	Rasgrf1	RF / AL	Ras-specific guanine nucleotide-releasing factor 1	Rho guanyl-nucleotide exchange factor activity,protein binding,glutamate receptor binding	P27671_K21_M1	TLGLLAQKDGTRKGY	GlyGly (K)	1.21691	1.92345e-05	8.49651e-05
Q9QZB7	Actr10	RF / AL	Actin-related protein 10	protein binding	Q9QZB7_K173_M1	LGGKALHKELETQLL	GlyGly (K)	0.843404	1.92535e-05	8.49651e-05
Q9QWI6	Srcin1	RF / AL	SRC kinase signaling inhibitor 1	protein binding,protein kinase binding	Q9QWI6_K124_M1	FMDHLKSKYPQHALA	GlyGly (K)	1.64739	1.94494e-05	8.56835e-05
Q8VE19	Mios	RF / AL	WD repeat-containing protein mio	molecular_function	Q8VE19_K479_M1	HNWSGLDKQTDIQNL	GlyGly (K)	1.57671	1.96733e-05	8.61403e-05
P16330	Cnp	RF / AL	2',3'-cyclic-nucleotide 3'-phosphodiesterase	RNA binding,2',3'-cyclic-nucleotide 3'-phosphodiesterase activity,cyclic nucleotide binding	P16330_K390_M1	LTKKMEVKAIFTGYY	GlyGly (K)	1.59541	1.97972e-05	8.64791e-05
Q8CC35	Synpo	RF / AL	Synaptopodin	actin binding	Q8CC35_K581_M1	LYPSSDPKPSHLKGQ	GlyGly (K)	1.81721	2.00557e-05	8.74605e-05
P06837	Gap43	RF / AL	Neuromodulin	phosphatidylserine binding,calmodulin binding,lysophosphatidic acid binding,phosphatidylinositol phosphate binding	P06837_K136_M1	AETESAAKATTDNSP	GlyGly (K)	-0.328904	2.01232e-05	8.76072e-05
Q78ZA7	Nap1l4	RF / AL	Nucleosome assembly protein 1-like 4	RNA binding,nucleosome binding	Q78ZA7_K71_M1	KRRINALKQLQVRCA	GlyGly (K)	2.50831	2.02396e-05	8.78842e-05
P15532	Nme1	RF / AL	Nucleoside diphosphate kinase A	magnesium ion binding,RNA binding,deoxyribonuclease activity,nucleoside diphosphate kinase activity,ATP binding,GTP binding,identical protein binding,ribosomal small subunit binding	P15532_K124_M1	IHGSDSVKSAEKEIS	GlyGly (K)	-0.229854	2.07385e-05	8.96817e-05
P13595	Ncam1	RF / AL	Neural cell adhesion molecule 1	protein binding,heparin binding,identical protein binding	P13595_K1109_M1	PNDATQTKENESKA_	GlyGly (K)	-1.07056	2.13416e-05	9.19824e-05
Q91WA3	Hdac11	RF / AL	Histone deacetylase 11	histone deacetylase activity,protein binding,transcription factor binding,NAD-dependent histone deacetylase activity (H3-K14 specific)	Q91WA3_K306_M1	VTSGGYQKRTARIIA	GlyGly (K)	1.20422	2.15565e-05	9.24742e-05
Q9D832	Dnajb4	RF / AL	DnaJ homolog subfamily B member 4	ATPase activator activity,unfolded protein binding,chaperone binding	Q9D832_K59_M1	YEVLSDPKKREIYDQ	GlyGly (K)	0.764126	2.17121e-05	9.28058e-05
P62814	Atp6v1b2	RF / AL	V-type proton ATPase subunit B, brain isoform	ATP binding,hydrolase activity, acting on acid anhydrides, catalyzing transmembrane movement of substances	P62814_K137_M1	RVFNGSGKPIDRGPV	GlyGly (K)	-1.58137	2.19977e-05	9.34092e-05
P49025	Cit	RF / AL	Citron Rho-interacting kinase	protein serine/threonine kinase activity,protein binding,ATP binding,SH3 domain binding,PDZ domain binding,metal ion binding,scaffold protein binding	P49025_K1149_M1	LALQQALKEQKLKAE	GlyGly (K)	1.88568	2.23774e-05	9.46879e-05
P62254	Ube2g1	RF / AL	Ubiquitin-conjugating enzyme E2 G1	ubiquitin-protein transferase activity,ATP binding,ubiquitin protein ligase binding,ubiquitin protein ligase activity,ubiquitin conjugating enzyme activity	P62254_K85_M1	IWHPNVDKNGDVCIS	GlyGly (K)	0.932801	2.2482e-05	9.46879e-05
P62814	Atp6v1b2	RF / AL	V-type proton ATPase subunit B, brain isoform	ATP binding,hydrolase activity, acting on acid anhydrides, catalyzing transmembrane movement of substances	P62814_K109_M1	TSGIDAKKTSCEFTG	GlyGly (K)	2.69673	2.24721e-05	9.46879e-05
P10852	Slc3a2	RF / AL	4F2 cell-surface antigen heavy chain	RNA binding,double-stranded RNA binding,catalytic activity,protein binding,neutral amino acid transmembrane transporter activity,cadherin binding	P10852_K59_M1	VKFTGLSKEELLKVA	GlyGly (K)	1.02327	2.35039e-05	9.85106e-05
Q00519	Xdh	RF / AL	Xanthine dehydrogenase/oxidase	xanthine dehydrogenase activity,xanthine oxidase activity,iron ion binding,protein binding,electron carrier activity,oxidoreductase activity,oxidoreductase activity, acting on CH-OH group of donors,oxidoreductase activity, acting on the aldehyde or oxo group of donors,molybdenum ion binding,protein homodimerization activity,molybdopterin cofactor binding,flavin adenine dinucleotide binding,2 iron…	Q00519_K905_M1	RGTGRICKTNLPSNT	GlyGly (K)	1.34383	2.36796e-05	9.8767e-05
P28652	Camk2b	RF / AL	Calcium/calmodulin-dependent protein kinase type II subunit beta	protein serine/threonine kinase activity,calmodulin-dependent protein kinase activity,protein binding,calmodulin binding,ATP binding,protein homodimerization activity	P28652_K246_M1	DTVTPEAKNLINQML	GlyGly (K)	2.29382	2.37253e-05	9.87981e-05
Q8BPN8	Dmxl2	RF / AL	DmX-like protein 2	Rab GTPase binding	Q8BPN8_K1882_M1	KINLIERKLFFTTAN	GlyGly (K)	1.90405	2.37973e-05	9.89386e-05
Q3UHL1	Camkv	RF / AL	CaM kinase-like vesicle-associated protein	calmodulin-dependent protein kinase activity,calmodulin binding,ATP binding	Q3UHL1_K12_M1	CVTLGDKKNYNQPSE	GlyGly (K)	1.60603	2.3868e-05	9.90274e-05
P25444	Rps2	RF / AL	40S ribosomal protein S2	RNA binding,mRNA binding,structural constituent of ribosome,fibroblast growth factor binding,enzyme binding,protein complex binding,cadherin binding	P25444_K65_M1	KEWIPVTKLGRLVKD	GlyGly (K)	2.46209	2.41229e-05	9.96516e-05
A2APV2	Fmnl2	RF / AL	Formin-like protein 2	actin binding,Rho GTPase binding,cadherin binding	A2APV2_K408_M1	NISHLSEKLQDTENE	GlyGly (K)	3.69768	2.42224e-05	9.99029e-05
Q91VN4	Chchd6	RF / AL	MICOS complex subunit Mic25	molecular_function	Q91VN4_K194_M1	SRRDTFYKEQQGRIQ	GlyGly (K)	0.410977	2.46684e-05	0.000101097
Q93092	Taldo1	RF / AL	Transaldolase	sedoheptulose-7-phosphate:D-glyceraldehyde-3-phosphate glyceronetransferase activity,monosaccharide binding	Q93092_K321_M1	KFAADAIKLERMLTE	GlyGly (K)	1.25528	2.46569e-05	0.000101097
Q9Z0E0	Ncdn	RF / AL	Neurochondrin	protein binding	Q9Z0E0_K283_M1	WQRNPALKLAARLAH	GlyGly (K)	-0.406673	2.48046e-05	0.000101495
P62827	Ran	RF / AL	GTP-binding nuclear protein Ran	magnesium ion binding,RNA binding,GTPase activity,protein binding,GTP binding,GDP binding,protein domain specific binding,protein complex binding,cadherin binding,dynein intermediate chain binding,protein heterodimerization activity,importin-alpha family protein binding,nucleocytoplasmic transporter activity,pre-miRNA binding	P62827_K142_M1	SIVFHRKKNLQYYDI	GlyGly (K)	2.81126	2.49895e-05	0.00010209
Q7TPM6	Fsd1	RF / AL	Fibronectin type III and SPRY domain-containing protein 1		Q7TPM6_K10_M1	DQREALRKIITTLAM	GlyGly (K)	2.0196	2.50646e-05	0.000102235
P19246	Nefh	RF / AL	Neurofilament heavy polypeptide	structural molecule activity,protein kinase binding	P19246_K450_M1	KVVEKSEKETVIVEG	GlyGly (K)	0.507502	2.54317e-05	0.000102921
O35604	Npc1	RF / AL	Niemann-Pick C1 protein	lipid transporter activity,protein binding,cholesterol binding	O35604_K1179_M1	RAFTMSTKGSRVSRA	GlyGly (K)	1.08502	2.58969e-05	0.000104069
P17427	Ap2a2	RF / AL	AP-2 complex subunit alpha-2	protein binding,lipid binding,protein transporter activity,protein kinase binding,protein domain specific binding,disordered domain specific binding	P17427_K305_M1	KVQHSNAKNAVLFEA	GlyGly (K)	2.20035	2.59269e-05	0.000104069
Q64339	Isg15	RF / AL	Ubiquitin-like protein ISG15	protein binding,protein tag	Q64339_K141_M1	LLGEYGLKPQCTVIK	GlyGly (K)	1.52842	2.59568e-05	0.000104069
P54227	Stmn1	RF / AL	Stathmin	protein binding,tubulin binding	P54227_K52_M1	LSLEEIQKKLEAAEE	GlyGly (K)	-0.591547	2.61606e-05	0.000104562
Q9JKV5	Scamp4	RF / AL	Secretory carrier-associated membrane protein 4	molecular_function	Q9JKV5_K185_M1	GAGGSLQKAQTEWSA	GlyGly (K)	1.70818	2.61597e-05	0.000104562
Q01237	Hmgcr	RF / AL	3-hydroxy-3-methylglutaryl-coenzyme A reductase	hydroxymethylglutaryl-CoA reductase (NADPH) activity,hydroxymethylglutaryl-CoA reductase activity,protein homodimerization activity,coenzyme binding,protein phosphatase 2A binding,NADPH binding	Q01237_K248_M1	VLEEEENKPNPVTQR	GlyGly (K)	0.575437	2.63786e-05	0.00010527
Q7M6Y3	Picalm	RF / AL	Phosphatidylinositol-binding clathrin assembly protein	1-phosphatidylinositol binding,Rab GTPase binding,clathrin binding,clathrin heavy chain binding,clathrin adaptor activity,cadherin binding,low-density lipoprotein particle receptor binding	Q7M6Y3_K134_M1	YSRYLNEKAVSYRQV	GlyGly (K)	1.52359	2.64338e-05	0.000105328
Q8BPU7	Elmo1	RF / AL	Engulfment and cell motility protein 1	protein binding,SH3 domain binding,guanyl-nucleotide exchange factor activity	Q8BPU7_K105_M1	DAKLEALKDLASLSR	GlyGly (K)	1.3928	2.68519e-05	0.000106665
P55088	Aqp4	RF / AL	Aquaporin-4	water channel activity	P55088_K268_M1	RLKEAFSKAAQQTKG	GlyGly (K)	-0.418318	2.73905e-05	0.000108638
P63005	Pafah1b1	RF / AL	Platelet-activating factor acetylhydrolase IB subunit alpha	protein binding,microtubule binding,protein homodimerization activity,dynein intermediate chain binding,phosphoprotein binding,dynein complex binding	P63005_K33_M1	EAYSVFKKEAELDMN	GlyGly (K)	-0.65202	2.80754e-05	0.000110339
P17710	Hk1	RF / AL	Hexokinase-1	glucokinase activity,hexokinase activity,protein binding,ATP binding,glucose binding,fructokinase activity,mannokinase activity	P17710_K203_M1	KRKIKDKKLPVGFTF	GlyGly (K)	1.0934	2.89237e-05	0.000113328
P08553	Nefm	RF / AL	Neurofilament medium polypeptide	structural molecule activity	P08553_K674_M1	AESPVKEKAVEEVIT	GlyGly (K)	1.11253	2.91892e-05	0.000113851
Q91VK4	Itm2c	RF / AL	Integral membrane protein 2C	beta-amyloid binding,ATP binding	Q91VK4_K14_M3	QPAVAGIKADKADKA	GlyGly (K)	1.79221	2.95124e-05	0.00011425
Q91VK4	Itm2c	RF / AL	Integral membrane protein 2C	beta-amyloid binding,ATP binding	Q91VK4_K17_M3	VAGIKADKADKAAAS	GlyGly (K)	1.79221	2.95124e-05	0.00011425
Q91VK4	Itm2c	RF / AL	Integral membrane protein 2C	beta-amyloid binding,ATP binding	Q91VK4_K20_M3	IKADKADKAAASGPA	GlyGly (K)	1.79221	2.95124e-05	0.00011425
Q9Z351	Kcnq2	RF / AL	Potassium voltage-gated channel subfamily KQT member 2	voltage-gated ion channel activity,voltage-gated potassium channel activity,calmodulin binding,ankyrin binding	Q9Z351_K49_M1	IAGSEAPKRGSVLSK	GlyGly (K)	0.507496	2.96859e-05	0.00011475
P48036	Anxa5	RF / AL	Annexin A5	calcium ion binding,protein binding,calcium-dependent phospholipid binding	P48036_K74_M1	LKSELTGKFEKLIVA	GlyGly (K)	1.23996	3.02198e-05	0.000116466
O88685	Psmc3	RF / AL	26S protease regulatory subunit 6A	ATP binding,TBP-class protein binding,proteasome-activating ATPase activity,identical protein binding	O88685_K149_M1	LVDAEKLKPGDLVGV	GlyGly (K)	1.45365	3.04452e-05	0.000117159
P61079	Ube2d3	RF / AL	Ubiquitin-conjugating enzyme E2 D3	ubiquitin-protein transferase activity,protein binding,ATP binding,ubiquitin conjugating enzyme activity	P61079_K8_M1	MALKRINKELSDLAR	GlyGly (K)	0.471249	3.05101e-05	0.000117235
O70293	Grk6	RF / AL	G protein-coupled receptor kinase 6	G-protein coupled receptor kinase activity,ATP binding,beta-adrenergic receptor kinase activity	O70293_K240_M1	NEKQILEKVNSRFVV	GlyGly (K)	0.312967	3.10507e-05	0.000118432
Q8BJI1	Slc6a17	RF / AL	Sodium-dependent neutral amino acid transporter SLC6A17	neurotransmitter:sodium symporter activity,amino acid transmembrane transporter activity	Q8BJI1_K47_M1	VAGETGGKQKVAEEE	GlyGly (K)	-0.374134	3.09331e-05	0.000118432
P25444	Rps2	RF / AL	40S ribosomal protein S2	RNA binding,mRNA binding,structural constituent of ribosome,fibroblast growth factor binding,enzyme binding,protein complex binding,cadherin binding	P25444_K58_M1	RGGKAEDKEWIPVTK	GlyGly (K)	0.715824	3.15725e-05	0.000120245
Q8R420	Abca3	RF / AL	ATP-binding cassette sub-family A member 3	ATP binding,ATPase activity, coupled to transmembrane movement of substances	Q8R420_K503_M1	NPRTVVGKEEEGSDP	GlyGly (K)	1.254	3.16609e-05	0.000120405
Q68FD5	Cltc	RF / AL	Clathrin heavy chain 1	RNA binding,double-stranded RNA binding,structural molecule activity,protein binding,protein kinase binding,clathrin light chain binding,disordered domain specific binding	Q68FD5_K798_M1	LYRNNLQKYIEIYVQ	GlyGly (K)	1.25927	3.17649e-05	0.000120623
O88643	Pak1	RF / AL	Serine/threonine-protein kinase PAK 1	protein kinase activity,protein serine/threonine kinase activity,protein binding,collagen binding,ATP binding,Rac GTPase binding	O88643_K391_M1	QVIHRDIKSDNILLG	GlyGly (K)	-1.63333	3.1908e-05	0.000120873
P97772	Grm1	RF / AL	Metabotropic glutamate receptor 1	PLC activating G-protein coupled glutamate receptor activity,protein binding,glutamate receptor activity,neurotransmitter receptor activity involved in regulation of postsynaptic cytosolic calcium ion concentration	P97772_K841_M1	KMYIIIAKPERNVRS	GlyGly (K)	2.1229	3.28831e-05	0.000123062
Q04899	Cdk18	RF / AL	Cyclin-dependent kinase 18	ATP binding,cyclin-dependent protein serine/threonine kinase activity	Q04899_K257_M1	INERGELKLADFGLA	GlyGly (K)	2.58523	3.28381e-05	0.000123062
Q8K0S0	Phyhip	RF / AL	Phytanoyl-CoA hydroxylase-interacting protein	protein binding	Q8K0S0_K64_M1	VPTKLVAKAVPLPMT	GlyGly (K)	1.76927	3.27724e-05	0.000123062
Q8R317	Ubqln1	RF / AL	Ubiquilin-1	receptor binding,intermediate filament binding,kinase binding,polyubiquitin binding,identical protein binding	Q8R317_K74_M1	LVLIFAGKILKDQDT	GlyGly (K)	2.24507	3.27707e-05	0.000123062
Q99104	Myo5a	RF / AL	Unconventional myosin-Va	microfilament motor activity,RNA binding,motor activity,actin binding,calcium ion binding,protein binding,calmodulin binding,ATP binding,Rab GTPase binding,disordered domain specific binding	Q99104_K865_M1	RKILREYKAVIIQKR	GlyGly (K)	1.5415	3.27936e-05	0.000123062
Q5SYD0	Myo1d	RF / AL	Unconventional myosin-Id	microfilament motor activity,protein binding,calmodulin binding,ATP binding,protein domain specific binding,actin-dependent ATPase activity,calcium-dependent protein binding,actin filament binding	Q5SYD0_K522_M1	SAIGFIDKNKDTLFQ	GlyGly (K)	2.51759	3.32754e-05	0.000123635
P13595	Ncam1	RF / AL	Neural cell adhesion molecule 1	protein binding,heparin binding,identical protein binding	P13595_K1099_M1	KPAPTEVKTVPNDAT	GlyGly (K)	-0.871108	3.36098e-05	0.000124699
P08551	Nefl	RF / AL	Neurofilament light polypeptide	structural constituent of cytoskeleton,protein binding,protein C-terminus binding,protein domain specific binding,protein binding, bridging,identical protein binding,phospholipase binding,protein heterodimerization activity	P08551_K294_M1	VLTESAAKNTDAVRA	GlyGly (K)	1.29158	3.38259e-05	0.000125321
Q9ESN6	Trim2	RF / AL	Tripartite motif-containing protein 2	ubiquitin-protein transferase activity,protein binding,zinc ion binding,myosin binding,ubiquitin protein ligase activity	Q9ESN6_K213_M1	STFDELQKTLNVRKS	GlyGly (K)	2.11436	3.39345e-05	0.000125364
P05064	Aldoa	RF / AL	Fructose-bisphosphate aldolase A	protease binding,RNA binding,fructose-bisphosphate aldolase activity,cytoskeletal protein binding,identical protein binding,cadherin binding,fructose binding	P05064_K111_M1	VVGIKVDKGVVPLAG	GlyGly (K)	0.888358	3.42468e-05	0.000125524
P63046	Sult4a1	RF / AL	Sulfotransferase 4A1	sulfotransferase activity,identical protein binding	P63046_K109_M1	LTSPRLIKSHLPYRF	GlyGly (K)	2.09848	3.41623e-05	0.000125524
Q3U7R1	Esyt1	RF / AL	Extended synaptotagmin-1	lipid binding,metal ion binding	Q3U7R1_K483_M1	RAQDLPLKKGNKEPN	GlyGly (K)	2.24115	3.41193e-05	0.000125524
Q62108	Dlg4	RF / AL	Disks large homolog 4	guanylate kinase activity,structural molecule activity,protein binding,protein C-terminus binding,kinase binding,protein phosphatase binding,PDZ domain binding,beta-1 adrenergic receptor binding,D1 dopamine receptor binding,P2Y1 nucleotide receptor binding,protein complex binding,acetylcholine receptor binding,ionotropic glutamate receptor binding,neurexin family protein binding,neuroligin family…	Q62108_K202_M1	IEGGAAHKDGRLQIG	GlyGly (K)	-0.496165	3.42608e-05	0.000125524
Q9WVJ2	Psmd13	RF / AL	26S proteasome non-ATPase regulatory subunit 13	endopeptidase activity,structural molecule activity	Q9WVJ2_K313_M1	KVELLVMKALSVGLV	GlyGly (K)	2.97941	3.4269e-05	0.000125524
P63017	Hspa8	RF / AL	Heat shock cognate 71 kDa protein	G-protein coupled receptor binding,phosphatidylserine binding,RNA binding,protein binding,ATP binding,ATPase activity,enzyme binding,MHC class II protein complex binding,heat shock protein binding,ubiquitin protein ligase binding,ATPase activity, coupled,cadherin binding,unfolded protein binding,C3HC4-type RING finger domain binding	P63017_K550_M1	ESYAFNMKATVEDEK	GlyGly (K)	2.62943	3.55285e-05	0.000129303
Q8K2T1	Nmral1	RF / AL	NmrA-like family domain-containing protein 1	molecular_function	Q8K2T1_K213_M1	VVLSLLKKPEEYVGQ	GlyGly (K)	1.78274	3.56007e-05	0.000129303
Q9DCJ5	Ndufa8	RF / AL	NADH dehydrogenase [ubiquinone] 1 alpha subcomplex subunit 8	protein complex binding	Q9DCJ5_K106_M1	HCRQQQAKFDQCVLD	GlyGly (K)	1.34621	3.60397e-05	0.00013053
P06745	Gpi	RF / AL	Glucose-6-phosphate isomerase	glucose-6-phosphate isomerase activity,cytokine activity,protein binding,growth factor activity,intramolecular transferase activity,ubiquitin protein ligase binding,monosaccharide binding	P06745_K73_M1	QMLVELAKSRGVEAA	GlyGly (K)	1.60417	3.62105e-05	0.000130782
Q8VDQ8	Sirt2	RF / AL	NAD-dependent protein deacetylase sirtuin-2	chromatin binding,histone deacetylase activity,protein binding,transcription factor binding,zinc ion binding,NAD-dependent histone deacetylase activity,protein deacetylase activity,NAD-dependent protein deacetylase activity,histone acetyltransferase binding,histone deacetylase binding,tubulin deacetylase activity,ubiquitin binding,NAD-dependent histone deacetylase activity (H4-K16 specific),beta-…	Q8VDQ8_K109_M1	GLYANLEKYHLPYPE	GlyGly (K)	1.63058	3.62609e-05	0.000130782
Q80UP5	Ankrd13a	RF / AL	Ankyrin repeat domain-containing protein 13A	molecular_function	Q80UP5_K400_M1	ARLRDFIKLDFPPGF	GlyGly (K)	1.11317	3.64263e-05	0.000131196
O89051	Itm2b	RF / AL	Integral membrane protein 2B	beta-amyloid binding,ATP binding	O89051_K21_M1	EAKKDEPKSSEEALI	GlyGly (K)	1.90497	3.6649e-05	0.000131668
P01942	Hba	RF / AL	Hemoglobin subunit alpha	oxygen transporter activity,iron ion binding,oxygen binding,heme binding,peroxidase activity,haptoglobin binding	P01942_K17_M1	NIKAAWGKIGGHGAE	GlyGly (K)	3.31121	3.7788e-05	0.000134415
Q9JIS5	Sv2a	RF / AL	Synaptic vesicle glycoprotein 2A	receptor activity,protein kinase binding,transmembrane transporter activity	Q9JIS5_K366_M1	RFFLENGKHDEAWMV	GlyGly (K)	0.910059	3.7874e-05	0.000134536
P62631	Eef1a2	RF / AL	Elongation factor 1-alpha 2	translation elongation factor activity,GTPase activity,GTP binding,protein kinase binding	P62631_K244_M1	PPTRPTDKPLRLPLQ	GlyGly (K)	2.62006	3.80132e-05	0.000134845
Q99JY8	Ppap2b	RF / AL	Lipid phosphate phosphohydrolase 3	integrin binding,phosphatidate phosphatase activity,sphingosine-1-phosphate phosphatase activity,lipid phosphatase activity	Q99JY8_K15_M1	KAIVPESKNGGSPAL	GlyGly (K)	-0.381744	3.83285e-05	0.000135777
P70452	Stx4	RF / AL	Syntaxin-4	SNARE binding,SNAP receptor activity,protein binding,sphingomyelin phosphodiesterase activator activity	P70452_K243_M1	EMINRIEKNILSSAD	GlyGly (K)	1.02143	3.92819e-05	0.000138964
P62631	Eef1a2	RF / AL	Elongation factor 1-alpha 2	translation elongation factor activity,GTPase activity,GTP binding,protein kinase binding	P62631_K165_M1	TEPAYSEKRYDEIVK	GlyGly (K)	1.18688	3.97452e-05	0.000140411
B2RSH2	Gnai1	RF / AL	Guanine nucleotide-binding protein G(i) subunit alpha-1	magnesium ion binding,G-protein coupled receptor binding,GTPase activity,signal transducer activity,protein binding,GTP binding,GDP binding,G-protein beta/gamma-subunit complex binding,G-protein coupled serotonin receptor binding,GTPase activating protein binding	B2RSH2_K51_M1	SGKSTIVKQMKIIHE	GlyGly (K)	2.28661	3.99225e-05	0.000140845
Q8CC35	Synpo	RF / AL	Synaptopodin	actin binding	Q8CC35_K594_M1	GQVAPANKTGILEES	GlyGly (K)	-1.33152	4.00499e-05	0.00014091
Q62348	Tsn	RF / AL	Translin	single-stranded DNA binding,RNA binding,mRNA binding,endonuclease activity,protein binding,protein complex binding,identical protein binding,sequence-specific DNA binding	Q62348_K187_M1	GFRLLNLKNDSLRKR	GlyGly (K)	0.974746	4.09724e-05	0.000143765
Q8BNE1	Tcaf1	RF / AL	TRPM8 channel-associated factor 1	ion channel binding	Q8BNE1_K817_M1	RVRIYLSKGPSVKHW	GlyGly (K)	1.00887	4.09616e-05	0.000143765
O89114	Dnajb5	RF / AL	DnaJ homolog subfamily B member 5	protein binding,unfolded protein binding,chaperone binding	O89114_K30_M1	AYRKMALKYHPDKNK	GlyGly (K)	-0.289048	4.11403e-05	0.000143769
Q8C0Z1	Itfg3	RF / AL	Protein ITFG3	molecular_function	Q8C0Z1_K20_M1	PLKNEDKKSQENPGN	GlyGly (K)	0.247223	4.10643e-05	0.000143769
O08759	Ube3a	RF / AL	Ubiquitin-protein ligase E3A	transcription coactivator activity,ubiquitin-protein transferase activity,protein binding,metal ion binding,ubiquitin protein ligase activity	O08759_K850_M1	LLPEYSSKEKLKERL	GlyGly (K)	3.11842	4.13328e-05	0.000144021
P62835	Rap1a	RF / AL	Ras-related protein Rap-1A	GTPase activity,protein binding,GTP binding,protein transporter activity,Ras GTPase binding,Rap guanyl-nucleotide exchange factor activity,protein complex binding	P62835_K128_M1	EDERVVGKEQGQNLA	GlyGly (K)	-0.215939	4.13796e-05	0.000144021
P62812	Gabra1	RF / AL	Gamma-aminobutyric acid receptor subunit alpha-1	protein binding,drug binding,GABA-gated chloride ion channel activity,transmitter-gated ion channel activity involved in regulation of postsynaptic membrane potential,GABA-A receptor activity	P62812_K363_M1	VKDPLIKKNNTYAPT	GlyGly (K)	1.2495	4.14467e-05	0.000144061
P61264	Stx1b	RF / AL	Syntaxin-1B	SNARE binding,receptor binding,SNAP receptor activity,protein binding,protein kinase binding,protein domain specific binding	P61264_K69_M1	AAPNPDEKTKQELED	GlyGly (K)	-1.05459	4.19442e-05	0.000145205
G5E829	Atp2b1	RF / AL	Plasma membrane calcium-transporting ATPase 1	calcium-transporting ATPase activity,protein binding,calmodulin binding,ATP binding,calcium ion transmembrane transporter activity,PDZ domain binding,metal ion binding	G5E829_K237_M1	LIQGNDLKIDESSLT	GlyGly (K)	2.17829	4.22794e-05	0.000146169
O89051	Itm2b	RF / AL	Integral membrane protein 2B	beta-amyloid binding,ATP binding	O89051_K13_M1	FNSALAQKEAKKDEP	GlyGly (K)	-0.34481	4.23993e-05	0.000146388
P61022	Chp1	RF / AL	Calcineurin B homologous protein 1	protein kinase inhibitor activity,transporter activity,calcium ion binding,microtubule binding,kinase binding,calcium-dependent protein binding	P61022_K19_M1	EELEEIKKETGFSHS	GlyGly (K)	0.732548	4.25143e-05	0.000146589
P06837	Gap43	RF / AL	Neuromodulin	phosphatidylserine binding,calmodulin binding,lysophosphatidic acid binding,phosphatidylinositol phosphate binding	P06837_K37_M1	KAHKAATKIQASFRG	GlyGly (K)	-0.893643	4.30936e-05	0.000148191
Q64322	Npdc1	RF / AL	Neural proliferation differentiation and control protein 1		Q64322_K224_M1	REIRLTQKADYAATA	GlyGly (K)	-0.265095	4.32179e-05	0.000148338
Q8VHK5	Mlc1	RF / AL	Membrane protein MLC1	protein binding,protein transporter activity,protein complex binding,ion channel activity	Q8VHK5_K47_M1	PKDLQLSKRLPPCFS	GlyGly (K)	-0.563903	4.33081e-05	0.000148338
Q99JG2	Gpr37l1	RF / AL	Prosaposin receptor GPR37L1	protein binding,G-protein coupled peptide receptor activity,prosaposin receptor activity,peptide binding	Q99JG2_K467_M1	SSSIYFHKPRESPPL	GlyGly (K)	0.945829	4.32847e-05	0.000148338
O88703	Hcn2	RF / AL	Potassium/sodium hyperpolarization-activated cyclic nucleotide-gated channel 2	intracellular cAMP activated cation channel activity,voltage-gated sodium channel activity,voltage-gated potassium channel activity,protein binding,cAMP binding,identical protein binding	O88703_K472_M1	LPADFRQKIHDYYEH	GlyGly (K)	0.883553	4.36683e-05	0.000149324
Q9D8E6	Rpl4	RF / AL	60S ribosomal protein L4	RNA binding,structural constituent of ribosome,protein binding	Q9D8E6_K294_M1	TDLSRILKSPEIQRA	GlyGly (K)	0.390431	4.37116e-05	0.000149324
Q60605	Myl6	RF / AL	Myosin light polypeptide 6	motor activity,calcium ion binding,protein binding,structural constituent of muscle,actin-dependent ATPase activity	Q60605_K50_M1	PTNAEVLKVLGNPKS	GlyGly (K)	1.66281	4.3995e-05	0.000150094
P11499	Hsp90ab1	RF / AL	Heat shock protein HSP 90-beta	glycoprotein binding,UTP binding,CTP binding,RNA binding,double-stranded RNA binding,protein binding,ATP binding,GTP binding,drug binding,sulfonylurea receptor binding,kinase binding,protein kinase binding,MHC class II protein complex binding,nitric-oxide synthase regulator activity,TPR domain binding,heat shock protein binding,dATP binding,peptide binding,protein homodimerization activity,histon…	P11499_K275_M1	KTKKIKEKYIDQEEL	GlyGly (K)	-0.825407	4.46042e-05	0.000151373
Q9DC29	Abcb6	RF / AL	ATP-binding cassette sub-family B member 6, mitochondrial	ATP binding,heme-transporting ATPase activity,efflux transmembrane transporter activity,heme binding	Q9DC29_K482_M1	RYREAILKFQGLEWK	GlyGly (K)	2.61193	4.49284e-05	0.000152274
Q9DB70	Fundc1	RF / AL	FUN14 domain-containing protein 1	protein binding	Q9DB70_K119_M1	QIKKRANKAAPEINN	GlyGly (K)	3.32222	4.54621e-05	0.00015368
Q9R0P9	Uchl1	RF / AL	Ubiquitin carboxyl-terminal hydrolase isozyme L1	cysteine-type endopeptidase activity,thiol-dependent ubiquitin-specific protease activity,omega peptidase activity,ligase activity,ubiquitin protein ligase binding,alpha-2A adrenergic receptor binding,ubiquitin binding	Q9R0P9_K71_M1	KKQIEELKGQEVSPK	GlyGly (K)	-0.584313	4.55597e-05	0.000153809
P06745	Gpi	RF / AL	Glucose-6-phosphate isomerase	glucose-6-phosphate isomerase activity,cytokine activity,protein binding,growth factor activity,intramolecular transferase activity,ubiquitin protein ligase binding,monosaccharide binding	P06745_K12_M1	TRNPQFQKLLEWHRA	GlyGly (K)	1.59467	4.57916e-05	0.00015431
P61264	Stx1b	RF / AL	Syntaxin-1B	SNARE binding,receptor binding,SNAP receptor activity,protein binding,protein kinase binding,protein domain specific binding	P61264_K55_M1	EDVEQVKKQHSAILA	GlyGly (K)	-0.238879	4.86604e-05	0.000163
O88343	Slc4a4	RF / AL	Electrogenic sodium bicarbonate cotransporter 1	inorganic anion exchanger activity,protein binding,sodium:bicarbonate symporter activity	O88343_K137_M1	RWIKFEEKVEQGGER	GlyGly (K)	0.441339	4.88104e-05	0.000163291
Q9JIS5	Sv2a	RF / AL	Synaptic vesicle glycoprotein 2A	receptor activity,protein kinase binding,transmembrane transporter activity	Q9JIS5_K375_M1	DEAWMVLKQVHDTNM	GlyGly (K)	0.991769	4.99897e-05	0.000166375
Q9D2P8	Mobp	RF / AL	Myelin-associated oligodendrocyte basic protein	actin binding,myosin binding,Rab GTPase binding,structural constituent of myelin sheath	Q9D2P8_K113_M1	RSPPRPAKPRSPSRT	GlyGly (K)	-0.804454	5.04326e-05	0.000167418
P46096	Syt1	RF / AL	Synaptotagmin-1	SNARE binding,phosphatidylserine binding,calcium ion binding,protein binding,calmodulin binding,calcium-dependent phospholipid binding,phosphatidylinositol-4,5-bisphosphate binding,protein C-terminus binding,syntaxin-1 binding,clathrin binding,syntaxin-3 binding,identical protein binding,protein heterodimerization activity,calcium-dependent protein binding,low-density lipoprotein particle recepto…	P46096_K267_M1	RDLQSAEKEEQEKLG	GlyGly (K)	-0.343076	5.16924e-05	0.00017138
P15105	Glul	RF / AL	Glutamine synthetase	magnesium ion binding,glutamate decarboxylase activity,glutamate-ammonia ligase activity,protein binding,ATP binding,glutamate binding,manganese ion binding,identical protein binding,dynein light chain binding	P15105_K95_M1	PFRKDPNKLVLCEVF	GlyGly (K)	1.15022	5.28287e-05	0.0001747
P52480	Pkm	RF / AL	Pyruvate kinase PKM	magnesium ion binding,RNA binding,pyruvate kinase activity,protein binding,ATP binding,kinase activity,MHC class II protein complex binding,potassium ion binding,cadherin binding	P52480_K270_M1	KNIKIISKIENHEGV	GlyGly (K)	0.45037	5.38779e-05	0.000177942
Q99JW1	Abhd17a	RF / AL	Alpha/beta hydrolase domain-containing protein 17A	molecular_function,hydrolase activity	Q99JW1_K226_M1	RVAFPDTKKTYCFDA	GlyGly (K)	-0.392804	5.39637e-05	0.000177997
P05064	Aldoa	RF / AL	Fructose-bisphosphate aldolase A	protease binding,RNA binding,fructose-bisphosphate aldolase activity,cytoskeletal protein binding,identical protein binding,cadherin binding,fructose binding	P05064_K108_M1	KGGVVGIKVDKGVVP	GlyGly (K)	-0.286431	5.43824e-05	0.000179058
Q9Z351	Kcnq2	RF / AL	Potassium voltage-gated channel subfamily KQT member 2	voltage-gated ion channel activity,voltage-gated potassium channel activity,calmodulin binding,ankyrin binding	Q9Z351_K615_M1	ITDKDRTKGPAETEL	GlyGly (K)	-1.17632	5.44236e-05	0.000179058
Q99JY8	Ppap2b	RF / AL	Lipid phosphate phosphohydrolase 3	integrin binding,phosphatidate phosphatase activity,sphingosine-1-phosphate phosphatase activity,lipid phosphatase activity	Q99JY8_K5_M1	___MQSYKYDKAIVP	GlyGly (K)	-0.49722	5.50318e-05	0.000180829
P80317	Cct6a	RF / AL	T-complex protein 1 subunit zeta	RNA binding,protein binding,ATP binding,protein binding involved in protein folding,unfolded protein binding,WD40-repeat domain binding	P80317_K10_M1	AVKTLNPKAEVARAQ	GlyGly (K)	1.40607	5.51793e-05	0.000181083
Q6PIE5	Atp1a2	RF / AL	Sodium/potassium-transporting ATPase subunit alpha-2	sodium:potassium-exchanging ATPase activity,protein binding,chaperone binding,steroid hormone binding,ATP binding,drug binding,ATPase activity,potassium ion binding,sodium ion binding	Q6PIE5_K442_M1	QENISVSKRDTAGDA	GlyGly (K)	-0.215524	5.52608e-05	0.000181121
P08553	Nefm	RF / AL	Neurofilament medium polypeptide	structural molecule activity	P08553_K592_M1	KVEEVAVKEEIKVEK	GlyGly (K)	1.2431	5.68395e-05	0.000185824
P42932	Cct8	RF / AL	T-complex protein 1 subunit theta	protein binding,ATP binding,protein binding involved in protein folding,cadherin binding,unfolded protein binding	P42932_K367_M1	VVVFKHEKEDGAIST	GlyGly (K)	1.58573	5.74572e-05	0.000186898
P41234	Abca2	RF / AL	ATP-binding cassette sub-family A member 2	ATP binding,ATPase activity,ATPase activity, coupled to transmembrane movement of substances	P41234_K1340_M1	ADVKESRKDVLPGAE	GlyGly (K)	1.08137	5.77657e-05	0.000187666
Q8R5M8	Cadm1	RF / AL	Cell adhesion molecule 1	receptor activity,receptor binding,protein binding,PDZ domain binding,protein homodimerization activity,cell adhesion molecule binding	Q8R5M8_K417_M1	GRYFARHKGTYFTHE	GlyGly (K)	1.02981	5.78583e-05	0.000187731
P26048	Gabra2	RF / AL	Gamma-aminobutyric acid receptor subunit alpha-2	benzodiazepine receptor activity,GABA-gated chloride ion channel activity,GABA-A receptor activity	P26048_K389_M1	PVLSTISKSATTPEP	GlyGly (K)	2.15923	5.80905e-05	0.000188248
P63042	Stmn4	RF / AL	Stathmin-4	tubulin binding	P63042_K7_M1	_MTLAAYKEKMKELP	GlyGly (K)	-0.61878	5.86715e-05	0.000189419
Q6ZPR5	Smpd4	RF / AL	Sphingomyelin phosphodiesterase 4	sphingomyelin phosphodiesterase activity,metal ion binding,sphingomyelin phosphodiesterase D activity	Q6ZPR5_K413_M1	PWRYAPEKQAQGSDP	GlyGly (K)	1.95628	5.93443e-05	0.000190639
Q8R420	Abca3	RF / AL	ATP-binding cassette sub-family A member 3	ATP binding,ATPase activity, coupled to transmembrane movement of substances	Q8R420_K544_M1	KVFQVGNKDKMGIRD	GlyGly (K)	1.39565	5.92884e-05	0.000190639
P23819	Gria2	RF / AL	Glutamate receptor 2	ionotropic glutamate receptor activity,AMPA glutamate receptor activity,extracellular-glutamate-gated ion channel activity,protein binding,kainate selective glutamate receptor activity	P23819_K850_M1	AKRMKVAKNAQNINP	GlyGly (K)	1.07913	6.04427e-05	0.000193925
Q91W67	Ubl7	RF / AL	Ubiquitin-like protein 7	molecular_function	Q91W67_K71_M1	IYCGRKLKDDQTLDF	GlyGly (K)	2.15418	6.05173e-05	0.000193925
P50153	Gng4	RF / AL	Guanine nucleotide-binding protein G(I)/G(S)/G(O) subunit gamma-4	GTPase activity,signal transducer activity	P50153_K24_M1	RKAVEQLKMEACMDR	GlyGly (K)	1.53296	6.16818e-05	0.00019644
P55012	Slc12a2	RF / AL	Solute carrier family 12 member 2	protein binding,ammonium transmembrane transporter activity,cation:chloride symporter activity,protein kinase binding	P55012_K1118_M1	KEQDIADKMKEDEPW	GlyGly (K)	2.80041	6.1402e-05	0.00019644
Q9JJR8	Tmem9b	RF / AL	Transmembrane protein 9B	signal transducer activity	Q9JJR8_K172_M1	SRANVLNKVEYAQQR	GlyGly (K)	-1.00548	6.15307e-05	0.00019644
Q69Z38	Peak1	RF / AL	Pseudopodium-enriched atypical kinase 1	protein kinase activity,non-membrane spanning protein tyrosine kinase activity,ATP binding	Q69Z38_K1322_M1	DFRLTSDKPCCEAGD	GlyGly (K)	1.53917	6.28955e-05	0.000199568
Q9D819	Ppa1	RF / AL	Inorganic pyrophosphatase	magnesium ion binding,inorganic diphosphatase activity,pyrophosphatase activity	Q9D819_K228_M1	KSTHDYWKALVTKKT	GlyGly (K)	2.303	6.32433e-05	0.000200425
Q5EBJ4	Ermn	RF / AL	Ermin	actin filament binding	Q5EBJ4_K77_M1	PKGPEDEKILNENPE	GlyGly (K)	1.59977	6.39659e-05	0.000202467
Q8CC35	Synpo	RF / AL	Synaptopodin	actin binding	Q8CC35_K586_M1	DPKPSHLKGQVAPAN	GlyGly (K)	-0.890966	6.45183e-05	0.000203966
G5E829	Atp2b1	RF / AL	Plasma membrane calcium-transporting ATPase 1	calcium-transporting ATPase activity,protein binding,calmodulin binding,ATP binding,calcium ion transmembrane transporter activity,PDZ domain binding,metal ion binding	G5E829_K747_M1	NRRIRNEKGEIEQER	GlyGly (K)	-0.292071	6.48297e-05	0.0002047
Q91XV3	Basp1	RF / AL	Brain acid soluble protein 1	transcription corepressor activity,protein binding,protein domain specific binding,transcription regulatory region DNA binding	Q91XV3_K91_M1	APKAEPEKSEGAAEE	GlyGly (K)	-0.30333	6.54643e-05	0.0002062
Q91V41	Rab14	RF / AL	Ras-related protein Rab-14	GTPase activity,protein binding,GTP binding,GDP binding,myosin V binding	Q91V41_K170_M1	DAFLEAAKKIYQNIQ	GlyGly (K)	1.31301	6.6115e-05	0.00020724
P84099	Rpl19	RF / AL	60S ribosomal protein L19	RNA binding,structural constituent of ribosome	P84099_K153_M1	KADKARKKLLADQAE	GlyGly (K)	0.264032	6.63618e-05	0.000207762
P10852	Slc3a2	RF / AL	4F2 cell-surface antigen heavy chain	RNA binding,double-stranded RNA binding,catalytic activity,protein binding,neutral amino acid transmembrane transporter activity,cadherin binding	P10852_K64_M1	LSKEELLKVAGSPGW	GlyGly (K)	1.13718	6.81423e-05	0.000211798
Q99K85	Psat1	RF / AL	Phosphoserine aminotransferase	O-phospho-L-serine:2-oxoglutarate aminotransferase activity	Q99K85_K333_M1	ELNMISLKGHRSVGG	GlyGly (K)	0.485729	6.87972e-05	0.000213577
Q68FD5	Cltc	RF / AL	Clathrin heavy chain 1	RNA binding,double-stranded RNA binding,structural molecule activity,protein binding,protein kinase binding,clathrin light chain binding,disordered domain specific binding	Q68FD5_K1441_M1	RAVNYFSKVKQLPLV	GlyGly (K)	-0.296345	6.91038e-05	0.000214272
Q9WUA3	Pfkp	RF / AL	ATP-dependent 6-phosphofructokinase, platelet type	6-phosphofructokinase activity,ATP binding,protein complex binding,cadherin binding,metal ion binding	Q9WUA3_K691_M1	FGTKISAKAMEWISA	GlyGly (K)	2.5925	6.95853e-05	0.000215506
P46660	Ina	RF / AL	Alpha-internexin	structural molecule activity,protein binding	P46660_K95_M1	KIIRTNEKEQLQGLN	GlyGly (K)	1.13535	7.01203e-05	0.000216644
P06745	Gpi	RF / AL	Glucose-6-phosphate isomerase	glucose-6-phosphate isomerase activity,cytokine activity,protein binding,growth factor activity,intramolecular transferase activity,ubiquitin protein ligase binding,monosaccharide binding	P06745_K116_M1	TPIKVDGKDVMPEVN	GlyGly (K)	-0.766075	7.13082e-05	0.000219789
P60843	Eif4a1	RF / AL	Eukaryotic initiation factor 4A-I	RNA binding,double-stranded RNA binding,translation initiation factor activity,ATP-dependent RNA helicase activity,protein binding,ATP binding	P60843_K54_M1	IYAYGFEKPSAIQQR	GlyGly (K)	1.92318	7.1858e-05	0.000220694
Q3USB7	Plcl1	RF / AL	Inactive phospholipase C-like protein 1	phosphatidylinositol phospholipase C activity,signal transducer activity,GABA receptor binding,inositol 1,4,5 trisphosphate binding	Q3USB7_K165_M1	KLDISAIKEIRLGKN	GlyGly (K)	2.23684	7.17044e-05	0.000220694
Q91VT8	Smim14	RF / AL	Small integral membrane protein 14	molecular_function	Q91VT8_K83_M1	RGSSLPGKPSSPHSG	GlyGly (K)	-0.209024	7.22353e-05	0.00022159
P31648	Slc6a1	RF / AL	Sodium- and chloride-dependent GABA transporter 1	neurotransmitter:sodium symporter activity,gamma-aminobutyric acid:sodium symporter activity,metal ion binding	P31648_K37_M1	LVVKVQKKAGDLPDR	GlyGly (K)	0.612684	7.24796e-05	0.000222076
P60867	Rps20	RF / AL	40S ribosomal protein S20	RNA binding,structural constituent of ribosome	P60867_K8_M1	MAFKDTGKTPVEPEV	GlyGly (K)	-0.358323	7.29348e-05	0.000222943
Q9JKY5	Hip1r	RF / AL	Huntingtin-interacting protein 1-related protein	actin binding,protein binding,phosphatidylinositol-4,5-bisphosphate binding,phosphatidylinositol-3,4,5-trisphosphate binding,SH3 domain binding,clathrin binding,clathrin light chain binding,phosphatidylinositol binding,clathrin adaptor activity,protein homodimerization activity,phosphatidylinositol-3,4-bisphosphate binding,protein heterodimerization activity,actin filament binding,phosphatidylino…	Q9JKY5_K146_M1	TKISFHLKHPQFPAG	GlyGly (K)	1.52618	7.2924e-05	0.000222943
P60904	Dnajc5	RF / AL	DnaJ homolog subfamily C member 5	glycoprotein binding,protein binding,ATP-dependent protein binding	P60904_K72_M1	AILTDATKRNIYDKY	GlyGly (K)	0.623348	7.32762e-05	0.000223722
P46638	Rab11b	RF / AL	Ras-related protein Rab-11B	GTPase activity,protein binding,GTP binding,GDP binding,myosin V binding,cadherin binding	P46638_K179_M1	IYRIVSQKQIADRAA	GlyGly (K)	-0.845156	7.41457e-05	0.000225423
Q6PIC6	Atp1a3	RF / AL	Sodium/potassium-transporting ATPase subunit alpha-3	beta-amyloid binding,sodium:potassium-exchanging ATPase activity,ATP binding,D1 dopamine receptor binding,heparan sulfate proteoglycan binding,metal ion binding,chaperone binding,sodium:potassium-exchanging ATPase activity involved in regulation of cardiac muscle cell membrane potential	Q6PIC6_K27_M1	RDLDDLKKEVAMTEH	GlyGly (K)	0.926824	7.43069e-05	0.000225537
Q9WV80	Snx1	RF / AL	Sorting nexin-1	epidermal growth factor receptor binding,insulin receptor binding,protein binding,phosphatidylinositol binding,identical protein binding,protein homodimerization activity,cadherin binding,protein heterodimerization activity,transferrin receptor binding,leptin receptor binding	Q9WV80_K450_M1	PDKLQQAKDEITEWE	GlyGly (K)	1.62096	7.54918e-05	0.000228438
Q8R127	Sccpdh	RF / AL	Saccharopine dehydrogenase-like oxidoreductase	molecular_function,oxidoreductase activity	Q8R127_K207_M1	AIYGFGDKGSLRKLR	GlyGly (K)	0.962611	7.62387e-05	0.000230319
Q9JJY3	Smpd3	RF / AL	Sphingomyelin phosphodiesterase 3	sphingomyelin phosphodiesterase activity,protein binding,metal ion binding	Q9JJY3_K116_M1	AALLSEWKGTGAGKS	GlyGly (K)	2.25972	7.64029e-05	0.000230546
Q9D1T0	Lingo1	RF / AL	Leucine-rich repeat and immunoglobulin-like domain-containing nogo receptor-interacting protein 1	epidermal growth factor receptor binding,protein binding	Q9D1T0_K595_M1	EIEYVPRKSDAGISS	GlyGly (K)	-0.218793	7.65805e-05	0.000230813
Q9Z0S1	Bpnt1	RF / AL	3'(2'),5'-bisphosphate nucleotidase 1	3'(2'),5'-bisphosphate nucleotidase activity,metal ion binding	Q9Z0S1_K189_M1	LKEAPAGKHIITTTR	GlyGly (K)	2.79092	7.69707e-05	0.000231449
O88703	Hcn2	RF / AL	Potassium/sodium hyperpolarization-activated cyclic nucleotide-gated channel 2	intracellular cAMP activated cation channel activity,voltage-gated sodium channel activity,voltage-gated potassium channel activity,protein binding,cAMP binding,identical protein binding	O88703_K464_M1	EQYMSFHKLPADFRQ	GlyGly (K)	0.990133	7.80972e-05	0.000234564
P61202	Cops2	RF / AL	COP9 signalosome complex subunit 2	transcription corepressor activity,protein binding	P61202_K415_M1	LLELDHQKRGGARYT	GlyGly (K)	2.0972	7.97329e-05	0.000238645
P26041	Msn	RF / AL	Moesin	double-stranded RNA binding,actin binding,receptor binding,enzyme binding,protein kinase binding,cell adhesion molecule binding	P26041_K83_M1	LLFKFRAKFYPEDVS	GlyGly (K)	1.30102	8.04168e-05	0.000240414
Q5U4C1	Gprasp1	RF / AL	G-protein coupled receptor-associated sorting protein 1		Q5U4C1_K1045_M1	FAEMFGGKPKLVEVG	GlyGly (K)	2.26701	8.11799e-05	0.000242415
Q61923	Kcna6	RF / AL	Potassium voltage-gated channel subfamily A member 6	voltage-gated potassium channel activity,delayed rectifier potassium channel activity	Q61923_K498_M1	ATDNGLGKPDFAEAS	GlyGly (K)	1.83796	8.12796e-05	0.000242432
P68037	Ube2l3	RF / AL	Ubiquitin-conjugating enzyme E2 L3	transcription coactivator activity,RNA binding,ubiquitin-protein transferase activity,protein binding,ATP binding,ubiquitin protein ligase binding,ubiquitin conjugating enzyme activity,ubiquitin-protein transferase activator activity	P68037_K82_M1	YHPNIDEKGQVCLPV	GlyGly (K)	1.40994	8.28013e-05	0.00024612
P06837	Gap43	RF / AL	Neuromodulin	phosphatidylserine binding,calmodulin binding,lysophosphatidic acid binding,phosphatidylinositol phosphate binding	P06837_K80_M1	PVADGVEKKEGDGSA	GlyGly (K)	-0.428174	8.32884e-05	0.000246572
Q02053	Uba1	RF / AL	Ubiquitin-like modifier-activating enzyme 1	RNA binding,ubiquitin activating enzyme activity,protein binding,ATP binding	Q02053_K627_M1	SSQDPPEKSIPICTL	GlyGly (K)	1.26181	8.3335e-05	0.000246572
Q99KK7	Dpp3	RF / AL	Dipeptidyl peptidase 3	metallopeptidase activity,dipeptidyl-peptidase activity,zinc ion binding	Q99KK7_K629_M1	LRRLQVLKSTGDVVA	GlyGly (K)	1.88276	8.37205e-05	0.000247147
Q99104	Myo5a	RF / AL	Unconventional myosin-Va	microfilament motor activity,RNA binding,motor activity,actin binding,calcium ion binding,protein binding,calmodulin binding,ATP binding,Rab GTPase binding,disordered domain specific binding	Q99104_K1207_M1	ELEYESLKRQELESE	GlyGly (K)	1.44372	8.48519e-05	0.000249917
P62835	Rap1a	RF / AL	Ras-related protein Rap-1A	GTPase activity,protein binding,GTP binding,protein transporter activity,Ras GTPase binding,Rap guanyl-nucleotide exchange factor activity,protein complex binding	P62835_K31_M1	VQGIFVEKYDPTIED	GlyGly (K)	2.08991	8.54104e-05	0.000250705
P55258	Rab8a	RF / AL	Ras-related protein Rab-8A	GTPase activity,protein binding,GTP binding,Rab GTPase binding,GDP binding,protein kinase binding,myosin V binding	P55258_K138_M1	VSKERGEKLALDYGI	GlyGly (K)	2.32273	8.56626e-05	0.000251119
Q60931	Vdac3	RF / AL	Voltage-dependent anion-selective channel protein 3	nucleotide binding,voltage-gated anion channel activity,porin activity	Q60931_K274_M1	NFNAGGHKVGLGFEL	GlyGly (K)	0.812624	8.68162e-05	0.00025368
Q80VQ0	Aldh3b1	RF / AL	Aldehyde dehydrogenase family 3 member B1	aldehyde dehydrogenase (NAD) activity,aldehyde dehydrogenase [NAD(P)+] activity	Q80VQ0_K437_M1	LRSPGMEKINDLRYP	GlyGly (K)	0.489276	8.70087e-05	0.000253955
Q8VEH3	Arl8a	RF / AL	ADP-ribosylation factor-like protein 8A	GTP binding	Q8VEH3_K146_M1	DEKELIEKMNLSAIQ	GlyGly (K)	1.81955	8.73726e-05	0.00025473
Q8BVI4	Qdpr	RF / AL	Dihydropteridine reductase	6,7-dihydropteridine reductase activity,protein homodimerization activity,NADPH binding,NADH binding	Q8BVI4_K124_M1	HLATKHLKEGGLLTL	GlyGly (K)	1.15792	8.74845e-05	0.000254769
Q05816	Fabp5	RF / AL	Fatty acid-binding protein, epidermal	transporter activity,lipid binding	Q05816_K24_M1	HGFEEYMKELGVGLA	GlyGly (K)	3.27112	8.86137e-05	0.000257767
P10126	Eef1a1	RF / AL	Elongation factor 1-alpha 1	tRNA binding,RNA binding,translation elongation factor activity,GTPase activity,protein binding,GTP binding,protein kinase binding	P10126_K154_M1	QLIVGVNKMDSTEPP	GlyGly (K)	1.19359	8.9462e-05	0.000259942
Q9CZR3	Tomm40l	RF / AL	Mitochondrial import receptor subunit TOM40B	protein channel activity,porin activity	Q9CZR3_K38_M1	DELHRLCKDVFPAQM	GlyGly (K)	1.3933	9.12404e-05	0.000263924
P60710;	Actb;	RF / AL	Actin, cytoplasmic 1;SWISS-PROT:P60712 (Bos taurus) Actin, cytoplasmic 1	protein binding,ATP binding,kinesin binding,Tat protein binding,identical protein binding,nitric-oxide synthase binding,structural constituent of postsynaptic actin cytoskeleton,RNA polymerase II core promoter proximal region sequence-specific DNA binding,RNA polymerase II distal enhancer sequence-specific DNA binding,nucleosomal DNA binding;	P60710_K61_M1	VGDEAQSKRGILTLK	GlyGly (K)	-0.306159	9.18595e-05	0.000264826
P60710;	Actb;	RF / AL	Actin, cytoplasmic 1;SWISS-PROT:P60712 (Bos taurus) Actin, cytoplasmic 1	protein binding,ATP binding,kinesin binding,Tat protein binding,identical protein binding,nitric-oxide synthase binding,structural constituent of postsynaptic actin cytoskeleton,RNA polymerase II core promoter proximal region sequence-specific DNA binding,RNA polymerase II distal enhancer sequence-specific DNA binding,nucleosomal DNA binding;	P60712_K61_M1	VGDEAQSKRGILTLK	GlyGly (K)	-0.306159	9.18595e-05	0.000264826
P17182	Eno1	RF / AL	Alpha-enolase	magnesium ion binding,transcriptional repressor activity, RNA polymerase II core promoter proximal region sequence-specific binding,RNA binding,phosphopyruvate hydratase activity,protein homodimerization activity,cadherin binding,protein heterodimerization activity,GTPase binding	P17182_K420_M1	IEEELGSKAKFAGRS	GlyGly (K)	-0.663107	9.26208e-05	0.000266427
Q61029	Tmpo	RF / AL	Lamina-associated polypeptide 2, isoforms beta/delta/epsilon/gamma		Q61029_K400_M1	YAPLADVKSEKTKKR	GlyGly (K)	1.00025	9.31218e-05	0.00026757
P26645	Marcks	RF / AL	Myristoylated alanine-rich C-kinase substrate	protein kinase C binding,calmodulin binding,identical protein binding,actin filament binding	P26645_K169_M1	FSFKKSKKESGEGAE	GlyGly (K)	-1.05326	9.43518e-05	0.000270503
Q60803	Traf3	RF / AL	TNF receptor-associated factor 3	tumor necrosis factor receptor binding,protein binding,zinc ion binding,transferase activity,protein kinase binding,protein phosphatase binding,ubiquitin protein ligase binding,thioesterase binding	Q60803_K39_M1	VPEQGGYKEKFVKTV	GlyGly (K)	0.470954	9.42914e-05	0.000270503
P11798	Camk2a	RF / AL	Calcium/calmodulin-dependent protein kinase type II subunit alpha	protein serine/threonine kinase activity,calmodulin-dependent protein kinase activity,protein binding,calmodulin binding,ATP binding,calcium-dependent protein serine/threonine kinase activity,kinase activity,glutamate receptor binding,protein homodimerization activity,metal ion binding	P11798_K267_M1	ITAAEALKHPWISHR	GlyGly (K)	0.6961	9.51186e-05	0.000270601
P15105	Glul	RF / AL	Glutamine synthetase	magnesium ion binding,glutamate decarboxylase activity,glutamate-ammonia ligase activity,protein binding,ATP binding,glutamate binding,manganese ion binding,identical protein binding,dynein light chain binding	P15105_K91_M2	MFRDPFRKDPNKLVL	GlyGly (K)	0.942399	9.5079e-05	0.000270601
P15105	Glul	RF / AL	Glutamine synthetase	magnesium ion binding,glutamate decarboxylase activity,glutamate-ammonia ligase activity,protein binding,ATP binding,glutamate binding,manganese ion binding,identical protein binding,dynein light chain binding	P15105_K95_M2	PFRKDPNKLVLCEVF	GlyGly (K)	0.942399	9.5079e-05	0.000270601
P63101	Ywhaz	RF / AL	14-3-3 protein zeta/delta	RNA binding,protein binding,transcription factor binding,protein kinase binding,protein domain specific binding,ubiquitin protein ligase binding,identical protein binding,ion channel binding,cadherin binding	P63101_K115_M1	NASQPESKVFYLKMK	GlyGly (K)	2.31717	9.47132e-05	0.000270601
Q6PDH0	Phldb1	RF / AL	Pleckstrin homology-like domain family B member 1	molecular_function	Q6PDH0_K969_M1	QLQVYRSKMDSDAAS	GlyGly (K)	1.25324	9.46911e-05	0.000270601
P63017	Hspa8	RF / AL	Heat shock cognate 71 kDa protein	G-protein coupled receptor binding,phosphatidylserine binding,RNA binding,protein binding,ATP binding,ATPase activity,enzyme binding,MHC class II protein complex binding,heat shock protein binding,ubiquitin protein ligase binding,ATPase activity, coupled,cadherin binding,unfolded protein binding,C3HC4-type RING finger domain binding	P63017_K126_M1	VSSMVLTKMKEIAEA	GlyGly (K)	1.62029	9.52684e-05	0.00027073
Q8BPU7	Elmo1	RF / AL	Engulfment and cell motility protein 1	protein binding,SH3 domain binding,guanyl-nucleotide exchange factor activity	Q8BPU7_K408_M1	ENSSREDKHECPFGR	GlyGly (K)	1.1797	9.63772e-05	0.000272682
Q6ZPS6	Ankib1	RF / AL	Ankyrin repeat and IBR domain-containing protein 1	ubiquitin conjugating enzyme binding,metal ion binding,ubiquitin protein ligase activity	Q6ZPS6_K607_M1	MHYYTRYKNHEHSYQ	GlyGly (K)	1.3298	9.68503e-05	0.000273368
Q9WTX5	Skp1	RF / AL	S-phase kinase-associated protein 1	ubiquitin-protein transferase activity,protein binding,beta-catenin binding,protein domain specific binding,cullin family protein binding,ubiquitin protein ligase activity	Q9WTX5_K78_M1	PPEDDENKEKRTDDI	GlyGly (K)	-0.701789	9.69369e-05	0.000273368
Q61527	Erbb4	RF / AL	Receptor tyrosine-protein kinase erbB-4	protein tyrosine kinase activity,transmembrane receptor protein tyrosine kinase activity,receptor signaling protein tyrosine kinase activity,epidermal growth factor receptor binding,protein binding,ATP binding,neuregulin binding,protein homodimerization activity,transcription regulatory region DNA binding	Q61527_K745_M1	VPEGETVKIPVAIKI	GlyGly (K)	1.62415	9.76856e-05	0.00027488
Q6ZQ93	Usp34	RF / AL	Ubiquitin carboxyl-terminal hydrolase 34	cysteine-type endopeptidase activity,thiol-dependent ubiquitin-specific protease activity,thiol-dependent ubiquitinyl hydrolase activity	Q6ZQ93_K2005_M1	CKTYTMDKQPLNTGE	GlyGly (K)	-1.03963	9.76497e-05	0.00027488
P58252	Eef2	RF / AL	Elongation factor 2	p53 binding,RNA binding,translation elongation factor activity,GTPase activity,protein binding,GTP binding,5S rRNA binding,protein kinase binding,ribosome binding,cadherin binding,actin filament binding	P58252_K239_M1	YVAKFAAKGEGQLSA	GlyGly (K)	-0.238638	9.83435e-05	0.000276131
P63330	Ppp2ca	RF / AL	Serine/threonine-protein phosphatase 2A catalytic subunit alpha isoform	protein serine/threonine phosphatase activity,protein binding,protein C-terminus binding,metal ion binding,protein heterodimerization activity,protein dimerization activity,GABA receptor binding	P63330_K4_M1	____MDEKLFTKELD	GlyGly (K)	-0.387096	9.82961e-05	0.000276131
P62192	Psmc1	RF / AL	26S protease regulatory subunit 4	RNA binding,ATP binding,TBP-class protein binding,proteasome-activating ATPase activity	P62192_K91_M1	QMKPLEEKQEEERSK	GlyGly (K)	1.05357	0.000100339	0.000280818
Q60673	Ptprn	RF / AL	Receptor-type tyrosine-protein phosphatase-like N	protein binding,transcription factor binding,spectrin binding,ubiquitin-like protein ligase binding,protein tyrosine phosphatase activity	Q60673_K639_M1	CRQHMATKSLFNRAE	GlyGly (K)	1.6549	0.000100987	0.000282326
Q60575	Kif1b	RF / AL	Kinesin-like protein KIF1B	microtubule motor activity,protein binding,ATP binding,microtubule binding,ATPase activity,kinase binding,scaffold protein binding,ATP-dependent microtubule motor activity	Q60575_K201_M1	DLMDAGNKARTVAAT	GlyGly (K)	1.23918	0.000101744	0.000284136
Q9D154	Serpinb1a	RF / AL	Leukocyte elastase inhibitor A	serine-type endopeptidase inhibitor activity	Q9D154_K79_M1	SLNAEVSKRGASHTL	GlyGly (K)	1.29752	0.000102542	0.000286055
O08599	Stxbp1	RF / AL	Syntaxin-binding protein 1	RNA binding,protein binding,syntaxin-1 binding,protein kinase binding,protein domain specific binding,syntaxin binding,identical protein binding,phospholipase binding,protein N-terminus binding	O08599_K294_M1	LWIALRHKHIAEVSQ	GlyGly (K)	0.558745	0.000103386	0.0002881
Q8R420	Abca3	RF / AL	ATP-binding cassette sub-family A member 3	ATP binding,ATPase activity, coupled to transmembrane movement of substances	Q8R420_K512_M1	EEGSDPEKALRNEYF	GlyGly (K)	-0.212431	0.000103806	0.000288958
P51830	Adcy9	RF / AL	Adenylate cyclase type 9	adenylate cyclase activity,guanylate cyclase activity,ATP binding,metal ion binding	P51830_K327_M1	GKDLEVEKALKERMI	GlyGly (K)	1.8007	0.000104597	0.000290847
O55131	Sept7	RF / AL	Septin-7	protein binding,GTP binding,identical protein binding,cadherin binding,protein heterodimerization activity	O55131_K212_M1	QFKKQIMKEIQEHKI	GlyGly (K)	1.27237	0.000105245	0.000292021
P70205	Adcyap1r1	RF / AL	Pituitary adenylate cyclase-activating polypeptide type I receptor	G-protein coupled receptor activity,vasoactive intestinal polypeptide receptor activity,protein binding,adenylate cyclase binding,ADP-ribosylation factor binding,neuropeptide binding	P70205_K457_M1	RYFTMDFKHRHPSLA	GlyGly (K)	1.92478	0.000106974	0.000296187
P62204	Calm1	RF / AL	Calmodulin		P62204_K31_M1	GDGTITTKELGTVMR	GlyGly (K)	-0.377827	0.000109675	0.000302689
O70228	Atp9a	RF / AL	Probable phospholipid-transporting ATPase IIA	magnesium ion binding,phospholipid-translocating ATPase activity,ATP binding	O70228_K48_M1	VWLGHPEKRDQRYPR	GlyGly (K)	1.01744	0.000110004	0.000303218
Q8K097	Faim2	RF / AL	Protein lifeguard 2	protein binding	Q8K097_K11_M1	GKLSVANKAPGTEGQ	GlyGly (K)	-1.03285	0.000110101	0.000303218
Q3U1J4	Ddb1	RF / AL	DNA damage-binding protein 1	damaged DNA binding,protein binding,protein complex binding	Q3U1J4_K191_M1	DPQGRHVKTYEVSLR	GlyGly (K)	0.723182	0.00011092	0.00030502
P18760	Cfl1	RF / AL	Cofilin-1	protein phosphatase binding,actin filament binding,phosphatidylinositol bisphosphate binding	P18760_K45_M1	FCLSEDKKNIILEEG	GlyGly (K)	-0.551851	0.000111723	0.000306378
Q05816	Fabp5	RF / AL	Fatty acid-binding protein, epidermal	transporter activity,lipid binding	Q05816_K10_M1	SLKDLEGKWRLMESH	GlyGly (K)	3.3631	0.000112578	0.000308398
P31938	Map2k1	RF / AL	Dual specificity mitogen-activated protein kinase kinase 1	protein serine/threonine kinase activity,MAP kinase kinase activity,protein serine/threonine/tyrosine kinase activity,protein tyrosine kinase activity,receptor signaling protein tyrosine phosphatase activity,protein binding,ATP binding,protein C-terminus binding,protein serine/threonine kinase activator activity,protein N-terminus binding	P31938_K168_M1	IPEQILGKVSIAVIK	GlyGly (K)	2.27778	0.000113672	0.000310855
Q63932	Map2k2	RF / AL	Dual specificity mitogen-activated protein kinase kinase 2	protein serine/threonine kinase activity,MAP kinase kinase activity,protein serine/threonine/tyrosine kinase activity,protein tyrosine kinase activity,protein binding,ATP binding,PDZ domain binding,protein complex scaffold,protein serine/threonine kinase activator activity,metal ion binding,scaffold protein binding	Q63932_K196_M1	QIMHRDVKPSNILVN	GlyGly (K)	-0.449835	0.000114064	0.000311236
O35526	Stx1a	RF / AL	Syntaxin-1A	SNARE binding,glycoprotein binding,SNAP receptor activity,protein binding,myosin binding,calcium channel inhibitor activity,chloride channel inhibitor activity,kinase binding,protein domain specific binding,protein binding, bridging,myosin head/neck binding,ATP-dependent protein binding,ion channel binding,protein heterodimerization activity,protein N-terminus binding,calcium-dependent protein bi…	O35526_K204_M1	TRHSEIIKLETSIRE	GlyGly (K)	0.648615	0.000114289	0.000311434
Q9QYK9	Pnck	RF / AL	Calcium/calmodulin-dependent protein kinase type 1B	calmodulin-dependent protein kinase activity,calmodulin binding,ATP binding	Q9QYK9_K54_M1	PKKALRGKEALVENE	GlyGly (K)	1.29147	0.000116325	0.000316648
O08553	Dpysl2	RF / AL	Dihydropyrimidinase-related protein 2	protein binding,microtubule binding,hydrolase activity, acting on carbon-nitrogen (but not peptide) bonds,protein kinase binding,identical protein binding	O08553_K368_M1	RMSVIWDKAVVTGKM	GlyGly (K)	0.910193	0.000116685	0.000316962
P61982	Ywhag	RF / AL	14-3-3 protein gamma	RNA binding,actin binding,protein kinase C binding,insulin-like growth factor receptor binding,protein binding,protein domain specific binding,receptor tyrosine kinase binding	P61982_K10_M1	DREQLVQKARLAEQA	GlyGly (K)	-0.436679	0.000116608	0.000316962
Q63810	Ppp3r1	RF / AL	Calcineurin subunit B type 1	phosphoprotein phosphatase activity,calcium ion binding,protein binding,cyclosporin A binding,protein domain specific binding	Q63810_K125_M1	MMVGNNLKDTQLQQI	GlyGly (K)	-2.29633	0.000117181	0.000317642
Q6A4J8	Usp7	RF / AL	Ubiquitin carboxyl-terminal hydrolase 7	p53 binding,cysteine-type endopeptidase activity,thiol-dependent ubiquitin-specific protease activity,protein binding,protein C-terminus binding,transcription factor binding,ubiquitin protein ligase binding,thiol-dependent ubiquitinyl hydrolase activity	Q6A4J8_K421_M1	PQTDQNIKINDRFEF	GlyGly (K)	1.12768	0.000117166	0.000317642
P53810	Pitpna	RF / AL	Phosphatidylinositol transfer protein alpha isoform	phospholipid binding,lipid binding,phosphatidylcholine transporter activity,phosphatidylinositol transporter activity,phosphatidylcholine binding,phosphatidylinositol binding	P53810_K68_M1	KIYHLQSKVPTFVRM	GlyGly (K)	0.363668	0.000121075	0.000326828
P63017	Hspa8	RF / AL	Heat shock cognate 71 kDa protein	G-protein coupled receptor binding,phosphatidylserine binding,RNA binding,protein binding,ATP binding,ATPase activity,enzyme binding,MHC class II protein complex binding,heat shock protein binding,ubiquitin protein ligase binding,ATPase activity, coupled,cadherin binding,unfolded protein binding,C3HC4-type RING finger domain binding	P63017_K597_M1	EEFEHQQKELEKVCN	GlyGly (K)	-0.199614	0.000121803	0.000328448
P28738	Kif5c	RF / AL	Kinesin heavy chain isoform 5C	microtubule motor activity,protein binding,ATP binding,microtubule binding,ATP-dependent microtubule motor activity, plus-end-directed	P28738_K227_M1	TEKKLSGKLYLVDLA	GlyGly (K)	2.74163	0.00012236	0.000329608
Q8BLQ9	Cadm2	RF / AL	Cell adhesion molecule 2	receptor activity,receptor binding,protein binding,protein homodimerization activity,cell adhesion molecule binding	Q8BLQ9_K430_M1	SQVNAEEKKEYFI__	GlyGly (K)	-1.18145	0.000122556	0.000329791
Q9D486	Cmip	RF / AL	C-Maf-inducing protein	molecular_function	Q9D486_K79_M1	LSKILTSKFLRRWEP	GlyGly (K)	3.05541	0.000123508	0.000332007
P14873	Map1b	RF / AL	Microtubule-associated protein 1B	protein binding,cytoskeletal regulatory protein binding,microtubule binding	P14873_K366_M1	LNVPENLKDPEPNIK	GlyGly (K)	1.17196	0.000125169	0.000335774
P17742	Ppia	RF / AL	Peptidyl-prolyl cis-trans isomerase A	RNA binding,peptidyl-prolyl cis-trans isomerase activity,cyclosporin A binding	P17742_K133_M1	HVVFGKVKEGMNIVE	GlyGly (K)	0.658301	0.000125097	0.000335774
P61264	Stx1b	RF / AL	Syntaxin-1B	SNARE binding,receptor binding,SNAP receptor activity,protein binding,protein kinase binding,protein domain specific binding	P61264_K55_M2	EDVEQVKKQHSAILA	GlyGly (K)	2.03827	0.000125715	0.000336542
P61264	Stx1b	RF / AL	Syntaxin-1B	SNARE binding,receptor binding,SNAP receptor activity,protein binding,protein kinase binding,protein domain specific binding	P61264_K69_M2	AAPNPDEKTKQELED	GlyGly (K)	2.03827	0.000125715	0.000336542
P23927	Cryab	RF / AL	Alpha-crystallin B chain	structural constituent of eye lens,protein binding,microtubule binding,identical protein binding,protein homodimerization activity,metal ion binding,unfolded protein binding	P23927_K166_M1	IPITREEKPAVAAAP	GlyGly (K)	0.293541	0.000127231	0.000339896
O35188	Cx3cl1	RF / AL	Fractalkine	integrin binding,chemokine activity,CX3C chemokine receptor binding,CCR chemokine receptor binding	O35188_K369_M1	SLQGCPRKMAGEMVE	GlyGly (K)	-0.254815	0.000128767	0.000343289
P63001	Rac1	RF / AL	Ras-related C3 botulinum toxin substrate 1	GTPase activity,protein binding,GTP binding,enzyme binding,protein kinase binding,GTP-dependent protein binding,thioesterase binding,Rho GDP-dissociation inhibitor binding	P63001_K183_M1	VLCPPPVKKRKRKCL	GlyGly (K)	-0.96198	0.00012963	0.000344524
Q61753	Phgdh	RF / AL	D-3-phosphoglycerate dehydrogenase	phosphoglycerate dehydrogenase activity,NAD binding	Q61753_K289_M1	PHLGASTKEAQSRCG	GlyGly (K)	2.18163	0.000130765	0.000346118
Q8BP47	Nars	RF / AL	Asparagine--tRNA ligase, cytoplasmic	nucleic acid binding,asparagine-tRNA ligase activity,ATP binding	Q8BP47_K501_M1	EEILEGYKREGIDPA	GlyGly (K)	1.57302	0.000130643	0.000346118
Q8BH82	Napepld	RF / AL	N-acyl-phosphatidylethanolamine-hydrolyzing phospholipase D	zinc ion binding,N-acylphosphatidylethanolamine-specific phospholipase D activity	Q8BH82_K318_M1	YEPRWFMKYQHADPE	GlyGly (K)	0.33539	0.000132024	0.000348737
Q8VEK0	Tmem30a	RF / AL	Cell cycle control protein 50A	protein binding	Q8VEK0_K8_M1	MAMNYSAKDEVDGGP	GlyGly (K)	-1.18834	0.000132311	0.000349139
Q6PIC6	Atp1a3	RF / AL	Sodium/potassium-transporting ATPase subunit alpha-3	beta-amyloid binding,sodium:potassium-exchanging ATPase activity,ATP binding,D1 dopamine receptor binding,heparan sulfate proteoglycan binding,metal ion binding,chaperone binding,sodium:potassium-exchanging ATPase activity involved in regulation of cardiac muscle cell membrane potential	Q6PIC6_K661_M1	VIHGTDLKDFTSEQI	GlyGly (K)	1.15057	0.000132598	0.000349539
P15327	Bpgm	RF / AL	Bisphosphoglycerate mutase	bisphosphoglycerate mutase activity,hydrolase activity,2,3-bisphosphoglycerate-dependent phosphoglycerate mutase activity	P15327_K170_M1	ERLLPYWKERIAPEI	GlyGly (K)	2.46867	0.000133391	0.000351271
Q8R3T5	Stxbp6	RF / AL	Syntaxin-binding protein 6	phosphatidylinositol-4,5-bisphosphate binding,GTP-Rho binding,cadherin binding involved in cell-cell adhesion	Q8R3T5_K66_M1	QASITKVKQFEGSTS	GlyGly (K)	0.698962	0.000134206	0.000353059
Q9WV95	Phlda3	RF / AL	Pleckstrin homology-like domain family A member 3	phosphatidylinositol-4,5-bisphosphate binding,phosphatidylinositol-3,4,5-trisphosphate binding,phosphatidylinositol-5-phosphate binding,phosphatidylinositol-3-phosphate binding,phosphatidylinositol-3,4-bisphosphate binding,phosphatidylinositol-3,5-bisphosphate binding	Q9WV95_K104_M1	TLGLVKFKNQQAIQT	GlyGly (K)	0.944957	0.000135939	0.000357255
Q91VR8	Brk1	RF / AL	Protein BRICK1	protein complex binding,Rac GTPase binding	Q91VR8_K30_M1	EIITSSIKKISDFLN	GlyGly (K)	1.56605	0.000138597	0.000363501
P17751	Tpi1	RF / AL	Triosephosphate isomerase	triose-phosphate isomerase activity,isomerase activity,ubiquitin protein ligase binding	P17751_K244_M1	EKLRGWLKSNVNDGV	GlyGly (K)	1.84497	0.000139513	0.000365533
P24270	Cat	RF / AL	Catalase	aminoacylase activity,catalase activity,receptor binding,antioxidant activity,oxidoreductase activity, acting on peroxide as acceptor,enzyme binding,heme binding,protein homodimerization activity,metal ion binding,NADP binding	P24270_K243_M1	YKTDQGIKNLPVGEA	GlyGly (K)	1.13628	0.000140966	0.000368966
Q5SRX1	Tom1l2	RF / AL	TOM1-like protein 2	protein kinase binding,clathrin binding	Q5SRX1_K106_M1	LVKIISPKNNPPTIV	GlyGly (K)	-0.307848	0.000142985	0.000373493
Q6NXM3	Tmem130	RF / AL	Transmembrane protein 130	molecular_function	Q6NXM3_K412_M1	GLLPPLYKPVKTYNV	GlyGly (K)	0.566821	0.000143392	0.00037418
P48036	Anxa5	RF / AL	Annexin A5	calcium ion binding,protein binding,calcium-dependent phospholipid binding	P48036_K240_M1	QLLLAVVKSIRSIPA	GlyGly (K)	2.26467	0.000144703	0.000375905
Q9JHU4	Dync1h1	RF / AL	Cytoplasmic dynein 1 heavy chain 1	RNA binding,protein binding,ATP binding,ATP-dependent microtubule motor activity, minus-end-directed,dynein light chain binding,dynein intermediate chain binding,dynein light intermediate chain binding	Q9JHU4_K4235_M1	RQNISPDKIPWSALK	GlyGly (K)	1.92567	0.00014478	0.000375905
Q9WVJ2	Psmd13	RF / AL	26S proteasome non-ATPase regulatory subunit 13	endopeptidase activity,structural molecule activity	Q9WVJ2_K161_M1	RFYDLSSKYYQTIGN	GlyGly (K)	2.48464	0.00014603	0.000378391
O88384	Vti1b	RF / AL	Vesicle transport through interaction with t-SNAREs homolog 1B	SNARE binding,SNAP receptor activity,protein binding,chloride channel inhibitor activity	O88384_K13_M1	ASSEHFEKLHEIFRG	GlyGly (K)	-0.534411	0.00014659	0.000379462
Q61730	Il1rap	RF / AL	Interleukin-1 receptor accessory protein	interleukin-33 receptor activity,signal transducer activity,interleukin-1 receptor activity,protein binding,protein tyrosine kinase binding	Q61730_K559_M1	PRWSSNDKQGLSYSS	GlyGly (K)	1.22013	0.000148878	0.000384614
O35969	Gamt	RF / AL	Guanidinoacetate N-methyltransferase	guanidinoacetate N-methyltransferase activity	O35969_K39_M1	THLQILGKPVMERWE	GlyGly (K)	1.86258	0.000150754	0.000388296
P06745	Gpi	RF / AL	Glucose-6-phosphate isomerase	glucose-6-phosphate isomerase activity,cytokine activity,protein binding,growth factor activity,intramolecular transferase activity,ubiquitin protein ligase binding,monosaccharide binding	P06745_K423_M1	IRKGLHHKILLANFL	GlyGly (K)	1.95811	0.000150749	0.000388296
Q922T2;Q9D3X9	Mfap3;Mfap3l	RF / AL	Microfibril-associated glycoprotein 3;Microfibrillar-associated protein 3-like	molecular_function;molecular_function	Q922T2_K212_M1	AKTLELAKVTQFKTM	GlyGly (K)	2.47594	0.000152244	0.000391354
Q922T2;Q9D3X9	Mfap3;Mfap3l	RF / AL	Microfibril-associated glycoprotein 3;Microfibrillar-associated protein 3-like	molecular_function;molecular_function	Q9D3X9_K221_M1	AKTLELAKVTQFKTM	GlyGly (K)	2.47594	0.000152244	0.000391354
Q8R317	Ubqln1	RF / AL	Ubiquilin-1	receptor binding,intermediate filament binding,kinase binding,polyubiquitin binding,identical protein binding	Q8R317_K61_M1	EEISKRFKSHIDQLV	GlyGly (K)	-0.338186	0.000155228	0.000398233
Q9DBJ1	Pgam1	RF / AL	Phosphoglycerate mutase 1	bisphosphoglycerate mutase activity,phosphoglycerate mutase activity,hydrolase activity,protein kinase binding,2,3-bisphosphoglycerate-dependent phosphoglycerate mutase activity	Q9DBJ1_K241_M1	GDEETVRKAMEAVAA	GlyGly (K)	1.37057	0.000155813	0.00039934
O08759	Ube3a	RF / AL	Ubiquitin-protein ligase E3A	transcription coactivator activity,ubiquitin-protein transferase activity,protein binding,metal ion binding,ubiquitin protein ligase activity	O08759_K75_M1	IKALELYKINAKLCD	GlyGly (K)	2.21716	0.000156088	0.000399647
Q5SRX1	Tom1l2	RF / AL	TOM1-like protein 2	protein kinase binding,clathrin binding	Q5SRX1_K101_M1	FIDSVLVKIISPKNN	GlyGly (K)	2.10955	0.000156527	0.000400375
Q6PIE5	Atp1a2	RF / AL	Sodium/potassium-transporting ATPase subunit alpha-2	sodium:potassium-exchanging ATPase activity,protein binding,chaperone binding,steroid hormone binding,ATP binding,drug binding,ATPase activity,potassium ion binding,sodium ion binding	Q6PIE5_K485_M1	IPFNSTNKYQLSIHE	GlyGly (K)	1.11316	0.000157896	0.000403078
Q8R1X6	Spg20	RF / AL	Spartin	protein binding,ubiquitin protein ligase binding	Q8R1X6_K622_M1	AMVKKTAKQTGHTLL	GlyGly (K)	1.54694	0.000159414	0.000406554
P80318	Cct3	RF / AL	T-complex protein 1 subunit gamma	RNA binding,protein binding,ATP binding,protein binding involved in protein folding,unfolded protein binding	P80318_K381_M1	ILLRGASKEILSEVE	GlyGly (K)	-1.51288	0.000159718	0.000406927
P61982	Ywhag	RF / AL	14-3-3 protein gamma	RNA binding,actin binding,protein kinase C binding,insulin-like growth factor receptor binding,protein binding,protein domain specific binding,receptor tyrosine kinase binding	P61982_K69_M1	VISSIEQKTSADGNE	GlyGly (K)	-0.295133	0.000161538	0.000411159
P13595	Ncam1	RF / AL	Neural cell adhesion molecule 1	protein binding,heparin binding,identical protein binding	P13595_K1083_M1	EKGPVETKSEPPESE	GlyGly (K)	-0.613938	0.000162213	0.000412471
P60202	Plp1	RF / AL	Myelin proteolipid protein	protein binding,structural constituent of myelin sheath	P60202_K122_M1	ATVTGGQKGRGSRGQ	GlyGly (K)	-0.193663	0.000163366	0.000413809
P62983	Rps27a	RF / AL	Ubiquitin-40S ribosomal protein S27a	RNA binding,structural constituent of ribosome,metal ion binding	P62983_K48_M2	QRLIFAGKQLEDGRT	GlyGly (K)	2.74879	0.000163079	0.000413809
P62983	Rps27a	RF / AL	Ubiquitin-40S ribosomal protein S27a	RNA binding,structural constituent of ribosome,metal ion binding	P62983_K63_M2	LSDYNIQKESTLHLV	GlyGly (K)	2.74879	0.000163079	0.000413809
Q99N28	Cadm3	RF / AL	Cell adhesion molecule 3	receptor activity,receptor binding,protein binding,protein homodimerization activity,cell adhesion molecule binding	Q99N28_K391_M1	GQSGGDDKKEYFI__	GlyGly (K)	-2.66512	0.000163379	0.000413809
Q9D1E6	Tbcb	RF / AL	Tubulin-folding cofactor B	protein binding	Q9D1E6_K153_M1	AQRLSEEKAQASAIS	GlyGly (K)	1.24583	0.000163845	0.000414582
Q8VDN2	Atp1a1	RF / AL	Sodium/potassium-transporting ATPase subunit alpha-1	sodium:potassium-exchanging ATPase activity,protein binding,ATP binding,phosphatase activity,protein kinase binding,protein domain specific binding,ankyrin binding,potassium ion binding,sodium ion binding,ADP binding,phosphatidylinositol 3-kinase binding,chaperone binding,steroid hormone binding	Q8VDN2_K21_M1	AVSEHGDKKGKKAKK	GlyGly (K)	-0.110668	0.000164228	0.000415146
F8VPU2	Farp1	RF / AL	FERM, RhoGEF and pleckstrin domain-containing protein 1	cytoskeletal protein binding,Rac guanyl-nucleotide exchange factor activity,Rac GTPase binding	F8VPU2_K548_M1	DKAYYIAKEVSTTER	GlyGly (K)	0.961232	0.000165708	0.000418069
Q6GQT5	Tmem151a	RF / AL	Transmembrane protein 151A	molecular_function	Q6GQT5_K262_M1	AREGMHLKDVDFRES	GlyGly (K)	-0.684607	0.000166614	0.000419945
P42567	Eps15	RF / AL	Epidermal growth factor receptor substrate 15	calcium ion binding,protein binding,SH3 domain binding,polyubiquitin binding,identical protein binding,cadherin binding	P42567_K795_M1	PGKRPINKLDSSDPL	GlyGly (K)	-0.351914	0.00016685	0.00042013
Q02053	Uba1	RF / AL	Ubiquitin-like modifier-activating enzyme 1	RNA binding,ubiquitin activating enzyme activity,protein binding,ATP binding	Q02053_K593_M1	RRCVYYRKPLLESGT	GlyGly (K)	0.485314	0.00017012	0.000427531
Q9CTG6	Atp13a2	RF / AL	Probable cation-transporting ATPase 13A2	calcium-transporting ATPase activity,ATP binding,metal ion binding,phosphatidic acid binding,phosphatidylinositol-3,5-bisphosphate binding	Q9CTG6_K357_M1	TALPEGPKPYCPETH	GlyGly (K)	0.908555	0.000174206	0.000436951
Q8VD62	Bles03	RF / AL	UPF0696 protein C11orf68 homolog	RNA binding	Q8VD62_K159_M1	EGRLQVAKVSPRAKE	GlyGly (K)	-0.235197	0.000175453	0.000439652
P60710;	Actb;	RF / AL	Actin, cytoplasmic 1;SWISS-PROT:P60712 (Bos taurus) Actin, cytoplasmic 1	protein binding,ATP binding,kinesin binding,Tat protein binding,identical protein binding,nitric-oxide synthase binding,structural constituent of postsynaptic actin cytoskeleton,RNA polymerase II core promoter proximal region sequence-specific DNA binding,RNA polymerase II distal enhancer sequence-specific DNA binding,nucleosomal DNA binding;	P60710_K50_M1	VMVGMGQKDSYVGDE	GlyGly (K)	-0.275469	0.000179356	0.000448564
P60710;	Actb;	RF / AL	Actin, cytoplasmic 1;SWISS-PROT:P60712 (Bos taurus) Actin, cytoplasmic 1	protein binding,ATP binding,kinesin binding,Tat protein binding,identical protein binding,nitric-oxide synthase binding,structural constituent of postsynaptic actin cytoskeleton,RNA polymerase II core promoter proximal region sequence-specific DNA binding,RNA polymerase II distal enhancer sequence-specific DNA binding,nucleosomal DNA binding;	P60712_K50_M1	VMVGMGQKDSYVGDE	GlyGly (K)	-0.275469	0.000179356	0.000448564
P18872	Gnao1	RF / AL	Guanine nucleotide-binding protein G(o) subunit alpha	GTPase activity,signal transducer activity,protein binding,GTP binding,G-protein beta/gamma-subunit complex binding,G-protein coupled serotonin receptor binding,mu-type opioid receptor binding,GTPase activating protein binding,metal ion binding,corticotropin-releasing hormone receptor 1 binding	P18872_K193_M1	VETHFTFKNLHFRLF	GlyGly (K)	0.739294	0.00018141	0.000453261
P60710;	Actb;	RF / AL	Actin, cytoplasmic 1;SWISS-PROT:P60712 (Bos taurus) Actin, cytoplasmic 1	protein binding,ATP binding,kinesin binding,Tat protein binding,identical protein binding,nitric-oxide synthase binding,structural constituent of postsynaptic actin cytoskeleton,RNA polymerase II core promoter proximal region sequence-specific DNA binding,RNA polymerase II distal enhancer sequence-specific DNA binding,nucleosomal DNA binding;	P60710_K315_M1	GIADRMQKEITALAP	GlyGly (K)	0.438477	0.000188333	0.000469199
P60710;	Actb;	RF / AL	Actin, cytoplasmic 1;SWISS-PROT:P60712 (Bos taurus) Actin, cytoplasmic 1	protein binding,ATP binding,kinesin binding,Tat protein binding,identical protein binding,nitric-oxide synthase binding,structural constituent of postsynaptic actin cytoskeleton,RNA polymerase II core promoter proximal region sequence-specific DNA binding,RNA polymerase II distal enhancer sequence-specific DNA binding,nucleosomal DNA binding;	P60712_K315_M1	GIADRMQKEITALAP	GlyGly (K)	0.438477	0.000188333	0.000469199
Q7TMM9	Tubb2a	RF / AL	Tubulin beta-2A chain	GTPase activity,structural constituent of cytoskeleton,GTP binding	Q7TMM9_K58_M1	YNEAAGNKYVPRAIL	GlyGly (K)	1.53952	0.000188555	0.000469301
Q8K097	Faim2	RF / AL	Protein lifeguard 2	protein binding	Q8K097_K5_M1	___MTQGKLSVANKA	GlyGly (K)	-1.25139	0.000189288	0.000470672
P56399	Usp5	RF / AL	Ubiquitin carboxyl-terminal hydrolase 5	thiol-dependent ubiquitin-specific protease activity,protein binding,zinc ion binding,ubiquitin binding	P56399_K575_M1	YLVIQIKKFTFGLDW	GlyGly (K)	3.29286	0.000190447	0.000472646
Q8BTG3	Tcp11l1	RF / AL	T-complex protein 11-like protein 1	molecular_function	Q8BTG3_K482_M1	ELEEVAVKFVRLVNY	GlyGly (K)	1.50189	0.000192047	0.000475703
P14094	Atp1b1	RF / AL	Sodium/potassium-transporting ATPase subunit beta-1	ATPase activator activity,protein binding,protein C-terminus binding,protein kinase binding,MHC class II protein complex binding,ATPase binding,sodium:potassium-exchanging ATPase activity,ATP binding,drug binding,ATPase activity,potassium ion binding,sodium ion binding	P14094_K224_M1	KRDEDKDKVGNIEYF	GlyGly (K)	2.38545	0.000192355	0.000476009
Q61301	Ctnna2	RF / AL	Catenin alpha-2	structural molecule activity,cadherin binding,actin filament binding	Q61301_K680_M1	AQLPQEEKAKIAEQV	GlyGly (K)	1.56847	0.000195611	0.00048296
Q99104	Myo5a	RF / AL	Unconventional myosin-Va	microfilament motor activity,RNA binding,motor activity,actin binding,calcium ion binding,protein binding,calmodulin binding,ATP binding,Rab GTPase binding,disordered domain specific binding	Q99104_K1277_M1	RSQLVSQKEAIQPKD	GlyGly (K)	2.80673	0.000196331	0.000483997
P50114	S100b	RF / AL	Protein S100-B	calcium ion binding,zinc ion binding,identical protein binding,protein homodimerization activity,S100 protein binding,tau protein binding,calcium-dependent protein binding,RAGE receptor binding	P50114_K6_M1	__MSELEKAMVALID	GlyGly (K)	2.47012	0.00019891	0.00048942
Q9JM63	Kcnj10	RF / AL	ATP-sensitive inward rectifier potassium channel 10	inward rectifier potassium channel activity,potassium channel activity,protein binding,ATP binding,ATP-activated inward rectifier potassium channel activity	Q9JM63_K367_M1	SLREQAEKEGSALSV	GlyGly (K)	-0.232813	0.000199108	0.000489443
Q01853	Vcp	RF / AL	Transitional endoplasmic reticulum ATPase	RNA binding,protein binding,ATP binding,lipid binding,ATPase activity,protein phosphatase binding,protein domain specific binding,polyubiquitin binding,ubiquitin protein ligase binding,deubiquitinase activator activity,K48-linked polyubiquitin binding,MHC class I protein binding,identical protein binding,ADP binding,ubiquitin-like protein ligase binding,BAT3 complex binding,ubiquitin-specific pro…	Q01853_K505_M1	EHPDKFLKFGMTPSK	GlyGly (K)	2.30286	0.000199347	0.000489529
Q8BL86	Mblac2	RF / AL	Metallo-beta-lactamase domain-containing protein 2	hydrolase activity,metal ion binding	Q8BL86_K226_M1	VDRGLVEKVLPGHFN	GlyGly (K)	1.34064	0.000199633	0.000489529
P68368	Tuba4a	RF / AL	Tubulin alpha-4A chain	GTPase activity,structural constituent of cytoskeleton,GTP binding,enzyme binding	P68368_K326_M1	YRGDVVPKDVNAAIA	GlyGly (K)	2.06176	0.000201318	0.000493
Q99PT1	Arhgdia	RF / AL	Rho GDP-dissociation inhibitor 1	Rho GDP-dissociation inhibitor activity,GTPase activator activity,fatty acid binding,protein binding,Rho GTPase binding,protein kinase binding,Hsp90 protein binding	Q99PT1_K141_M1	RKGVKIDKTDYMVGS	GlyGly (K)	-0.622954	0.000205584	0.000502971
P28271	Aco1	RF / AL	Cytoplasmic aconitate hydratase	RNA binding,aconitate hydratase activity,iron-responsive element binding,metal ion binding,3 iron, 4 sulfur cluster binding,4 iron, 4 sulfur cluster binding	P28271_K79_M1	KNIEVPFKPARVILQ	GlyGly (K)	0.30093	0.000206961	0.000505862
Q8C8R3	Ank2	RF / AL	Ankyrin-2	protein binding,potassium channel regulator activity,spectrin binding,protein binding, bridging,ion channel binding,ATPase binding	Q8C8R3_K830_M1	TTTTITEKHKLNVPE	GlyGly (K)	-0.513167	0.000207787	0.000507401
Q91WA3	Hdac11	RF / AL	Histone deacetylase 11	histone deacetylase activity,protein binding,transcription factor binding,NAD-dependent histone deacetylase activity (H3-K14 specific)	Q91WA3_K53_M1	INFLKEEKLLSDGML	GlyGly (K)	1.89631	0.000211507	0.000515107
Q9Z2U0	Psma7	RF / AL	Proteasome subunit alpha type-7	threonine-type endopeptidase activity,identical protein binding	Q9Z2U0_K227_M1	LNPEEIEKYVAEIEK	GlyGly (K)	2.4083	0.000211509	0.000515107
Q8VDN2	Atp1a1	RF / AL	Sodium/potassium-transporting ATPase subunit alpha-1	sodium:potassium-exchanging ATPase activity,protein binding,ATP binding,phosphatase activity,protein kinase binding,protein domain specific binding,ankyrin binding,potassium ion binding,sodium ion binding,ADP binding,phosphatidylinositol 3-kinase binding,chaperone binding,steroid hormone binding	Q8VDN2_K508_M1	PKHLLVMKGAPERIL	GlyGly (K)	0.623864	0.000212714	0.00051699
Q9Z0E0	Ncdn	RF / AL	Neurochondrin	protein binding	Q9Z0E0_K357_M1	RCEQSLLKEPQKVQL	GlyGly (K)	2.09782	0.000214137	0.000519473
Q9Z1B3	Plcb1	RF / AL	1-phosphatidylinositol 4,5-bisphosphate phosphodiesterase beta-1	phosphatidylinositol phospholipase C activity,signal transducer activity,GTPase activator activity,calcium ion binding,protein binding,calmodulin binding,lamin binding,phosphatidylinositol-4,5-bisphosphate binding,enzyme binding,protein homodimerization activity	Q9Z1B3_K160_M1	EKAYTKLKLQVTPEG	GlyGly (K)	-0.700619	0.000217967	0.000528268
Q8CIF6	Sidt2	RF / AL	SID1 transmembrane family member 2	double-stranded RNA binding,RNA transmembrane transporter activity	Q8CIF6_K426_M1	DKNVIRTKQYLCVAD	GlyGly (K)	1.63505	0.000219735	0.000531557
P70414	Slc8a1	RF / AL	Sodium/calcium exchanger 1	calcium:sodium antiporter activity,calcium ion binding,protein binding,calmodulin binding,cytoskeletal protein binding,ankyrin binding,ion channel binding,calcium:sodium antiporter activity involved in regulation of cardiac muscle cell membrane potential	P70414_K606_M1	IVKTISVKVIDDEEY	GlyGly (K)	1.27279	0.000222289	0.000537234
Q9CQW2	Arl8b	RF / AL	ADP-ribosylation factor-like protein 8B	GTP binding,GDP binding,alpha-tubulin binding,beta-tubulin binding	Q9CQW2_K141_M1	LPNALDEKQLIEKMN	GlyGly (K)	-0.683894	0.000223874	0.000539551
Q9WVT6	Ca14	RF / AL	Carbonic anhydrase 14	carbonate dehydratase activity,metal ion binding	Q9WVT6_K324_M1	KKRLGNRKSVVFTSA	GlyGly (K)	0.184059	0.000224352	0.0005402
P62482	Kcnab2	RF / AL	Voltage-gated potassium channel subunit beta-2	aldo-keto reductase (NADP) activity,voltage-gated potassium channel activity,protein binding,potassium channel regulator activity	P62482_K224_M1	YHMFQREKVEVQLPE	GlyGly (K)	1.04725	0.000232808	0.000558479
P21278	Gna11	RF / AL	Guanine nucleotide-binding protein subunit alpha-11	GTPase activity,signal transducer activity,GTP binding,G-protein beta/gamma-subunit complex binding,type 2A serotonin receptor binding,metal ion binding,alkylglycerophosphoethanolamine phosphodiesterase activity	P21278_K72_M1	AGYSEEDKRGFTKLV	GlyGly (K)	1.29819	0.000233528	0.000559688
Q9QYI5	Dnajb2	RF / AL	DnaJ homolog subfamily B member 2	ATPase activator activity,Hsp70 protein binding,polyubiquitin binding,ubiquitin protein ligase binding,unfolded protein binding,chaperone binding,proteasome binding	Q9QYI5_K47_M1	EFAEKKFKEVAEAYE	GlyGly (K)	0.848104	0.000234166	0.000560698
Q9CZD3	Gars	RF / AL	Glycine--tRNA ligase	bis(5'-nucleosyl)-tetraphosphatase (asymmetrical) activity,glycine-tRNA ligase activity,protein binding,ATP binding,protein dimerization activity	Q9CZD3_K409_M1	RIYLYLTKVGISPDK	GlyGly (K)	1.67249	0.000239547	0.000572522
Q9JMA1	Usp14	RF / AL	Ubiquitin carboxyl-terminal hydrolase 14	thiol-dependent ubiquitin-specific protease activity,endopeptidase inhibitor activity,protein binding,proteasome binding	Q9JMA1_K300_M1	RLQEEITKQSPTLQR	GlyGly (K)	0.829592	0.000239506	0.000572522
P13595	Ncam1	RF / AL	Neural cell adhesion molecule 1	protein binding,heparin binding,identical protein binding	P13595_K766_M1	GKDMEEGKAAFSKDE	GlyGly (K)	-0.792846	0.000242944	0.000580105
P63318	Prkcg	RF / AL	Protein kinase C gamma type	protein kinase activity,protein serine/threonine kinase activity,calcium-dependent protein kinase C activity,protein serine/threonine/tyrosine kinase activity,protein binding,ATP binding,zinc ion binding	P63318_K645_M1	RSGENFDKFFTRAAP	GlyGly (K)	1.31472	0.000246685	0.000588495
P28474	Adh5	RF / AL	Alcohol dehydrogenase class-3	alcohol dehydrogenase (NAD) activity,fatty acid binding,zinc ion binding,formaldehyde dehydrogenase activity,protein homodimerization activity,S-(hydroxymethyl)glutathione dehydrogenase activity	P28474_K31_M1	EIEVAPPKAHEVRIK	GlyGly (K)	1.17933	0.000247775	0.00059013
P63143	Kcnab1	RF / AL	Voltage-gated potassium channel subunit beta-1	aldo-keto reductase (NADP) activity,voltage-gated potassium channel activity,protein binding,potassium channel regulator activity,protein domain specific binding,ion channel binding,NADPH binding	P63143_K324_M1	RKQQNKLKDLSPIAE	GlyGly (K)	1.48003	0.000247827	0.00059013
Q5SYD0	Myo1d	RF / AL	Unconventional myosin-Id	microfilament motor activity,protein binding,calmodulin binding,ATP binding,protein domain specific binding,actin-dependent ATPase activity,calcium-dependent protein binding,actin filament binding	Q5SYD0_K551_M1	KNMWPEGKLSITEVT	GlyGly (K)	1.83561	0.00024893	0.000591123
Q61301	Ctnna2	RF / AL	Catenin alpha-2	structural molecule activity,cadherin binding,actin filament binding	Q61301_K80_M1	EKGEQIAKESQDLKE	GlyGly (K)	-0.331817	0.000248694	0.000591123
P62849	Rps24	RF / AL	40S ribosomal protein S24	RNA binding,structural constituent of ribosome	P62849_K21_M1	TNRLLQRKQMVIDVL	GlyGly (K)	3.87497	0.000249238	0.00059131
Q91ZD4	Vangl2	RF / AL	Vang-like protein 2	protein binding	Q91ZD4_K507_M1	SEEFVDPKSHKFVMR	GlyGly (K)	0.309736	0.000250459	0.000593663
Q64475	Hist1h2bb	RF / AL	Histone H2B type 1-B	DNA binding,protein heterodimerization activity	Q64475_K47_M1	VYVYKVLKQVHPDTG	GlyGly (K)	-0.235712	0.000251226	0.000594937
Q01853	Vcp	RF / AL	Transitional endoplasmic reticulum ATPase	RNA binding,protein binding,ATP binding,lipid binding,ATPase activity,protein phosphatase binding,protein domain specific binding,polyubiquitin binding,ubiquitin protein ligase binding,deubiquitinase activator activity,K48-linked polyubiquitin binding,MHC class I protein binding,identical protein binding,ADP binding,ubiquitin-like protein ligase binding,BAT3 complex binding,ubiquitin-specific pro…	Q01853_K295_M1	KAFEEAEKNAPAIIF	GlyGly (K)	1.41825	0.000252188	0.000596011
Q5SYD0	Myo1d	RF / AL	Unconventional myosin-Id	microfilament motor activity,protein binding,calmodulin binding,ATP binding,protein domain specific binding,actin-dependent ATPase activity,calcium-dependent protein binding,actin filament binding	Q5SYD0_K634_M1	AFRQTYEKFLHRYKM	GlyGly (K)	1.72916	0.000252371	0.000596011
Q91V36	Nrbp2	RF / AL	Nuclear receptor-binding protein 2	molecular_function,protein serine/threonine kinase activity,ATP binding	Q91V36_K404_M1	PPPEEAQKAKTPTPE	GlyGly (K)	-0.34619	0.000256498	0.000605205
P14152	Mdh1	RF / AL	Malate dehydrogenase, cytoplasmic	L-malate dehydrogenase activity,NAD binding	P14152_K125_M1	KYAKKSVKVIVVGNP	GlyGly (K)	0.91343	0.000262031	0.000617134
P23927	Cryab	RF / AL	Alpha-crystallin B chain	structural constituent of eye lens,protein binding,microtubule binding,identical protein binding,protein homodimerization activity,metal ion binding,unfolded protein binding	P23927_K82_M1	FSVNLDVKHFSPEEL	GlyGly (K)	1.22451	0.000261817	0.000617134
Q6PIC6	Atp1a3	RF / AL	Sodium/potassium-transporting ATPase subunit alpha-3	beta-amyloid binding,sodium:potassium-exchanging ATPase activity,ATP binding,D1 dopamine receptor binding,heparan sulfate proteoglycan binding,metal ion binding,chaperone binding,sodium:potassium-exchanging ATPase activity involved in regulation of cardiac muscle cell membrane potential	Q6PIC6_K466_M1	LMRERNKKVAEIPFN	GlyGly (K)	0.854986	0.000263228	0.000619389
Q61316	Hspa4	RF / AL	Heat shock 70 kDa protein 4	protein binding,ATP binding	Q61316_K194_M1	DLPALEEKPRNVVFV	GlyGly (K)	1.32969	0.0002652	0.000623461
P11798	Camk2a	RF / AL	Calcium/calmodulin-dependent protein kinase type II subunit alpha	protein serine/threonine kinase activity,calmodulin-dependent protein kinase activity,protein binding,calmodulin binding,ATP binding,calcium-dependent protein serine/threonine kinase activity,kinase activity,glutamate receptor binding,protein homodimerization activity,metal ion binding	P11798_K300_M1	FNARRKLKGAILTTM	GlyGly (K)	1.27263	0.000267087	0.000627327
Q924M7	Mpi	RF / AL	Mannose-6-phosphate isomerase	mannose-6-phosphate isomerase activity,zinc ion binding	Q924M7_K412_M1	LLKITVPKDLLIFRA	GlyGly (K)	1.22277	0.000269176	0.000630516
Q3UWQ3;Q9CY34	Ube2fb;Ube2f	RF / AL	NEDD8-conjugating enzyme UBE2F-B;NEDD8-conjugating enzyme UBE2F	ATP binding,NEDD8 transferase activity,ubiquitin protein ligase binding,ubiquitin protein ligase activity;ATP binding,NEDD8 transferase activity,ubiquitin protein ligase binding,ubiquitin protein ligase activity	Q3UWQ3_K7_M1	_MLTLASKLKWDEDL	GlyGly (K)	1.96434	0.000270672	0.000631162
Q6IMP4	Panx2	RF / AL	Pannexin-2	channel activity,wide pore channel activity,gap junction hemi-channel activity	Q6IMP4_K183_M1	IEKQIQSKGPGITER	GlyGly (K)	0.62486	0.000269761	0.000631162
Q3UWQ3;Q9CY34	Ube2fb;Ube2f	RF / AL	NEDD8-conjugating enzyme UBE2F-B;NEDD8-conjugating enzyme UBE2F	ATP binding,NEDD8 transferase activity,ubiquitin protein ligase binding,ubiquitin protein ligase activity;ATP binding,NEDD8 transferase activity,ubiquitin protein ligase binding,ubiquitin protein ligase activity	Q9CY34_K7_M1	_MLTLASKLKRDDGL	GlyGly (K)	1.96434	0.000270672	0.000631162
Q9R0K7	Atp2b2	RF / AL	Plasma membrane calcium-transporting ATPase 2	calcium-transporting ATPase activity,calcium ion binding,calmodulin binding,ATP binding,protein C-terminus binding,PDZ domain binding,calcium-dependent ATPase activity	Q9R0K7_K12_M1	TNSDFYSKNQRNESS	GlyGly (K)	-2.45972	0.000273005	0.000634975
O35250	Exoc7	RF / AL	Exocyst complex component 7	protein binding	O35250_K17_M1	RRREIEDKLKQEEET	GlyGly (K)	-0.67713	0.000275876	0.000640984
P97799	Nrsn1	RF / AL	Neurensin-1	molecular_function	P97799_K171_M1	AHTQPITKAPGPGDT	GlyGly (K)	0.485038	0.000276803	0.000642044
Q68FD5	Cltc	RF / AL	Clathrin heavy chain 1	RNA binding,double-stranded RNA binding,structural molecule activity,protein binding,protein kinase binding,clathrin light chain binding,disordered domain specific binding	Q68FD5_K1612_M1	EYLTKVDKLDASESL	GlyGly (K)	0.385878	0.000279063	0.000646646
P16330	Cnp	RF / AL	2',3'-cyclic-nucleotide 3'-phosphodiesterase	RNA binding,2',3'-cyclic-nucleotide 3'-phosphodiesterase activity,cyclic nucleotide binding	P16330_K163_M1	DCAQLKEKNQWQLSA	GlyGly (K)	1.30392	0.000279658	0.000647363
Q76MZ3	Ppp2r1a	RF / AL	Serine/threonine-protein phosphatase 2A 65 kDa regulatory subunit A alpha isoform	antigen binding,protein serine/threonine phosphatase activity,protein binding,protein phosphatase regulator activity,protein heterodimerization activity	Q76MZ3_K34_M1	LRLNSIKKLSTIALA	GlyGly (K)	1.10336	0.000280123	0.000647363
Q8BHD0	Rab39a	RF / AL	Ras-related protein Rab-39A	GTPase activity,protein binding,GTP binding	Q8BHD0_K63_M1	IEPGKRIKLQLWDTA	GlyGly (K)	0.988511	0.000283245	0.000652826
P62631	Eef1a2	RF / AL	Elongation factor 1-alpha 2	translation elongation factor activity,GTPase activity,GTP binding,protein kinase binding	P62631_K44_M1	RTIEKFEKEAAEMGK	GlyGly (K)	0.238068	0.000285124	0.000656572
Q61553	Fscn1	RF / AL	Fascin	RNA binding,actin binding,protein binding,drug binding,protein binding, bridging,cadherin binding,actin filament binding	Q61553_K74_M1	GRYLAADKDGNVTCE	GlyGly (K)	0.437002	0.000286427	0.000657814
Q6R0H7	Gnas	RF / AL	Guanine nucleotide-binding protein G(s) subunit alpha isoforms XLas	GTPase activity,signal transducer activity,insulin-like growth factor receptor binding,protein binding,GTP binding,G-protein beta/gamma-subunit complex binding,beta-2 adrenergic receptor binding,D1 dopamine receptor binding,mu-type opioid receptor binding,ionotropic glutamate receptor binding,metal ion binding,alkylglycerophosphoethanolamine phosphodiesterase activity,corticotropin-releasing horm…	Q6R0H7_K835_M1	ATKVQDIKNNLKEAI	GlyGly (K)	1.26105	0.00028611	0.000657814
O70228	Atp9a	RF / AL	Probable phospholipid-transporting ATPase IIA	magnesium ion binding,phospholipid-translocating ATPase activity,ATP binding	O70228_K181_M1	IFLRTSEKNGSCFLR	GlyGly (K)	1.65095	0.000288537	0.000660315
P43006	Slc1a2	RF / AL	Excitatory amino acid transporter 2	L-glutamate transmembrane transporter activity,high-affinity glutamate transmembrane transporter activity,anion transmembrane transporter activity,glutamate:sodium symporter activity	P43006_K569_M1	SVEEEPWKREK____	GlyGly (K)	-0.628117	0.00029079	0.000664883
P08553	Nefm	RF / AL	Neurofilament medium polypeptide	structural molecule activity	P08553_K434_M1	PSVTISSKIQKTKVE	GlyGly (K)	1.67307	0.000291867	0.000666757
Q7TPR4	Actn1	RF / AL	Alpha-actinin-1	double-stranded RNA binding,integrin binding,calcium ion binding,protein binding,vinculin binding,ligand-dependent nuclear receptor transcription coactivator activity,protein homodimerization activity,ion channel binding,actin filament binding	Q7TPR4_K331_M1	KPPKVQEKCQLEINF	GlyGly (K)	1.05557	0.000292999	0.000668752
P49615	Cdk5	RF / AL	Cyclin-dependent-like kinase 5	p53 binding,protein kinase activity,protein serine/threonine kinase activity,cyclin-dependent protein serine/threonine kinase activity,ErbB-2 class receptor binding,protein binding,ATP binding,cytoskeletal protein binding,kinase activity,protein kinase binding,acetylcholine receptor activator activity,ErbB-3 class receptor binding,ephrin receptor binding,tau-protein kinase activity	P49615_K213_M1	NDVDDQLKRIFRLLG	GlyGly (K)	1.26404	0.000293924	0.00066994
P10649	Gstm1	RF / AL	Glutathione S-transferase Mu 1	glutathione transferase activity,protein binding,identical protein binding,protein homodimerization activity,protein heterodimerization activity	P10649_K144_M1	LYSEFLGKRPWFAGD	GlyGly (K)	0.963426	0.000295793	0.000673345
O54946	Dnajb6	RF / AL	DnaJ homolog subfamily B member 6	ATPase activator activity,DNA binding,protein binding,heat shock protein binding,identical protein binding,protein binding involved in protein folding,unfolded protein binding,chaperone binding	O54946_K34_M1	ALKWHPDKNPENKEE	GlyGly (K)	0.484221	0.00029946	0.000680494
Q9QYI5	Dnajb2	RF / AL	DnaJ homolog subfamily B member 2	ATPase activator activity,Hsp70 protein binding,polyubiquitin binding,ubiquitin protein ligase binding,unfolded protein binding,chaperone binding,proteasome binding	Q9QYI5_K26_M1	IKKAYRKKALQWHPD	GlyGly (K)	0.444853	0.000299424	0.000680494
P57780	Actn4	RF / AL	Alpha-actinin-4	RNA polymerase II regulatory region sequence-specific DNA binding,nucleoside binding,RNA binding,calcium ion binding,protein binding,ligand-dependent nuclear receptor transcription coactivator activity,chromatin DNA binding,nuclear hormone receptor binding,protein homodimerization activity,retinoic acid receptor binding,ion channel binding,protein N-terminus binding,actin filament binding	P57780_K593_M1	EAILAIHKEAQRIAE	GlyGly (K)	1.08767	0.000301117	0.00068366
Q9JMA1	Usp14	RF / AL	Ubiquitin carboxyl-terminal hydrolase 14	thiol-dependent ubiquitin-specific protease activity,endopeptidase inhibitor activity,protein binding,proteasome binding	Q9JMA1_K214_M1	MMRVLQQKLEAIEDD	GlyGly (K)	1.46668	0.000302543	0.000686294
P60710;	Actb;	RF / AL	Actin, cytoplasmic 1;SWISS-PROT:P60712 (Bos taurus) Actin, cytoplasmic 1	protein binding,ATP binding,kinesin binding,Tat protein binding,identical protein binding,nitric-oxide synthase binding,structural constituent of postsynaptic actin cytoskeleton,RNA polymerase II core promoter proximal region sequence-specific DNA binding,RNA polymerase II distal enhancer sequence-specific DNA binding,nucleosomal DNA binding;	P60710_K326_M1	ALAPSTMKIKIIAPP	GlyGly (K)	-0.374637	0.000304305	0.000688481
P60710;	Actb;	RF / AL	Actin, cytoplasmic 1;SWISS-PROT:P60712 (Bos taurus) Actin, cytoplasmic 1	protein binding,ATP binding,kinesin binding,Tat protein binding,identical protein binding,nitric-oxide synthase binding,structural constituent of postsynaptic actin cytoskeleton,RNA polymerase II core promoter proximal region sequence-specific DNA binding,RNA polymerase II distal enhancer sequence-specific DNA binding,nucleosomal DNA binding;	P60712_K326_M1	ALAPSTMKIKIIAPP	GlyGly (K)	-0.374637	0.000304305	0.000688481
Q8BVE3	Atp6v1h	RF / AL	V-type proton ATPase subunit H	proton-transporting ATPase activity, rotational mechanism	Q8BVE3_K396_M1	ELLKILTKLLEVSDD	GlyGly (K)	1.48603	0.00030754	0.000693978
O88685	Psmc3	RF / AL	26S protease regulatory subunit 6A	ATP binding,TBP-class protein binding,proteasome-activating ATPase activity,identical protein binding	O88685_K176_M1	TEYDSRVKAMEVDER	GlyGly (K)	0.781786	0.000309443	0.000697662
P50516	Atp6v1a	RF / AL	V-type proton ATPase catalytic subunit A	ATP binding,proton-transporting ATPase activity, rotational mechanism	P50516_K513_M1	KITLEVAKLIKDDFL	GlyGly (K)	1.18993	0.000311251	0.000699301
P62908	Rps3	RF / AL	40S ribosomal protein S3	DNA binding,damaged DNA binding,RNA binding,mRNA binding,structural constituent of ribosome,DNA-(apurinic or apyrimidinic site) lyase activity,endodeoxyribonuclease activity,protein binding,microtubule binding,transcription factor binding,oxidized purine nucleobase lesion DNA N-glycosylase activity,tubulin binding,enzyme binding,kinase binding,protein kinase binding,Hsp70 protein binding,SUMO bin…	P62908_K214_M1	HVSIVEPKDEILPTT	GlyGly (K)	1.14867	0.000317299	0.000711652
P61161	Actr2	RF / AL	Actin-related protein 2	structural constituent of cytoskeleton,ATP binding,actin filament binding	P61161_K118_M1	EPPMNPTKNREKIVE	GlyGly (K)	1.83378	0.000317789	0.000712134
Q61885	Mog	RF / AL	Myelin-oligodendrocyte glycoprotein		Q61885_K108_M1	KETISEGKVTLRIQN	GlyGly (K)	0.815605	0.000322337	0.000721701
P26043	Rdx	RF / AL	Radixin	RNA binding,actin binding,protein binding,protein domain specific binding,protein homodimerization activity,cadherin binding,ATPase binding	P26043_K79_M1	KENPLQFKFRAKFFP	GlyGly (K)	1.11122	0.000329309	0.000734765
O08808	Diaph1	RF / AL	Protein diaphanous homolog 1	RNA binding,actin binding,protein binding,profilin binding,Rho GTPase binding,identical protein binding,ion channel binding	O08808_K494_M1	HELQVEMKKMENDFE	GlyGly (K)	1.21518	0.000333386	0.000742051
P13011	Scd2	RF / AL	Acyl-CoA desaturase 2	stearoyl-CoA 9-desaturase activity,palmitoyl-CoA 9-desaturase activity,metal ion binding	P13011_K205_M1	KLDMSDLKAEKLVMF	GlyGly (K)	2.3156	0.000333431	0.000742051
Q64331	Myo6	RF / AL	Unconventional myosin-VI	motor activity,protein binding,calmodulin binding,ATP binding,cadherin binding,actin filament binding	Q64331_K918_M1	DLLSALQKKKQQEEE	GlyGly (K)	0.92707	0.000338478	0.000751979
Q93092	Taldo1	RF / AL	Transaldolase	sedoheptulose-7-phosphate:D-glyceraldehyde-3-phosphate glyceronetransferase activity,monosaccharide binding	Q93092_K277_M1	LAPALSVKAAQTSDS	GlyGly (K)	-0.244587	0.000342032	0.000759209
P62880	Gnb2	RF / AL	Guanine nucleotide-binding protein G(I)/G(S)/G(T) subunit beta-2	GTPase activity,signal transducer activity,calcium channel regulator activity,protein binding,protein complex binding,GTPase binding	P62880_K89_M1	WDSYTTNKVHAIPLR	GlyGly (K)	1.59958	0.000343761	0.000761753
P09411	Pgk1	RF / AL	Phosphoglycerate kinase 1	phosphoglycerate kinase activity,ATP binding,protein-disulfide reductase activity	P09411_K291_M1	VDFVTADKFDENAKT	GlyGly (K)	1.31744	0.000351521	0.00077694
Q76MZ3	Ppp2r1a	RF / AL	Serine/threonine-protein phosphatase 2A 65 kDa regulatory subunit A alpha isoform	antigen binding,protein serine/threonine phosphatase activity,protein binding,protein phosphatase regulator activity,protein heterodimerization activity	Q76MZ3_K255_M1	LRQAAEDKSWRVRYM	GlyGly (K)	0.969857	0.000352116	0.00077694
Q80ZJ1	Rap2a	RF / AL	Ras-related protein Rap-2a	magnesium ion binding,GTPase activity,protein binding,GTP binding,GDP binding	Q80ZJ1_K5_M1	___MREYKVVVLGSG	GlyGly (K)	0.946329	0.000351465	0.00077694
P84075	Hpca	RF / AL	Neuron-specific calcium-binding protein hippocalcin	actin binding,calcium ion binding,protein binding,kinase binding,identical protein binding	P84075_K63_M1	FPYGDASKFAEHVFR	GlyGly (K)	-0.885753	0.000352754	0.000777256
P14685	Psmd3	RF / AL	26S proteasome non-ATPase regulatory subunit 3	protein binding,enzyme regulator activity	P14685_K219_M1	RVYEFLDKLDVVRSF	GlyGly (K)	2.06896	0.000357228	0.000786206
P68404	Prkcb	RF / AL	Protein kinase C beta type	chromatin binding,protein serine/threonine kinase activity,protein kinase C activity,protein kinase C binding,calcium channel regulator activity,protein binding,ATP binding,zinc ion binding,ligand-dependent nuclear receptor transcription coactivator activity,histone kinase activity (H3-T6 specific),histone binding,androgen receptor binding	P68404_K595_M1	PEGERDIKEHAFFRY	GlyGly (K)	1.71248	0.000360338	0.000792375
P11499	Hsp90ab1	RF / AL	Heat shock protein HSP 90-beta	glycoprotein binding,UTP binding,CTP binding,RNA binding,double-stranded RNA binding,protein binding,ATP binding,GTP binding,drug binding,sulfonylurea receptor binding,kinase binding,protein kinase binding,MHC class II protein complex binding,nitric-oxide synthase regulator activity,TPR domain binding,heat shock protein binding,dATP binding,peptide binding,protein homodimerization activity,histon…	P11499_K624_M1	MGYMMAKKHLEINPD	GlyGly (K)	0.534231	0.000360719	0.000792539
Q91V14	Slc12a5	RF / AL	Solute carrier family 12 member 5	protein binding,chloride transmembrane transporter activity,potassium:chloride symporter activity,protein kinase binding,potassium ion symporter activity	Q91V14_K59_M1	INSTDTEKGREYDGR	GlyGly (K)	-0.551486	0.000363319	0.000796222
Q9CQU5	Zwint	RF / AL	ZW10 interactor	protein binding,protein N-terminus binding	Q9CQU5_K160_M1	EKLQLAQKQWVLQQK	GlyGly (K)	1.2415	0.000363129	0.000796222
Q8R3P0	Aspa	RF / AL	Aspartoacylase	aminoacylase activity,protein binding,hydrolase activity, acting on ester bonds,aspartoacylase activity,metal ion binding	Q8R3P0_K7_M1	_MTSCVAKEPIKKIA	GlyGly (K)	2.3659	0.000364461	0.0007967
P35700	Prdx1	RF / AL	Peroxiredoxin-1	RNA binding,peroxidase activity,protein binding,thioredoxin peroxidase activity,identical protein binding,cadherin binding	P35700_K136_M1	GLFIIDDKGILRQIT	GlyGly (K)	1.88862	0.000365705	0.000798745
P63017	Hspa8	RF / AL	Heat shock cognate 71 kDa protein	G-protein coupled receptor binding,phosphatidylserine binding,RNA binding,protein binding,ATP binding,ATPase activity,enzyme binding,MHC class II protein complex binding,heat shock protein binding,ubiquitin protein ligase binding,ATPase activity, coupled,cadherin binding,unfolded protein binding,C3HC4-type RING finger domain binding	P63017_K524_M1	RMVQEAEKYKAEDEK	GlyGly (K)	0.148755	0.000366903	0.000800685
Q6NZC7	Sec23ip	RF / AL	SEC23-interacting protein	RNA binding,phospholipase activity,metal ion binding	Q6NZC7_K869_M1	SRMGSDLKQGFISSL	GlyGly (K)	-1.0212	0.000370968	0.00080678
Q91XV3	Basp1	RF / AL	Brain acid soluble protein 1	transcription corepressor activity,protein binding,protein domain specific binding,transcription regulatory region DNA binding	Q91XV3_K170_M1	APAASDSKPSSAEPA	GlyGly (K)	-1.05168	0.000371853	0.000807398
Q91WS0	Cisd1	RF / AL	CDGSH iron-sulfur domain-containing protein 1	iron ion binding,2 iron, 2 sulfur cluster binding	Q91WS0_K68_M1	DMEDLGDKAVYCRCW	GlyGly (K)	1.56606	0.000378443	0.000818958
Q9JKC6	Cend1	RF / AL	Cell cycle exit and neuronal differentiation protein 1	protein binding	Q9JKC6_K61_M1	APGPAATKKTPAKAD	GlyGly (K)	-0.729185	0.00038102	0.000823844
P63017	Hspa8	RF / AL	Heat shock cognate 71 kDa protein	G-protein coupled receptor binding,phosphatidylserine binding,RNA binding,protein binding,ATP binding,ATPase activity,enzyme binding,MHC class II protein complex binding,heat shock protein binding,ubiquitin protein ligase binding,ATPase activity, coupled,cadherin binding,unfolded protein binding,C3HC4-type RING finger domain binding	P63017_K512_M1	NDKGRLSKEDIERMV	GlyGly (K)	-0.221156	0.000386192	0.000832243
Q8CH72	Trim32	RF / AL	E3 ubiquitin-protein ligase TRIM32	RNA binding,ubiquitin-protein transferase activity,protein binding,zinc ion binding,myosin binding,translation initiation factor binding,identical protein binding,ubiquitin binding,protein self-association,ubiquitin protein ligase activity	Q8CH72_K473_M1	CHRSQLSKPWGITAL	GlyGly (K)	3.2708	0.000388609	0.000836318
P97357	Taf1a	RF / AL	TATA box-binding protein-associated factor RNA polymerase I subunit A	DNA binding,protein binding	P97357_K136_M1	IGVLNYLKISLQHAL	GlyGly (K)	1.09911	0.000389144	0.000836513
P11881	Itpr1	RF / AL	Inositol 1,4,5-trisphosphate receptor type 1	inositol 1,4,5-trisphosphate-sensitive calcium-release channel activity,calcium ion binding,protein binding,calcium-release channel activity,calcium channel inhibitor activity,phosphatidylinositol binding	P11881_K427_M1	TSPLKEDKEAFAIVP	GlyGly (K)	1.41804	0.000391881	0.000841698
O54991	Cntnap1	RF / AL	Contactin-associated protein 1	SH3 domain binding	O54991_K1332_M1	HDSHPGGKAPLPPSG	GlyGly (K)	-0.530579	0.000392703	0.000842764
Q60634	Flot2	RF / AL	Flotillin-2	protease binding,ionotropic glutamate receptor binding,protein heterodimerization activity	Q60634_K100_M1	GKNVQDIKNVVLQTL	GlyGly (K)	1.80336	0.000397054	0.000851395
O08709	Prdx6	RF / AL	Peroxiredoxin-6	peroxidase activity,glutathione peroxidase activity,protein binding,ubiquitin protein ligase binding,protein homodimerization activity,cadherin binding,calcium-independent phospholipase A2 activity,peroxiredoxin activity	O08709_K209_M1	FPKGVFTKELPSGKK	GlyGly (K)	-0.321846	0.000399844	0.000855958
P27601	Gna13	RF / AL	Guanine nucleotide-binding protein subunit alpha-13	GTPase activity,signal transducer activity,protein binding,GTP binding,G-protein beta/gamma-subunit complex binding,type 1 angiotensin receptor binding,D5 dopamine receptor binding,metal ion binding	P27601_K121_M1	KNQLHGDKLMAFDTR	GlyGly (K)	0.838097	0.000406306	0.0008674
P58771	Tpm1	RF / AL	Tropomyosin alpha-1 chain	structural constituent of cytoskeleton,structural constituent of muscle,actin filament binding	P58771_K213_M1	SLEAQAEKYSQKEDK	GlyGly (K)	0.713198	0.000406494	0.0008674
P61161	Actr2	RF / AL	Actin-related protein 2	structural constituent of cytoskeleton,ATP binding,actin filament binding	P61161_K351_M1	IEDPPRRKHMVFLGG	GlyGly (K)	1.97178	0.000406191	0.0008674
Q8K129	Ctxn1	RF / AL	Cortexin-1	molecular_function	Q8K129_K69_M1	ASSWTDHKEALERGQ	GlyGly (K)	0.945365	0.000413422	0.000881376
P10922	H1f0	RF / AL	Histone H1.0	AT DNA binding,double-stranded DNA binding,RNA binding,chromatin DNA binding	P10922_K82_M1	LVTTGVLKQTKGVGA	GlyGly (K)	-0.342044	0.000414545	0.000883041
P17156	Hspa2	RF / AL	Heat shock-related 70 kDa protein 2	protein binding,ATP binding,enzyme binding,unfolded protein binding,glycolipid binding,disordered domain specific binding	P17156_K461_M1	KDNNLLGKFDLTGIP	GlyGly (K)	1.86781	0.000418868	0.000890784
P17426	Ap2a1	RF / AL	AP-2 complex subunit alpha-1	protein binding,protein C-terminus binding,protein transporter activity,protein kinase binding,protein complex binding,low-density lipoprotein particle receptor binding	P17426_K35_M1	AEIKRINKELANIRS	GlyGly (K)	-0.157415	0.000420342	0.000893184
P08551	Nefl	RF / AL	Neurofilament light polypeptide	structural constituent of cytoskeleton,protein binding,protein C-terminus binding,protein domain specific binding,protein binding, bridging,identical protein binding,phospholipase binding,protein heterodimerization activity	P08551_K157_M1	AEDATNEKQALQGER	GlyGly (K)	1.98814	0.000421626	0.000895175
P01942	Hba	RF / AL	Hemoglobin subunit alpha	oxygen transporter activity,iron ion binding,oxygen binding,heme binding,peroxidase activity,haptoglobin binding	P01942_K12_M1	GEDKSNIKAAWGKIG	GlyGly (K)	1.96833	0.000423377	0.000897421
P62301	Rps13	RF / AL	40S ribosomal protein S13	RNA binding,mRNA binding,structural constituent of ribosome,mRNA 5'-UTR binding,small ribosomal subunit rRNA binding,5.8S rRNA binding	P62301_K43_M1	QIYKLAKKGLTPSQI	GlyGly (K)	2.10901	0.000435055	0.000920665
Q3USB7	Plcl1	RF / AL	Inactive phospholipase C-like protein 1	phosphatidylinositol phospholipase C activity,signal transducer activity,GABA receptor binding,inositol 1,4,5 trisphosphate binding	Q3USB7_K1046_M1	GDLLKNAKNEAVENI	GlyGly (K)	0.481162	0.000435743	0.000921366
O08788	Dctn1	RF / AL	Dynactin subunit 1	motor activity,protein binding,microtubule binding,tubulin binding,dynein complex binding	O08788_K1161_M1	KTSQLLEKLNQLSTH	GlyGly (K)	1.85706	0.000438069	0.000925527
P14152	Mdh1	RF / AL	Malate dehydrogenase, cytoplasmic	L-malate dehydrogenase activity,NAD binding	P14152_K318_M1	EKMDLTAKELTEEKE	GlyGly (K)	-3.27045	0.000442601	0.000932817
Q80TR1	Adgrl1	RF / AL	Adhesion G protein-coupled receptor L1	G-protein coupled receptor activity,latrotoxin receptor activity,carbohydrate binding,cell adhesion molecule binding	Q80TR1_K1031_M1	IRSSSVLKPDSSRLD	GlyGly (K)	-0.462966	0.000441984	0.000932817
P02088	Hbb-b1	RF / AL	Hemoglobin subunit beta-1	oxygen transporter activity,iron ion binding,oxygen binding,heme binding	P02088_K83_M1	LNHLDSLKGTFASLS	GlyGly (K)	2.13075	0.000449789	0.000947194
P60879	Snap25	RF / AL	Synaptosomal-associated protein 25	SNARE binding,SNAP receptor activity,protein binding,syntaxin-1 binding,calcium-dependent protein binding	P60879_K184_M2	QIDRIMEKADSNKTR	GlyGly (K)	1.10085	0.000455777	0.000957464
P60879	Snap25	RF / AL	Synaptosomal-associated protein 25	SNARE binding,SNAP receptor activity,protein binding,syntaxin-1 binding,calcium-dependent protein binding	P60879_K189_M2	MEKADSNKTRIDEAN	GlyGly (K)	1.10085	0.000455777	0.000957464
Q9CQM5	Txndc17	RF / AL	Thioredoxin domain-containing protein 17	peroxidase activity,protein-disulfide reductase activity	Q9CQM5_K98_M1	TAVPTLLKYGTPQKL	GlyGly (K)	1.67743	0.000457198	0.00095967
Q5SYD0	Myo1d	RF / AL	Unconventional myosin-Id	microfilament motor activity,protein binding,calmodulin binding,ATP binding,protein domain specific binding,actin-dependent ATPase activity,calcium-dependent protein binding,actin filament binding	Q5SYD0_K532_M1	DTLFQDFKRLMYNSS	GlyGly (K)	1.30977	0.000458212	0.000961019
Q78ZA7	Nap1l4	RF / AL	Nucleosome assembly protein 1-like 4	RNA binding,nucleosome binding	Q78ZA7_K94_M1	EVHDLERKYAALYQP	GlyGly (K)	1.36315	0.000461082	0.000966255
Q8VHK5	Mlc1	RF / AL	Membrane protein MLC1	protein binding,protein transporter activity,protein complex binding,ion channel activity	Q8VHK5_K365_M1	EVVRGPLKEFDKEKA	GlyGly (K)	-0.49665	0.000465383	0.000974479
P62334	Psmc6	RF / AL	26S protease regulatory subunit 10B	ATP binding,TBP-class protein binding,proteasome-activating ATPase activity,identical protein binding	P62334_K20_M1	RKKLLEHKEIDGRLK	GlyGly (K)	1.20567	0.000467025	0.000977124
P28660	Nckap1	RF / AL	Nck-associated protein 1	protein binding,protein complex binding,Rac GTPase binding	P28660_K12_M1	VLQPSQQKLAEKLTI	GlyGly (K)	-0.277697	0.000471716	0.000986141
P05064	Aldoa	RF / AL	Fructose-bisphosphate aldolase A	protease binding,RNA binding,fructose-bisphosphate aldolase activity,cytoskeletal protein binding,identical protein binding,cadherin binding,fructose binding	P05064_K318_M2	LKAWGGKKENLKAAQ	GlyGly (K)	0.999799	0.000474996	0.000991396
P05064	Aldoa	RF / AL	Fructose-bisphosphate aldolase A	protease binding,RNA binding,fructose-bisphosphate aldolase activity,cytoskeletal protein binding,identical protein binding,cadherin binding,fructose binding	P05064_K322_M2	GGKKENLKAAQEEYI	GlyGly (K)	0.999799	0.000474996	0.000991396
P68369	Tuba1a	RF / AL	Tubulin alpha-1A chain	GTPase activity,structural constituent of cytoskeleton,protein binding,GTP binding,protein domain specific binding	P68369_K336_M2	NAAIATIKTKRTIQF	GlyGly (K)	1.07875	0.000479472	0.000997518
P68369	Tuba1a	RF / AL	Tubulin alpha-1A chain	GTPase activity,structural constituent of cytoskeleton,protein binding,GTP binding,protein domain specific binding	P68369_K338_M2	AIATIKTKRTIQFVD	GlyGly (K)	1.07875	0.000479472	0.000997518
Q64514	Tpp2	RF / AL	Tripeptidyl-peptidase 2	aminopeptidase activity,serine-type endopeptidase activity,tripeptidyl-peptidase activity,peptide binding	Q64514_K708_M1	YRSHEFYKFCSLPEK	GlyGly (K)	0.530741	0.000478869	0.000997518
P50516	Atp6v1a	RF / AL	V-type proton ATPase catalytic subunit A	ATP binding,proton-transporting ATPase activity, rotational mechanism	P50516_K393_M1	YERAGRVKCLGNPER	GlyGly (K)	0.828673	0.000481098	0.000998731
P62908	Rps3	RF / AL	40S ribosomal protein S3	DNA binding,damaged DNA binding,RNA binding,mRNA binding,structural constituent of ribosome,DNA-(apurinic or apyrimidinic site) lyase activity,endodeoxyribonuclease activity,protein binding,microtubule binding,transcription factor binding,oxidized purine nucleobase lesion DNA N-glycosylase activity,tubulin binding,enzyme binding,kinase binding,protein kinase binding,Hsp70 protein binding,SUMO bin…	P62908_K62_M1	TQNVLGEKGRRIREL	GlyGly (K)	-0.254552	0.000483629	0.00100214
Q9Z2H5	Epb41l1	RF / AL	Band 4.1-like protein 1	actin binding,structural constituent of cytoskeleton,protein binding,cadherin binding	Q9Z2H5_K483_M1	PTKIKELKPEQETTP	GlyGly (K)	1.60652	0.000483457	0.00100214
Q8K2T1	Nmral1	RF / AL	NmrA-like family domain-containing protein 1	molecular_function	Q8K2T1_K143_M1	AAGHFDGKGEVEEYF	GlyGly (K)	0.940245	0.000490547	0.00101403
Q8C7R4	Uba6	RF / AL	Ubiquitin-like modifier-activating enzyme 6	ubiquitin activating enzyme activity,protein binding,ATP binding,FAT10 activating enzyme activity	Q8C7R4_K739_M1	SLFWQSPKRPPSPIK	GlyGly (K)	1.57133	0.000493441	0.0010192
Q62261	Sptbn1	RF / AL	Spectrin beta chain, non-erythrocytic 1	RNA binding,actin binding,structural constituent of cytoskeleton,protein binding,calmodulin binding,phospholipid binding,ankyrin binding,protein complex binding,cadherin binding,GTPase binding	Q62261_K924_M1	HNGHPSEKEIRAQQD	GlyGly (K)	-0.893225	0.00049496	0.00102152
P25444	Rps2	RF / AL	40S ribosomal protein S2	RNA binding,mRNA binding,structural constituent of ribosome,fibroblast growth factor binding,enzyme binding,protein complex binding,cadherin binding	P25444_K275_M1	EFTDHLVKTHTRVSV	GlyGly (K)	0.546234	0.000498388	0.00102778
Q61879	Myh10	RF / AL	Myosin-10	microfilament motor activity,protein binding,calmodulin binding,ATP binding,ATPase activity,actin-dependent ATPase activity,ADP binding,actin filament binding	Q61879_K232_M1	LESFGNAKTVKNDNS	GlyGly (K)	1.58782	0.000505838	0.00104148
P16858	Gapdh	RF / AL	Glyceraldehyde-3-phosphate dehydrogenase	glyceraldehyde-3-phosphate dehydrogenase (NAD+) (phosphorylating) activity,protein binding,microtubule binding,aspartic-type endopeptidase inhibitor activity,enzyme binding,peptidyl-cysteine S-nitrosylase activity,identical protein binding,NADP binding,NAD binding,disordered domain specific binding	P16858_K261_M1	DDIKKVVKQASEGPL	GlyGly (K)	-0.112574	0.000506547	0.00104164
Q6R0H7	Gnas	RF / AL	Guanine nucleotide-binding protein G(s) subunit alpha isoforms XLas	GTPase activity,signal transducer activity,insulin-like growth factor receptor binding,protein binding,GTP binding,G-protein beta/gamma-subunit complex binding,beta-2 adrenergic receptor binding,D1 dopamine receptor binding,mu-type opioid receptor binding,ionotropic glutamate receptor binding,metal ion binding,alkylglycerophosphoethanolamine phosphodiesterase activity,corticotropin-releasing horm…	Q6R0H7_K1039_M1	KQDLLAEKVLAGKSK	GlyGly (K)	0.7681	0.000509121	0.00104491
Q8BPU7	Elmo1	RF / AL	Engulfment and cell motility protein 1	protein binding,SH3 domain binding,guanyl-nucleotide exchange factor activity	Q8BPU7_K539_M1	PILELKEKIQPEILE	GlyGly (K)	1.2936	0.000512949	0.00105193
Q80UP5	Ankrd13a	RF / AL	Ankyrin repeat domain-containing protein 13A	molecular_function	Q80UP5_K410_M1	FPPGFPVKIEIPLFH	GlyGly (K)	1.3204	0.000517868	0.00106034
Q5SYD0	Myo1d	RF / AL	Unconventional myosin-Id	microfilament motor activity,protein binding,calmodulin binding,ATP binding,protein domain specific binding,actin-dependent ATPase activity,calcium-dependent protein binding,actin filament binding	Q5SYD0_K329_M1	TGRDIIDKQHTEQEA	GlyGly (K)	0.462142	0.000518928	0.00106167
P62889	Rpl30	RF / AL	60S ribosomal protein L30	RNA binding,structural constituent of ribosome,selenocysteine insertion sequence binding	P62889_K26_M1	QLVMKSGKYVLGYKQ	GlyGly (K)	-0.692225	0.000522131	0.00106569
Q62465	Vat1	RF / AL	Synaptic vesicle membrane protein VAT-1 homolog	zinc ion binding,oxidoreductase activity	Q62465_K395_M1	QEKKNIGKVLLVPGP	GlyGly (K)	0.991721	0.000522045	0.00106569
A1A5B6	Tbc1d25	RF / AL	TBC1 domain family member 25	GTPase activator activity,Rab GTPase binding	A1A5B6_K344_M1	FIRSTVLKDVLRTDR	GlyGly (K)	-0.412651	0.000524696	0.001069
P61202	Cops2	RF / AL	COP9 signalosome complex subunit 2	transcription corepressor activity,protein binding	P61202_K426_M1	ARYTALDKWTNQLNS	GlyGly (K)	2.6438	0.000534469	0.00108744
P60879	Snap25	RF / AL	Synaptosomal-associated protein 25	SNARE binding,SNAP receptor activity,protein binding,syntaxin-1 binding,calcium-dependent protein binding	P60879_K69_M1	EGMDQINKDMKEAEK	GlyGly (K)	-0.381272	0.000541788	0.00109974
P70175	Dlg3	RF / AL	Disks large homolog 3	guanylate kinase activity,protein binding,protein C-terminus binding,kinase binding,phosphatase binding,protein phosphatase binding,PDZ domain binding,ubiquitin protein ligase binding,ionotropic glutamate receptor binding	P70175_K286_M1	IEGGAAQKDGRLQIG	GlyGly (K)	-0.614084	0.000546549	0.00110766
G5E829	Atp2b1	RF / AL	Plasma membrane calcium-transporting ATPase 1	calcium-transporting ATPase activity,protein binding,calmodulin binding,ATP binding,calcium ion transmembrane transporter activity,PDZ domain binding,metal ion binding	G5E829_K757_M1	IEQERIDKIWPKLRV	GlyGly (K)	0.624377	0.000548802	0.00111049
Q8BJU0	Sgta	RF / AL	Small glutamine-rich tetratricopeptide repeat-containing protein alpha	protein homodimerization activity,protein self-association,protein heterodimerization activity,BAT3 complex binding	Q8BJU0_K201_M1	DTYKSNLKIAELKLR	GlyGly (K)	-0.791456	0.000553634	0.00111939
P05064	Aldoa	RF / AL	Fructose-bisphosphate aldolase A	protease binding,RNA binding,fructose-bisphosphate aldolase activity,cytoskeletal protein binding,identical protein binding,cadherin binding,fructose binding	P05064_K322_M1	GGKKENLKAAQEEYI	GlyGly (K)	-0.309938	0.000558378	0.0011281
P21279	Gnaq	RF / AL	Guanine nucleotide-binding protein G(q) subunit alpha	GTPase activity,signal transducer activity,GTPase activator activity,protein binding,GTP binding,G-protein beta/gamma-subunit complex binding,type 2A serotonin receptor binding,metal ion binding,alkylglycerophosphoethanolamine phosphodiesterase activity	P21279_K158_M1	YQLSDSTKYYLNDLD	GlyGly (K)	1.37896	0.000562545	0.00113563
P63017	Hspa8	RF / AL	Heat shock cognate 71 kDa protein	G-protein coupled receptor binding,phosphatidylserine binding,RNA binding,protein binding,ATP binding,ATPase activity,enzyme binding,MHC class II protein complex binding,heat shock protein binding,ubiquitin protein ligase binding,ATPase activity, coupled,cadherin binding,unfolded protein binding,C3HC4-type RING finger domain binding	P63017_K137_M1	IAEAYLGKTVTNAVV	GlyGly (K)	1.41662	0.00056452	0.00113784
P61971	Nutf2	RF / AL	Nuclear transport factor 2	nucleocytoplasmic transporter activity,Ran GTPase binding,protein transporter activity	P61971_K55_M1	GKAAIVEKLSSLPFQ	GlyGly (K)	1.16675	0.000567812	0.00114343
P10922	H1f0	RF / AL	Histone H1.0	AT DNA binding,double-stranded DNA binding,RNA binding,chromatin DNA binding	P10922_K59_M1	KYIKSHYKVGENADS	GlyGly (K)	-0.149132	0.000573508	0.00115209
Q9DCU2	Pllp	RF / AL	Plasmolipin	structural constituent of myelin sheath	Q9DCU2_K7_M1	_MAEFPSKVSTRTSS	GlyGly (K)	-0.315495	0.000573816	0.00115209
P10649	Gstm1	RF / AL	Glutathione S-transferase Mu 1	glutathione transferase activity,protein binding,identical protein binding,protein homodimerization activity,protein heterodimerization activity	P10649_K52_M1	QWLNEKFKLGLDFPN	GlyGly (K)	2.42479	0.000574896	0.00115336
P39053	Dnm1	RF / AL	Dynamin-1	RNA binding,GTPase activity,protein binding,GTP binding,microtubule binding,protein kinase binding,identical protein binding,protein dimerization activity	P39053_K382_M1	VKMEFDEKELRREIS	GlyGly (K)	1.14982	0.000579438	0.00116157
Q8VDN2	Atp1a1	RF / AL	Sodium/potassium-transporting ATPase subunit alpha-1	sodium:potassium-exchanging ATPase activity,protein binding,ATP binding,phosphatase activity,protein kinase binding,protein domain specific binding,ankyrin binding,potassium ion binding,sodium ion binding,ADP binding,phosphatidylinositol 3-kinase binding,chaperone binding,steroid hormone binding	Q8VDN2_K773_M1	RLIFDNLKKSIAYTL	GlyGly (K)	0.667298	0.000583351	0.0011678
Q61885	Mog	RF / AL	Myelin-oligodendrocyte glycoprotein		Q61885_K83_M1	VHLYRNGKDQDAEQA	GlyGly (K)	0.775316	0.000585822	0.00117164
P39053	Dnm1	RF / AL	Dynamin-1	RNA binding,GTPase activity,protein binding,GTP binding,microtubule binding,protein kinase binding,identical protein binding,protein dimerization activity	P39053_K342_M1	QFAVDFEKRIEGSGD	GlyGly (K)	1.48001	0.000589643	0.00117474
P48036	Anxa5	RF / AL	Annexin A5	calcium ion binding,protein binding,calcium-dependent phospholipid binding	P48036_K56_M1	QEIAQEFKTLFGRDL	GlyGly (K)	2.79483	0.000590143	0.00117483
O70628	Pde9a	RF / AL	High affinity cGMP-specific 3',5'-cyclic phosphodiesterase 9A	metal ion binding,3',5'-cyclic-GMP phosphodiesterase activity	O70628_K84_M1	KVRPVAVKQVSEREE	GlyGly (K)	0.566391	0.000593594	0.00117808
Q6P5D3	Dhx57	RF / AL	Putative ATP-dependent RNA helicase DHX57	RNA binding,ATP-dependent RNA helicase activity,ATP binding,metal ion binding	Q6P5D3_K396_M1	ISEFLYGKALEFAKT	GlyGly (K)	1.57642	0.000607442	0.00120095
Q8BH44	Coro2b	RF / AL	Coronin-2B	actin filament binding	Q8BH44_K471_M1	RQLQLELKNLRNNPK	GlyGly (K)	1.63814	0.000610372	0.00120398
Q9CR30	Josd2	RF / AL	Josephin-2	thiol-dependent ubiquitin-specific protease activity	Q9CR30_K142_M1	IYYNLDSKLRAPEAL	GlyGly (K)	2.12516	0.000618968	0.00121723
P10126	Eef1a1	RF / AL	Elongation factor 1-alpha 1	tRNA binding,RNA binding,translation elongation factor activity,GTPase activity,protein binding,GTP binding,protein kinase binding	P10126_K273_M1	RVETGVLKPGMVVTF	GlyGly (K)	1.73838	0.000622794	0.00122251
P23242	Gja1	RF / AL	Gap junction alpha-1 protein	signal transducer activity,receptor binding,gap junction channel activity,protein binding,ion transmembrane transporter activity,beta-tubulin binding,gap junction channel activity involved in cardiac conduction electrical coupling,scaffold protein binding,gap junction channel activity involved in cell communication by electrical coupling,protein tyrosine kinase binding	P23242_K258_M1	TGPLSPSKDCGSPKY	GlyGly (K)	-0.258672	0.000623073	0.00122251
P00920	Ca2	RF / AL	Carbonic anhydrase 2	arylesterase activity,carbonate dehydratase activity,zinc ion binding	P00920_K132_M1	TKYGDFGKAVQQPDG	GlyGly (K)	2.57775	0.000627228	0.0012288
Q8VDN2	Atp1a1	RF / AL	Sodium/potassium-transporting ATPase subunit alpha-1	sodium:potassium-exchanging ATPase activity,protein binding,ATP binding,phosphatase activity,protein kinase binding,protein domain specific binding,ankyrin binding,potassium ion binding,sodium ion binding,ADP binding,phosphatidylinositol 3-kinase binding,chaperone binding,steroid hormone binding	Q8VDN2_K698_M1	ARTSPQQKLIIVEGC	GlyGly (K)	0.672489	0.000632832	0.00123696
P23116	Eif3a	RF / AL	Eukaryotic translation initiation factor 3 subunit A	RNA binding,mRNA binding,protein binding,receptor tyrosine kinase binding,translation initiation factor activity	P23116_K775_M1	RQSVYEEKLKQFEER	GlyGly (K)	-0.462054	0.000635499	0.0012403
P28652	Camk2b	RF / AL	Calcium/calmodulin-dependent protein kinase type II subunit beta	protein serine/threonine kinase activity,calmodulin-dependent protein kinase activity,protein binding,calmodulin binding,ATP binding,protein homodimerization activity	P28652_K69_M1	ARICRLLKHSNIVRL	GlyGly (K)	0.846413	0.000638034	0.00124337
P43277	Hist1h1d	RF / AL	Histone H1.3	DNA binding,RNA binding,protein binding,chromatin DNA binding	P43277_K76_M1	AAGYDVEKNNSRIKL	GlyGly (K)	-0.305143	0.000637962	0.00124337
P41234	Abca2	RF / AL	ATP-binding cassette sub-family A member 2	ATP binding,ATPase activity,ATPase activity, coupled to transmembrane movement of substances	P41234_K2026_M1	QRLPVSTKPVEDDVD	GlyGly (K)	-0.396599	0.000639225	0.00124476
Q80T41	Gabbr2	RF / AL	Gamma-aminobutyric acid type B receptor subunit 2	protein binding,protein heterodimerization activity,G-protein coupled GABA receptor activity	Q80T41_K766_M1	FQFTQNQKKEDSKTS	GlyGly (K)	-1.81143	0.000641631	0.00124662
Q9WV92	Epb41l3	RF / AL	Band 4.1-like protein 3	actin binding,structural constituent of cytoskeleton	Q9WV92_K413_M1	KFLTLGSKFRYSGRT	GlyGly (K)	1.79454	0.00064529	0.00125185
P10126	Eef1a1	RF / AL	Elongation factor 1-alpha 1	tRNA binding,RNA binding,translation elongation factor activity,GTPase activity,protein binding,GTP binding,protein kinase binding	P10126_K244_M1	PPTRPTDKPLRLPLQ	GlyGly (K)	1.55696	0.00064638	0.00125303
Q80WT0	Jph4	RF / AL	Junctophilin-4	molecular_function	Q80WT0_K401_M1	AASSVAEKAVEAARM	GlyGly (K)	-0.338444	0.000647806	0.00125485
O55091	Impact	RF / AL	Protein IMPACT	actin binding,protein binding,ribosome binding	O55091_K127_M1	TEPDPDVKKKTEEVE	GlyGly (K)	-0.432987	0.000661392	0.0012783
P31650	Slc6a11	RF / AL	Sodium- and chloride-dependent GABA transporter 3	transporter activity,neurotransmitter:sodium symporter activity,gamma-aminobutyric acid:sodium symporter activity,neurotransmitter binding	P31650_K623_M1	TISAITEKETHF___	GlyGly (K)	-0.34961	0.000667598	0.0012873
Q3TDN2	Faf2	RF / AL	FAS-associated factor 2	ubiquitin protein ligase binding,lipase binding,ubiquitin binding,lipase inhibitor activity	Q3TDN2_K167_M1	SQALNDAKRELRFLL	GlyGly (K)	1.45669	0.000668041	0.0012873
P54726	Rad23a	RF / AL	UV excision repair protein RAD23 homolog A	damaged DNA binding,kinase binding,polyubiquitin binding,ubiquitin-specific protease binding	P54726_K122_M1	PPTSREDKSPSEEST	GlyGly (K)	0.548125	0.000674799	0.00129839
P63328	Ppp3ca	RF / AL	Serine/threonine-protein phosphatase 2B catalytic subunit alpha isoform	phosphoprotein phosphatase activity,calcium-dependent protein serine/threonine phosphatase activity,protein binding,calmodulin binding,drug binding,cyclosporin A binding,enzyme binding,calmodulin-dependent protein phosphatase activity,metal ion binding,protein heterodimerization activity,protein dimerization activity	P63328_K32_M1	PSHRLTAKEVFDNDG	GlyGly (K)	-0.551756	0.000687312	0.00132148
Q91Y86	Mapk8	RF / AL	Mitogen-activated protein kinase 8	protein kinase activity,protein serine/threonine kinase activity,JUN kinase activity,protein binding,ATP binding,kinase activity,enzyme binding,histone deacetylase regulator activity,histone deacetylase binding	Q91Y86_K166_M1	VKSDCTLKILDFGLA	GlyGly (K)	1.94723	0.000689229	0.0013232
P08752	Gnai2	RF / AL	Guanine nucleotide-binding protein G(i) subunit alpha-2	G-protein coupled receptor binding,GTPase activity,signal transducer activity,protein binding,GTP binding,G-protein beta/gamma-subunit complex binding,metal ion binding	P08752_K313_M1	SKFEDLNKRKDTKEI	GlyGly (K)	0.590926	0.00069338	0.00132919
O35226	Psmd4	RF / AL	26S proteasome non-ATPase regulatory subunit 4	RNA binding,transcription factor binding,polyubiquitin binding,identical protein binding	O35226_K122_M1	SPVEDNEKDLVKLAK	GlyGly (K)	0.859095	0.000696469	0.00133314
Q9JMA1	Usp14	RF / AL	Ubiquitin carboxyl-terminal hydrolase 14	thiol-dependent ubiquitin-specific protease activity,endopeptidase inhibitor activity,protein binding,proteasome binding	Q9JMA1_K130_M1	IRSVPELKDALKRYA	GlyGly (K)	0.803902	0.000697283	0.00133371
P16858	Gapdh	RF / AL	Glyceraldehyde-3-phosphate dehydrogenase	glyceraldehyde-3-phosphate dehydrogenase (NAD+) (phosphorylating) activity,protein binding,microtubule binding,aspartic-type endopeptidase inhibitor activity,enzyme binding,peptidyl-cysteine S-nitrosylase activity,identical protein binding,NADP binding,NAD binding,disordered domain specific binding	P16858_K105_M1	GVFTTMEKAGAHLKG	GlyGly (K)	0.926641	0.000704568	0.00134665
P56399	Usp5	RF / AL	Ubiquitin carboxyl-terminal hydrolase 5	thiol-dependent ubiquitin-specific protease activity,protein binding,zinc ion binding,ubiquitin binding	P56399_K585_M1	FGLDWVPKKLDVSIE	GlyGly (K)	2.38685	0.000706849	0.00134709
A2RSJ4	Uhrf1bp1l	RF / AL	UHRF1-binding protein 1-like	molecular_function	A2RSJ4_K316_M1	LFNDFDVKETSHHLV	GlyGly (K)	-0.39708	0.000714147	0.00135593
Q91XV3	Basp1	RF / AL	Brain acid soluble protein 1	transcription corepressor activity,protein binding,protein domain specific binding,transcription regulatory region DNA binding	Q91XV3_K86_M1	AAKEEAPKAEPEKSE	GlyGly (K)	-0.74582	0.000717671	0.00136163
Q04447	Ckb	RF / AL	Creatine kinase B-type	creatine kinase activity,protein binding,ATP binding,ubiquitin protein ligase binding	Q04447_K247_M1	MQKGGNMKEVFTRFC	GlyGly (K)	-0.596459	0.000718756	0.00136269
P62880	Gnb2	RF / AL	Guanine nucleotide-binding protein G(I)/G(S)/G(T) subunit beta-2	GTPase activity,signal transducer activity,calcium channel regulator activity,protein binding,protein complex binding,GTPase binding	P62880_K78_M1	VSASQDGKLIIWDSY	GlyGly (K)	1.30821	0.000719406	0.00136292
Q9D7G0	Prps1	RF / AL	Ribose-phosphate pyrophosphokinase 1	magnesium ion binding,ribose phosphate diphosphokinase activity,ATP binding,AMP binding,kinase activity,GDP binding,carbohydrate binding,identical protein binding,protein homodimerization activity,ADP binding	Q9D7G0_K194_M1	VDFALIHKERKKANE	GlyGly (K)	1.54318	0.000723745	0.00137014
Q62108	Dlg4	RF / AL	Disks large homolog 4	guanylate kinase activity,structural molecule activity,protein binding,protein C-terminus binding,kinase binding,protein phosphatase binding,PDZ domain binding,beta-1 adrenergic receptor binding,D1 dopamine receptor binding,P2Y1 nucleotide receptor binding,protein complex binding,acetylcholine receptor binding,ionotropic glutamate receptor binding,neurexin family protein binding,neuroligin family…	Q62108_K162_M1	AEKIIEIKLIKGPKG	GlyGly (K)	-0.939426	0.000725675	0.00137278
P46096	Syt1	RF / AL	Synaptotagmin-1	SNARE binding,phosphatidylserine binding,calcium ion binding,protein binding,calmodulin binding,calcium-dependent phospholipid binding,phosphatidylinositol-4,5-bisphosphate binding,protein C-terminus binding,syntaxin-1 binding,clathrin binding,syntaxin-3 binding,identical protein binding,protein heterodimerization activity,calcium-dependent protein binding,low-density lipoprotein particle recepto…	P46096_K213_M1	FNEQFTFKVPYSELG	GlyGly (K)	1.30995	0.000727794	0.00137579
P08226	Apoe	RF / AL	Apolipoprotein E	beta-amyloid binding,lipid transporter activity,protein binding,phospholipid binding,heparin binding,lipid binding,cholesterol binding,antioxidant activity,cholesterol transporter activity,identical protein binding,protein homodimerization activity,metal chelating activity,protein dimerization activity,tau protein binding,low-density lipoprotein particle receptor binding,phosphatidylcholine-stero…	P08226_K86_M1	TEVKAYKKELEEQLG	GlyGly (K)	0.492751	0.0007291	0.00137725
Q8C8R3	Ank2	RF / AL	Ankyrin-2	protein binding,potassium channel regulator activity,spectrin binding,protein binding, bridging,ion channel binding,ATPase binding	Q8C8R3_K275_M1	TPLHVASKRGNTNMV	GlyGly (K)	1.50492	0.000729926	0.0013778
Q8VEK3	Hnrnpu	RF / AL	Heterogeneous nuclear ribonucleoprotein U	core promoter binding,RNA binding,protein binding,ATP binding,poly(G) binding,enhancer binding,ribonucleoprotein complex binding,telomerase RNA binding	Q8VEK3_K181_M1	AGKEAAGKSSGPTSL	GlyGly (K)	1.5483	0.000731464	0.0013797
P29341	Pabpc1	RF / AL	Polyadenylate-binding protein 1	RNA binding,mRNA 3'-UTR binding,protein binding,protein C-terminus binding,poly(A) binding,poly(U) RNA binding	P29341_K312_M1	IDDERLRKEFSPFGT	GlyGly (K)	1.26387	0.000733944	0.00138236
P17809	Slc2a1	RF / AL	Solute carrier family 2, facilitated glucose transporter member 1	glucose transmembrane transporter activity,protein binding,kinase binding,dehydroascorbic acid transporter activity,identical protein binding,xenobiotic transporter activity,protein self-association,D-glucose transmembrane transporter activity	P17809_K477_M1	GGASQSDKTPEELFH	GlyGly (K)	1.31098	0.000735176	0.00138335
Q68FD5	Cltc	RF / AL	Clathrin heavy chain 1	RNA binding,double-stranded RNA binding,structural molecule activity,protein binding,protein kinase binding,clathrin light chain binding,disordered domain specific binding	Q68FD5_K389_M1	KVAANAPKGILRTPD	GlyGly (K)	1.56391	0.000735541	0.00138335
Q62261	Sptbn1	RF / AL	Spectrin beta chain, non-erythrocytic 1	RNA binding,actin binding,structural constituent of cytoskeleton,protein binding,calmodulin binding,phospholipid binding,ankyrin binding,protein complex binding,cadherin binding,GTPase binding	Q62261_K1017_M1	AKLSDLQKEAEKLES	GlyGly (K)	-0.155395	0.000741135	0.00139084
Q3TH73	Ttyh2	RF / AL	Protein tweety homolog 2	molecular_function,chloride channel activity	Q3TH73_K415_M1	CAGPRAWKYFINRDR	GlyGly (K)	3.10793	0.000747283	0.0013973
P60879	Snap25	RF / AL	Synaptosomal-associated protein 25	SNARE binding,SNAP receptor activity,protein binding,syntaxin-1 binding,calcium-dependent protein binding	P60879_K40_M1	LQLVEESKDAGIRTL	GlyGly (K)	-0.413423	0.000757627	0.00141439
Q6PDY2	Ado	RF / AL	2-aminoethanethiol dioxygenase	protein binding,metal ion binding,cysteamine dioxygenase activity	Q6PDY2_K60_M1	DLNIAPRKALPQPLP	GlyGly (K)	0.400006	0.00075806	0.00141439
P58252	Eef2	RF / AL	Elongation factor 2	p53 binding,RNA binding,translation elongation factor activity,GTPase activity,protein binding,GTP binding,5S rRNA binding,protein kinase binding,ribosome binding,cadherin binding,actin filament binding	P58252_K512_M1	VRVAVEAKNPADLPK	GlyGly (K)	0.928652	0.000764242	0.0014249
Q61644	Pacsin1	RF / AL	Protein kinase C and casein kinase substrate in neurons protein 1	protein binding,phospholipid binding,cytoskeletal protein binding	Q61644_K99_M1	SELHQEVKNSLLNED	GlyGly (K)	0.929766	0.000769757	0.00143311
Q9JL62	Gltp	RF / AL	Glycolipid transfer protein	lipid binding,glycolipid transporter activity,glycolipid binding	Q9JL62_K68_M1	DTDPAKFKTLQNILE	GlyGly (K)	1.25078	0.00077122	0.0014348
P50516	Atp6v1a	RF / AL	V-type proton ATPase catalytic subunit A	ATP binding,proton-transporting ATPase activity, rotational mechanism	P50516_K580_M1	HMGEILYKLSSMKFK	GlyGly (K)	0.916233	0.000773392	0.00143781
P51863	Atp6v0d1	RF / AL	V-type proton ATPase subunit d 1	hydrogen-exporting ATPase activity, phosphorylative mechanism,protein complex binding,proton-transporting ATPase activity, rotational mechanism	P51863_K288_M1	AGSNPGDKTLEDRFF	GlyGly (K)	0.669284	0.000783127	0.00145486
Q8C7R4	Uba6	RF / AL	Ubiquitin-like modifier-activating enzyme 6	ubiquitin activating enzyme activity,protein binding,ATP binding,FAT10 activating enzyme activity	Q8C7R4_K544_M1	KIDAHLNKVCPATES	GlyGly (K)	0.906383	0.000789696	0.00146496
Q99JW1	Abhd17a	RF / AL	Alpha/beta hydrolase domain-containing protein 17A	molecular_function,hydrolase activity	Q99JW1_K67_M1	AATPGRWKIHLTERA	GlyGly (K)	1.10902	0.000795434	0.00147455
Q60854	Serpinb6	RF / AL	Serpin B6	protease binding,serine-type endopeptidase inhibitor activity,protein binding	Q60854_K316_M1	KQGLFLSKVVHKAFV	GlyGly (K)	1.42854	0.000800661	0.00148317
Q9D8B7	Jam3	RF / AL	Junctional adhesion molecule C	integrin binding,protein binding,protein homodimerization activity,protein heterodimerization activity	Q9D8B7_K283_M1	KQDGESYKSPGKHDG	GlyGly (K)	1.1239	0.000803424	0.00148723
O08539	Bin1	RF / AL	Myc box-dependent-interacting protein 1	protein binding,identical protein binding,tau protein binding,actin filament binding,RNA polymerase binding	O08539_K282_M1	GSNTFTVKAQPSDNA	GlyGly (K)	-0.367781	0.000806311	0.0014915
Q922T2;Q9D3X9	Mfap3;Mfap3l	RF / AL	Microfibril-associated glycoprotein 3;Microfibrillar-associated protein 3-like	molecular_function;molecular_function	Q922T2_K191_M1	EGAEKLQKAFEIAKR	GlyGly (K)	0.650752	0.000813576	0.00150279
Q922T2;Q9D3X9	Mfap3;Mfap3l	RF / AL	Microfibril-associated glycoprotein 3;Microfibrillar-associated protein 3-like	molecular_function;molecular_function	Q9D3X9_K200_M1	EGAEKLQKAFEIAKR	GlyGly (K)	0.650752	0.000813576	0.00150279
Q3TIR3	Ric8a	RF / AL	Synembryn-A	G-protein alpha-subunit binding,guanyl-nucleotide exchange factor activity,GTPase activator activity,protein binding	Q3TIR3_K352_M1	RPARKFLKAQVLPPL	GlyGly (K)	1.23477	0.000814287	0.00150303
Q64475	Hist1h2bb	RF / AL	Histone H2B type 1-B	DNA binding,protein heterodimerization activity	Q64475_K117_M1	HAVSEGTKAVTKYTS	GlyGly (K)	-0.621145	0.000818342	0.00150944
P17710	Hk1	RF / AL	Hexokinase-1	glucokinase activity,hexokinase activity,protein binding,ATP binding,glucose binding,fructokinase activity,mannokinase activity	P17710_K544_M1	KQALMEVKKKLRSEM	GlyGly (K)	0.970788	0.000820002	0.00151142
P19253	Rpl13a	RF / AL	60S ribosomal protein L13a	RNA binding,mRNA binding,structural constituent of ribosome	P19253_K159_M1	VTATLEEKRKEKAKM	GlyGly (K)	1.10301	0.00082392	0.00151682
P09055	Itgb1	RF / AL	Integrin beta-1	fibronectin binding,protease binding,actin binding,receptor activity,integrin binding,protein binding,protein complex binding,cadherin binding,metal ion binding,protein heterodimerization activity,cell adhesion molecule binding,collagen binding involved in cell-matrix adhesion,C-X3-C chemokine binding,laminin binding	P09055_K784_M1	TGENPIYKSAVTTVV	GlyGly (K)	0.971911	0.000824708	0.00151685
O70443	Gnaz	RF / AL	Guanine nucleotide-binding protein G(z) subunit alpha	G-protein coupled receptor binding,GTPase activity,signal transducer activity,GTP binding,G-protein beta/gamma-subunit complex binding,G-protein coupled serotonin receptor binding,metal ion binding	O70443_K272_M1	LILFLNKKDLLAEKI	GlyGly (K)	0.628568	0.000831709	0.00152647
P31650	Slc6a11	RF / AL	Sodium- and chloride-dependent GABA transporter 3	transporter activity,neurotransmitter:sodium symporter activity,gamma-aminobutyric acid:sodium symporter activity,neurotransmitter binding	P31650_K610_M1	TVNDCEAKVKGDGTI	GlyGly (K)	-0.426302	0.000831193	0.00152647
P61264	Stx1b	RF / AL	Syntaxin-1B	SNARE binding,receptor binding,SNAP receptor activity,protein binding,protein kinase binding,protein domain specific binding	P61264_K139_M1	EYNATQSKYRDRCKD	GlyGly (K)	1.61905	0.000834129	0.00152983
Q8R4V2	Dusp15	RF / AL	Dual specificity protein phosphatase 15	protein tyrosine phosphatase activity,protein tyrosine/serine/threonine phosphatase activity,phosphatase activity	Q8R4V2_K30_M1	PDQLGRNKITHIISI	GlyGly (K)	1.06291	0.000835236	0.00153077
Q9DAS9	Gng12	RF / AL	Guanine nucleotide-binding protein G(I)/G(S)/G(O) subunit gamma-12	signal transducer activity,PDZ domain binding,phosphate ion binding	Q9DAS9_K4_M1	____MSSKTASTNSI	GlyGly (K)	-0.716033	0.000838275	0.00153525
Q8BG67	Efr3a	RF / AL	Protein EFR3 homolog A	protein homodimerization activity	Q8BG67_K537_M1	RHIYLGCKEEDNVQK	GlyGly (K)	1.03725	0.000842041	0.0015378
Q9WVK8	Cyp46a1	RF / AL	Cholesterol 24-hydroxylase	iron ion binding,heme binding,cholesterol 24-hydroxylase activity	Q9WVK8_K339_M1	VDEVVGSKRHLDYED	GlyGly (K)	0.97269	0.000840659	0.0015378
Q68FD5	Cltc	RF / AL	Clathrin heavy chain 1	RNA binding,double-stranded RNA binding,structural molecule activity,protein binding,protein kinase binding,clathrin light chain binding,disordered domain specific binding	Q68FD5_K245_M1	TGNQPFPKKAVDVFF	GlyGly (K)	0.758737	0.000843433	0.0015379
Q93092	Taldo1	RF / AL	Transaldolase	sedoheptulose-7-phosphate:D-glyceraldehyde-3-phosphate glyceronetransferase activity,monosaccharide binding	Q93092_K130_M1	RRLIELYKEAGVGKD	GlyGly (K)	0.412728	0.00084343	0.0015379
P52480	Pkm	RF / AL	Pyruvate kinase PKM	magnesium ion binding,RNA binding,pyruvate kinase activity,protein binding,ATP binding,kinase activity,MHC class II protein complex binding,potassium ion binding,cadherin binding	P52480_K266_M1	GEKGKNIKIISKIEN	GlyGly (K)	-0.269054	0.000845551	0.00153986
P46096	Syt1	RF / AL	Synaptotagmin-1	SNARE binding,phosphatidylserine binding,calcium ion binding,protein binding,calmodulin binding,calcium-dependent phospholipid binding,phosphatidylinositol-4,5-bisphosphate binding,protein C-terminus binding,syntaxin-1 binding,clathrin binding,syntaxin-3 binding,identical protein binding,protein heterodimerization activity,calcium-dependent protein binding,low-density lipoprotein particle recepto…	P46096_K104_M1	GKNAINMKDVKDLGK	GlyGly (K)	0.615682	0.000849473	0.00154591
Q8BP67	Rpl24	RF / AL	60S ribosomal protein L24	RNA binding,structural constituent of ribosome,cadherin binding	Q8BP67_K27_M1	RYARTDGKVFQFLNA	GlyGly (K)	1.07959	0.000855249	0.00155423
O35226	Psmd4	RF / AL	26S proteasome non-ATPase regulatory subunit 4	RNA binding,transcription factor binding,polyubiquitin binding,identical protein binding	O35226_K364_M1	ALASQATKDGKNDKK	GlyGly (K)	1.26181	0.0008629	0.00156704
Q9R0P5	Dstn	RF / AL	Destrin	actin filament binding	Q9R0P5_K92_M1	YDASFETKESRKEEL	GlyGly (K)	0.806794	0.000866632	0.00157271
O08599	Stxbp1	RF / AL	Syntaxin-binding protein 1	RNA binding,protein binding,syntaxin-1 binding,protein kinase binding,protein domain specific binding,syntaxin binding,identical protein binding,phospholipase binding,protein N-terminus binding	O08599_K497_M1	IEDKLDTKHYPYIST	GlyGly (K)	-0.693577	0.000871119	0.00157846
P68040	Gnb2l1	RF / AL	Guanine nucleotide-binding protein subunit beta-2-like 1	RNA binding,receptor activity,protein kinase C binding,protein binding,ion channel inhibitor activity,cysteine-type endopeptidase activator activity involved in apoptotic process,enzyme binding,protein phosphatase binding,protein tyrosine kinase inhibitor activity,receptor tyrosine kinase binding,signaling adaptor activity,SH2 domain binding,protein homodimerization activity,ribosome binding,cadh…	P68040_K106_M1	RRFVGHTKDVLSVAF	GlyGly (K)	0.823037	0.000878482	0.00158642
Q9D2P8	Mobp	RF / AL	Myelin-associated oligodendrocyte basic protein	actin binding,myosin binding,Rab GTPase binding,structural constituent of myelin sheath	Q9D2P8_K97_M1	RAPPAKPKSPLMPAK	GlyGly (K)	0.413036	0.000885042	0.00159604
Q91V14	Slc12a5	RF / AL	Solute carrier family 12 member 5	protein binding,chloride transmembrane transporter activity,potassium:chloride symporter activity,protein kinase binding,potassium ion symporter activity	Q91V14_K1058_M1	IKDFFSMKPEWENLN	GlyGly (K)	1.48985	0.000888074	0.00160039
P68369	Tuba1a	RF / AL	Tubulin alpha-1A chain	GTPase activity,structural constituent of cytoskeleton,protein binding,GTP binding,protein domain specific binding	P68369_K394_M1	AWARLDHKFDLMYAK	GlyGly (K)	0.560173	0.000894143	0.00160796
P01942	Hba	RF / AL	Hemoglobin subunit alpha	oxygen transporter activity,iron ion binding,oxygen binding,heme binding,peroxidase activity,haptoglobin binding	P01942_K91_M1	LSDLHAHKLRVDPVN	GlyGly (K)	2.95274	0.00089895	0.00161414
P32883	Kras	RF / AL	GTPase KRas	GTPase activity,protein binding,GTP binding,GMP binding,GDP binding,LRR domain binding,protein complex binding	P32883_K128_M1	PSRTVDTKQAQELAR	GlyGly (K)	-0.816809	0.000899447	0.00161414
Q6ZPJ3	Ube2o	RF / AL	(E3-independent) E2 ubiquitin-conjugating enzyme UBE2O	RNA binding,ubiquitin-protein transferase activity,protein binding,ATP binding,ubiquitin protein ligase binding,ubiquitin protein ligase activity,ubiquitin conjugating enzyme activity	Q6ZPJ3_K588_M1	PGDFVVDKRVQSCPD	GlyGly (K)	1.04201	0.000904037	0.00162012
P14685	Psmd3	RF / AL	26S proteasome non-ATPase regulatory subunit 3	protein binding,enzyme regulator activity	P14685_K321_M1	QHTAVGFKQTVHKLL	GlyGly (K)	0.863053	0.000905664	0.00162192
P28738	Kif5c	RF / AL	Kinesin heavy chain isoform 5C	microtubule motor activity,protein binding,ATP binding,microtubule binding,ATP-dependent microtubule motor activity, plus-end-directed	P28738_K413_M1	VDGISAEKEKYDEEI	GlyGly (K)	1.53215	0.000910916	0.00162794
Q64487	Ptprd	RF / AL	Receptor-type tyrosine-protein phosphatase delta	protein tyrosine phosphatase activity,receptor binding,protein binding,cell adhesion molecule binding	Q64487_K1301_M2	RAESESRKSSLPNSK	GlyGly (K)	0.426931	0.00093908	0.00167365
Q64487	Ptprd	RF / AL	Receptor-type tyrosine-protein phosphatase delta	protein tyrosine phosphatase activity,receptor binding,protein binding,cell adhesion molecule binding	Q64487_K1308_M2	KSSLPNSKEVPSHHP	GlyGly (K)	0.426931	0.00093908	0.00167365
P02088	Hbb-b1	RF / AL	Hemoglobin subunit beta-1	oxygen transporter activity,iron ion binding,oxygen binding,heme binding	P02088_K96_M1	LSELHCDKLHVDPEN	GlyGly (K)	1.28581	0.000939765	0.00167371
P63017	Hspa8	RF / AL	Heat shock cognate 71 kDa protein	G-protein coupled receptor binding,phosphatidylserine binding,RNA binding,protein binding,ATP binding,ATPase activity,enzyme binding,MHC class II protein complex binding,heat shock protein binding,ubiquitin protein ligase binding,ATPase activity, coupled,cadherin binding,unfolded protein binding,C3HC4-type RING finger domain binding	P63017_K108_M1	PKVQVEYKGETKSFY	GlyGly (K)	-0.152185	0.000950416	0.00169035
P70689	Gjb6	RF / AL	Gap junction beta-6 protein	protein binding	P70689_K122_M1	FKDLEDIKRQKVRIE	GlyGly (K)	1.59569	0.000953334	0.00169438
P61027	Rab10	RF / AL	Ras-related protein Rab-10	GTPase activity,protein binding,GTP binding,GDP binding,myosin V binding,cadherin binding involved in cell-cell adhesion	P61027_K102_M1	KSFENISKWLRNIDE	GlyGly (K)	1.65307	0.000956387	0.00169864
P19246	Nefh	RF / AL	Neurofilament heavy polypeptide	structural molecule activity,protein kinase binding	P19246_K303_M1	DRLSEAAKVNTDAMR	GlyGly (K)	-1.15722	0.000958602	0.0017014
P18760	Cfl1	RF / AL	Cofilin-1	protein phosphatase binding,actin filament binding,phosphatidylinositol bisphosphate binding	P18760_K92_M1	YDATYETKESKKEDL	GlyGly (K)	-0.409819	0.000959424	0.00170169
O88703	Hcn2	RF / AL	Potassium/sodium hyperpolarization-activated cyclic nucleotide-gated channel 2	intracellular cAMP activated cation channel activity,voltage-gated sodium channel activity,voltage-gated potassium channel activity,protein binding,cAMP binding,identical protein binding	O88703_K170_M1	EREQERVKSAGAWII	GlyGly (K)	1.26535	0.000966378	0.00171168
Q56A07	Scn2b	RF / AL	Sodium channel subunit beta-2	sodium channel regulator activity,voltage-gated sodium channel activity involved in cardiac muscle cell action potential	Q56A07_K203_M1	LKTEEEGKMDGEGNA	GlyGly (K)	-1.72441	0.00097064	0.0017157
O09167	Rpl21	RF / AL	60S ribosomal protein L21	RNA binding,structural constituent of ribosome,protein binding	O09167_K122_M1	KKKEAKEKGTWVQLK	GlyGly (K)	0.995707	0.000973992	0.00171944
P70414	Slc8a1	RF / AL	Sodium/calcium exchanger 1	calcium:sodium antiporter activity,calcium ion binding,protein binding,calmodulin binding,cytoskeletal protein binding,ankyrin binding,ion channel binding,calcium:sodium antiporter activity involved in regulation of cardiac muscle cell membrane potential	P70414_K688_M1	DKQPLTSKEEEERRI	GlyGly (K)	-0.205976	0.000974082	0.00171944
O08989	Mras	RF / AL	Ras-related protein M-Ras	GTPase activity,GTP binding,GTP-dependent protein binding	O08989_K15_M1	SENLPTYKLVVVGDG	GlyGly (K)	1.81182	0.00097797	0.00172043
P21278	Gna11	RF / AL	Guanine nucleotide-binding protein subunit alpha-11	GTPase activity,signal transducer activity,GTP binding,G-protein beta/gamma-subunit complex binding,type 2A serotonin receptor binding,metal ion binding,alkylglycerophosphoethanolamine phosphodiesterase activity	P21278_K107_M1	LYKYEQNKANALLIR	GlyGly (K)	-0.387051	0.000975802	0.00172043
P31648	Slc6a1	RF / AL	Sodium- and chloride-dependent GABA transporter 1	neurotransmitter:sodium symporter activity,gamma-aminobutyric acid:sodium symporter activity,metal ion binding	P31648_K36_M2	TLVVKVQKKAGDLPD	GlyGly (K)	1.40523	0.000977681	0.00172043
P31648	Slc6a1	RF / AL	Sodium- and chloride-dependent GABA transporter 1	neurotransmitter:sodium symporter activity,gamma-aminobutyric acid:sodium symporter activity,metal ion binding	P31648_K37_M2	LVVKVQKKAGDLPDR	GlyGly (K)	1.40523	0.000977681	0.00172043
Q3TWI9	Tmem63b	RF / AL	CSC1-like protein 2		Q3TWI9_K258_M1	AESEKIKKHFEEAYP	GlyGly (K)	0.900615	0.00100319	0.00176119
Q9Z1R2	Bag6	RF / AL	Large proline-rich protein BAG6	receptor binding,protein binding,toxic substance binding,Hsp70 protein binding,polyubiquitin binding,ubiquitin protein ligase binding,ribosome binding,misfolded protein binding,proteasome binding,ubiquitin-specific protease binding	Q9Z1R2_K56_M1	SVSIPSEKQRLIYQG	GlyGly (K)	-0.211837	0.00100714	0.00176574
Q91W89	Man2c1	RF / AL	Alpha-mannosidase 2C1	alpha-mannosidase activity,carbohydrate binding,metal ion binding	Q91W89_K1019_M1	SLQDNRLKLTFSPFQ	GlyGly (K)	1.47861	0.00101793	0.00177862
P14824	Anxa6	RF / AL	Annexin A6	calcium ion binding,GTP binding,calcium-dependent phospholipid binding,lipid binding,ligand-gated ion channel activity,cholesterol binding,protein homodimerization activity,calcium-dependent protein binding	P14824_K478_M1	RAINEAYKEDYHKSL	GlyGly (K)	-0.290997	0.00105919	0.00184573
P55096	Abcd3	RF / AL	ATP-binding cassette sub-family D member 3	long-chain fatty acid transporter activity,protein binding,ATP binding,ATPase activity,ATPase activity, coupled to transmembrane movement of substances,protein homodimerization activity,protein self-association	P55096_K416_M1	TMVSQQEKGIEGAQA	GlyGly (K)	1.61661	0.00106055	0.00184685
O35143	Atpif1	RF / AL	ATPase inhibitor, mitochondrial	protein binding,calmodulin binding,enzyme binding,ATPase inhibitor activity,protein homodimerization activity,angiostatin binding,ATPase binding,5-formyltetrahydrofolate cyclo-ligase activity	O35143_K83_M1	DEIDHHSKEIERLQK	GlyGly (K)	2.88159	0.00107016	0.00186233
P42859	Htt	RF / AL	Huntingtin	p53 binding,protein binding,profilin binding,transcription factor binding,kinase binding,heat shock protein binding,dynactin binding,identical protein binding,ion channel binding,dynein intermediate chain binding,beta-tubulin binding,diazepam binding	P42859_K1218_M1	YHLPSYLKLHDVLKA	GlyGly (K)	0.832881	0.00107212	0.0018645
P62897	Cycs	RF / AL	Cytochrome c, somatic	heme binding,electron transporter, transferring electrons from CoQH2-cytochrome c reductase complex and cytochrome c oxidase complex activity,metal ion binding	P62897_K87_M1	KMIFAGIKKKGERAD	GlyGly (K)	1.9033	0.00107372	0.00186603
Q80UP5	Ankrd13a	RF / AL	Ankyrin repeat domain-containing protein 13A	molecular_function	Q80UP5_K257_M1	FWGWRTDKAEVVNGY	GlyGly (K)	0.366617	0.00107601	0.0018685
Q8R3P0	Aspa	RF / AL	Aspartoacylase	aminoacylase activity,protein binding,hydrolase activity, acting on ester bonds,aspartoacylase activity,metal ion binding	Q8R3P0_K171_M1	ATTRSIAKYPVGIEV	GlyGly (K)	1.31088	0.00108133	0.0018742
P50247	Ahcy	RF / AL	Adenosylhomocysteinase	adenosylhomocysteinase activity,copper ion binding,protein binding,protein self-association,NAD binding	P50247_K389_M1	GVHFLPKKLDEAVAE	GlyGly (K)	2.44547	0.00108254	0.00187504
P42932	Cct8	RF / AL	T-complex protein 1 subunit theta	protein binding,ATP binding,protein binding involved in protein folding,cadherin binding,unfolded protein binding	P42932_K235_M1	EGDVTSVKDAKIAVY	GlyGly (K)	-0.567606	0.00108446	0.00187586
P48774	Gstm5	RF / AL	Glutathione S-transferase Mu 5	glutathione transferase activity,protein binding,enzyme binding,identical protein binding,protein homodimerization activity,glutathione binding	P48774_K70_M1	LPYLMDGKNKITQSN	GlyGly (K)	2.31149	0.00108427	0.00187586
Q76MZ3	Ppp2r1a	RF / AL	Serine/threonine-protein phosphatase 2A 65 kDa regulatory subunit A alpha isoform	antigen binding,protein serine/threonine phosphatase activity,protein binding,protein phosphatase regulator activity,protein heterodimerization activity	Q76MZ3_K163_M1	PRVSSAVKAELRQYF	GlyGly (K)	-0.181494	0.00108816	0.001881
Q9QYH6	Maged1	RF / AL	Melanoma-associated antigen D1	transcription coactivator activity,protein binding,identical protein binding	Q9QYH6_K585_M1	VLWEALRKMGLRPGV	GlyGly (K)	1.37883	0.00109047	0.00188374
P62631	Eef1a2	RF / AL	Elongation factor 1-alpha 2	translation elongation factor activity,GTPase activity,GTP binding,protein kinase binding	P62631_K5_M1	___MGKEKTHINIVV	GlyGly (K)	1.62446	0.0010968	0.0018913
Q9JHU4	Dync1h1	RF / AL	Cytoplasmic dynein 1 heavy chain 1	RNA binding,protein binding,ATP binding,ATP-dependent microtubule motor activity, minus-end-directed,dynein light chain binding,dynein intermediate chain binding,dynein light intermediate chain binding	Q9JHU4_K3188_M1	YANLFHEKRSELEEQ	GlyGly (K)	1.21775	0.00109704	0.0018913
Q921M7	Fam49b	RF / AL	Protein FAM49B	protein binding,MHC class Ib protein binding, via antigen binding groove	Q921M7_K74_M1	IQHPADEKLQEKAWG	GlyGly (K)	-0.514491	0.00110522	0.0019016
Q9JII6	Akr1a1	RF / AL	Alcohol dehydrogenase [NADP(+)]	alditol:NADP+ 1-oxidoreductase activity,alcohol dehydrogenase (NADP+) activity,L-glucuronate reductase activity	Q9JII6_K85_M1	TSKLWNTKHHPEDVE	GlyGly (K)	1.22796	0.0011112	0.00191062
Q9R0K7	Atp2b2	RF / AL	Plasma membrane calcium-transporting ATPase 2	calcium-transporting ATPase activity,calcium ion binding,calmodulin binding,ATP binding,protein C-terminus binding,PDZ domain binding,calcium-dependent ATPase activity	Q9R0K7_K304_M1	EKKDKKAKQQDGAAA	GlyGly (K)	-0.719841	0.00111737	0.00191995
P13595	Ncam1	RF / AL	Neural cell adhesion molecule 1	protein binding,heparin binding,identical protein binding	P13595_K1092_M1	EPPESEAKPAPTEVK	GlyGly (K)	-1.46022	0.00112211	0.00192681
Q64475	Hist1h2bb	RF / AL	Histone H2B type 1-B	DNA binding,protein heterodimerization activity	Q64475_K121_M1	EGTKAVTKYTSSK__	GlyGly (K)	-0.546293	0.00112511	0.00193068
Q3TXX4	Slc17a7	RF / AL	Vesicular glutamate transporter 1	inorganic phosphate transmembrane transporter activity,extracellular-glutamate-gated chloride channel activity,sodium:inorganic phosphate symporter activity,sodium-dependent phosphate transmembrane transporter activity	Q3TXX4_K272_M1	SISEEERKYIEDAIG	GlyGly (K)	-0.260222	0.00114485	0.00196196
P17563	Selenbp1	RF / AL	Selenium-binding protein 1	selenium binding	P17563_K93_M1	DSTKSRNKLILPGLI	GlyGly (K)	1.15017	0.00114702	0.00196436
Q9DAR7	Dcps	RF / AL	m7GpppX diphosphatase	RNA 7-methylguanosine cap binding,m7G(5')pppN diphosphatase activity	Q9DAR7_K137_M1	VVYPATEKHLQKYMR	GlyGly (K)	-0.572773	0.00117904	0.00201121
P46471	Psmc2	RF / AL	26S protease regulatory subunit 7	protein binding,ATP binding,ATPase activity,TBP-class protein binding,proteasome-activating ATPase activity	P46471_K58_M1	DIQQLLKKINELTGI	GlyGly (K)	1.15595	0.00118336	0.0020153
P16858	Gapdh	RF / AL	Glyceraldehyde-3-phosphate dehydrogenase	glyceraldehyde-3-phosphate dehydrogenase (NAD+) (phosphorylating) activity,protein binding,microtubule binding,aspartic-type endopeptidase inhibitor activity,enzyme binding,peptidyl-cysteine S-nitrosylase activity,identical protein binding,NADP binding,NAD binding,disordered domain specific binding	P16858_K84_M1	ERDPTNIKWGEAGAE	GlyGly (K)	1.37282	0.0011979	0.00202867
Q9WUM4	Coro1c	RF / AL	Coronin-1C	Rac GTPase binding,actin filament binding	Q9WUM4_K471_M1	KLEQQLAKMAA____	GlyGly (K)	-0.73784	0.00121541	0.0020516
P43006	Slc1a2	RF / AL	Excitatory amino acid transporter 2	L-glutamate transmembrane transporter activity,high-affinity glutamate transmembrane transporter activity,anion transmembrane transporter activity,glutamate:sodium symporter activity	P43006_K517_M2	QEDIEMTKTQSIYDD	GlyGly (K)	0.57409	0.00122078	0.0020553
P43006	Slc1a2	RF / AL	Excitatory amino acid transporter 2	L-glutamate transmembrane transporter activity,high-affinity glutamate transmembrane transporter activity,anion transmembrane transporter activity,glutamate:sodium symporter activity	P43006_K525_M2	TQSIYDDKNHRESNS	GlyGly (K)	0.57409	0.00122078	0.0020553
Q5U4C1	Gprasp1	RF / AL	G-protein coupled receptor-associated sorting protein 1		Q5U4C1_K762_M1	ESIVEAPKREEFRPE	GlyGly (K)	0.53221	0.00122076	0.0020553
Q8BNE1	Tcaf1	RF / AL	TRPM8 channel-associated factor 1	ion channel binding	Q8BNE1_K194_M1	KADTSFFKVSKKMPK	GlyGly (K)	1.09161	0.00124055	0.00208451
P03995	Gfap	RF / AL	Glial fibrillary acidic protein	glycoprotein binding,integrin binding,structural molecule activity,structural constituent of cytoskeleton,protein binding,kinase binding,identical protein binding	P03995_K394_M1	RETSLDTKSVSEGHL	GlyGly (K)	-1.06997	0.00124414	0.00208918
P40142	Tkt	RF / AL	Transketolase	transketolase activity,protein homodimerization activity,metal ion binding,cofactor binding	P40142_K281_M1	IYSQVQSKKKILATP	GlyGly (K)	1.25051	0.00125356	0.00210363
P14685	Psmd3	RF / AL	26S proteasome non-ATPase regulatory subunit 3	protein binding,enzyme regulator activity	P14685_K52_M1	STGEGDGKAAATEHS	GlyGly (K)	-0.461572	0.001256	0.002105
Q78JW9	Ubfd1	RF / AL	Ubiquitin domain-containing protein UBFD1	RNA binding,cadherin binding	Q78JW9_K364_M1	IKDTVLGKWQYF___	GlyGly (K)	2.25018	0.00125848	0.00210506
Q8VDN2	Atp1a1	RF / AL	Sodium/potassium-transporting ATPase subunit alpha-1	sodium:potassium-exchanging ATPase activity,protein binding,ATP binding,phosphatase activity,protein kinase binding,protein domain specific binding,ankyrin binding,potassium ion binding,sodium ion binding,ADP binding,phosphatidylinositol 3-kinase binding,chaperone binding,steroid hormone binding	Q8VDN2_K36_M1	ERDMDELKKEVSMDD	GlyGly (K)	0.421625	0.0012641	0.0021131
Q9CTG6	Atp13a2	RF / AL	Probable cation-transporting ATPase 13A2	calcium-transporting ATPase activity,ATP binding,metal ion binding,phosphatidic acid binding,phosphatidylinositol-3,5-bisphosphate binding	Q9CTG6_K686_M1	RVVALAGKPLPIAPS	GlyGly (K)	1.99516	0.00126973	0.00211704
P28663	Napb	RF / AL	Beta-soluble NSF attachment protein	soluble NSF attachment protein activity,protein binding,syntaxin binding	P28663_K6_M1	__MDNAGKEREAVQL	GlyGly (K)	0.715474	0.00127267	0.00212057
Q8K298	Anln	RF / AL	Actin-binding protein anillin	actin binding,cadherin binding	Q8K298_K764_M1	LLLIATEKRALLIDE	GlyGly (K)	1.78895	0.00127848	0.00212698
P14873	Map1b	RF / AL	Microtubule-associated protein 1B	protein binding,cytoskeletal regulatory protein binding,microtubule binding	P14873_K2046_M1	ETMEKITKTPQASTY	GlyGly (K)	0.995413	0.00128972	0.00214292
Q8K310	Matr3	RF / AL	Matrin-3	RNA binding,zinc ion binding	Q8K310_K835_M1	KLKKFLNKLAEERRQ	GlyGly (K)	0.252433	0.00129023	0.00214292
P14094	Atp1b1	RF / AL	Sodium/potassium-transporting ATPase subunit beta-1	ATPase activator activity,protein binding,protein C-terminus binding,protein kinase binding,MHC class II protein complex binding,ATPase binding,sodium:potassium-exchanging ATPase activity,ATP binding,drug binding,ATPase activity,potassium ion binding,sodium ion binding	P14094_K21_M1	KFIWNSEKKEFLGRT	GlyGly (K)	0.533592	0.00131193	0.0021706
P23242	Gja1	RF / AL	Gap junction alpha-1 protein	signal transducer activity,receptor binding,gap junction channel activity,protein binding,ion transmembrane transporter activity,beta-tubulin binding,gap junction channel activity involved in cardiac conduction electrical coupling,scaffold protein binding,gap junction channel activity involved in cell communication by electrical coupling,protein tyrosine kinase binding	P23242_K13_M1	ALGKLLDKVQAYSTA	GlyGly (K)	0.518318	0.00132413	0.00218939
P84078	Arf1	RF / AL	ADP-ribosylation factor 1	magnesium ion binding,RNA binding,protein binding,GTP binding,GDP binding,protein domain specific binding,protein heterodimerization activity,phospholipase D activator activity	P84078_K73_M1	WDVGGQDKIRPLWRH	GlyGly (K)	1.24124	0.00132947	0.00219681
P35700	Prdx1	RF / AL	Peroxiredoxin-1	RNA binding,peroxidase activity,protein binding,thioredoxin peroxidase activity,identical protein binding,cadherin binding	P35700_K93_M1	AWINTPKKQGGLGPM	GlyGly (K)	1.05945	0.00133276	0.00219884
P28652	Camk2b	RF / AL	Calcium/calmodulin-dependent protein kinase type II subunit beta	protein serine/threonine kinase activity,calmodulin-dependent protein kinase activity,protein binding,calmodulin binding,ATP binding,protein homodimerization activity	P28652_K408_M1	TIEDEDAKARKQEII	GlyGly (K)	1.13097	0.00134054	0.00220462
P62761	Vsnl1	RF / AL	Visinin-like protein 1	calcium ion binding	P62761_K139_M1	VGTVIMMKMNEDGLT	GlyGly (K)	-3.21304	0.00134187	0.00220462
Q3U7R1	Esyt1	RF / AL	Extended synaptotagmin-1	lipid binding,metal ion binding	Q3U7R1_K339_M1	SSKDKYVKGLIEGKS	GlyGly (K)	1.46744	0.00134122	0.00220462
Q8R5C5	Actr1b	RF / AL	Beta-centractin	molecular_function,ATP binding	Q8R5C5_K119_M1	EAPLNPSKNREKAAE	GlyGly (K)	0.823297	0.0013405	0.00220462
P70280	Vamp7	RF / AL	Vesicle-associated membrane protein 7	SNARE binding,SNAP receptor activity,protein binding,syntaxin binding	P70280_K160_M1	RLELLIDKTENLVDS	GlyGly (K)	1.98109	0.00139891	0.00228592
P35438	Grin1	RF / AL	Glutamate receptor ionotropic, NMDA 1	NMDA glutamate receptor activity,receptor binding,extracellular-glutamate-gated ion channel activity,cation channel activity,calcium channel activity,calcium ion binding,protein binding,calmodulin binding,glycine binding,glutamate binding,transmitter-gated ion channel activity involved in regulation of postsynaptic membrane potential	P35438_K913_M1	RGALQNQKDTVLPRR	GlyGly (K)	-0.326791	0.00140669	0.00229653
Q8R4V2	Dusp15	RF / AL	Dual specificity protein phosphatase 15	protein tyrosine phosphatase activity,protein tyrosine/serine/threonine phosphatase activity,phosphatase activity	Q8R4V2_K21_M1	LGNFIDAKDPDQLGR	GlyGly (K)	1.75643	0.00141556	0.00230955
Q60771	Cldn11	RF / AL	Claudin-11	structural molecule activity,protein binding,identical protein binding	Q60771_K116_M1	GHEPGVAKYRRAQLA	GlyGly (K)	0.236847	0.00142479	0.00232315
P68372	Tubb4b	RF / AL	Tubulin beta-4B chain	double-stranded RNA binding,GTPase activity,structural constituent of cytoskeleton,GTP binding	P68372_K324_M1	FRGRMSMKEVDEQML	GlyGly (K)	-2.33772	0.0014309	0.00233017
Q60931	Vdac3	RF / AL	Voltage-dependent anion-selective channel protein 3	nucleotide binding,voltage-gated anion channel activity,porin activity	Q60931_K109_M1	IFVPNTGKKSGKLKA	GlyGly (K)	1.00868	0.00143329	0.00233259
Q9Z1G4	Atp6v0a1	RF / AL	V-type proton ATPase 116 kDa subunit a isoform 1	protein binding,proton-transporting ATPase activity, rotational mechanism,ATPase binding	Q9Z1G4_K262_M1	PETPQERKEMASGVN	GlyGly (K)	0.538895	0.00143499	0.00233389
Q8C8R3	Ank2	RF / AL	Ankyrin-2	protein binding,potassium channel regulator activity,spectrin binding,protein binding, bridging,ion channel binding,ATPase binding	Q8C8R3_K572_M1	TPLHVAAKYGSLDVA	GlyGly (K)	0.973046	0.00143786	0.00233708
P70280	Vamp7	RF / AL	Vesicle-associated membrane protein 7	SNARE binding,SNAP receptor activity,protein binding,syntaxin binding	P70280_K172_M1	VDSSVTFKTTSRNLA	GlyGly (K)	1.15223	0.00145517	0.00236374
P68372	Tubb4b	RF / AL	Tubulin beta-4B chain	double-stranded RNA binding,GTPase activity,structural constituent of cytoskeleton,GTP binding	P68372_K252_M1	QLNADLRKLAVNMVP	GlyGly (K)	0.735517	0.00145696	0.00236515
Q6ZQ18	Efr3b	RF / AL	Protein EFR3 homolog B	molecular_function	Q6ZQ18_K223_M1	SPLQAPEKEKENPAE	GlyGly (K)	0.726194	0.00146671	0.00237949
Q9EQF6	Dpysl5	RF / AL	Dihydropyrimidinase-related protein 5	protein binding,microtubule binding,hydrolase activity, acting on carbon-nitrogen (but not peptide) bonds	Q9EQF6_K505_M1	IVVHPGKKEMGTPLA	GlyGly (K)	0.662069	0.00147571	0.0023911
Q6ZPE2	Sbf1	RF / AL	Myotubularin-related protein 5	pseudophosphatase activity,Rab guanyl-nucleotide exchange factor activity	Q6ZPE2_K131_M1	PGQLFAPKTLVLVSR	GlyGly (K)	1.67342	0.00147946	0.00239566
Q62261	Sptbn1	RF / AL	Spectrin beta chain, non-erythrocytic 1	RNA binding,actin binding,structural constituent of cytoskeleton,protein binding,calmodulin binding,phospholipid binding,ankyrin binding,protein complex binding,cadherin binding,GTPase binding	Q62261_K976_M1	SWIREKTKVIESTQD	GlyGly (K)	1.66484	0.00148975	0.00241082
Q8VDN2	Atp1a1	RF / AL	Sodium/potassium-transporting ATPase subunit alpha-1	sodium:potassium-exchanging ATPase activity,protein binding,ATP binding,phosphatase activity,protein kinase binding,protein domain specific binding,ankyrin binding,potassium ion binding,sodium ion binding,ADP binding,phosphatidylinositol 3-kinase binding,chaperone binding,steroid hormone binding	Q8VDN2_K1019_M1	RPGGWVEKETYY___	GlyGly (K)	1.18958	0.00150789	0.0024356
Q04899	Cdk18	RF / AL	Cyclin-dependent kinase 18	ATP binding,cyclin-dependent protein serine/threonine kinase activity	Q04899_K99_M1	LENPGLPKPLTRMSR	GlyGly (K)	0.761697	0.00151393	0.00243954
P61087	Ube2k	RF / AL	Ubiquitin-conjugating enzyme E2 K	ubiquitin-protein transferase activity,ATP binding,ubiquitin protein ligase binding,ubiquitin-ubiquitin ligase activity,ubiquitin protein ligase activity,ubiquitin conjugating enzyme activity	P61087_K72_M1	TYPFNPPKVRFITKI	GlyGly (K)	1.53743	0.00151696	0.00244262
Q8CHU3	Epn2	RF / AL	Epsin-2	lipid binding,cadherin binding	Q8CHU3_K117_M1	QYIDRDGKDQGINVR	GlyGly (K)	-0.44658	0.00152042	0.00244667
P11798	Camk2a	RF / AL	Calcium/calmodulin-dependent protein kinase type II subunit alpha	protein serine/threonine kinase activity,calmodulin-dependent protein kinase activity,protein binding,calmodulin binding,ATP binding,calcium-dependent protein serine/threonine kinase activity,kinase activity,glutamate receptor binding,protein homodimerization activity,metal ion binding	P11798_K68_M1	ARICRLLKHPNIVRL	GlyGly (K)	0.284589	0.00154549	0.00248491
P11881	Itpr1	RF / AL	Inositol 1,4,5-trisphosphate receptor type 1	inositol 1,4,5-trisphosphate-sensitive calcium-release channel activity,calcium ion binding,protein binding,calcium-release channel activity,calcium channel inhibitor activity,phosphatidylinositol binding	P11881_K971_M1	DIMVMDTKLKIIEIL	GlyGly (K)	1.75929	0.00154706	0.00248491
P63321	Rala	RF / AL	Ras-related protein Ral-A	GTPase activity,protein binding,GTP binding,myosin binding,GDP binding,ubiquitin protein ligase binding,Edg-2 lysophosphatidic acid receptor binding,ATPase binding	P63321_K159_M1	NYVETSAKTRANVDK	GlyGly (K)	0.729766	0.00154696	0.00248491
P16125	Ldhb	RF / AL	L-lactate dehydrogenase B chain	L-lactate dehydrogenase activity,kinase binding,identical protein binding,NAD binding	P16125_K308_M1	LTSVINQKLKDDEVA	GlyGly (K)	-0.33743	0.00158316	0.00253596
P62482	Kcnab2	RF / AL	Voltage-gated potassium channel subunit beta-2	aldo-keto reductase (NADP) activity,voltage-gated potassium channel activity,protein binding,potassium channel regulator activity	P62482_K274_M1	LKGYQWLKDKILSEE	GlyGly (K)	0.925591	0.00158247	0.00253596
Q8CEC5	Nkiras1	RF / AL	NF-kappa-B inhibitor-interacting Ras-like protein 1	GTPase activity,GTP binding	Q8CEC5_K67_M1	YDTRGLQKGVELPKH	GlyGly (K)	-0.278265	0.00158375	0.00253596
P13864	Dnmt1	RF / AL	DNA (cytosine-5)-methyltransferase 1	DNA binding,chromatin binding,RNA binding,DNA (cytosine-5-)-methyltransferase activity,protein binding,methyltransferase activity,zinc ion binding,methyl-CpG binding,DNA-methyltransferase activity,DNA (cytosine-5-)-methyltransferase activity, acting on CpG substrates,promoter-specific chromatin binding	P13864_K669_M1	CQQPECGKCKACKDM	GlyGly (K)	1.03217	0.00160551	0.00255498
Q9QZ06	Tollip	RF / AL	Toll-interacting protein	interleukin-1, Type I receptor binding,protein binding,kinase binding,ubiquitin conjugating enzyme binding,ubiquitin protein ligase binding,SUMO binding,Toll-like receptor binding,ubiquitin binding	Q9QZ06_K96_M1	PTAHNGAKNPRWNKV	GlyGly (K)	1.0979	0.00162209	0.00257661
P63216	Gng3	RF / AL	Guanine nucleotide-binding protein G(I)/G(S)/G(O) subunit gamma-3	GTPase activity,signal transducer activity,type 1 angiotensin receptor binding	P63216_K2_M1	______MKGETPVNS	GlyGly (K)	-1.24941	0.0016424	0.00260528
P63325	Rps10	RF / AL	40S ribosomal protein S10	RNA binding,structural constituent of ribosome	P63325_K139_M1	VPPGADKKAEAGAGS	GlyGly (K)	-0.397089	0.00164316	0.00260528
P70414	Slc8a1	RF / AL	Sodium/calcium exchanger 1	calcium:sodium antiporter activity,calcium ion binding,protein binding,calmodulin binding,cytoskeletal protein binding,ankyrin binding,ion channel binding,calcium:sodium antiporter activity involved in regulation of cardiac muscle cell membrane potential	P70414_K729_M1	TVDKLIKKTNLALVV	GlyGly (K)	1.73128	0.00167304	0.00264617
Q9R1P4	Psma1	RF / AL	Proteasome subunit alpha type-1	lipopolysaccharide binding,threonine-type endopeptidase activity,protein binding	Q9R1P4_K115_M1	LVSLIGSKTQIPTQR	GlyGly (K)	1.84899	0.00167262	0.00264617
Q99LI8	Hgs	RF / AL	Hepatocyte growth factor-regulated tyrosine kinase substrate	protein binding,protein domain specific binding,ubiquitin binding,metal ion binding	Q99LI8_K207_M1	IPKFGIEKEVRVCEP	GlyGly (K)	-0.410223	0.00168441	0.00265927
P97765	Wbp2	RF / AL	WW domain-binding protein 2	RNA polymerase II core promoter sequence-specific DNA binding,RNA polymerase II transcription coactivator activity,protein binding,chromatin DNA binding	P97765_K36_M1	ELTFNDMKNVPEAFK	GlyGly (K)	1.10476	0.00169716	0.00267777
P56399	Usp5	RF / AL	Ubiquitin carboxyl-terminal hydrolase 5	thiol-dependent ubiquitin-specific protease activity,protein binding,zinc ion binding,ubiquitin binding	P56399_K318_M1	QESGVPLKPLFGPGY	GlyGly (K)	1.73053	0.00170031	0.0026811
P32067	Ssb	RF / AL	Lupus La protein homolog	tRNA binding,RNA binding,poly(U) RNA binding,sequence-specific mRNA binding	P32067_K340_M1	GHAGGRFKGSHVFTA	GlyGly (K)	2.2156	0.00171731	0.0026974
Q6PIE5	Atp1a2	RF / AL	Sodium/potassium-transporting ATPase subunit alpha-2	sodium:potassium-exchanging ATPase activity,protein binding,chaperone binding,steroid hormone binding,ATP binding,drug binding,ATPase activity,potassium ion binding,sodium ion binding	Q6PIE5_K529_M1	GKEIPLDKEMQDAFQ	GlyGly (K)	1.713	0.00172145	0.0026974
Q80Y17	Llgl1	RF / AL	Lethal(2) giant larvae protein homolog 1	GTPase activator activity,Rab GTPase binding,protein kinase binding,syntaxin binding	Q80Y17_K59_M1	GTRSGAVKIYGAPGV	GlyGly (K)	1.21608	0.00171856	0.0026974
Q8BG39	Sv2b	RF / AL	Synaptic vesicle glycoprotein 2B	transmembrane transporter activity	Q8BG39_K333_M1	RAKGTPEKVFTVSHI	GlyGly (K)	-0.38561	0.00171778	0.0026974
Q922H9	Znf330	RF / AL	Zinc finger protein 330	zinc ion binding	Q922H9_K190_M1	QHSCLRCKACFCDEH	GlyGly (K)	0.943377	0.00172128	0.0026974
Q9JHU4	Dync1h1	RF / AL	Cytoplasmic dynein 1 heavy chain 1	RNA binding,protein binding,ATP binding,ATP-dependent microtubule motor activity, minus-end-directed,dynein light chain binding,dynein intermediate chain binding,dynein light intermediate chain binding	Q9JHU4_K3579_M1	TENAIMLKRFNRYPL	GlyGly (K)	-1.08243	0.00171349	0.0026974
P02088	Hbb-b1	RF / AL	Hemoglobin subunit beta-1	oxygen transporter activity,iron ion binding,oxygen binding,heme binding	P02088_K60_M1	SAIMGNAKVKAHGKK	GlyGly (K)	1.72038	0.00172721	0.00270139
Q9R0K7	Atp2b2	RF / AL	Plasma membrane calcium-transporting ATPase 2	calcium-transporting ATPase activity,calcium ion binding,calmodulin binding,ATP binding,protein C-terminus binding,PDZ domain binding,calcium-dependent ATPase activity	Q9R0K7_K550_M1	RSQMPEEKLYKVYTF	GlyGly (K)	0.287492	0.0017278	0.00270139
Q2PFD7	Psd3	RF / AL	PH and SEC7 domain-containing protein 3	ARF guanyl-nucleotide exchange factor activity	Q2PFD7_K923_M1	LSQEEQLKSHESKLK	GlyGly (K)	-1.48023	0.00173396	0.00270938
Q80TM9	Nisch	RF / AL	Nischarin	integrin binding,phosphatidylinositol binding,identical protein binding	Q80TM9_K843_M1	RQLLTFYKVAGGSQE	GlyGly (K)	2.40482	0.00174256	0.00271952
Q8VD33	Sgtb	RF / AL	Small glutamine-rich tetratricopeptide repeat-containing protein beta	protein homodimerization activity,protein heterodimerization activity	Q8VD33_K151_M1	KAIAIDSKYSKAYGR	GlyGly (K)	-2.04223	0.0017752	0.0027688
Q80UP8	Slc20a2	RF / AL	Sodium-dependent phosphate transporter 2	inorganic phosphate transmembrane transporter activity,sodium:inorganic phosphate symporter activity	Q80UP8_K262_M1	ASDESLRKVQEAESP	GlyGly (K)	1.54681	0.00180393	0.00280852
P16330	Cnp	RF / AL	2',3'-cyclic-nucleotide 3'-phosphodiesterase	RNA binding,2',3'-cyclic-nucleotide 3'-phosphodiesterase activity,cyclic nucleotide binding	P16330_K279_M1	VVKRSYGKAFKLSIS	GlyGly (K)	2.15624	0.00181706	0.00282557
P26043	Rdx	RF / AL	Radixin	RNA binding,actin binding,protein binding,protein domain specific binding,protein homodimerization activity,cadherin binding,ATPase binding	P26043_K526_M1	QKNERVKKQLQALSS	GlyGly (K)	1.81169	0.00183107	0.00284565
P46460	Nsf	RF / AL	Vesicle-fusing ATPase	SNARE binding,protein binding,ATP binding,ATPase activity,syntaxin-1 binding,protein kinase binding,syntaxin binding,PDZ domain binding,protein complex binding,ionotropic glutamate receptor binding,ATPase activity, coupled,metal ion binding	P46460_K161_M1	AMDPSILKGEPASGK	GlyGly (K)	-1.45555	0.00183903	0.00285458
Q6PD24	Ankrd13d	RF / AL	Ankyrin repeat domain-containing protein 13D	molecular_function	Q6PD24_K555_M1	RGPESPQKTPPSPAP	GlyGly (K)	0.739782	0.00184167	0.00285525
P55088	Aqp4	RF / AL	Aquaporin-4	water channel activity	P55088_K274_M1	SKAAQQTKGSYMEVE	GlyGly (K)	-0.413212	0.00184621	0.00286058
Q9R0P9	Uchl1	RF / AL	Ubiquitin carboxyl-terminal hydrolase isozyme L1	cysteine-type endopeptidase activity,thiol-dependent ubiquitin-specific protease activity,omega peptidase activity,ligase activity,ubiquitin protein ligase binding,alpha-2A adrenergic receptor binding,ubiquitin binding	Q9R0P9_K123_M1	QFLSETEKLSPEDRA	GlyGly (K)	-0.308998	0.00185112	0.00286646
Q9R1Q9	Atp6ap1	RF / AL	V-type proton ATPase subunit S1	ATP binding,Rab GTPase binding,proton-transporting ATP synthase activity, rotational mechanism,proton-transporting ATPase activity, rotational mechanism	Q9R1Q9_K453_M1	MDRFDDHKGPTITLT	GlyGly (K)	0.796942	0.00187075	0.00289513
Q9QYI5	Dnajb2	RF / AL	DnaJ homolog subfamily B member 2	ATPase activator activity,Hsp70 protein binding,polyubiquitin binding,ubiquitin protein ligase binding,unfolded protein binding,chaperone binding,proteasome binding	Q9QYI5_K39_M1	PDKNPDNKEFAEKKF	GlyGly (K)	-0.507388	0.00188614	0.00291545
Q5SYD0	Myo1d	RF / AL	Unconventional myosin-Id	microfilament motor activity,protein binding,calmodulin binding,ATP binding,protein domain specific binding,actin-dependent ATPase activity,calcium-dependent protein binding,actin filament binding	Q5SYD0_K307_M1	IAELLSTKADMVEKA	GlyGly (K)	1.03548	0.00189017	0.00291994
Q9R111	Gda	RF / AL	Guanine deaminase	protein binding,zinc ion binding,guanine deaminase activity	Q9R111_K133_M1	RVVRRTLKNGTTTAC	GlyGly (K)	1.25676	0.00190937	0.00294608
P70398	Usp9x	RF / AL	Probable ubiquitin carboxyl-terminal hydrolase FAF-X	protein binding,thiol-dependent ubiquitinyl hydrolase activity,co-SMAD binding	P70398_K1637_M1	LSKTEDRKEYNIGVL	GlyGly (K)	1.07127	0.00191624	0.00295316
P14152	Mdh1	RF / AL	Malate dehydrogenase, cytoplasmic	L-malate dehydrogenase activity,NAD binding	P14152_K103_M1	MERKDLLKANVKIFK	GlyGly (K)	0.830807	0.00192492	0.00296476
Q3THS6	Mat2a	RF / AL	S-adenosylmethionine synthase isoform type-2	methionine adenosyltransferase activity,ATP binding,identical protein binding,metal ion binding	Q3THS6_K234_M1	IKAVVPAKYLDEDTI	GlyGly (K)	1.35738	0.00193409	0.00297711
O88746	Tom1	RF / AL	Target of Myb protein 1	protein binding,clathrin binding	O88746_K106_M1	LVRTILPKNNPPTIV	GlyGly (K)	1.09374	0.00195213	0.00300132
Q8BGD6	Slc38a9	RF / AL	Sodium-coupled neutral amino acid transporter 9	amino acid transmembrane transporter activity	Q8BGD6_K105_M1	SPLGSAYKLKSYTEG	GlyGly (K)	1.19164	0.00195693	0.00300334
Q3UHK1	Slc2a13	RF / AL	Proton myo-inositol cotransporter	sugar:proton symporter activity,glucose transmembrane transporter activity	Q3UHK1_K4_M1	____MSRKASEDVEY	GlyGly (K)	0.678633	0.00199676	0.00305721
P13011	Scd2	RF / AL	Acyl-CoA desaturase 2	stearoyl-CoA 9-desaturase activity,palmitoyl-CoA 9-desaturase activity,metal ion binding	P13011_K161_M1	RDHRAHHKFSETHAD	GlyGly (K)	-1.16922	0.0020058	0.00306741
Q8VEK0	Tmem30a	RF / AL	Cell cycle control protein 50A	protein binding	Q8VEK0_K24_M1	GPPGGAAKTRRPDNT	GlyGly (K)	-0.149892	0.00200957	0.00307136
Q6PIC6	Atp1a3	RF / AL	Sodium/potassium-transporting ATPase subunit alpha-3	beta-amyloid binding,sodium:potassium-exchanging ATPase activity,ATP binding,D1 dopamine receptor binding,heparan sulfate proteoglycan binding,metal ion binding,chaperone binding,sodium:potassium-exchanging ATPase activity involved in regulation of cardiac muscle cell membrane potential	Q6PIC6_K184_M1	VGDLVEIKGGDRVPA	GlyGly (K)	0.762028	0.00201866	0.00308343
Q91WA3	Hdac11	RF / AL	Histone deacetylase 11	histone deacetylase activity,protein binding,transcription factor binding,NAD-dependent histone deacetylase activity (H3-K14 specific)	Q91WA3_K196_M1	ERDFMGDKRVYIMDV	GlyGly (K)	1.89938	0.00203273	0.00310127
Q8CHT1	Ngef	RF / AL	Ephexin-1	guanyl-nucleotide exchange factor activity,Rho guanyl-nucleotide exchange factor activity,protein binding,ephrin receptor binding	Q8CHT1_K479_M1	KKMEFKIKSVPIISH	GlyGly (K)	1.24412	0.00205473	0.00312745
Q9JHU4	Dync1h1	RF / AL	Cytoplasmic dynein 1 heavy chain 1	RNA binding,protein binding,ATP binding,ATP-dependent microtubule motor activity, minus-end-directed,dynein light chain binding,dynein intermediate chain binding,dynein light intermediate chain binding	Q9JHU4_K3755_M1	LQALNEVKGRILDDD	GlyGly (K)	1.0796	0.00206706	0.00314436
O35988	Sdc4	RF / AL	Syndecan-4	fibronectin binding,protein kinase C binding,protein binding,thrombospondin receptor activity	O35988_K175_M1	LVYRMKKKDEGSYDL	GlyGly (K)	0.991515	0.00207754	0.00315658
Q8CFI0	Nedd4l	RF / AL	E3 ubiquitin-protein ligase NEDD4-like	ubiquitin-protein transferase activity,protein binding,potassium channel regulator activity,sodium channel regulator activity,potassium channel inhibitor activity,sodium channel inhibitor activity,ion channel binding,ubiquitin protein ligase activity	Q8CFI0_K500_M1	SPIRRAVKDTLSNPQ	GlyGly (K)	-0.792354	0.00208597	0.00316754
P70423	Slc7a3	RF / AL	Cationic amino acid transporter 3	basic amino acid transmembrane transporter activity,arginine transmembrane transporter activity,L-lysine transmembrane transporter activity	P70423_K12_M1	ALRRFGQKLVRRRVL	GlyGly (K)	0.953432	0.00209273	0.00317595
Q3UHL1	Camkv	RF / AL	CaM kinase-like vesicle-associated protein	calmodulin-dependent protein kinase activity,calmodulin binding,ATP binding	Q3UHL1_K147_M1	KIVHRNLKLENLVYY	GlyGly (K)	0.800998	0.00211937	0.0032126
P16858	Gapdh	RF / AL	Glyceraldehyde-3-phosphate dehydrogenase	glyceraldehyde-3-phosphate dehydrogenase (NAD+) (phosphorylating) activity,protein binding,microtubule binding,aspartic-type endopeptidase inhibitor activity,enzyme binding,peptidyl-cysteine S-nitrosylase activity,identical protein binding,NADP binding,NAD binding,disordered domain specific binding	P16858_K213_M1	PASTGAAKAVGKVIP	GlyGly (K)	-0.264501	0.0021232	0.00321407
P50516	Atp6v1a	RF / AL	V-type proton ATPase catalytic subunit A	ATP binding,proton-transporting ATPase activity, rotational mechanism	P50516_K480_M1	VPLRTKAKEILQEEE	GlyGly (K)	1.24478	0.00212407	0.00321407
Q3TXS7	Psmd1	RF / AL	26S proteasome non-ATPase regulatory subunit 1	protein binding,enzyme regulator activity,endopeptidase activity	Q3TXS7_K720_M1	YSKVINDKHDDVMAK	GlyGly (K)	0.899782	0.00212351	0.00321407
O08553	Dpysl2	RF / AL	Dihydropyrimidinase-related protein 2	protein binding,microtubule binding,hydrolase activity, acting on carbon-nitrogen (but not peptide) bonds,protein kinase binding,identical protein binding	O08553_K258_M1	YVTKVMSKSAAEVIA	GlyGly (K)	1.83847	0.00213207	0.00322241
Q01853	Vcp	RF / AL	Transitional endoplasmic reticulum ATPase	RNA binding,protein binding,ATP binding,lipid binding,ATPase activity,protein phosphatase binding,protein domain specific binding,polyubiquitin binding,ubiquitin protein ligase binding,deubiquitinase activator activity,K48-linked polyubiquitin binding,MHC class I protein binding,identical protein binding,ADP binding,ubiquitin-like protein ligase binding,BAT3 complex binding,ubiquitin-specific pro…	Q01853_K502_M1	YPVEHPDKFLKFGMT	GlyGly (K)	1.01237	0.00213167	0.00322241
Q80SZ7	Gng5	RF / AL	Guanine nucleotide-binding protein G(I)/G(S)/G(O) subunit gamma-5	signal transducer activity,PDZ domain binding	Q80SZ7_K11_M1	SSSVAAMKKVVQQLR	GlyGly (K)	0.905247	0.00215001	0.00324761
P16546	Sptan1	RF / AL	Spectrin alpha chain, non-erythrocytic 1	actin binding,calcium ion binding,protein binding,calmodulin binding,spectrin binding,cadherin binding,protein heterodimerization activity	P16546_K2052_M1	AAKHIQSKAIEARHA	GlyGly (K)	-0.555586	0.00216023	0.00326116
Q9CZW5	Tomm70a	RF / AL	Mitochondrial import receptor subunit TOM70	protein binding	Q9CZW5_K171_M1	AAFEQLQKWKEVAQD	GlyGly (K)	1.11309	0.00216878	0.00327215
Q6URW6	Myh14	RF / AL	Myosin-14	microfilament motor activity,calmodulin binding,ATP binding,ATPase activity,actin-dependent ATPase activity,actin filament binding	Q6URW6_K256_M1	LEAFGNAKTVKNDNS	GlyGly (K)	2.91943	0.00218228	0.00328677
Q91WK2	Eif3h	RF / AL	Eukaryotic translation initiation factor 3 subunit H	RNA binding,translation initiation factor activity	Q91WK2_K306_M1	EDLSKLFKPHQAPAR	GlyGly (K)	0.934773	0.00219561	0.00330108
Q9CZM2	Rpl15	RF / AL	60S ribosomal protein L15	RNA binding,structural constituent of ribosome,cadherin binding	Q9CZM2_K140_M1	ILIDPFHKAIRRNPD	GlyGly (K)	0.881494	0.00219486	0.00330108
Q6ZQ18	Efr3b	RF / AL	Protein EFR3 homolog B	molecular_function	Q6ZQ18_K49_M1	YALSAPEKLDRIGAY	GlyGly (K)	1.34873	0.00219827	0.00330315
F6SEU4	Syngap1	RF / AL	Ras/Rap GTPase-activating protein SynGAP	GTPase activator activity,protein binding,SH3 domain binding	F6SEU4_K793_M1	LPSPTKEKPPPPPPG	GlyGly (K)	-0.611483	0.00220174	0.00330453
P28660	Nckap1	RF / AL	Nck-associated protein 1	protein binding,protein complex binding,Rac GTPase binding	P28660_K351_M1	KFLRSALKELATVLS	GlyGly (K)	1.84449	0.00220538	0.00330807
Q61137	Astn1	RF / AL	Astrotactin-1	protein binding	Q61137_K191_M1	RRVPQPQKSASAEAA	GlyGly (K)	1.97399	0.00222977	0.00333884
Q8K596	Slc8a2	RF / AL	Sodium/calcium exchanger 2	calcium:sodium antiporter activity,calmodulin binding,metal ion binding	Q8K596_K650_M1	QRIAEMGKPVLGENN	GlyGly (K)	1.7198	0.00223478	0.00334442
O88343	Slc4a4	RF / AL	Electrogenic sodium bicarbonate cotransporter 1	inorganic anion exchanger activity,protein binding,sodium:bicarbonate symporter activity	O88343_K335_M1	LGPKGKAKSYHEIGR	GlyGly (K)	1.52706	0.00224523	0.00335617
Q8VHQ3	Ppp1r16b	RF / AL	Protein phosphatase 1 regulatory inhibitor subunit 16B	protein phosphatase regulator activity	Q8VHQ3_K360_M1	DRTNLYRKEYEGEAI	GlyGly (K)	0.879781	0.00226181	0.00337704
Q91W50	Csde1	RF / AL	Cold shock domain-containing protein E1	DNA binding,RNA binding	Q91W50_K91_M1	AIKLVKIKPEIHPEE	GlyGly (K)	0.622672	0.00226715	0.00338306
P43275	Hist1h1a	RF / AL	Histone H1.1	DNA binding,protein binding,heparin binding,chromatin DNA binding	P43275_K17_M1	AASTATEKPAAAKKT	GlyGly (K)	0.827843	0.00228917	0.00341396
Q04447	Ckb	RF / AL	Creatine kinase B-type	creatine kinase activity,protein binding,ATP binding,ubiquitin protein ligase binding	Q04447_K313_M1	EKFSEVLKRLRLQKR	GlyGly (K)	-0.205037	0.00229095	0.00341464
P16330	Cnp	RF / AL	2',3'-cyclic-nucleotide 3'-phosphodiesterase	RNA binding,2',3'-cyclic-nucleotide 3'-phosphodiesterase activity,cyclic nucleotide binding	P16330_K203_M1	KSSETLRKAGQVFLE	GlyGly (K)	0.512238	0.00229594	0.00342011
F8VPU2	Farp1	RF / AL	FERM, RhoGEF and pleckstrin domain-containing protein 1	cytoskeletal protein binding,Rac guanyl-nucleotide exchange factor activity,Rac GTPase binding	F8VPU2_K771_M1	IRLGSLSKLSGKGLQ	GlyGly (K)	-0.490727	0.00231162	0.00343752
Q76MZ3	Ppp2r1a	RF / AL	Serine/threonine-protein phosphatase 2A 65 kDa regulatory subunit A alpha isoform	antigen binding,protein serine/threonine phosphatase activity,protein binding,protein phosphatase regulator activity,protein heterodimerization activity	Q76MZ3_K561_M1	STLQSEVKPILEKLT	GlyGly (K)	1.07483	0.00231143	0.00343752
P28661	Sept4	RF / AL	Septin-4	magnesium ion binding,GTPase activity,GTP binding,protein homodimerization activity	P28661_K290_M1	NIVPILAKADTLTPP	GlyGly (K)	2.23238	0.00232165	0.00344848
Q9R0P9	Uchl1	RF / AL	Ubiquitin carboxyl-terminal hydrolase isozyme L1	cysteine-type endopeptidase activity,thiol-dependent ubiquitin-specific protease activity,omega peptidase activity,ligase activity,ubiquitin protein ligase binding,alpha-2A adrenergic receptor binding,ubiquitin binding	Q9R0P9_K15_M1	INPEMLNKVLAKLGV	GlyGly (K)	0.78457	0.00232101	0.00344848
P08553	Nefm	RF / AL	Neurofilament medium polypeptide	structural molecule activity	P08553_K312_M1	KEAIRSAKEEIAEYR	GlyGly (K)	0.6459	0.00234985	0.00348235
P80314	Cct2	RF / AL	T-complex protein 1 subunit beta	ATP binding,ubiquitin protein ligase binding,protein binding involved in protein folding,unfolded protein binding	P80314_K46_M1	VKSTLGPKGMDKILL	GlyGly (K)	1.71406	0.00235954	0.00349072
Q0GA42	Cnnm1	RF / AL	Metal transporter CNNM1	molecular_function	Q0GA42_K396_M1	STFYTREKLLETLRA	GlyGly (K)	0.564621	0.00235703	0.00349072
O08553	Dpysl2	RF / AL	Dihydropyrimidinase-related protein 2	protein binding,microtubule binding,hydrolase activity, acting on carbon-nitrogen (but not peptide) bonds,protein kinase binding,identical protein binding	O08553_K520_M1	VTPASSAKTSPAKQQ	GlyGly (K)	-0.408897	0.00237608	0.00351318
P49817	Cav1	RF / AL	Caveolin-1	receptor binding,structural molecule activity,protein binding,peptidase activator activity,enzyme binding,protein kinase binding,protein binding, bridging,protein complex scaffold,identical protein binding,ion channel binding,protein heterodimerization activity,Rac GTPase binding,nitric-oxide synthase binding,ATPase binding,inward rectifier potassium channel inhibitor activity	P49817_K176_M1	NIRISTQKEI_____	GlyGly (K)	-0.327744	0.00239175	0.00353432
Q9D8B7	Jam3	RF / AL	Junctional adhesion molecule C	integrin binding,protein binding,protein homodimerization activity,protein heterodimerization activity	Q9D8B7_K287_M1	ESYKSPGKHDGVNYI	GlyGly (K)	0.434208	0.0024071	0.00355498
Q8BHH9	Tmem179	RF / AL	Transmembrane protein 179	molecular_function	Q8BHH9_K212_M1	LDSLVHEKELLLARP	GlyGly (K)	1.58925	0.00243201	0.00358972
Q5SSH7	Zzef1	RF / AL	Zinc finger ZZ-type and EF-hand domain-containing protein 1	molecular_function,calcium ion binding,zinc ion binding	Q5SSH7_K2464_M1	SFFLEVQKRFDGDEL	GlyGly (K)	1.57957	0.00244514	0.00360704
B2RSH2	Gnai1	RF / AL	Guanine nucleotide-binding protein G(i) subunit alpha-1	magnesium ion binding,G-protein coupled receptor binding,GTPase activity,signal transducer activity,protein binding,GTP binding,GDP binding,G-protein beta/gamma-subunit complex binding,G-protein coupled serotonin receptor binding,GTPase activating protein binding	B2RSH2_K192_M1	VETHFTFKDLHFKMF	GlyGly (K)	0.939506	0.00244907	0.00361077
Q9QYC1	Pcnx	RF / AL	Pecanex-like protein 1	molecular_function	Q9QYC1_K1977_M1	RGSIQNAKQALRNMI	GlyGly (K)	-0.195654	0.00245662	0.00361985
Q8K2T1	Nmral1	RF / AL	NmrA-like family domain-containing protein 1	molecular_function	Q8K2T1_K240_M1	EYAALLSKHTGKAVH	GlyGly (K)	0.446157	0.00246926	0.00363432
P61264	Stx1b	RF / AL	Syntaxin-1B	SNARE binding,receptor binding,SNAP receptor activity,protein binding,protein kinase binding,protein domain specific binding	P61264_K181_M1	AIFTDDIKMDSQMTK	GlyGly (K)	-0.709228	0.00248215	0.00365122
P08551	Nefl	RF / AL	Neurofilament light polypeptide	structural constituent of cytoskeleton,protein binding,protein C-terminus binding,protein domain specific binding,protein binding, bridging,identical protein binding,phospholipase binding,protein heterodimerization activity	P08551_K268_M1	DIRAQYEKLAAKNMQ	GlyGly (K)	0.732044	0.00250196	0.00367617
P63005	Pafah1b1	RF / AL	Platelet-activating factor acetylhydrolase IB subunit alpha	protein binding,microtubule binding,protein homodimerization activity,dynein intermediate chain binding,phosphoprotein binding,dynein complex binding	P63005_K76_M2	ESKLNEAKEEFTSGG	GlyGly (K)	0.466986	0.00252258	0.00369587
P63005	Pafah1b1	RF / AL	Platelet-activating factor acetylhydrolase IB subunit alpha	protein binding,microtubule binding,protein homodimerization activity,dynein intermediate chain binding,phosphoprotein binding,dynein complex binding	P63005_K88_M2	SGGPLGQKRDPKEWI	GlyGly (K)	0.466986	0.00252258	0.00369587
Q61730	Il1rap	RF / AL	Interleukin-1 receptor accessory protein	interleukin-33 receptor activity,signal transducer activity,interleukin-1 receptor activity,protein binding,protein tyrosine kinase binding	Q61730_K549_M1	LQVAMPVKKSPRWSS	GlyGly (K)	1.02361	0.00253325	0.00370531
Q9EPN1	Nbea	RF / AL	Neurobeachin	protein kinase binding,protein kinase A binding	Q9EPN1_K2343_M1	PIGALNPKRAVFYAE	GlyGly (K)	-0.35636	0.0025379	0.00371001
O08969	Phlda2	RF / AL	Pleckstrin homology-like domain family A member 2		O08969_K4_M1	____MASKIVMSSKT	GlyGly (K)	-0.717945	0.00254067	0.00371197
P18872	Gnao1	RF / AL	Guanine nucleotide-binding protein G(o) subunit alpha	GTPase activity,signal transducer activity,protein binding,GTP binding,G-protein beta/gamma-subunit complex binding,G-protein coupled serotonin receptor binding,mu-type opioid receptor binding,GTPase activating protein binding,metal ion binding,corticotropin-releasing hormone receptor 1 binding	P18872_K98_M1	LGVEYGDKERKTDSK	GlyGly (K)	-0.231822	0.00255568	0.00373179
Q60790	Rasa3	RF / AL	Ras GTPase-activating protein 3	GTPase activator activity,calcium-release channel activity,metal ion binding	Q60790_K276_M1	DNGNKSLKPDDLGSL	GlyGly (K)	0.912138	0.00258959	0.00377066
Q91V14	Slc12a5	RF / AL	Solute carrier family 12 member 5	protein binding,chloride transmembrane transporter activity,potassium:chloride symporter activity,protein kinase binding,potassium ion symporter activity	Q91V14_K691_M1	EEGPPHTKNWRPQLL	GlyGly (K)	1.04876	0.00258925	0.00377066
P84099	Rpl19	RF / AL	60S ribosomal protein L19	RNA binding,structural constituent of ribosome	P84099_K186_M1	AKKEEIIKTLSKEEE	GlyGly (K)	-0.182446	0.00259218	0.0037723
P63001	Rac1	RF / AL	Ras-related C3 botulinum toxin substrate 1	GTPase activity,protein binding,GTP binding,enzyme binding,protein kinase binding,GTP-dependent protein binding,thioesterase binding,Rho GDP-dissociation inhibitor binding	P63001_K123_M1	KLDLRDDKDTIEKLK	GlyGly (K)	-0.51535	0.00261681	0.00379745
Q9D394	Rufy3	RF / AL	Protein RUFY3	protein binding	Q9D394_K290_M1	TKVDLLEKSNTKLTE	GlyGly (K)	-0.749774	0.00261997	0.00379828
Q80UC6	Gpr62	RF / AL	Probable G-protein coupled receptor 62	molecular_function,G-protein coupled receptor activity	Q80UC6_K331_M1	RRLQELRKDPVLGPS	GlyGly (K)	0.57293	0.00262875	0.00380624
Q64343	Abcg1	RF / AL	ATP-binding cassette sub-family G member 1	ATP binding,phospholipid transporter activity,cholesterol transporter activity,toxin transporter activity,sterol-transporting ATPase activity,glycoprotein transporter activity,protein homodimerization activity,ADP binding,protein heterodimerization activity	Q64343_K102_M1	KGYKTLLKGISGKFN	GlyGly (K)	-0.375586	0.00264297	0.00382469
P05063	Aldoc	RF / AL	Fructose-bisphosphate aldolase C	fructose-bisphosphate aldolase activity,cytoskeletal protein binding	P05063_K108_M1	KGILVGIKVDKGVVP	GlyGly (K)	0.31008	0.00265677	0.00384036
Q5SYD0	Myo1d	RF / AL	Unconventional myosin-Id	microfilament motor activity,protein binding,calmodulin binding,ATP binding,protein domain specific binding,actin-dependent ATPase activity,calcium-dependent protein binding,actin filament binding	Q5SYD0_K260_M1	AMKVIGFKPEEIQTV	GlyGly (K)	1.07156	0.00266662	0.0038503
P97379	G3bp2	RF / AL	Ras GTPase-activating protein-binding protein 2	RNA binding,mRNA binding	P97379_K25_M1	QYYTLLNKAPEYLHR	GlyGly (K)	0.935884	0.00267509	0.00385822
Q60902	Eps15l1	RF / AL	Epidermal growth factor receptor substrate 15-like 1	calcium ion binding,protein binding,cadherin binding	Q60902_K846_M1	FAPSSSAKPPKTSSS	GlyGly (K)	-2.42834	0.00269045	0.00387174
Q923Z0	Gprc5b	RF / AL	G-protein coupled receptor family C group 5 member B	G-protein coupled receptor activity,protein kinase binding,protein kinase activator activity	Q923Z0_K334_M1	PRAYMENKAFSMDEH	GlyGly (K)	-0.830722	0.00269703	0.00387689
P02088	Hbb-b1	RF / AL	Hemoglobin subunit beta-1	oxygen transporter activity,iron ion binding,oxygen binding,heme binding	P02088_K67_M1	KVKAHGKKVITAFND	GlyGly (K)	1.42139	0.00270178	0.00387725
P06801	Me1	RF / AL	NADP-dependent malic enzyme	malic enzyme activity,malate dehydrogenase (decarboxylating) (NAD+) activity,malate dehydrogenase (decarboxylating) (NADP+) activity,protein binding,oxaloacetate decarboxylase activity,manganese ion binding,NAD binding	P06801_K516_M1	VSLKIAVKIVQDAYK	GlyGly (K)	0.752858	0.00270084	0.00387725
Q8CH72	Trim32	RF / AL	E3 ubiquitin-protein ligase TRIM32	RNA binding,ubiquitin-protein transferase activity,protein binding,zinc ion binding,myosin binding,translation initiation factor binding,identical protein binding,ubiquitin binding,protein self-association,ubiquitin protein ligase activity	Q8CH72_K606_M1	KEILHFPKGGGYSVL	GlyGly (K)	1.49492	0.00270013	0.00387725
P01942	Hba	RF / AL	Hemoglobin subunit alpha	oxygen transporter activity,iron ion binding,oxygen binding,heme binding,peroxidase activity,haptoglobin binding	P01942_K57_M1	SHGSAQVKGHGKKVA	GlyGly (K)	1.03557	0.0027136	0.00388398
Q8CCK0	H2afy2	RF / AL	Core histone macro-H2A.2	RNA polymerase II regulatory region sequence-specific DNA binding,DNA binding,chromatin DNA binding,transcription regulatory region DNA binding,protein heterodimerization activity	Q8CCK0_K123_M1	KKRGTKGKSETILSP	GlyGly (K)	-0.630345	0.00270977	0.00388398
P27659	Rpl3	RF / AL	60S ribosomal protein L3	RNA binding,structural constituent of ribosome,5S rRNA binding	P27659_K286_M1	EINKKIYKIGQGYLI	GlyGly (K)	0.467679	0.00272172	0.0038929
P61089	Ube2n	RF / AL	Ubiquitin-conjugating enzyme E2 N	RNA binding,ubiquitin-protein transferase activity,protein binding,ATP binding,ubiquitin protein ligase binding,ubiquitin binding,ubiquitin protein ligase activity,ubiquitin conjugating enzyme activity	P61089_K82_M1	IYHPNVDKLGRICLD	GlyGly (K)	-0.439887	0.002726	0.00389686
F6SEU4	Syngap1	RF / AL	Ras/Rap GTPase-activating protein SynGAP	GTPase activator activity,protein binding,SH3 domain binding	F6SEU4_K710_M1	LSKEALLKLGPLPRL	GlyGly (K)	1.37623	0.0027362	0.00390714
O70589	Cask	RF / AL	Peripheral plasma membrane protein CASK	protein serine/threonine kinase activity,protein binding,calmodulin binding,ATP binding,neurexin family protein binding	O70589_K41_M1	TGQQFAVKIVDVAKF	GlyGly (K)	1.55502	0.00276259	0.00393179
P47802	Mtx1	RF / AL	Metaxin-1		P47802_K41_M1	GAPLKIHKTSNPWQS	GlyGly (K)	0.435784	0.00280702	0.00399136
P70414	Slc8a1	RF / AL	Sodium/calcium exchanger 1	calcium:sodium antiporter activity,calcium ion binding,protein binding,calmodulin binding,cytoskeletal protein binding,ankyrin binding,ion channel binding,calcium:sodium antiporter activity involved in regulation of cardiac muscle cell membrane potential	P70414_K257_M1	DRRLLFYKYVYKRYR	GlyGly (K)	1.06218	0.00280929	0.00399136
Q8R0W6	Ndfip1	RF / AL	NEDD4 family-interacting protein 1	signal transducer activity,protein binding	Q8R0W6_K204_M1	INYAKVRKMPETFSN	GlyGly (K)	-0.348831	0.00281062	0.00399136
P16330	Cnp	RF / AL	2',3'-cyclic-nucleotide 3'-phosphodiesterase	RNA binding,2',3'-cyclic-nucleotide 3'-phosphodiesterase activity,cyclic nucleotide binding	P16330_K315_M1	LWPSDLDKPSASEGL	GlyGly (K)	1.43002	0.00281805	0.00399972
P59268	Zdhhc9	RF / AL	Palmitoyltransferase ZDHHC9	palmitoyltransferase activity,protein-cysteine S-palmitoyltransferase activity,Ras palmitoyltransferase activity	P59268_K127_M1	QRPPPRIKNFQINNQ	GlyGly (K)	0.357534	0.00283069	0.00401545
P63017	Hspa8	RF / AL	Heat shock cognate 71 kDa protein	G-protein coupled receptor binding,phosphatidylserine binding,RNA binding,protein binding,ATP binding,ATPase activity,enzyme binding,MHC class II protein complex binding,heat shock protein binding,ubiquitin protein ligase binding,ATPase activity, coupled,cadherin binding,unfolded protein binding,C3HC4-type RING finger domain binding	P63017_K507_M1	KITITNDKGRLSKED	GlyGly (K)	-0.0997081	0.00287442	0.0040646
Q9D0J4	Arl2	RF / AL	ADP-ribosylation factor-like protein 2	GTPase activity,protein binding,GTP binding,GDP binding	Q9D0J4_K71_M1	IWDVGGQKSLRSYWR	GlyGly (K)	0.780172	0.00287469	0.0040646
Q60605	Myl6	RF / AL	Myosin light polypeptide 6	motor activity,calcium ion binding,protein binding,structural constituent of muscle,actin-dependent ATPase activity	Q60605_K81_M1	LQTVAKNKDQGTYED	GlyGly (K)	0.900369	0.00288163	0.00407208
Q91XV3	Basp1	RF / AL	Brain acid soluble protein 1	transcription corepressor activity,protein binding,protein domain specific binding,transcription regulatory region DNA binding	Q91XV3_K181_M1	AEPAPSSKETPAASE	GlyGly (K)	-1.97503	0.00290624	0.00410461
Q62348	Tsn	RF / AL	Translin	single-stranded DNA binding,RNA binding,mRNA binding,endonuclease activity,protein binding,protein complex binding,identical protein binding,sequence-specific DNA binding	Q62348_K69_M1	REHFSTVKTHLTSLK	GlyGly (K)	0.732132	0.00290846	0.0041055
G5E829	Atp2b1	RF / AL	Plasma membrane calcium-transporting ATPase 1	calcium-transporting ATPase activity,protein binding,calmodulin binding,ATP binding,calcium ion transmembrane transporter activity,PDZ domain binding,metal ion binding	G5E829_K806_M1	TNDGPALKKADVGFA	GlyGly (K)	-0.327895	0.00291187	0.00410808
P62849	Rps24	RF / AL	40S ribosomal protein S24	RNA binding,structural constituent of ribosome	P62849_K83_M1	YDSLDYAKKNEPKHR	GlyGly (K)	1.00077	0.00292242	0.00411846
Q9CZN4	Shisa9	RF / AL	Protein shisa-9	PDZ domain binding	Q9CZN4_K177_M1	FTKLGLEKAHRPQRE	GlyGly (K)	0.915109	0.0029209	0.00411846
Q62465	Vat1	RF / AL	Synaptic vesicle membrane protein VAT-1 homolog	zinc ion binding,oxidoreductase activity	Q62465_K404_M1	LLVPGPEKET_____	GlyGly (K)	0.657566	0.00294085	0.00413958
Q9ERD7	Tubb3	RF / AL	Tubulin beta-3 chain	GTPase activity,structural constituent of cytoskeleton,protein binding,GTP binding,peptide binding	Q9ERD7_K58_M1	YNEASSHKYVPRAIL	GlyGly (K)	0.842946	0.00294221	0.00413958
P50516	Atp6v1a	RF / AL	V-type proton ATPase catalytic subunit A	ATP binding,proton-transporting ATPase activity, rotational mechanism	P50516_K265_M1	VISQSLSKYSNSDVI	GlyGly (K)	2.21432	0.00295963	0.00416183
Q921C1	Gjc3	RF / AL	Gap junction gamma-3 protein	gap junction channel activity,protein homodimerization activity	Q921C1_K254_M1	SESSVRSKDTTDELS	GlyGly (K)	0.378639	0.00297496	0.00417914
Q8CHU3	Epn2	RF / AL	Epsin-2	lipid binding,cadherin binding	Q8CHU3_K135_M1	KQLVALLKDEERLKV	GlyGly (K)	-0.382529	0.00298033	0.00418412
Q91V41	Rab14	RF / AL	Ras-related protein Rab-14	GTPase activity,protein binding,GTP binding,GDP binding,myosin V binding	Q91V41_K171_M1	AFLEAAKKIYQNIQD	GlyGly (K)	-0.56666	0.00298683	0.00419095
P68369	Tuba1a	RF / AL	Tubulin alpha-1A chain	GTPase activity,structural constituent of cytoskeleton,protein binding,GTP binding,protein domain specific binding	P68369_K401_M1	KFDLMYAKRAFVHWY	GlyGly (K)	0.38085	0.00299991	0.00420403
Q9WUA3	Pfkp	RF / AL	ATP-dependent 6-phosphofructokinase, platelet type	6-phosphofructokinase activity,ATP binding,protein complex binding,cadherin binding,metal ion binding	Q9WUA3_K293_M1	KIKELVVKNLGFDTR	GlyGly (K)	1.29736	0.00300011	0.00420403
Q60961	Laptm4a	RF / AL	Lysosomal-associated transmembrane protein 4A		Q60961_K7_M1	_MVSMTFKRSRSDRF	GlyGly (K)	0.536223	0.0030033	0.00420494
P16388	Kcna1	RF / AL	Potassium voltage-gated channel subfamily A member 1	voltage-gated potassium channel activity,delayed rectifier potassium channel activity,disordered domain specific binding	P16388_K129_M1	LGEEAMEKFREDEGF	GlyGly (K)	0.688486	0.00301121	0.00421112
P21279	Gnaq	RF / AL	Guanine nucleotide-binding protein G(q) subunit alpha	GTPase activity,signal transducer activity,GTPase activator activity,protein binding,GTP binding,G-protein beta/gamma-subunit complex binding,type 2A serotonin receptor binding,metal ion binding,alkylglycerophosphoethanolamine phosphodiesterase activity	P21279_K52_M1	LGTGESGKSTFIKQM	GlyGly (K)	1.31814	0.00301371	0.00421112
P97351	Rps3a	RF / AL	40S ribosomal protein S3a	structural constituent of ribosome,protein binding,mRNA 5'-UTR binding	P97351_K46_M1	FNIRNIGKTLVTRTQ	GlyGly (K)	-0.698848	0.00301423	0.00421112
Q9WU78	Pdcd6ip	RF / AL	Programmed cell death 6-interacting protein	protein binding,proteinase activated receptor binding,protein homodimerization activity,protein dimerization activity,calcium-dependent protein binding	Q9WU78_K640_M1	HQEFSKMKQSNNEAN	GlyGly (K)	1.84245	0.00302035	0.00421512
Q9WUA3	Pfkp	RF / AL	ATP-dependent 6-phosphofructokinase, platelet type	6-phosphofructokinase activity,ATP binding,protein complex binding,cadherin binding,metal ion binding	Q9WUA3_K394_M1	EGNLNTYKRLAIKLP	GlyGly (K)	-0.981172	0.00302651	0.00422145
Q61290	Cacna1e	RF / AL	Voltage-dependent R-type calcium channel subunit alpha-1E	voltage-gated calcium channel activity,calcium ion binding,high voltage-gated calcium channel activity,protein N-terminus binding	Q61290_K1897_M1	RQQLEEQKNAPMFQR	GlyGly (K)	1.75763	0.00302955	0.0042234
Q8CDN6	Txnl1	RF / AL	Thioredoxin-like protein 1	thioredoxin-disulfide reductase activity,protein disulfide oxidoreductase activity,disulfide oxidoreductase activity,oxidoreductase activity, acting on a sulfur group of donors, disulfide as acceptor,protein-disulfide reductase activity	Q8CDN6_K104_M1	VGLEEKIKQHLENDP	GlyGly (K)	0.996806	0.00303995	0.00423562
P14685	Psmd3	RF / AL	26S proteasome non-ATPase regulatory subunit 3	protein binding,enzyme regulator activity	P14685_K292_M1	LYYTGRIKAIQLEYS	GlyGly (K)	0.400501	0.00305546	0.00425265
Q91VK4	Itm2c	RF / AL	Integral membrane protein 2C	beta-amyloid binding,ATP binding	Q91VK4_K17_M2	VAGIKADKADKAAAS	GlyGly (K)	-0.392351	0.00306041	0.00425725
O55017	Cacna1b	RF / AL	Voltage-dependent N-type calcium channel subunit alpha-1B	voltage-gated calcium channel activity,calcium ion binding,protein binding,ATP binding,protein C-terminus binding,high voltage-gated calcium channel activity	O55017_K46_M1	PGQRVLYKQSIAQRA	GlyGly (K)	1.55424	0.00306341	0.00425826
Q8BLE7	Slc17a6	RF / AL	Vesicular glutamate transporter 2	L-glutamate transmembrane transporter activity,symporter activity	Q8BLE7_K5_M1	___MESVKQRILAPG	GlyGly (K)	1.85176	0.00307891	0.00427378
Q8BJY1	Psmd5	RF / AL	26S proteasome non-ATPase regulatory subunit 5		Q8BJY1_K147_M1	SVAKAAIKSLSRISL	GlyGly (K)	1.0232	0.00308122	0.0042747
P06745	Gpi	RF / AL	Glucose-6-phosphate isomerase	glucose-6-phosphate isomerase activity,cytokine activity,protein binding,growth factor activity,intramolecular transferase activity,ubiquitin protein ligase binding,monosaccharide binding	P06745_K234_M1	EWFLEAAKDPSAVAK	GlyGly (K)	1.22314	0.00310511	0.00430553
P59999	Arpc4	RF / AL	Actin-related protein 2/3 complex subunit 4	structural constituent of cytoskeleton,enzyme binding,protein binding, bridging,actin filament binding	P59999_K44_M1	EVEVRSSKELLLQPV	GlyGly (K)	1.43404	0.00310892	0.0043062
Q99N28	Cadm3	RF / AL	Cell adhesion molecule 3	receptor activity,receptor binding,protein binding,protein homodimerization activity,cell adhesion molecule binding	Q99N28_K366_M1	TYLTHEAKGSDDAPD	GlyGly (K)	-0.443202	0.00311176	0.00430783
P15209	Ntrk2	RF / AL	BDNF/NT-3 growth factors receptor	protein binding,ATP binding,protein homodimerization activity,neurotrophin binding,brain-derived neurotrophic factor binding,brain-derived neurotrophic factor-activated receptor activity	P15209_K524_M1	GITNSQLKPDTFVQH	GlyGly (K)	-0.80501	0.00311399	0.0043086
O55017	Cacna1b	RF / AL	Voltage-dependent N-type calcium channel subunit alpha-1B	voltage-gated calcium channel activity,calcium ion binding,protein binding,ATP binding,protein C-terminus binding,high voltage-gated calcium channel activity	O55017_K1814_M1	QCDAELRKEISSVWA	GlyGly (K)	0.821367	0.00314342	0.00434225
Q9EQU5	Set	RF / AL	Protein SET	DNA binding	Q9EQU5_K153_M1	FENKVLSKEFHLNES	GlyGly (K)	0.347457	0.00314507	0.00434225
Q9D394	Rufy3	RF / AL	Protein RUFY3	protein binding	Q9D394_K294_M1	LLEKSNTKLTEELAV	GlyGly (K)	-0.251492	0.00317188	0.00437
P08551	Nefl	RF / AL	Neurofilament light polypeptide	structural constituent of cytoskeleton,protein binding,protein C-terminus binding,protein domain specific binding,protein binding, bridging,identical protein binding,phospholipase binding,protein heterodimerization activity	P08551_K197_M1	GRLMEARKGADEAAL	GlyGly (K)	0.83136	0.00319332	0.00439437
Q5SYD0	Myo1d	RF / AL	Unconventional myosin-Id	microfilament motor activity,protein binding,calmodulin binding,ATP binding,protein domain specific binding,actin-dependent ATPase activity,calcium-dependent protein binding,actin filament binding	Q5SYD0_K524_M1	IGFIDKNKDTLFQDF	GlyGly (K)	0.992308	0.00319467	0.00439437
Q6GQT5	Tmem151a	RF / AL	Transmembrane protein 151A	molecular_function	Q6GQT5_K205_M1	HGVRDVSKELVGLAD	GlyGly (K)	0.882983	0.00319731	0.00439567
Q9R1T4	Sept6	RF / AL	Septin-6	protein binding,GTP binding	Q9R1T4_K176_M1	TMKKLDSKVNIIPVI	GlyGly (K)	0.905584	0.00321309	0.00441267
Q91XM9	Dlg2	RF / AL	Disks large homolog 2	guanylate kinase activity,protein binding,kinase binding,ionotropic glutamate receptor binding	Q91XM9_K357_M1	TVNKLCDKPASPRHY	GlyGly (K)	-0.745697	0.00323022	0.00442852
Q810U5	Ccdc50	RF / AL	Coiled-coil domain-containing protein 50		Q810U5_K129_M1	QEEKRRKKHTPEFSG	GlyGly (K)	1.55254	0.00324228	0.00444096
Q9QYH6	Maged1	RF / AL	Melanoma-associated antigen D1	transcription coactivator activity,protein binding,identical protein binding	Q9QYH6_K653_M1	RFIAEVQKRDPRDWT	GlyGly (K)	1.01401	0.00325799	0.00446011
O35405	Pld3	RF / AL	Phospholipase D3	phospholipase D activity,N-acylphosphatidylethanolamine-specific phospholipase D activity	O35405_K30_M1	LNEIEAWKAAEKKAR	GlyGly (K)	1.34993	0.00328442	0.00448969
P63276	Rps17	RF / AL	40S ribosomal protein S17	RNA binding,structural constituent of ribosome	P63276_K19_M1	AARVIIEKYYTRLGN	GlyGly (K)	0.315645	0.0032848	0.00448969
P60904	Dnajc5	RF / AL	DnaJ homolog subfamily C member 5	glycoprotein binding,protein binding,ATP-dependent protein binding	P60904_K56_M1	DNPEAADKFKEINNA	GlyGly (K)	0.287809	0.00330035	0.00450855
O08599	Stxbp1	RF / AL	Syntaxin-binding protein 1	RNA binding,protein binding,syntaxin-1 binding,protein kinase binding,protein domain specific binding,syntaxin binding,identical protein binding,phospholipase binding,protein N-terminus binding	O08599_K382_M1	GTDAEGEKIKDPMRA	GlyGly (K)	-1.3845	0.00332132	0.00453129
Q8CC35	Synpo	RF / AL	Synaptopodin	actin binding	Q8CC35_K463_M1	EVHLTLAKPASVVNR	GlyGly (K)	-0.895939	0.00332225	0.00453129
Q9QXL2	Kif21a	RF / AL	Kinesin-like protein KIF21A	microtubule motor activity,ATP binding,microtubule binding,ATPase activity	Q9QXL2_K1060_M1	KGLQAAQKEAQIKVL	GlyGly (K)	0.895129	0.00332988	0.00453931
P60867	Rps20	RF / AL	40S ribosomal protein S20	RNA binding,structural constituent of ribosome	P60867_K4_M2	____MAFKDTGKTPV	GlyGly (K)	-0.634829	0.0033338	0.00453987
P60867	Rps20	RF / AL	40S ribosomal protein S20	RNA binding,structural constituent of ribosome	P60867_K8_M2	MAFKDTGKTPVEPEV	GlyGly (K)	-0.634829	0.0033338	0.00453987
Q60770	Stxbp3	RF / AL	Syntaxin-binding protein 3	protein binding,syntaxin-1 binding,syntaxin binding	Q60770_K230_M1	EKGLIKGKTQSQLLI	GlyGly (K)	1.24338	0.00335187	0.00456207
P28652	Camk2b	RF / AL	Calcium/calmodulin-dependent protein kinase type II subunit beta	protein serine/threonine kinase activity,calmodulin-dependent protein kinase activity,protein binding,calmodulin binding,ATP binding,protein homodimerization activity	P28652_K268_M1	ITAHEALKHPWVCQR	GlyGly (K)	0.936076	0.00340391	0.00463046
Q9CWJ9	Atic	RF / AL	Bifunctional purine biosynthesis protein PURH	IMP cyclohydrolase activity,phosphoribosylaminoimidazolecarboxamide formyltransferase activity,protein homodimerization activity,cadherin binding	Q9CWJ9_K199_M1	YFRKQYSKGISQMPL	GlyGly (K)	0.708084	0.00341305	0.00463712
B2RSH2	Gnai1	RF / AL	Guanine nucleotide-binding protein G(i) subunit alpha-1	magnesium ion binding,G-protein coupled receptor binding,GTPase activity,signal transducer activity,protein binding,GTP binding,GDP binding,G-protein beta/gamma-subunit complex binding,G-protein coupled serotonin receptor binding,GTPase activating protein binding	B2RSH2_K271_M2	IILFLNKKDLFEEKI	GlyGly (K)	1.14353	0.00344074	0.0046634
B2RSH2	Gnai1	RF / AL	Guanine nucleotide-binding protein G(i) subunit alpha-1	magnesium ion binding,G-protein coupled receptor binding,GTPase activity,signal transducer activity,protein binding,GTP binding,GDP binding,G-protein beta/gamma-subunit complex binding,G-protein coupled serotonin receptor binding,GTPase activating protein binding	B2RSH2_K277_M2	KKDLFEEKIKKSPLT	GlyGly (K)	1.14353	0.00344074	0.0046634
Q6PHZ2	Camk2d	RF / AL	Calcium/calmodulin-dependent protein kinase type II subunit delta	protein serine/threonine kinase activity,calmodulin-dependent protein kinase activity,protein binding,calmodulin binding,ATP binding,sodium channel inhibitor activity,titin binding,protein homodimerization activity,ion channel binding	Q6PHZ2_K251_M1	EAKDLINKMLTINPA	GlyGly (K)	1.5265	0.00344287	0.00466383
P53994	Rab2a	RF / AL	Ras-related protein Rab-2A	GTPase activity,GTP binding,GDP binding	P53994_K165_M1	EAFINTAKEIYEKIQ	GlyGly (K)	1.39777	0.00345815	0.00468209
P20444	Prkca	RF / AL	Protein kinase C alpha type	protein kinase activity,protein serine/threonine kinase activity,protein kinase C activity,calcium-dependent protein kinase C activity,protein binding,ATP binding,zinc ion binding,enzyme binding,histone kinase activity (H3-T6 specific)	P20444_K628_M1	KGAENFDKFFTRGQP	GlyGly (K)	2.04368	0.00347781	0.00470378
P31650	Slc6a11	RF / AL	Sodium- and chloride-dependent GABA transporter 3	transporter activity,neurotransmitter:sodium symporter activity,gamma-aminobutyric acid:sodium symporter activity,neurotransmitter binding	P31650_K13_M1	ALPLGNGKAAEEARG	GlyGly (K)	-0.487245	0.00348354	0.00470679
Q60738	Slc30a1	RF / AL	Zinc transporter 1	zinc ion transmembrane transporter activity,calcium channel inhibitor activity	Q60738_K206_M1	ADQAEPEKLRSDDPV	GlyGly (K)	-0.229844	0.00348368	0.00470679
P14873	Map1b	RF / AL	Microtubule-associated protein 1B	protein binding,cytoskeletal regulatory protein binding,microtubule binding	P14873_K863_M1	ELIEDEEKLKETQPG	GlyGly (K)	0.489216	0.00349856	0.00472442
P13011	Scd2	RF / AL	Acyl-CoA desaturase 2	stearoyl-CoA 9-desaturase activity,palmitoyl-CoA 9-desaturase activity,metal ion binding	P13011_K36_M1	NGGEKFEKSSHHWGA	GlyGly (K)	0.39506	0.0035268	0.00475283
P51410	Rpl9	RF / AL	60S ribosomal protein L9	RNA binding,structural constituent of ribosome,rRNA binding	P51410_K21_M1	ENVEITLKGRTVIVK	GlyGly (K)	0.925647	0.00352694	0.00475283
Q8VD75	Hip1	RF / AL	Huntingtin-interacting protein 1	protein binding,clathrin binding,clathrin light chain binding,phosphatidylinositol-3-phosphate binding,phosphatidylinositol binding,AP-2 adaptor complex binding,protein homodimerization activity,phosphatidylinositol-3,4-bisphosphate binding,protein heterodimerization activity,actin filament binding,phosphatidylinositol-3,5-bisphosphate binding	Q8VD75_K406_M1	QRAMLQLKGRVSELE	GlyGly (K)	1.31791	0.00353706	0.00476398
P16330	Cnp	RF / AL	2',3'-cyclic-nucleotide 3'-phosphodiesterase	RNA binding,2',3'-cyclic-nucleotide 3'-phosphodiesterase activity,cyclic nucleotide binding	P16330_K234_M1	SGDEPKEKLELVSYF	GlyGly (K)	0.877634	0.00354232	0.00476858
P26043	Rdx	RF / AL	Radixin	RNA binding,actin binding,protein binding,protein domain specific binding,protein homodimerization activity,cadherin binding,ATPase binding	P26043_K83_M1	LQFKFRAKFFPEDVS	GlyGly (K)	2.3677	0.00355055	0.00477232
P60904	Dnajc5	RF / AL	DnaJ homolog subfamily C member 5	glycoprotein binding,protein binding,ATP-dependent protein binding	P60904_K46_M1	ALKYHPDKNPDNPEA	GlyGly (K)	-0.200664	0.00355248	0.00477232
P17742	Ppia	RF / AL	Peptidyl-prolyl cis-trans isomerase A	RNA binding,peptidyl-prolyl cis-trans isomerase activity,cyclosporin A binding	P17742_K125_M1	KTEWLDGKHVVFGKV	GlyGly (K)	0.276185	0.00356764	0.00478771
Q8CC35	Synpo	RF / AL	Synaptopodin	actin binding	Q8CC35_K724_M1	RRQSRMEKYVIESSG	GlyGly (K)	-0.494205	0.00362672	0.00484437
O35643	Ap1b1	RF / AL	AP-1 complex subunit beta-1	protein binding,protein transporter activity,protein kinase binding	O35643_K538_M1	STDPVAAKEVVLAEK	GlyGly (K)	0.951855	0.00363306	0.00485033
P63143	Kcnab1	RF / AL	Voltage-gated potassium channel subunit beta-1	aldo-keto reductase (NADP) activity,voltage-gated potassium channel activity,protein binding,potassium channel regulator activity,protein domain specific binding,ion channel binding,NADPH binding	P63143_K158_M1	TKLYWGGKAETERGL	GlyGly (K)	0.714663	0.00366602	0.00489181
Q99K01	Pdxdc1	RF / AL	Pyridoxal-dependent decarboxylase domain-containing protein 1	carboxy-lyase activity,pyridoxal phosphate binding,cadherin binding	Q99K01_K551_M1	IHTGLLKKLNELESD	GlyGly (K)	0.918078	0.0036699	0.00489446
Q7TPR4	Actn1	RF / AL	Alpha-actinin-1	double-stranded RNA binding,integrin binding,calcium ion binding,protein binding,vinculin binding,ligand-dependent nuclear receptor transcription coactivator activity,protein homodimerization activity,ion channel binding,actin filament binding	Q7TPR4_K195_M1	PELIDYGKLRKDDPL	GlyGly (K)	-0.252303	0.00369802	0.00492943
Q6IR34	Gpsm1	RF / AL	G-protein-signaling modulator 1	GDP-dissociation inhibitor activity,protein binding	Q6IR34_K351_M1	QALTFAKKHLQISQE	GlyGly (K)	3.55174	0.00371373	0.00494782
Q8K596	Slc8a2	RF / AL	Sodium/calcium exchanger 2	calcium:sodium antiporter activity,calmodulin binding,metal ion binding	Q8K596_K320_M1	REVIQILKDLKQKHP	GlyGly (K)	1.07155	0.00375234	0.0049872
Q91VR7	Map1lc3a	RF / AL	Microtubule-associated proteins 1A/1B light chain 3A	protein binding,phospholipid binding,microtubule binding,phosphatidylethanolamine binding,ubiquitin protein ligase binding	Q91VR7_K30_M1	IRDQHPSKIPVIIER	GlyGly (K)	1.06638	0.00375872	0.0049872
Q9Z1K5	Arih1	RF / AL	E3 ubiquitin-protein ligase ARIH1	ubiquitin-protein transferase activity,zinc ion binding,ubiquitin conjugating enzyme binding,ubiquitin protein ligase binding,ubiquitin protein ligase activity	Q9Z1K5_K314_M1	ENWHDPVKCKWLKKW	GlyGly (K)	1.31124	0.00375806	0.0049872
Q3USB7	Plcl1	RF / AL	Inactive phospholipase C-like protein 1	phosphatidylinositol phospholipase C activity,signal transducer activity,GABA receptor binding,inositol 1,4,5 trisphosphate binding	Q3USB7_K533_M1	SYLPSPEKLKNMIIV	GlyGly (K)	1.0819	0.00378475	0.00501669
Q4V9Z5	Sez6l2	RF / AL	Seizure 6-like protein 2		Q4V9Z5_K873_M1	YYTKLQGKSLFGFSG	GlyGly (K)	1.31001	0.00378483	0.00501669
O70133	Dhx9	RF / AL	ATP-dependent RNA helicase A	RNA polymerase II transcription factor binding,DNA binding,single-stranded DNA binding,RNA binding,double-stranded RNA binding,single-stranded RNA binding,mRNA binding,ATP-dependent RNA helicase activity,protein binding,ATP binding,ATPase activity,nucleoside-triphosphatase activity,chromatin DNA binding,ATP-dependent 3'-5' DNA/RNA helicase activity,ATP-dependent 3'-5' RNA helicase activity,RNA st…	O70133_K859_M1	PLGRILAKLPIEPRF	GlyGly (K)	0.441945	0.00379786	0.00502787
P70704	Atp8a1	RF / AL	Phospholipid-transporting ATPase IA	magnesium ion binding,phospholipid-translocating ATPase activity,protein binding,ATP binding	P70704_K20_M1	SRAEGYEKTDDVSEK	GlyGly (K)	-0.486417	0.0037991	0.00502787
O35668	Hap1	RF / AL	Huntingtin-associated protein 1	protein binding,ion channel binding,brain-derived neurotrophic factor binding	O35668_K172_M1	RIGQSLVKQNSVLME	GlyGly (K)	0.848106	0.00380698	0.00503058
Q9DBJ1	Pgam1	RF / AL	Phosphoglycerate mutase 1	bisphosphoglycerate mutase activity,phosphoglycerate mutase activity,hydrolase activity,protein kinase binding,2,3-bisphosphoglycerate-dependent phosphoglycerate mutase activity	Q9DBJ1_K113_M1	KHGEAQVKIWRRSYD	GlyGly (K)	0.363831	0.00381057	0.00503275
Q9DBG3	Ap2b1	RF / AL	AP-2 complex subunit beta	protein binding,protein transporter activity,clathrin binding,protein complex binding	Q9DBG3_K538_M1	STDPVTAKEVVLSEK	GlyGly (K)	0.664729	0.00383414	0.00505871
P68372	Tubb4b	RF / AL	Tubulin beta-4B chain	double-stranded RNA binding,GTPase activity,structural constituent of cytoskeleton,GTP binding	P68372_K362_M1	DIPPRGLKMSATFIG	GlyGly (K)	1.46127	0.00383749	0.00506056
P22892	Ap1g1	RF / AL	AP-1 complex subunit gamma-1	protein binding,protein transporter activity,Rab GTPase binding,kinesin binding,GTP-dependent protein binding	P22892_K362_M1	KDLDVSIKRRAMELS	GlyGly (K)	0.838342	0.00385955	0.00507989
Q80U19	Daam2	RF / AL	Disheveled-associated activator of morphogenesis 2	actin binding,Rho GTPase binding	Q80U19_K326_M1	HENAILDKHLDFFEM	GlyGly (K)	1.05328	0.00386001	0.00507989
P61982	Ywhag	RF / AL	14-3-3 protein gamma	RNA binding,actin binding,protein kinase C binding,insulin-like growth factor receptor binding,protein binding,protein domain specific binding,receptor tyrosine kinase binding	P61982_K152_M1	TVVESSEKAYSEAHE	GlyGly (K)	-0.301024	0.00388909	0.00511556
Q64373	Bcl2l1	RF / AL	Bcl-2-like protein 1	protein binding,protein kinase binding,identical protein binding,protein homodimerization activity,protein heterodimerization activity,BH3 domain binding	Q64373_K87_M1	VIPMAAVKQALREAG	GlyGly (K)	1.36258	0.00392358	0.00515263
Q8CCK0	H2afy2	RF / AL	Core histone macro-H2A.2	RNA polymerase II regulatory region sequence-specific DNA binding,DNA binding,chromatin DNA binding,transcription regulatory region DNA binding,protein heterodimerization activity	Q8CCK0_K116_M1	IHPELLAKKRGTKGK	GlyGly (K)	-0.281061	0.00391956	0.00515263
Q8BW75	Maob	RF / AL	Amine oxidase [flavin-containing] B	primary amine oxidase activity,protein homodimerization activity,flavin adenine dinucleotide binding	Q8BW75_K248_M1	TGENVIVKTLNHEIY	GlyGly (K)	1.42314	0.00395202	0.00518252
Q3TIR1	Trappc13	RF / AL	Trafficking protein particle complex subunit 13	molecular_function	Q3TIR1_K395_M1	RLTDTFLKRTYEYDD	GlyGly (K)	0.731998	0.0039568	0.00518616
O08992	Sdcbp	RF / AL	Syntenin-1	frizzled binding,interleukin-5 receptor binding,protein binding,phosphatidylinositol-4,5-bisphosphate binding,protein C-terminus binding,growth factor binding,neurexin family protein binding,identical protein binding,protein homodimerization activity,cadherin binding,syndecan binding,ephrin receptor binding,protein heterodimerization activity,protein N-terminus binding	O08992_K186_M1	LKQAFGEKITMTIRD	GlyGly (K)	1.07936	0.00396371	0.00518995
Q9DBJ1	Pgam1	RF / AL	Phosphoglycerate mutase 1	bisphosphoglycerate mutase activity,phosphoglycerate mutase activity,hydrolase activity,protein kinase binding,2,3-bisphosphoglycerate-dependent phosphoglycerate mutase activity	Q9DBJ1_K39_M1	PAGHEEAKRGGQALR	GlyGly (K)	1.11412	0.00400557	0.00523151
Q9WV31	Arc	RF / AL	Activity-regulated cytoskeleton-associated protein	actin binding,protein binding	Q9WV31_K293_M1	RELELPQKQGEPLDQ	GlyGly (K)	1.99336	0.00400433	0.00523151
Q8VEH3	Arl8a	RF / AL	ADP-ribosylation factor-like protein 8A	GTP binding	Q8VEH3_K141_M1	LAGALDEKELIEKMN	GlyGly (K)	-0.466658	0.00400911	0.0052335
P62761	Vsnl1	RF / AL	Visinin-like protein 1	calcium ion binding	P62761_K157_M1	RVDKIFSKMDKNKDD	GlyGly (K)	1.19006	0.00405273	0.00528243
Q96DY5	Rnf112	RF / AL	RING finger protein 112	molecular_function,GTPase activity,GTP binding,metal ion binding	Q96DY5_K524_M1	RNLLSTQKDAILARH	GlyGly (K)	1.1414	0.00405941	0.00528848
Q9Z255	Ube2a	RF / AL	Ubiquitin-conjugating enzyme E2 A	ubiquitin-protein transferase activity,protein binding,ATP binding,ubiquitin protein ligase binding,ubiquitin protein ligase activity,ubiquitin conjugating enzyme activity	Q9Z255_K66_M1	FTEEYPNKPPTVRFV	GlyGly (K)	1.66431	0.00406473	0.00529008
Q91XY4	Pcdhga4	RF / AL	Protocadherin gamma-A4	molecular_function,calcium ion binding	Q91XY4_K908_M1	TLTNAAGKRDGKAPA	GlyGly (K)	0.898782	0.00408932	0.00530873
Q640R3	Hepacam	RF / AL	Hepatocyte cell adhesion molecule	protein binding	Q640R3_K292_M1	DQNDDRLKSEADTLP	GlyGly (K)	-0.187459	0.0041105	0.00533354
Q8CC35	Synpo	RF / AL	Synaptopodin	actin binding	Q8CC35_K255_M1	SLLRHLEKVASEEEE	GlyGly (K)	-0.722737	0.00413947	0.00535022
Q80VP1	Epn1	RF / AL	Epsin-1	lipid binding	Q80VP1_K23_M1	NYSEAEIKVREATSN	GlyGly (K)	-0.424926	0.00418932	0.00538811
Q8R570	Snap47	RF / AL	Synaptosomal-associated protein 47	SNAP receptor activity,syntaxin binding	Q8R570_K193_M1	MPAEENLKEGVSSTC	GlyGly (K)	0.985342	0.0041972	0.00538811
Q8R570	Snap47	RF / AL	Synaptosomal-associated protein 47	SNAP receptor activity,syntaxin binding	Q8R570_K313_M1	DALVLRNKVFASSAE	GlyGly (K)	0.847629	0.00420047	0.00538811
Q8VEK3	Hnrnpu	RF / AL	Heterogeneous nuclear ribonucleoprotein U	core promoter binding,RNA binding,protein binding,ATP binding,poly(G) binding,enhancer binding,ribonucleoprotein complex binding,telomerase RNA binding	Q8VEK3_K363_M1	GYSLKGIKTCNCETE	GlyGly (K)	1.19508	0.00421902	0.00540386
Q04899	Cdk18	RF / AL	Cyclin-dependent kinase 18	ATP binding,cyclin-dependent protein serine/threonine kinase activity	Q04899_K428_M1	LKEIQLQKDPGYRGL	GlyGly (K)	0.603671	0.00422779	0.00541205
Q5SYD0	Myo1d	RF / AL	Unconventional myosin-Id	microfilament motor activity,protein binding,calmodulin binding,ATP binding,protein domain specific binding,actin-dependent ATPase activity,calcium-dependent protein binding,actin filament binding	Q5SYD0_K886_M1	VTDRHLYKMDPTKQY	GlyGly (K)	1.89214	0.00422961	0.00541205
P68404	Prkcb	RF / AL	Protein kinase C beta type	chromatin binding,protein serine/threonine kinase activity,protein kinase C activity,protein kinase C binding,calcium channel regulator activity,protein binding,ATP binding,zinc ion binding,ligand-dependent nuclear receptor transcription coactivator activity,histone kinase activity (H3-T6 specific),histone binding,androgen receptor binding	P68404_K320_M1	GTKAPEEKTANTISK	GlyGly (K)	-0.554207	0.00425295	0.00543923
P28652	Camk2b	RF / AL	Calcium/calmodulin-dependent protein kinase type II subunit beta	protein serine/threonine kinase activity,calmodulin-dependent protein kinase activity,protein binding,calmodulin binding,ATP binding,protein homodimerization activity	P28652_K22_M1	QLYEDIGKGAFSVVR	GlyGly (K)	1.41512	0.00429949	0.00549061
P15920	Atp6v0a2	RF / AL	V-type proton ATPase 116 kDa subunit a isoform 2	protein binding,proton-transporting ATPase activity, rotational mechanism,ATPase binding	P15920_K92_M1	SPPAPPLKHVLEMQE	GlyGly (K)	0.913967	0.00434251	0.00553462
Q8CDG3	Vcpip1	RF / AL	Deubiquitinating protein VCIP135	thiol-dependent ubiquitin-specific protease activity	Q8CDG3_K181_M1	VNTVGYGKDRSGSLL	GlyGly (K)	0.746997	0.00437554	0.00555755
Q8R001	Mapre2	RF / AL	Microtubule-associated protein RP/EB family member 2	protein binding,microtubule binding,identical protein binding	Q8R001_K131_M1	FKRMNVDKVIPVEKL	GlyGly (K)	0.746996	0.00437555	0.00555755
P35436	Grin2a	RF / AL	Glutamate receptor ionotropic, NMDA 2A	NMDA glutamate receptor activity,extracellular-glutamate-gated ion channel activity,cation channel activity,calcium channel activity,protein binding,zinc ion binding	P35436_K1352_M1	PQGLEDSKRSKSLLP	GlyGly (K)	1.12934	0.00443315	0.00561144
Q8C437	Pex5l	RF / AL	PEX5-related protein	peroxisome targeting sequence binding,peroxisome matrix targeting signal-1 binding,protein binding,small GTPase binding	Q8C437_K276_M1	GAFEEGLKRLKEGDL	GlyGly (K)	1.11447	0.00444148	0.00561646
Q9R0K7	Atp2b2	RF / AL	Plasma membrane calcium-transporting ATPase 2	calcium-transporting ATPase activity,calcium ion binding,calmodulin binding,ATP binding,protein C-terminus binding,PDZ domain binding,calcium-dependent ATPase activity	Q9R0K7_K318_M1	AMEMQPLKSAEGGDA	GlyGly (K)	-4.07086	0.0044688	0.00564825
P03975	Iap	RF / AL	IgE-binding protein	nucleic acid binding,IgE binding	P03975_K67_M1	NKYTGLSKGLEPEEK	GlyGly (K)	-0.39782	0.00447561	0.00565133
O70492	Snx3	RF / AL	Sorting nexin-3	protein binding,phosphatidylinositol-5-phosphate binding,protein phosphatase binding,phosphatidylinositol-3-phosphate binding,phosphatidylinositol-4-phosphate binding,phosphatidylinositol-3,5-bisphosphate binding	O70492_K119_M1	DNFIEERKQGLEQFI	GlyGly (K)	1.08068	0.0044825	0.00565451
P20917	Mag	RF / AL	Myelin-associated glycoprotein	receptor binding,protein binding,protein kinase binding,carbohydrate binding,sialic acid binding,protein homodimerization activity,Requires Ontology	P20917_K540_M1	ITQTRRKKNVTESSS	GlyGly (K)	0.37678	0.0045073	0.00568302
P63044	Vamp2	RF / AL	Vesicle-associated membrane protein 2	SNARE binding,SNAP receptor activity,protein binding,calmodulin binding,phospholipid binding,protein C-terminus binding,myosin binding,syntaxin-1 binding,syntaxin binding,protein complex binding,identical protein binding,ion channel binding,calcium-dependent protein binding	P63044_K52_M1	IMRVNVDKVLERDQK	GlyGly (K)	-0.170014	0.00451637	0.00569168
Q7TMS5	Abcg2	RF / AL	ATP-binding cassette sub-family G member 2	ATP binding,xenobiotic-transporting ATPase activity,ATPase activity, coupled to transmembrane movement of substances,protein homodimerization activity,cholesterol transporter activity	Q7TMS5_K171_M1	IKELGLEKVADSKVG	GlyGly (K)	-0.704707	0.0045328	0.00570683
Q6PIE5	Atp1a2	RF / AL	Sodium/potassium-transporting ATPase subunit alpha-2	sodium:potassium-exchanging ATPase activity,protein binding,chaperone binding,steroid hormone binding,ATP binding,drug binding,ATPase activity,potassium ion binding,sodium ion binding	Q6PIE5_K192_M1	VGDLVEVKGGDRVPA	GlyGly (K)	1.02869	0.00453753	0.00571
P62137	Ppp1ca	RF / AL	Serine/threonine-protein phosphatase PP1-alpha catalytic subunit	phosphoprotein phosphatase activity,protein serine/threonine phosphatase activity,protein binding,protein phosphatase 1 binding,phosphatase activity,protein complex binding,ribonucleoprotein complex binding,metal ion binding,cadherin binding involved in cell-cell adhesion	P62137_K26_M1	VQGSRPGKNVQLTEN	GlyGly (K)	0.606713	0.00454246	0.00571343
P11798	Camk2a	RF / AL	Calcium/calmodulin-dependent protein kinase type II subunit alpha	protein serine/threonine kinase activity,calmodulin-dependent protein kinase activity,protein binding,calmodulin binding,ATP binding,calcium-dependent protein serine/threonine kinase activity,kinase activity,glutamate receptor binding,protein homodimerization activity,metal ion binding	P11798_K21_M1	QLFEELGKGAFSVVR	GlyGly (K)	1.69686	0.0045519	0.00571695
P50396	Gdi1	RF / AL	Rab GDP dissociation inhibitor alpha	Rab GDP-dissociation inhibitor activity,GTPase activator activity,oxidoreductase activity,Rab GTPase binding	P50396_K221_M1	ESLARYGKSPYLYPL	GlyGly (K)	1.54935	0.00454972	0.00571695
Q02053	Uba1	RF / AL	Ubiquitin-like modifier-activating enzyme 1	RNA binding,ubiquitin activating enzyme activity,protein binding,ATP binding	Q02053_K746_M1	APFWSGPKRCPHPLT	GlyGly (K)	1.09184	0.00455043	0.00571695
Q5SYD0	Myo1d	RF / AL	Unconventional myosin-Id	microfilament motor activity,protein binding,calmodulin binding,ATP binding,protein domain specific binding,actin-dependent ATPase activity,calcium-dependent protein binding,actin filament binding	Q5SYD0_K495_M1	RKTCASDKILEFDRD	GlyGly (K)	1.00355	0.0045662	0.00572583
Q9WV92	Epb41l3	RF / AL	Band 4.1-like protein 3	actin binding,structural constituent of cytoskeleton	Q9WV92_K578_M1	QTNISELKRTFLETS	GlyGly (K)	-0.600177	0.00456782	0.00572583
P46096	Syt1	RF / AL	Synaptotagmin-1	SNARE binding,phosphatidylserine binding,calcium ion binding,protein binding,calmodulin binding,calcium-dependent phospholipid binding,phosphatidylinositol-4,5-bisphosphate binding,protein C-terminus binding,syntaxin-1 binding,clathrin binding,syntaxin-3 binding,identical protein binding,protein heterodimerization activity,calcium-dependent protein binding,low-density lipoprotein particle recepto…	P46096_K189_M1	KVFLLPDKKKKFETK	GlyGly (K)	0.291114	0.00460489	0.00576671
Q9QYB1	Clic4	RF / AL	Chloride intracellular channel protein 4	voltage-gated ion channel activity,chloride channel activity,protein binding,glutathione transferase activity	Q9QYB1_K212_M1	YRNFDIPKGMTGIWR	GlyGly (K)	0.984068	0.00462195	0.00578527
P70398	Usp9x	RF / AL	Probable ubiquitin carboxyl-terminal hydrolase FAF-X	protein binding,thiol-dependent ubiquitinyl hydrolase activity,co-SMAD binding	P70398_K1627_M1	YPQQFEDKPPLSKTE	GlyGly (K)	0.768813	0.00464902	0.00581071
P14094	Atp1b1	RF / AL	Sodium/potassium-transporting ATPase subunit beta-1	ATPase activator activity,protein binding,protein C-terminus binding,protein kinase binding,MHC class II protein complex binding,ATPase binding,sodium:potassium-exchanging ATPase activity,ATP binding,drug binding,ATPase activity,potassium ion binding,sodium ion binding	P14094_K7_M1	_MARGKAKEEGSWKK	GlyGly (K)	-3.3224	0.00466316	0.00582292
Q64331	Myo6	RF / AL	Unconventional myosin-VI	motor activity,protein binding,calmodulin binding,ATP binding,cadherin binding,actin filament binding	Q64331_K196_M1	LEAFGNAKTVRNNNS	GlyGly (K)	0.747459	0.00467177	0.00582292
Q8K2T1	Nmral1	RF / AL	NmrA-like family domain-containing protein 1	molecular_function	Q8K2T1_K134_M1	IRKLTAGKLAAGHFD	GlyGly (K)	0.385628	0.00466968	0.00582292
Q9EPN1	Nbea	RF / AL	Neurobeachin	protein kinase binding,protein kinase A binding	Q9EPN1_K843_M1	KVVATLLKNSTPSAE	GlyGly (K)	-1.68621	0.0046723	0.00582292
E9Q401	Ryr2	RF / AL	Ryanodine receptor 2	ryanodine-sensitive calcium-release channel activity,calcium channel activity,calcium ion binding,protein binding,calmodulin binding,calcium-release channel activity,enzyme binding,protein kinase binding,protein kinase A catalytic subunit binding,protein kinase A regulatory subunit binding,identical protein binding,protein self-association,suramin binding,calcium-induced calcium release activity,…	E9Q401_K3328_M1	LMEKLKKKAAMVVSE	GlyGly (K)	0.656149	0.00468516	0.00583052
Q62393	Tpd52	RF / AL	Tumor protein D52	calcium ion binding,protein binding,protein homodimerization activity,protein heterodimerization activity	Q62393_K107_M2	EKHLAELKRKLGISS	GlyGly (K)	0.844313	0.00468313	0.00583052
Q62393	Tpd52	RF / AL	Tumor protein D52	calcium ion binding,protein binding,protein homodimerization activity,protein heterodimerization activity	Q62393_K109_M2	HLAELKRKLGISSLQ	GlyGly (K)	0.844313	0.00468313	0.00583052
P68254	Ywhaq	RF / AL	14-3-3 protein theta	protein binding,protein C-terminus binding,protein domain specific binding,ion channel binding,protein N-terminus binding,14-3-3 protein binding	P68254_K68_M1	VISSIEQKTDTSDKK	GlyGly (K)	-0.306125	0.00471397	0.00586062
P56399	Usp5	RF / AL	Ubiquitin carboxyl-terminal hydrolase 5	thiol-dependent ubiquitin-specific protease activity,protein binding,zinc ion binding,ubiquitin binding	P56399_K406_M1	GEQVPEQKEVQDGIA	GlyGly (K)	0.357438	0.00472019	0.00586283
P06745	Gpi	RF / AL	Glucose-6-phosphate isomerase	glucose-6-phosphate isomerase activity,cytokine activity,protein binding,growth factor activity,intramolecular transferase activity,ubiquitin protein ligase binding,monosaccharide binding	P06745_K226_M1	ITNAETAKEWFLEAA	GlyGly (K)	1.95523	0.00474821	0.0058948
Q5U4C1	Gprasp1	RF / AL	G-protein coupled receptor-associated sorting protein 1		Q5U4C1_K835_M1	FESAPGIKEEKVTGS	GlyGly (K)	0.741952	0.00475206	0.00589576
P84075	Hpca	RF / AL	Neuron-specific calcium-binding protein hippocalcin	actin binding,calcium ion binding,protein binding,kinase binding,identical protein binding	P84075_K174_M1	EEFIRGAKSDPSIVR	GlyGly (K)	-0.381683	0.00476356	0.00590253
O35609	Scamp3	RF / AL	Secretory carrier-associated membrane protein 3	ubiquitin protein ligase binding	O35609_K103_M1	AATAELLKKQEELNR	GlyGly (K)	0.915583	0.00477189	0.00590435
P50096	Impdh1	RF / AL	Inosine-5'-monophosphate dehydrogenase 1	nucleic acid binding,DNA binding,IMP dehydrogenase activity,metal ion binding	P50096_K195_M1	APAGVTLKEANEILQ	GlyGly (K)	-0.806341	0.00478397	0.00591647
G5E8K5	Ank3	RF / AL	Ankyrin-3	structural constituent of cytoskeleton,protein binding,cytoskeletal protein binding,spectrin binding,protein binding, bridging,ion channel binding,cadherin binding	G5E8K5_K260_M1	TPLHVASKRGNANMV	GlyGly (K)	1.59888	0.00480774	0.00593736
P48318	Gad1	RF / AL	Glutamate decarboxylase 1	glutamate decarboxylase activity,glutamate binding,pyridoxal phosphate binding,protein heterodimerization activity,protein N-terminus binding	P48318_K73_M1	FRERQSSKNLLSCEN	GlyGly (K)	-0.838157	0.00481738	0.00594075
Q04447	Ckb	RF / AL	Creatine kinase B-type	creatine kinase activity,protein binding,ATP binding,ubiquitin protein ligase binding	Q04447_K298_M1	LRAGVHIKLPHLGKH	GlyGly (K)	1.15457	0.00481631	0.00594075
Q9QWI6	Srcin1	RF / AL	SRC kinase signaling inhibitor 1	protein binding,protein kinase binding	Q9QWI6_K834_M1	EEKALVLKQLGETLT	GlyGly (K)	1.02178	0.00484609	0.0059733
O70492	Snx3	RF / AL	Sorting nexin-3	protein binding,phosphatidylinositol-5-phosphate binding,protein phosphatase binding,phosphatidylinositol-3-phosphate binding,phosphatidylinositol-4-phosphate binding,phosphatidylinositol-3,5-bisphosphate binding	O70492_K95_M1	VVPPLPGKAFLRHVP	GlyGly (K)	1.15917	0.00485557	0.00598213
A6H630	Armt1	RF / AL	Protein-glutamate O-methyltransferase	S-adenosylmethionine-dependent methyltransferase activity,enzyme binding,protein carboxyl O-methyltransferase activity	A6H630_K11_M1	SPAFLSAKDEGSFAY	GlyGly (K)	1.50071	0.00490499	0.00602579
P63017	Hspa8	RF / AL	Heat shock cognate 71 kDa protein	G-protein coupled receptor binding,phosphatidylserine binding,RNA binding,protein binding,ATP binding,ATPase activity,enzyme binding,MHC class II protein complex binding,heat shock protein binding,ubiquitin protein ligase binding,ATPase activity, coupled,cadherin binding,unfolded protein binding,C3HC4-type RING finger domain binding	P63017_K423_M1	RNTTIPTKQTQTFTT	GlyGly (K)	0.712194	0.00494332	0.00606712
P28663	Napb	RF / AL	Beta-soluble NSF attachment protein	soluble NSF attachment protein activity,protein binding,syntaxin binding	P28663_K22_M1	AEAEKRVKASHSFLR	GlyGly (K)	1.53296	0.00494876	0.00606959
P63005	Pafah1b1	RF / AL	Platelet-activating factor acetylhydrolase IB subunit alpha	protein binding,microtubule binding,protein homodimerization activity,dynein intermediate chain binding,phosphoprotein binding,dynein complex binding	P63005_K71_M1	KVMELESKLNEAKEE	GlyGly (K)	-2.083	0.00495472	0.00606959
Q11011	Npepps	RF / AL	Puromycin-sensitive aminopeptidase	aminopeptidase activity,zinc ion binding,peptide binding,metalloaminopeptidase activity	Q11011_K575_M1	SVVLKNVKPDQWVKL	GlyGly (K)	0.713788	0.00496651	0.00607828
Q61316	Hspa4	RF / AL	Heat shock 70 kDa protein 4	protein binding,ATP binding	Q61316_K639_M1	KLSGEYEKFVSEDDR	GlyGly (K)	0.638655	0.00498209	0.00609158
Q923Z0	Gprc5b	RF / AL	G-protein coupled receptor family C group 5 member B	G-protein coupled receptor activity,protein kinase binding,protein kinase activator activity	Q923Z0_K366_M1	RSSSLGKKPSSLGNR	GlyGly (K)	-0.213566	0.00499648	0.00610629
Q91V14	Slc12a5	RF / AL	Solute carrier family 12 member 5	protein binding,chloride transmembrane transporter activity,potassium:chloride symporter activity,protein kinase binding,potassium ion symporter activity	Q91V14_K896_M1	DNSIQMKKDLTTFLY	GlyGly (K)	1.118	0.00501753	0.00612912
Q9JJF0	Nap1l5	RF / AL	Nucleosome assembly protein 1-like 5	molecular_function	Q9JJF0_K87_M1	KIEAKFDKEFQALEK	GlyGly (K)	0.917684	0.00503174	0.00614356
P18872	Gnao1	RF / AL	Guanine nucleotide-binding protein G(o) subunit alpha	GTPase activity,signal transducer activity,protein binding,GTP binding,G-protein beta/gamma-subunit complex binding,G-protein coupled serotonin receptor binding,mu-type opioid receptor binding,GTPase activating protein binding,metal ion binding,corticotropin-releasing hormone receptor 1 binding	P18872_K105_M1	KERKTDSKMVCDVVS	GlyGly (K)	-0.246928	0.00504417	0.00615293
P16388	Kcna1	RF / AL	Potassium voltage-gated channel subfamily A member 1	voltage-gated potassium channel activity,delayed rectifier potassium channel activity,disordered domain specific binding	P16388_K138_M1	REDEGFIKEEERPLP	GlyGly (K)	0.381875	0.00504721	0.00615374
P60766	Cdc42	RF / AL	Cell division control protein 42 homolog	GTPase activity,protein binding,GTP binding,protein kinase binding,GTP-dependent protein binding,mitogen-activated protein kinase kinase kinase binding,thioesterase binding,GBD domain binding,apolipoprotein A-I receptor binding,identical protein binding,Rho GDP-dissociation inhibitor binding,ubiquitin protein ligase activity	P60766_K144_M1	ITPETAEKLARDLKA	GlyGly (K)	0.425183	0.0050803	0.00618815
Q8K201	Kct2	RF / AL	Keratinocyte-associated transmembrane protein 2	molecular_function	Q8K201_K233_M1	WRDGLCSKTVEYHRL	GlyGly (K)	0.463055	0.0050874	0.00618815
Q91W53	Golga7	RF / AL	Golgin subfamily A member 7	protein-cysteine S-palmitoyltransferase activity	Q91W53_K95_M1	KVLKKVSKYIQEQNE	GlyGly (K)	-0.192005	0.00508517	0.00618815
O35643	Ap1b1	RF / AL	AP-1 complex subunit beta-1	protein binding,protein transporter activity,protein kinase binding	O35643_K117_M1	MGCIRVDKITEYLCE	GlyGly (K)	0.663782	0.00509889	0.00619339
Q80UP8	Slc20a2	RF / AL	Sodium-dependent phosphate transporter 2	inorganic phosphate transmembrane transporter activity,sodium:inorganic phosphate symporter activity	Q80UP8_K248_M1	KIAGRLEKESALSRA	GlyGly (K)	0.708673	0.00513557	0.00622624
Q04447	Ckb	RF / AL	Creatine kinase B-type	creatine kinase activity,protein binding,ATP binding,ubiquitin protein ligase binding	Q04447_K156_M1	GERRAIEKLAVEALS	GlyGly (K)	1.39162	0.0051709	0.00626615
P00920	Ca2	RF / AL	Carbonic anhydrase 2	arylesterase activity,carbonate dehydratase activity,zinc ion binding	P00920_K18_M1	NGPENWHKDFPIANG	GlyGly (K)	0.409496	0.00519347	0.00629055
P59764	Dock4	RF / AL	Dedicator of cytokinesis protein 4	guanyl-nucleotide exchange factor activity,GTPase activator activity,SH3 domain binding,PDZ domain binding,receptor tyrosine kinase binding,Rac GTPase binding	P59764_K228_M1	IFSLFDSKENRPISE	GlyGly (K)	0.9959	0.00519895	0.00629129
Q61553	Fscn1	RF / AL	Fascin	RNA binding,actin binding,protein binding,drug binding,protein binding, bridging,cadherin binding,actin filament binding	Q61553_K471_M1	KVGGRYLKGDHAGVL	GlyGly (K)	0.800361	0.00522105	0.00631507
Q6PB60	Bhlhb9	RF / AL	Protein BHLHb9	protein homodimerization activity	Q6PB60_K334_M1	TTDPLIHKIAQIAMG	GlyGly (K)	0.969057	0.00529117	0.00639391
P04919	Slc4a1	RF / AL	Band 3 anion transport protein	inorganic anion exchanger activity,protein binding,sodium:bicarbonate symporter activity,bicarbonate transmembrane transporter activity,chloride transmembrane transporter activity,anion:anion antiporter activity,ankyrin binding,protein homodimerization activity	P04919_K252_M1	GRANFLEKPVLGFVR	GlyGly (K)	2.73649	0.00532011	0.00642288
P63087	Ppp1cc	RF / AL	Serine/threonine-protein phosphatase PP1-gamma catalytic subunit	RNA binding,protein serine/threonine phosphatase activity,protein binding,lamin binding,protein C-terminus binding,protein phosphatase 1 binding,phosphatase activity,protein kinase binding,protein domain specific binding,protein complex binding,metal ion binding,protein N-terminus binding	P63087_K260_M1	DGYEFFAKRQLVTLF	GlyGly (K)	0.351255	0.00532282	0.00642315
G5E829	Atp2b1	RF / AL	Plasma membrane calcium-transporting ATPase 1	calcium-transporting ATPase activity,protein binding,calmodulin binding,ATP binding,calcium ion transmembrane transporter activity,PDZ domain binding,metal ion binding	G5E829_K533_M1	SKILPPEKEGGLPRH	GlyGly (K)	1.21049	0.00536029	0.00644706
P19096	Fasn	RF / AL	Fatty acid synthase	RNA binding,fatty acid synthase activity,[acyl-carrier-protein] S-acetyltransferase activity,[acyl-carrier-protein] S-malonyltransferase activity,3-oxoacyl-[acyl-carrier-protein] synthase activity,3-oxoacyl-[acyl-carrier-protein] reductase (NADPH) activity,3-hydroxypalmitoyl-[acyl-carrier-protein] dehydratase activity,enoyl-[acyl-carrier-protein] reductase (NADPH, B-specific) activity,oleoyl-[acy…	P19096_K1071_M1	RQKVYRLKEDTQVAD	GlyGly (K)	0.374856	0.00536367	0.00644706
P22752;Q8BFU2;Q8CGP5;Q8CGP6	Hist1h2ab;Hist3h2a;Hist1h2af;Hist1h2ah	RF / AL	Histone H2A type 1;Histone H2A type 3;Histone H2A type 1-F;Histone H2A type 1-H	;DNA binding,protein heterodimerization activity;DNA binding,protein heterodimerization activity;DNA binding,protein heterodimerization activity	P22752_K96_M1	RNDEELNKLLGRVTI	GlyGly (K)	0.502639	0.00536507	0.00644706
P22752;Q8BFU2;Q8CGP5;Q8CGP6	Hist1h2ab;Hist3h2a;Hist1h2af;Hist1h2ah	RF / AL	Histone H2A type 1;Histone H2A type 3;Histone H2A type 1-F;Histone H2A type 1-H	;DNA binding,protein heterodimerization activity;DNA binding,protein heterodimerization activity;DNA binding,protein heterodimerization activity	Q8BFU2_K96_M1	RNDEELNKLLGRVTI	GlyGly (K)	0.502639	0.00536507	0.00644706
P22752;Q8BFU2;Q8CGP5;Q8CGP6	Hist1h2ab;Hist3h2a;Hist1h2af;Hist1h2ah	RF / AL	Histone H2A type 1;Histone H2A type 3;Histone H2A type 1-F;Histone H2A type 1-H	;DNA binding,protein heterodimerization activity;DNA binding,protein heterodimerization activity;DNA binding,protein heterodimerization activity	Q8CGP5_K96_M1	RNDEELNKLLGRVTI	GlyGly (K)	0.502639	0.00536507	0.00644706
P22752;Q8BFU2;Q8CGP5;Q8CGP6	Hist1h2ab;Hist3h2a;Hist1h2af;Hist1h2ah	RF / AL	Histone H2A type 1;Histone H2A type 3;Histone H2A type 1-F;Histone H2A type 1-H	;DNA binding,protein heterodimerization activity;DNA binding,protein heterodimerization activity;DNA binding,protein heterodimerization activity	Q8CGP6_K96_M1	RNDEELNKLLGRVTI	GlyGly (K)	0.502639	0.00536507	0.00644706
Q91XL9	Osbpl1a	RF / AL	Oxysterol-binding protein-related protein 1	protein binding,cholesterol binding	Q91XL9_K623_M1	SQWERTGKPFNPLLG	GlyGly (K)	1.92425	0.0053548	0.00644706
Q9QZ06	Tollip	RF / AL	Toll-interacting protein	interleukin-1, Type I receptor binding,protein binding,kinase binding,ubiquitin conjugating enzyme binding,ubiquitin protein ligase binding,SUMO binding,Toll-like receptor binding,ubiquitin binding	Q9QZ06_K143_M1	ITIPESLKQGQVEDE	GlyGly (K)	1.34074	0.00534726	0.00644706
Q80SY4	Mib1	RF / AL	E3 ubiquitin-protein ligase MIB1	ubiquitin-protein transferase activity,protein binding,zinc ion binding	Q80SY4_K936_M1	GNIPVLQKDKDNTNV	GlyGly (K)	-3.26855	0.00537056	0.00644766
P23116	Eif3a	RF / AL	Eukaryotic translation initiation factor 3 subunit A	RNA binding,mRNA binding,protein binding,receptor tyrosine kinase binding,translation initiation factor activity	P23116_K420_M1	WVREQPEKEPELQQY	GlyGly (K)	2.11709	0.00539015	0.00645856
P62835	Rap1a	RF / AL	Ras-related protein Rap-1A	GTPase activity,protein binding,GTP binding,protein transporter activity,Ras GTPase binding,Rap guanyl-nucleotide exchange factor activity,protein complex binding	P62835_K5_M1	___MREYKLVVLGSG	GlyGly (K)	0.598699	0.00538266	0.00645856
Q8C863	Itch	RF / AL	E3 ubiquitin-protein ligase Itchy	ubiquitin-protein transferase activity,protein binding,ligase activity,ribonucleoprotein complex binding,CXCR chemokine receptor binding,ubiquitin protein ligase activity	Q8C863_K439_M1	SQGQLNEKPLPEGWE	GlyGly (K)	1.11714	0.00539462	0.00645856
Q9EQJ0	Tpcn1	RF / AL	Two pore calcium channel protein 1	voltage-gated calcium channel activity,identical protein binding,NAADP-sensitive calcium-release channel activity	Q9EQJ0_K93_M1	DKFFTHPKDARALAA	GlyGly (K)	-0.68222	0.00544575	0.00651375
Q61730	Il1rap	RF / AL	Interleukin-1 receptor accessory protein	interleukin-33 receptor activity,signal transducer activity,interleukin-1 receptor activity,protein binding,protein tyrosine kinase binding	Q61730_K460_M1	ETLSFIQKSRRLLVV	GlyGly (K)	1.04143	0.00548197	0.00654797
Q8BJ71	Nup93	RF / AL	Nuclear pore complex protein Nup93	structural constituent of nuclear pore	Q8BJ71_K644_M1	KVLELMNKLLSPVVP	GlyGly (K)	1.28623	0.00548552	0.00654919
Q3TCH7	Cul4a	RF / AL	Cullin-4A	protein binding,ubiquitin protein ligase binding,ubiquitin protein ligase activity	Q3TCH7_K422_M1	SKLRAGNKEATDEEL	GlyGly (K)	0.762803	0.00551361	0.00657342
Q60932	Vdac1	RF / AL	Voltage-dependent anion-selective channel protein 1	nucleotide binding,protein binding,voltage-gated anion channel activity,porin activity,protein kinase binding,protein complex binding,ion channel binding	Q60932_K287_M1	NVNAGGHKLGLGLEF	GlyGly (K)	0.510792	0.00551418	0.00657342
Q9CZM2	Rpl15	RF / AL	60S ribosomal protein L15	RNA binding,structural constituent of ribosome,cadherin binding	Q9CZM2_K153_M1	PDTQWITKPVHKHRE	GlyGly (K)	0.363931	0.00551598	0.00657342
Q60870	Reep5	RF / AL	Receptor expression-enhancing protein 5	protein binding	Q60870_K153_M1	SQVDSVVKDVKDKAK	GlyGly (K)	-1.89674	0.00552188	0.00657742
P61264	Stx1b	RF / AL	Syntaxin-1B	SNARE binding,receptor binding,SNAP receptor activity,protein binding,protein kinase binding,protein domain specific binding	P61264_K71_M1	PNPDEKTKQELEDLT	GlyGly (K)	0.692474	0.00554403	0.00659773
P17751	Tpi1	RF / AL	Triosephosphate isomerase	triose-phosphate isomerase activity,isomerase activity,ubiquitin protein ligase binding	P17751_K238_M1	QAQEVHEKLRGWLKS	GlyGly (K)	0.904125	0.00555055	0.00660245
O35681	Syt3	RF / AL	Synaptotagmin-3	calcium ion binding,protein binding,calcium-dependent phospholipid binding,syntaxin binding,clathrin binding,identical protein binding,protein homodimerization activity,protein heterodimerization activity	O35681_K273_M1	AKLIGQIKPELYQGT	GlyGly (K)	0.640434	0.00555445	0.00660404
P32037	Slc2a3	RF / AL	Solute carrier family 2, facilitated glucose transporter member 3	glucose transmembrane transporter activity,glucose binding,dehydroascorbic acid transporter activity,D-glucose transmembrane transporter activity	P32037_K487_M1	LNSMQPVKETPGNA_	GlyGly (K)	-0.778271	0.00557173	0.0066094
Q04899	Cdk18	RF / AL	Cyclin-dependent kinase 18	ATP binding,cyclin-dependent protein serine/threonine kinase activity	Q04899_K126_M1	ETYVKLDKLGEGTYA	GlyGly (K)	0.682203	0.00562173	0.00665345
Q9Z0S6	Cldn10	RF / AL	Claudin-10	structural molecule activity,identical protein binding	Q9Z0S6_K223_M1	FKTTGPSKQFDKNAY	GlyGly (K)	1.17723	0.00561978	0.00665345
P26041	Msn	RF / AL	Moesin	double-stranded RNA binding,actin binding,receptor binding,enzyme binding,protein kinase binding,cell adhesion molecule binding	P26041_K162_M1	QRVLEQHKLNKDQWE	GlyGly (K)	-1.39441	0.00564701	0.00667726
P42859	Htt	RF / AL	Huntingtin	p53 binding,protein binding,profilin binding,transcription factor binding,kinase binding,heat shock protein binding,dynactin binding,identical protein binding,ion channel binding,dynein intermediate chain binding,beta-tubulin binding,diazepam binding	P42859_K1242_M1	DLQNSTEKFGGFLRS	GlyGly (K)	0.599647	0.00566221	0.00668943
P56391	Cox6b1	RF / AL	Cytochrome c oxidase subunit 6B1	cytochrome-c oxidase activity	P56391_K6_M1	__MAEDIKTKIKNYK	GlyGly (K)	0.808766	0.00567532	0.00670154
P57080	Usp25	RF / AL	Ubiquitin carboxyl-terminal hydrolase 25	thiol-dependent ubiquitin-specific protease activity,ubiquitin protein ligase binding,SUMO binding,ATPase binding	P57080_K250_M1	SRAVEILKDAFKSND	GlyGly (K)	0.708868	0.00572012	0.0067452
Q62205	Scn9a	RF / AL	Sodium channel protein type 9 subunit alpha	voltage-gated sodium channel activity,sodium ion binding	Q62205_K1872_M1	FMSANPSKVSYEPIT	GlyGly (K)	-1.36311	0.00577155	0.00679965
Q3U1J4	Ddb1	RF / AL	DNA damage-binding protein 1	damaged DNA binding,protein binding,protein complex binding	Q3U1J4_K857_M1	VFQYSDGKLQTVAEK	GlyGly (K)	1.09399	0.00577982	0.00680629
P63001	Rac1	RF / AL	Ras-related C3 botulinum toxin substrate 1	GTPase activity,protein binding,GTP binding,enzyme binding,protein kinase binding,GTP-dependent protein binding,thioesterase binding,Rho GDP-dissociation inhibitor binding	P63001_K166_M1	ALTQRGLKTVFDEAI	GlyGly (K)	0.783923	0.00578993	0.00681509
P27601	Gna13	RF / AL	Guanine nucleotide-binding protein subunit alpha-13	GTPase activity,signal transducer activity,protein binding,GTP binding,G-protein beta/gamma-subunit complex binding,type 1 angiotensin receptor binding,D5 dopamine receptor binding,metal ion binding	P27601_K50_M1	TYVKRLVKILLLGAG	GlyGly (K)	0.920163	0.00580498	0.0068266
Q6PIC6	Atp1a3	RF / AL	Sodium/potassium-transporting ATPase subunit alpha-3	beta-amyloid binding,sodium:potassium-exchanging ATPase activity,ATP binding,D1 dopamine receptor binding,heparan sulfate proteoglycan binding,metal ion binding,chaperone binding,sodium:potassium-exchanging ATPase activity involved in regulation of cardiac muscle cell membrane potential	Q6PIC6_K516_M1	ATILLQGKEQPLDEE	GlyGly (K)	-1.27836	0.00581388	0.00682938
Q9JI78	Ngly1	RF / AL	Peptide-N(4)-(N-acetyl-beta-glucosaminyl)asparagine amidase	peptide-N4-(N-acetyl-beta-glucosaminyl)asparagine amidase activity,protein binding,metal ion binding	Q9JI78_K201_M1	CIPVSELKRKAQEKL	GlyGly (K)	1.22532	0.00581527	0.00682938
Q8VBW6	Nae1	RF / AL	NEDD8-activating enzyme E1 regulatory subunit	NEDD8 activating enzyme activity,ubiquitin protein ligase binding,protein heterodimerization activity	Q8VBW6_K167_M1	GYMRIIIKEHPVIES	GlyGly (K)	0.431038	0.00582767	0.00684084
O08709	Prdx6	RF / AL	Peroxiredoxin-6	peroxidase activity,glutathione peroxidase activity,protein binding,ubiquitin protein ligase binding,protein homodimerization activity,cadherin binding,calcium-independent phospholipase A2 activity,peroxiredoxin activity	O08709_K97_M1	NGETPTEKLPFPIID	GlyGly (K)	-1.63518	0.00593443	0.00695352
P68181	Prkacb	RF / AL	cAMP-dependent protein kinase catalytic subunit beta	magnesium ion binding,protein serine/threonine kinase activity,cAMP-dependent protein kinase activity,ATP binding,ubiquitin protein ligase binding	P68181_K280_M1	LLQVDLTKRFGNLKN	GlyGly (K)	0.442754	0.00594113	0.00695822
P61089	Ube2n	RF / AL	Ubiquitin-conjugating enzyme E2 N	RNA binding,ubiquitin-protein transferase activity,protein binding,ATP binding,ubiquitin protein ligase binding,ubiquitin binding,ubiquitin protein ligase activity,ubiquitin conjugating enzyme activity	P61089_K74_M1	PKVRFMTKIYHPNVD	GlyGly (K)	-0.787535	0.00596737	0.00697948
P70398	Usp9x	RF / AL	Probable ubiquitin carboxyl-terminal hydrolase FAF-X	protein binding,thiol-dependent ubiquitinyl hydrolase activity,co-SMAD binding	P70398_K1370_M1	STARERAKHSGDYFT	GlyGly (K)	0.651061	0.0059967	0.00701061
Q8K0U4	Hspa12a	RF / AL	Heat shock 70 kDa protein 12A	molecular_function,ATP binding	Q8K0U4_K549_M1	LNRYVEGKHPPEKLL	GlyGly (K)	-0.919245	0.00601953	0.0070246
P61027	Rab10	RF / AL	Ras-related protein Rab-10	GTPase activity,protein binding,GTP binding,GDP binding,myosin V binding,cadherin binding involved in cell-cell adhesion	P61027_K49_M1	IGIDFKIKTVELQGK	GlyGly (K)	0.706293	0.00603998	0.00704528
Q6ZQ18	Efr3b	RF / AL	Protein EFR3 homolog B	molecular_function	Q6ZQ18_K639_M1	PEDVFVEKPRLSQNL	GlyGly (K)	-1.38184	0.00614635	0.00715
Q9DB60	Fam213b	RF / AL	Prostamide/prostaglandin F synthase	thioredoxin peroxidase activity,antioxidant activity,oxidoreductase activity, acting on the CH-OH group of donors, NAD or NADP as acceptor,prostaglandin-F synthase activity	Q9DB60_K101_M1	DESKQIYKELGFKRY	GlyGly (K)	1.2187	0.00616502	0.0071685
Q60771	Cldn11	RF / AL	Claudin-11	structural molecule activity,protein binding,identical protein binding	Q60771_K203_M1	SSSPTHAKSAHV___	GlyGly (K)	-0.244814	0.0061818	0.00717833
P68368	Tuba4a	RF / AL	Tubulin alpha-4A chain	GTPase activity,structural constituent of cytoskeleton,GTP binding,enzyme binding	P68368_K124_M1	PVLDRIRKLSDQCTG	GlyGly (K)	1.21616	0.00619506	0.0071905
Q80YA7	Dpp8	RF / AL	Dipeptidyl peptidase 8	molecular_function,aminopeptidase activity,serine-type peptidase activity	Q80YA7_K382_M1	AGWTPEGKHAWSILL	GlyGly (K)	0.932105	0.0062084	0.00719951
P61161	Actr2	RF / AL	Actin-related protein 2	structural constituent of cytoskeleton,ATP binding,actin filament binding	P61161_K195_M1	DITRYLIKLLLLRGY	GlyGly (K)	1.12731	0.00621532	0.00720108
Q63844	Mapk3	RF / AL	Mitogen-activated protein kinase 3	phosphotyrosine binding,protein kinase activity,protein serine/threonine kinase activity,MAP kinase activity,protein binding,ATP binding,phosphatase binding,scaffold protein binding	Q63844_K33_M1	PGEVEVVKGQPFDVG	GlyGly (K)	1.68721	0.00621447	0.00720108
Q6R0H7	Gnas	RF / AL	Guanine nucleotide-binding protein G(s) subunit alpha isoforms XLas	GTPase activity,signal transducer activity,insulin-like growth factor receptor binding,protein binding,GTP binding,G-protein beta/gamma-subunit complex binding,beta-2 adrenergic receptor binding,D1 dopamine receptor binding,mu-type opioid receptor binding,ionotropic glutamate receptor binding,metal ion binding,alkylglycerophosphoethanolamine phosphodiesterase activity,corticotropin-releasing horm…	Q6R0H7_K1013_M1	QEALNLFKSIWNNRW	GlyGly (K)	1.47499	0.00622455	0.00720855
P04370	Mbp	RF / AL	Myelin basic protein	protease binding,calmodulin binding,structural constituent of myelin sheath	P04370_K205_M1	HYGSLPQKSQHGRTQ	GlyGly (K)	0.0971563	0.00628078	0.00725469
Q8CBW7	Chic1	RF / AL	Cysteine-rich hydrophobic domain-containing protein 1	molecular_function	Q8CBW7_K179_M1	RTRRSIQKLLEWENN	GlyGly (K)	0.634233	0.00628403	0.00725469
Q9D6F9	Tubb4a	RF / AL	Tubulin beta-4A chain	GTPase activity,structural constituent of cytoskeleton,calcium ion binding,GTP binding	Q9D6F9_K336_M1	QMLSVQSKNSSYFVE	GlyGly (K)	2.35471	0.00628372	0.00725469
Q91ZR2	Snx18	RF / AL	Sorting nexin-18	protein binding,phosphatidylinositol-4,5-bisphosphate binding,phosphatidylinositol binding	Q91ZR2_K603_M1	FFQKVTQKLEEALHK	GlyGly (K)	0.666194	0.00629763	0.00726391
P06837	Gap43	RF / AL	Neuromodulin	phosphatidylserine binding,calmodulin binding,lysophosphatidic acid binding,phosphatidylinositol phosphate binding	P06837_K30_M1	DGVKPEDKAHKAATK	GlyGly (K)	-0.658931	0.00632024	0.00728673
P60670	Nploc4	RF / AL	Nuclear protein localization protein 4 homolog	ubiquitin protein ligase binding,ubiquitin binding,metal ion binding	P60670_K302_M1	VVDEIAAKLGLRKVG	GlyGly (K)	-0.754302	0.00636038	0.00732974
Q80TB8	Vat1l	RF / AL	Synaptic vesicle membrane protein VAT-1 homolog-like	zinc ion binding,oxidoreductase activity	Q80TB8_K116_M1	EALGDSVKGYEIGDR	GlyGly (K)	1.09822	0.00639257	0.007357
Q9EPJ9	Arfgap1	RF / AL	ADP-ribosylation factor GTPase-activating protein 1	GTPase activator activity,protein binding,metal ion binding	Q9EPJ9_K74_M1	WKDIELEKMKAGGNA	GlyGly (K)	1.35905	0.00639991	0.00736218
P62761	Vsnl1	RF / AL	Visinin-like protein 1	calcium ion binding	P62761_K153_M1	TPEQRVDKIFSKMDK	GlyGly (K)	0.83236	0.00644249	0.00740457
Q9CS84	Nrxn1	RF / AL	Neurexin-1	calcium channel regulator activity,calcium ion binding,protein binding,acetylcholine receptor binding,cell adhesion molecule binding,neuroligin family protein binding	Q9CS84_K1491_M1	QSNGAVVKEKQPSSA	GlyGly (K)	-0.256591	0.00646932	0.0074288
O35454	Clcn6	RF / AL	Chloride transport protein 6	voltage-gated chloride channel activity,ATP binding,antiporter activity	O35454_K46_M1	EDEILPRKDYESLDY	GlyGly (K)	0.340249	0.00647773	0.00743516
O55091	Impact	RF / AL	Protein IMPACT	actin binding,protein binding,ribosome binding	O55091_K291_M1	ARNILVEKNFTNTPD	GlyGly (K)	0.909372	0.00655017	0.00751497
O55234	Psmb5	RF / AL	Proteasome subunit beta type-5	threonine-type endopeptidase activity,peptidase activity	O55234_K91_M1	YIASQTVKKVIEINP	GlyGly (K)	-0.152332	0.00660658	0.00756897
Q9D9G3	Chic2	RF / AL	Cysteine-rich hydrophobic domain-containing protein 2	molecular_function	Q9D9G3_K117_M1	RTRRSIEKLLEWENN	GlyGly (K)	0.856076	0.00661464	0.00757214
Q6PIC6	Atp1a3	RF / AL	Sodium/potassium-transporting ATPase subunit alpha-3	beta-amyloid binding,sodium:potassium-exchanging ATPase activity,ATP binding,D1 dopamine receptor binding,heparan sulfate proteoglycan binding,metal ion binding,chaperone binding,sodium:potassium-exchanging ATPase activity involved in regulation of cardiac muscle cell membrane potential	Q6PIC6_K525_M1	QPLDEEMKEAFQNAY	GlyGly (K)	1.98982	0.00663027	0.00758667
Q6Q477	Atp2b4	RF / AL	Plasma membrane calcium-transporting ATPase 4	calcium-transporting ATPase activity,calmodulin binding,ATP binding,protein kinase binding,PDZ domain binding,protein phosphatase 2B binding,nitric-oxide synthase inhibitor activity,metal ion binding,nitric-oxide synthase binding	Q6Q477_K743_M1	KGEVEQEKLDKIWPK	GlyGly (K)	-0.356217	0.00668751	0.00763191
Q8K183	Pdxk	RF / AL	Pyridoxal kinase	magnesium ion binding,ATP binding,zinc ion binding,pyridoxal kinase activity,pyridoxal phosphate binding,potassium ion binding,sodium ion binding,lithium ion binding,protein homodimerization activity	Q8K183_K258_M1	NLKVACEKTVSAMQH	GlyGly (K)	1.45334	0.00676068	0.00770181
Q9QYJ0	Dnaja2	RF / AL	DnaJ homolog subfamily A member 2	ATPase activator activity,ATP binding,heat shock protein binding,metal ion binding,unfolded protein binding,chaperone binding	Q9QYJ0_K39_M1	AKEYHPDKNPNAGDK	GlyGly (K)	0.532885	0.00677001	0.00770565
P50396	Gdi1	RF / AL	Rab GDP dissociation inhibitor alpha	Rab GDP-dissociation inhibitor activity,GTPase activator activity,oxidoreductase activity,Rab GTPase binding	P50396_K54_M1	TPLEELYKRFQILEG	GlyGly (K)	1.13209	0.00683748	0.0077756
P46660	Ina	RF / AL	Alpha-internexin	structural molecule activity,protein binding	P46660_K398_M1	IEIAAYRKLLEGEET	GlyGly (K)	0.205371	0.00685347	0.00779036
Q58A65	Spag9	RF / AL	C-Jun-amino-terminal kinase-interacting protein 4	MAP-kinase scaffold activity,protein binding,JUN kinase binding,kinesin binding,receptor signaling complex scaffold activity,mitogen-activated protein kinase p38 binding	Q58A65_K198_M1	TAHSRIRKERPISLG	GlyGly (K)	1.12832	0.00695286	0.0078722
Q2PFD7	Psd3	RF / AL	PH and SEC7 domain-containing protein 3	ARF guanyl-nucleotide exchange factor activity	Q2PFD7_K982_M1	SVLKEGGKELLTTDG	GlyGly (K)	-1.0141	0.00698795	0.00788775
Q61923	Kcna6	RF / AL	Potassium voltage-gated channel subfamily A member 6	voltage-gated potassium channel activity,delayed rectifier potassium channel activity	Q61923_K5_M1	___MRSEKSLTLAAP	GlyGly (K)	-2.08841	0.00701988	0.00792033
P08553	Nefm	RF / AL	Neurofilament medium polypeptide	structural molecule activity	P08553_K100_M1	KLSRSNEKEQLQGLN	GlyGly (K)	1.04251	0.0070908	0.00798294
Q80TE7	Lrrc7	RF / AL	Leucine-rich repeat-containing protein 7		Q80TE7_K737_M1	FPQPLDAKPLLSQRE	GlyGly (K)	1.68996	0.00708862	0.00798294
Q9QYR6	Map1a	RF / AL	Microtubule-associated protein 1A	protein binding,microtubule binding	Q9QYR6_K389_M1	TESSEALKAEKRKLI	GlyGly (K)	-1.6396	0.00708725	0.00798294
P05201	Got1	RF / AL	Aspartate aminotransferase, cytoplasmic	L-aspartate:2-oxoglutarate aminotransferase activity,phosphatidylserine decarboxylase activity,pyridoxal phosphate binding,carboxylic acid binding,L-cysteine:2-oxoglutarate aminotransferase activity,L-phenylalanine:2-oxoglutarate aminotransferase activity	P05201_K60_M1	VVRKVEQKIANDNSL	GlyGly (K)	1.73134	0.00715133	0.00804058
P47911	Rpl6	RF / AL	60S ribosomal protein L6	RNA binding,structural constituent of ribosome,cadherin binding	P47911_K95_M1	EKKKKKEKVLATVTK	GlyGly (K)	0.790668	0.00714898	0.00804058
Q8CAA7	Pgm2l1	RF / AL	Glucose 1,6-bisphosphate synthase	phosphoglucomutase activity,metal ion binding,glucose-1,6-bisphosphate synthase activity	Q8CAA7_K394_M1	TVSSKILKAIALKEG	GlyGly (K)	-0.161055	0.00715465	0.00804081
Q8K596	Slc8a2	RF / AL	Sodium/calcium exchanger 2	calcium:sodium antiporter activity,calmodulin binding,metal ion binding	Q8K596_K679_M1	TVDKLIKKTNLALVI	GlyGly (K)	0.63579	0.00718958	0.00806698
P11881	Itpr1	RF / AL	Inositol 1,4,5-trisphosphate receptor type 1	inositol 1,4,5-trisphosphate-sensitive calcium-release channel activity,calcium ion binding,protein binding,calcium-release channel activity,calcium channel inhibitor activity,phosphatidylinositol binding	P11881_K1660_M1	CKLIKHTKQLLEENE	GlyGly (K)	-0.3324	0.00721734	0.00809281
Q76MZ3	Ppp2r1a	RF / AL	Serine/threonine-protein phosphatase 2A 65 kDa regulatory subunit A alpha isoform	antigen binding,protein serine/threonine phosphatase activity,protein binding,protein phosphatase regulator activity,protein heterodimerization activity	Q76MZ3_K188_M1	VRRAAASKLGEFAKV	GlyGly (K)	-0.19686	0.00721969	0.00809281
P25911	Lyn	RF / AL	Tyrosine-protein kinase Lyn	protein kinase activity,protein tyrosine kinase activity,non-membrane spanning protein tyrosine kinase activity,erythropoietin receptor binding,platelet-derived growth factor receptor binding,integrin binding,protein binding,ATP binding,SH3 domain binding,enzyme binding,ubiquitin protein ligase binding,protein complex binding,gamma-tubulin binding,glycosphingolipid binding,ion channel binding,pho…	P25911_K20_M1	NDDEVDSKTQPVRNT	GlyGly (K)	-0.562541	0.00723608	0.00810767
Q9QYE9	Plekhb1	RF / AL	Pleckstrin homology domain-containing family B member 1	protein binding	Q9QYE9_K76_M1	HFNVRDIKVGQECQD	GlyGly (K)	0.31207	0.00725086	0.0081172
Q9D0M5	Dynll2	RF / AL	Dynein light chain 2, cytoplasmic	protein binding,cytoskeletal protein binding,dynein intermediate chain binding,dynein light intermediate chain binding,ATP-dependent microtubule motor activity, plus-end-directed	Q9D0M5_K49_M1	IKKEFDKKYNPTWHC	GlyGly (K)	0.99137	0.00728585	0.00814227
P48722	Hspa4l	RF / AL	Heat shock 70 kDa protein 4L	protein binding,ATP binding	P48722_K388_M1	AILSPAFKVREFSIT	GlyGly (K)	1.27876	0.00737271	0.00820388
P97823	Lypla1	RF / AL	Acyl-protein thioesterase 1	palmitoyl-(protein) hydrolase activity,lipase activity,carboxylic ester hydrolase activity	P97823_K105_M1	ALIDQEVKNGIPSNR	GlyGly (K)	0.5815	0.00736821	0.00820388
Q8BWT5	Dip2a	RF / AL	Disco-interacting protein 2 homolog A	molecular_function,catalytic activity	Q8BWT5_K866_M1	GIHISETKQRFLEGT	GlyGly (K)	0.645508	0.00736842	0.00820388
Q811Q9	Pcyt1b	RF / AL	Choline-phosphate cytidylyltransferase B	choline-phosphate cytidylyltransferase activity	Q811Q9_K270_M1	FVNRVEEKSHDLIQK	GlyGly (K)	-0.381158	0.00738992	0.0082195
P06837	Gap43	RF / AL	Neuromodulin	phosphatidylserine binding,calmodulin binding,lysophosphatidic acid binding,phosphatidylinositol phosphate binding	P06837_K217_M1	SARQDEGKEDPEADQ	GlyGly (K)	-0.886061	0.00739895	0.008226
Q8BFY6	Pef1	RF / AL	Peflin	RNA binding,calcium-dependent cysteine-type endopeptidase activity,calcium ion binding,protein heterodimerization activity,protein dimerization activity,calcium-dependent protein binding,binding, bridging	Q8BFY6_K251_M1	LTEAFREKDTAVQGN	GlyGly (K)	0.180676	0.00740252	0.00822643
Q80UP5	Ankrd13a	RF / AL	Ankyrin repeat domain-containing protein 13A	molecular_function	Q80UP5_K239_M1	INTSLDTKNVAFERT	GlyGly (K)	0.93556	0.00741143	0.0082328
Q5SYD0	Myo1d	RF / AL	Unconventional myosin-Id	microfilament motor activity,protein binding,calmodulin binding,ATP binding,protein domain specific binding,actin-dependent ATPase activity,calcium-dependent protein binding,actin filament binding	Q5SYD0_K559_M1	LSITEVTKRPLTAAT	GlyGly (K)	0.969111	0.00743034	0.00824318
Q5BKP2	Usp13	RF / AL	Ubiquitin carboxyl-terminal hydrolase 13	cysteine-type endopeptidase activity,thiol-dependent ubiquitin-specific protease activity,zinc ion binding,ubiquitin protein ligase binding,thiol-dependent ubiquitinyl hydrolase activity,ubiquitin binding,ubiquitin-like protein ligase binding,chaperone binding,proteasome binding,BAT3 complex binding,ubiquitin-specific protease activity involved in positive regulation of ERAD pathway	Q5BKP2_K326_M1	QESGTKLKPMYGPGY	GlyGly (K)	-0.955655	0.00745845	0.00827082
Q8VDN2	Atp1a1	RF / AL	Sodium/potassium-transporting ATPase subunit alpha-1	sodium:potassium-exchanging ATPase activity,protein binding,ATP binding,phosphatase activity,protein kinase binding,protein domain specific binding,ankyrin binding,potassium ion binding,sodium ion binding,ADP binding,phosphatidylinositol 3-kinase binding,chaperone binding,steroid hormone binding	Q8VDN2_K487_M1	IPFNSTNKYQLSIHK	GlyGly (K)	0.625255	0.00749279	0.00830178
P14824	Anxa6	RF / AL	Annexin A6	calcium ion binding,GTP binding,calcium-dependent phospholipid binding,lipid binding,ligand-gated ion channel activity,cholesterol binding,protein homodimerization activity,calcium-dependent protein binding	P14824_K600_M1	IVQSVKNKPLFFADK	GlyGly (K)	1.28148	0.00749771	0.00830368
P20917	Mag	RF / AL	Myelin-associated glycoprotein	receptor binding,protein binding,protein kinase binding,carbohydrate binding,sialic acid binding,protein homodimerization activity,Requires Ontology	P20917_K604_M1	YSHSDLGKRPTKDSY	GlyGly (K)	0.996516	0.00750108	0.00830385
Q920E5	Fdps	RF / AL	Farnesyl pyrophosphate synthase	RNA binding,dimethylallyltranstransferase activity,geranyltranstransferase activity,metal ion binding	Q920E5_K293_M1	LEENYGQKDPEKVAR	GlyGly (K)	0.311434	0.00752988	0.00832504
Q91XU0	Wrnip1	RF / AL	ATPase WRNIP1	DNA binding,protein binding,ATP binding,ATPase activity,identical protein binding,metal ion binding	Q91XU0_K220_M1	IRQMLEGKPLADKMR	GlyGly (K)	0.988802	0.00754762	0.00834108
P05201	Got1	RF / AL	Aspartate aminotransferase, cytoplasmic	L-aspartate:2-oxoglutarate aminotransferase activity,phosphatidylserine decarboxylase activity,pyridoxal phosphate binding,carboxylic acid binding,L-cysteine:2-oxoglutarate aminotransferase activity,L-phenylalanine:2-oxoglutarate aminotransferase activity	P05201_K318_M1	LSDPELFKEWKGNVK	GlyGly (K)	1.51447	0.00757617	0.00836906
Q6PIE5	Atp1a2	RF / AL	Sodium/potassium-transporting ATPase subunit alpha-2	sodium:potassium-exchanging ATPase activity,protein binding,chaperone binding,steroid hormone binding,ATP binding,drug binding,ATPase activity,potassium ion binding,sodium ion binding	Q6PIE5_K505_M1	QSHVLVMKGAPERIL	GlyGly (K)	0.387986	0.00760486	0.00839001
Q8VC03	Eml3	RF / AL	Echinoderm microtubule-associated protein-like 3	microtubule binding	Q8VC03_K578_M1	ELLVGTTKNALLRGD	GlyGly (K)	1.61115	0.00761273	0.00839152
Q9JHR7	Ide	RF / AL	Insulin-degrading enzyme	glycoprotein binding,metalloendopeptidase activity,receptor binding,ATP binding,zinc ion binding,peptide binding,protein homodimerization activity,ubiquitin binding,insulin binding	Q9JHR7_K192_M1	AVDSEHEKNVMNDAW	GlyGly (K)	0.668746	0.00763693	0.00841461
P00920	Ca2	RF / AL	Carbonic anhydrase 2	arylesterase activity,carbonate dehydratase activity,zinc ion binding	P00920_K80_M1	SQDNAVLKGGPLSDS	GlyGly (K)	0.832255	0.00764987	0.00842232
Q9JM63	Kcnj10	RF / AL	ATP-sensitive inward rectifier potassium channel 10	inward rectifier potassium channel activity,potassium channel activity,protein binding,ATP binding,ATP-activated inward rectifier potassium channel activity	Q9JM63_K356_M1	YGDPEKLKLEESLRE	GlyGly (K)	-0.201064	0.00765044	0.00842232
P70704	Atp8a1	RF / AL	Phospholipid-transporting ATPase IA	magnesium ion binding,phospholipid-translocating ATPase activity,protein binding,ATP binding	P70704_K1116_M1	LLKNVFKKNHVNLYR	GlyGly (K)	0.655069	0.00766049	0.0084298
P55144	Tyro3	RF / AL	Tyrosine-protein kinase receptor TYRO3	protein tyrosine kinase activity,transmembrane receptor protein tyrosine kinase activity,ATP binding,phosphatidylinositol 3-kinase binding,protein heterodimerization activity	P55144_K572_M1	FDHPHVAKLVGVSLR	GlyGly (K)	0.769587	0.00776711	0.00852536
Q9JKN5	Olig1	RF / AL	Oligodendrocyte transcription factor 1	DNA binding,transcription factor activity, sequence-specific DNA binding,protein binding,protein dimerization activity	Q9JKN5_K87_M1	GGARADAKEEQQQQQ	GlyGly (K)	0.46565	0.00779421	0.00855147
Q64282	Ifit1	RF / AL	Interferon-induced protein with tetratricopeptide repeats 1	RNA binding,protein binding	Q64282_K89_M1	IQSEQLSKRSLATWG	GlyGly (K)	-0.715111	0.00784086	0.00859172
O89051	Itm2b	RF / AL	Integral membrane protein 2B	beta-amyloid binding,ATP binding	O89051_K16_M2	ALAQKEAKKDEPKSS	GlyGly (K)	-0.253144	0.00789573	0.00864818
O55017	Cacna1b	RF / AL	Voltage-dependent N-type calcium channel subunit alpha-1B	voltage-gated calcium channel activity,calcium ion binding,protein binding,ATP binding,protein C-terminus binding,high voltage-gated calcium channel activity	O55017_K1098_M1	EGQAEGKKEAEADDV	GlyGly (K)	0.343803	0.00792298	0.00867372
P16330	Cnp	RF / AL	2',3'-cyclic-nucleotide 3'-phosphodiesterase	RNA binding,2',3'-cyclic-nucleotide 3'-phosphodiesterase activity,cyclic nucleotide binding	P16330_K101_M1	ADFSEAYKRLDEDLA	GlyGly (K)	-0.217283	0.00792575	0.00867372
P63017	Hspa8	RF / AL	Heat shock cognate 71 kDa protein	G-protein coupled receptor binding,phosphatidylserine binding,RNA binding,protein binding,ATP binding,ATPase activity,enzyme binding,MHC class II protein complex binding,heat shock protein binding,ubiquitin protein ligase binding,ATPase activity, coupled,cadherin binding,unfolded protein binding,C3HC4-type RING finger domain binding	P63017_K3_M1	_____MSKGPAVGID	GlyGly (K)	0.607021	0.00793505	0.00868022
P18872	Gnao1	RF / AL	Guanine nucleotide-binding protein G(o) subunit alpha	GTPase activity,signal transducer activity,protein binding,GTP binding,G-protein beta/gamma-subunit complex binding,G-protein coupled serotonin receptor binding,mu-type opioid receptor binding,GTPase activating protein binding,metal ion binding,corticotropin-releasing hormone receptor 1 binding	P18872_K272_M1	IILFLNKKDLFGEKI	GlyGly (K)	0.480645	0.00797878	0.00871497
Q8C863	Itch	RF / AL	E3 ubiquitin-protein ligase Itchy	ubiquitin-protein transferase activity,protein binding,ligase activity,ribonucleoprotein complex binding,CXCR chemokine receptor binding,ubiquitin protein ligase activity	Q8C863_K407_M1	PLPPGWEKRTDSNGR	GlyGly (K)	1.14767	0.00797557	0.00871497
Q64514	Tpp2	RF / AL	Tripeptidyl-peptidase 2	aminopeptidase activity,serine-type endopeptidase activity,tripeptidyl-peptidase activity,peptide binding	Q64514_K655_M1	AFTDVHFKPGQIRRH	GlyGly (K)	0.676291	0.00800451	0.008731
Q9ERD7	Tubb3	RF / AL	Tubulin beta-3 chain	GTPase activity,structural constituent of cytoskeleton,protein binding,GTP binding,peptide binding	Q9ERD7_K379_M1	TAIQELFKRISEQFT	GlyGly (K)	3.51273	0.00800511	0.008731
Q93092	Taldo1	RF / AL	Transaldolase	sedoheptulose-7-phosphate:D-glyceraldehyde-3-phosphate glyceronetransferase activity,monosaccharide binding	Q93092_K215_M1	PQEDPGVKSVTKIYN	GlyGly (K)	-0.485751	0.00801245	0.0087339
Q9QZC7	Plekhb2	RF / AL	Pleckstrin homology domain-containing family B member 2	molecular_function	Q9QZC7_K46_M1	TRQSIEDKVHMPVDC	GlyGly (K)	0.597964	0.0080179	0.0087339
P20152	Vim	RF / AL	Vimentin	glycoprotein binding,double-stranded RNA binding,structural molecule activity,structural constituent of cytoskeleton,structural constituent of eye lens,protein binding,protein C-terminus binding,identical protein binding,scaffold protein binding,keratin filament binding	P20152_K104_M1	KNTRTNEKVELQELN	GlyGly (K)	0.865224	0.00804396	0.0087586
Q3UM45	Ppp1r7	RF / AL	Protein phosphatase 1 regulatory subunit 7		Q3UM45_K336_M1	LERNPLQKDPQYRRK	GlyGly (K)	-0.836074	0.00810893	0.00881821
Q8R1X6	Spg20	RF / AL	Spartin	protein binding,ubiquitin protein ligase binding	Q8R1X6_K485_M1	TRGLYIAKQATGGAA	GlyGly (K)	0.772324	0.00812895	0.00883255
Q9QYI5	Dnajb2	RF / AL	DnaJ homolog subfamily B member 2	ATPase activator activity,Hsp70 protein binding,polyubiquitin binding,ubiquitin protein ligase binding,unfolded protein binding,chaperone binding,proteasome binding	Q9QYI5_K34_M1	ALQWHPDKNPDNKEF	GlyGly (K)	0.502864	0.00815583	0.00885431
P55088	Aqp4	RF / AL	Aquaporin-4	water channel activity	P55088_K310_M1	DIDRGEEKKGKDSSG	GlyGly (K)	-0.346672	0.00819776	0.00887747
Q64331	Myo6	RF / AL	Unconventional myosin-VI	motor activity,protein binding,calmodulin binding,ATP binding,cadherin binding,actin filament binding	Q64331_K1090_M1	EEFHRRLKVYHAWKS	GlyGly (K)	0.825208	0.00831031	0.00897681
Q8R3T5	Stxbp6	RF / AL	Syntaxin-binding protein 6	phosphatidylinositol-4,5-bisphosphate binding,GTP-Rho binding,cadherin binding involved in cell-cell adhesion	Q8R3T5_K191_M1	EEKTEDMKNSAQQFA	GlyGly (K)	1.37669	0.00831923	0.00898102
P62192	Psmc1	RF / AL	26S protease regulatory subunit 4	RNA binding,ATP binding,TBP-class protein binding,proteasome-activating ATPase activity	P62192_K98_M1	KQEEERSKVDDLRGT	GlyGly (K)	-0.21533	0.00832747	0.00898408
O88342	Wdr1	RF / AL	WD repeat-containing protein 1	actin binding,actin filament binding	O88342_K115_M1	IAWTEDSKRIAVVGE	GlyGly (K)	0.898943	0.00834586	0.00899267
P16330	Cnp	RF / AL	2',3'-cyclic-nucleotide 3'-phosphodiesterase	RNA binding,2',3'-cyclic-nucleotide 3'-phosphodiesterase activity,cyclic nucleotide binding	P16330_K29_M1	SSSGAKEKPELQFPF	GlyGly (K)	1.01545	0.00834247	0.00899267
P62983	Rps27a	RF / AL	Ubiquitin-40S ribosomal protein S27a	RNA binding,structural constituent of ribosome,metal ion binding	P62983_K11_M2	FVKTLTGKTITLEVE	GlyGly (K)	1.00927	0.00840188	0.00904549
Q80XR2	Atp2c1	RF / AL	Calcium-transporting ATPase type 2C member 1	signal transducer activity,calcium-transporting ATPase activity,calcium ion binding,ATP binding,manganese-transporting ATPase activity,manganese ion binding	Q80XR2_K228_M1	LVRCGKAKGIVIGTG	GlyGly (K)	1.68789	0.00841049	0.00905099
Q9CQT7	Desi1	RF / AL	Desumoylating isopeptidase 1	protein binding,peptidase activity,identical protein binding	Q9CQT7_K10_M1	PPNLYPVKLYVYDLS	GlyGly (K)	2.29141	0.00847973	0.00911412
Q8CH09	Sugp2	RF / AL	SURP and G-patch domain-containing protein 2	RNA binding	Q8CH09_K244_M1	LKSMTTKKIPVASRI	GlyGly (K)	0.969501	0.00849751	0.0091245
P28474	Adh5	RF / AL	Alcohol dehydrogenase class-3	alcohol dehydrogenase (NAD) activity,fatty acid binding,zinc ion binding,formaldehyde dehydrogenase activity,protein homodimerization activity,S-(hydroxymethyl)glutathione dehydrogenase activity	P28474_K84_M1	GEGVTKLKAGDTVIP	GlyGly (K)	0.983777	0.00855707	0.00914782
Q3UM45	Ppp1r7	RF / AL	Protein phosphatase 1 regulatory subunit 7		Q3UM45_K169_M1	DKLTQLKKLFLVNNK	GlyGly (K)	0.937628	0.00855408	0.00914782
P54726	Rad23a	RF / AL	UV excision repair protein RAD23 homolog A	damaged DNA binding,kinase binding,polyubiquitin binding,ubiquitin-specific protease binding	P54726_K62_M1	LSDDVPIKEYHIDEK	GlyGly (K)	0.391544	0.00857391	0.00916203
Q64727	Vcl	RF / AL	Vinculin	dystroglycan binding,structural molecule activity,protein binding,ubiquitin protein ligase binding,alpha-catenin binding,cadherin binding,actin filament binding	Q64727_K219_M1	FVTTKNSKNQGIEEA	GlyGly (K)	-0.853013	0.00869933	0.00928455
P63017	Hspa8	RF / AL	Heat shock cognate 71 kDa protein	G-protein coupled receptor binding,phosphatidylserine binding,RNA binding,protein binding,ATP binding,ATPase activity,enzyme binding,MHC class II protein complex binding,heat shock protein binding,ubiquitin protein ligase binding,ATPase activity, coupled,cadherin binding,unfolded protein binding,C3HC4-type RING finger domain binding	P63017_K589_M1	DKNQTAEKEEFEHQQ	GlyGly (K)	0.172776	0.00871791	0.00930054
P63001	Rac1	RF / AL	Ras-related C3 botulinum toxin substrate 1	GTPase activity,protein binding,GTP binding,enzyme binding,protein kinase binding,GTP-dependent protein binding,thioesterase binding,Rho GDP-dissociation inhibitor binding	P63001_K116_M1	PIILVGTKLDLRDDK	GlyGly (K)	0.43632	0.00874363	0.00932414
Q8C3Q5	Shisa7	RF / AL	Protein shisa-7	molecular_function	Q8C3Q5_K348_M1	SLKRLAEKDLDEAYL	GlyGly (K)	0.73441	0.00878774	0.009364
O70318	Epb41l2	RF / AL	Band 4.1-like protein 2	actin binding,structural constituent of cytoskeleton,protein binding,spectrin binding,PH domain binding	O70318_K367_M1	HTKELEEKVSELHKT	GlyGly (K)	-0.208898	0.00880508	0.00937768
Q9JMA1	Usp14	RF / AL	Ubiquitin carboxyl-terminal hydrolase 14	thiol-dependent ubiquitin-specific protease activity,endopeptidase inhibitor activity,protein binding,proteasome binding	Q9JMA1_K267_M1	SEEEEVTKGKENQLQ	GlyGly (K)	-0.696756	0.00887756	0.00943195
Q3TWN3	Cnnm2	RF / AL	Metal transporter CNNM2	ATP binding,magnesium ion transmembrane transporter activity	Q3TWN3_K413_M1	GTVYNREKLLEMLRV	GlyGly (K)	1.69307	0.00893961	0.00948619
O08539	Bin1	RF / AL	Myc box-dependent-interacting protein 1	protein binding,identical protein binding,tau protein binding,actin filament binding,RNA polymerase binding	O08539_K211_M1	QAEEELIKAQKVFEE	GlyGly (K)	1.19815	0.00894945	0.00949133
Q9QYG0	Ndrg2	RF / AL	Protein NDRG2		Q9QYG0_K13_M1	EVQITEEKPLLPGQT	GlyGly (K)	0.947354	0.00895763	0.00949188
P41233	Abca1	RF / AL	ATP-binding cassette sub-family A member 1	receptor binding,protein binding,ATP binding,phospholipid transporter activity,anion transmembrane transporter activity,ATPase activity,cholesterol transporter activity,syntaxin binding,small GTPase binding,apolipoprotein binding,apolipoprotein A-I binding,apolipoprotein A-I receptor activity,ATPase activity, coupled to transmembrane movement of substances,ATPase binding,phosphatidylcholine-trans…	P41233_K2023_M1	VPEKEVGKVGEWAIR	GlyGly (K)	0.446225	0.00896495	0.0094936
Q64514	Tpp2	RF / AL	Tripeptidyl-peptidase 2	aminopeptidase activity,serine-type endopeptidase activity,tripeptidyl-peptidase activity,peptide binding	Q64514_K883_M1	QYSLKLEKGDYTIRL	GlyGly (K)	0.42794	0.00898923	0.00951152
Q8K124	Plekho2	RF / AL	Pleckstrin homology domain-containing family O member 2	molecular_function	Q8K124_K37_M1	GGLLGLWKDRYLLLC	GlyGly (K)	1.94643	0.00898796	0.00951152
O08553	Dpysl2	RF / AL	Dihydropyrimidinase-related protein 2	protein binding,microtubule binding,hydrolase activity, acting on carbon-nitrogen (but not peptide) bonds,protein kinase binding,identical protein binding	O08553_K525_M1	SAKTSPAKQQAPPVR	GlyGly (K)	-0.286349	0.00901553	0.00953383
Q9Z2Y3	Homer1	RF / AL	Homer protein homolog 1	protein binding,G-protein coupled glutamate receptor binding,ion channel binding	Q9Z2Y3_K311_M1	QEVEIRNKDLEGQLS	GlyGly (K)	-1.3863	0.00901769	0.00953383
Q99MN1	Kars	RF / AL	Lysine--tRNA ligase	nucleic acid binding,lysine-tRNA ligase activity,ATP binding,metal ion binding,scaffold protein binding	Q99MN1_K247_M1	QKFIVRSKIITYIRS	GlyGly (K)	-1.12067	0.00903311	0.00954395
Q62348	Tsn	RF / AL	Translin	single-stranded DNA binding,RNA binding,mRNA binding,endonuclease activity,protein binding,protein complex binding,identical protein binding,sequence-specific DNA binding	Q62348_K56_M1	TGFQDIPKRCLKARE	GlyGly (K)	1.07491	0.00912614	0.00960529
P16858	Gapdh	RF / AL	Glyceraldehyde-3-phosphate dehydrogenase	glyceraldehyde-3-phosphate dehydrogenase (NAD+) (phosphorylating) activity,protein binding,microtubule binding,aspartic-type endopeptidase inhibitor activity,enzyme binding,peptidyl-cysteine S-nitrosylase activity,identical protein binding,NADP binding,NAD binding,disordered domain specific binding	P16858_K192_M1	TVDGPSGKLWRDGRG	GlyGly (K)	0.352765	0.00916871	0.00962762
Q8VDP6	Cdipt	RF / AL	CDP-diacylglycerol--inositol 3-phosphatidyltransferase	CDP-diacylglycerol-inositol 3-phosphatidyltransferase activity,diacylglycerol binding,manganese ion binding,carbohydrate binding,alcohol binding	Q8VDP6_K121_M1	VRGSESHKMIDLSGN	GlyGly (K)	-1.29892	0.00916461	0.00962762
Q9CZ30	Ola1	RF / AL	Obg-like ATPase 1	ATP binding,GTP binding,ATPase activity,cadherin binding,metal ion binding	Q9CZ30_K190_M1	YDIMCKVKSWVIDQK	GlyGly (K)	0.616011	0.00916969	0.00962762
O88343	Slc4a4	RF / AL	Electrogenic sodium bicarbonate cotransporter 1	inorganic anion exchanger activity,protein binding,sodium:bicarbonate symporter activity	O88343_K82_M1	ESSSSILKPLISPAA	GlyGly (K)	-2.94734	0.00918397	0.00963478
Q61598	Gdi2	RF / AL	Rab GDP dissociation inhibitor beta	RNA binding,Rab GDP-dissociation inhibitor activity,GTPase activator activity,oxidoreductase activity	Q61598_K142_M1	FEKRRFRKFLVYVAN	GlyGly (K)	0.876986	0.00918171	0.00963478
Q9Z0P4	Palm	RF / AL	Paralemmin-1	D3 dopamine receptor binding	Q9Z0P4_K315_M1	EDEAETKKVLGLQDT	GlyGly (K)	-2.60655	0.00919582	0.0096433
Q3UHL1	Camkv	RF / AL	CaM kinase-like vesicle-associated protein	calmodulin-dependent protein kinase activity,calmodulin binding,ATP binding	Q3UHL1_K161_M1	YNRLKNSKIVISDFH	GlyGly (K)	0.681107	0.00922945	0.00967465
NaN	NaN	RF / AL	SWISS-PROT:P01966 (Bos taurus) Hemoglobin subunit alpha		P01966_K69_M2	KVAAALTKAVEHLDD	GlyGly (K)	3.23202	0.0092573	0.00969205
NaN	NaN	RF / AL	SWISS-PROT:P01966 (Bos taurus) Hemoglobin subunit alpha		P01966_K91_M2	LSDLHAHKLRVDPVN	GlyGly (K)	3.23202	0.0092573	0.00969205
O70228	Atp9a	RF / AL	Probable phospholipid-transporting ATPase IIA	magnesium ion binding,phospholipid-translocating ATPase activity,ATP binding	O70228_K622_M1	EARYVQAKLSVHDRS	GlyGly (K)	0.242258	0.00926406	0.00969521
Q6PIE5	Atp1a2	RF / AL	Sodium/potassium-transporting ATPase subunit alpha-2	sodium:potassium-exchanging ATPase activity,protein binding,chaperone binding,steroid hormone binding,ATP binding,drug binding,ATPase activity,potassium ion binding,sodium ion binding	Q6PIE5_K724_M1	NDSPALKKADIGIAM	GlyGly (K)	0.989975	0.0092899	0.00971831
P28656	Nap1l1	RF / AL	Nucleosome assembly protein 1-like 1	RNA binding,protein binding	P28656_K105_M1	EVHDLERKYAVLYQP	GlyGly (K)	0.810774	0.00938236	0.00978732
Q8R1Y2	NaN	RF / AL	Uncharacterized protein C16orf45 homolog	protein binding	Q8R1Y2_K180_M1	KAEPPPSKPTVAKTG	GlyGly (K)	-0.998442	0.0094163	0.00981877
Q9Z1B3	Plcb1	RF / AL	1-phosphatidylinositol 4,5-bisphosphate phosphodiesterase beta-1	phosphatidylinositol phospholipase C activity,signal transducer activity,GTPase activator activity,calcium ion binding,protein binding,calmodulin binding,lamin binding,phosphatidylinositol-4,5-bisphosphate binding,enzyme binding,protein homodimerization activity	Q9Z1B3_K30_M1	KKGTKFVKWDDDSTI	GlyGly (K)	1.64339	0.00948735	0.00988091
B9EHT4	Clip3	RF / AL	CAP-Gly domain-containing linker protein 3	protein binding,microtubule binding,ganglioside binding	B9EHT4_K520_M1	FTTVRTPKDIASENS	GlyGly (K)	-0.451166	0.00949992	0.00988604
Q9D0F9	Pgm1	RF / AL	Phosphoglucomutase-1	magnesium ion binding,phosphoglucomutase activity	Q9D0F9_K349_M1	DRVANATKIALYETP	GlyGly (K)	1.02011	0.0094982	0.00988604
Q5SYL3	Kiaa0100	RF / AL	Protein KIAA0100	molecular_function	Q5SYL3_K1898_M1	ANKMELRKQQEDVSV	GlyGly (K)	0.476438	0.00957638	0.00995358
Q9D7X1	Kctd4	RF / AL	BTB/POZ domain-containing protein KCTD4	molecular_function	Q9D7X1_K120_M1	EAEFFQLKGLAEEVK	GlyGly (K)	1.72594	0.00962927	0.0100005
P28663	Napb	RF / AL	Beta-soluble NSF attachment protein	soluble NSF attachment protein activity,protein binding,syntaxin binding	P28663_K264_M1	EAYTEAVKEFDSISR	GlyGly (K)	1.88689	0.00968727	0.0100527
Q9QYB1	Clic4	RF / AL	Chloride intracellular channel protein 4	voltage-gated ion channel activity,chloride channel activity,protein binding,glutathione transferase activity	Q9QYB1_K130_M1	AKFSAYIKNSRPEAN	GlyGly (K)	-0.936011	0.00971386	0.0100722
P17710	Hk1	RF / AL	Hexokinase-1	glucokinase activity,hexokinase activity,protein binding,ATP binding,glucose binding,fructokinase activity,mannokinase activity	P17710_K941_M1	TVKELSPKCTVSFLL	GlyGly (K)	1.13049	0.00974113	0.0100964
O08553	Dpysl2	RF / AL	Dihydropyrimidinase-related protein 2	protein binding,microtubule binding,hydrolase activity, acting on carbon-nitrogen (but not peptide) bonds,protein kinase binding,identical protein binding	O08553_K480_M1	PFPDFVYKRIKARSR	GlyGly (K)	0.297777	0.00974528	0.0100967
Q62465	Vat1	RF / AL	Synaptic vesicle membrane protein VAT-1 homolog	zinc ion binding,oxidoreductase activity	Q62465_K308_M1	ANLLTGPKRNLMAMA	GlyGly (K)	-0.916796	0.00977245	0.0101167
P15532	Nme1	RF / AL	Nucleoside diphosphate kinase A	magnesium ion binding,RNA binding,deoxyribonuclease activity,nucleoside diphosphate kinase activity,ATP binding,GTP binding,identical protein binding,ribosomal small subunit binding	P15532_K56_M1	KEHYTDLKDRPFFTG	GlyGly (K)	0.492472	0.00979068	0.0101315
Q9QZM0	Ubqln2	RF / AL	Ubiquilin-2	protein binding	Q9QZM0_K66_M1	EAISKRFKSQTDQLV	GlyGly (K)	0.888373	0.0098326	0.0101668
P39053	Dnm1	RF / AL	Dynamin-1	RNA binding,GTPase activity,protein binding,GTP binding,microtubule binding,protein kinase binding,identical protein binding,protein dimerization activity	P39053_K309_M1	SQLLSIEKEVDEYKN	GlyGly (K)	1.60454	0.00985554	0.0101824
Q61553	Fscn1	RF / AL	Fascin	RNA binding,actin binding,protein binding,drug binding,protein binding, bridging,cadherin binding,actin filament binding	Q61553_K43_M1	SASSLKKKQIWTLEQ	GlyGly (K)	1.30491	0.00987843	0.0101929
Q6R0H7	Gnas	RF / AL	Guanine nucleotide-binding protein G(s) subunit alpha isoforms XLas	GTPase activity,signal transducer activity,insulin-like growth factor receptor binding,protein binding,GTP binding,G-protein beta/gamma-subunit complex binding,beta-2 adrenergic receptor binding,D1 dopamine receptor binding,mu-type opioid receptor binding,ionotropic glutamate receptor binding,metal ion binding,alkylglycerophosphoethanolamine phosphodiesterase activity,corticotropin-releasing horm…	Q6R0H7_K1046_M1	KVLAGKSKIEDYFPE	GlyGly (K)	0.921979	0.00988153	0.0101929
P61087	Ube2k	RF / AL	Ubiquitin-conjugating enzyme E2 K	ubiquitin-protein transferase activity,ATP binding,ubiquitin protein ligase binding,ubiquitin-ubiquitin ligase activity,ubiquitin protein ligase activity,ubiquitin conjugating enzyme activity	P61087_K164_M1	VSSPEYTKKIENLCA	GlyGly (K)	0.690069	0.00998573	0.0102812
P63213	Gng2	RF / AL	Guanine nucleotide-binding protein G(I)/G(S)/G(O) subunit gamma-2	GTPase activity,signal transducer activity,G-protein beta-subunit binding	P63213_K32_M1	IDRIKVSKAAADLMA	GlyGly (K)	0.849674	0.00999102	0.0102812
Q8K0U4	Hspa12a	RF / AL	Heat shock 70 kDa protein 12A	molecular_function,ATP binding	Q8K0U4_K414_M1	FSFIDYYKKFRGHSV	GlyGly (K)	-1.05903	0.0100221	0.010301
P68369	Tuba1a	RF / AL	Tubulin alpha-1A chain	GTPase activity,structural constituent of cytoskeleton,protein binding,GTP binding,protein domain specific binding	P68369_K304_M1	EPANQMVKCDPRHGK	GlyGly (K)	0.801017	0.0100732	0.0103411
P15105	Glul	RF / AL	Glutamine synthetase	magnesium ion binding,glutamate decarboxylase activity,glutamate-ammonia ligase activity,protein binding,ATP binding,glutamate binding,manganese ion binding,identical protein binding,dynein light chain binding	P15105_K291_M1	HIRAYDPKGGLDNAR	GlyGly (K)	0.135804	0.0101603	0.0104057
Q6PIC6	Atp1a3	RF / AL	Sodium/potassium-transporting ATPase subunit alpha-3	beta-amyloid binding,sodium:potassium-exchanging ATPase activity,ATP binding,D1 dopamine receptor binding,heparan sulfate proteoglycan binding,metal ion binding,chaperone binding,sodium:potassium-exchanging ATPase activity involved in regulation of cardiac muscle cell membrane potential	Q6PIC6_K477_M1	IPFNSTNKYQLSIHE	GlyGly (K)	0.404603	0.0101569	0.0104057
P97427	Crmp1	RF / AL	Dihydropyrimidinase-related protein 1	hydrolase activity, acting on carbon-nitrogen (but not peptide) bonds,filamin binding,phosphoprotein binding	P97427_K463_M1	DGNISVSKGMGRFIP	GlyGly (K)	0.256202	0.0101995	0.0104377
P05064	Aldoa	RF / AL	Fructose-bisphosphate aldolase A	protease binding,RNA binding,fructose-bisphosphate aldolase activity,cytoskeletal protein binding,identical protein binding,cadherin binding,fructose binding	P05064_K243_M1	PGHACTQKFSNEEIA	GlyGly (K)	1.14593	0.0102161	0.0104437
Q5SRX1	Tom1l2	RF / AL	TOM1-like protein 2	protein kinase binding,clathrin binding	Q5SRX1_K447_M1	VWLRTDLKGDDLEEG	GlyGly (K)	-0.778539	0.0102254	0.0104437
Q8BLQ9	Cadm2	RF / AL	Cell adhesion molecule 2	receptor activity,receptor binding,protein binding,protein homodimerization activity,cell adhesion molecule binding	Q8BLQ9_K405_M1	TYLTNEAKGAEDAPD	GlyGly (K)	0.753858	0.0102223	0.0104437
P50396	Gdi1	RF / AL	Rab GDP dissociation inhibitor alpha	Rab GDP-dissociation inhibitor activity,GTPase activator activity,oxidoreductase activity,Rab GTPase binding	P50396_K435_M1	AFDFENMKRKQNDVF	GlyGly (K)	-0.994588	0.0102978	0.0105022
Q9WV95	Phlda3	RF / AL	Pleckstrin homology-like domain family A member 3	phosphatidylinositol-4,5-bisphosphate binding,phosphatidylinositol-3,4,5-trisphosphate binding,phosphatidylinositol-5-phosphate binding,phosphatidylinositol-3-phosphate binding,phosphatidylinositol-3,4-bisphosphate binding,phosphatidylinositol-3,5-bisphosphate binding	Q9WV95_K9_M1	TAAATVLKEGVLEKR	GlyGly (K)	1.00605	0.010306	0.010505
Q01853	Vcp	RF / AL	Transitional endoplasmic reticulum ATPase	RNA binding,protein binding,ATP binding,lipid binding,ATPase activity,protein phosphatase binding,protein domain specific binding,polyubiquitin binding,ubiquitin protein ligase binding,deubiquitinase activator activity,K48-linked polyubiquitin binding,MHC class I protein binding,identical protein binding,ADP binding,ubiquitin-like protein ligase binding,BAT3 complex binding,ubiquitin-specific pro…	Q01853_K614_M1	EMDGMSTKKNVFIIG	GlyGly (K)	1.40692	0.0103546	0.0105463
P97799	Nrsn1	RF / AL	Neurensin-1	molecular_function	P97799_K163_M1	KERIADIKAHTQPIT	GlyGly (K)	0.910827	0.0103605	0.0105482
O55131	Sept7	RF / AL	Septin-7	protein binding,GTP binding,identical protein binding,cadherin binding,protein heterodimerization activity	O55131_K207_M1	PEECQQFKKQIMKEI	GlyGly (K)	0.706277	0.0103895	0.0105693
G5E829	Atp2b1	RF / AL	Plasma membrane calcium-transporting ATPase 1	calcium-transporting ATPase activity,protein binding,calmodulin binding,ATP binding,calcium ion transmembrane transporter activity,PDZ domain binding,metal ion binding	G5E829_K48_M1	RSTDALRKIQESYGD	GlyGly (K)	0.808496	0.0104206	0.0105802
P17742	Ppia	RF / AL	Peptidyl-prolyl cis-trans isomerase A	RNA binding,peptidyl-prolyl cis-trans isomerase activity,cyclosporin A binding	P17742_K28_M1	SFELFADKVPKTAEN	GlyGly (K)	0.740411	0.0104148	0.0105802
P21447	Abcb1a	RF / AL	Multidrug resistance protein 1A	ATP binding,xenobiotic-transporting ATPase activity,ATPase activity, coupled,phosphatidylcholine-translocating ATPase activity,phosphatidylethanolamine-translocating ATPase activity,ceramide-translocating ATPase activity	P21447_K1216_M1	VVQEALDKAREGRTC	GlyGly (K)	0.609667	0.0104052	0.0105802
Q3TEL6	Rnf157	RF / AL	RING finger protein 157	metal ion binding	Q3TEL6_K264_M1	KYNTQDSKVAEDDVS	GlyGly (K)	0.597887	0.0105067	0.0106341
Q8JZR6	Slc4a8	RF / AL	Electroneutral sodium bicarbonate exchanger 1	inorganic anion exchanger activity,sodium:bicarbonate symporter activity,anion:anion antiporter activity	Q8JZR6_K1035_M1	MLDIGGDKFPLESRK	GlyGly (K)	1.61461	0.0105018	0.0106341
P97390	Vps45	RF / AL	Vacuolar protein sorting-associated protein 45	protein binding	P97390_K257_M1	SRVPGISKDLREVVL	GlyGly (K)	-0.292481	0.0105122	0.0106355
Q60790	Rasa3	RF / AL	Ras GTPase-activating protein 3	GTPase activator activity,calcium-release channel activity,metal ion binding	Q60790_K643_M1	EEESFRMKNMFQVIQ	GlyGly (K)	-1.02943	0.0105362	0.0106474
P62814	Atp6v1b2	RF / AL	V-type proton ATPase subunit B, brain isoform	ATP binding,hydrolase activity, acting on acid anhydrides, catalyzing transmembrane movement of substances	P62814_K81_M1	LTLPDGTKRSGQVLE	GlyGly (K)	0.904235	0.0105703	0.010657
Q64727	Vcl	RF / AL	Vinculin	dystroglycan binding,structural molecule activity,protein binding,ubiquitin protein ligase binding,alpha-catenin binding,cadherin binding,actin filament binding	Q64727_K476_M1	ALQNLQTKTNRAVAN	GlyGly (K)	1.05854	0.0105682	0.010657
P19157	Gstp1	RF / AL	Glutathione S-transferase P 1	glutathione transferase activity,glutathione peroxidase activity,protein binding,drug binding,JUN kinase binding,kinase regulator activity,S-nitrosoglutathione binding,dinitrosyl-iron complex binding	P19157_K30_M1	ADQGQSWKEEVVTID	GlyGly (K)	2.23374	0.0105926	0.0106607
P62838	Ube2d2	RF / AL	Ubiquitin-conjugating enzyme E2 D2	ubiquitin-protein transferase activity,protein binding,ATP binding,ubiquitin conjugating enzyme activity	P62838_K144_M1	IAREWTQKYAM____	GlyGly (K)	-2.04757	0.0105948	0.0106607
Q8R138	Tmem119	RF / AL	Transmembrane protein 119	protein binding	Q8R138_K130_M1	YPSSFPEKKYVDQRD	GlyGly (K)	-0.890471	0.0106039	0.0106658
P35969	Flt1	RF / AL	Vascular endothelial growth factor receptor 1	vascular endothelial growth factor-activated receptor activity,ATP binding,growth factor binding,VEGF-A-activated receptor activity,VEGF-B-activated receptor activity,placental growth factor-activated receptor activity,identical protein binding	P35969_K955_M1	PGLEQGQKPRLDSVS	GlyGly (K)	-0.331998	0.0106161	0.0106739
P62141	Ppp1cb	RF / AL	Serine/threonine-protein phosphatase PP1-beta catalytic subunit	protein serine/threonine phosphatase activity,protein binding,phosphatase activity,myosin phosphatase activity,protein kinase binding,metal ion binding,myosin-light-chain-phosphatase activity	P62141_K25_M1	VRGCRPGKIVQMTEA	GlyGly (K)	-1.21981	0.010667	0.0107043
P62835	Rap1a	RF / AL	Ras-related protein Rap-1A	GTPase activity,protein binding,GTP binding,protein transporter activity,Ras GTPase binding,Rap guanyl-nucleotide exchange factor activity,protein complex binding	P62835_K104_M1	REQILRVKDTEDVPM	GlyGly (K)	0.662178	0.0106959	0.0107291
P50396	Gdi1	RF / AL	Rab GDP dissociation inhibitor alpha	Rab GDP-dissociation inhibitor activity,GTPase activator activity,oxidoreductase activity,Rab GTPase binding	P50396_K112_M1	VEGSFVYKGGKIYKV	GlyGly (K)	0.522251	0.0107106	0.0107381
Q8CJG0	Ago2	RF / AL	Protein argonaute-2	RNA 7-methylguanosine cap binding,RNA polymerase II core binding,core promoter binding,RNA binding,double-stranded RNA binding,single-stranded RNA binding,mRNA binding,endoribonuclease activity,protein binding,protein C-terminus binding,siRNA binding,miRNA binding,metal ion binding,endoribonuclease activity, cleaving siRNA-paired mRNA,endoribonuclease activity, cleaving miRNA-paired mRNA,mRNA cap…	Q8CJG0_K727_M1	DKNERVGKSGNIPAG	GlyGly (K)	1.06852	0.0107132	0.0107381
P35700	Prdx1	RF / AL	Peroxiredoxin-1	RNA binding,peroxidase activity,protein binding,thioredoxin peroxidase activity,identical protein binding,cadherin binding	P35700_K35_M1	DISLSEYKGKYVVFF	GlyGly (K)	1.23822	0.0107646	0.0107688
Q9R062	Gyg1	RF / AL	Glycogenin-1	glycogenin glucosyltransferase activity,metal ion binding	Q9R062_K27_M1	LVLGSSLKQHRTTRR	GlyGly (K)	0.577868	0.0108468	0.0108468
Q9R1Q6	Tmem176b	RF / AL	Transmembrane protein 176B	protein binding	Q9R1Q6_K258_M1	PASPAKEKIPAIL__	GlyGly (K)	-0.908472	0.0108662	0.0108578
Q04447	Ckb	RF / AL	Creatine kinase B-type	creatine kinase activity,protein binding,ATP binding,ubiquitin protein ligase binding	Q04447_K107_M1	YQPSDEHKTDLNPDN	GlyGly (K)	0.530805	0.0109839	0.0109712
Q99PU5	Acsbg1	RF / AL	Long-chain-fatty-acid--CoA ligase ACSBG1	long-chain fatty acid-CoA ligase activity,ATP binding,very long-chain fatty acid-CoA ligase activity,decanoate--CoA ligase activity	Q99PU5_K65_M1	LELSAPEKARAASLD	GlyGly (K)	-0.561301	0.0110726	0.0110427
Q9QXA7	Trim44	RF / AL	Tripartite motif-containing protein 44	zinc ion binding	Q9QXA7_K270_M1	QEFKKVQKVIADEEQ	GlyGly (K)	-0.678163	0.0110938	0.0110511
Q9ES97	Rtn3	RF / AL	Reticulon-3	protein binding	Q9ES97_K837_M1	SVIQAVQKSEEGHPF	GlyGly (K)	-0.449965	0.0111309	0.011071
Q9WV92	Epb41l3	RF / AL	Band 4.1-like protein 3	actin binding,structural constituent of cytoskeleton	Q9WV92_K513_M1	EEEDRRKKAEEATPV	GlyGly (K)	-2.04382	0.0112008	0.011132
O88342	Wdr1	RF / AL	WD repeat-containing protein 1	actin binding,actin filament binding	O88342_K106_M1	QPFAGKIKDIAWTED	GlyGly (K)	1.42241	0.0112124	0.0111392
A2AN08	Ubr4	RF / AL	E3 ubiquitin-protein ligase UBR4	ubiquitin-protein transferase activity,protein binding,calmodulin binding,zinc ion binding	A2AN08_K3461_M1	ELPAYGRKAAQFVDL	GlyGly (K)	-0.897099	0.0112877	0.0111805
P50516	Atp6v1a	RF / AL	V-type proton ATPase catalytic subunit A	ATP binding,proton-transporting ATPase activity, rotational mechanism	P50516_K139_M1	KWEFIPSKNLRVGSH	GlyGly (K)	0.495244	0.0113012	0.0111805
Q8VEM8	Slc25a3	RF / AL	Phosphate carrier protein, mitochondrial	phosphate ion transmembrane transporter activity,symporter activity,protein complex binding	Q8VEM8_K290_M1	VSVLNKEKGSTASQV	GlyGly (K)	0.779972	0.011299	0.0111805
Q9QYK9	Pnck	RF / AL	Calcium/calmodulin-dependent protein kinase type 1B	calmodulin-dependent protein kinase activity,calmodulin binding,ATP binding	Q9QYK9_K312_M1	SFLRHIRKLGQSPEG	GlyGly (K)	-0.19219	0.0112878	0.0111805
Q3UJD6	Usp19	RF / AL	Ubiquitin carboxyl-terminal hydrolase 19	thiol-dependent ubiquitin-specific protease activity,ubiquitin protein ligase binding,metal ion binding,Hsp90 protein binding,Lys48-specific deubiquitinase activity	Q3UJD6_K1162_M1	RSFIWRDKINDLVEF	GlyGly (K)	0.859632	0.011333	0.011203
Q9DB05	Napa	RF / AL	Alpha-soluble NSF attachment protein	SNARE binding,soluble NSF attachment protein activity,protein binding,syntaxin binding,protein complex binding	Q9DB05_K153_M1	EQSADYYKGEESNSS	GlyGly (K)	0.826543	0.0113603	0.0112215
Q64519	Sdc3	RF / AL	Syndecan-3		Q64519_K433_M1	QASVTYQKPDKQEEF	GlyGly (K)	-2.74863	0.0114203	0.0112592
P70414	Slc8a1	RF / AL	Sodium/calcium exchanger 1	calcium:sodium antiporter activity,calcium ion binding,protein binding,calmodulin binding,cytoskeletal protein binding,ankyrin binding,ion channel binding,calcium:sodium antiporter activity involved in regulation of cardiac muscle cell membrane potential	P70414_K725_M1	EFKSTVDKLIKKTNL	GlyGly (K)	1.02968	0.0114727	0.0112916
Q9Z2Q6	Sept5	RF / AL	Septin-5	protein binding,GTP binding	Q9Z2Q6_K90_M1	NQTVEILKHTVDIEE	GlyGly (K)	0.732837	0.0114641	0.0112916
Q8BH27	Megf9	RF / AL	Multiple epidermal growth factor-like domains protein 9		Q8BH27_K543_M1	YREYQNRKLNAPFWT	GlyGly (K)	1.05395	0.0114834	0.0112955
P70195	Psmb7	RF / AL	Proteasome subunit beta type-7	threonine-type endopeptidase activity	P70195_K195_M1	DMEEEEAKKLVSEAI	GlyGly (K)	1.69357	0.0114997	0.0113073
Q01853	Vcp	RF / AL	Transitional endoplasmic reticulum ATPase	RNA binding,protein binding,ATP binding,lipid binding,ATPase activity,protein phosphatase binding,protein domain specific binding,polyubiquitin binding,ubiquitin protein ligase binding,deubiquitinase activator activity,K48-linked polyubiquitin binding,MHC class I protein binding,identical protein binding,ADP binding,ubiquitin-like protein ligase binding,BAT3 complex binding,ubiquitin-specific pro…	Q01853_K336_M1	LTLMDGLKQRAHVIV	GlyGly (K)	0.949788	0.0115863	0.0113712
Q9JI91	Actn2	RF / AL	Alpha-actinin-2	calcium ion binding,protein binding,phosphatidylinositol-4,5-bisphosphate binding,cytoskeletal protein binding,protein domain specific binding,LIM domain binding,ligand-dependent nuclear receptor transcription coactivator activity,thyroid hormone receptor coactivator activity,protein binding, bridging,titin binding,identical protein binding,protein homodimerization activity,ion channel binding,pr…	Q9JI91_K584_M1	AIQNEVEKVIQSYSI	GlyGly (K)	0.532109	0.0115867	0.0113712
Q6PDI6	Fam63b	RF / AL	Protein FAM63B	thiol-dependent ubiquitin-specific protease activity,cysteine-type carboxypeptidase activity,K48-linked polyubiquitin binding,K63-linked polyubiquitin binding,K11-linked polyubiquitin binding,K6-linked polyubiquitin binding,Lys48-specific deubiquitinase activity	Q6PDI6_K526_M1	SDLELAKKLQEEEDR	GlyGly (K)	-0.67519	0.0116023	0.0113823
P08551	Nefl	RF / AL	Neurofilament light polypeptide	structural constituent of cytoskeleton,protein binding,protein C-terminus binding,protein domain specific binding,protein binding, bridging,identical protein binding,phospholipase binding,protein heterodimerization activity	P08551_K463_M1	EETIEATKAEEAKDE	GlyGly (K)	0.920411	0.0116247	0.0113869
Q7TME0	Lppr4	RF / AL	Lipid phosphate phosphatase-related protein type 4	protein binding,phosphatidate phosphatase activity,lipid phosphatase activity	Q7TME0_K391_M1	ASSLTNLKRANADVE	GlyGly (K)	-1.21303	0.0117555	0.0114889
Q9CZM2	Rpl15	RF / AL	60S ribosomal protein L15	RNA binding,structural constituent of ribosome,cadherin binding	Q9CZM2_K93_M1	HHGVNQLKFARSLQS	GlyGly (K)	1.38846	0.0117518	0.0114889
Q8BWG8	Arrb1	RF / AL	Beta-arrestin-1	GTPase activator activity,insulin-like growth factor receptor binding,protein binding,transcription factor binding,estrogen receptor binding,mitogen-activated protein kinase kinase binding,ubiquitin protein ligase binding,alpha-1A adrenergic receptor binding,alpha-1B adrenergic receptor binding,angiotensin receptor binding,follicle-stimulating hormone receptor binding,V2 vasopressin receptor bind…	Q8BWG8_K322_M1	LGIIVSYKVKVKLVV	GlyGly (K)	0.665899	0.0117779	0.0115064
P15508	Sptb	RF / AL	Spectrin beta chain, erythrocytic	actin binding,structural constituent of cytoskeleton,ankyrin binding,protein heterodimerization activity,actin filament binding	P15508_K1662_M1	RLQGQVDKQYAGLKD	GlyGly (K)	-0.88566	0.0117973	0.0115167
P17156	Hspa2	RF / AL	Heat shock-related 70 kDa protein 2	protein binding,ATP binding,enzyme binding,unfolded protein binding,glycolipid binding,disordered domain specific binding	P17156_K542_M1	NRDRVAAKNAVESYT	GlyGly (K)	0.768312	0.0118208	0.0115353
Q9Z0R9	Fads2	RF / AL	Fatty acid desaturase 2	stearoyl-CoA 9-desaturase activity	Q9Z0R9_K28_M1	FRWEEIQKHNLRTDR	GlyGly (K)	0.773096	0.0121056	0.0117854
Q810A3	Ttc9c	RF / AL	Tetratricopeptide repeat protein 9C		Q810A3_K12_M1	LQEAQVYKEEGNQRY	GlyGly (K)	0.938235	0.0121508	0.0118172
P19096	Fasn	RF / AL	Fatty acid synthase	RNA binding,fatty acid synthase activity,[acyl-carrier-protein] S-acetyltransferase activity,[acyl-carrier-protein] S-malonyltransferase activity,3-oxoacyl-[acyl-carrier-protein] synthase activity,3-oxoacyl-[acyl-carrier-protein] reductase (NADPH) activity,3-hydroxypalmitoyl-[acyl-carrier-protein] dehydratase activity,enoyl-[acyl-carrier-protein] reductase (NADPH, B-specific) activity,oleoyl-[acy…	P19096_K2384_M1	LEALLPLKSLEDRVA	GlyGly (K)	0.616211	0.0122679	0.0119132
Q640R3	Hepacam	RF / AL	Hepatocyte cell adhesion molecule	protein binding	Q640R3_K307_M1	RSGEQERKNPMALYI	GlyGly (K)	0.619262	0.0122916	0.0119317
P03995	Gfap	RF / AL	Glial fibrillary acidic protein	glycoprotein binding,integrin binding,structural molecule activity,structural constituent of cytoskeleton,protein binding,kinase binding,identical protein binding	P03995_K186_M1	ARVDLERKVESLEEE	GlyGly (K)	1.65102	0.0123215	0.0119518
Q6ZPJ3	Ube2o	RF / AL	(E3-independent) E2 ubiquitin-conjugating enzyme UBE2O	RNA binding,ubiquitin-protein transferase activity,protein binding,ATP binding,ubiquitin protein ligase binding,ubiquitin protein ligase activity,ubiquitin conjugating enzyme activity	Q6ZPJ3_K127_M1	QWYPEGVKQHVKETK	GlyGly (K)	0.448227	0.0123172	0.0119518
P63325	Rps10	RF / AL	40S ribosomal protein S10	RNA binding,structural constituent of ribosome	P63325_K138_M1	AVPPGADKKAEAGAG	GlyGly (K)	-0.452572	0.0123296	0.0119551
Q5SSH7	Zzef1	RF / AL	Zinc finger ZZ-type and EF-hand domain-containing protein 1	molecular_function,calcium ion binding,zinc ion binding	Q5SSH7_K2254_M1	RAVIVDVKTRKRKTV	GlyGly (K)	0.601359	0.0123712	0.011982
Q5SQX6	Cyfip2	RF / AL	Cytoplasmic FMR1-interacting protein 2	protein binding	Q5SQX6_K1209_M1	KMADRIRKYQILNNE	GlyGly (K)	0.916799	0.0124139	0.0120189
P40142	Tkt	RF / AL	Transketolase	transketolase activity,protein homodimerization activity,metal ion binding,cofactor binding	P40142_K241_M1	QPTAIIAKTFKGRGI	GlyGly (K)	0.983251	0.012482	0.0120667
Q9JJV2	Pfn2	RF / AL	Profilin-2	actin binding,actin monomer binding,protein binding,phosphatidylinositol-4,5-bisphosphate binding,ATPase activity	Q9JJV2_K91_M1	CTMDIRTKSQGGEPT	GlyGly (K)	0.812801	0.012507	0.0120863
Q9JM63	Kcnj10	RF / AL	ATP-sensitive inward rectifier potassium channel 10	inward rectifier potassium channel activity,potassium channel activity,protein binding,ATP binding,ATP-activated inward rectifier potassium channel activity	Q9JM63_K354_M2	VRYGDPEKLKLEESL	GlyGly (K)	0.52781	0.012643	0.0121905
Q9JM63	Kcnj10	RF / AL	ATP-sensitive inward rectifier potassium channel 10	inward rectifier potassium channel activity,potassium channel activity,protein binding,ATP binding,ATP-activated inward rectifier potassium channel activity	Q9JM63_K356_M2	YGDPEKLKLEESLRE	GlyGly (K)	0.52781	0.012643	0.0121905
Q80SW1	Ahcyl1	RF / AL	Putative adenosylhomocysteinase 2	RNA binding,protein binding,identical protein binding,adenosylhomocysteinase activity	Q80SW1_K487_M1	DVYLLPKKMDEYVAS	GlyGly (K)	0.851167	0.0126501	0.0121927
Q60996	Ppp2r5c	RF / AL	Serine/threonine-protein phosphatase 2A 56 kDa regulatory subunit gamma isoform	protein phosphatase regulator activity	Q60996_K256_M1	KVLLPLHKVKSLSVY	GlyGly (K)	1.36574	0.0126792	0.0122117
Q9QUG9	Rasgrp2	RF / AL	RAS guanyl-releasing protein 2	guanyl-nucleotide exchange factor activity,calcium ion binding	Q9QUG9_K259_M1	HSSISRLKETHSHVS	GlyGly (K)	-0.638288	0.0128057	0.0123244
P80314	Cct2	RF / AL	T-complex protein 1 subunit beta	ATP binding,ubiquitin protein ligase binding,protein binding involved in protein folding,unfolded protein binding	P80314_K13_M1	LAPVNIFKAGADEER	GlyGly (K)	2.37448	0.0128731	0.0123754
P10126	Eef1a1	RF / AL	Elongation factor 1-alpha 1	tRNA binding,RNA binding,translation elongation factor activity,GTPase activity,protein binding,GTP binding,protein kinase binding	P10126_K219_M1	KGWKVTRKDGSASGT	GlyGly (K)	1.32967	0.012903	0.0123995
Q8C878	Uba3	RF / AL	NEDD8-activating enzyme E1 catalytic subunit	protein binding,ATP binding,acid-amino acid ligase activity,ligand-dependent nuclear receptor binding,NEDD8 activating enzyme activity,identical protein binding,protein heterodimerization activity	Q8C878_K307_M1	RLTQGVVKRIIPAVA	GlyGly (K)	-0.575404	0.0129146	0.012406
P11798	Camk2a	RF / AL	Calcium/calmodulin-dependent protein kinase type II subunit alpha	protein serine/threonine kinase activity,calmodulin-dependent protein kinase activity,protein binding,calmodulin binding,ATP binding,calcium-dependent protein serine/threonine kinase activity,kinase activity,glutamate receptor binding,protein homodimerization activity,metal ion binding	P11798_K226_M1	HRLYQQIKAGAYDFP	GlyGly (K)	1.05324	0.0129731	0.0124465
Q9JKC6	Cend1	RF / AL	Cell cycle exit and neuronal differentiation protein 1	protein binding	Q9JKC6_K48_M1	KKDTQAEKQEQAAAP	GlyGly (K)	-0.21177	0.0129759	0.0124465
O88685	Psmc3	RF / AL	26S protease regulatory subunit 6A	ATP binding,TBP-class protein binding,proteasome-activating ATPase activity,identical protein binding	O88685_K73_M1	THELQAMKDKIKENS	GlyGly (K)	0.360994	0.0130505	0.0125134
Q8C437	Pex5l	RF / AL	PEX5-related protein	peroxisome targeting sequence binding,peroxisome matrix targeting signal-1 binding,protein binding,small GTPase binding	Q8C437_K122_M1	LEKWDDVKFHGDRTS	GlyGly (K)	0.610724	0.0130955	0.0125519
Q8CGA4	Mturn	RF / AL	Maturin	molecular_function	Q8CGA4_K88_M1	TLHEVLEKVFKSFRP	GlyGly (K)	0.634418	0.0131025	0.012554
P47915	Rpl29	RF / AL	60S ribosomal protein L29	structural constituent of ribosome,heparin binding	P47915_K134_M1	AGAKAPAKAQASAPA	GlyGly (K)	0.577686	0.0131447	0.0125843
Q91XL9	Osbpl1a	RF / AL	Oxysterol-binding protein-related protein 1	protein binding,cholesterol binding	Q91XL9_K424_M1	DCLNLFTKQEGVRNF	GlyGly (K)	0.671962	0.0131757	0.0125914
Q811D0	Dlg1	RF / AL	Disks large homolog 1	guanylate kinase activity,protein binding,protein C-terminus binding,potassium channel regulator activity,kinase binding,protein kinase binding,phosphatase binding,mitogen-activated protein kinase kinase binding,protein complex scaffold,ionotropic glutamate receptor binding,ion channel binding,cadherin binding,L27 domain binding	Q811D0_K327_M1	IKLIKGPKGLGFSIA	GlyGly (K)	0.967604	0.013307	0.0126981
[truncated: 2,461 more rows]

## Sheet: Brain Diet Proteome
#Spectronaut Candidates table output
UniProtIds	Genes	Comparison..group1.group2.	ProteinDescriptions	GO.Molecular.Function	AVG.Log2.Ratio	Pvalue	Qvalue
[truncated: 5,335 more rows]
