# Supplementary material for: Aging and diet alter the protein ubiquitylation landscape in the mouse brain
Source: Nat Commun. 2025 Jun 6;16:5266. doi: 10.1038/s41467-025-60542-6 (PMC12144301; doi:10.1038/s41467-025-60542-6)
Supplement: Supplementary file 10 — Supplementary Data 8 [file 41467_2025_60542_MOESM10_ESM.xlsx]

## Sheet: Fig 1
# Specific statistical p-values for panels in figure 1.
Panel 1i	Correlation between ubiquitylation changes and protein half-life or changes in protein half-life
symbol	layer 1	vs.	layer 2	p-value	p-adj
****	Ub log2 FC	vs.	log2 half-life FC	3.6e-09	1.8e-08

## Sheet: Fig 3
# Specific statistical p-values for panels in figure 3.
Panel 3g	Ubiquitylome correlation mouse / iNeurons
symbol	Condition	vs.	treatment	p-value
****	Mouse brain aging OvsY	vs.	14d Bort. Vs DMSO	2.96e-27
****	Mouse brain aging OvsY		14d Bort.+Baf. Vs DMSO	7.33e-24
****	Mouse brain aging OvsY		14d Baf. Vs DMSO	5.2e-05
****	Mouse brain aging OvsY		7d Bort. Vs DMSO	4.42e-26
****	Mouse brain aging OvsY		7d Bort.+Baf. Vs DMSO	1.06e-20
ns	Mouse brain aging OvsY		7d Baf. Vs DMSO	0.556

## Sheet: Fig 4
# Specific statistical p-values for panels in figure 4.
Panel 4b	Total ubiquitin pool and polyub chains percentages						Panel 4c	Absolute quantification of total and ubiquitin-linkage chains
symbol	treatment 1	vs.	treatment 2	layer	p-value		symbol	treatment 1	vs.	treatment 2	condition	p-value
ns	Old	vs.	Young	Total ub.	0.3793		*	Old	vs.	Young	Total ub.	0.0466
ns	Old	vs.	Young	Polyubiquitin	0.3793		*	Bafil.	vs.	Bort.+Bafil.	Total ub.	0.0456
**	Bort.	vs.	Bafil.	Total ub.	0.0034		*	Old	vs.	Young	M1	0.0373
**	Bafil.	vs.	Bort.+Bafil.	Total ub.	0.0055
**	Bort.	vs.	Bafil.	Polyubiquitin	0.0034		**	Old	vs.	Young	K11	0.0032
**	Bafil.	vs.	Bort.+Bafil.	Polyubiquitin	0.0055		*	Bort.	vs.	Bafil.	K11	0.0219
							*	Bafil.	vs.	Bort.+Bafil.	K11	0.0121
							*	Old	vs.	Young	K6	0.0145
							ns	Old	vs.	Young	K27	0.7848
							***	Old	vs.	Young	K33	0.0001
							*	Bafil.	vs.	Bort.+Bafil.	K33	0.049
							*	Old	vs.	Young	K48	0.0289
							*	DMSO	vs.	Bort.	K48	0.0386
							*	DMSO	vs.	Bafil.	K48	0.0302
							*	DMSO	vs.	Bort.+Bafil.	K48	0.0459
							*	Bafil.	vs.	Bort.+Bafil.	K48	0.0026
							**	Old	vs.	Young	K63	0.0013
							*	DMSO	vs.	Bort.	K63	0.0373
							*	DMSO	vs.	Bort.+Bafil.	K63	0.0418
							**	Bafil.	vs.	Bort.+Bafil.	K63	0.0052

## Sheet: Fig S2
# Specific statistical p-values for panels in supplementary figure S2.
Panel S2c	DotBlot analysis						Panel S2h	Ubiquitin chains relative changes DIA
							Kidney
symbol	condition 1	vs.	condition 2	p-value			symbol	condition 1	vs.	condition 2	condition	p-value
*	old	vs.	young	0.0383			**	old	vs.	young	K6	0.002692
							**	old	vs.	young	K11	0.002692
							**	old	vs.	young	K27	0.009196
							**	old	vs.	young	K33	0.00366

## Sheet: Fig S6
# Specific statistical p-values for panels in supplementary figure S6.
Panel S6a	Proteasome activity assay					Panel S6f	ubiquitylome correlation Killifish / iNeurons
symbol	Coniditon 1	vs.	condition 2	p-value		symbol	Condition	vs.	treatment	p-value
**	Old	vs.	Young	0.0054		*	Killifish brain aging OvsY	vs.	14d Bort. Vs DMSO	4.34e-05
						**	Killifish brain aging OvsY		14d Bort.+Baf. Vs DMSO	1.64e-08
						ns	Killifish brain aging OvsY		14d Baf. Vs DMSO	0.306
						*	Killifish brain aging OvsY		7d Bort. Vs DMSO	4.86e-05
						*	Killifish brain aging OvsY		7d Bort.+Baf. Vs DMSO	3.19e-05
						ns	Killifish brain aging OvsY		7d Baf. Vs DMSO	0.0388
