# Supplementary material for: Aging and diet alter the protein ubiquitylation landscape in the mouse brain
Source: Nat Commun. 2025 Jun 6;16:5266. doi: 10.1038/s41467-025-60542-6 (PMC12144301; doi:10.1038/s41467-025-60542-6)
Supplement: Supplementary file 13 — Source Data [file 41467_2025_60542_MOESM13_ESM.zip]

Archive with 201 entries (197 files):
- Source_data/Figure_S4/A/
- Source_data/Figure_S4/G/G.xlsx
- Source_data/Figure_5/G/G.pdf
- Source_data/Figure_S4/G/G.pdf
- Source_data/Figure_5/D/D_Left.pdf
- Source_data/Figure_5/H/H.pdf
- Source_data/Figure_5/H/H.xlsx
- Source_data/Figure_5/C/C.xlsx
- Source_data/Figure_1/A/
- Source_data/Figure_3/A/
- Source_data/Figure_4/A/
- Source_data/Figure_5/C/C.pdf
- Source_data/Figure_5/G/G.xlsx
- Source_data/Figure_5/E/E.pdf
- Source_data/Figure_5/D/D_Right.pdf
- Source_data/Figure_5/F/F.pdf
- Source_data/Figure_5/D/D_Left.xlsx
- Source_data/Figure_5/D/D_Right.xlsx
- Source_data/Figure_5/E/E.xlsx
- Source_data/Figure_S4/E/E.pdf
- Source_data/Figure_5/A/A.pdf
- Source_data/Figure_5/F/F.xlsx
- Source_data/Figure_S4/E/E.xlsx
- Source_data/Figure_5/A/A.pzfx
- Source_data/Figure_S4/B/B.pdf
- Source_data/Figure_S4/B/B.xlsx
- Source_data/Figure_S9/E/E.xlsx
- Source_data/Figure_S9/E/E.pdf
- Source_data/Figure_4/C/C_mouse_data.pzfx
- Source_data/Figure_4/C/C_mouse_data.pdf
- Source_data/Figure_4/B/B.pzfx
- Source_data/Figure_S5/A/A.pdf
- Source_data/Figure_S5/A/A.xlsx
- Source_data/Figure_4/C/C_iNeu_data.pdf
- Source_data/Figure_S9/B/B.xlsx
- Source_data/Figure_S5/B/B.pdf
- Source_data/Figure_S9/B/B.pdf
- Source_data/Figure_4/B/B.pdf
- Source_data/Figure_4/C/C_iNeu_data.pzfx
- Source_data/Figure_S5/B/B.xlsx
- Source_data/Figure_S3/D/D.pdf
- Source_data/Figure_S3/A/A.xlsx
- Source_data/Figure_S9/D/D.pdf
- Source_data/Figure_S4/D/D.xlsx
- Source_data/Figure_S9/A/A.pzfx
- Source_data/Figure_S3/D/D.xlsx
- Source_data/Figure_S5/C/C.pdf
- Source_data/Figure_S4/F/F.pdf
- Source_data/Figure_S4/F/F.xlsx
- Source_data/Figure_S4/D/D.pdf
- Source_data/Figure_3/B/B.pdf
- Source_data/Figure_5/B/B_right.xlsx
- Source_data/Figure_S3/A/A.pdf
- Source_data/Figure_3/I/I.xlsx
- Source_data/Figure_3/B/B.xlsx
- Source_data/Figure_3/E/E.pdf
- Source_data/Figure_S9/A/A.pdf
- Source_data/Figure_S6/B/B.png
- Source_data/Figure_S8/Left_panel/Left_panel.pdf
- Source_data/Figure_3/I/I.pdf
- Source_data/Figure_S9/D/D.xlsx
- Source_data/Figure_5/B/B_right.pdf
- Source_data/Figure_5/B/B_left.pdf
- Source_data/Figure_S5/C/C.xlsx
- Source_data/Figure_5/B/B_left.xlsx
- Source_data/Figure_S6/B/B.ai
- Source_data/Figure_S8/Left_panel/Left_panel.xlsx
- Source_data/Figure_3/F/F.pdf
- Source_data/Figure_S6/B/14Days_DMSO_20x_24hpt.czi
- Source_data/Figure_3/F/F.xlsx
- Source_data/Figure_S6/H/H.xlsx
- Source_data/Figure_S6/C_Bottom/C_bottom_panel.png
- Source_data/Figure_S6/C_Bottom/Thumbs.db
- Source_data/Figure_S6/C_Bottom/iNeu_14days_LC3_research_ori 2023-10-20_12h51m36s_Exposure_31.9sec.scn
- Source_data/Figure_S6/H/H.pdf
- Source_data/Figure_S6/C_Bottom/iNeu_14days_Tubulin_research_ori 2023-10-23_12h57m29s_Exposure_20.0sec.scn
- Source_data/Figure_3/C/C.pdf
- Source_data/Figure_S6/B/14Days_Bortezomib_20x_24hpt.czi
- Source_data/Figure_S6/B/7Days_DMSO_20x_24hpt.czi
- Source_data/Figure_S6/C_Bottom/iNeu_7days_LC3_research_ori 2023-09-28_14h16m06s_Exposure_269.5sec.scn
- Source_data/Figure_S4/C/C.xlsx
- Source_data/Figure_S6/B/7Days_Bortezomib_20x_24hpt.czi
- Source_data/Figure_3/C/C.xlsx
- Source_data/Figure_S6/C_Bottom/iNeu_7days_Tubulin_research_ori 2023-09-29_12h53m46s_Exposure_20.0sec.scn
- Source_data/Figure_3/D/D.pzfx
- Source_data/Figure_S6/B/7Days_Bafilomycin_20x_24hpt.czi
- Source_data/Figure_S6/B/14Days_Bafilomycin_20x_24hpt.czi
- Source_data/Figure_3/D/D.pdf
- Source_data/Figure_S4/C/C.pdf
- Source_data/Figure_S6/C_Top/Thumbs.db
- Source_data/Figure_S6/F/F.pdf
- Source_data/Figure_S6/F/F.xlsx
- Source_data/Figure_S6/C_Top/C_top_panel.png
- Source_data/Figure_S6/C_Top/iNeu_14days_UbK48_research_ori 2021-12-10_11h52m27s_Exposure_40.0sec.scn
- Source_data/Figure_3/H/H.pdf
- Source_data/Figure_S6/C_Top/iNeu_14days_SQSTM1_AutoExposure_18.4sec.scn
- Source_data/Figure_S6/C_Top/iNeu_7days_SQSTM1_AutoExposure_13.7sec.scn
- Source_data/Figure_S6/B/14Days_Bort+Bafil_20x_24hpt.czi
- Source_data/Figure_3/H/H.xlsx
- Source_data/Figure_S3/B/B.xlsx
- Source_data/Figure_S8/Right_panel/Right_panel.pdf
- Source_data/Figure_S6/C_Top/iNeu_7days_Tubulin_AutoExposure_7.6sec.scn
- Source_data/Figure_S6/C_Top/iNeu_14days_Tubulin_research_ori 2021-12-09_13h17m52s_Exposure_5.5sec.scn
- Source_data/Figure_S3/B/B.pdf
- Source_data/Figure_S6/D/C.pdf
- Source_data/Figure_S6/D/C.pzfx
- Source_data/Figure_S1/A/A.xlsx
- Source_data/Figure_S6/E/D.pdf
- Source_data/Figure_S1/B/B.pdf
- Source_data/Figure_S6/C_Top/iNeu_7days_UbK48_AutoExposure_22.6sec.scn
- Source_data/Figure_S6/E/D.pzfx
- Source_data/Figure_S6/G/G.pdf
- Source_data/Figure_S2/H/H.pzfx
- Source_data/Figure_S3/E/E.pdf
- Source_data/Figure_S6/G/G.xlsx
- Source_data/Figure_S1/B/B.xlsx
- Source_data/Figure_S9/C/C.xlsx
- Source_data/Figure_3/G/G.xlsx
- Source_data/Figure_S2/H/H.pdf
- Source_data/Figure_S2/D/D.pzfx
- Source_data/Figure_S6/A/A.pzfx
- Source_data/Figure_1/C/C.xlsx
- Source_data/Figure_S3/E/E.xlsx
- Source_data/Figure_3/G/G.pdf
- Source_data/Figure_S2/E/E.pdf
- Source_data/Figure_S9/C/F.pdf
- Source_data/Figure_1/C/C.pdf
- Source_data/Figure_S1/D/D.pdf
- Source_data/Figure_S3/C/C.pdf
- Source_data/Figure_S1/A/A.pdf
- Source_data/Figure_S3/F/F.xlsx
- Source_data/Figure_S1/G/G.pzfx
- Source_data/Figure_S6/A/A.pdf
- Source_data/Figure_S2/E/E.pzfx
- Source_data/Figure_S3/C/C.xlsx
- Source_data/Figure_S2/C/Ubiquitin_Quantification_research_ori 2021-03-19_16h38m04s_Exposure_29.4sec.csv
- Source_data/Figure_S2/B/B.pzfx
- Source_data/Figure_S2/G/G.pdf
- Source_data/Figure_S2/G/G.pzfx
- Source_data/Figure_S2/C/C.pdf
- Source_data/Figure_S2/D/D.pdf
- Source_data/Figure_S2/C/Ponceau_Quantification_Ponceau_research_ori 2021-03-18_15h30m37s.csv
- Source_data/Figure_S2/B/B.pdf
- Source_data/Figure_S3/F/F.pdf
- Source_data/Figure_S2/C/Ubiquitin_research_ori 2021-03-19_16h38m04s_Exposure_29.4sec.scn
- Source_data/Figure_S2/C/Ubiquitin_DotImage.jpg
- Source_data/Figure_S1/H/H.pzfx
- Source_data/Figure_S2/C/Thumbs.db
- Source_data/Figure_S1/E/E.pdf
- Source_data/Figure_1/B/B.pzfx
- Source_data/Figure_S1/E/E.xlsx
- Source_data/Figure_S1/C/C.xlsx
- Source_data/Figure_S2/A/A.pzfx
- Source_data/Figure_S1/D/D.xlsx
- Source_data/Figure_S1/G/G.pdf
- Source_data/Figure_S2/C/Ubiquitin_Report_research_ori 2021-03-19_16h38m04s_Exposure_29.4sec.pdf
- Source_data/Figure_S2/C/C.pzfx
- Source_data/Figure_1/G/G.pzfx
- Source_data/Figure_S2/F/F.pzfx
- Source_data/Figure_S2/F/F.pdf
- Source_data/Figure_S2/C/Ponceau_Report_Ponceau_research_ori 2021-03-18_15h30m37s.pdf
- Source_data/Figure_S2/A/A.pdf
- Source_data/Figure_1/B/B.pdf
- Source_data/Figure_1/E/E.xlsx
- Source_data/Figure_1/E/E.pdf
- Source_data/Figure_1/D/D.xlsx
- Source_data/Figure_2/B/B.xlsx
- Source_data/Figure_1/F/F.pdf
- Source_data/Figure_1/I_top/I_top.pdf
- Source_data/Figure_S2/C/Ponceau_DotsImage.jpg
- Source_data/Figure_S2/C/Ponceau_research_ori 2021-03-18_15h30m37s.scn
- Source_data/Figure_2/F/F.pdf
- Source_data/Figure_2/E/E.pzfx
- Source_data/Figure_1/F/F.xlsx
- Source_data/Figure_2/F/F.pzfx
- Source_data/Figure_S2/C/Analysis.xlsx
- Source_data/Figure_1/H/H.pdf
- Source_data/Figure_1/H/H.pzfx
- Source_data/Figure_2/D/D.pdf
- Source_data/Figure_S1/H/H.pdf
- Source_data/Figure_2/G/G.pzfx
- Source_data/Figure_2/D/D.pzfx
- Source_data/Figure_1/D/D.pdf
- Source_data/Figure_S1/F/F.pdf
- Source_data/Figure_2/A/A.xlsx
- Source_data/Figure_1/G/G.pdf
- Source_data/Figure_2/E/E.pdf
- Source_data/Figure_1/I_bottom/I_bottom.pdf
- Source_data/Figure_S1/F/F.xlsx
- Source_data/Figure_S1/C/C.pdf
- Source_data/Figure_2/G/G.pdf
- Source_data/Figure_1/I_top/I_top.xlsx
- Source_data/Figure_2/A/A.pdf
- Source_data/Figure_2/B/B.pdf
- Source_data/Figure_1/I_bottom/I_bottom.xlsx
- Source_data/Figure_2/C/C.xlsx
- Source_data/Figure_S8/Right_panel/Right_panel.xlsx
- Source_data/Figure_S6/B/7Days_Bort+Bafil_20x_24hpt.czi
- Source_data/Figure_2/C/C.pdf
- Source_data/Figure_S7/Figure_S7.xlsx
- Source_data/Figure_S7/Figure_S7.pdf
