# Supplementary material for: Aging and diet alter the protein ubiquitylation landscape in the mouse brain
Source: Nat Commun. 2025 Jun 6;16:5266. doi: 10.1038/s41467-025-60542-6 (PMC12144301; doi:10.1038/s41467-025-60542-6)
Supplement: Supplementary file 13 — Source Data [file 41467_2025_60542_MOESM13_ESM.zip › Source_data/Figure_S4/G/G.xlsx]

## Sheet: Sheet1
ptm_id	logFC.x	AveExpr.x	t.x	P.Value.x	adj.P.Val.x	B.x	fdr.tool.pval.x	fdr.tool.qval.x	cond.x	corrected.x	ProteinGroups.x	PTM.Group.x	PTM.FlankingRegion.x	ptm_id.y	ProteinGroups.y	SYMBOL.x	ptm.pos.Ce.x	ptm.pos.Ce.y	ptm.pos.Ce.x	ptm.pos.Ce.y	PTM.Group.y	PTM.FlankingRegion.y	ptm_id.y	ProteinGroups	SYMBOL.y	ptm.pos.Ce	protein	SYMBOL.y	PTMSite	PTMLabel	logFC.y	AveExpr.y	t.y	P.Value.y	adj.P.Val.y	B.y	fdr.tool.pval.y	fdr.tool.qval.y	cond.y	corrected.y	label
A2ADY9_K153_M1	0.0594082	15.8829	0.309775	0.762817	0.856681	-7.19029	0.822343	0.955854	Old / Young	TRUE	A2ADY9	_DMLLANPHELSLLK[GlyGly (K)]ER_.3;_DM[Oxidation (M)]LLANPHELSLLK[GlyGly (K)]ER_.3;_DMLLANPHELSLLK[GlyGly (K)]ER_.4	PHELSLLKERNPPLA	A2ADY9_K153_M1	A2ADY9	Ddi2	_	_	_	_	_DMLLANPHELSLLK[GlyGly (K)]ER_.3;_DM[Oxidation (M)]LLANPHELSLLK[GlyGly (K)]ER_.3;_DMLLANPHELSLLK[GlyGly (K)]ER_.4	PHELSLLKERNPPLA	A2ADY9_K153_M1	A2ADY9	DDI2	_	A2ADY9	Ddi2	K153	DDI2_K153	-0.116301	17.809	-0.483206	0.638959	0.779575	-6.43881	0.691256	0.959635	Old / Young	TRUE
A2ADY9_K170_M1	1.50615	13.9311	3.2368	0.00842975	0.0361382	-3.29488	0.364724	0.905688	Old / Young	TRUE	A2ADY9	_NPPLAEALLSGDLEK[GlyGly (K)]FSR_.3	LLSGDLEKFSRVLVE	A2ADY9_K170_M1	A2ADY9	Ddi2	_	_	_	_	_NPPLAEALLSGDLEK[GlyGly (K)]FSR_.3	LLSGDLEKFSRVLVE	A2ADY9_K170_M1	A2ADY9	DDI2	_	A2ADY9	Ddi2	K170	DDI2_K170	1.15451	14.3089	1.99799	0.0725356	0.208651	-4.75371	0.407064	0.933333	Old / Young	TRUE
A2ADY9_K283_M1	0.195852	14.1892	0.249892	0.807511	0.890428	-7.20842	0.80439	0.954913	Old / Young	TRUE	A2ADY9	_WAGIAK[GlyGly (K)]GVGTQK_.3;_WAGIAK[GlyGly (K)]GVGTQK_.2	RRWAGIAKGVGTQKI	A2ADY9_K283_M1	A2ADY9	Ddi2	_	_	_	_	_WAGIAK[GlyGly (K)]GVGTQK_.3;_WAGIAK[GlyGly (K)]GVGTQK_.2	RRWAGIAKGVGTQKI	A2ADY9_K283_M1	A2ADY9	DDI2	_	A2ADY9	Ddi2	K283	DDI2_K283	0.568975	13.4671	2.28602	0.0443648	0.155963	-4.29791	0.331339	0.919326	Old / Young	TRUE
A2ADY9_K77_M1	-0.0905054	14.5063	-0.528658	0.608079	0.742404	-7.09203	0.583361	0.938874	Old / Young	TRUE	A2ADY9	_QK[GlyGly (K)]ENADPRPAVQFSNLPR_.4	DVVILRQKENADPRP	A2ADY9_K77_M1	A2ADY9	Ddi2	_	_	_	_	_QK[GlyGly (K)]ENADPRPAVQFSNLPR_.4	DVVILRQKENADPRP	A2ADY9_K77_M1	A2ADY9	DDI2	_	A2ADY9	Ddi2	K77	DDI2_K77	-0.484943	16.9974	-2.08161	0.0629628	0.191675	-4.6238	0.235191	0.889975	Old / Young	TRUE
A2AN08_K1149_M1	-0.223185	16.1033	-1.03485	0.324075	0.487468	-6.68677	0.456838	0.923245	Old / Young	TRUE	A2AN08	_M[Oxidation (M)]AAETDPHK[GlyGly (K)]SSEITK_.3;_MAAETDPHK[GlyGly (K)]SSEITK_.3;_MAAETDPHK[GlyGly (K)]SSEITK_.4	AAETDPHKSSEITKN	A2AN08_K1149_M1	A2AN08	Ubr4	_	_	_	_	_M[Oxidation (M)]AAETDPHK[GlyGly (K)]SSEITK_.3;_MAAETDPHK[GlyGly (K)]SSEITK_.3;_MAAETDPHK[GlyGly (K)]SSEITK_.4	AAETDPHKSSEITKN	A2AN08_K1149_M1	A2AN08	UBR4	_	A2AN08	Ubr4	K1149	UBR4_K1149	0.0793934	12.5558	0.298348	0.771312	0.865966	-6.51524	0.991302	0.971505	Old / Young	TRUE
A2AQH4_K1491_M1;Q8CGN4_K1464_M1	-0.401546	14.7646	-1.93669	0.0802533	0.186265	-5.49676	0.274608	0.878499	Old / Young	FALSE	A2AQH4;Q8CGN4	_LIVNK[GlyGly (K)]NAGETLLQR_.3;_LIVNK[GlyGly (K)]NAGETLLQR_.2	ARRLIVNKNAGETLL	A2AQH4_K1491_M1;Q8CGN4_K1464_M1	A2AQH4;Q8CGN4	Bcorl1;Bcor	Q9GRV5_K885	_	_	Q9GRV5_K885	_LIVNK[GlyGly (K)]NAGETLLQR_.3;_LIVNK[GlyGly (K)]NAGETLLQR_.2	ARRLIVNKNAGETLL	A2AQH4_K1491_M1;Q8CGN4_K1464_M1	A2AQH4;Q8CGN4	BCORL1;BCOR	Q9GRV5_K885	A2AQH4;Q8CGN4	Bcorl1;Bcor	K1491	BCORL1;BCOR_K1491	0.17505	16.1806	0.609629	0.55519	0.716105	-6.36671	0.886341	0.968237	Old / Young	FALSE
B1AY13_K645_M1	-0.620752	15.0792	-2.57671	0.0266853	0.0850189	-4.44444	0.180311	0.826013	Old / Young	TRUE	B1AY13	_SFIK[GlyGly (K)]QTYQK_.2;_SFIK[GlyGly (K)]QTYQK_.3	EITRSFIKQTYQKQD	B1AY13_K645_M1	B1AY13	Usp24	_	_	_	_	_SFIK[GlyGly (K)]QTYQK_.2;_SFIK[GlyGly (K)]QTYQK_.3	EITRSFIKQTYQKQD	B1AY13_K645_M1	B1AY13	USP24	_	B1AY13	Usp24	K645	USP24_K645	1.07851	11.1842	2.75827	0.0195148	0.0946094	-3.51431	0.228277	0.887019	Old / Young	TRUE
F8VPU2_K548_M1	-0.258532	15.0551	-1.07709	0.305657	0.46908	-6.64285	0.447025	0.921692	Old / Young	TRUE	F8VPU2	_AYYIAK[GlyGly (K)]EVSTTER_.3;_AYYIAK[GlyGly (K)]EVSTTER_.2	DKAYYIAKEVSTTER	F8VPU2_K548_M1	F8VPU2	Farp1	A0A1X7RBN3_K586	_	_	A0A1X7RBN3_K586	_AYYIAK[GlyGly (K)]EVSTTER_.3;_AYYIAK[GlyGly (K)]EVSTTER_.2	DKAYYIAKEVSTTER	F8VPU2_K548_M1	F8VPU2	FARP1	A0A1X7RBN3_K586	F8VPU2	Farp1	K548	FARP1_K548	0.131817	13.3978	0.388545	0.705447	0.824084	-6.48234	0.973137	0.970988	Old / Young	TRUE
F8VPU2_K602_M1	-0.208064	15.0259	-0.973374	0.352344	0.514395	-6.74811	0.471334	0.92543	Old / Young	TRUE	F8VPU2	_FHTNFLK[GlyGly (K)]EIEQR_.3;_FHTNFLK[GlyGly (K)]EIEQR_.4	KFHTNFLKEIEQRLA	F8VPU2_K602_M1	F8VPU2	Farp1	_	_	_	_	_FHTNFLK[GlyGly (K)]EIEQR_.3;_FHTNFLK[GlyGly (K)]EIEQR_.4	KFHTNFLKEIEQRLA	F8VPU2_K602_M1	F8VPU2	FARP1	_	F8VPU2	Farp1	K602	FARP1_K602	2.35826	11.2868	4.48457	0.00106164	0.0208707	-0.639073	0.039594	0.586061	Old / Young	TRUE
G5E829_K1134_M1	0.998391	16.01	5.14553	0.000376526	0.00313796	-0.0859943	0.1002	0.725143	Old / Young	TRUE	G5E829	_SSLYEGLEK[GlyGly (K)]PESR_.3;_SSLYEGLEK[GlyGly (K)]PESR_.2	SLYEGLEKPESRSSI	G5E829_K1134_M1	G5E829	Atp2b1	_	_	_	_	_SSLYEGLEK[GlyGly (K)]PESR_.3;_SSLYEGLEK[GlyGly (K)]PESR_.2	SLYEGLEKPESRSSI	G5E829_K1134_M1	G5E829	ATP2B1	_	G5E829	Atp2b1	K1134	ATP2B1_K1134	-0.284147	8.01315	-0.548317	0.595046	0.744999	-6.40364	0.667683	0.95827	Old / Young	TRUE
G5E829_K337_M1	-0.170083	15.5112	-0.792251	0.445814	0.604611	-6.91016	0.51548	0.931378	Old / Young	TRUE	G5E829	_AQDGAAM[Oxidation (M)]EM[Oxidation (M)]QPLK[GlyGly (K)]SEEGGDGDEK_.3;_AQDGAAMEMQPLK[GlyGly (K)]SEEGGDGDEK_.3	AMEMQPLKSEEGGDG	G5E829_K337_M1	G5E829	Atp2b1	U4PMD6_K91	_	_	U4PMD6_K91	_AQDGAAM[Oxidation (M)]EM[Oxidation (M)]QPLK[GlyGly (K)]SEEGGDGDEK_.3;_AQDGAAMEMQPLK[GlyGly (K)]SEEGGDGDEK_.3	AMEMQPLKSEEGGDG	G5E829_K337_M1	G5E829	ATP2B1	U4PMD6_K91	G5E829	Atp2b1	K337	ATP2B1_K337	2.52166	10.234	4.6245	0.000851168	0.0195873	-0.418911	0.0334108	0.555074	Old / Young	TRUE
G5E829_K747_M1	-0.270661	20.6857	-1.54687	0.151602	0.289586	-6.06853	0.346247	0.901153	Old / Young	TRUE	G5E829	_NEK[GlyGly (K)]GEIEQER_.3;_NEK[GlyGly (K)]GEIEQER_.2;_IRNEK[GlyGly (K)]GEIEQER_.3;_IRNEK[GlyGly (K)]GEIEQER_.4;_IRNEK[GlyGly (K)]GEIEQER_.2;_NEK[GlyGly (K)]GEIEQERIDK_.3;_NEK[GlyGly (K)]GEIEQERIDK_.4	NRRIRNEKGEIEQER	G5E829_K747_M1	G5E829	Atp2b1	_	_	_	_	_NEK[GlyGly (K)]GEIEQER_.3;_NEK[GlyGly (K)]GEIEQER_.2;_IRNEK[GlyGly (K)]GEIEQER_.3;_IRNEK[GlyGly (K)]GEIEQER_.4;_IRNEK[GlyGly (K)]GEIEQER_.2;_NEK[GlyGly (K)]GEIEQERIDK_.3;_NEK[GlyGly (K)]GEIEQERIDK_.4	NRRIRNEKGEIEQER	G5E829_K747_M1	G5E829	ATP2B1	_	G5E829	Atp2b1	K747	ATP2B1_K747	0.109944	12.8524	0.465097	0.651447	0.788759	-6.44784	0.942995	0.970089	Old / Young	TRUE
G5E829_K806_M1	-0.416819	17.7422	-3.39127	0.00645504	0.0294571	-3.02415	0.098021	0.720738	Old / Young	TRUE	G5E829	_QVVAVTGDGTNDGPALK[GlyGly (K)]K_.3;_QVVAVTGDGTNDGPALK[GlyGly (K)]K_.2	TNDGPALKKADVGFA	G5E829_K806_M1	G5E829	Atp2b1	U4PMD6_K567	_	_	U4PMD6_K567	_QVVAVTGDGTNDGPALK[GlyGly (K)]K_.3;_QVVAVTGDGTNDGPALK[GlyGly (K)]K_.2	TNDGPALKKADVGFA	G5E829_K806_M1	G5E829	ATP2B1	U4PMD6_K567	G5E829	Atp2b1	K806	ATP2B1_K806	-0.704403	7.90306	-1.30202	0.221002	0.41268	-5.72025	0.422659	0.935635	Old / Young	TRUE
O08539_K272_M1	0.635314	16.4386	2.82217	0.0173697	0.0619199	-4.02038	0.455549	0.923044	Old / Young	TRUE	O08539	_LNQNLNDVLVSLEK[GlyGly (K)]QHGSNTFTVK_.4	DVLVSLEKQHGSNTF	O08539_K272_M1	O08539	Bin1	Q21004_K230	_	_	Q21004_K230	_LNQNLNDVLVSLEK[GlyGly (K)]QHGSNTFTVK_.4	DVLVSLEKQHGSNTF	O08539_K272_M1	O08539	BIN1	Q21004_K230	O08539	Bin1	K272	BIN1_K272	0.535369	8.77881	0.402166	0.695702	0.819077	-6.47664	0.96777	0.970832	Old / Young	TRUE
O08539_K282_M1	-0.0279087	16.8308	-0.095768	0.925515	0.957453	-7.23736	0.703037	0.948746	Old / Young	TRUE	O08539	_QHGSNTFTVK[GlyGly (K)]AQPSDNAPEK_.4;_QHGSNTFTVK[GlyGly (K)]AQPSDNAPEK_.3	GSNTFTVKAQPSDNA	O08539_K282_M1	O08539	Bin1	_	_	_	_	_QHGSNTFTVK[GlyGly (K)]AQPSDNAPEK_.4;_QHGSNTFTVK[GlyGly (K)]AQPSDNAPEK_.3	GSNTFTVKAQPSDNA	O08539_K282_M1	O08539	BIN1	_	O08539	Bin1	K282	BIN1_K282	1.587	11.7397	3.26364	0.0081022	0.0586783	-2.65626	0.145789	0.833723	Old / Young	TRUE
O08553_K520_M1	-0.698098	16.8308	-1.88989	0.0867867	0.196053	-5.56893	0.28263	0.881539	Old / Young	TRUE	O08553	_TVTPASSAK[GlyGly (K)]TSPAK_.3;_TVTPASSAK[GlyGly (K)]TSPAK_.2	VTPASSAKTSPAKQQ	O08553_K520_M1	O08553	Dpysl2	A0A131MBZ9_K122;A0A131MD22_K87	_	_	A0A131MBZ9_K122;A0A131MD22_K87	_TVTPASSAK[GlyGly (K)]TSPAK_.3;_TVTPASSAK[GlyGly (K)]TSPAK_.2	VTPASSAKTSPAKQQ	O08553_K520_M1	O08553	DPYSL2	A0A131MBZ9_K122;A0A131MD22_K87	O08553	Dpysl2	K520	DPYSL2_K520	0.120514	7.16869	0.281371	0.783944	0.875692	-6.52049	0.984608	0.971316	Old / Young	TRUE
O08709_K209_M1	1.01234	14.8972	5.51755	0.000217548	0.0020328	0.487715	0.0738363	0.660337	Old / Young	TRUE	O08709	_GVFTK[GlyGly (K)]ELPSGK_.2;_GVFTK[GlyGly (K)]ELPSGK_.3	FPKGVFTKELPSGKK	O08709_K209_M1	O08709	Prdx6	_	_	_	_	_GVFTK[GlyGly (K)]ELPSGK_.2;_GVFTK[GlyGly (K)]ELPSGK_.3	FPKGVFTKELPSGKK	O08709_K209_M1	O08709	PRDX6	_	O08709	Prdx6	K209	PRDX6_K209	0.277917	16.1914	0.519831	0.614064	0.760861	-6.41955	0.92149	0.969412	Old / Young	TRUE
O08709_K97_M1	0.414662	13.4872	1.62695	0.133468	0.264567	-5.95702	0.776109	0.953347	Old / Young	TRUE	O08709	_DINAYNGETPTEK[GlyGly (K)]LPFPIIDDK_.3	NGETPTEKLPFPIID	O08709_K97_M1	O08709	Prdx6	_	_	_	_	_DINAYNGETPTEK[GlyGly (K)]LPFPIIDDK_.3	NGETPTEKLPFPIID	O08709_K97_M1	O08709	PRDX6	_	O08709	Prdx6	K97	PRDX6_K97	0.157124	9.7132	0.133704	0.896188	0.941625	-6.55327	0.926483	0.969572	Old / Young	TRUE
O08759_K75_M1	0.217362	14.5192	1.13498	0.281729	0.444892	-6.58041	0.924867	0.960555	Old / Young	TRUE	O08759	_ALELYK[GlyGly (K)]INAK_.3;_ALELYK[GlyGly (K)]INAK_.2	IKALELYKINAKLCD	O08759_K75_M1	O08759	Ube3a	_	_	_	_	_ALELYK[GlyGly (K)]INAK_.3;_ALELYK[GlyGly (K)]INAK_.2	IKALELYKINAKLCD	O08759_K75_M1	O08759	UBE3A	_	O08759	Ube3a	K75	UBE3A_K75	0.359281	10.4371	0.376959	0.713781	0.827889	-6.48704	0.977704	0.97112	Old / Young	TRUE
O08808_K494_M1	-0.768573	13.2376	-1.43511	0.180481	0.328333	-6.21815	0.368806	0.906634	Old / Young	TRUE	O08808	_HELQVEMK[GlyGly (K)]K_.3	HELQVEMKKMENDFE	O08808_K494_M1	O08808	Diaph1	_	_	_	_	_HELQVEMK[GlyGly (K)]K_.3	HELQVEMKKMENDFE	O08808_K494_M1	O08808	DIAPH1	_	O08808	Diaph1	K494	DIAPH1_K494	-0.450995	13.7661	-2.17842	0.0533765	0.173197	-4.4708	0.216853	0.88177	Old / Young	TRUE
O09012_K456_M1	-0.59504	12.676	-2.55344	0.0277918	0.0878309	-4.48424	0.183251	0.828325	Old / Young	TRUE	O09012	_YSPAYAHLVAPGEEGATGAGPSK[GlyGly (K)]R_.4	ATGAGPSKRILGSLL	O09012_K456_M1	O09012	Pex5	Q21746_K109	_	_	Q21746_K109	_YSPAYAHLVAPGEEGATGAGPSK[GlyGly (K)]R_.4	ATGAGPSKRILGSLL	O09012_K456_M1	O09012	PEX5	Q21746_K109	O09012	Pex5	K456	PEX5_K456	-2.85361	12.4228	-4.79486	0.000652821	0.0164636	-0.154649	0.0114714	0.36099	Old / Young	TRUE
O09167_K122_M1	-0.165798	14.187	-0.562828	0.585415	0.725176	-7.07227	0.574331	0.937973	Old / Young	TRUE	O09167	_EK[GlyGly (K)]GTWVQLK_.3;_EK[GlyGly (K)]GTWVQLK_.2	KKKEAKEKGTWVQLK	O09167_K122_M1	O09167	Rpl21	Q8IG40_K143;Q8IG41_K194	_	_	Q8IG40_K143;Q8IG41_K194	_EK[GlyGly (K)]GTWVQLK_.3;_EK[GlyGly (K)]GTWVQLK_.2	KKKEAKEKGTWVQLK	O09167_K122_M1	O09167	RPL21	Q8IG40_K143;Q8IG41_K194	O09167	Rpl21	K122	RPL21_K122	-0.903216	11.5865	-1.24815	0.239341	0.430999	-5.7839	0.438226	0.937779	Old / Young	TRUE
O09172_K90_M1	-0.0913431	14.441	-0.478369	0.642231	0.767796	-7.11897	0.596769	0.940166	Old / Young	TRUE	O09172	_INPDEREEMK[GlyGly (K)]VSAK_.3;_INPDEREEM[Oxidation (M)]K[GlyGly (K)]VSAK_.3	PDEREEMKVSAKLFI	O09172_K90_M1	O09172	Gclm	Q966L2_K82;A9CZN9_K96	_	_	Q966L2_K82;A9CZN9_K96	_INPDEREEMK[GlyGly (K)]VSAK_.3;_INPDEREEM[Oxidation (M)]K[GlyGly (K)]VSAK_.3	PDEREEMKVSAKLFI	O09172_K90_M1	O09172	GCLM	Q966L2_K82;A9CZN9_K96	O09172	Gclm	K90	GCLM_K90	-0.0499808	11.6886	-0.146361	0.886434	0.939252	-6.55137	0.817563	0.965657	Old / Young	TRUE
O35226_K122_M1	1.02084	15.7947	4.03147	0.00218733	0.0127089	-1.91481	0.224962	0.855558	Old / Young	TRUE	O35226	_IIAFVGSPVEDNEK[GlyGly (K)]DLVK_.3	SPVEDNEKDLVKLAK	O35226_K122_M1	O35226	Psmd4	_	_	_	_	_IIAFVGSPVEDNEK[GlyGly (K)]DLVK_.3	SPVEDNEKDLVKLAK	O35226_K122_M1	O35226	PSMD4	_	O35226	Psmd4	K122	PSMD4_K122	-0.0726229	14.8262	-0.265542	0.795781	0.885224	-6.52511	0.772137	0.96371	Old / Young	TRUE
O35226_K126_M1	0.0998142	14.2835	0.661867	0.522373	0.674569	-7.00847	0.929485	0.960743	Old / Young	TRUE	O35226	_DLVK[GlyGly (K)]LAK_.2	DNEKDLVKLAKRLKK	O35226_K126_M1	O35226	Psmd4	_	_	_	_	_DLVK[GlyGly (K)]LAK_.2	DNEKDLVKLAKRLKK	O35226_K126_M1	O35226	PSMD4	_	O35226	Psmd4	K126	PSMD4_K126	-0.239244	14.7389	-1.10596	0.293668	0.483985	-5.94216	0.48086	0.942981	Old / Young	TRUE
O35226_K135_M1	0.536951	13.5465	2.82733	0.0172135	0.0615154	-4.0114	0.454345	0.922856	Old / Young	TRUE	O35226	_EK[GlyGly (K)]VNVDIINFGEEEVNTEK_.3	AKRLKKEKVNVDIIN	O35226_K135_M1	O35226	Psmd4	_	_	_	_	_EK[GlyGly (K)]VNVDIINFGEEEVNTEK_.3	AKRLKKEKVNVDIIN	O35226_K135_M1	O35226	PSMD4	_	O35226	Psmd4	K135	PSMD4_K135	1.58878	7.76317	1.3571	0.203465	0.393401	-5.6532	0.608411	0.95439	Old / Young	TRUE
O35226_K364_M1	-0.197222	12.4926	-0.617962	0.549821	0.698089	-7.03793	0.559902	0.936476	Old / Young	TRUE	O35226	_SVMGALASQATK[GlyGly (K)]DGK_.3;_SVM[Oxidation (M)]GALASQATK[GlyGly (K)]DGK_.3	ALASQATKDGKNDKK	O35226_K364_M1	O35226	Psmd4	_	_	_	_	_SVMGALASQATK[GlyGly (K)]DGK_.3;_SVM[Oxidation (M)]GALASQATK[GlyGly (K)]DGK_.3	ALASQATKDGKNDKK	O35226_K364_M1	O35226	PSMD4	_	O35226	Psmd4	K364	PSMD4_K364	0.318961	13.8015	1.36562	0.200861	0.390176	-5.64266	0.60547	0.954178	Old / Young	TRUE
O35226_K40_M1	0.026637	12.2545	0.0597554	0.953477	0.975711	-7.24041	0.748109	0.951685	Old / Young	TRUE	O35226	_LQAQQDAVNIVC[Carbamidomethyl (C)]HSK[GlyGly (K)]TR_.4	VNIVCHSKTRSNPEN	O35226_K40_M1	O35226	Psmd4	_	_	_	_	_LQAQQDAVNIVC[Carbamidomethyl (C)]HSK[GlyGly (K)]TR_.4	VNIVCHSKTRSNPEN	O35226_K40_M1	O35226	PSMD4	_	O35226	Psmd4	K40	PSMD4_K40	0.474858	12.1247	1.59184	0.141326	0.318578	-5.34704	0.529773	0.947972	Old / Young	TRUE
O35226_K74_M1	-0.261716	16.3375	-1.17972	0.264252	0.425822	-6.53041	0.42369	0.917734	Old / Young	TRUE	O35226	_ILSK[GlyGly (K)]LHTVQPK_.3;_ILSK[GlyGly (K)]LHTVQPK_.2	DTGRILSKLHTVQPK	O35226_K74_M1	O35226	Psmd4	K8ESB8_K212;K8F7X2_K212;G5EE94_K401;K8ESI6_K212;A0A061ACS9_K401;G5EBY2_K401;G5EBE2_K401	_	_	K8ESB8_K212;K8F7X2_K212;G5EE94_K401;K8ESI6_K212;A0A061ACS9_K401;G5EBY2_K401;G5EBE2_K401	_ILSK[GlyGly (K)]LHTVQPK_.3;_ILSK[GlyGly (K)]LHTVQPK_.2	DTGRILSKLHTVQPK	O35226_K74_M1	O35226	PSMD4	K8ESB8_K212;K8F7X2_K212;G5EE94_K401;K8ESI6_K212;A0A061ACS9_K401;G5EBY2_K401;G5EBE2_K401	O35226	Psmd4	K74	PSMD4_K74	0.136646	13.5209	0.508952	0.621407	0.766239	-6.42541	0.92576	0.969549	Old / Young	TRUE
O35316_K19_M1	-0.0551461	12.0513	-0.104521	0.918733	0.953486	-7.2364	0.700529	0.948572	Old / Young	TRUE	O35316	_DILK[GlyGly (K)]PSPGK_.2	DFHKDILKPSPGKSP	O35316_K19_M1	O35316	Slc6a6	_	_	_	_	_DILK[GlyGly (K)]PSPGK_.2	DFHKDILKPSPGKSP	O35316_K19_M1	O35316	SLC6A6	_	O35316	Slc6a6	K19	SLC6A6_K19	1.62588	11.2903	2.35273	0.0395358	0.146056	-4.18941	0.315192	0.915542	Old / Young	FALSE
O35381_K99_M1	-1.37442	14.0067	-2.52261	0.0293284	0.0912182	-4.53687	0.187204	0.831339	Old / Young	TRUE	O35381	_HLNLSGNK[GlyGly (K)]IK_.3	HLNLSGNKIKDLSTI	O35381_K99_M1	O35381	Anp32a	O16524_K145	_	_	O16524_K145	_HLNLSGNK[GlyGly (K)]IK_.3	HLNLSGNKIKDLSTI	O35381_K99_M1	O35381	ANP32A	O16524_K145	O35381	Anp32a	K99	ANP32A_K99	-0.0434817	12.7	-0.197586	0.847177	0.915254	-6.54193	0.797954	0.964843	Old / Young	TRUE
O35609_K103_M1	0.229707	13.8857	0.889884	0.393538	0.555561	-6.82636	0.999687	0.963399	Old / Young	TRUE	O35609	_NYGSYSTQASAAAATAELLK[GlyGly (K)]K_.3	AATAELLKKQEELNR	O35609_K103_M1	O35609	Scamp3	_	_	_	_	_NYGSYSTQASAAAATAELLK[GlyGly (K)]K_.3	AATAELLKKQEELNR	O35609_K103_M1	O35609	SCAMP3	_	O35609	Scamp3	K103	SCAMP3_K103	0.223349	13.6056	0.744596	0.473003	0.647165	-6.27276	0.833951	0.966309	Old / Young	TRUE
O54724_K111_M1	-0.0980172	12.7077	-0.334872	0.744342	0.846241	-7.18156	0.635779	0.94363	Old / Young	TRUE	O54724	_AHATTSNTVSK[GlyGly (K)]LLEK_.3	TTSNTVSKLLEKVRK	O54724_K111_M1	O54724	Cavin1	Q18418_K395	_	_	Q18418_K395	_AHATTSNTVSK[GlyGly (K)]LLEK_.3	TTSNTVSKLLEKVRK	O54724_K111_M1	O54724	CAVIN1	Q18418_K395	O54724	Cavin1	K111	CAVIN1_K111	-0.693504	11.5305	-0.659957	0.523626	0.687476	-6.33368	0.628029	0.955751	Old / Young	TRUE
O54946_K20_M1	0.046492	11.6332	0.178507	0.861735	0.922418	-7.22501	0.783123	0.953745	Old / Young	TRUE	O54946	_HASPEDIK[GlyGly (K)]K_.3	HASPEDIKKAYRKQA	O54946_K20_M1	O54946	Dnajb6	Q22138_K41	_	_	Q22138_K41	_HASPEDIK[GlyGly (K)]K_.3	HASPEDIKKAYRKQA	O54946_K20_M1	O54946	DNAJB6	Q22138_K41	O54946	Dnajb6	K20	DNAJB6_K20	-1.47311	8.99694	-2.24181	0.0478741	0.162849	-4.36928	0.205417	0.876005	Old / Young	TRUE
O54946_K29_M1	0.784285	15.32	4.11912	0.00189299	0.0113976	-1.76554	0.212285	0.848242	Old / Young	TRUE	O54946	_QALK[GlyGly (K)]WHPDK_.3	AYRKQALKWHPDKNP	O54946_K29_M1	O54946	Dnajb6	O45502_K32	_	_	O45502_K32	_QALK[GlyGly (K)]WHPDK_.3	AYRKQALKWHPDKNP	O54946_K29_M1	O54946	DNAJB6	O45502_K32	O54946	Dnajb6	K29	DNAJB6_K29	-0.91788	12.1123	-2.35045	0.0396924	0.146342	-4.19314	0.18685	0.865343	Old / Young	TRUE
O54946_K60_M1	0.0756279	16.8244	0.448522	0.662927	0.78407	-7.13375	0.864284	0.957906	Old / Young	TRUE	O54946	_QVAEAYEVLSDAK[GlyGly (K)]K_.3;_QVAEAYEVLSDAK[GlyGly (K)]K_.2	YEVLSDAKKRDIYDK	O54946_K60_M1	O54946	Dnajb6	O45502_K59	_	_	O45502_K59	_QVAEAYEVLSDAK[GlyGly (K)]K_.3;_QVAEAYEVLSDAK[GlyGly (K)]K_.2	YEVLSDAKKRDIYDK	O54946_K60_M1	O54946	DNAJB6	O45502_K59	O54946	Dnajb6	K60	DNAJB6_K60	-0.147948	15.8587	-0.469397	0.648471	0.786451	-6.44573	0.696295	0.959916	Old / Young	TRUE
O54965_K273_M1	0.523667	15.3092	1.02725	0.327476	0.490873	-6.69452	0.957985	0.961866	Old / Young	TRUE	O54965	_C[Carbamidomethyl (C)]VDPWLTK[GlyGly (K)]TK_.2;_C[Carbamidomethyl (C)]VDPWLTK[GlyGly (K)]TK_.3	CVDPWLTKTKKTCPV	O54965_K273_M1	O54965	Rnf13	Q9N4I6_K177;A0A4V0IMP7_K175;A0A4V6Z7Z0_K154;A0A4V0IMW1_K156;A0A4V0IJT2_K140	_	_	Q9N4I6_K177;A0A4V0IMP7_K175;A0A4V6Z7Z0_K154;A0A4V0IMW1_K156;A0A4V0IJT2_K140	_C[Carbamidomethyl (C)]VDPWLTK[GlyGly (K)]TK_.2;_C[Carbamidomethyl (C)]VDPWLTK[GlyGly (K)]TK_.3	CVDPWLTKTKKTCPV	O54965_K273_M1	O54965	RNF13	Q9N4I6_K177;A0A4V0IMP7_K175;A0A4V6Z7Z0_K154;A0A4V0IMW1_K156;A0A4V0IJT2_K140	O54965	Rnf13	K273	RNF13_K273	0.543932	12.1107	1.67612	0.12347	0.293837	-5.22987	0.502855	0.945339	Old / Young	FALSE
O55022_K102_M1	-0.523884	14.2431	-1.19884	0.257048	0.418115	-6.50858	0.419421	0.916966	Old / Young	TRUE	O55022	_VFDVTK[GlyGly (K)]GR_.2	GKVFDVTKGRKFYGP	O55022_K102_M1	O55022	Pgrmc1	O01816_K37	_	_	O01816_K37	_VFDVTK[GlyGly (K)]GR_.2	GKVFDVTKGRKFYGP	O55022_K102_M1	O55022	PGRMC1	O01816_K37	O55022	Pgrmc1	K102	PGRMC1_K102	-0.581142	15.9156	-2.52194	0.0294716	0.12183	-3.91048	0.160108	0.846308	Old / Young	TRUE
O55022_K105_M1	-0.306143	15.5148	-1.53912	0.153466	0.291674	-6.07914	0.347783	0.901546	Old / Young	TRUE	O55022	_K[GlyGly (K)]FYGPEGPYGVFAGR_.3	FDVTKGRKFYGPEGP	O55022_K105_M1	O55022	Pgrmc1	_	_	_	_	_K[GlyGly (K)]FYGPEGPYGVFAGR_.3	FDVTKGRKFYGPEGP	O55022_K105_M1	O55022	PGRMC1	_	O55022	Pgrmc1	K105	PGRMC1_K105	-0.494048	16.9579	-1.57696	0.144705	0.322133	-5.36736	0.348401	0.922973	Old / Young	TRUE
O55128_K74_M1	-0.782491	15.2619	-3.2638	0.00804452	0.0350083	-3.24753	0.108433	0.740599	Old / Young	TRUE	O55128	_ELTSLVK[GlyGly (K)]EVYPEAR_.3	KELTSLVKEVYPEAR	O55128_K74_M1	O55128	Sap18	_	_	_	_	_ELTSLVK[GlyGly (K)]EVYPEAR_.3	KELTSLVKEVYPEAR	O55128_K74_M1	O55128	SAP18	_	O55128	Sap18	K74	SAP18_K74	-0.288915	13.3023	-0.548623	0.594844	0.744999	-6.40347	0.667573	0.958263	Old / Young	TRUE
O55131_K234_M1	0.1824	16.4327	0.827327	0.426527	0.587716	-6.88103	0.980404	0.962706	Old / Young	TRUE	O55131	_IYEFPETDDEEENK[GlyGly (K)]LVK_.3	TDDEEENKLVKKIKD	O55131_K234_M1	O55131	Septin7	Q9U334_K235	_	_	Q9U334_K235	_IYEFPETDDEEENK[GlyGly (K)]LVK_.3	TDDEEENKLVKKIKD	O55131_K234_M1	O55131	SEPTIN7	Q9U334_K235	O55131	Septin7	K234	SEPTIN7_K234	-1.48938	7.55756	-1.22626	0.247136	0.438307	-5.80919	0.444643	0.938622	Old / Young	TRUE
O55131_K325_M1	1.15985	11.5379	4.80164	0.000636267	0.00483585	-0.633487	0.130785	0.774954	Old / Young	TRUE	O55131	_LAAVTYNGVDNNK[GlyGly (K)]NK_.3	YNGVDNNKNKGQLTK	O55131_K325_M1	O55131	Septin7	_	_	_	_	_LAAVTYNGVDNNK[GlyGly (K)]NK_.3	YNGVDNNKNKGQLTK	O55131_K325_M1	O55131	SEPTIN7	_	O55131	Septin7	K325	SEPTIN7_K325	-0.558292	7.52585	-0.989611	0.344826	0.535143	-6.06039	0.51736	0.94679	Old / Young	TRUE
O55131_K372_M1	0.473964	12.9596	1.45928	0.173864	0.319663	-6.18641	0.826177	0.95605	Old / Young	TRUE	O55131	_LK[GlyGly (K)]DSEAELQR_.3	KEKVQKLKDSEAELQ	O55131_K372_M1	O55131	Septin7	_	_	_	_	_LK[GlyGly (K)]DSEAELQR_.3	KEKVQKLKDSEAELQ	O55131_K372_M1	O55131	SEPTIN7	_	O55131	Septin7	K372	SEPTIN7_K372	0.822225	10.3861	1.00863	0.336041	0.525422	-6.04179	0.733764	0.961884	Old / Young	TRUE
O55131_K394_M1	0.20769	15.3344	1.05388	0.315676	0.480527	-6.66716	0.949788	0.96155	Old / Young	TRUE	O55131	_NLEAQHK[GlyGly (K)]ELEEK_.3;_NLEAQHK[GlyGly (K)]ELEEK_.2	KNLEAQHKELEEKRR	O55131_K394_M1	O55131	Septin7	G5ECP7_K910	_	_	G5ECP7_K910	_NLEAQHK[GlyGly (K)]ELEEK_.3;_NLEAQHK[GlyGly (K)]ELEEK_.2	KNLEAQHKELEEKRR	O55131_K394_M1	O55131	SEPTIN7	G5ECP7_K910	O55131	Septin7	K394	SEPTIN7_K394	1.62126	9.08496	2.99102	0.0130024	0.0756632	-3.11983	0.18689	0.865368	Old / Young	TRUE
O55234_K91_M1	-0.051948	17.7792	-0.369832	0.718887	0.827804	-7.16829	0.626176	0.942815	Old / Young	TRUE	O55234	_ATAGAYIASQTVK[GlyGly (K)]K_.3;_ATAGAYIASQTVK[GlyGly (K)]K_.2	YIASQTVKKVIEINP	O55234_K91_M1	O55234	Psmb5	_	_	_	_	_ATAGAYIASQTVK[GlyGly (K)]K_.3;_ATAGAYIASQTVK[GlyGly (K)]K_.2	YIASQTVKKVIEINP	O55234_K91_M1	O55234	PSMB5	_	O55234	Psmb5	K91	PSMB5_K91	0.514971	12.3818	1.4161	0.185989	0.37089	-5.57927	0.588165	0.952894	Old / Young	TRUE
O70133_K1050_M1	0.0904356	14.0602	0.342697	0.738615	0.841764	-7.1787	0.832254	0.956357	Old / Young	TRUE	O70133	_YPSPFFVFGEK[GlyGly (K)]IR_.3	PFFVFGEKIRTRAIS	O70133_K1050_M1	O70133	Dhx9	A0A486WUJ5_K1063	_	_	A0A486WUJ5_K1063	_YPSPFFVFGEK[GlyGly (K)]IR_.3	PFFVFGEKIRTRAIS	O70133_K1050_M1	O70133	DHX9	A0A486WUJ5_K1063	O70133	Dhx9	K1050	DHX9_K1050	2.58547	9.05163	2.83157	0.0171707	0.0873624	-3.39039	0.214594	0.880674	Old / Young	TRUE
O70133_K859_M1	-0.115113	14.734	-0.812732	0.434484	0.594317	-6.89329	0.510383	0.93074	Old / Young	TRUE	O70133	_ILAK[GlyGly (K)]LPIEPR_.3	PLGRILAKLPIEPRF	O70133_K859_M1	O70133	Dhx9	U4PRA5_K571	_	_	U4PRA5_K571	_ILAK[GlyGly (K)]LPIEPR_.3	PLGRILAKLPIEPRF	O70133_K859_M1	O70133	DHX9	U4PRA5_K571	O70133	Dhx9	K859	DHX9_K859	1.06144	8.64953	1.18136	0.263767	0.454474	-5.86004	0.670481	0.958437	Old / Young	TRUE
O70161_K97_M1	-0.520887	15.8409	-2.62061	0.0247143	0.0804614	-4.3691	0.174857	0.821554	Old / Young	TRUE	O70161	_GAIQLGIGYTVGNLSSK[GlyGly (K)]PER_.3	TVGNLSSKPERDVLM	O70161_K97_M1	O70161	Pip5k1c	_	_	_	_	_GAIQLGIGYTVGNLSSK[GlyGly (K)]PER_.3	TVGNLSSKPERDVLM	O70161_K97_M1	O70161	PIP5K1C	_	O70161	Pip5k1c	K97	PIP5K1C_K97	1.7607	12.7131	2.78692	0.0185624	0.0919783	-3.46591	0.222855	0.884588	Old / Young	FALSE
O70200_K76_M1	0.653244	12.9555	1.54294	0.152545	0.290873	-6.07392	0.801095	0.954736	Old / Young	TRUE	O70200	_M[Oxidation (M)]LEK[GlyGly (K)]LGVPK_.2	SLKRMLEKLGVPKTH	O70200_K76_M1	O70200	Aif1	Q8I0Z7_K88;Q9U2A6_K572;A8XMZ5_K64	_	_	Q8I0Z7_K88;Q9U2A6_K572;A8XMZ5_K64	_M[Oxidation (M)]LEK[GlyGly (K)]LGVPK_.2	SLKRMLEKLGVPKTH	O70200_K76_M1	O70200	AIF1	Q8I0Z7_K88;Q9U2A6_K572;A8XMZ5_K64	O70200	Aif1	K76	AIF1_K76									Old / Young	FALSE
O70200_K76_M1	0.653244	12.9555	1.54294	0.152545	0.290873	-6.07392	0.801095	0.954736	Old / Young	TRUE	O70200	_M[Oxidation (M)]LEK[GlyGly (K)]LGVPK_.2	SLKRMLEKLGVPKTH	O70200_K76_M1	O70200	Aif1	Q8I0Z7_K88;Q9U2A6_K572;A8XMZ5_K64	_	_	Q8I0Z7_K88;Q9U2A6_K572;A8XMZ5_K64	_M[Oxidation (M)]LEK[GlyGly (K)]LGVPK_.2	SLKRMLEKLGVPKTH	O70200_K76_M1	O70200	AIF1	Q8I0Z7_K88;Q9U2A6_K572;A8XMZ5_K64	O70200	Aif1	K76	AIF1_K76									Old / Young	TRUE
O70251_K78_M1	-0.152442	10.8292	-0.313811	0.759835	0.854889	-7.18893	0.641594	0.944112	Old / Young	TRUE	O70251	_SLGK[GlyGly (K)]YGPSSVEDTTGSGAADAK_.3	GVKKSLGKYGPSSVE	O70251_K78_M1	O70251	Eef1b2	_	_	_	_	_SLGK[GlyGly (K)]YGPSSVEDTTGSGAADAK_.3	GVKKSLGKYGPSSVE	O70251_K78_M1	O70251	EEF1B2	_	O70251	Eef1b2	K78	EEF1B2_K78	-0.406592	14.4745	-1.88492	0.0876621	0.232424	-4.92564	0.275762	0.904618	Old / Young	TRUE
O70492_K119_M1	0.31842	13.3446	1.09085	0.299835	0.464104	-6.62825	0.93842	0.961102	Old / Young	TRUE	O70492	_K[GlyGly (K)]QGLEQFINK_.3;_K[GlyGly (K)]QGLEQFINK_.2	DNFIEERKQGLEQFI	O70492_K119_M1	O70492	Snx3	A0A061AD14_K92	_	_	A0A061AD14_K92	_K[GlyGly (K)]QGLEQFINK_.3;_K[GlyGly (K)]QGLEQFINK_.2	DNFIEERKQGLEQFI	O70492_K119_M1	O70492	SNX3	A0A061AD14_K92	O70492	Snx3	K119	SNX3_K119	-2.33206	13.197	-4.93175	0.000529059	0.0149857	0.0546025	0.00944111	0.33655	Old / Young	TRUE
O70492_K95_M1	0.85379	15.4202	4.33709	0.00132721	0.00859006	-1.39792	0.183017	0.828143	Old / Young	TRUE	O70492	_VVVPPLPGK[GlyGly (K)]AFLR_.3	VVPPLPGKAFLRHVP	O70492_K95_M1	O70492	Snx3	Q9XW41_K95	_	_	Q9XW41_K95	_VVVPPLPGK[GlyGly (K)]AFLR_.3	VVPPLPGKAFLRHVP	O70492_K95_M1	O70492	SNX3	Q9XW41_K95	O70492	Snx3	K95	SNX3_K95	-2.18095	13.7228	-6.06727	0.000102518	0.00813235	1.67972	0.00159491	0.141661	Old / Young	TRUE
O88342_K104_M1	1.55133	13.2385	7.02403	2.8641e-05	0.000421991	2.61236	0.0178029	0.319147	Old / Young	TRUE	O88342	_YEYQPFAGK[GlyGly (K)]IK_.3;_YEYQPFAGK[GlyGly (K)]IK_.2	EYQPFAGKIKDIAWT	O88342_K104_M1	O88342	Wdr1	_	_	_	_	_YEYQPFAGK[GlyGly (K)]IK_.3;_YEYQPFAGK[GlyGly (K)]IK_.2	EYQPFAGKIKDIAWT	O88342_K104_M1	O88342	WDR1	_	O88342	Wdr1	K104	WDR1_K104	1.91723	8.27704	2.48178	0.0316043	0.126925	-3.9771	0.285445	0.907554	Old / Young	TRUE
O88384_K13_M1	0.162005	18.4069	0.571699	0.579605	0.721083	-7.06695	0.901845	0.959588	Old / Young	TRUE	O88384	_[Acetyl (Protein N-term)]AASAASSEHFEK[GlyGly (K)]LHEIFR_.4;_[Acetyl (Protein N-term)]AASAASSEHFEK[GlyGly (K)]LHEIFR_.3	ASSEHFEKLHEIFRG	O88384_K13_M1	O88384	Vti1b	_	_	_	_	_[Acetyl (Protein N-term)]AASAASSEHFEK[GlyGly (K)]LHEIFR_.4;_[Acetyl (Protein N-term)]AASAASSEHFEK[GlyGly (K)]LHEIFR_.3	ASSEHFEKLHEIFRG	O88384_K13_M1	O88384	VTI1B	_	O88384	Vti1b	K13	VTI1B_K13	0.678171	15.1586	2.18508	0.052771	0.171927	-4.46018	0.35677	0.924643	Old / Young	TRUE
O88502_K264_M1	0.534356	14.2115	3.62687	0.0043129	0.0212001	-2.61274	0.29046	0.884363	Old / Young	TRUE	O88502	_ELAQVPINEK[GlyGly (K)]K_.3;_ELAQVPINEK[GlyGly (K)]K_.2	AQVPINEKKGDLLDA	O88502_K264_M1	O88502	Pde8a	_	_	_	_	_ELAQVPINEK[GlyGly (K)]K_.3;_ELAQVPINEK[GlyGly (K)]K_.2	AQVPINEKKGDLLDA	O88502_K264_M1	O88502	PDE8A	_	O88502	Pde8a	K264	PDE8A_K264	1.1581	11.7812	3.31849	0.00737076	0.0562084	-2.56311	0.138427	0.826414	Old / Young	FALSE
O88543_K281_M1	0.47449	14.4708	2.38628	0.0371844	0.108051	-4.76761	0.563413	0.936847	Old / Young	TRUE	O88543	_NLVSK[GlyGly (K)]HSETFTR_.3	ELRNLVSKHSETFTR	O88543_K281_M1	O88543	Cops3	_	_	_	_	_NLVSK[GlyGly (K)]HSETFTR_.3	ELRNLVSKHSETFTR	O88543_K281_M1	O88543	COPS3	_	O88543	Cops3	K281	COPS3_K281	-0.301635	9.8152	-0.609365	0.555358	0.716105	-6.36688	0.645875	0.956921	Old / Young	TRUE
O88685_K149_M1	-0.275503	15.0628	-1.15768	0.272751	0.434971	-6.55522	0.42864	0.918607	Old / Young	TRUE	O88685	_LK[GlyGly (K)]PGDLVGVNK_.3	LVDAEKLKPGDLVGV	O88685_K149_M1	O88685	Psmc3	_	_	_	_	_LK[GlyGly (K)]PGDLVGVNK_.3	LVDAEKLKPGDLVGV	O88685_K149_M1	O88685	PSMC3	_	O88685	Psmc3	K149	PSMC3_K149	-0.262422	18.9009	-1.03113	0.325861	0.514907	-6.01942	0.504173	0.945474	Old / Young	TRUE
O88685_K176_M1	0.502823	13.0582	2.31722	0.0419136	0.1178	-4.8831	0.581567	0.938698	Old / Young	TRUE	O88685	_VK[GlyGly (K)]AM[Oxidation (M)]EVDERPTEQYSDIGGLDK_.4;_VK[GlyGly (K)]AM[Oxidation (M)]EVDERPTEQYSDIGGLDK_.3	TEYDSRVKAMEVDER	O88685_K176_M1	O88685	Psmc3	_	_	_	_	_VK[GlyGly (K)]AM[Oxidation (M)]EVDERPTEQYSDIGGLDK_.4;_VK[GlyGly (K)]AM[Oxidation (M)]EVDERPTEQYSDIGGLDK_.3	TEYDSRVKAMEVDER	O88685_K176_M1	O88685	PSMC3	_	O88685	Psmc3	K176	PSMC3_K176	-0.247765	15.869	-1.01043	0.335214	0.524484	-6.04001	0.510723	0.946135	Old / Young	TRUE
O88685_K19_M1	0.401244	15.3411	2.17229	0.0538043	0.140455	-5.12182	0.620532	0.942325	Old / Young	TRUE	O88685	_QEK[GlyGly (K)]MATVWDEAEQDGIGEEVLK_.3;_QEK[GlyGly (K)]M[Oxidation (M)]ATVWDEAEQDGIGEEVLK_.3	SPVTRQEKMATVWDE	O88685_K19_M1	O88685	Psmc3	_	_	_	_	_QEK[GlyGly (K)]MATVWDEAEQDGIGEEVLK_.3;_QEK[GlyGly (K)]M[Oxidation (M)]ATVWDEAEQDGIGEEVLK_.3	SPVTRQEKMATVWDE	O88685_K19_M1	O88685	PSMC3	_	O88685	Psmc3	K19	PSMC3_K19	-0.332505	15.4714	-1.20606	0.254509	0.445836	-5.83224	0.450613	0.939386	Old / Young	TRUE
O88685_K279_M1	-3.43195e-05	16.5353	-0.000237534	0.999815	0.999815	-7.24235	0.73061	0.950585	Old / Young	TRUE	O88685	_DAFALAK[GlyGly (K)]EK_.2	RDAFALAKEKAPSII	O88685_K279_M1	O88685	Psmc3	P91025_K273	_	_	P91025_K273	_DAFALAK[GlyGly (K)]EK_.2	RDAFALAKEKAPSII	O88685_K279_M1	O88685	PSMC3	P91025_K273	O88685	Psmc3	K279	PSMC3_K279	-0.470983	19.0796	-1.84043	0.0943793	0.243143	-4.99199	0.285565	0.90759	Old / Young	TRUE
O88685_K73_M1	-0.502673	14.0828	-0.89841	0.389183	0.552302	-6.81864	0.489348	0.927977	Old / Young	TRUE	O88685	_VTHELQAMK[GlyGly (K)]DK_.3;_VTHELQAM[Oxidation (M)]K[GlyGly (K)]DK_.3	THELQAMKDKIKENS	O88685_K73_M1	O88685	Psmc3	_	_	_	_	_VTHELQAMK[GlyGly (K)]DK_.3;_VTHELQAM[Oxidation (M)]K[GlyGly (K)]DK_.3	THELQAMKDKIKENS	O88685_K73_M1	O88685	PSMC3	_	O88685	Psmc3	K73	PSMC3_K73	-0.13417	11.646	-0.46817	0.64932	0.786692	-6.44633	0.696743	0.95994	Old / Young	TRUE
O88738_K2293_M1	0.0367806	15.5193	0.213297	0.835196	0.908699	-7.21761	0.793469	0.954321	Old / Young	TRUE	O88738	_GSSYK[GlyGly (K)]LLVEQAK_.3;_GSSYK[GlyGly (K)]LLVEQAK_.2	SNKGSSYKLLVEQAK	O88738_K2293_M1	O88738	Birc6	_	_	_	_	_GSSYK[GlyGly (K)]LLVEQAK_.3;_GSSYK[GlyGly (K)]LLVEQAK_.2	SNKGSSYKLLVEQAK	O88738_K2293_M1	O88738	BIRC6	_	O88738	Birc6	K2293	BIRC6_K2293	1.1525	15.695	1.76219	0.107349	0.266842	-5.10673	0.47613	0.942447	Old / Young	TRUE
O88746_K385_M1	0.663541	15.128	4.46767	0.00107617	0.00728185	-1.18032	0.166979	0.814696	Old / Young	TRUE	O88746	_GVK[GlyGly (K)]YEAPQTTDGLAGALDAR_.3	ADQRKGVKYEAPQTT	O88746_K385_M1	O88746	Tom1	_	_	_	_	_GVK[GlyGly (K)]YEAPQTTDGLAGALDAR_.3	ADQRKGVKYEAPQTT	O88746_K385_M1	O88746	TOM1	_	O88746	Tom1	K385	TOM1_K385	0.307934	12.9854	0.534148	0.604467	0.753098	-6.41166	0.915874	0.96923	Old / Young	TRUE
O88876_K142_M1	0.605527	15.2759	0.846345	0.416306	0.577134	-6.86478	0.986265	0.962919	Old / Young	FALSE	O88876	_SLMDSDDDALLK[GlyGly (K)]SQHVNTLGQFWTTK_.4;_SLM[Oxidation (M)]DSDDDALLK[GlyGly (K)]SQHVNTLGQFWTTK_.4	SDDDALLKSQHVNTL	O88876_K142_M1	O88876	Dhrs3	Q22392_K142	_	_	Q22392_K142	_SLMDSDDDALLK[GlyGly (K)]SQHVNTLGQFWTTK_.4;_SLM[Oxidation (M)]DSDDDALLK[GlyGly (K)]SQHVNTLGQFWTTK_.4	SDDDALLKSQHVNTL	O88876_K142_M1	O88876	DHRS3	Q22392_K142	O88876	Dhrs3	K142	DHRS3_K142	-0.138769	12.3699	-0.378995	0.712314	0.826954	-6.48622	0.729606	0.961676	Old / Young	TRUE
O88983_K146_M1	0.753058	14.6311	4.34083	0.00131922	0.00856404	-1.39166	0.182542	0.827773	Old / Young	TRUE	O88983	_QQQQK[GlyGly (K)]IIQEQDAGLDALSSIISR_.3	EIRQQQQKIIQEQDA	O88983_K146_M1	O88983	Stx8	C1P640_K2323	_	_	C1P640_K2323	_QQQQK[GlyGly (K)]IIQEQDAGLDALSSIISR_.3	EIRQQQQKIIQEQDA	O88983_K146_M1	O88983	STX8	C1P640_K2323	O88983	Stx8	K146	STX8_K146	2.33144	9.84516	3.50093	0.00539012	0.0479107	-2.2542	0.115988	0.799564	Old / Young	TRUE	STX8_K146
O89051_K13_M1	-0.523429	21.4708	-3.10573	0.0105857	0.0431118	-3.52475	0.12254	0.763395	Old / Young	TRUE	O89051	_VTFNSALAQK[GlyGly (K)]EAK_.3;_VTFNSALAQK[GlyGly (K)]EAK_.2;_VKVTFNSALAQK[GlyGly (K)]EAK_.3	FNSALAQKEAKKDEP	O89051_K13_M1	O89051	Itm2b	_	_	_	_	_VTFNSALAQK[GlyGly (K)]EAK_.3;_VTFNSALAQK[GlyGly (K)]EAK_.2;_VKVTFNSALAQK[GlyGly (K)]EAK_.3	FNSALAQKEAKKDEP	O89051_K13_M1	O89051	ITM2B	_	O89051	Itm2b	K13	ITM2B_K13	0.278219	19.4605	1.1846	0.262535	0.453393	-5.85642	0.669313	0.958367	Old / Young	FALSE
P00493_K151_M1	-0.00351782	18.8151	-0.0132439	0.989682	0.994289	-7.24226	0.726835	0.950341	Old / Young	TRUE	P00493	_TM[Oxidation (M)]QTLLSLVK[GlyGly (K)]QYSPK_.3;_TMQTLLSLVK[GlyGly (K)]QYSPK_.3	QTLLSLVKQYSPKMV	P00493_K151_M1	P00493	Hprt	A0A1C3NSJ3_K973;A0A1C3NSI0_K980;A0A1C3NSH2_K1309;A0A1C3NSL4_K1306;A0A1C3NSN5_K1324;G5EDN9_K1327	_	_	A0A1C3NSJ3_K973;A0A1C3NSI0_K980;A0A1C3NSH2_K1309;A0A1C3NSL4_K1306;A0A1C3NSN5_K1324;G5EDN9_K1327	_TM[Oxidation (M)]QTLLSLVK[GlyGly (K)]QYSPK_.3;_TMQTLLSLVK[GlyGly (K)]QYSPK_.3	QTLLSLVKQYSPKMV	P00493_K151_M1	P00493	HPRT	A0A1C3NSJ3_K973;A0A1C3NSI0_K980;A0A1C3NSH2_K1309;A0A1C3NSL4_K1306;A0A1C3NSN5_K1324;G5EDN9_K1327	P00493	Hprt	K151	HPRT_K151	3.71318	11.0442	4.88866	0.000565081	0.0155854	-0.0109545	0.0239665	0.489733	Old / Young	TRUE
P00920_K18_M1	1.93408	12.8871	4.49787	0.00102556	0.0070164	-1.13028	0.163425	0.811426	Old / Young	TRUE	P00920	_HNGPENWHK[GlyGly (K)]DFPIANGDR_.4	NGPENWHKDFPIANG	P00920_K18_M1	P00920	Car2	_	_	_	_	_HNGPENWHK[GlyGly (K)]DFPIANGDR_.4	NGPENWHKDFPIANG	P00920_K18_M1	P00920	CAR2	_	P00920	Car2	K18	CAR2_K18	-1.49408	9.07033	-2.65148	0.023514	0.105252	-3.69407	0.141907	0.829947	Old / Young	TRUE
P00920_K53_M1	0.913295	16.9024	4.67849	0.000770919	0.00565035	-0.833441	0.143349	0.790547	Old / Young	TRUE	P00920	_QSPVDIDTATAQHDPALQPLLISYDK[GlyGly (K)]AASK_.4	PLLISYDKAASKSIV	P00920_K53_M1	P00920	Car2	O45775_K91	_	_	O45775_K91	_QSPVDIDTATAQHDPALQPLLISYDK[GlyGly (K)]AASK_.4	PLLISYDKAASKSIV	P00920_K53_M1	P00920	CAR2	O45775_K91	P00920	Car2	K53	CAR2_K53	-0.8409	11.3622	-1.20552	0.254712	0.445836	-5.83286	0.450776	0.939406	Old / Young	TRUE
P01897_K340_M1;P01899_K340_M1	2.14017	15.3317	8.37775	5.86374e-06	0.000134086	4.27034	0.003819	0.0913664	Old / Young	FALSE	P01897;P01899	_NTGGK[GlyGly (K)]GGDYALAPGSQSSEMSLR_.3;_NTGGK[GlyGly (K)]GGDYALAPGSQSSEM[Oxidation (M)]SLR_.3	RRRNTGGKGGDYALA	P01897_K340_M1;P01899_K340_M1	P01897;P01899	H2-D1	_	_	_	_	_NTGGK[GlyGly (K)]GGDYALAPGSQSSEMSLR_.3;_NTGGK[GlyGly (K)]GGDYALAPGSQSSEM[Oxidation (M)]SLR_.3	RRRNTGGKGGDYALA	P01897_K340_M1;P01899_K340_M1	P01897;P01899	H2-D1	_	P01897;P01899	H2-D1	K340	H2-D1_K340	0.949802	13.2573	2.56513	0.0273354	0.116385	-3.83855	0.267275	0.901886	Old / Young	TRUE
P01942_K12_M1	-0.366788	16.3661	-1.13655	0.281097	0.444385	-6.57867	0.433416	0.919431	Old / Young	TRUE	P01942	_SNIK[GlyGly (K)]AAWGK_.2;_SNIK[GlyGly (K)]AAWGK_.3	GEDKSNIKAAWGKIG	P01942_K12_M1	P01942	Hba-a1	_	_	_	_	_SNIK[GlyGly (K)]AAWGK_.2;_SNIK[GlyGly (K)]AAWGK_.3	GEDKSNIKAAWGKIG	P01942_K12_M1	P01942	HBA-A1	_	P01942	Hba-a1	K12	HBA-A1_K12	-0.452676	18.6757	-1.1846	0.262535	0.453393	-5.85641	0.457005	0.940183	Old / Young	TRUE
P01942_K17_M1	-0.272661	14.9236	-0.945844	0.36557	0.528521	-6.77457	0.477907	0.92638	Old / Young	TRUE	P01942	_AAWGK[GlyGly (K)]IGGHGAEYGAEALER_.3	NIKAAWGKIGGHGAE	P01942_K17_M1	P01942	Hba-a1	_	_	_	_	_AAWGK[GlyGly (K)]IGGHGAEYGAEALER_.3	NIKAAWGKIGGHGAE	P01942_K17_M1	P01942	HBA-A1	_	P01942	Hba-a1	K17	HBA-A1_K17	-0.382852	17.2019	-0.955354	0.361075	0.548818	-6.09315	0.528374	0.947841	Old / Young	TRUE
P01942_K41_M1	-0.318266	18.4753	-1.47687	0.169179	0.314128	-6.1631	0.360272	0.904634	Old / Young	TRUE	P01942	_MFASFPTTK[GlyGly (K)]TYFPHFDVSHGSAQVK_.4;_M[Oxidation (M)]FASFPTTK[GlyGly (K)]TYFPHFDVSHGSAQVK_.4;_M[Oxidation (M)]FASFPTTK[GlyGly (K)]TYFPHFDVSHGSAQVK_.5;_MFASFPTTK[GlyGly (K)]TYFPHFDVSHGSAQVK_.5;_M[Oxidation (M)]FASFPTTK[GlyGly (K)]TYFPHFDVSHGSAQVK_.3	FASFPTTKTYFPHFD	P01942_K41_M1	P01942	Hba-a1	Q52GY8_K165	_	_	Q52GY8_K165	_MFASFPTTK[GlyGly (K)]TYFPHFDVSHGSAQVK_.4;_M[Oxidation (M)]FASFPTTK[GlyGly (K)]TYFPHFDVSHGSAQVK_.4;_M[Oxidation (M)]FASFPTTK[GlyGly (K)]TYFPHFDVSHGSAQVK_.5;_MFASFPTTK[GlyGly (K)]TYFPHFDVSHGSAQVK_.5;_M[Oxidation (M)]FASFPTTK[GlyGly (K)]TYFPHFDVSHGSAQVK_.3	FASFPTTKTYFPHFD	P01942_K41_M1	P01942	HBA-A1	Q52GY8_K165	P01942	Hba-a1	K41	HBA-A1_K41	-0.292441	18.0299	-0.785644	0.449602	0.626936	-6.24084	0.584641	0.952623	Old / Young	TRUE
P01942_K57_M1	0.0663241	16.0372	0.165093	0.872018	0.928896	-7.22752	0.779145	0.95352	Old / Young	TRUE	P01942	_TYFPHFDVSHGSAQVK[GlyGly (K)]GHGK_.4;_TYFPHFDVSHGSAQVK[GlyGly (K)]GHGK_.5;_TYFPHFDVSHGSAQVK[GlyGly (K)]GHGK_.3	SHGSAQVKGHGKKVA	P01942_K57_M1	P01942	Hba-a1	Q52GY8_K181	_	_	Q52GY8_K181	_TYFPHFDVSHGSAQVK[GlyGly (K)]GHGK_.4;_TYFPHFDVSHGSAQVK[GlyGly (K)]GHGK_.5;_TYFPHFDVSHGSAQVK[GlyGly (K)]GHGK_.3	SHGSAQVKGHGKKVA	P01942_K57_M1	P01942	HBA-A1	Q52GY8_K181	P01942	Hba-a1	K57	HBA-A1_K57	-0.27441	16.3297	-0.790306	0.446993	0.624458	-6.23712	0.583058	0.952501	Old / Young	TRUE
P01942_K8_M1	-0.53432	17.5237	-2.06625	0.0644828	0.160168	-5.2928	0.253217	0.869573	Old / Young	TRUE	P01942	_VLSGEDK[GlyGly (K)]SNIK_.3;_VLSGEDK[GlyGly (K)]SNIK_.2	MVLSGEDKSNIKAAW	P01942_K8_M1	P01942	Hba-a1	Q7YZV1_K12	_	_	Q7YZV1_K12	_VLSGEDK[GlyGly (K)]SNIK_.3;_VLSGEDK[GlyGly (K)]SNIK_.2	MVLSGEDKSNIKAAW	P01942_K8_M1	P01942	HBA-A1	Q7YZV1_K12	P01942	Hba-a1	K8	HBA-A1_K8	-0.20905	17.2426	-0.521333	0.613054	0.760438	-6.41873	0.677414	0.958844	Old / Young	TRUE
P02088_K60_M1	-0.420683	17.0686	-2.53913	0.0284949	0.0892041	-4.50868	0.185078	0.829731	Old / Young	TRUE	P02088	_YFDSFGDLSSASAIM[Oxidation (M)]GNAK[GlyGly (K)]VK_.3;_YFDSFGDLSSASAIMGNAK[GlyGly (K)]VK_.3	SAIMGNAKVKAHGKK	P02088_K60_M1	P02088	Hbb-b1	_	_	_	_	_YFDSFGDLSSASAIM[Oxidation (M)]GNAK[GlyGly (K)]VK_.3;_YFDSFGDLSSASAIMGNAK[GlyGly (K)]VK_.3	SAIMGNAKVKAHGKK	P02088_K60_M1	P02088	HBB-B1	_	P02088	Hbb-b1	K60	HBB-B1_K60	-0.363307	17.3552	-1.15513	0.273882	0.465149	-5.88907	0.465865	0.941254	Old / Young	TRUE
P02088_K67_M1	-0.462909	17.5551	-1.96882	0.0760364	0.17898	-5.44673	0.269192	0.876356	Old / Young	TRUE	P02088	_K[GlyGly (K)]VITAFNDGLNHLDSLK_.3;_K[GlyGly (K)]VITAFNDGLNHLDSLK_.4;_K[GlyGly (K)]VITAFNDGLNHLDSLK_.2	KVKAHGKKVITAFND	P02088_K67_M1	P02088	Hbb-b1	_	_	_	_	_K[GlyGly (K)]VITAFNDGLNHLDSLK_.3;_K[GlyGly (K)]VITAFNDGLNHLDSLK_.4;_K[GlyGly (K)]VITAFNDGLNHLDSLK_.2	KVKAHGKKVITAFND	P02088_K67_M1	P02088	HBB-B1	_	P02088	Hbb-b1	K67	HBB-B1_K67	-0.321895	15.7176	-0.956193	0.36067	0.548818	-6.09236	0.528102	0.947816	Old / Young	TRUE
P02088_K96_M1	-0.733187	15.1536	-2.91917	0.014659	0.0546012	-3.85128	0.140989	0.787785	Old / Young	TRUE	P02088	_GTFASLSELHC[Carbamidomethyl (C)]DK[GlyGly (K)]LHVDPENFR_.4	LSELHCDKLHVDPEN	P02088_K96_M1	P02088	Hbb-b1	_	_	_	_	_GTFASLSELHC[Carbamidomethyl (C)]DK[GlyGly (K)]LHVDPENFR_.4	LSELHCDKLHVDPEN	P02088_K96_M1	P02088	HBB-B1	_	P02088	Hbb-b1	K96	HBB-B1_K96	0.0542592	11.8798	0.0781258	0.939211	0.965994	-6.55959	0.904691	0.968862	Old / Young	TRUE
P03975_K74_M1	0.600771	14.5275	1.50341	0.162317	0.304661	-6.12757	0.812921	0.955365	Old / Young	TRUE	P03975	_GLEPEEK[GlyGly (K)]LR_.3;_GLEPEEK[GlyGly (K)]LR_.2	KGLEPEEKLRLGRNT	P03975_K74_M1	P03975	NA	_	_	_	_	_GLEPEEK[GlyGly (K)]LR_.3;_GLEPEEK[GlyGly (K)]LR_.2	KGLEPEEKLRLGRNT	P03975_K74_M1	P03975	NA	_	P03975	NA	K74	NA_K74	-0.418809	12.2556	-0.907729	0.384569	0.569491	-6.13708	0.543881	0.949253	Old / Young	FALSE
P04919_K252_M1	-0.430435	15.0797	-1.84366	0.0937215	0.206743	-5.63938	0.290709	0.884451	Old / Young	TRUE	P04919	_ANFLEK[GlyGly (K)]PVLGFVR_.3	GRANFLEKPVLGFVR	P04919_K252_M1	P04919	Slc4a1	_	_	_	_	_ANFLEK[GlyGly (K)]PVLGFVR_.3	GRANFLEKPVLGFVR	P04919_K252_M1	P04919	SLC4A1	_	P04919	Slc4a1	K252	SLC4A1_K252	-1.59386	12.8957	-3.51882	0.00522805	0.047254	-2.22401	0.0577786	0.665233	Old / Young	TRUE
P05064_K108_M1	0.114417	20.5879	0.868331	0.404699	0.565283	-6.84559	0.993043	0.963163	Old / Young	TRUE	P05064	_GGVVGIK[GlyGly (K)]VDK_.2;_GGVVGIK[GlyGly (K)]VDK_.3	KGGVVGIKVDKGVVP	P05064_K108_M1	P05064	Aldoa	_	_	_	_	_GGVVGIK[GlyGly (K)]VDK_.2;_GGVVGIK[GlyGly (K)]VDK_.3	KGGVVGIKVDKGVVP	P05064_K108_M1	P05064	ALDOA	_	P05064	Aldoa	K108	ALDOA_K108	0.927833	11.542	1.41194	0.187176	0.372465	-5.58455	0.589579	0.953001	Old / Young	TRUE
P05064_K111_M1	0.374696	15.5211	1.56311	0.147759	0.284385	-6.0462	0.795077	0.954409	Old / Young	TRUE	P05064	_VDK[GlyGly (K)]GVVPLAGTNGETTTQGLDGLSER_.3	VVGIKVDKGVVPLAG	P05064_K111_M1	P05064	Aldoa	_	_	_	_	_VDK[GlyGly (K)]GVVPLAGTNGETTTQGLDGLSER_.3	VVGIKVDKGVVPLAG	P05064_K111_M1	P05064	ALDOA	_	P05064	Aldoa	K111	ALDOA_K111	0.286918	8.96806	0.253116	0.805111	0.889824	-6.52855	0.97347	0.970998	Old / Young	TRUE
P05064_K200_M1	0.0111545	16.89	0.077162	0.939951	0.967287	-7.23911	0.753211	0.951997	Old / Young	TRUE	P05064	_YASIC[Carbamidomethyl (C)]QQNGIVPIVEPEILPDGDHDLK[GlyGly (K)]R_.4	PDGDHDLKRCQYVTE	P05064_K200_M1	P05064	Aldoa	_	_	_	_	_YASIC[Carbamidomethyl (C)]QQNGIVPIVEPEILPDGDHDLK[GlyGly (K)]R_.4	PDGDHDLKRCQYVTE	P05064_K200_M1	P05064	ALDOA	_	P05064	Aldoa	K200	ALDOA_K200	1.42977	8.52038	1.84589	0.0935303	0.242093	-4.98389	0.450907	0.939423	Old / Young	TRUE
P05064_K28_M1	0.00677331	18.7435	0.0396037	0.969155	0.983297	-7.2415	0.742216	0.95132	Old / Young	TRUE	P05064	_IVAPGK[GlyGly (K)]GILAADESTGSIAK_.3;_IVAPGK[GlyGly (K)]GILAADESTGSIAK_.2	HRIVAPGKGILAADE	P05064_K28_M1	P05064	Aldoa	_	_	_	_	_IVAPGK[GlyGly (K)]GILAADESTGSIAK_.3;_IVAPGK[GlyGly (K)]GILAADESTGSIAK_.2	HRIVAPGKGILAADE	P05064_K28_M1	P05064	ALDOA	_	P05064	Aldoa	K28	ALDOA_K28	-0.369515	8.6391	-0.222553	0.828193	0.902195	-6.53632	0.788442	0.964434	Old / Young	TRUE
P05064_K322_M1	0.037886	19.22	0.146066	0.886647	0.937016	-7.23074	0.773511	0.953198	Old / Young	TRUE	P05064	_ENLK[GlyGly (K)]AAQEEYIK_.3;_ENLK[GlyGly (K)]AAQEEYIK_.2	GGKKENLKAAQEEYI	P05064_K322_M1	P05064	Aldoa	_	_	_	_	_ENLK[GlyGly (K)]AAQEEYIK_.3;_ENLK[GlyGly (K)]AAQEEYIK_.2	GGKKENLKAAQEEYI	P05064_K322_M1	P05064	ALDOA	_	P05064	Aldoa	K322	ALDOA_K322	-0.0637121	12.1254	-0.0562065	0.956242	0.975487	-6.56117	0.852346	0.967012	Old / Young	TRUE
P05064_K330_M1	0.153363	18.6079	0.76756	0.459728	0.618462	-6.92999	0.961991	0.962019	Old / Young	TRUE	P05064	_AAQEEYIK[GlyGly (K)]R_.3;_AAQEEYIK[GlyGly (K)]R_.2	AAQEEYIKRALANSL	P05064_K330_M1	P05064	Aldoa	_	_	_	_	_AAQEEYIK[GlyGly (K)]R_.3;_AAQEEYIK[GlyGly (K)]R_.2	AAQEEYIKRALANSL	P05064_K330_M1	P05064	ALDOA	_	P05064	Aldoa	K330	ALDOA_K330	-0.257979	12.519	-0.35059	0.732892	0.840584	-6.49721	0.740182	0.962203	Old / Young	TRUE
P05064_K42_M1	0.0998015	18.7895	0.640918	0.535368	0.685608	-7.02276	0.923055	0.96048	Old / Young	TRUE	P05064	_GILAADESTGSIAK[GlyGly (K)]R_.3;_GILAADESTGSIAK[GlyGly (K)]R_.2	ESTGSIAKRLQSIGT	P05064_K42_M1	P05064	Aldoa	_	_	_	_	_GILAADESTGSIAK[GlyGly (K)]R_.3;_GILAADESTGSIAK[GlyGly (K)]R_.2	ESTGSIAKRLQSIGT	P05064_K42_M1	P05064	ALDOA	_	P05064	Aldoa	K42	ALDOA_K42	-0.824037	13.7299	-1.26361	0.233956	0.426419	-5.76583	0.433725	0.937174	Old / Young	TRUE
P05201_K290_M1	-0.453491	18.5946	-2.96535	0.0135226	0.0518463	-3.77059	0.136235	0.781994	Old / Young	TRUE	P05201	_VLSQMEK[GlyGly (K)]IVR_.3;_VLSQM[Oxidation (M)]EK[GlyGly (K)]IVR_.3;_VLSQMEK[GlyGly (K)]IVR_.2;_VLSQM[Oxidation (M)]EK[GlyGly (K)]IVR_.2	RVLSQMEKIVRITWS	P05201_K290_M1	P05201	Got1	G5EDY4_K593	_	_	G5EDY4_K593	_VLSQMEK[GlyGly (K)]IVR_.3;_VLSQM[Oxidation (M)]EK[GlyGly (K)]IVR_.3;_VLSQMEK[GlyGly (K)]IVR_.2;_VLSQM[Oxidation (M)]EK[GlyGly (K)]IVR_.2	RVLSQMEKIVRITWS	P05201_K290_M1	P05201	GOT1	G5EDY4_K593	P05201	Got1	K290	GOT1_K290	-0.015195	12.0596	-0.0376175	0.970705	0.983022	-6.56211	0.859557	0.96728	Old / Young	TRUE
P06151_K14_M1	0.0481602	14.6182	0.267145	0.794552	0.879959	-7.20359	0.809552	0.955188	Old / Young	TRUE	P06151	_DQLIVNLLK[GlyGly (K)]EEQAPQNK_.3	QLIVNLLKEEQAPQN	P06151_K14_M1	P06151	Ldha	_	_	_	_	_DQLIVNLLK[GlyGly (K)]EEQAPQNK_.3	QLIVNLLKEEQAPQN	P06151_K14_M1	P06151	LDHA	_	P06151	Ldha	K14	LDHA_K14	1.02555	11.867	1.93457	0.0806897	0.221544	-4.8507	0.425026	0.93597	Old / Young	TRUE
P06151_K224_M1	1.05126	12.0051	2.03411	0.0680977	0.165715	-5.34394	0.658699	0.945485	Old / Young	TRUE	P06151	_SLNPELGTDADK[GlyGly (K)]EQWK_.3	ELGTDADKEQWKEVH	P06151_K224_M1	P06151	Ldha	_	_	_	_	_SLNPELGTDADK[GlyGly (K)]EQWK_.3	ELGTDADKEQWKEVH	P06151_K224_M1	P06151	LDHA	_	P06151	Ldha	K224	LDHA_K224	0.590832	11.5906	1.25191	0.238023	0.429714	-5.77952	0.645262	0.956882	Old / Young	TRUE
P06151_K243_M1	0.0388714	14.4653	0.151444	0.882507	0.934062	-7.22986	0.775102	0.953289	Old / Young	TRUE	P06151	_QVVDSAYEVIK[GlyGly (K)]LK_.3	DSAYEVIKLKGYTSW	P06151_K243_M1	P06151	Ldha	A0A2C9C320_K247	_	_	A0A2C9C320_K247	_QVVDSAYEVIK[GlyGly (K)]LK_.3	DSAYEVIKLKGYTSW	P06151_K243_M1	P06151	LDHA	A0A2C9C320_K247	P06151	Ldha	K243	LDHA_K243	0.137135	12.8117	0.395431	0.700514	0.822676	-6.47948	0.970424	0.970909	Old / Young	TRUE
P06745_K12_M1	0.37073	15.5448	1.86714	0.0901381	0.201203	-5.60371	0.706028	0.948952	Old / Young	TRUE	P06745	_NPQFQK[GlyGly (K)]LLEWHR_.3;_NPQFQK[GlyGly (K)]LLEWHR_.4	TRNPQFQKLLEWHRA	P06745_K12_M1	P06745	Gpi1	_	_	_	_	_NPQFQK[GlyGly (K)]LLEWHR_.3;_NPQFQK[GlyGly (K)]LLEWHR_.4	TRNPQFQKLLEWHRA	P06745_K12_M1	P06745	GPI1	_	P06745	Gpi1	K12	GPI1_K12	2.06102	11.7627	2.57101	0.0270567	0.115541	-3.82874	0.266024	0.90147	Old / Young	TRUE
P06745_K25_M1	1.57068	15.1178	8.02487	8.69728e-06	0.000177944	3.85907	0.00584427	0.133358	Old / Young	TRUE	P06745	_ANSANLK[GlyGly (K)]LR_.3;_ANSANLK[GlyGly (K)]LR_.2	RANSANLKLRELFEA	P06745_K25_M1	P06745	Gpi1	_	_	_	_	_ANSANLK[GlyGly (K)]LR_.3;_ANSANLK[GlyGly (K)]LR_.2	RANSANLKLRELFEA	P06745_K25_M1	P06745	GPI1	_	P06745	Gpi1	K25	GPI1_K25	2.28936	14.0637	4.48392	0.00106273	0.0208707	-0.640098	0.0396247	0.586198	Old / Young	TRUE	GPI1_K25
P06745_K89_M1	2.16229	12.6545	9.79231	1.36008e-06	4.52661e-05	5.78733	0.000583246	0.0184682	Old / Young	TRUE	P06745	_DNM[Oxidation (M)]FSGSK[GlyGly (K)]INYTENR_.3;_DNMFSGSK[GlyGly (K)]INYTENR_.3	DNMFSGSKINYTENR	P06745_K89_M1	P06745	Gpi1	Q7K707_K123;Q9U1Q2_K88	_	_	Q7K707_K123;Q9U1Q2_K88	_DNM[Oxidation (M)]FSGSK[GlyGly (K)]INYTENR_.3;_DNMFSGSK[GlyGly (K)]INYTENR_.3	DNMFSGSKINYTENR	P06745_K89_M1	P06745	GPI1	Q7K707_K123;Q9U1Q2_K88	P06745	Gpi1	K89	GPI1_K89	4.75868	11.3174	6.0047	0.000111696	0.00813235	1.59535	0.00496619	0.25028	Old / Young	TRUE	GPI1_K89
P06800_K774_M1	-0.259904	17.0729	-1.72342	0.114203	0.237121	-5.81834	0.312444	0.891617	Old / Young	TRUE	P06800	_DIVVTINDHK[GlyGly (K)]R_.3;_DIVVTINDHK[GlyGly (K)]R_.2	VVTINDHKRCPDYII	P06800_K774_M1	P06800	Ptprc	_	_	_	_	_DIVVTINDHK[GlyGly (K)]R_.3;_DIVVTINDHK[GlyGly (K)]R_.2	VVTINDHKRCPDYII	P06800_K774_M1	P06800	PTPRC	_	P06800	Ptprc	K774	PTPRC_K774	0.693388	14.4278	1.58885	0.142	0.318757	-5.35114	0.530742	0.948062	Old / Young	TRUE
P06801_K476_M1	0.442501	17.9151	1.9075	0.0842735	0.192186	-5.54188	0.694476	0.948147	Old / Young	TRUE	P06801	_HIDDK[GlyGly (K)]VFLTTAEVISQQVSDK_.3;_HIDDK[GlyGly (K)]VFLTTAEVISQQVSDK_.4	GLRHIDDKVFLTTAE	P06801_K476_M1	P06801	Me1	Q9U296_K514	_	_	Q9U296_K514	_HIDDK[GlyGly (K)]VFLTTAEVISQQVSDK_.3;_HIDDK[GlyGly (K)]VFLTTAEVISQQVSDK_.4	GLRHIDDKVFLTTAE	P06801_K476_M1	P06801	ME1	Q9U296_K514	P06801	Me1	K476	ME1_K476	-0.197376	14.2007	-0.538521	0.601551	0.750139	-6.4092	0.671209	0.95848	Old / Young	TRUE
P06801_K516_M1	-0.333144	15.4328	-2.04328	0.0670471	0.163892	-5.32938	0.256922	0.871212	Old / Young	TRUE	P06801	_IAVK[GlyGly (K)]IVQDAYK_.3;_IAVK[GlyGly (K)]IVQDAYK_.2	VSLKIAVKIVQDAYK	P06801_K516_M1	P06801	Me1	_	_	_	_	_IAVK[GlyGly (K)]IVQDAYK_.3;_IAVK[GlyGly (K)]IVQDAYK_.2	VSLKIAVKIVQDAYK	P06801_K516_M1	P06801	ME1	_	P06801	Me1	K516	ME1_K516	-0.0904856	14.9486	-0.269878	0.792533	0.882588	-6.52387	0.770498	0.963636	Old / Young	TRUE
P08226_K105_M1	-0.16662	14.0686	-0.776452	0.454685	0.613448	-6.92292	0.51943	0.931864	Old / Young	TRUE	P08226	_LGK[GlyGly (K)]EVQAAQAR_.3	ETRARLGKEVQAAQA	P08226_K105_M1	P08226	Apoe	_	_	_	_	_LGK[GlyGly (K)]EVQAAQAR_.3	ETRARLGKEVQAAQA	P08226_K105_M1	P08226	APOE	_	P08226	Apoe	K105	APOE_K105	0.0365841	14.7693	0.15921	0.876552	0.932751	-6.54926	0.936504	0.969887	Old / Young	TRUE
P08226_K252_M1	0.0480255	14.4045	0.206292	0.840524	0.910322	-7.2192	0.791383	0.954206	Old / Young	TRUE	P08226	_SK[GlyGly (K)]MEEQTQQIR_.3;_SK[GlyGly (K)]M[Oxidation (M)]EEQTQQIR_.3;_SK[GlyGly (K)]MEEQTQQIR_.2	HMEEVRSKMEEQTQQ	P08226_K252_M1	P08226	Apoe	C1P641_K2304;C1P640_K2324;A0A061AD21_K2304;G5EEV6_K2313;A0A061AJI9_K2324	_	_	C1P641_K2304;C1P640_K2324;A0A061AD21_K2304;G5EEV6_K2313;A0A061AJI9_K2324	_SK[GlyGly (K)]MEEQTQQIR_.3;_SK[GlyGly (K)]M[Oxidation (M)]EEQTQQIR_.3;_SK[GlyGly (K)]MEEQTQQIR_.2	HMEEVRSKMEEQTQQ	P08226_K252_M1	P08226	APOE	C1P641_K2304;C1P640_K2324;A0A061AD21_K2304;G5EEV6_K2313;A0A061AJI9_K2324	P08226	Apoe	K252	APOE_K252	0.155147	14.8036	0.603372	0.559188	0.718327	-6.37065	0.888784	0.968322	Old / Young	TRUE
P08226_K86_M1	1.1565	14.2582	4.27338	0.0014714	0.00930017	-1.50481	0.191244	0.834311	Old / Young	TRUE	P08226	_K[GlyGly (K)]ELEEQLGPVAEETR_.3	TEVKAYKKELEEQLG	P08226_K86_M1	P08226	Apoe	_	_	_	_	_K[GlyGly (K)]ELEEQLGPVAEETR_.3	TEVKAYKKELEEQLG	P08226_K86_M1	P08226	APOE	_	P08226	Apoe	K86	APOE_K86	-0.0420868	13.7633	-0.128736	0.900022	0.943128	-6.55397	0.824337	0.96593	Old / Young	TRUE
P08228_K123_M1	0.487735	13.8191	2.89871	0.015193	0.0560105	-3.88701	0.437886	0.920188	Old / Young	TRUE	P08228	_TMVVHEK[GlyGly (K)]QDDLGK_.3;_TM[Oxidation (M)]VVHEK[GlyGly (K)]QDDLGK_.3	RTMVVHEKQDDLGKG	P08228_K123_M1	P08228	Sod1	G5ECR5_K146	_	_	G5ECR5_K146	_TMVVHEK[GlyGly (K)]QDDLGK_.3;_TM[Oxidation (M)]VVHEK[GlyGly (K)]QDDLGK_.3	RTMVVHEKQDDLGKG	P08228_K123_M1	P08228	SOD1	G5ECR5_K146	P08228	Sod1	K123	SOD1_K123	-0.0371349	15.7438	-0.149963	0.883662	0.937623	-6.5508	0.81618	0.965601	Old / Young	TRUE
P08228_K92_M1	0.197529	16.8667	1.33678	0.209648	0.365084	-6.34353	0.863221	0.957856	Old / Young	TRUE	P08228	_HVGDLGNVTAGK[GlyGly (K)]DGVANVSIEDR_.3;_HVGDLGNVTAGK[GlyGly (K)]DGVANVSIEDR_.4	LGNVTAGKDGVANVS	P08228_K92_M1	P08228	Sod1	_	_	_	_	_HVGDLGNVTAGK[GlyGly (K)]DGVANVSIEDR_.3;_HVGDLGNVTAGK[GlyGly (K)]DGVANVSIEDR_.4	LGNVTAGKDGVANVS	P08228_K92_M1	P08228	SOD1	_	P08228	Sod1	K92	SOD1_K92	-0.242984	18.6364	-1.0344	0.3244	0.513781	-6.01613	0.503141	0.945368	Old / Young	TRUE
P09055_K774_M1	-0.83764	11.0796	-1.22559	0.247237	0.408779	-6.47761	0.413494	0.915876	Old / Young	TRUE	P09055	_M[Oxidation (M)]NAK[GlyGly (K)]WDTGENPIYK_.3	EKEKMNAKWDTGENP	P09055_K774_M1	P09055	Itgb1	_	_	_	_	_M[Oxidation (M)]NAK[GlyGly (K)]WDTGENPIYK_.3	EKEKMNAKWDTGENP	P09055_K774_M1	P09055	ITGB1	_	P09055	Itgb1	K774	ITGB1_K774	0.827294	12.7431	2.16305	0.0547998	0.176294	-4.49527	0.362482	0.925743	Old / Young	TRUE
P09055_K784_M1	1.07734	14.0882	4.94052	0.000513738	0.00406191	-0.410428	0.117659	0.755975	Old / Young	TRUE	P09055	_WDTGENPIYK[GlyGly (K)]SAVTTVVNPK_.3	TGENPIYKSAVTTVV	P09055_K784_M1	P09055	Itgb1	_	_	_	_	_WDTGENPIYK[GlyGly (K)]SAVTTVVNPK_.3	TGENPIYKSAVTTVV	P09055_K784_M1	P09055	ITGB1	_	P09055	Itgb1	K784	ITGB1_K784	0.489092	13.233	1.18324	0.263051	0.453657	-5.85794	0.669802	0.958396	Old / Young	TRUE
P09411_K146_M1	0.411832	18.6359	2.17188	0.0538422	0.140455	-5.12249	0.620644	0.942335	Old / Young	TRUE	P09411	_AEPAK[GlyGly (K)]IDAFR_.3;_AEPAK[GlyGly (K)]IDAFR_.2	KVKAEPAKIDAFRAS	P09411_K146_M1	P09411	Pgk1	_	_	_	_	_AEPAK[GlyGly (K)]IDAFR_.3;_AEPAK[GlyGly (K)]IDAFR_.2	KVKAEPAKIDAFRAS	P09411_K146_M1	P09411	PGK1	_	P09411	Pgk1	K146	PGK1_K146	-0.592099	15.0347	-2.41897	0.0352485	0.135668	-4.08081	0.175794	0.858076	Old / Young	TRUE
P09411_K216_M1	0.131368	17.2626	0.701206	0.49848	0.655465	-6.98049	0.941573	0.961227	Old / Young	TRUE	P09411	_ALESPERPFLAILGGAK[GlyGly (K)]VADK_.4;_ALESPERPFLAILGGAK[GlyGly (K)]VADK_.3	LAILGGAKVADKIQL	P09411_K216_M1	P09411	Pgk1	_	_	_	_	_ALESPERPFLAILGGAK[GlyGly (K)]VADK_.4;_ALESPERPFLAILGGAK[GlyGly (K)]VADK_.3	LAILGGAKVADKIQL	P09411_K216_M1	P09411	PGK1	_	P09411	Pgk1	K216	PGK1_K216	2.64722	10.237	4.82835	0.000619939	0.0161225	-0.10319	0.0258899	0.505368	Old / Young	TRUE
P09411_K264_M1	0.589269	15.0414	2.00658	0.0713458	0.171245	-5.38747	0.666417	0.946082	Old / Young	TRUE	P09411	_VLNNM[Oxidation (M)]EIGTSLYDEEGAK[GlyGly (K)]IVK_.3;_VLNNMEIGTSLYDEEGAK[GlyGly (K)]IVK_.3	LYDEEGAKIVKDLMS	P09411_K264_M1	P09411	Pgk1	_	_	_	_	_VLNNM[Oxidation (M)]EIGTSLYDEEGAK[GlyGly (K)]IVK_.3;_VLNNMEIGTSLYDEEGAK[GlyGly (K)]IVK_.3	LYDEEGAKIVKDLMS	P09411_K264_M1	P09411	PGK1	_	P09411	Pgk1	K264	PGK1_K264	0.396276	12.917	1.32163	0.214621	0.406382	-5.6966	0.620732	0.955254	Old / Young	TRUE
P09411_K267_M1	-0.320405	14.2739	-0.963562	0.357017	0.519812	-6.75761	0.473671	0.92577	Old / Young	TRUE	P09411	_IVK[GlyGly (K)]DLMSK_.2;_IVK[GlyGly (K)]DLM[Oxidation (M)]SK_.2	EEGAKIVKDLMSKAE	P09411_K267_M1	P09411	Pgk1	_	_	_	_	_IVK[GlyGly (K)]DLMSK_.2;_IVK[GlyGly (K)]DLM[Oxidation (M)]SK_.2	EEGAKIVKDLMSKAE	P09411_K267_M1	P09411	PGK1	_	P09411	Pgk1	K267	PGK1_K267	0.458416	13.7865	1.67704	0.123287	0.293805	-5.22857	0.502565	0.945309	Old / Young	TRUE
P09411_K30_M1	-0.13113	18.0448	-0.751583	0.468878	0.626592	-6.94253	0.525679	0.932619	Old / Young	TRUE	P09411	_VDFNVPMK[GlyGly (K)]NNQITNNQR_.3;_VDFNVPM[Oxidation (M)]K[GlyGly (K)]NNQITNNQR_.3;_VDFNVPMK[GlyGly (K)]NNQITNNQR_.2	VDFNVPMKNNQITNN	P09411_K30_M1	P09411	Pgk1	_	_	_	_	_VDFNVPMK[GlyGly (K)]NNQITNNQR_.3;_VDFNVPM[Oxidation (M)]K[GlyGly (K)]NNQITNNQR_.3;_VDFNVPMK[GlyGly (K)]NNQITNNQR_.2	VDFNVPMKNNQITNN	P09411_K30_M1	P09411	PGK1	_	P09411	Pgk1	K30	PGK1_K30	-0.134749	15.8387	-0.463424	0.652606	0.789653	-6.44866	0.698478	0.960036	Old / Young	TRUE
P09581_K584_M1	0.104706	12.5471	0.272866	0.790269	0.877241	-7.20191	0.811266	0.955278	Old / Young	TRUE	P09581	_NNLQFGK[GlyGly (K)]TLGAGAFGK_.3	RNNLQFGKTLGAGAF	P09581_K584_M1	P09581	Csf1r	O76385_K547	_	_	O76385_K547	_NNLQFGK[GlyGly (K)]TLGAGAFGK_.3	RNNLQFGKTLGAGAF	P09581_K584_M1	P09581	CSF1R	O76385_K547	P09581	Csf1r	K584	CSF1R_K584	1.2211	7.73557	2.16635	0.0544912	0.175901	-4.49002	0.361623	0.925579	Old / Young	TRUE
P09581_K604_M1	0.688587	12.0275	1.64318	0.130037	0.259413	-5.93402	0.771309	0.95307	Old / Young	TRUE	P09581	_VVEATAFGLGK[GlyGly (K)]EDAVLK_.3	ATAFGLGKEDAVLKV	P09581_K604_M1	P09581	Csf1r	_	_	_	_	_VVEATAFGLGK[GlyGly (K)]EDAVLK_.3	ATAFGLGKEDAVLKV	P09581_K604_M1	P09581	CSF1R	_	P09581	Csf1r	K604	CSF1R_K604	2.03874	8.76106	2.04374	0.0671402	0.197834	-4.68291	0.394391	0.931338	Old / Young	TRUE
P10126_K154_M1	2.79509	14.4891	7.33217	1.96032e-05	0.000313434	3.00939	0.0128193	0.252352	Old / Young	TRUE	P10126	_QLIVGVNK[GlyGly (K)]MDSTEPPYSQK_.3;_QLIVGVNK[GlyGly (K)]M[Oxidation (M)]DSTEPPYSQK_.3	QLIVGVNKMDSTEPP	P10126_K154_M1	P10126	Eef1a1	Q564V6_K317;P90922_K335	_	_	Q564V6_K317;P90922_K335	_QLIVGVNK[GlyGly (K)]MDSTEPPYSQK_.3;_QLIVGVNK[GlyGly (K)]M[Oxidation (M)]DSTEPPYSQK_.3	QLIVGVNKMDSTEPP	P10126_K154_M1	P10126	EEF1A1	Q564V6_K317;P90922_K335	P10126	Eef1a1	K154	EEF1A1_K154	2.0384	13.7152	4.00893	0.00229496	0.0314174	-1.40688	0.0683195	0.701464	Old / Young	TRUE	EEF1A1_K154
P10126_K172_M1	1.42923	17.0348	7.40839	1.78792e-05	0.000294598	3.10573	0.0117956	0.236977	Old / Young	TRUE	P10126	_YEEIVK[GlyGly (K)]EVSTYIK_.3;_YEEIVK[GlyGly (K)]EVSTYIK_.2;_RYEEIVK[GlyGly (K)]EVSTYIK_.3;_RYEEIVK[GlyGly (K)]EVSTYIK_.4	KRYEEIVKEVSTYIK	P10126_K172_M1	P10126	Eef1a1	O62108_K148	_	_	O62108_K148	_YEEIVK[GlyGly (K)]EVSTYIK_.3;_YEEIVK[GlyGly (K)]EVSTYIK_.2;_RYEEIVK[GlyGly (K)]EVSTYIK_.3;_RYEEIVK[GlyGly (K)]EVSTYIK_.4	KRYEEIVKEVSTYIK	P10126_K172_M1	P10126	EEF1A1	O62108_K148	P10126	Eef1a1	K172	EEF1A1_K172	-1.65927	11.9541	-2.06384	0.0648909	0.193298	-4.65158	0.238672	0.891405	Old / Young	TRUE
P10126_K179_M1	3.06992	13.5965	7.91986	9.80445e-06	0.00019505	3.73393	0.00661124	0.148264	Old / Young	TRUE	P10126	_EVSTYIK[GlyGly (K)]K_.2	KEVSTYIKKIGYNPD	P10126_K179_M1	P10126	Eef1a1	O62108_K155	_	_	O62108_K155	_EVSTYIK[GlyGly (K)]K_.2	KEVSTYIKKIGYNPD	P10126_K179_M1	P10126	EEF1A1	O62108_K155	P10126	Eef1a1	K179	EEF1A1_K179	-0.107341	11.4627	-0.319359	0.755776	0.855694	-6.50833	0.751868	0.962768	Old / Young	TRUE
P10126_K273_M1	2.56171	16.3366	11.6243	2.60131e-07	1.47707e-05	7.48423	3.36651e-05	0.00182117	Old / Young	TRUE	P10126	_VETGVLK[GlyGly (K)]PGMVVTFAPVNVTTEVK_.3;_VETGVLK[GlyGly (K)]PGM[Oxidation (M)]VVTFAPVNVTTEVK_.3	RVETGVLKPGMVVTF	P10126_K273_M1	P10126	Eef1a1	Q564V6_K421;P90922_K439	_	_	Q564V6_K421;P90922_K439	_VETGVLK[GlyGly (K)]PGMVVTFAPVNVTTEVK_.3;_VETGVLK[GlyGly (K)]PGM[Oxidation (M)]VVTFAPVNVTTEVK_.3	RVETGVLKPGMVVTF	P10126_K273_M1	P10126	EEF1A1	Q564V6_K421;P90922_K439	P10126	Eef1a1	K273	EEF1A1_K273	0.688086	11.5517	0.867015	0.405491	0.58703	-6.17313	0.787055	0.964373	Old / Young	TRUE
P10126_K392_M1	1.41843	15.1041	9.87018	1.26132e-06	4.32154e-05	5.8652	0.000521673	0.0169764	Old / Young	TRUE	P10126	_KLEDGPK[GlyGly (K)]FLK_.3;_KLEDGPK[GlyGly (K)]FLK_.2	KKLEDGPKFLKSGDA	P10126_K392_M1	P10126	Eef1a1	O45622_K481	_	_	O45622_K481	_KLEDGPK[GlyGly (K)]FLK_.3;_KLEDGPK[GlyGly (K)]FLK_.2	KKLEDGPKFLKSGDA	P10126_K392_M1	P10126	EEF1A1	O45622_K481	P10126	Eef1a1	K392	EEF1A1_K392	-0.205133	14.9377	-0.871912	0.402934	0.585135	-6.16887	0.555692	0.950278	Old / Young	TRUE
P10126_K439_M1	2.29536	12.0167	2.48587	0.0312689	0.0956006	-4.59938	0.537725	0.934029	Old / Young	TRUE	P10126	_QTVAVGVIK[GlyGly (K)]AVDK_.3	TVAVGVIKAVDKKAA	P10126_K439_M1	P10126	Eef1a1	O45622_K529	_	_	O45622_K529	_QTVAVGVIK[GlyGly (K)]AVDK_.3	TVAVGVIKAVDKKAA	P10126_K439_M1	P10126	EEF1A1	O45622_K529	P10126	Eef1a1	K439	EEF1A1_K439	0.682337	14.348	1.29466	0.223439	0.415116	-5.72906	0.630174	0.955895	Old / Young	TRUE
P10518_K184_M1	0.199916	13.5305	0.791082	0.446466	0.604957	-6.91111	0.969236	0.962292	Old / Young	TRUE	P10518	_AALLK[GlyGly (K)]HGLGNR_.3	AIKAALLKHGLGNRV	P10518_K184_M1	P10518	Alad	_	_	_	_	_AALLK[GlyGly (K)]HGLGNR_.3	AIKAALLKHGLGNRV	P10518_K184_M1	P10518	ALAD	_	P10518	Alad	K184	ALAD_K184	0.27975	11.1279	0.800697	0.441212	0.619099	-6.22876	0.812376	0.965445	Old / Young	TRUE
P10518_K87_M1	0.747947	19.7862	3.81811	0.00312173	0.0164548	-2.2812	0.258054	0.871705	Old / Young	TRUE	P10518	_VPK[GlyGly (K)]DEQGSAADSEDSPTIEAVR_.3;_VPK[GlyGly (K)]DEQGSAADSEDSPTIEAVR_.2	GVPSRVPKDEQGSAA	P10518_K87_M1	P10518	Alad	_	_	_	_	_VPK[GlyGly (K)]DEQGSAADSEDSPTIEAVR_.3;_VPK[GlyGly (K)]DEQGSAADSEDSPTIEAVR_.2	GVPSRVPKDEQGSAA	P10518_K87_M1	P10518	ALAD	_	P10518	Alad	K87	ALAD_K87	0.0723916	15.877	0.305486	0.766022	0.862091	-6.51295	0.994116	0.971583	Old / Young	TRUE
P10649_K144_M1	0.49526	15.8177	2.17146	0.0538808	0.140461	-5.12317	0.620758	0.942345	Old / Young	TRUE	P10649	_LYSEFLGK[GlyGly (K)]RPWFAGDK_.4;_LYSEFLGK[GlyGly (K)]RPWFAGDK_.3	LYSEFLGKRPWFAGD	P10649_K144_M1	P10649	Gstm1	Q9NAB0_K147	_	_	Q9NAB0_K147	_LYSEFLGK[GlyGly (K)]RPWFAGDK_.4;_LYSEFLGK[GlyGly (K)]RPWFAGDK_.3	LYSEFLGKRPWFAGD	P10649_K144_M1	P10649	GSTM1	Q9NAB0_K147	P10649	Gstm1	K144	GSTM1_K144	1.12447	15.0059	1.73182	0.112806	0.276364	-5.15056	0.48547	0.943492	Old / Young	TRUE
P10649_K50_M1	1.02337	12.0855	1.63465	0.13183	0.262477	-5.94612	0.77383	0.953216	Old / Young	TRUE	P10649	_SQWLNEK[GlyGly (K)]FK_.2	RSQWLNEKFKLGLDF	P10649_K50_M1	P10649	Gstm1	Q9NAB0_K43	_	_	Q9NAB0_K43	_SQWLNEK[GlyGly (K)]FK_.2	RSQWLNEKFKLGLDF	P10649_K50_M1	P10649	GSTM1	Q9NAB0_K43	P10649	Gstm1	K50	GSTM1_K50	0.505668	14.3118	1.31771	0.215884	0.407744	-5.70135	0.6221	0.955348	Old / Young	TRUE
P10649_K52_M1	1.71907	11.8875	6.49818	5.61878e-05	0.000691061	1.90618	0.0302718	0.443533	Old / Young	TRUE	P10649	_FK[GlyGly (K)]LGLDFPNLPYLIDGSHK_.4	QWLNEKFKLGLDFPN	P10649_K52_M1	P10649	Gstm1	Q9NAB0_K45	_	_	Q9NAB0_K45	_FK[GlyGly (K)]LGLDFPNLPYLIDGSHK_.4	QWLNEKFKLGLDFPN	P10649_K52_M1	P10649	GSTM1	Q9NAB0_K45	P10649	Gstm1	K52	GSTM1_K52	0.545695	13.1957	0.568632	0.581674	0.734881	-6.39181	0.902365	0.968784	Old / Young	TRUE
P10852_K21_M1	0.261252	17.0592	1.49809	0.163673	0.306806	-6.13472	0.814517	0.955449	Old / Young	TRUE	P10852	_DVELNELEPEK[GlyGly (K)]QPM[Oxidation (M)]NAADGAAAGEK_.3;_DVELNELEPEK[GlyGly (K)]QPMNAADGAAAGEK_.3	LNELEPEKQPMNAAD	P10852_K21_M1	P10852	Slc3a2	_	_	_	_	_DVELNELEPEK[GlyGly (K)]QPM[Oxidation (M)]NAADGAAAGEK_.3;_DVELNELEPEK[GlyGly (K)]QPMNAADGAAAGEK_.3	LNELEPEKQPMNAAD	P10852_K21_M1	P10852	SLC3A2	_	P10852	Slc3a2	K21	SLC3A2_K21	2.36734	10.7442	3.16489	0.00961178	0.064821	-2.82414	0.159794	0.846053	Old / Young	TRUE
P10852_K42_M1	0.351647	17.1404	2.0721	0.0638451	0.159256	-5.28346	0.648112	0.944643	Old / Young	TRUE	P10852	_IK[GlyGly (K)]VAEDETEAGVK_.3;_IK[GlyGly (K)]VAEDETEAGVK_.2	KNGLVKIKVAEDETE	P10852_K42_M1	P10852	Slc3a2	_	_	_	_	_IK[GlyGly (K)]VAEDETEAGVK_.3;_IK[GlyGly (K)]VAEDETEAGVK_.2	KNGLVKIKVAEDETE	P10852_K42_M1	P10852	SLC3A2	_	P10852	Slc3a2	K42	SLC3A2_K42	1.3577	11.4942	4.14087	0.00184761	0.0278328	-1.19106	0.0590123	0.669922	Old / Young	TRUE
P10852_K59_M1	0.399746	15.4381	2.41732	0.0352321	0.103948	-4.71538	0.555344	0.935988	Old / Young	TRUE	P10852	_FTGLSK[GlyGly (K)]EELLK_.2;_FTGLSK[GlyGly (K)]EELLK_.3	VKFTGLSKEELLKVA	P10852_K59_M1	P10852	Slc3a2	Q9XVU3_K46	_	_	Q9XVU3_K46	_FTGLSK[GlyGly (K)]EELLK_.2;_FTGLSK[GlyGly (K)]EELLK_.3	VKFTGLSKEELLKVA	P10852_K59_M1	P10852	SLC3A2	Q9XVU3_K46	P10852	Slc3a2	K59	SLC3A2_K59	0.0731748	7.37952	0.128288	0.900368	0.943128	-6.55403	0.924357	0.969504	Old / Young	TRUE
P10922_K12_M1	-1.26095	12.6478	-3.37103	0.00668403	0.0302146	-3.05958	0.0996183	0.72398	Old / Young	TRUE	P10922	_[Acetyl (Protein N-term)]TENSTSAPAAK[GlyGly (K)]PK_.2	STSAPAAKPKRAKAS	P10922_K12_M1	P10922	H1f0	_	_	_	_	_[Acetyl (Protein N-term)]TENSTSAPAAK[GlyGly (K)]PK_.2	STSAPAAKPKRAKAS	P10922_K12_M1	P10922	H1F0	_	P10922	H1f0	K12	H1F0_K12	-1.44825	15.3514	-5.03246	0.000454028	0.0139836	0.206755	0.00815878	0.317463	Old / Young	TRUE	H1F0_K12
P10922_K40_M1	-0.190236	15.1701	-0.573663	0.578324	0.720319	-7.06576	0.571481	0.937683	Old / Young	TRUE	P10922	_YSDM[Oxidation (M)]IVAAIQAEK[GlyGly (K)]NR_.3;_YSDMIVAAIQAEK[GlyGly (K)]NR_.3	VAAIQAEKNRAGSSR	P10922_K40_M1	P10922	H1f0	_	_	_	_	_YSDM[Oxidation (M)]IVAAIQAEK[GlyGly (K)]NR_.3;_YSDMIVAAIQAEK[GlyGly (K)]NR_.3	VAAIQAEKNRAGSSR	P10922_K40_M1	P10922	H1F0	_	P10922	H1f0	K40	H1F0_K40	-0.704516	16.0258	-2.97698	0.0133243	0.076326	-3.1437	0.103188	0.780167	Old / Young	TRUE
P10922_K59_M1	-0.0330793	16.1709	-0.196002	0.848365	0.913428	-7.22145	0.67452	0.946695	Old / Young	TRUE	P10922	_SHYK[GlyGly (K)]VGENADSQIK_.3;_SHYK[GlyGly (K)]VGENADSQIK_.4;_SHYK[GlyGly (K)]VGENADSQIK_.2	KYIKSHYKVGENADS	P10922_K59_M1	P10922	H1f0	_	_	_	_	_SHYK[GlyGly (K)]VGENADSQIK_.3;_SHYK[GlyGly (K)]VGENADSQIK_.4;_SHYK[GlyGly (K)]VGENADSQIK_.2	KYIKSHYKVGENADS	P10922_K59_M1	P10922	H1F0	_	P10922	H1f0	K59	H1F0_K59	-0.377908	16.242	-1.43752	0.179964	0.363122	-5.5519	0.384966	0.929775	Old / Young	TRUE
P10922_K82_M1	-0.0383284	16.4124	-0.25416	0.8043	0.88734	-7.20725	0.658183	0.945444	Old / Young	TRUE	P10922	_LVTTGVLK[GlyGly (K)]QTK_.3;_LVTTGVLK[GlyGly (K)]QTK_.2	LVTTGVLKQTKGVGA	P10922_K82_M1	P10922	H1f0	_	_	_	_	_LVTTGVLK[GlyGly (K)]QTK_.3;_LVTTGVLK[GlyGly (K)]QTK_.2	LVTTGVLKQTKGVGA	P10922_K82_M1	P10922	H1F0	_	P10922	H1f0	K82	H1F0_K82	-0.512438	16.5285	-1.81451	0.0985071	0.249831	-5.03028	0.291382	0.909267	Old / Young	TRUE
P11499_K428_M1	1.67217	13.4342	4.3121	0.00138191	0.00886814	-1.43979	0.186212	0.830592	Old / Young	TRUE	P11499	_K[GlyGly (K)]FYEAFSK_.2	EDKENYKKFYEAFSK	P11499_K428_M1	P11499	Hsp90ab1	_	_	_	_	_K[GlyGly (K)]FYEAFSK_.2	EDKENYKKFYEAFSK	P11499_K428_M1	P11499	HSP90AB1	_	P11499	Hsp90ab1	K428	HSP90AB1_K428	2.39537	9.1597	2.68061	0.0223484	0.102355	-3.64514	0.243441	0.893306	Old / Young	TRUE
P11499_K435_M1	0.589542	12.7694	2.54493	0.0282079	0.0885627	-4.49878	0.522773	0.93227	Old / Young	TRUE	P11499	_FYEAFSK[GlyGly (K)]NLK_.3	KFYEAFSKNLKLGIH	P11499_K435_M1	P11499	Hsp90ab1	_	_	_	_	_FYEAFSK[GlyGly (K)]NLK_.3	KFYEAFSKNLKLGIH	P11499_K435_M1	P11499	HSP90AB1	_	P11499	Hsp90ab1	K435	HSP90AB1_K435	1.49798	11.8163	2.38945	0.0371	0.140002	-4.12931	0.306528	0.913362	Old / Young	TRUE
P11499_K531_M1	0.954175	14.9584	1.26115	0.23466	0.39556	-6.43565	0.886245	0.958906	Old / Young	TRUE	P11499	_EFDGK[GlyGly (K)]SLVSVTK_.3;_EFDGK[GlyGly (K)]SLVSVTK_.2	QLKEFDGKSLVSVTK	P11499_K531_M1	P11499	Hsp90ab1	Q2L6Y6_K508	_	_	Q2L6Y6_K508	_EFDGK[GlyGly (K)]SLVSVTK_.3;_EFDGK[GlyGly (K)]SLVSVTK_.2	QLKEFDGKSLVSVTK	P11499_K531_M1	P11499	HSP90AB1	Q2L6Y6_K508	P11499	Hsp90ab1	K531	HSP90AB1_K531	1.45164	11.9661	2.28638	0.0443369	0.155963	-4.29732	0.331249	0.919306	Old / Young	TRUE
P11499_K624_M1	1.01871	14.7428	4.10378	0.00194134	0.0116561	-1.7916	0.214466	0.849552	Old / Young	TRUE	P11499	_K[GlyGly (K)]HLEINPDHPIVETLR_.4;_K[GlyGly (K)]HLEINPDHPIVETLR_.3	MGYMMAKKHLEINPD	P11499_K624_M1	P11499	Hsp90ab1	_	_	_	_	_K[GlyGly (K)]HLEINPDHPIVETLR_.4;_K[GlyGly (K)]HLEINPDHPIVETLR_.3	MGYMMAKKHLEINPD	P11499_K624_M1	P11499	HSP90AB1	_	P11499	Hsp90ab1	K624	HSP90AB1_K624	-1.19143	14.7585	-3.14277	0.00998758	0.0657563	-2.86176	0.0869838	0.749474	Old / Young	TRUE
P11499_K72_M1	0.496512	14.8928	2.54591	0.0281597	0.0885401	-4.49711	0.522527	0.93224	Old / Young	TRUE	P11499	_ELK[GlyGly (K)]IDIIPNPQER_.3	LDSGKELKIDIIPNP	P11499_K72_M1	P11499	Hsp90ab1	Q20582_K117	_	_	Q20582_K117	_ELK[GlyGly (K)]IDIIPNPQER_.3	LDSGKELKIDIIPNP	P11499_K72_M1	P11499	HSP90AB1	Q20582_K117	P11499	Hsp90ab1	K72	HSP90AB1_K72	0.0251504	13.4572	0.0637186	0.950402	0.9735	-6.56069	0.899053	0.968672	Old / Young	TRUE
P11983_K541_M1	0.598983	16.91	3.9725	0.00241196	0.0136288	-2.01565	0.233789	0.86025	Old / Young	TRUE	P11983	_DDK[GlyGly (K)]HGSYENAVHSGALDD_.3;_DDK[GlyGly (K)]HGSYENAVHSGALDD_.4;_DDK[GlyGly (K)]HGSYENAVHSGALDD_.2	HPESKDDKHGSYENA	P11983_K541_M1	P11983	Tcp1	_	_	_	_	_DDK[GlyGly (K)]HGSYENAVHSGALDD_.3;_DDK[GlyGly (K)]HGSYENAVHSGALDD_.4;_DDK[GlyGly (K)]HGSYENAVHSGALDD_.2	HPESKDDKHGSYENA	P11983_K541_M1	P11983	TCP1	_	P11983	Tcp1	K541	TCP1_K541	0.251321	13.7639	1.03906	0.322327	0.511876	-6.01143	0.722467	0.961312	Old / Young	TRUE
P12970_K217_M1	0.0927926	14.0364	0.213243	0.835237	0.908699	-7.21762	0.793453	0.95432	Old / Young	TRUE	P12970	_GALAK[GlyGly (K)]LVEAIR_.3;_GALAK[GlyGly (K)]LVEAIR_.2	EDKGALAKLVEAIRT	P12970_K217_M1	P12970	Rpl7a	_	_	_	_	_GALAK[GlyGly (K)]LVEAIR_.3;_GALAK[GlyGly (K)]LVEAIR_.2	EDKGALAKLVEAIRT	P12970_K217_M1	P12970	RPL7A	_	P12970	Rpl7a	K217	RPL7A_K217	1.10021	13.1138	1.96997	0.0760377	0.214978	-4.79673	0.414942	0.934516	Old / Young	TRUE
P12970_K48_M1	0.461265	16.5631	3.9158	0.00265075	0.014596	-2.11293	0.242505	0.864593	Old / Young	TRUE	P12970	_NFGIGQDIQPK[GlyGly (K)]R_.3;_NFGIGQDIQPK[GlyGly (K)]R_.2	IGQDIQPKRDLTRFV	P12970_K48_M1	P12970	Rpl7a	_	_	_	_	_NFGIGQDIQPK[GlyGly (K)]R_.3;_NFGIGQDIQPK[GlyGly (K)]R_.2	IGQDIQPKRDLTRFV	P12970_K48_M1	P12970	RPL7A	_	P12970	Rpl7a	K48	RPL7A_K48	0.537469	14.7533	1.97053	0.0759669	0.214978	-4.79588	0.414785	0.934493	Old / Young	TRUE
P12970_K75_M1	0.0338725	18.0803	0.223372	0.827549	0.90398	-7.21522	0.796472	0.954485	Old / Young	TRUE	P12970	_LK[GlyGly (K)]VPPAINQFTQALDR_.3	AILYKRLKVPPAINQ	P12970_K75_M1	P12970	Rpl7a	A4F325_K184	_	_	A4F325_K184	_LK[GlyGly (K)]VPPAINQFTQALDR_.3	AILYKRLKVPPAINQ	P12970_K75_M1	P12970	RPL7A	A4F325_K184	P12970	Rpl7a	K75	RPL7A_K75	0.81348	14.5906	2.87897	0.0158074	0.0837479	-3.31008	0.206065	0.876347	Old / Young	TRUE
P14115_K125_M1	0.409865	11.4322	0.501338	0.626518	0.757189	-7.10698	0.880357	0.958643	Old / Young	TRUE	P14115	_QPVIVK[GlyGly (K)]AK_.2	PKQPVIVKAKFFSRR	P14115_K125_M1	P14115	Rpl27a	Q9BKU5_K122	_	_	Q9BKU5_K122	_QPVIVK[GlyGly (K)]AK_.2	PKQPVIVKAKFFSRR	P14115_K125_M1	P14115	RPL27A	Q9BKU5_K122	P14115	Rpl27a	K125	RPL27A_K125	-0.22568	12.9659	-0.722774	0.485753	0.657308	-6.2891	0.60617	0.954229	Old / Young	TRUE
P14148_K51_M1	-0.361042	13.0165	-1.5096	0.160751	0.302644	-6.11923	0.35367	0.903026	Old / Young	TRUE	P14148	_NFAELK[GlyGly (K)]VK_.2	RRNFAELKVKRLRKK	P14148_K51_M1	P14148	Rpl7	_	_	_	_	_NFAELK[GlyGly (K)]VK_.2	RRNFAELKVKRLRKK	P14148_K51_M1	P14148	RPL7	_	P14148	Rpl7	K51	RPL7_K51	-0.0913033	8.21394	-0.165178	0.87197	0.930233	-6.54823	0.810346	0.965362	Old / Young	TRUE
P14152_K103_M1	0.0591861	14.3316	0.314896	0.759034	0.854889	-7.18856	0.823883	0.955933	Old / Young	TRUE	P14152	_DLLK[GlyGly (K)]ANVK_.2	MERKDLLKANVKIFK	P14152_K103_M1	P14152	Mdh1	_	_	_	_	_DLLK[GlyGly (K)]ANVK_.2	MERKDLLKANVKIFK	P14152_K103_M1	P14152	MDH1	_	P14152	Mdh1	K103	MDH1_K103	0.179847	12.0407	0.756712	0.466017	0.641008	-6.2635	0.82928	0.966126	Old / Young	TRUE
P14152_K118_M1	0.406098	13.5629	1.7659	0.106543	0.226241	-5.75585	0.735305	0.950885	Old / Young	TRUE	P14152	_SQGTALEK[GlyGly (K)]YAK_.3;_SQGTALEK[GlyGly (K)]YAK_.2	SQGTALEKYAKKSVK	P14152_K118_M1	P14152	Mdh1	A0A2C9C320_K129	_	_	A0A2C9C320_K129	_SQGTALEK[GlyGly (K)]YAK_.3;_SQGTALEK[GlyGly (K)]YAK_.2	SQGTALEKYAKKSVK	P14152_K118_M1	P14152	MDH1	A0A2C9C320_K129	P14152	Mdh1	K118	MDH1_K118	0.96972	7.49158	2.92456	0.014599	0.0801523	-3.23273	0.198098	0.87201	Old / Young	TRUE
P14152_K142_M1	-0.160903	16.4993	-0.552474	0.592235	0.731277	-7.07838	0.57706	0.938248	Old / Young	TRUE	P14152	_VIVVGNPANTNC[Carbamidomethyl (C)]LTASK[GlyGly (K)]SAPSIPK_.3	TNCLTASKSAPSIPK	P14152_K142_M1	P14152	Mdh1	A0A5K1I8N1_K148	_	_	A0A5K1I8N1_K148	_VIVVGNPANTNC[Carbamidomethyl (C)]LTASK[GlyGly (K)]SAPSIPK_.3	TNCLTASKSAPSIPK	P14152_K142_M1	P14152	MDH1	A0A5K1I8N1_K148	P14152	Mdh1	K142	MDH1_K142	2.57207	8.83426	3.16406	0.00962551	0.064821	-2.82554	0.159915	0.846152	Old / Young	TRUE
P14152_K205_M1	-0.0260563	17.4758	-0.124346	0.903399	0.947285	-7.23393	0.694862	0.948175	Old / Young	TRUE	P14152	_LQGK[GlyGly (K)]EVGVYEALK_.3;_LQGK[GlyGly (K)]EVGVYEALK_.2	AKVKLQGKEVGVYEA	P14152_K205_M1	P14152	Mdh1	A0A5K1I8N1_K217	_	_	A0A5K1I8N1_K217	_LQGK[GlyGly (K)]EVGVYEALK_.3;_LQGK[GlyGly (K)]EVGVYEALK_.2	AKVKLQGKEVGVYEA	P14152_K205_M1	P14152	MDH1	A0A5K1I8N1_K217	P14152	Mdh1	K205	MDH1_K205	0.414604	15.2421	1.38233	0.19583	0.383982	-5.62185	0.599715	0.953759	Old / Young	TRUE
P14152_K214_M1	0.468578	16.0732	2.06426	0.0647014	0.160434	-5.29598	0.650291	0.944819	Old / Young	TRUE	P14152	_EVGVYEALK[GlyGly (K)]DDSWLK_.3;_EVGVYEALK[GlyGly (K)]DDSWLK_.2	VGVYEALKDDSWLKG	P14152_K214_M1	P14152	Mdh1	_	_	_	_	_EVGVYEALK[GlyGly (K)]DDSWLK_.3;_EVGVYEALK[GlyGly (K)]DDSWLK_.2	VGVYEALKDDSWLKG	P14152_K214_M1	P14152	MDH1	_	P14152	Mdh1	K214	MDH1_K214	-0.483037	7.58425	-1.14608	0.277445	0.467729	-5.89898	0.468607	0.941577	Old / Young	TRUE
P14152_K298_M1	0.771422	15.5424	2.89362	0.0153288	0.0563668	-3.89589	0.439048	0.920382	Old / Young	TRUE	P14152	_TWK[GlyGly (K)]FVEGLPINDFSR_.3	VIKNKTWKFVEGLPI	P14152_K298_M1	P14152	Mdh1	Q9NAH1_K248;C7IVS4_K248	_	_	Q9NAH1_K248;C7IVS4_K248	_TWK[GlyGly (K)]FVEGLPINDFSR_.3	VIKNKTWKFVEGLPI	P14152_K298_M1	P14152	MDH1	Q9NAH1_K248;C7IVS4_K248	P14152	Mdh1	K298	MDH1_K298	-0.0228826	7.25168	-0.0382314	0.970227	0.982804	-6.56208	0.859318	0.967271	Old / Young	TRUE
P14152_K312_M1	1.23284	12.369	1.13466	0.281857	0.444892	-6.58076	0.924965	0.960559	Old / Young	TRUE	P14152	_EK[GlyGly (K)]MDLTAK_.2	INDFSREKMDLTAKE	P14152_K312_M1	P14152	Mdh1	Q9NAH1_K262;C7IVS4_K262	_	_	Q9NAH1_K262;C7IVS4_K262	_EK[GlyGly (K)]MDLTAK_.2	INDFSREKMDLTAKE	P14152_K312_M1	P14152	MDH1	Q9NAH1_K262;C7IVS4_K262	P14152	Mdh1	K312	MDH1_K312	0.163703	8.93222	0.336696	0.743041	0.846128	-6.50229	0.993577	0.971568	Old / Young	TRUE
P14152_K318_M1	0.704346	14.1935	3.47998	0.00554241	0.0259789	-2.86894	0.317137	0.89305	Old / Young	TRUE	P14152	_MDLTAK[GlyGly (K)]ELTEEK_.3;_MDLTAK[GlyGly (K)]ELTEEK_.2;_M[Oxidation (M)]DLTAK[GlyGly (K)]ELTEEK_.2;_M[Oxidation (M)]DLTAK[GlyGly (K)]ELTEEK_.3	EKMDLTAKELTEEKE	P14152_K318_M1	P14152	Mdh1	Q9NAH1_K268;C7IVS4_K268	_	_	Q9NAH1_K268;C7IVS4_K268	_MDLTAK[GlyGly (K)]ELTEEK_.3;_MDLTAK[GlyGly (K)]ELTEEK_.2;_M[Oxidation (M)]DLTAK[GlyGly (K)]ELTEEK_.2;_M[Oxidation (M)]DLTAK[GlyGly (K)]ELTEEK_.3	EKMDLTAKELTEEKE	P14152_K318_M1	P14152	MDH1	Q9NAH1_K268;C7IVS4_K268	P14152	Mdh1	K318	MDH1_K318	-0.0756912	13.0959	-0.213301	0.835215	0.907558	-6.53847	0.791963	0.964586	Old / Young	TRUE
P14206_K89_M1	0.46748	15.9294	3.40931	0.0062577	0.0288001	-2.99257	0.330528	0.896936	Old / Young	TRUE	P14206	_AVLK[GlyGly (K)]FAAATGATPIAGR_.3;_AVLK[GlyGly (K)]FAAATGATPIAGR_.2	TGQRAVLKFAAATGA	P14206_K89_M1	P14206	Rpsa	O17004_K150	_	_	O17004_K150	_AVLK[GlyGly (K)]FAAATGATPIAGR_.3;_AVLK[GlyGly (K)]FAAATGATPIAGR_.2	TGQRAVLKFAAATGA	P14206_K89_M1	P14206	RPSA	O17004_K150	P14206	Rpsa	K89	RPSA_K89	-0.128926	17.068	-0.495828	0.630325	0.772663	-6.43233	0.686662	0.959376	Old / Young	TRUE
P14685_K292_M1	0.103665	13.6905	0.608656	0.555742	0.702941	-7.04394	0.913161	0.960069	Old / Young	TRUE	P14685	_IK[GlyGly (K)]AIQLEYSEAR_.3	LYYTGRIKAIQLEYS	P14685_K292_M1	P14685	Psmd3	_	_	_	_	_IK[GlyGly (K)]AIQLEYSEAR_.3	LYYTGRIKAIQLEYS	P14685_K292_M1	P14685	PSMD3	_	P14685	Psmd3	K292	PSMD3_K292	-0.0469487	9.52405	-0.0616546	0.952007	0.974254	-6.56083	0.850236	0.966933	Old / Young	TRUE
P14685_K52_M1	0.173563	13.3379	1.05799	0.313885	0.479151	-6.66289	0.948524	0.961501	Old / Young	TRUE	P14685	_EEAAAGSGSTGEGDGK[GlyGly (K)]AAATEHSQR_.4	STGEGDGKAAATEHS	P14685_K52_M1	P14685	Psmd3	_	_	_	_	_EEAAAGSGSTGEGDGK[GlyGly (K)]AAATEHSQR_.4	STGEGDGKAAATEHS	P14685_K52_M1	P14685	PSMD3	_	P14685	Psmd3	K52	PSMD3_K52	-0.119521	15.423	-0.496828	0.629643	0.772079	-6.43181	0.686298	0.959355	Old / Young	TRUE
P14733_K533_M1	-0.229066	13.8798	-1.53545	0.154356	0.293032	-6.08415	0.348511	0.901732	Old / Young	TRUE	P14733	_VILK[GlyGly (K)]NSQGEEVAQR_.3;_VILK[GlyGly (K)]NSQGEEVAQR_.2	EDVKVILKNSQGEEV	P14733_K533_M1	P14733	Lmnb1	_	_	_	_	_VILK[GlyGly (K)]NSQGEEVAQR_.3;_VILK[GlyGly (K)]NSQGEEVAQR_.2	EDVKVILKNSQGEEV	P14733_K533_M1	P14733	LMNB1	_	P14733	Lmnb1	K533	LMNB1_K533	0.239878	10.991	0.5688	0.581564	0.734881	-6.39171	0.902299	0.968782	Old / Young	TRUE
P14824_K135_M1	-0.136285	20.3449	-0.888189	0.394408	0.556607	-6.82789	0.491833	0.928315	Old / Young	TRUE	P14824	_TNEQMHQLVAAYK[GlyGly (K)]DAYER_.4;_TNEQM[Oxidation (M)]HQLVAAYK[GlyGly (K)]DAYER_.4;_TNEQMHQLVAAYK[GlyGly (K)]DAYER_.3;_TNEQM[Oxidation (M)]HQLVAAYK[GlyGly (K)]DAYER_.3	HQLVAAYKDAYERDL	P14824_K135_M1	P14824	Anxa6	Q7JMT5_K264;Q27512_K306	_	_	Q7JMT5_K264;Q27512_K306	_TNEQMHQLVAAYK[GlyGly (K)]DAYER_.4;_TNEQM[Oxidation (M)]HQLVAAYK[GlyGly (K)]DAYER_.4;_TNEQMHQLVAAYK[GlyGly (K)]DAYER_.3;_TNEQM[Oxidation (M)]HQLVAAYK[GlyGly (K)]DAYER_.3	HQLVAAYKDAYERDL	P14824_K135_M1	P14824	ANXA6	Q7JMT5_K264;Q27512_K306	P14824	Anxa6	K135	ANXA6_K135	0.331446	15.1226	1.12208	0.287062	0.477509	-5.92495	0.691962	0.959675	Old / Young	TRUE
P14824_K3_M1	-0.0537108	18.8064	-0.212102	0.836104	0.908826	-7.21788	0.669982	0.946353	Old / Young	TRUE	P14824	_[Acetyl (Protein N-term)]AK[GlyGly (K)]IAQGAMYR_.2;_[Acetyl (Protein N-term)]AK[GlyGly (K)]IAQGAM[Oxidation (M)]YR_.2	_____MAKIAQGAMY	P14824_K3_M1	P14824	Anxa6	_	_	_	_	_[Acetyl (Protein N-term)]AK[GlyGly (K)]IAQGAMYR_.2;_[Acetyl (Protein N-term)]AK[GlyGly (K)]IAQGAM[Oxidation (M)]YR_.2	_____MAKIAQGAMY	P14824_K3_M1	P14824	ANXA6	_	P14824	Anxa6	K3	ANXA6_K3	0.318814	15.5621	1.07116	0.308323	0.4985	-5.97862	0.710618	0.960692	Old / Young	TRUE
P14824_K377_M1	0.707678	14.3459	1.41552	0.186	0.335449	-6.24361	0.839369	0.956711	Old / Young	TRUE	P14824	_AM[Oxidation (M)]K[GlyGly (K)]GIGTDEATIIDIVTHR_.4;_AM[Oxidation (M)]K[GlyGly (K)]GIGTDEATIIDIVTHR_.3	KALRKAMKGIGTDEA	P14824_K377_M1	P14824	Anxa6	Q7JMT5_K163	_	_	Q7JMT5_K163	_AM[Oxidation (M)]K[GlyGly (K)]GIGTDEATIIDIVTHR_.4;_AM[Oxidation (M)]K[GlyGly (K)]GIGTDEATIIDIVTHR_.3	KALRKAMKGIGTDEA	P14824_K377_M1	P14824	ANXA6	Q7JMT5_K163	P14824	Anxa6	K377	ANXA6_K377	0.376456	14.3385	1.20833	0.253674	0.445683	-5.82967	0.660794	0.957853	Old / Young	TRUE
P14824_K478_M1	0.0273737	17.502	0.112637	0.912451	0.950544	-7.23544	0.763642	0.952621	Old / Young	TRUE	P14824	_AINEAYK[GlyGly (K)]EDYHK_.3;_AINEAYK[GlyGly (K)]EDYHK_.4;_AINEAYK[GlyGly (K)]EDYHK_.2	RAINEAYKEDYHKSL	P14824_K478_M1	P14824	Anxa6	Q7JMT5_K264	_	_	Q7JMT5_K264	_AINEAYK[GlyGly (K)]EDYHK_.3;_AINEAYK[GlyGly (K)]EDYHK_.4;_AINEAYK[GlyGly (K)]EDYHK_.2	RAINEAYKEDYHKSL	P14824_K478_M1	P14824	ANXA6	Q7JMT5_K264	P14824	Anxa6	K478	ANXA6_K478	0.0444266	14.1241	0.173699	0.865436	0.9264	-6.54668	0.942201	0.970064	Old / Young	TRUE
P15105_K11_M1	2.43374	14.1764	11.9542	1.97829e-07	1.22004e-05	7.76236	1.91483e-05	0.00113569	Old / Young	TRUE	P15105	_[Acetyl (Protein N-term)]ATSASSHLNK[GlyGly (K)]GIK_.3	SASSHLNKGIKQMYM	P15105_K11_M1	P15105	Glul	Q9U307_K16;Q2HQL4_K13	_	_	Q9U307_K16;Q2HQL4_K13	_[Acetyl (Protein N-term)]ATSASSHLNK[GlyGly (K)]GIK_.3	SASSHLNKGIKQMYM	P15105_K11_M1	P15105	GLUL	Q9U307_K16;Q2HQL4_K13	P15105	Glul	K11	GLUL_K11	1.04775	12.4277	2.44171	0.0338839	0.132257	-4.04333	0.294471	0.910134	Old / Young	TRUE
P15105_K14_M1	0.492269	11.371	0.690002	0.505217	0.660461	-6.98861	0.938129	0.961091	Old / Young	TRUE	P15105	_GIK[GlyGly (K)]QM[Oxidation (M)]YM[Oxidation (M)]SLPQGEK_.3	SHLNKGIKQMYMSLP	P15105_K14_M1	P15105	Glul	_	_	_	_	_GIK[GlyGly (K)]QM[Oxidation (M)]YM[Oxidation (M)]SLPQGEK_.3	SHLNKGIKQMYMSLP	P15105_K14_M1	P15105	GLUL	_	P15105	Glul	K14	GLUL_K14	2.06744	11.4846	2.22975	0.0488775	0.165412	-4.38867	0.345368	0.922349	Old / Young	TRUE
P15105_K291_M1	0.321985	17.9794	1.82493	0.0966728	0.210883	-5.66767	0.718183	0.949773	Old / Young	TRUE	P15105	_AYDPK[GlyGly (K)]GGLDNAR_.3;_AYDPK[GlyGly (K)]GGLDNAR_.2	HIRAYDPKGGLDNAR	P15105_K291_M1	P15105	Glul	_	_	_	_	_AYDPK[GlyGly (K)]GGLDNAR_.3;_AYDPK[GlyGly (K)]GGLDNAR_.2	HIRAYDPKGGLDNAR	P15105_K291_M1	P15105	GLUL	_	P15105	Glul	K291	GLUL_K291	0.299829	15.7156	1.15438	0.274178	0.465149	-5.88991	0.680227	0.959008	Old / Young	TRUE
P15105_K372_M1	0.118118	12.3107	0.350002	0.733284	0.837014	-7.17597	0.834456	0.956467	Old / Young	TRUE	P15105	_TC[Carbamidomethyl (C)]LLNETGDEPFQYK[GlyGly (K)]N_.2	GDEPFQYKN______	P15105_K372_M1	P15105	Glul	_	_	_	_	_TC[Carbamidomethyl (C)]LLNETGDEPFQYK[GlyGly (K)]N_.2	GDEPFQYKN______	P15105_K372_M1	P15105	GLUL	_	P15105	Glul	K372	GLUL_K372	-0.354126	11.9565	-0.383426	0.709125	0.825881	-6.48443	0.727961	0.961592	Old / Young	TRUE
P15105_K95_M1	0.655023	18.02	3.78341	0.0033093	0.0171679	-2.34116	0.26374	0.874122	Old / Young	TRUE	P15105	_DPNK[GlyGly (K)]LVLC[Carbamidomethyl (C)]EVFK_.3;_DPNK[GlyGly (K)]LVLC[Carbamidomethyl (C)]EVFK_.2	PFRKDPNKLVLCEVF	P15105_K95_M1	P15105	Glul	Q9U307_K100;Q2HQL4_K97	_	_	Q9U307_K100;Q2HQL4_K97	_DPNK[GlyGly (K)]LVLC[Carbamidomethyl (C)]EVFK_.3;_DPNK[GlyGly (K)]LVLC[Carbamidomethyl (C)]EVFK_.2	PFRKDPNKLVLCEVF	P15105_K95_M1	P15105	GLUL	Q9U307_K100;Q2HQL4_K97	P15105	Glul	K95	GLUL_K95	2.33346	10.3716	3.75145	0.00352515	0.0379608	-1.83346	0.0899524	0.755722	Old / Young	TRUE	GLUL_K95
P15208_K1047_M1	-0.018893	13.4447	-0.117566	0.908639	0.949589	-7.23482	0.696798	0.948311	Old / Young	TRUE	P15208	_VAVK[GlyGly (K)]TVNESASLR_.3	AETRVAVKTVNESAS	P15208_K1047_M1	P15208	Insr	A0A0K3ARE8_K108	_	_	A0A0K3ARE8_K108	_VAVK[GlyGly (K)]TVNESASLR_.3	AETRVAVKTVNESAS	P15208_K1047_M1	P15208	INSR	A0A0K3ARE8_K108	P15208	Insr	K1047	INSR_K1047	-1.55135	12.4934	-4.63783	0.000833555	0.0195417	-0.398079	0.0142699	0.392885	Old / Young	TRUE
P15327_K102_M1	0.440422	11.6768	0.944241	0.36635	0.529115	-6.77609	0.983557	0.962821	Old / Young	TRUE	P15327	_EK[GlyGly (K)]MALNHGEEQVR_.3	LIGLNREKMALNHGE	P15327_K102_M1	P15327	Bpgm	_	_	_	_	_EK[GlyGly (K)]MALNHGEEQVR_.3	LIGLNREKMALNHGE	P15327_K102_M1	P15327	BPGM	_	P15327	Bpgm	K102	BPGM_K102	0.146059	12.8722	0.451975	0.660566	0.793872	-6.45418	0.948157	0.970247	Old / Young	TRUE
P15532_K124_M1	-0.262359	18.3018	-1.13218	0.282851	0.446133	-6.58349	0.43441	0.919601	Old / Young	TRUE	P15532	_NIIHGSDSVK[GlyGly (K)]SAEK_.3;_NIIHGSDSVK[GlyGly (K)]SAEK_.4;_NIIHGSDSVK[GlyGly (K)]SAEK_.2	IHGSDSVKSAEKEIS	P15532_K124_M1	P15532	Nme1	O16795_K575	_	_	O16795_K575	_NIIHGSDSVK[GlyGly (K)]SAEK_.3;_NIIHGSDSVK[GlyGly (K)]SAEK_.4;_NIIHGSDSVK[GlyGly (K)]SAEK_.2	IHGSDSVKSAEKEIS	P15532_K124_M1	P15532	NME1	O16795_K575	P15532	Nme1	K124	NME1_K124	-0.187775	13.9515	-0.811659	0.435168	0.61504	-6.21983	0.575837	0.951934	Old / Young	TRUE
P15532_K56_M1	-0.172193	17.7039	-0.773882	0.456139	0.614975	-6.92497	0.520074	0.931942	Old / Young	TRUE	P15532	_EHYTDLK[GlyGly (K)]DRPFFTGLVK_.4;_EHYTDLK[GlyGly (K)]DRPFFTGLVK_.3;_EHYTDLK[GlyGly (K)]DRPFFTGLVK_.5	KEHYTDLKDRPFFTG	P15532_K56_M1	P15532	Nme1	Q93576_K56	_	_	Q93576_K56	_EHYTDLK[GlyGly (K)]DRPFFTGLVK_.4;_EHYTDLK[GlyGly (K)]DRPFFTGLVK_.3;_EHYTDLK[GlyGly (K)]DRPFFTGLVK_.5	KEHYTDLKDRPFFTG	P15532_K56_M1	P15532	NME1	Q93576_K56	P15532	Nme1	K56	NME1_K56	0.710008	12.1834	1.50104	0.163077	0.344438	-5.46919	0.559574	0.950606	Old / Young	TRUE
P15864_K17_M1	0.0903932	18.4885	0.317854	0.756852	0.853852	-7.18755	0.824773	0.955978	Old / Young	TRUE	P15864	_[Acetyl (Protein N-term)]SEAAPAAPAAAPPAEK[GlyGly (K)]APAK_.2;_[Acetyl (Protein N-term)]SEAAPAAPAAAPPAEK[GlyGly (K)]APAK_.3	AAAPPAEKAPAKKKA	P15864_K17_M1	P15864	H1f2	_	_	_	_	_[Acetyl (Protein N-term)]SEAAPAAPAAAPPAEK[GlyGly (K)]APAK_.2;_[Acetyl (Protein N-term)]SEAAPAAPAAAPPAEK[GlyGly (K)]APAK_.3	AAAPPAEKAPAKKKA	P15864_K17_M1	P15864	H1F2	_	P15864	H1f2	K17	H1F2_K17	-0.281419	19.4387	-0.914915	0.380957	0.566036	-6.13058	0.541527	0.949043	Old / Young	TRUE
P16460_K121_M1	-0.365426	11.8182	-1.38598	0.194593	0.346415	-6.28155	0.379005	0.908918	Old / Young	TRUE	P16460	_YVSHGATGK[GlyGly (K)]GNDQVR_.3;_YVSHGATGK[GlyGly (K)]GNDQVR_.4	VSHGATGKGNDQVRF	P16460_K121_M1	P16460	Ass1	_	_	_	_	_YVSHGATGK[GlyGly (K)]GNDQVR_.3;_YVSHGATGK[GlyGly (K)]GNDQVR_.4	VSHGATGKGNDQVRF	P16460_K121_M1	P16460	ASS1	_	P16460	Ass1	K121	ASS1_K121	0.192623	16.7128	0.587981	0.56909	0.725827	-6.38017	0.894797	0.968528	Old / Young	TRUE
P16546_K1057_M1	-0.350715	16.1003	-1.9992	0.0722401	0.17267	-5.39909	0.264138	0.874288	Old / Young	TRUE	P16546	_ITK[GlyGly (K)]EAGSVSLR_.3;_ITK[GlyGly (K)]EAGSVSLR_.2	DNQTRITKEAGSVSL	P16546_K1057_M1	P16546	Sptan1	G5EC35_K2479;A0A486WUT8_K2582;G5EG97_K2396	_	_	G5EC35_K2479;A0A486WUT8_K2582;G5EG97_K2396	_ITK[GlyGly (K)]EAGSVSLR_.3;_ITK[GlyGly (K)]EAGSVSLR_.2	DNQTRITKEAGSVSL	P16546_K1057_M1	P16546	SPTAN1	G5EC35_K2479;A0A486WUT8_K2582;G5EG97_K2396	P16546	Sptan1	K1057	SPTAN1_K1057	0.587347	11.5077	0.788118	0.448216	0.625934	-6.23887	0.817201	0.965642	Old / Young	TRUE
P16546_K2052_M1	-0.220726	13.5721	-0.696206	0.50148	0.657422	-6.98413	0.539732	0.934258	Old / Young	TRUE	P16546	_HIQSK[GlyGly (K)]AIEAR_.3	AAKHIQSKAIEARHA	P16546_K2052_M1	P16546	Sptan1	_	_	_	_	_HIQSK[GlyGly (K)]AIEAR_.3	AAKHIQSKAIEARHA	P16546_K2052_M1	P16546	SPTAN1	_	P16546	Sptan1	K2052	SPTAN1_K2052	0.127947	11.9857	0.512689	0.61888	0.76463	-6.42341	0.924293	0.969502	Old / Young	TRUE
P16546_K441_M1	0.374766	15.3811	2.29598	0.0434821	0.121183	-4.91841	0.587206	0.93925	Old / Young	TRUE	P16546	_EK[GlyGly (K)]LSILSEER_.3;_EK[GlyGly (K)]LSILSEER_.2	ASDEVREKLSILSEE	P16546_K441_M1	P16546	Sptan1	G4S034_K458	_	_	G4S034_K458	_EK[GlyGly (K)]LSILSEER_.3;_EK[GlyGly (K)]LSILSEER_.2	ASDEVREKLSILSEE	P16546_K441_M1	P16546	SPTAN1	G4S034_K458	P16546	Sptan1	K441	SPTAN1_K441	2.31087	11.2457	3.49539	0.00544136	0.048138	-2.26356	0.116625	0.80044	Old / Young	TRUE
P16546_K803_M1	0.474009	16.6702	3.37967	0.00658526	0.0299209	-3.04445	0.33625	0.898512	Old / Young	TRUE	P16546	_EK[GlyGly (K)]EPIAASTNR_.3;_EK[GlyGly (K)]EPIAASTNR_.2	EETWIREKEPIAAST	P16546_K803_M1	P16546	Sptan1	G4S034_K820	_	_	G4S034_K820	_EK[GlyGly (K)]EPIAASTNR_.3;_EK[GlyGly (K)]EPIAASTNR_.2	EETWIREKEPIAAST	P16546_K803_M1	P16546	SPTAN1	G4S034_K820	P16546	Sptan1	K803	SPTAN1_K803	-0.0978232	11.4651	-0.318875	0.756133	0.85584	-6.5085	0.752049	0.962777	Old / Young	TRUE
P16546_K909_M1	0.824787	14.6478	3.45324	0.00580262	0.0270226	-2.9157	0.322162	0.894542	Old / Young	TRUE	P16546	_EK[GlyGly (K)]EPIVGSTDYGK_.3;_EK[GlyGly (K)]EPIVGSTDYGK_.2	AESWMREKEPIVGST	P16546_K909_M1	P16546	Sptan1	G4S034_K926	_	_	G4S034_K926	_EK[GlyGly (K)]EPIVGSTDYGK_.3;_EK[GlyGly (K)]EPIVGSTDYGK_.2	AESWMREKEPIVGST	P16546_K909_M1	P16546	SPTAN1	G4S034_K926	P16546	Sptan1	K909	SPTAN1_K909	-0.539804	10.4042	-1.31481	0.216825	0.408493	-5.70486	0.419013	0.935111	Old / Young	TRUE
P16858_K137_M1	1.1033	14.5324	4.18692	0.00169392	0.0104467	-1.65063	0.20284	0.84229	Old / Young	TRUE	P16858	_VIISAPSADAPMFVMGVNHEK[GlyGly (K)]YDNSLK_.4;_VIISAPSADAPMFVM[Oxidation (M)]GVNHEK[GlyGly (K)]YDNSLK_.4;_VIISAPSADAPM[Oxidation (M)]FVM[Oxidation (M)]GVNHEK[GlyGly (K)]YDNSLK_.4	VMGVNHEKYDNSLKI	P16858_K137_M1	P16858	Gapdh	_	_	_	_	_VIISAPSADAPMFVMGVNHEK[GlyGly (K)]YDNSLK_.4;_VIISAPSADAPMFVM[Oxidation (M)]GVNHEK[GlyGly (K)]YDNSLK_.4;_VIISAPSADAPM[Oxidation (M)]FVM[Oxidation (M)]GVNHEK[GlyGly (K)]YDNSLK_.4	VMGVNHEKYDNSLKI	P16858_K137_M1	P16858	GAPDH	_	P16858	Gapdh	K137	GAPDH_K137	-0.777788	14.238	-1.24291	0.24119	0.432801	-5.78999	0.439759	0.937982	Old / Young	TRUE
P16858_K192_M1	0.649001	18.9396	3.26779	0.00798908	0.0348021	-3.24053	0.358423	0.904189	Old / Young	TRUE	P16858	_TVDGPSGK[GlyGly (K)]LWR_.3;_TVDGPSGK[GlyGly (K)]LWR_.2	TVDGPSGKLWRDGRG	P16858_K192_M1	P16858	Gapdh	_	_	_	_	_TVDGPSGK[GlyGly (K)]LWR_.3;_TVDGPSGK[GlyGly (K)]LWR_.2	TVDGPSGKLWRDGRG	P16858_K192_M1	P16858	GAPDH	_	P16858	Gapdh	K192	GAPDH_K192	-0.108434	17.8535	-0.479814	0.641289	0.780999	-6.44053	0.692492	0.959704	Old / Young	TRUE
P16858_K213_M1	0.402929	20.0965	2.74096	0.0200222	0.06879	-4.16138	0.47472	0.925922	Old / Young	TRUE	P16858	_GAAQNIIPASTGAAK[GlyGly (K)]AVGK_.3;_GAAQNIIPASTGAAK[GlyGly (K)]AVGK_.2	PASTGAAKAVGKVIP	P16858_K213_M1	P16858	Gapdh	_	_	_	_	_GAAQNIIPASTGAAK[GlyGly (K)]AVGK_.3;_GAAQNIIPASTGAAK[GlyGly (K)]AVGK_.2	PASTGAAKAVGKVIP	P16858_K213_M1	P16858	GAPDH	_	P16858	Gapdh	K213	GAPDH_K213	-0.689988	18.7644	-2.94203	0.0141609	0.0789267	-3.20306	0.106892	0.786155	Old / Young	TRUE
P16858_K217_M1	0.950263	15.0817	2.01251	0.0706337	0.170254	-5.37811	0.664751	0.945954	Old / Young	TRUE	P16858	_AVGK[GlyGly (K)]VIPELNGK_.2;_AVGK[GlyGly (K)]VIPELNGK_.3	GAAKAVGKVIPELNG	P16858_K217_M1	P16858	Gapdh	_	_	_	_	_AVGK[GlyGly (K)]VIPELNGK_.2;_AVGK[GlyGly (K)]VIPELNGK_.3	GAAKAVGKVIPELNG	P16858_K217_M1	P16858	GAPDH	_	P16858	Gapdh	K217	GAPDH_K217	0.393066	7.85025	0.514565	0.617613	0.763568	-6.4224	0.923557	0.969478	Old / Young	TRUE
P16858_K225_M1	0.178992	14.8865	1.06438	0.311116	0.475766	-6.65622	0.94656	0.961424	Old / Young	TRUE	P16858	_VIPELNGK[GlyGly (K)]LTGM[Oxidation (M)]AFR_.3;_VIPELNGK[GlyGly (K)]LTGMAFR_.3	VIPELNGKLTGMAFR	P16858_K225_M1	P16858	Gapdh	_	_	_	_	_VIPELNGK[GlyGly (K)]LTGM[Oxidation (M)]AFR_.3;_VIPELNGK[GlyGly (K)]LTGMAFR_.3	VIPELNGKLTGMAFR	P16858_K225_M1	P16858	GAPDH	_	P16858	Gapdh	K225	GAPDH_K225	1.88323	11.1302	2.84165	0.016871	0.0870644	-3.37331	0.212758	0.879769	Old / Young	TRUE
P16858_K261_M1	0.626875	18.7433	4.07994	0.00201906	0.0120059	-1.83216	0.217886	0.851564	Old / Young	TRUE	P16858	_VVK[GlyGly (K)]QASEGPLK_.3;_VVK[GlyGly (K)]QASEGPLK_.2	DDIKKVVKQASEGPL	P16858_K261_M1	P16858	Gapdh	_	_	_	_	_VVK[GlyGly (K)]QASEGPLK_.3;_VVK[GlyGly (K)]QASEGPLK_.2	DDIKKVVKQASEGPL	P16858_K261_M1	P16858	GAPDH	_	P16858	Gapdh	K261	GAPDH_K261	-0.186021	15.5599	-0.844053	0.417629	0.599742	-6.19282	0.564963	0.951054	Old / Young	TRUE
P16858_K70_M1	1.81182	16.3089	10.444	7.34442e-07	3.04864e-05	6.42245	0.000223311	0.00869559	Old / Young	TRUE	P16858	_LVINGK[GlyGly (K)]PITIFQERDPTNIK_.4;_LVINGK[GlyGly (K)]PITIFQERDPTNIK_.3;_LVINGK[GlyGly (K)]PITIFQER_.3;_LVINGK[GlyGly (K)]PITIFQER_.2	GKLVINGKPITIFQE	P16858_K70_M1	P16858	Gapdh	_	_	_	_	_LVINGK[GlyGly (K)]PITIFQERDPTNIK_.4;_LVINGK[GlyGly (K)]PITIFQERDPTNIK_.3;_LVINGK[GlyGly (K)]PITIFQER_.3;_LVINGK[GlyGly (K)]PITIFQER_.2	GKLVINGKPITIFQE	P16858_K70_M1	P16858	GAPDH	_	P16858	Gapdh	K70	GAPDH_K70	0.27453	8.12032	0.489807	0.634437	0.775953	-6.43544	0.93328	0.969787	Old / Young	TRUE
P17156_K560_M1	0.959838	13.5537	1.00357	0.338239	0.502817	-6.71836	0.965275	0.962143	Old / Young	TRUE	P17156	_QTVEDEK[GlyGly (K)]LR_.3	KQTVEDEKLRGKISE	P17156_K560_M1	P17156	Hspa2	V6CJ24_K250	_	_	V6CJ24_K250	_QTVEDEK[GlyGly (K)]LR_.3	KQTVEDEKLRGKISE	P17156_K560_M1	P17156	HSPA2	V6CJ24_K250	P17156	Hspa2	K560	HSPA2_K560	0.308365	9.8729	0.462288	0.653394	0.789854	-6.44921	0.9441	0.970123	Old / Young	TRUE
P17182_K202_M1	0.227225	14.5449	1.37937	0.196561	0.348601	-6.28997	0.850302	0.957244	Old / Young	TRUE	P17182	_YGK[GlyGly (K)]DATNVGDEGGFAPNILENK_.3	VIKEKYGKDATNVGD	P17182_K202_M1	P17182	Eno1	_	_	_	_	_YGK[GlyGly (K)]DATNVGDEGGFAPNILENK_.3	VIKEKYGKDATNVGD	P17182_K202_M1	P17182	ENO1	_	P17182	Eno1	K202	ENO1_K202	0.995044	12.4482	2.76817	0.0191802	0.0942838	-3.49758	0.226393	0.886185	Old / Young	TRUE
P17182_K28_M1	0.758127	12.1987	1.13608	0.281289	0.444481	-6.5792	0.924529	0.960541	Old / Young	TRUE	P17182	_GNPTVEVDLYTAK[GlyGly (K)]GLFR_.3	EVDLYTAKGLFRAAV	P17182_K28_M1	P17182	Eno1	_	_	_	_	_GNPTVEVDLYTAK[GlyGly (K)]GLFR_.3	EVDLYTAKGLFRAAV	P17182_K28_M1	P17182	ENO1	_	P17182	Eno1	K28	ENO1_K28	-0.795678	8.05312	-0.881527	0.397945	0.582186	-6.16044	0.552509	0.950006	Old / Young	TRUE
P17182_K420_M1	0.0115544	14.6843	0.0723808	0.943665	0.969331	-7.2395	0.751808	0.951911	Old / Young	TRUE	P17182	_IEEELGSK[GlyGly (K)]AK_.3;_IEEELGSK[GlyGly (K)]AK_.2	IEEELGSKAKFAGRS	P17182_K420_M1	P17182	Eno1	_	_	_	_	_IEEELGSK[GlyGly (K)]AK_.3;_IEEELGSK[GlyGly (K)]AK_.2	IEEELGSKAKFAGRS	P17182_K420_M1	P17182	ENO1	_	P17182	Eno1	K420	ENO1_K420	-0.270228	14.4988	-1.23622	0.243565	0.435171	-5.79773	0.441718	0.93824	Old / Young	TRUE
P17182_K60_M1	0.0582292	15.3927	0.291285	0.776529	0.866221	-7.19629	0.816789	0.955567	Old / Young	TRUE	P17182	_FMGK[GlyGly (K)]GVSQAVEHINK_.3;_FM[Oxidation (M)]GK[GlyGly (K)]GVSQAVEHINK_.3;_FM[Oxidation (M)]GK[GlyGly (K)]GVSQAVEHINK_.4;_FMGK[GlyGly (K)]GVSQAVEHINK_.4	DKTRFMGKGVSQAVE	P17182_K60_M1	P17182	Eno1	_	_	_	_	_FMGK[GlyGly (K)]GVSQAVEHINK_.3;_FM[Oxidation (M)]GK[GlyGly (K)]GVSQAVEHINK_.3;_FM[Oxidation (M)]GK[GlyGly (K)]GVSQAVEHINK_.4;_FMGK[GlyGly (K)]GVSQAVEHINK_.4	DKTRFMGKGVSQAVE	P17182_K60_M1	P17182	ENO1	_	P17182	Eno1	K60	ENO1_K60	0.298734	13.9257	1.10416	0.294413	0.484953	-5.94407	0.698509	0.960038	Old / Young	TRUE
P17182_K80_M1	-0.228325	14.5672	-0.821059	0.429932	0.590327	-6.88632	0.508318	0.930478	Old / Young	TRUE	P17182	_TIAPALVSK[GlyGly (K)]K_.2;_TIAPALVSK[GlyGly (K)]K_.3	IAPALVSKKVNVVEQ	P17182_K80_M1	P17182	Eno1	_	_	_	_	_TIAPALVSK[GlyGly (K)]K_.2;_TIAPALVSK[GlyGly (K)]K_.3	IAPALVSKKVNVVEQ	P17182_K80_M1	P17182	ENO1	_	P17182	Eno1	K80	ENO1_K80	0.246583	12.6722	0.893253	0.39192	0.575825	-6.15006	0.777097	0.963933	Old / Young	TRUE
P17182_K81_M1	0.493875	14.069	1.64396	0.129874	0.259328	-5.93291	0.771078	0.953057	Old / Young	TRUE	P17182	_K[GlyGly (K)]VNVVEQEK_.3;_K[GlyGly (K)]VNVVEQEK_.2	APALVSKKVNVVEQE	P17182_K81_M1	P17182	Eno1	_	_	_	_	_K[GlyGly (K)]VNVVEQEK_.3;_K[GlyGly (K)]VNVVEQEK_.2	APALVSKKVNVVEQE	P17182_K81_M1	P17182	ENO1	_	P17182	Eno1	K81	ENO1_K81	0.203236	11.3898	0.469368	0.648492	0.786451	-6.44574	0.941315	0.970037	Old / Young	TRUE
P17182_K89_M1	0.556897	17.674	2.00802	0.0711716	0.171169	-5.38519	0.666011	0.946051	Old / Young	TRUE	P17182	_VNVVEQEK[GlyGly (K)]IDK_.2;_VNVVEQEK[GlyGly (K)]IDK_.3;_KVNVVEQEK[GlyGly (K)]IDK_.3	VNVVEQEKIDKLMIE	P17182_K89_M1	P17182	Eno1	_	_	_	_	_VNVVEQEK[GlyGly (K)]IDK_.2;_VNVVEQEK[GlyGly (K)]IDK_.3;_KVNVVEQEK[GlyGly (K)]IDK_.3	VNVVEQEKIDKLMIE	P17182_K89_M1	P17182	ENO1	_	P17182	Eno1	K89	ENO1_K89	0.116012	16.9384	0.544216	0.597765	0.747156	-6.40598	0.911927	0.969101	Old / Young	TRUE
P17426_K35_M1	-0.121747	16.4325	-0.791547	0.446207	0.604796	-6.91073	0.515656	0.931399	Old / Young	TRUE	P17426	_INK[GlyGly (K)]ELANIR_.3;_INK[GlyGly (K)]ELANIR_.2;_RINK[GlyGly (K)]ELANIR_.3	AEIKRINKELANIRS	P17426_K35_M1	P17426	Ap2a1	Q22601_K34	_	_	Q22601_K34	_INK[GlyGly (K)]ELANIR_.3;_INK[GlyGly (K)]ELANIR_.2;_RINK[GlyGly (K)]ELANIR_.3	AEIKRINKELANIRS	P17426_K35_M1	P17426	AP2A1	Q22601_K34	P17426	Ap2a1	K35	AP2A1_K35	-0.119846	11.7076	-0.581982	0.572976	0.72806	-6.38382	0.655621	0.957534	Old / Young	TRUE
P17426_K620_M1	0.714648	11.6433	2.61192	0.0250928	0.0810214	-4.38404	0.506076	0.930191	Old / Young	TRUE	P17426	_K[GlyGly (K)]GPGAASALDDSR_.3	LAKLKRKKGPGAASA	P17426_K620_M1	P17426	Ap2a1	Q22601_K619	_	_	Q22601_K619	_K[GlyGly (K)]GPGAASALDDSR_.3	LAKLKRKKGPGAASA	P17426_K620_M1	P17426	AP2A1	Q22601_K619	P17426	Ap2a1	K620	AP2A1_K620	0.0522745	12.845	0.194942	0.849193	0.916904	-6.54248	0.950558	0.970319	Old / Young	TRUE
P17426_K880_M1	0.0679056	14.4909	0.21072	0.837155	0.908901	-7.2182	0.792701	0.954279	Old / Young	TRUE	P17426	_WK[GlyGly (K)]QLSLPLQEAQK_.3	QDFFQRWKQLSLPLQ	P17426_K880_M1	P17426	Ap2a1	Q22601_K828	_	_	Q22601_K828	_WK[GlyGly (K)]QLSLPLQEAQK_.3	QDFFQRWKQLSLPLQ	P17426_K880_M1	P17426	AP2A1	Q22601_K828	P17426	Ap2a1	K880	AP2A1_K880	0.547159	11.6582	0.759367	0.464495	0.640323	-6.26145	0.828258	0.966086	Old / Young	TRUE
P17427_K631_M1	-0.169313	13.2943	-0.960443	0.358512	0.520759	-6.76062	0.474415	0.925878	Old / Young	TRUE	P17427	_GPSTVTDLEETK[GlyGly (K)]R_.3	VTDLEETKRERSIDV	P17427_K631_M1	P17427	Ap2a2	_	_	_	_	_GPSTVTDLEETK[GlyGly (K)]R_.3	VTDLEETKRERSIDV	P17427_K631_M1	P17427	AP2A2	_	P17427	Ap2a2	K631	AP2A2_K631	0.619157	14.8853	2.08754	0.0623306	0.190859	-4.61449	0.382482	0.929351	Old / Young	TRUE
P17742_K125_M1	1.55491	14.103	5.25729	0.000318655	0.00275678	0.0884176	0.0915903	0.706878	Old / Young	TRUE	P17742	_TEWLDGK[GlyGly (K)]HVVFGK_.3;_TEWLDGK[GlyGly (K)]HVVFGK_.4	KTEWLDGKHVVFGKV	P17742_K125_M1	P17742	Ppia	Q9U2S6_K260	_	_	Q9U2S6_K260	_TEWLDGK[GlyGly (K)]HVVFGK_.3;_TEWLDGK[GlyGly (K)]HVVFGK_.4	KTEWLDGKHVVFGKV	P17742_K125_M1	P17742	PPIA	Q9U2S6_K260	P17742	Ppia	K125	PPIA_K125	-0.102542	8.29186	-0.138734	0.892309	0.940447	-6.55253	0.820493	0.965776	Old / Young	TRUE
P17742_K133_M1	2.76204	15.3817	16.0497	1.05362e-08	2.80769e-06	10.6735	4.71349e-09	1.32964e-06	Old / Young	TRUE	P17742	_VK[GlyGly (K)]EGMNIVEAMER_.3;_VK[GlyGly (K)]EGMNIVEAM[Oxidation (M)]ER_.3;_VK[GlyGly (K)]EGM[Oxidation (M)]NIVEAMER_.3;_VK[GlyGly (K)]EGM[Oxidation (M)]NIVEAM[Oxidation (M)]ER_.3;_VK[GlyGly (K)]EGMNIVEAMER_.2;_VK[GlyGly (K)]EGM[Oxidation (M)]NIVEAMER_.2	HVVFGKVKEGMNIVE	P17742_K133_M1	P17742	Ppia	_	_	_	_	_VK[GlyGly (K)]EGMNIVEAMER_.3;_VK[GlyGly (K)]EGMNIVEAM[Oxidation (M)]ER_.3;_VK[GlyGly (K)]EGM[Oxidation (M)]NIVEAMER_.3;_VK[GlyGly (K)]EGM[Oxidation (M)]NIVEAM[Oxidation (M)]ER_.3;_VK[GlyGly (K)]EGMNIVEAMER_.2;_VK[GlyGly (K)]EGM[Oxidation (M)]NIVEAMER_.2	HVVFGKVKEGMNIVE	P17742_K133_M1	P17742	PPIA	_	P17742	Ppia	K133	PPIA_K133	-0.0987379	12.5901	-0.288046	0.778969	0.871929	-6.51846	0.763641	0.963321	Old / Young	TRUE
P17742_K28_M1	-0.418338	17.4567	-1.86501	0.0904582	0.201709	-5.60696	0.286959	0.883117	Old / Young	TRUE	P17742	_VSFELFADK[GlyGly (K)]VPK_.2;_VSFELFADK[GlyGly (K)]VPK_.3	SFELFADKVPKTAEN	P17742_K28_M1	P17742	Ppia	Q2L6V8_K27	_	_	Q2L6V8_K27	_VSFELFADK[GlyGly (K)]VPK_.2;_VSFELFADK[GlyGly (K)]VPK_.3	SFELFADKVPKTAEN	P17742_K28_M1	P17742	PPIA	Q2L6V8_K27	P17742	Ppia	K28	PPIA_K28	0.607874	13.5547	1.64828	0.129133	0.302736	-5.26896	0.511666	0.946229	Old / Young	TRUE
P17742_K31_M1	1.66382	15.5157	12.0979	1.75956e-07	1.11706e-05	7.88111	1.49041e-05	0.000911568	Old / Young	TRUE	P17742	_VPK[GlyGly (K)]TAENFR_.3;_VPK[GlyGly (K)]TAENFR_.2	LFADKVPKTAENFRA	P17742_K31_M1	P17742	Ppia	Q9U2S6_K166	_	_	Q9U2S6_K166	_VPK[GlyGly (K)]TAENFR_.3;_VPK[GlyGly (K)]TAENFR_.2	LFADKVPKTAENFRA	P17742_K31_M1	P17742	PPIA	Q9U2S6_K166	P17742	Ppia	K31	PPIA_K31	-0.584851	11.7807	-1.5089	0.161085	0.342533	-5.45879	0.365965	0.926397	Old / Young	TRUE
P17742_K44_M1	1.65911	15.7571	10.6587	6.0369e-07	2.60613e-05	6.62383	0.000160614	0.00667216	Old / Young	TRUE	P17742	_ALSTGEK[GlyGly (K)]GFGYK_.3;_ALSTGEK[GlyGly (K)]GFGYK_.2	RALSTGEKGFGYKGS	P17742_K44_M1	P17742	Ppia	Q18445_K42	_	_	Q18445_K42	_ALSTGEK[GlyGly (K)]GFGYK_.3;_ALSTGEK[GlyGly (K)]GFGYK_.2	RALSTGEKGFGYKGS	P17742_K44_M1	P17742	PPIA	Q18445_K42	P17742	Ppia	K44	PPIA_K44	-1.52304	13.0217	-4.14543	0.00183388	0.0277375	-1.18364	0.0273105	0.516046	Old / Young	TRUE
P17742_K49_M1	2.45623	14.2221	7.47597	1.6487e-05	0.000276942	3.19056	0.0109493	0.223779	Old / Young	TRUE	P17742	_GFGYK[GlyGly (K)]GSSFHR_.3	GEKGFGYKGSSFHRI	P17742_K49_M1	P17742	Ppia	Q9XXI7_K50	_	_	Q9XXI7_K50	_GFGYK[GlyGly (K)]GSSFHR_.3	GEKGFGYKGSSFHRI	P17742_K49_M1	P17742	PPIA	Q9XXI7_K50	P17742	Ppia	K49	PPIA_K49	-2.56876	11.4553	-5.93005	0.000123813	0.00813235	1.49391	0.00200815	0.15698	Old / Young	TRUE
P17742_K82_M1	1.65022	15.2744	9.40212	1.99938e-06	6.0359e-05	5.38868	0.00100713	0.0289441	Old / Young	TRUE	P17742	_SIYGEK[GlyGly (K)]FEDENFILK_.3;_SIYGEK[GlyGly (K)]FEDENFILK_.2	GRSIYGEKFEDENFI	P17742_K82_M1	P17742	Ppia	Q9U2S6_K217	_	_	Q9U2S6_K217	_SIYGEK[GlyGly (K)]FEDENFILK_.3;_SIYGEK[GlyGly (K)]FEDENFILK_.2	GRSIYGEKFEDENFI	P17742_K82_M1	P17742	PPIA	Q9U2S6_K217	P17742	Ppia	K82	PPIA_K82	-0.848932	12.4348	-2.0679	0.0644452	0.193078	-4.64524	0.237873	0.89108	Old / Young	TRUE
P17751_K192_M1	-0.0265049	18.6771	-0.0888313	0.930894	0.960945	-7.23805	0.705026	0.948884	Old / Young	TRUE	P17751	_EAGITEK[GlyGly (K)]VVFEQTK_.3;_EAGITEK[GlyGly (K)]VVFEQTK_.2	REAGITEKVVFEQTK	P17751_K192_M1	P17751	Tpi1	_	_	_	_	_EAGITEK[GlyGly (K)]VVFEQTK_.3;_EAGITEK[GlyGly (K)]VVFEQTK_.2	REAGITEKVVFEQTK	P17751_K192_M1	P17751	TPI1	_	P17751	Tpi1	K192	TPI1_K192	-0.325665	15.6405	-1.23295	0.244733	0.435893	-5.8015	0.442677	0.938366	Old / Young	TRUE
P17751_K206_M1	-0.00941727	17.7964	-0.039949	0.968886	0.983297	-7.24148	0.719104	0.949834	Old / Young	TRUE	P17751	_VIADNVK[GlyGly (K)]DWSK_.3;_VIADNVK[GlyGly (K)]DWSK_.2	KVIADNVKDWSKVVL	P17751_K206_M1	P17751	Tpi1	_	_	_	_	_VIADNVK[GlyGly (K)]DWSK_.3;_VIADNVK[GlyGly (K)]DWSK_.2	KVIADNVKDWSKVVL	P17751_K206_M1	P17751	TPI1	_	P17751	Tpi1	K206	TPI1_K206	-0.140101	16.319	-0.494647	0.63113	0.773397	-6.43294	0.687091	0.9594	Old / Young	TRUE
P17751_K225_M1	0.0426773	16.6405	0.218217	0.83146	0.906417	-7.21646	0.794935	0.954401	Old / Young	TRUE	P17751	_VVLAYEPVWAIGTGK[GlyGly (K)]TATPQQAQEVHEK_.4	VWAIGTGKTATPQQA	P17751_K225_M1	P17751	Tpi1	_	_	_	_	_VVLAYEPVWAIGTGK[GlyGly (K)]TATPQQAQEVHEK_.4	VWAIGTGKTATPQQA	P17751_K225_M1	P17751	TPI1	_	P17751	Tpi1	K225	TPI1_K225	-0.323244	13.6401	-1.0947	0.298349	0.489413	-5.95405	0.484329	0.943366	Old / Young	TRUE
P17751_K238_M1	1.12894	13.1636	3.17846	0.00932792	0.0391338	-3.39721	0.376773	0.908428	Old / Young	TRUE	P17751	_TATPQQAQEVHEK[GlyGly (K)]LR_.3;_TATPQQAQEVHEK[GlyGly (K)]LR_.4	QAQEVHEKLRGWLKS	P17751_K238_M1	P17751	Tpi1	_	_	_	_	_TATPQQAQEVHEK[GlyGly (K)]LR_.3;_TATPQQAQEVHEK[GlyGly (K)]LR_.4	QAQEVHEKLRGWLKS	P17751_K238_M1	P17751	TPI1	_	P17751	Tpi1	K238	TPI1_K238	-0.12261	12.4959	-0.386169	0.707153	0.82556	-6.48331	0.726943	0.961541	Old / Young	TRUE
P17879_K108_M1;Q61696_K108_M1	-0.360349	15.3891	-0.63481	0.539192	0.689074	-7.02685	0.555528	0.936008	Old / Young	TRUE	P17879;Q61696	_VQVNYK[GlyGly (K)]GESR_.3;_VQVNYK[GlyGly (K)]GESR_.2	PKVQVNYKGESRSFF	P17879_K108_M1;Q61696_K108_M1	P17879;Q61696	Hspa1b;Hspa1a	G5ECU5_K108	_	_	G5ECU5_K108	_VQVNYK[GlyGly (K)]GESR_.3;_VQVNYK[GlyGly (K)]GESR_.2	PKVQVNYKGESRSFF	P17879_K108_M1;Q61696_K108_M1	P17879;Q61696	HSPA1B;HSPA1A	G5ECU5_K108	P17879;Q61696	Hspa1b;Hspa1a	K108	HSPA1B;HSPA1A_K108	-0.482425	11.7644	-1.41316	0.186829	0.371972	-5.58301	0.391589	0.930881	Old / Young	TRUE
P17879_K56_M1;Q61696_K56_M1	0.444484	12.0872	1.50891	0.160924	0.302804	-6.12015	0.811271	0.955279	Old / Young	TRUE	P17879;Q61696	_LIGDAAK[GlyGly (K)]NQVALNPQNTVFDAK_.3	RLIGDAAKNQVALNP	P17879_K56_M1;Q61696_K56_M1	P17879;Q61696	Hspa1b;Hspa1a	G5ECU5_K56	_	_	G5ECU5_K56	_LIGDAAK[GlyGly (K)]NQVALNPQNTVFDAK_.3	RLIGDAAKNQVALNP	P17879_K56_M1;Q61696_K56_M1	P17879;Q61696	HSPA1B;HSPA1A	G5ECU5_K56	P17879;Q61696	Hspa1b;Hspa1a	K56	HSPA1B;HSPA1A_K56	1.90296	10.3528	2.92288	0.0146418	0.0801523	-3.23558	0.198387	0.872173	Old / Young	TRUE
P17918_K164_M1	-0.0210353	15.5739	-0.105045	0.918328	0.953486	-7.23634	0.700379	0.948562	Old / Young	TRUE	P17918	_DLSHIGDAVVISC[Carbamidomethyl (C)]AK[GlyGly (K)]NGVK_.3;_DLSHIGDAVVISC[Carbamidomethyl (C)]AK[GlyGly (K)]NGVK_.4	AVVISCAKNGVKFSA	P17918_K164_M1	P17918	Pcna	G3MU38_K84	_	_	G3MU38_K84	_DLSHIGDAVVISC[Carbamidomethyl (C)]AK[GlyGly (K)]NGVK_.3;_DLSHIGDAVVISC[Carbamidomethyl (C)]AK[GlyGly (K)]NGVK_.4	AVVISCAKNGVKFSA	P17918_K164_M1	P17918	PCNA	G3MU38_K84	P17918	Pcna	K164	PCNA_K164	0.594561	14.0091	2.08276	0.0628394	0.191479	-4.62199	0.383772	0.929572	Old / Young	TRUE
P18760_K112_M1	0.101818	16.4688	0.316578	0.757793	0.854149	-7.18799	0.824389	0.955959	Old / Young	TRUE	P18760	_KEDLVFIFWAPENAPLK[GlyGly (K)]SK_.4;_KEDLVFIFWAPENAPLK[GlyGly (K)]SK_.3;_EDLVFIFWAPENAPLK[GlyGly (K)]SK_.3	APENAPLKSKMIYAS	P18760_K112_M1	P18760	Cfl1	Q9GZI7_K347	_	_	Q9GZI7_K347	_KEDLVFIFWAPENAPLK[GlyGly (K)]SK_.4;_KEDLVFIFWAPENAPLK[GlyGly (K)]SK_.3;_EDLVFIFWAPENAPLK[GlyGly (K)]SK_.3	APENAPLKSKMIYAS	P18760_K112_M1	P18760	CFL1	Q9GZI7_K347	P18760	Cfl1	K112	CFL1_K112	0.406382	10.7817	0.555709	0.590162	0.740371	-6.39939	0.907425	0.968952	Old / Young	TRUE
P18760_K144_M1	0.464054	16.2474	2.16032	0.054919	0.142223	-5.14128	0.623799	0.94261	Old / Young	TRUE	P18760	_HELQANC[Carbamidomethyl (C)]YEEVK[GlyGly (K)]DR_.3;_HELQANC[Carbamidomethyl (C)]YEEVK[GlyGly (K)]DR_.4	ANCYEEVKDRCTLAE	P18760_K144_M1	P18760	Cfl1	_	_	_	_	_HELQANC[Carbamidomethyl (C)]YEEVK[GlyGly (K)]DR_.3;_HELQANC[Carbamidomethyl (C)]YEEVK[GlyGly (K)]DR_.4	ANCYEEVKDRCTLAE	P18760_K144_M1	P18760	CFL1	_	P18760	Cfl1	K144	CFL1_K144	1.41835	11.0321	2.37362	0.0381312	0.142745	-4.15524	0.310242	0.91431	Old / Young	TRUE
P18760_K45_M1	1.44222	13.1445	5.60917	0.000190632	0.00183055	0.625982	0.0682998	0.642643	Old / Young	TRUE	P18760	_K[GlyGly (K)]NIILEEGK_.2	FCLSEDKKNIILEEG	P18760_K45_M1	P18760	Cfl1	Q9XWI8_K131	_	_	Q9XWI8_K131	_K[GlyGly (K)]NIILEEGK_.2	FCLSEDKKNIILEEG	P18760_K45_M1	P18760	CFL1	Q9XWI8_K131	P18760	Cfl1	K45	CFL1_K45	1.42825	11.102	1.37655	0.197558	0.385793	-5.62907	0.601703	0.953905	Old / Young	TRUE
P18760_K92_M1	0.482007	16.3156	2.17594	0.0534683	0.140062	-5.11587	0.619536	0.942237	Old / Young	TRUE	P18760	_YALYDATYETK[GlyGly (K)]ESK_.3	YDATYETKESKKEDL	P18760_K92_M1	P18760	Cfl1	_	_	_	_	_YALYDATYETK[GlyGly (K)]ESK_.3	YDATYETKESKKEDL	P18760_K92_M1	P18760	CFL1	_	P18760	Cfl1	K92	CFL1_K92	0.599129	12.6954	1.31238	0.217611	0.408743	-5.70778	0.623963	0.955476	Old / Young	TRUE
P19096_K1071_M1	1.56167	13.6862	10.6685	5.98359e-07	2.60613e-05	6.63293	0.000158191	0.00659302	Old / Young	TRUE	P19096	_LK[GlyGly (K)]EDTQVADVTTSR_.3	RQKVYRLKEDTQVAD	P19096_K1071_M1	P19096	Fasn	P91871_K1116	_	_	P91871_K1116	_LK[GlyGly (K)]EDTQVADVTTSR_.3	RQKVYRLKEDTQVAD	P19096_K1071_M1	P19096	FASN	P91871_K1116	P19096	Fasn	K1071	FASN_K1071	0.184648	13.7201	0.753736	0.467727	0.642653	-6.26579	0.830427	0.966171	Old / Young	TRUE
P19096_K1152_M1	1.57955	12.0369	4.4952	0.00102992	0.00703509	-1.13469	0.163736	0.811717	Old / Young	TRUE	P19096	_ALQTK[GlyGly (K)]ATQQGLK_.3	LARALQTKATQQGLK	P19096_K1152_M1	P19096	Fasn	P91871_K1225	_	_	P91871_K1225	_ALQTK[GlyGly (K)]ATQQGLK_.3	LARALQTKATQQGLK	P19096_K1152_M1	P19096	FASN	P91871_K1225	P19096	Fasn	K1152	FASN_K1152	0.202465	13.7877	0.841953	0.418752	0.600559	-6.1946	0.796599	0.964785	Old / Young	TRUE
P19096_K1236_M1	1.66718	11.7996	5.20493	0.000344491	0.00293907	0.00692606	0.0955469	0.715564	Old / Young	TRUE	P19096	_M[Oxidation (M)]K[GlyGly (K)]VAEVLAGEGHLYSR_.3	NLSTLKMKVAEVLAG	P19096_K1236_M1	P19096	Fasn	_	_	_	_	_M[Oxidation (M)]K[GlyGly (K)]VAEVLAGEGHLYSR_.3	NLSTLKMKVAEVLAG	P19096_K1236_M1	P19096	FASN	_	P19096	Fasn	K1236	FASN_K1236	0.271386	10.2648	0.424221	0.680045	0.80851	-6.46701	0.959082	0.970576	Old / Young	TRUE
P19096_K1826_M1	-0.0447673	14.1258	-0.309087	0.763325	0.856806	-7.19052	0.642902	0.94422	Old / Young	TRUE	P19096	_C[Carbamidomethyl (C)]TVFPK[GlyGly (K)]AQVEDAFR_.3	LKCTVFPKAQVEDAF	P19096_K1826_M1	P19096	Fasn	_	_	_	_	_C[Carbamidomethyl (C)]TVFPK[GlyGly (K)]AQVEDAFR_.3	LKCTVFPKAQVEDAF	P19096_K1826_M1	P19096	FASN	_	P19096	Fasn	K1826	FASN_K1826	1.33881	10.5304	1.72638	0.11381	0.277538	-5.15837	0.487154	0.943676	Old / Young	TRUE
P19096_K2187_M1	0.412804	12.4647	1.01827	0.33153	0.49472	-6.70362	0.960751	0.961972	Old / Young	TRUE	P19096	_LQEMSSK[GlyGly (K)]TDSATDTTAPK_.3;_LQEM[Oxidation (M)]SSK[GlyGly (K)]TDSATDTTAPK_.3	KLQEMSSKTDSATDT	P19096_K2187_M1	P19096	Fasn	_	_	_	_	_LQEMSSK[GlyGly (K)]TDSATDTTAPK_.3;_LQEM[Oxidation (M)]SSK[GlyGly (K)]TDSATDTTAPK_.3	KLQEMSSKTDSATDT	P19096_K2187_M1	P19096	FASN	_	P19096	Fasn	K2187	FASN_K2187	0.292286	12.5225	1.25933	0.235438	0.427872	-5.77085	0.642633	0.956713	Old / Young	TRUE
P19096_K2442_M1	0.189905	14.7435	1.2075	0.253841	0.415087	-6.49862	0.902641	0.959623	Old / Young	TRUE	P19096	_AK[GlyGly (K)]TGGTYGEDLGADYNLSQVC[Carbamidomethyl (C)]DGK_.3	NVTLLRAKTGGTYGE	P19096_K2442_M1	P19096	Fasn	_	_	_	_	_AK[GlyGly (K)]TGGTYGEDLGADYNLSQVC[Carbamidomethyl (C)]DGK_.3	NVTLLRAKTGGTYGE	P19096_K2442_M1	P19096	FASN	_	P19096	Fasn	K2442	FASN_K2442	0.361462	14.1628	1.05712	0.314391	0.504181	-5.99307	0.715792	0.960965	Old / Young	TRUE
P19096_K41_M1	1.04477	11.4473	1.96655	0.0763278	0.17947	-5.45029	0.6777	0.946932	Old / Young	TRUE	P19096	_WK[GlyGly (K)]AGLYGLPK_.3	TDDDRRWKAGLYGLP	P19096_K41_M1	P19096	Fasn	_	_	_	_	_WK[GlyGly (K)]AGLYGLPK_.3	TDDDRRWKAGLYGLP	P19096_K41_M1	P19096	FASN	_	P19096	Fasn	K41	FASN_K41	-0.339341	14.4227	-1.06668	0.31025	0.500106	-5.98325	0.493024	0.944309	Old / Young	TRUE
P19157_K103_M1	0.0855498	16.6531	0.478919	0.641853	0.767796	-7.11869	0.873528	0.958333	Old / Young	TRUE	P19157	_GK[GlyGly (K)]YVTLIYTNYENGK_.3;_GK[GlyGly (K)]YVTLIYTNYENGK_.2	GVEDLRGKYVTLIYT	P19157_K103_M1	P19157	Gstp1	P91505_K100	_	_	P91505_K100	_GK[GlyGly (K)]YVTLIYTNYENGK_.3;_GK[GlyGly (K)]YVTLIYTNYENGK_.2	GVEDLRGKYVTLIYT	P19157_K103_M1	P19157	GSTP1	P91505_K100	P19157	Gstp1	K103	GSTP1_K103	-0.395517	18.4443	-0.804767	0.438962	0.616915	-6.22545	0.578163	0.952118	Old / Young	TRUE
P19157_K121_M1	-1.08685	18.2727	-0.544399	0.597583	0.734976	-7.08307	0.579193	0.938462	Old / Young	TRUE	P19157	_NDYVK[GlyGly (K)]ALPGHLK_.4;_NDYVK[GlyGly (K)]ALPGHLK_.3;_NDYVK[GlyGly (K)]ALPGHLK_.2	NGKNDYVKALPGHLK	P19157_K121_M1	P19157	Gstp1	A0A0M7RDX7_K30	_	_	A0A0M7RDX7_K30	_NDYVK[GlyGly (K)]ALPGHLK_.4;_NDYVK[GlyGly (K)]ALPGHLK_.3;_NDYVK[GlyGly (K)]ALPGHLK_.2	NGKNDYVKALPGHLK	P19157_K121_M1	P19157	GSTP1	A0A0M7RDX7_K30	P19157	Gstp1	K121	GSTP1_K121	-0.315421	16.8266	-0.404685	0.693906	0.817989	-6.47556	0.720084	0.961189	Old / Young	TRUE
P19157_K128_M1	1.31696	21.2146	8.89526	3.36369e-06	8.80065e-05	4.84883	0.00198352	0.0499579	Old / Young	TRUE	P19157	_ALPGHLK[GlyGly (K)]PFETLLSQNQGGK_.3;_ALPGHLK[GlyGly (K)]PFETLLSQNQGGK_.4;_ALPGHLK[GlyGly (K)]PFETLLSQNQGGK_.2	KALPGHLKPFETLLS	P19157_K128_M1	P19157	Gstp1	Q93696_K137	_	_	Q93696_K137	_ALPGHLK[GlyGly (K)]PFETLLSQNQGGK_.3;_ALPGHLK[GlyGly (K)]PFETLLSQNQGGK_.4;_ALPGHLK[GlyGly (K)]PFETLLSQNQGGK_.2	KALPGHLKPFETLLS	P19157_K128_M1	P19157	GSTP1	Q93696_K137	P19157	Gstp1	K128	GSTP1_K128	-0.0781502	21.806	-0.204039	0.84226	0.912307	-6.54054	0.795492	0.964738	Old / Young	TRUE
P19157_K82_M1	2.51405	15.2567	13.13	7.8473e-08	7.27911e-06	8.69468	2.25745e-06	0.000197803	Old / Young	TRUE	P19157	_SLGLYGK[GlyGly (K)]NQR_.3;_SLGLYGK[GlyGly (K)]NQR_.2	RSLGLYGKNQREAAQ	P19157_K82_M1	P19157	Gstp1	Q93696_K82	_	_	Q93696_K82	_SLGLYGK[GlyGly (K)]NQR_.3;_SLGLYGK[GlyGly (K)]NQR_.2	RSLGLYGKNQREAAQ	P19157_K82_M1	P19157	GSTP1	Q93696_K82	P19157	Gstp1	K82	GSTP1_K82	-0.0451883	17.1174	-0.107678	0.9163	0.952617	-6.55664	0.832448	0.96625	Old / Young	TRUE
P19253_K125_M1	-0.436641	14.4185	-1.84483	0.0935405	0.20667	-5.63762	0.290503	0.884378	Old / Young	TRUE	P19253	_MVVPAALK[GlyGly (K)]VVR_.3	MVVPAALKVVRLKPT	P19253_K125_M1	P19253	Rpl13a	Q21600_K120	_	_	Q21600_K120	_MVVPAALK[GlyGly (K)]VVR_.3	MVVPAALKVVRLKPT	P19253_K125_M1	P19253	RPL13A	Q21600_K120	P19253	Rpl13a	K125	RPL13A_K125	-0.844058	13.4199	-3.08322	0.0110754	0.0694001	-2.96305	0.0925498	0.760939	Old / Young	TRUE
P19253_K159_M1	-0.541126	14.3865	-2.62943	0.0243361	0.0796433	-4.35394	0.173776	0.820644	Old / Young	TRUE	P19253	_YQAVTATLEEK[GlyGly (K)]RK_.3;_YQAVTATLEEK[GlyGly (K)]R_.3	VTATLEEKRKEKAKM	P19253_K159_M1	P19253	Rpl13a	U4PBM6_K7	_	_	U4PBM6_K7	_YQAVTATLEEK[GlyGly (K)]RK_.3;_YQAVTATLEEK[GlyGly (K)]R_.3	VTATLEEKRKEKAKM	P19253_K159_M1	P19253	RPL13A	U4PBM6_K7	P19253	Rpl13a	K159	RPL13A_K159	-0.0446668	13.1309	-0.134247	0.89577	0.94151	-6.55319	0.822218	0.965845	Old / Young	TRUE
P20152_K104_M1	0.836482	12.1643	2.66989	0.0226735	0.0757009	-4.28425	0.491856	0.928318	Old / Young	TRUE	P20152	_TNEK[GlyGly (K)]VELQELNDR_.3	KNTRTNEKVELQELN	P20152_K104_M1	P20152	Vim	A0A4V0IIR6_K99	_	_	A0A4V0IIR6_K99	_TNEK[GlyGly (K)]VELQELNDR_.3	KNTRTNEKVELQELN	P20152_K104_M1	P20152	VIM	A0A4V0IIR6_K99	P20152	Vim	K104	VIM_K104	0.465645	11.2797	0.4195	0.683384	0.811194	-6.46911	0.960942	0.970631	Old / Young	TRUE
P20152_K120_M1	0.453459	14.2208	3.06432	0.0113775	0.0456049	-3.59732	0.401044	0.91349	Old / Young	TRUE	P20152	_FANYIDK[GlyGly (K)]VR_.3;_FANYIDK[GlyGly (K)]VR_.2	RFANYIDKVRFLEQQ	P20152_K120_M1	P20152	Vim	A0A4V0IIR6_K115	_	_	A0A4V0IIR6_K115	_FANYIDK[GlyGly (K)]VR_.3;_FANYIDK[GlyGly (K)]VR_.2	RFANYIDKVRFLEQQ	P20152_K120_M1	P20152	VIM	A0A4V0IIR6_K115	P20152	Vim	K120	VIM_K120	1.16816	10.8954	1.3387	0.209191	0.400141	-5.67582	0.61479	0.954841	Old / Young	TRUE
P20152_K139_M1	0.158368	13.5718	1.02978	0.326344	0.489856	-6.69195	0.957207	0.961837	Old / Young	TRUE	P20152	_ILLAELEQLK[GlyGly (K)]GQGK_.3	LAELEQLKGQGKSRL	P20152_K139_M1	P20152	Vim	_	_	_	_	_ILLAELEQLK[GlyGly (K)]GQGK_.3	LAELEQLKGQGKSRL	P20152_K139_M1	P20152	VIM	_	P20152	Vim	K139	VIM_K139	2.49475	9.43832	2.43278	0.0344135	0.133078	-4.05806	0.296509	0.910696	Old / Young	TRUE
P20152_K168_M1	0.211811	16.5824	1.31191	0.217617	0.375624	-6.37424	0.870779	0.958207	Old / Young	TRUE	P20152	_QVDQLTNDK[GlyGly (K)]AR_.3;_QVDQLTNDK[GlyGly (K)]AR_.2	VDQLTNDKARVEVER	P20152_K168_M1	P20152	Vim	_	_	_	_	_QVDQLTNDK[GlyGly (K)]AR_.3;_QVDQLTNDK[GlyGly (K)]AR_.2	VDQLTNDKARVEVER	P20152_K168_M1	P20152	VIM	_	P20152	Vim	K168	VIM_K168	0.0657267	15.7063	0.155995	0.879023	0.934585	-6.54981	0.93524	0.969848	Old / Young	TRUE
P20152_K188_M1	-0.121801	18.2361	-0.592165	0.566322	0.711277	-7.05437	0.566631	0.937183	Old / Young	TRUE	P20152	_EK[GlyGly (K)]LQEEMLQR_.2;_EK[GlyGly (K)]LQEEMLQR_.3;_EK[GlyGly (K)]LQEEM[Oxidation (M)]LQR_.3;_EK[GlyGly (K)]LQEEM[Oxidation (M)]LQR_.2;_LREK[GlyGly (K)]LQEEMLQR_.3;_LREK[GlyGly (K)]LQEEM[Oxidation (M)]LQR_.3	DIMRLREKLQEEMLQ	P20152_K188_M1	P20152	Vim	A0A4V0IIR6_K186	_	_	A0A4V0IIR6_K186	_EK[GlyGly (K)]LQEEMLQR_.2;_EK[GlyGly (K)]LQEEMLQR_.3;_EK[GlyGly (K)]LQEEM[Oxidation (M)]LQR_.3;_EK[GlyGly (K)]LQEEM[Oxidation (M)]LQR_.2;_LREK[GlyGly (K)]LQEEMLQR_.3;_LREK[GlyGly (K)]LQEEM[Oxidation (M)]LQR_.3	DIMRLREKLQEEMLQ	P20152_K188_M1	P20152	VIM	A0A4V0IIR6_K186	P20152	Vim	K188	VIM_K188	0.295203	16.0608	0.582697	0.572512	0.72806	-6.38339	0.896863	0.968598	Old / Young	TRUE
P20152_K334_M1	-0.463467	13.3637	-2.37142	0.0381563	0.109814	-4.79255	0.207496	0.845281	Old / Young	TRUE	P20152	_QVQSLTC[Carbamidomethyl (C)]EVDALK[GlyGly (K)]GTNESLER_.3	TCEVDALKGTNESLE	P20152_K334_M1	P20152	Vim	_	_	_	_	_QVQSLTC[Carbamidomethyl (C)]EVDALK[GlyGly (K)]GTNESLER_.3	TCEVDALKGTNESLE	P20152_K334_M1	P20152	VIM	_	P20152	Vim	K334	VIM_K334	-0.131209	8.16991	-0.20019	0.845192	0.913898	-6.54137	0.79696	0.964801	Old / Young	TRUE
P21278_K102_M1	-0.388187	17.8474	-2.11431	0.0594146	0.151413	-5.21572	0.245585	0.866063	Old / Young	TRUE	P21278	_ILYK[GlyGly (K)]YEQNK_.3;_ILYK[GlyGly (K)]YEQNK_.2	ETLKILYKYEQNKAN	P21278_K102_M1	P21278	Gna11	Q7KPV0_K100	_	_	Q7KPV0_K100	_ILYK[GlyGly (K)]YEQNK_.3;_ILYK[GlyGly (K)]YEQNK_.2	ETLKILYKYEQNKAN	P21278_K102_M1	P21278	GNA11	Q7KPV0_K100	P21278	Gna11	K102	GNA11_K102	1.67984	13.0012	3.61448	0.00444288	0.0431971	-2.06291	0.103534	0.780741	Old / Young	TRUE
P23116_K420_M1	1.05945	17.3196	3.59582	0.00454693	0.02208	-2.6668	0.295969	0.886271	Old / Young	TRUE	P23116	_EQPEK[GlyGly (K)]EPELQQYVPQLQNNTILR_.3	WVREQPEKEPELQQY	P23116_K420_M1	P23116	Eif3a	_	_	_	_	_EQPEK[GlyGly (K)]EPELQQYVPQLQNNTILR_.3	WVREQPEKEPELQQY	P23116_K420_M1	P23116	EIF3A	_	P23116	Eif3a	K420	EIF3A_K420	0.620833	11.569	1.60089	0.139306	0.316114	-5.33464	0.52685	0.947698	Old / Young	TRUE
P23116_K775_M1	-0.143155	15.3887	-0.787397	0.448527	0.607121	-6.9141	0.516692	0.931527	Old / Young	TRUE	P23116	_QSVYEEK[GlyGly (K)]LK_.3;_QSVYEEK[GlyGly (K)]LK_.2	RQSVYEEKLKQFEER	P23116_K775_M1	P23116	Eif3a	_	_	_	_	_QSVYEEK[GlyGly (K)]LK_.3;_QSVYEEK[GlyGly (K)]LK_.2	RQSVYEEKLKQFEER	P23116_K775_M1	P23116	EIF3A	_	P23116	Eif3a	K775	EIF3A_K775	0.594245	16.7907	2.22292	0.0494545	0.165777	-4.39964	0.347097	0.922706	Old / Young	TRUE
P23927_K166_M1	2.79181	17.6665	15.7858	1.2452e-08	2.80769e-06	10.5117	8.6632e-09	2.0359e-06	Old / Young	TRUE	P23927	_EEK[GlyGly (K)]PAVAAAPK_.3;_EEK[GlyGly (K)]PAVAAAPK_.2	IPITREEKPAVAAAP	P23927_K166_M1	P23927	Cryab	V6CLQ2_K124	_	V6CLQ2_K124	V6CLQ2_K124	_EEK[GlyGly (K)]PAVAAAPK_.3;_EEK[GlyGly (K)]PAVAAAPK_.2	IPITREEKPAVAAAP	P23927_K166_M1	P23927	CRYAB	V6CLQ2_K124	P23927	Cryab	K166	CRYAB_K166	0.208098	8.78229	0.210231	0.837548	0.908777	-6.53917	0.956577	0.970501	Old / Young	TRUE
P23927_K90_M1	2.12415	17.9379	12.3586	1.42684e-07	9.93495e-06	8.09312	9.38605e-06	0.000629628	Old / Young	TRUE	P23927	_HFSPEELK[GlyGly (K)]VK_.3;_HFSPEELK[GlyGly (K)]VK_.2	HFSPEELKVKVLGDV	P23927_K90_M1	P23927	Cryab	N1NV13_K22	_	_	N1NV13_K22	_HFSPEELK[GlyGly (K)]VK_.3;_HFSPEELK[GlyGly (K)]VK_.2	HFSPEELKVKVLGDV	P23927_K90_M1	P23927	CRYAB	N1NV13_K22	P23927	Cryab	K90	CRYAB_K90	0.317073	8.75858	0.398583	0.69826	0.821058	-6.47816	0.969182	0.970873	Old / Young	TRUE
P24547_K195_M1	-0.675634	13.7172	-2.42854	0.0345513	0.102585	-4.69645	0.19965	0.840172	Old / Young	TRUE	P24547	_REDLVVAPAGVTLK[GlyGly (K)]EANEILQR_.4	APAGVTLKEANEILQ	P24547_K195_M1	P24547	Impdh2	_	_	_	_	_REDLVVAPAGVTLK[GlyGly (K)]EANEILQR_.4	APAGVTLKEANEILQ	P24547_K195_M1	P24547	IMPDH2	_	P24547	Impdh2	K195	IMPDH2_K195	-1.06078	13.7625	-3.28069	0.00786726	0.0582286	-2.6273	0.0751272	0.720968	Old / Young	TRUE
P24547_K208_M1	-0.185823	18.9438	-1.03047	0.326033	0.489559	-6.69124	0.457863	0.923404	Old / Young	TRUE	P24547	_GK[GlyGly (K)]LPIVNENDELVAIIAR_.3	LQRSKKGKLPIVNEN	P24547_K208_M1	P24547	Impdh2	V6CIZ1_K30	_	_	V6CIZ1_K30	_GK[GlyGly (K)]LPIVNENDELVAIIAR_.3	LQRSKKGKLPIVNEN	P24547_K208_M1	P24547	IMPDH2	V6CIZ1_K30	P24547	Impdh2	K208	IMPDH2_K208	-0.47867	17.0272	-1.74345	0.110687	0.272719	-5.13383	0.307741	0.913674	Old / Young	TRUE
P24549_K91_M1	0.888842	15.6026	5.55678	0.000205557	0.00194177	0.547064	0.0714223	0.652842	Old / Young	TRUE	P24549	_LLNK[GlyGly (K)]LADLMER_.3;_LLNK[GlyGly (K)]LADLMER_.2;_LLNK[GlyGly (K)]LADLM[Oxidation (M)]ER_.3;_LLNK[GlyGly (K)]LADLM[Oxidation (M)]ER_.2	ERGRLLNKLADLMER	P24549_K91_M1	P24549	Aldh1a1	G5ECV9_K497	_	_	G5ECV9_K497	_LLNK[GlyGly (K)]LADLMER_.3;_LLNK[GlyGly (K)]LADLMER_.2;_LLNK[GlyGly (K)]LADLM[Oxidation (M)]ER_.3;_LLNK[GlyGly (K)]LADLM[Oxidation (M)]ER_.2	ERGRLLNKLADLMER	P24549_K91_M1	P24549	ALDH1A1	G5ECV9_K497	P24549	Aldh1a1	K91	ALDH1A1_K91	1.0518	19.0084	2.86147	0.0162974	0.0853791	-3.33973	0.209184	0.877965	Old / Young	TRUE
P25444_K257_M1	1.87585	12.4276	4.02529	0.00220981	0.0127367	-1.92536	0.225876	0.856059	Old / Young	TRUE	P25444	_TYSYLTPDLWK[GlyGly (K)]ETVFTK_.3	YLTPDLWKETVFTKS	P25444_K257_M1	P25444	Rps2	_	_	_	_	_TYSYLTPDLWK[GlyGly (K)]ETVFTK_.3	YLTPDLWKETVFTKS	P25444_K257_M1	P25444	RPS2	_	P25444	Rps2	K257	RPS2_K257	0.39931	13.758	1.36093	0.202291	0.391725	-5.64847	0.607088	0.954295	Old / Young	TRUE
P25444_K275_M1	0.0572104	16.1747	0.196996	0.847607	0.913192	-7.22124	0.788617	0.954053	Old / Young	TRUE	P25444	_SPYQEFTDHLVK[GlyGly (K)]THTR_.4;_SPYQEFTDHLVK[GlyGly (K)]THTR_.3;_SPYQEFTDHLVK[GlyGly (K)]THTR_.5	EFTDHLVKTHTRVSV	P25444_K275_M1	P25444	Rps2	_	_	_	_	_SPYQEFTDHLVK[GlyGly (K)]THTR_.4;_SPYQEFTDHLVK[GlyGly (K)]THTR_.3;_SPYQEFTDHLVK[GlyGly (K)]THTR_.5	EFTDHLVKTHTRVSV	P25444_K275_M1	P25444	RPS2	_	P25444	Rps2	K275	RPS2_K275	0.0649904	17.1496	0.259124	0.800596	0.888307	-6.5269	0.975838	0.971066	Old / Young	TRUE
P25444_K58_M1	1.07343	18.7669	4.28769	0.00143763	0.0091673	-1.48076	0.189372	0.832947	Old / Young	TRUE	P25444	_AEDK[GlyGly (K)]EWIPVTK_.3;_AEDK[GlyGly (K)]EWIPVTK_.2	RGGKAEDKEWIPVTK	P25444_K58_M1	P25444	Rps2	_	_	_	_	_AEDK[GlyGly (K)]EWIPVTK_.3;_AEDK[GlyGly (K)]EWIPVTK_.2	RGGKAEDKEWIPVTK	P25444_K58_M1	P25444	RPS2	_	P25444	Rps2	K58	RPS2_K58	-0.80396	18.055	-3.07218	0.0112899	0.0703461	-2.98182	0.0936122	0.763009	Old / Young	TRUE
P25444_K65_M1	0.0599514	15.7228	0.386879	0.706602	0.818679	-7.16135	0.845596	0.957016	Old / Young	TRUE	P25444	_EWIPVTK[GlyGly (K)]LGR_.3	KEWIPVTKLGRLVKD	P25444_K65_M1	P25444	Rps2	_	_	_	_	_EWIPVTK[GlyGly (K)]LGR_.3	KEWIPVTKLGRLVKD	P25444_K65_M1	P25444	RPS2	_	P25444	Rps2	K65	RPS2_K65	-0.345315	17.9908	-1.47638	0.169464	0.349648	-5.50158	0.37455	0.927963	Old / Young	TRUE
P25911_K20_M1	0.295518	15.2239	1.347	0.206442	0.362474	-6.33078	0.860116	0.957711	Old / Young	TRUE	P25911	_DNLNDDEVDSK[GlyGly (K)]TQPVR_.3;_DNLNDDEVDSK[GlyGly (K)]TQPVR_.2	NDDEVDSKTQPVRNT	P25911_K20_M1	P25911	Lyn	_	_	_	_	_DNLNDDEVDSK[GlyGly (K)]TQPVR_.3;_DNLNDDEVDSK[GlyGly (K)]TQPVR_.2	NDDEVDSKTQPVRNT	P25911_K20_M1	P25911	LYN	_	P25911	Lyn	K20	LYN_K20	0.93824	13.6299	3.4826	0.00556156	0.0483647	-2.28516	0.118104	0.802446	Old / Young	TRUE
P26040_K79_M1	0.102365	17.0599	0.696832	0.501104	0.657328	-6.98367	0.940228	0.961174	Old / Young	TRUE	P26040	_ENPVQFK[GlyGly (K)]FR_.3;_ENPVQFK[GlyGly (K)]FR_.2;_KENPVQFK[GlyGly (K)]FR_.3	KENPVQFKFRAKFYP	P26040_K79_M1	P26040	Ezr	G5EBK3_K81	_	_	G5EBK3_K81	_ENPVQFK[GlyGly (K)]FR_.3;_ENPVQFK[GlyGly (K)]FR_.2;_KENPVQFK[GlyGly (K)]FR_.3	KENPVQFKFRAKFYP	P26040_K79_M1	P26040	EZR	G5EBK3_K81	P26040	Ezr	K79	EZR_K79	2.22612	14.8387	3.40765	0.00632319	0.0514222	-2.41194	0.127075	0.813795	Old / Young	TRUE
P26041_K162_M1	0.254352	12.1397	0.974388	0.351863	0.514042	-6.74712	0.974266	0.96248	Old / Young	TRUE	P26041	_VLEQHK[GlyGly (K)]LNK_.3	QRVLEQHKLNKDQWE	P26041_K162_M1	P26041	Msn	G5EBK3_K164	_	_	G5EBK3_K164	_VLEQHK[GlyGly (K)]LNK_.3	QRVLEQHKLNKDQWE	P26041_K162_M1	P26041	MSN	G5EBK3_K164	P26041	Msn	K162	MSN_K162	0.00157	10.4981	0.00384055	0.997008	0.997556	-6.56286	0.875679	0.967863	Old / Young	TRUE
P26041_K79_M1	0.335413	18.5794	1.66835	0.12487	0.252017	-5.89807	0.763881	0.952635	Old / Young	TRUE	P26041	_ESPLLFK[GlyGly (K)]FR_.3;_ESPLLFK[GlyGly (K)]FR_.2;_KESPLLFK[GlyGly (K)]FR_.3	KESPLLFKFRAKFYP	P26041_K79_M1	P26041	Msn	G5EBK3_K81	_	_	G5EBK3_K81	_ESPLLFK[GlyGly (K)]FR_.3;_ESPLLFK[GlyGly (K)]FR_.2;_KESPLLFK[GlyGly (K)]FR_.3	KESPLLFKFRAKFYP	P26041_K79_M1	P26041	MSN	G5EBK3_K81	P26041	Msn	K79	MSN_K79	0.693405	19.1278	1.50426	0.162257	0.343717	-5.46492	0.558501	0.950515	Old / Young	TRUE
P26041_K83_M1	1.6546	14.34	2.20707	0.0506847	0.134733	-5.06501	0.611076	0.941485	Old / Young	TRUE	P26041	_AK[GlyGly (K)]FYPEDVSEELIQDITQR_.3	LLFKFRAKFYPEDVS	P26041_K83_M1	P26041	Msn	G5EBK3_K85	_	_	G5EBK3_K85	_AK[GlyGly (K)]FYPEDVSEELIQDITQR_.3	LLFKFRAKFYPEDVS	P26041_K83_M1	P26041	MSN	G5EBK3_K85	P26041	Msn	K83	MSN_K83	0.253617	7.4279	0.343967	0.737724	0.843659	-6.49966	0.99071	0.971488	Old / Young	TRUE
P26043_K162_M1	0.20228	14.6798	1.50847	0.161036	0.302804	-6.12075	0.811404	0.955286	Old / Young	TRUE	P26043	_VLEQHK[GlyGly (K)]LTK_.3;_VLEQHK[GlyGly (K)]LTK_.2	QRVLEQHKLTKEQWE	P26043_K162_M1	P26043	Rdx	G5EBK3_K164	_	_	G5EBK3_K164	_VLEQHK[GlyGly (K)]LTK_.3;_VLEQHK[GlyGly (K)]LTK_.2	QRVLEQHKLTKEQWE	P26043_K162_M1	P26043	RDX	G5EBK3_K164	P26043	Rdx	K162	RDX_K162	-0.27968	14.4602	-1.03215	0.325404	0.5148	-6.01839	0.50385	0.945441	Old / Young	TRUE
P26043_K209_M1	-0.00562756	14.4412	-0.0316321	0.975361	0.986559	-7.24181	0.721508	0.949993	Old / Young	TRUE	P26043	_IAQDLEM[Oxidation (M)]YGVNYFEIK[GlyGly (K)]NK_.3;_IAQDLEMYGVNYFEIK[GlyGly (K)]NK_.3	GVNYFEIKNKKGTEL	P26043_K209_M1	P26043	Rdx	A0A1X7RBN3_K234	_	_	A0A1X7RBN3_K234	_IAQDLEM[Oxidation (M)]YGVNYFEIK[GlyGly (K)]NK_.3;_IAQDLEMYGVNYFEIK[GlyGly (K)]NK_.3	GVNYFEIKNKKGTEL	P26043_K209_M1	P26043	RDX	A0A1X7RBN3_K234	P26043	Rdx	K209	RDX_K209	-0.347516	15.0285	-1.28895	0.225344	0.417209	-5.73587	0.426407	0.936164	Old / Young	TRUE
P26043_K458_M1	1.03338	11.4907	3.73164	0.00361124	0.0183624	-2.43079	0.272383	0.877628	Old / Young	TRUE	P26043	_AFAAQEDLEK[GlyGly (K)]TK_.3	AAQEDLEKTKEELKT	P26043_K458_M1	P26043	Rdx	_	_	_	_	_AFAAQEDLEK[GlyGly (K)]TK_.3	AAQEDLEKTKEELKT	P26043_K458_M1	P26043	RDX	_	P26043	Rdx	K458	RDX_K458	-0.617855	13.1272	-1.75722	0.108225	0.268487	-5.11393	0.304524	0.912842	Old / Young	TRUE
P26043_K526_M1	-0.266574	20.7802	-0.212692	0.835656	0.908826	-7.21775	0.669816	0.946341	Old / Young	TRUE	P26043	_K[GlyGly (K)]QLQALSSELAQAR_.3	QKNERVKKQLQALSS	P26043_K526_M1	P26043	Rdx	_	_	_	_	_K[GlyGly (K)]QLQALSSELAQAR_.3	QKNERVKKQLQALSS	P26043_K526_M1	P26043	RDX	_	P26043	Rdx	K526	RDX_K526	0.764169	17.5129	1.4905	0.165779	0.34759	-5.48306	0.563082	0.950898	Old / Young	TRUE
P26043_K79_M1	0.208455	15.3806	1.07726	0.305585	0.46908	-6.64267	0.942597	0.961268	Old / Young	TRUE	P26043	_ENPLQFK[GlyGly (K)]FR_.3	KENPLQFKFRAKFFP	P26043_K79_M1	P26043	Rdx	G5EBK3_K81	_	_	G5EBK3_K81	_ENPLQFK[GlyGly (K)]FR_.3	KENPLQFKFRAKFFP	P26043_K79_M1	P26043	RDX	G5EBK3_K81	P26043	Rdx	K79	RDX_K79	0.0917713	17.6043	0.231033	0.82177	0.8984	-6.53426	0.964769	0.970744	Old / Young	TRUE
P26350_K15_M1	0.0125027	15.7861	0.0544364	0.957613	0.977771	-7.24074	0.746552	0.951589	Old / Young	TRUE	P26350	_[Acetyl (Protein N-term)]SDAAVDTSSEITTK[GlyGly (K)]DLK_.2;_[Acetyl (Protein N-term)]SDAAVDTSSEITTK[GlyGly (K)]DLK_.3	TSSEITTKDLKEKKE	P26350_K15_M1	P26350	Ptma	_	_	_	_	_[Acetyl (Protein N-term)]SDAAVDTSSEITTK[GlyGly (K)]DLK_.2;_[Acetyl (Protein N-term)]SDAAVDTSSEITTK[GlyGly (K)]DLK_.3	TSSEITTKDLKEKKE	P26350_K15_M1	P26350	PTMA	_	P26350	Ptma	K15	PTMA_K15	-1.19318	17.3628	-1.51626	0.159239	0.339378	-5.44902	0.36404	0.926037	Old / Young	TRUE
P26645_K11_M1	-0.701274	12.9774	-1.71092	0.116549	0.23982	-5.83656	0.314762	0.89233	Old / Young	TRUE	P26645	_TAAK[GlyGly (K)]GEATAERPGEAAVASSPSK_.4	QFSKTAAKGEATAER	P26645_K11_M1	P26645	Marcks	_	_	_	_	_TAAK[GlyGly (K)]GEATAERPGEAAVASSPSK_.4	QFSKTAAKGEATAER	P26645_K11_M1	P26645	MARCKS	_	P26645	Marcks	K11	MARCKS_K11	0.322674	12.4885	0.836578	0.421633	0.602425	-6.19914	0.79865	0.964872	Old / Young	TRUE
P27659_K286_M1	-0.304827	15.6472	-1.92678	0.0815982	0.188072	-5.51212	0.276294	0.879151	Old / Young	TRUE	P27659	_IYK[GlyGly (K)]IGQGYLIK_.3;_IYK[GlyGly (K)]IGQGYLIK_.2	EINKKIYKIGQGYLI	P27659_K286_M1	P27659	Rpl3	_	_	_	_	_IYK[GlyGly (K)]IGQGYLIK_.3;_IYK[GlyGly (K)]IGQGYLIK_.2	EINKKIYKIGQGYLI	P27659_K286_M1	P27659	RPL3	_	P27659	Rpl3	K286	RPL3_K286	-0.728264	16.0219	-3.00208	0.0127544	0.0749871	-3.10104	0.100591	0.775764	Old / Young	TRUE
P27659_K300_M1	0.123835	16.8552	0.842669	0.418269	0.578183	-6.86795	0.985132	0.962878	Old / Young	TRUE	P27659	_LIK[GlyGly (K)]NNASTDYDLSDK_.3;_LIK[GlyGly (K)]NNASTDYDLSDK_.2	IKDGKLIKNNASTDY	P27659_K300_M1	P27659	Rpl3	G5EEC0_K199	_	_	G5EEC0_K199	_LIK[GlyGly (K)]NNASTDYDLSDK_.3;_LIK[GlyGly (K)]NNASTDYDLSDK_.2	IKDGKLIKNNASTDY	P27659_K300_M1	P27659	RPL3	G5EEC0_K199	P27659	Rpl3	K300	RPL3_K300	-0.606092	15.2099	-2.26418	0.0460662	0.159702	-4.33322	0.201488	0.873892	Old / Young	TRUE
P27661_K120_M1	0.126219	12.5269	0.15146	0.882495	0.934062	-7.22986	0.775107	0.953289	Old / Young	TRUE	P27661	_K[GlyGly (K)]SSATVGPK_.2	QAVLLPKKSSATVGP	P27661_K120_M1	P27661	H2ax	J7SA65_K121;J7S164_K121	_	_	J7SA65_K121;J7S164_K121	_K[GlyGly (K)]SSATVGPK_.2	QAVLLPKKSSATVGP	P27661_K120_M1	P27661	H2AX	J7SA65_K121;J7S164_K121	P27661	H2ax	K120	H2AX_K120	0.75296	10.7839	1.1402	0.279776	0.469969	-5.90538	0.685369	0.959303	Old / Young	TRUE
P27661_K128_M1	-1.09625	16.5007	-3.81932	0.00311537	0.0164414	-2.27911	0.0687721	0.644224	Old / Young	TRUE	P27661	_SSATVGPK[GlyGly (K)]APAVGK_.3;_SSATVGPK[GlyGly (K)]APAVGK_.2	SSATVGPKAPAVGKK	P27661_K128_M1	P27661	H2ax	C1P641_K2656;C1P640_K2676;A0A061AD21_K2656;G5EEV6_K2665;A0A061AJI9_K2676	_	_	C1P641_K2656;C1P640_K2676;A0A061AD21_K2656;G5EEV6_K2665;A0A061AJI9_K2676	_SSATVGPK[GlyGly (K)]APAVGK_.3;_SSATVGPK[GlyGly (K)]APAVGK_.2	SSATVGPKAPAVGKK	P27661_K128_M1	P27661	H2AX	C1P641_K2656;C1P640_K2676;A0A061AD21_K2656;G5EEV6_K2665;A0A061AJI9_K2676	P27661	H2ax	K128	H2AX_K128	-0.20552	16.0675	-0.722245	0.486064	0.65737	-6.28949	0.606353	0.954242	Old / Young	TRUE
P28230_K121_M1	0.618327	14.5737	3.2092	0.00884306	0.0376113	-3.34329	0.370394	0.906997	Old / Young	TRUE	P28230	_LEGHGDPLHLEEVK[GlyGly (K)]R_.4;_LEGHGDPLHLEEVK[GlyGly (K)]R_.3	PLHLEEVKRHKVHIS	P28230_K121_M1	P28230	Gjb1	D9N127_K35	_	_	D9N127_K35	_LEGHGDPLHLEEVK[GlyGly (K)]R_.4;_LEGHGDPLHLEEVK[GlyGly (K)]R_.3	PLHLEEVKRHKVHIS	P28230_K121_M1	P28230	GJB1	D9N127_K35	P28230	Gjb1	K121	GJB1_K121	-0.202048	11.0324	-0.372999	0.716638	0.82992	-6.48861	0.731834	0.961788	Old / Young	TRUE
P28230_K244_M1	-0.198604	15.4726	-1.40863	0.187974	0.337978	-6.2525	0.374281	0.907874	Old / Young	TRUE	P28230	_LSPEYK[GlyGly (K)]QNEINK_.3;_LSPEYK[GlyGly (K)]QNEINK_.2	HRLSPEYKQNEINKL	P28230_K244_M1	P28230	Gjb1	_	_	_	_	_LSPEYK[GlyGly (K)]QNEINK_.3;_LSPEYK[GlyGly (K)]QNEINK_.2	HRLSPEYKQNEINKL	P28230_K244_M1	P28230	GJB1	_	P28230	Gjb1	K244	GJB1_K244	0.0945269	16.6833	0.367405	0.720682	0.832546	-6.49081	0.981469	0.971227	Old / Young	TRUE
P28230_K250_M1	-0.120362	15.478	-0.990808	0.34415	0.507487	-6.73103	0.467198	0.924819	Old / Young	TRUE	P28230	_QNEINK[GlyGly (K)]LLSEQDGSLK_.3	YKQNEINKLLSEQDG	P28230_K250_M1	P28230	Gjb1	_	_	_	_	_QNEINK[GlyGly (K)]LLSEQDGSLK_.3	YKQNEINKLLSEQDG	P28230_K250_M1	P28230	GJB1	_	P28230	Gjb1	K250	GJB1_K250	-0.103139	16.9966	-0.334599	0.744577	0.847363	-6.50303	0.746158	0.962494	Old / Young	TRUE
P28230_K260_M1	-0.0122712	14.0101	-0.0684254	0.946738	0.971723	-7.2398	0.710891	0.949284	Old / Young	TRUE	P28230	_LLSEQDGSLK[GlyGly (K)]DILR_.3	SEQDGSLKDILRRSP	P28230_K260_M1	P28230	Gjb1	_	_	_	_	_LLSEQDGSLK[GlyGly (K)]DILR_.3	SEQDGSLKDILRRSP	P28230_K260_M1	P28230	GJB1	_	P28230	Gjb1	K260	GJB1_K260	-0.46296	17.2484	-1.45238	0.175885	0.357043	-5.53276	0.380962	0.929089	Old / Young	TRUE
P28230_K276_M1	0.754196	13.0903	2.17673	0.0533962	0.140016	-5.11459	0.619322	0.942219	Old / Young	TRUE	P28230	_RSPGTGAGLAEK[GlyGly (K)]SDR_.3;_SPGTGAGLAEK[GlyGly (K)]SDR_.3	TGAGLAEKSDRCSAC	P28230_K276_M1	P28230	Gjb1	_	_	_	_	_RSPGTGAGLAEK[GlyGly (K)]SDR_.3;_SPGTGAGLAEK[GlyGly (K)]SDR_.3	TGAGLAEKSDRCSAC	P28230_K276_M1	P28230	GJB1	_	P28230	Gjb1	K276	GJB1_K276	0.35384	17.6425	1.35278	0.204798	0.394352	-5.65853	0.609906	0.954496	Old / Young	TRUE
P28271_K464_M1	0.964745	14.1104	6.43211	6.13042e-05	0.000733103	1.81482	0.032275	0.459399	Old / Young	TRUE	P28271	_AVEAGLSVK[GlyGly (K)]PYIK_.3;_AVEAGLSVK[GlyGly (K)]PYIK_.2	VEAGLSVKPYIKTSL	P28271_K464_M1	P28271	Aco1	Q9TXQ9_K198	_	_	Q9TXQ9_K198	_AVEAGLSVK[GlyGly (K)]PYIK_.3;_AVEAGLSVK[GlyGly (K)]PYIK_.2	VEAGLSVKPYIKTSL	P28271_K464_M1	P28271	ACO1	Q9TXQ9_K198	P28271	Aco1	K464	ACO1_K464	1.03739	17.3275	2.79305	0.018365	0.0914835	-3.45556	0.221709	0.88406	Old / Young	TRUE
P28271_K79_M1	2.3318	14.049	2.93274	0.0143153	0.0535523	-3.82758	0.430159	0.918871	Old / Young	TRUE	P28271	_NIEVPFK[GlyGly (K)]PAR_.3	KNIEVPFKPARVILQ	P28271_K79_M1	P28271	Aco1	_	_	_	_	_NIEVPFK[GlyGly (K)]PAR_.3	KNIEVPFKPARVILQ	P28271_K79_M1	P28271	ACO1	_	P28271	Aco1	K79	ACO1_K79	0.222007	18.5326	0.934084	0.371437	0.559768	-6.11301	0.761674	0.96323	Old / Young	TRUE
P28474_K84_M1	0.39884	14.4321	2.43136	0.0343822	0.102505	-4.69169	0.551712	0.935594	Old / Young	TRUE	P28474	_LK[GlyGly (K)]AGDTVIPLYIPQC[Carbamidomethyl (C)]GEC[Carbamidomethyl (C)]K_.3	GEGVTKLKAGDTVIP	P28474_K84_M1	P28474	Adh5	O45496_K89	_	_	O45496_K89	_LK[GlyGly (K)]AGDTVIPLYIPQC[Carbamidomethyl (C)]GEC[Carbamidomethyl (C)]K_.3	GEGVTKLKAGDTVIP	P28474_K84_M1	P28474	ADH5	O45496_K89	P28474	Adh5	K84	ADH5_K84	-0.235785	11.6645	-0.839678	0.419969	0.601032	-6.19652	0.566426	0.951174	Old / Young	TRUE
P28656_K105_M1	-0.213514	17.1896	-0.893664	0.391603	0.553916	-6.82295	0.490501	0.928134	Old / Young	TRUE	P28656	_K[GlyGly (K)]YAVLYQPLFDK_.3;_K[GlyGly (K)]YAVLYQPLFDK_.2	EVHDLERKYAVLYQP	P28656_K105_M1	P28656	Nap1l1	_	_	_	_	_K[GlyGly (K)]YAVLYQPLFDK_.3;_K[GlyGly (K)]YAVLYQPLFDK_.2	EVHDLERKYAVLYQP	P28656_K105_M1	P28656	NAP1L1	_	P28656	Nap1l1	K105	NAP1L1_K105	-0.879832	11.9373	-2.17065	0.0540914	0.174911	-4.48318	0.218286	0.882455	Old / Young	TRUE
P28660_K12_M1	-0.0731514	17.0641	-0.557233	0.589095	0.728271	-7.07558	0.575805	0.938122	Old / Young	TRUE	P28660	_SVLQPSQQK[GlyGly (K)]LAEK_.3;_SVLQPSQQK[GlyGly (K)]LAEK_.2	VLQPSQQKLAEKLTI	P28660_K12_M1	P28660	Nckap1	_	_	_	_	_SVLQPSQQK[GlyGly (K)]LAEK_.3;_SVLQPSQQK[GlyGly (K)]LAEK_.2	VLQPSQQKLAEKLTI	P28660_K12_M1	P28660	NCKAP1	_	P28660	Nckap1	K12	NCKAP1_K12	-0.177861	13.9983	-0.694109	0.502821	0.67264	-6.3099	0.616103	0.954933	Old / Young	TRUE
P28660_K16_M1	0.207141	18.9876	1.38998	0.193412	0.345167	-6.27645	0.847091	0.957088	Old / Young	TRUE	P28660	_LAEK[GlyGly (K)]LTILNDR_.3;_LAEK[GlyGly (K)]LTILNDR_.2	SQQKLAEKLTILNDR	P28660_K16_M1	P28660	Nckap1	_	_	_	_	_LAEK[GlyGly (K)]LTILNDR_.3;_LAEK[GlyGly (K)]LTILNDR_.2	SQQKLAEKLTILNDR	P28660_K16_M1	P28660	NCKAP1	_	P28660	Nckap1	K16	NCKAP1_K16	-0.346332	13.2754	-1.17744	0.265258	0.456044	-5.86441	0.45915	0.940445	Old / Young	TRUE
P29341_K188_M1	-0.206798	13.1823	-0.744063	0.473225	0.63142	-6.94834	0.527577	0.932845	Old / Young	TRUE	P29341	_AK[GlyGly (K)]EFTNVYIK_.3;_AK[GlyGly (K)]EFTNVYIK_.2	AELGARAKEFTNVYI	P29341_K188_M1	P29341	Pabpc1	Q9U302_K210	_	_	Q9U302_K210	_AK[GlyGly (K)]EFTNVYIK_.3;_AK[GlyGly (K)]EFTNVYIK_.2	AELGARAKEFTNVYI	P29341_K188_M1	P29341	PABPC1	Q9U302_K210	P29341	Pabpc1	K188	PABPC1_K188	0.0220388	14.2738	0.0791524	0.938414	0.965439	-6.5595	0.905093	0.968875	Old / Young	TRUE
P29341_K312_M1	-0.141399	14.2836	-0.51571	0.616784	0.749621	-7.09921	0.5868	0.939211	Old / Young	TRUE	P29341	_K[GlyGly (K)]EFSPFGTITSAK_.3;_K[GlyGly (K)]EFSPFGTITSAK_.2	IDDERLRKEFSPFGT	P29341_K312_M1	P29341	Pabpc1	Q9U302_K335	_	_	Q9U302_K335	_K[GlyGly (K)]EFSPFGTITSAK_.3;_K[GlyGly (K)]EFSPFGTITSAK_.2	IDDERLRKEFSPFGT	P29341_K312_M1	P29341	PABPC1	Q9U302_K335	P29341	Pabpc1	K312	PABPC1_K312	-0.374502	13.4336	-1.03666	0.323393	0.512484	-6.01385	0.502429	0.945295	Old / Young	TRUE
P29595_K11_M1	0.16259	21.1697	1.03716	0.323049	0.486602	-6.68441	0.954935	0.961749	Old / Young	TRUE	P29595	_TLTGK[GlyGly (K)]EIEIDIEPTDK_.3;_TLTGK[GlyGly (K)]EIEIDIEPTDK_.2;_TLTGK[GlyGly (K)]EIEIDIEPTDKVER_.4;_TLTGK[GlyGly (K)]EIEIDIEPTDKVER_.3	KVKTLTGKEIEIDIE	P29595_K11_M1	P29595	Nedd8	O44821_K165	_	_	O44821_K165	_TLTGK[GlyGly (K)]EIEIDIEPTDK_.3;_TLTGK[GlyGly (K)]EIEIDIEPTDK_.2;_TLTGK[GlyGly (K)]EIEIDIEPTDKVER_.4;_TLTGK[GlyGly (K)]EIEIDIEPTDKVER_.3	KVKTLTGKEIEIDIE	P29595_K11_M1	P29595	NEDD8	O44821_K165	P29595	Nedd8	K11	NEDD8_K11	-0.289552	17.4669	-1.18934	0.260747	0.451135	-5.85111	0.45559	0.940008	Old / Young	TRUE
P29595_K22_M1	0.450444	18.0647	2.58056	0.0265064	0.0845112	-4.43784	0.513858	0.931176	Old / Young	TRUE	P29595	_EIEIDIEPTDK[GlyGly (K)]VER_.3;_EIEIDIEPTDK[GlyGly (K)]VER_.2	IDIEPTDKVERIKER	P29595_K22_M1	P29595	Nedd8	_	_	_	_	_EIEIDIEPTDK[GlyGly (K)]VER_.3;_EIEIDIEPTDK[GlyGly (K)]VER_.2	IDIEPTDKVERIKER	P29595_K22_M1	P29595	NEDD8	_	P29595	Nedd8	K22	NEDD8_K22	-0.544295	12.2594	-1.15037	0.275752	0.465809	-5.8943	0.467306	0.941424	Old / Young	TRUE
P29595_K48_M1	0.0310382	19.8449	0.195199	0.848978	0.913633	-7.22162	0.788082	0.954023	Old / Young	TRUE	P29595	_LIYSGK[GlyGly (K)]QM[Oxidation (M)]NDEK_.3;_LIYSGK[GlyGly (K)]QMNDEK_.3;_LIYSGK[GlyGly (K)]QMNDEK_.2;_LIYSGK[GlyGly (K)]QM[Oxidation (M)]NDEK_.2	QRLIYSGKQMNDEKT	P29595_K48_M1	P29595	Nedd8	P91050_K190	_	_	P91050_K190	_LIYSGK[GlyGly (K)]QM[Oxidation (M)]NDEK_.3;_LIYSGK[GlyGly (K)]QMNDEK_.3;_LIYSGK[GlyGly (K)]QMNDEK_.2;_LIYSGK[GlyGly (K)]QM[Oxidation (M)]NDEK_.2	QRLIYSGKQMNDEKT	P29595_K48_M1	P29595	NEDD8	P91050_K190	P29595	Nedd8	K48	NEDD8_K48	-0.268147	16.0574	-1.15626	0.27344	0.465065	-5.88783	0.465524	0.941213	Old / Young	TRUE
P29595_K54_M1	0.224915	16.6747	1.42236	0.184056	0.333293	-6.23474	0.837304	0.956609	Old / Young	TRUE	P29595	_QM[Oxidation (M)]NDEK[GlyGly (K)]TAADYK_.3;_QMNDEK[GlyGly (K)]TAADYK_.3;_QMNDEK[GlyGly (K)]TAADYK_.2;_QM[Oxidation (M)]NDEK[GlyGly (K)]TAADYK_.2	GKQMNDEKTAADYKI	P29595_K54_M1	P29595	Nedd8	P91050_K196	_	_	P91050_K196	_QM[Oxidation (M)]NDEK[GlyGly (K)]TAADYK_.3;_QMNDEK[GlyGly (K)]TAADYK_.3;_QMNDEK[GlyGly (K)]TAADYK_.2;_QM[Oxidation (M)]NDEK[GlyGly (K)]TAADYK_.2	GKQMNDEKTAADYKI	P29595_K54_M1	P29595	NEDD8	P91050_K196	P29595	Nedd8	K54	NEDD8_K54	-0.324277	14.0765	-1.45191	0.176013	0.357071	-5.53337	0.381089	0.929111	Old / Young	TRUE
P30416_K354_M1	0.13709	14.328	0.84569	0.416655	0.57716	-6.86534	0.986064	0.962912	Old / Young	TRUE	P30416	_ALELDSNNEK[GlyGly (K)]GLFR_.3;_ALELDSNNEK[GlyGly (K)]GLFR_.2	ELDSNNEKGLFRRGE	P30416_K354_M1	P30416	Fkbp4	O45418_K338	_	_	O45418_K338	_ALELDSNNEK[GlyGly (K)]GLFR_.3;_ALELDSNNEK[GlyGly (K)]GLFR_.2	ELDSNNEKGLFRRGE	P30416_K354_M1	P30416	FKBP4	O45418_K338	P30416	Fkbp4	K354	FKBP4_K354	-0.0558461	12.2932	-0.14961	0.883933	0.937623	-6.55085	0.816316	0.965606	Old / Young	TRUE
P30999_K25_M1	0.084101	12.8351	0.477023	0.643158	0.767941	-7.11966	0.872951	0.958307	Old / Young	TRUE	P30999	_EQEAQFEK[GlyGly (K)]LTR_.3	EQEAQFEKLTRALEE	P30999_K25_M1	P30999	Ctnnd1	_	_	_	_	_EQEAQFEK[GlyGly (K)]LTR_.3	EQEAQFEKLTRALEE	P30999_K25_M1	P30999	CTNND1	_	P30999	Ctnnd1	K25	CTNND1_K25	-0.422618	16.4882	-1.61971	0.135184	0.310307	-5.30869	0.33765	0.920715	Old / Young	TRUE
P31786_K51_M1	0.143435	15.779	0.600063	0.561241	0.707823	-7.04941	0.910528	0.959958	Old / Young	TRUE	P31786	_QATVGDVNTDRPGLLDLK[GlyGly (K)]GK_.4;_QATVGDVNTDRPGLLDLK[GlyGly (K)]GK_.3	RPGLLDLKGKAKWDS	P31786_K51_M1	P31786	Dbi	_	_	_	_	_QATVGDVNTDRPGLLDLK[GlyGly (K)]GK_.4;_QATVGDVNTDRPGLLDLK[GlyGly (K)]GK_.3	RPGLLDLKGKAKWDS	P31786_K51_M1	P31786	DBI	_	P31786	Dbi	K51	DBI_K51	-0.598817	17.8869	-2.61396	0.0251045	0.110008	-3.75695	0.147006	0.834872	Old / Young	TRUE
P31786_K55_M1	0.0727118	13.5955	0.240255	0.814777	0.894734	-7.21098	0.80151	0.954759	Old / Young	TRUE	P31786	_AK[GlyGly (K)]WDSWNK_.2	LDLKGKAKWDSWNKL	P31786_K55_M1	P31786	Dbi	Q09603_K78	_	_	Q09603_K78	_AK[GlyGly (K)]WDSWNK_.2	LDLKGKAKWDSWNKL	P31786_K55_M1	P31786	DBI	Q09603_K78	P31786	Dbi	K55	DBI_K55	-0.880582	15.3148	-4.01548	0.00227027	0.0312229	-1.39612	0.032127	0.547664	Old / Young	TRUE
P31786_K77_M1	0.617271	15.6625	2.78234	0.0186236	0.0651526	-4.08961	0.464898	0.924475	Old / Young	TRUE	P31786	_TYVEK[GlyGly (K)]VDELK_.2;_TYVEK[GlyGly (K)]VDELK_.3;_TYVEK[GlyGly (K)]VDELKK_.3	AMKTYVEKVDELKKK	P31786_K77_M1	P31786	Dbi	Q9XTZ5_K83	_	_	Q9XTZ5_K83	_TYVEK[GlyGly (K)]VDELK_.2;_TYVEK[GlyGly (K)]VDELK_.3;_TYVEK[GlyGly (K)]VDELKK_.3	AMKTYVEKVDELKKK	P31786_K77_M1	P31786	DBI	Q9XTZ5_K83	P31786	Dbi	K77	DBI_K77	-0.689576	17.7791	-2.84986	0.016631	0.0868844	-3.35941	0.117169	0.801182	Old / Young	TRUE
P31786_K8_M1	1.91938	12.027	5.92926	0.000121279	0.00128639	1.09972	0.0515706	0.575884	Old / Young	TRUE	P31786	_[Acetyl (Protein N-term)]SQAEFDK[GlyGly (K)]AAEEVK_.2	MSQAEFDKAAEEVKR	P31786_K8_M1	P31786	Dbi	Q09603_K31	_	_	Q09603_K31	_[Acetyl (Protein N-term)]SQAEFDK[GlyGly (K)]AAEEVK_.2	MSQAEFDKAAEEVKR	P31786_K8_M1	P31786	DBI	Q09603_K31	P31786	Dbi	K8	DBI_K8	-0.222188	14.3293	-0.497018	0.629514	0.772079	-6.43171	0.686229	0.959352	Old / Young	TRUE
P32883_K128_M1	0.229366	14.0707	1.28976	0.224926	0.384345	-6.40126	0.877523	0.958515	Old / Young	TRUE	P32883	_TVDTK[GlyGly (K)]QAQELAR_.3;_TVDTK[GlyGly (K)]QAQELAR_.2	PSRTVDTKQAQELAR	P32883_K128_M1	P32883	Kras	_	_	_	_	_TVDTK[GlyGly (K)]QAQELAR_.3;_TVDTK[GlyGly (K)]QAQELAR_.2	PSRTVDTKQAQELAR	P32883_K128_M1	P32883	KRAS	_	P32883	Kras	K128	KRAS_K128	1.18342	14.6317	3.74691	0.00355218	0.0379608	-1.84104	0.0903785	0.756593	Old / Young	TRUE
P35278_K135_M1	0.179753	14.5797	1.25214	0.237798	0.398669	-6.44637	0.888996	0.959028	Old / Young	TRUE	P35278	_QASPNIVIALAGNK[GlyGly (K)]ADLASK_.3	VIALAGNKADLASKR	P35278_K135_M1	P35278	Rab5c	P91857_K133	_	_	P91857_K133	_QASPNIVIALAGNK[GlyGly (K)]ADLASK_.3	VIALAGNKADLASKR	P35278_K135_M1	P35278	RAB5C	P91857_K133	P35278	Rab5c	K135	RAB5C_K135	0.985305	10.0062	1.34784	0.20633	0.39669	-5.66461	0.611617	0.954618	Old / Young	TRUE
P35700_K35_M1	1.15002	14.268	7.63135	1.37104e-05	0.000242574	3.38346	0.00920498	0.195084	Old / Young	TRUE	P35700	_DISLSEYK[GlyGly (K)]GK_.2;_DISLSEYK[GlyGly (K)]GK_.3	DISLSEYKGKYVVFF	P35700_K35_M1	P35700	Prdx1	_	_	_	_	_DISLSEYK[GlyGly (K)]GK_.2;_DISLSEYK[GlyGly (K)]GK_.3	DISLSEYKGKYVVFF	P35700_K35_M1	P35700	PRDX1	_	P35700	Prdx1	K35	PRDX1_K35	1.70054	12.0037	1.82927	0.0961365	0.246149	-5.00851	0.455854	0.940041	Old / Young	TRUE
P35700_K93_M1	1.6284	13.3302	2.61491	0.0249619	0.0810214	-4.3789	0.505337	0.930096	Old / Young	TRUE	P35700	_K[GlyGly (K)]QGGLGPMNIPLISDPK_.3	AWINTPKKQGGLGPM	P35700_K93_M1	P35700	Prdx1	_	_	_	_	_K[GlyGly (K)]QGGLGPMNIPLISDPK_.3	AWINTPKKQGGLGPM	P35700_K93_M1	P35700	PRDX1	_	P35700	Prdx1	K93	PRDX1_K93	0.37454	13.233	0.987929	0.345611	0.535481	-6.06202	0.74148	0.962266	Old / Young	TRUE
P35802_K257_M1	0.0393713	20.1616	0.172398	0.866416	0.92605	-7.22618	0.781311	0.953643	Old / Young	TRUE	P35802	_SK[GlyGly (K)]EEQELHDIHSTR_.4;_SK[GlyGly (K)]EEQELHDIHSTR_.3;_SK[GlyGly (K)]EEQELHDIHSTR_.5;_SK[GlyGly (K)]EEQELHDIHSTR_.2	KYEDIKSKEEQELHD	P35802_K257_M1	P35802	Gpm6a	_	_	_	_	_SK[GlyGly (K)]EEQELHDIHSTR_.4;_SK[GlyGly (K)]EEQELHDIHSTR_.3;_SK[GlyGly (K)]EEQELHDIHSTR_.5;_SK[GlyGly (K)]EEQELHDIHSTR_.2	KYEDIKSKEEQELHD	P35802_K257_M1	P35802	GPM6A	_	P35802	Gpm6a	K257	GPM6A_K257	0.44515	9.6901	0.625779	0.544945	0.706809	-6.35638	0.880041	0.968017	Old / Young	FALSE
P35979_K83_M1	-0.0161404	15.2364	-0.0827889	0.935583	0.964401	-7.23862	0.706761	0.949003	Old / Young	TRUE	P35979	_QAQIEVVPSASALIIK[GlyGly (K)]ALK_.3	SASALIIKALKEPPR	P35979_K83_M1	P35979	Rpl12	H2KYM6_K398;O01731_K395	_	_	H2KYM6_K398;O01731_K395	_QAQIEVVPSASALIIK[GlyGly (K)]ALK_.3	SASALIIKALKEPPR	P35979_K83_M1	P35979	RPL12	H2KYM6_K398;O01731_K395	P35979	Rpl12	K83	RPL12_K83	1.41328	11.0189	1.50313	0.162545	0.344079	-5.46643	0.558878	0.950547	Old / Young	TRUE
P35980_K78_M1	0.199493	16.066	1.20813	0.253606	0.415018	-6.49788	0.902447	0.959614	Old / Young	TRUE	P35980	_ENK[GlyGly (K)]TAVVVGTVTDDVR_.3;_ENK[GlyGly (K)]TAVVVGTVTDDVR_.2	KLPGRENKTAVVVGT	P35980_K78_M1	P35980	Rpl18	_	_	_	_	_ENK[GlyGly (K)]TAVVVGTVTDDVR_.3;_ENK[GlyGly (K)]TAVVVGTVTDDVR_.2	KLPGRENKTAVVVGT	P35980_K78_M1	P35980	RPL18	_	P35980	Rpl18	K78	RPL18_K78	-0.39951	15.1227	-1.39598	0.1918	0.379052	-5.60472	0.396298	0.931646	Old / Young	TRUE
P40142_K241_M1	1.68678	13.3934	6.87487	3.45526e-05	0.00048273	2.41577	0.0207745	0.353582	Old / Young	TRUE	P40142	_HQPTAIIAK[GlyGly (K)]TFK_.3	QPTAIIAKTFKGRGI	P40142_K241_M1	P40142	Tkt	O17759_K240	_	_	O17759_K240	_HQPTAIIAK[GlyGly (K)]TFK_.3	QPTAIIAKTFKGRGI	P40142_K241_M1	P40142	TKT	O17759_K240	P40142	Tkt	K241	TKT_K241	1.94569	12.0998	3.08469	0.0110472	0.0694001	-2.96056	0.171899	0.855325	Old / Young	TRUE
P40142_K254_M1	0.482726	15.2097	1.51547	0.159279	0.300396	-6.11129	0.809307	0.955175	Old / Young	TRUE	P40142	_GITGIEDK[GlyGly (K)]EAWHGKPLPK_.4;_GITGIEDK[GlyGly (K)]EAWHGKPLPK_.3;_GITGIEDK[GlyGly (K)]EAWHGK_.3;_GITGIEDK[GlyGly (K)]EAWHGK_.4;_GITGIEDK[GlyGly (K)]EAWHGK_.2	GITGIEDKEAWHGKP	P40142_K254_M1	P40142	Tkt	_	_	_	_	_GITGIEDK[GlyGly (K)]EAWHGKPLPK_.4;_GITGIEDK[GlyGly (K)]EAWHGKPLPK_.3;_GITGIEDK[GlyGly (K)]EAWHGK_.3;_GITGIEDK[GlyGly (K)]EAWHGK_.4;_GITGIEDK[GlyGly (K)]EAWHGK_.2	GITGIEDKEAWHGKP	P40142_K254_M1	P40142	TKT	_	P40142	Tkt	K254	TKT_K254	-1.1869	13.8534	-3.47625	0.0056223	0.0483647	-2.2959	0.0606093	0.6758	Old / Young	TRUE
P40142_K260_M1	0.560006	10.5981	1.25575	0.236537	0.398102	-6.44208	0.887894	0.95898	Old / Young	TRUE	P40142	_EAWHGK[GlyGly (K)]PLPK_.2	DKEAWHGKPLPKNMA	P40142_K260_M1	P40142	Tkt	O17759_K259	_	_	O17759_K259	_EAWHGK[GlyGly (K)]PLPK_.2	DKEAWHGKPLPKNMA	P40142_K260_M1	P40142	TKT	O17759_K259	P40142	Tkt	K260	TKT_K260	0.731337	13.4944	2.34495	0.0400716	0.146786	-4.20212	0.317048	0.915995	Old / Young	TRUE
P40142_K283_M1	0.81335	13.1458	3.16809	0.00949755	0.0396527	-3.4154	0.378941	0.908904	Old / Young	TRUE	P40142	_K[GlyGly (K)]ILATPPQEDAPSVDIANIR_.3	SQVQSKKKILATPPQ	P40142_K283_M1	P40142	Tkt	O17759_K280	_	_	O17759_K280	_K[GlyGly (K)]ILATPPQEDAPSVDIANIR_.3	SQVQSKKKILATPPQ	P40142_K283_M1	P40142	TKT	O17759_K280	P40142	Tkt	K283	TKT_K283	-1.51293	12.6474	-5.1599	0.000374919	0.0127847	0.397076	0.00676067	0.292229	Old / Young	TRUE
P40142_K319_M1	0.302053	18.2032	2.26276	0.04605	0.126397	-4.97343	0.596076	0.9401	Old / Young	TRUE	P40142	_K[GlyGly (K)]AYGLALAK_.2;_K[GlyGly (K)]AYGLALAK_.3	GDKIATRKAYGLALA	P40142_K319_M1	P40142	Tkt	_	_	_	_	_K[GlyGly (K)]AYGLALAK_.2;_K[GlyGly (K)]AYGLALAK_.3	GDKIATRKAYGLALA	P40142_K319_M1	P40142	TKT	_	P40142	Tkt	K319	TKT_K319	0.375367	18.9642	1.13576	0.281547	0.471346	-5.9102	0.686981	0.959394	Old / Young	TRUE
P40142_K499_M1	1.90099	11.2707	3.97696	0.00239417	0.0135803	-2.00802	0.233113	0.859901	Old / Young	TRUE	P40142	_SK[GlyGly (K)]DDQVTVIGAGVTLHEALAAAESLK_.4	AKVVLKSKDDQVTVI	P40142_K499_M1	P40142	Tkt	Q93619_K244	_	_	Q93619_K244	_SK[GlyGly (K)]DDQVTVIGAGVTLHEALAAAESLK_.4	AKVVLKSKDDQVTVI	P40142_K499_M1	P40142	TKT	Q93619_K244	P40142	Tkt	K499	TKT_K499	-1.53077	7.85872	-1.91598	0.0832376	0.225433	-4.87886	0.269056	0.902472	Old / Young	TRUE
P40142_K538_M1	1.88193	11.9437	9.27919	2.26348e-06	6.60232e-05	5.26009	0.00119098	0.0329852	Old / Young	TRUE	P40142	_VLDPFTIK[GlyGly (K)]PLDR_.3	VLDPFTIKPLDRKLI	P40142_K538_M1	P40142	Tkt	O17759_K536	_	_	O17759_K536	_VLDPFTIK[GlyGly (K)]PLDR_.3	VLDPFTIKPLDRKLI	P40142_K538_M1	P40142	TKT	O17759_K536	P40142	Tkt	K538	TKT_K538	0.0364868	9.63069	0.0674996	0.947464	0.971818	-6.56042	0.900532	0.968722	Old / Young	TRUE
P40142_K543_M1	0.868597	13.8404	3.7054	0.00377503	0.0190829	-2.47629	0.276836	0.879359	Old / Young	TRUE	P40142	_K[GlyGly (K)]LILDSAR_.2	TIKPLDRKLILDSAR	P40142_K543_M1	P40142	Tkt	O17759_K541	_	_	O17759_K541	_K[GlyGly (K)]LILDSAR_.2	TIKPLDRKLILDSAR	P40142_K543_M1	P40142	TKT	O17759_K541	P40142	Tkt	K543	TKT_K543	-0.861174	14.1815	-3.75521	0.00350297	0.0378664	-1.82719	0.0439886	0.604272	Old / Young	TRUE
P41216_K518_M1	-0.426426	13.8589	-1.41863	0.185113	0.334646	-6.23958	0.372207	0.907409	Old / Young	TRUE	P41216	_GANVFK[GlyGly (K)]GYLK_.3;_GANVFK[GlyGly (K)]GYLK_.2	VKGANVFKGYLKDPA	P41216_K518_M1	P41216	Acsl1	Q9N302_K539;V6CK48_K496;V6CLI5_K546	_	_	Q9N302_K539;V6CK48_K496;V6CLI5_K546	_GANVFK[GlyGly (K)]GYLK_.3;_GANVFK[GlyGly (K)]GYLK_.2	VKGANVFKGYLKDPA	P41216_K518_M1	P41216	ACSL1	Q9N302_K539;V6CK48_K496;V6CLI5_K546	P41216	Acsl1	K518	ACSL1_K518	0.374507	15.4874	1.32418	0.213803	0.405864	-5.69351	0.619843	0.955193	Old / Young	TRUE
P42567_K795_M1	-0.065184	15.5915	-0.391947	0.702966	0.816581	-7.15923	0.620134	0.94229	Old / Young	TRUE	P42567	_RPINK[GlyGly (K)]LDSSDPLK_.3	PGKRPINKLDSSDPL	P42567_K795_M1	P42567	Eps15	_	_	_	_	_RPINK[GlyGly (K)]LDSSDPLK_.3	PGKRPINKLDSSDPL	P42567_K795_M1	P42567	EPS15	_	P42567	Eps15	K795	EPS15_K795	0.226148	12.4712	0.725072	0.4844	0.656663	-6.2874	0.84149	0.966601	Old / Young	TRUE
P42567_K803_M1	0.129209	15.6315	0.697596	0.500645	0.656931	-6.98312	0.940463	0.961183	Old / Young	TRUE	P42567	_LDSSDPLK[GlyGly (K)]LNDPFQPFPGNDSPK_.3	LDSSDPLKLNDPFQP	P42567_K803_M1	P42567	Eps15	_	_	_	_	_LDSSDPLK[GlyGly (K)]LNDPFQPFPGNDSPK_.3	LDSSDPLKLNDPFQP	P42567_K803_M1	P42567	EPS15	_	P42567	Eps15	K803	EPS15_K803	-0.0158773	11.3121	-0.0183861	0.985679	0.992203	-6.56269	0.867028	0.967553	Old / Young	TRUE
P42567_K818_M1	0.656136	15.833	3.12643	0.0102111	0.0420221	-3.48846	0.387723	0.910783	Old / Young	TRUE	P42567	_LNDPFQPFPGNDSPK[GlyGly (K)]EK_.3	FPGNDSPKEKDPDMF	P42567_K818_M1	P42567	Eps15	_	_	_	_	_LNDPFQPFPGNDSPK[GlyGly (K)]EK_.3	FPGNDSPKEKDPDMF	P42567_K818_M1	P42567	EPS15	_	P42567	Eps15	K818	EPS15_K818	1.11213	12.7771	1.35672	0.203585	0.393429	-5.65368	0.608545	0.954399	Old / Young	TRUE
P42567_K820_M1	0.808945	16.8456	4.02218	0.0022212	0.0127682	-1.93067	0.226336	0.856309	Old / Young	TRUE	P42567	_EK[GlyGly (K)]DPDM[Oxidation (M)]FC[Carbamidomethyl (C)]DPFTSSTTTNK_.3;_EK[GlyGly (K)]DPDMFC[Carbamidomethyl (C)]DPFTSSTTTNK_.3	GNDSPKEKDPDMFCD	P42567_K820_M1	P42567	Eps15	_	_	_	_	_EK[GlyGly (K)]DPDM[Oxidation (M)]FC[Carbamidomethyl (C)]DPFTSSTTTNK_.3;_EK[GlyGly (K)]DPDMFC[Carbamidomethyl (C)]DPFTSSTTTNK_.3	GNDSPKEKDPDMFCD	P42567_K820_M1	P42567	EPS15	_	P42567	Eps15	K820	EPS15_K820	2.17468	11.3979	2.23291	0.0486125	0.164888	-4.38359	0.34457	0.922183	Old / Young	TRUE
P42932_K16_M1	0.451159	11.7873	1.24752	0.23942	0.400094	-6.45184	0.890407	0.959091	Old / Young	TRUE	P42932	_APGFAQM[Oxidation (M)]LK[GlyGly (K)]DGAK_.3	PGFAQMLKDGAKHFS	P42932_K16_M1	P42932	Cct8	Q9TZS5_K10	_	_	Q9TZS5_K10	_APGFAQM[Oxidation (M)]LK[GlyGly (K)]DGAK_.3	PGFAQMLKDGAKHFS	P42932_K16_M1	P42932	CCT8	Q9TZS5_K10	P42932	Cct8	K16	CCT8_K16	0.176415	11.4336	0.462627	0.653159	0.789854	-6.44905	0.943966	0.970118	Old / Young	TRUE
P42932_K235_M1	1.12096	14.0215	2.16217	0.0547455	0.142029	-5.13828	0.623294	0.942566	Old / Young	TRUE	P42932	_ETEGDVTSVK[GlyGly (K)]DAK_.3	EGDVTSVKDAKIAVY	P42932_K235_M1	P42932	Cct8	G8JY43_K226	_	_	G8JY43_K226	_ETEGDVTSVK[GlyGly (K)]DAK_.3	EGDVTSVKDAKIAVY	P42932_K235_M1	P42932	CCT8	G8JY43_K226	P42932	Cct8	K235	CCT8_K235	1.14517	11.3153	2.4343	0.0343226	0.133026	-4.05555	0.296161	0.9106	Old / Young	TRUE
P42932_K400_M1	0.589306	13.1356	4.01224	0.00225806	0.0129285	-1.94765	0.227814	0.857108	Old / Young	TRUE	P42932	_AVDDGVNTFK[GlyGly (K)]VLTR_.3	DDGVNTFKVLTRDKR	P42932_K400_M1	P42932	Cct8	U4PBK9_K279	_	_	U4PBK9_K279	_AVDDGVNTFK[GlyGly (K)]VLTR_.3	DDGVNTFKVLTRDKR	P42932_K400_M1	P42932	CCT8	U4PBK9_K279	P42932	Cct8	K400	CCT8_K400	-0.847684	12.5024	-3.09521	0.010847	0.0688448	-2.94266	0.0914066	0.75867	Old / Young	TRUE
P42932_K440_M1	2.24399	12.2818	9.22584	2.38968e-06	6.83196e-05	5.20382	0.00128004	0.0348392	Old / Young	TRUE	P42932	_K[GlyGly (K)]FAEAFEAIPR_.3	LEQYAIKKFAEAFEA	P42932_K440_M1	P42932	Cct8	U4PBK9_K319	_	_	U4PBK9_K319	_K[GlyGly (K)]FAEAFEAIPR_.3	LEQYAIKKFAEAFEA	P42932_K440_M1	P42932	CCT8	U4PBK9_K319	P42932	Cct8	K440	CCT8_K440	-0.771512	11.5296	-2.69967	0.021617	0.100852	-3.61308	0.135556	0.823388	Old / Young	TRUE
P42932_K466_M1	0.696409	11.0408	2.1263	0.0582104	0.148783	-5.19639	0.633128	0.943407	Old / Young	TRUE	P42932	_ANEVISK[GlyGly (K)]LYSVHQEGNK_.4	KANEVISKLYSVHQE	P42932_K466_M1	P42932	Cct8	U4PBK9_K345	_	_	U4PBK9_K345	_ANEVISK[GlyGly (K)]LYSVHQEGNK_.4	KANEVISKLYSVHQE	P42932_K466_M1	P42932	CCT8	U4PBK9_K345	P42932	Cct8	K466	CCT8_K466	0.15174	8.81083	0.394786	0.700975	0.822757	-6.47975	0.970678	0.970917	Old / Young	TRUE
P42932_K62_M1	0.54038	17.634	2.97105	0.0133886	0.0515059	-3.76062	0.421559	0.917352	Old / Young	TRUE	P42932	_LEK[GlyGly (K)]LFVTNDAATILR_.3;_LEK[GlyGly (K)]LFVTNDAATILR_.2	MVINRLEKLFVTNDA	P42932_K62_M1	P42932	Cct8	_	_	_	_	_LEK[GlyGly (K)]LFVTNDAATILR_.3;_LEK[GlyGly (K)]LFVTNDAATILR_.2	MVINRLEKLFVTNDA	P42932_K62_M1	P42932	CCT8	_	P42932	Cct8	K62	CCT8_K62	0.257354	14.2499	0.857489	0.410497	0.591765	-6.18135	0.790678	0.964531	Old / Young	TRUE
P42932_K7_M1	0.122252	17.2665	0.70567	0.495812	0.653563	-6.97722	0.942946	0.961282	Old / Young	TRUE	P42932	_[Acetyl (Protein N-term)]ALHVPK[GlyGly (K)]APGFAQM[Oxidation (M)]LK_.3;_[Acetyl (Protein N-term)]ALHVPK[GlyGly (K)]APGFAQMLK_.3	_MALHVPKAPGFAQM	P42932_K7_M1	P42932	Cct8	_	_	_	_	_[Acetyl (Protein N-term)]ALHVPK[GlyGly (K)]APGFAQM[Oxidation (M)]LK_.3;_[Acetyl (Protein N-term)]ALHVPK[GlyGly (K)]APGFAQMLK_.3	_MALHVPKAPGFAQM	P42932_K7_M1	P42932	CCT8	_	P42932	Cct8	K7	CCT8_K7	-0.623728	15.9636	-2.52277	0.0294288	0.12183	-3.90909	0.159986	0.846209	Old / Young	TRUE
P43006_K517_M1	-0.135948	20.9176	-1.01826	0.331532	0.49472	-6.70363	0.460725	0.923843	Old / Young	TRUE	P43006	_MQEDIEMTK[GlyGly (K)]TQSIYDDK_.3;_M[Oxidation (M)]QEDIEMTK[GlyGly (K)]TQSIYDDK_.3;_MQEDIEM[Oxidation (M)]TK[GlyGly (K)]TQSIYDDK_.3;_M[Oxidation (M)]QEDIEM[Oxidation (M)]TK[GlyGly (K)]TQSIYDDK_.3;_M[Oxidation (M)]QEDIEMTK[GlyGly (K)]TQSIYDDK_.2;_MQEDIEM[Oxidation (M)]TK[GlyGly (K)]TQSIYDDK_.2	QEDIEMTKTQSIYDD	P43006_K517_M1	P43006	Slc1a2	A0A7R9SUN6_K476	_	_	A0A7R9SUN6_K476	_MQEDIEMTK[GlyGly (K)]TQSIYDDK_.3;_M[Oxidation (M)]QEDIEMTK[GlyGly (K)]TQSIYDDK_.3;_MQEDIEM[Oxidation (M)]TK[GlyGly (K)]TQSIYDDK_.3;_M[Oxidation (M)]QEDIEM[Oxidation (M)]TK[GlyGly (K)]TQSIYDDK_.3;_M[Oxidation (M)]QEDIEMTK[GlyGly (K)]TQSIYDDK_.2;_MQEDIEM[Oxidation (M)]TK[GlyGly (K)]TQSIYDDK_.2	QEDIEMTKTQSIYDD	P43006_K517_M1	P43006	SLC1A2	A0A7R9SUN6_K476	P43006	Slc1a2	K517	SLC1A2_K517	0.0843767	14.4987	0.195993	0.848392	0.916302	-6.54226	0.950972	0.970332	Old / Young	TRUE
P43006_K525_M1	-0.230796	18.0476	-1.12566	0.285478	0.448418	-6.59063	0.435891	0.919852	Old / Young	TRUE	P43006	_TQSIYDDK[GlyGly (K)]NHR_.3;_TQSIYDDK[GlyGly (K)]NHR_.4;_TQSIYDDK[GlyGly (K)]NHR_.2	TQSIYDDKNHRESNS	P43006_K525_M1	P43006	Slc1a2	O18210_K476	_	_	O18210_K476	_TQSIYDDK[GlyGly (K)]NHR_.3;_TQSIYDDK[GlyGly (K)]NHR_.4;_TQSIYDDK[GlyGly (K)]NHR_.2	TQSIYDDKNHRESNS	P43006_K525_M1	P43006	SLC1A2	O18210_K476	P43006	Slc1a2	K525	SLC1A2_K525	0.0906161	12.1525	0.134803	0.89534	0.94151	-6.55311	0.926915	0.969585	Old / Young	TRUE
P43274_K17_M1	0.0309965	20.2092	0.112966	0.912197	0.950508	-7.2354	0.763739	0.952627	Old / Young	TRUE	P43274	_[Acetyl (Protein N-term)]SETAPAAPAAPAPAEK[GlyGly (K)]TPVK_.2;_[Acetyl (Protein N-term)]SETAPAAPAAPAPAEK[GlyGly (K)]TPVK_.3;_SETAPAAPAAPAPAEK[GlyGly (K)]TPVK_.3;_[Acetyl (Protein N-term)]SETAPAAPAAPAPAEK[GlyGly (K)]TPVKK_.3	AAPAPAEKTPVKKKA	P43274_K17_M1	P43274	H1f4	Q18503_K246	_	_	Q18503_K246	_[Acetyl (Protein N-term)]SETAPAAPAAPAPAEK[GlyGly (K)]TPVK_.2;_[Acetyl (Protein N-term)]SETAPAAPAAPAPAEK[GlyGly (K)]TPVK_.3;_SETAPAAPAAPAPAEK[GlyGly (K)]TPVK_.3;_[Acetyl (Protein N-term)]SETAPAAPAAPAPAEK[GlyGly (K)]TPVKK_.3	AAPAPAEKTPVKKKA	P43274_K17_M1	P43274	H1F4	Q18503_K246	P43274	H1f4	K17	H1F4_K17	-0.660044	20.7785	-2.3485	0.0398262	0.146459	-4.19632	0.187171	0.865543	Old / Young	TRUE
P43274_K34_M1	-0.15685	17.1276	-0.908167	0.384241	0.548171	-6.80974	0.486983	0.927652	Old / Young	TRUE	P43274	_K[GlyGly (K)]TSGPPVSELITK_.3;_K[GlyGly (K)]TSGPPVSELITK_.2	AAGGAKRKTSGPPVS	P43274_K34_M1	P43274	H1f4	_	_	_	_	_K[GlyGly (K)]TSGPPVSELITK_.3;_K[GlyGly (K)]TSGPPVSELITK_.2	AAGGAKRKTSGPPVS	P43274_K34_M1	P43274	H1F4	_	P43274	H1f4	K34	H1F4_K34	-0.781234	18.5901	-2.97198	0.0134408	0.0766205	-3.15218	0.103711	0.781032	Old / Young	TRUE
P43274_K46_M1	-0.387318	18.9094	-2.22573	0.0490844	0.131695	-5.03442	0.228517	0.857485	Old / Young	TRUE	P43274	_TSGPPVSELITK[GlyGly (K)]AVAASK_.3	PVSELITKAVAASKE	P43274_K46_M1	P43274	H1f4	_	_	_	_	_TSGPPVSELITK[GlyGly (K)]AVAASK_.3	PVSELITKAVAASKE	P43274_K46_M1	P43274	H1F4	_	P43274	H1f4	K46	H1F4_K46	-0.654171	18.284	-2.52189	0.0294741	0.12183	-3.91056	0.160115	0.846314	Old / Young	TRUE
P43275_K17_M1	0.492931	14.9345	1.38232	0.195681	0.347622	-6.28621	0.849408	0.9572	Old / Young	TRUE	P43275	_[Acetyl (Protein N-term)]SETAPVAQAASTATEK[GlyGly (K)]PAAAK_.3;_[Acetyl (Protein N-term)]SETAPVAQAASTATEK[GlyGly (K)]PAAAK_.2	AASTATEKPAAAKKT	P43275_K17_M1	P43275	H1f1	_	_	_	_	_[Acetyl (Protein N-term)]SETAPVAQAASTATEK[GlyGly (K)]PAAAK_.3;_[Acetyl (Protein N-term)]SETAPVAQAASTATEK[GlyGly (K)]PAAAK_.2	AASTATEKPAAAKKT	P43275_K17_M1	P43275	H1F1	_	P43275	H1f1	K17	H1F1_K17	3.118	15.2889	6.4294	6.30604e-05	0.00615474	2.15638	0.00253521	0.17417	Old / Young	TRUE
P43276_K17_M1	-0.129149	16.1787	-0.485636	0.63724	0.764794	-7.11524	0.594823	0.939982	Old / Young	TRUE	P43276	_[Acetyl (Protein N-term)]SETAPAETAAPAPVEK[GlyGly (K)]SPAK_.2;_[Acetyl (Protein N-term)]SETAPAETAAPAPVEK[GlyGly (K)]SPAK_.3	AAPAPVEKSPAKKKT	P43276_K17_M1	P43276	H1f5	Q18503_K246	_	_	Q18503_K246	_[Acetyl (Protein N-term)]SETAPAETAAPAPVEK[GlyGly (K)]SPAK_.2;_[Acetyl (Protein N-term)]SETAPAETAAPAPVEK[GlyGly (K)]SPAK_.3	AAPAPVEKSPAKKKT	P43276_K17_M1	P43276	H1F5	Q18503_K246	P43276	H1f5	K17	H1F5_K17	-0.853743	14.9647	-1.56907	0.146527	0.324643	-5.37808	0.35041	0.92338	Old / Young	TRUE
P43276_K46_M1	-0.763504	14.6709	-2.97063	0.0133985	0.0515059	-3.76136	0.135699	0.781322	Old / Young	TRUE	P43276	_ATGPPVSELITK[GlyGly (K)]AVSASK_.3	PVSELITKAVSASKE	P43276_K46_M1	P43276	H1f5	_	_	_	_	_ATGPPVSELITK[GlyGly (K)]AVSASK_.3	PVSELITKAVSASKE	P43276_K46_M1	P43276	H1F5	_	P43276	H1f5	K46	H1F5_K46	0.027805	12.4037	0.0501675	0.960939	0.978071	-6.56152	0.893755	0.968493	Old / Young	TRUE
P43276_K75_M1	0.69701	13.8563	0.475051	0.644516	0.7684	-7.12066	0.87235	0.958279	Old / Young	TRUE	P43276	_ALAAGGYDVEK[GlyGly (K)]NNSR_.3	AGGYDVEKNNSRIKL	P43276_K75_M1	P43276	H1f5	A0A0K3ATP5_K79;A0A0K3AR63_K159;A0A0K3AWG6_K189	_	_	A0A0K3ATP5_K79;A0A0K3AR63_K159;A0A0K3AWG6_K189	_ALAAGGYDVEK[GlyGly (K)]NNSR_.3	AGGYDVEKNNSRIKL	P43276_K75_M1	P43276	H1F5	A0A0K3ATP5_K79;A0A0K3AR63_K159;A0A0K3AWG6_K189	P43276	H1f5	K75	H1F5_K75	-0.420235	12.838	-0.751395	0.469075	0.643327	-6.26758	0.596325	0.953508	Old / Young	TRUE
P43277_K107_M1	-0.419319	14.8933	-1.78061	0.104001	0.222179	-5.73402	0.301976	0.88828	Old / Young	FALSE	P43277	_GTGASGSFK[GlyGly (K)]LNK_.2;_GTGASGSFK[GlyGly (K)]LNK_.3	TGASGSFKLNKKAAS	P43277_K107_M1	P43277	H1f3	_	_	_	_	_GTGASGSFK[GlyGly (K)]LNK_.2;_GTGASGSFK[GlyGly (K)]LNK_.3	TGASGSFKLNKKAAS	P43277_K107_M1	P43277	H1F3	_	P43277	H1f3	K107	H1F3_K107	0.111735	14.3143	0.444076	0.666084	0.797981	-6.45791	0.951265	0.970341	Old / Young	TRUE
P43277_K17_M1	-0.130637	18.4084	-0.442631	0.667047	0.787351	-7.13656	0.606383	0.941058	Old / Young	FALSE	P43277	_[Acetyl (Protein N-term)]SETAPAAPAAPAPVEK[GlyGly (K)]TPVK_.2;_[Acetyl (Protein N-term)]SETAPAAPAAPAPVEK[GlyGly (K)]TPVK_.3;_[Acetyl (Protein N-term)]SETAPAAPAAPAPVEK[GlyGly (K)]TPVKK_.3	AAPAPVEKTPVKKKA	P43277_K17_M1	P43277	H1f3	_	_	_	_	_[Acetyl (Protein N-term)]SETAPAAPAAPAPVEK[GlyGly (K)]TPVK_.2;_[Acetyl (Protein N-term)]SETAPAAPAAPAPVEK[GlyGly (K)]TPVK_.3;_[Acetyl (Protein N-term)]SETAPAAPAAPAPVEK[GlyGly (K)]TPVKK_.3	AAPAPVEKTPVKKKA	P43277_K17_M1	P43277	H1F3	_	P43277	H1f3	K17	H1F3_K17	-0.714604	18.6567	-2.50341	0.0304372	0.12411	-3.94124	0.162849	0.848503	Old / Young	TRUE
P43277_K35_M1	-0.468436	16.4469	-2.82612	0.01725	0.061595	-4.0135	0.150955	0.79898	Old / Young	FALSE	P43277	_K[GlyGly (K)]ASGPPVSELITK_.3;_K[GlyGly (K)]ASGPPVSELITK_.2	GAAAGKRKASGPPVS	P43277_K35_M1	P43277	H1f3	_	_	_	_	_K[GlyGly (K)]ASGPPVSELITK_.3;_K[GlyGly (K)]ASGPPVSELITK_.2	GAAAGKRKASGPPVS	P43277_K35_M1	P43277	H1F3	_	P43277	H1f3	K35	H1F3_K35	-0.578986	17.8065	-2.02429	0.0693861	0.202404	-4.71309	0.246552	0.89451	Old / Young	TRUE
P43277_K47_M1	0.502523	15.5753	1.10485	0.293996	0.457693	-6.61323	0.934118	0.96093	Old / Young	FALSE	P43277	_ASGPPVSELITK[GlyGly (K)]AVAASK_.3	PVSELITKAVAASKE	P43277_K47_M1	P43277	H1f3	_	_	_	_	_ASGPPVSELITK[GlyGly (K)]AVAASK_.3	PVSELITKAVAASKE	P43277_K47_M1	P43277	H1F3	_	P43277	H1f3	K47	H1F3_K47	-0.426402	17.9128	-1.58442	0.143003	0.320077	-5.35719	0.34651	0.922585	Old / Young	TRUE
P43277_K65_M1	0.402419	18.0769	2.10009	0.0608739	0.154221	-5.23861	0.640357	0.94401	Old / Young	FALSE	P43277	_K[GlyGly (K)]ALAAAGYDVEK_.3;_K[GlyGly (K)]ALAAAGYDVEK_.2	VSLAALKKALAAAGY	P43277_K65_M1	P43277	H1f3	_	_	_	_	_K[GlyGly (K)]ALAAAGYDVEK_.3;_K[GlyGly (K)]ALAAAGYDVEK_.2	VSLAALKKALAAAGY	P43277_K65_M1	P43277	H1F3	_	P43277	H1f3	K65	H1F3_K65	-0.702761	18.8069	-2.64972	0.0235864	0.10545	-3.69703	0.142143	0.830182	Old / Young	TRUE
P43277_K76_M1	-0.303225	18.2992	-2.08459	0.0625019	0.156905	-5.26347	0.250285	0.868247	Old / Young	FALSE	P43277	_ALAAAGYDVEK[GlyGly (K)]NNSR_.3;_ALAAAGYDVEK[GlyGly (K)]NNSR_.2	AAGYDVEKNNSRIKL	P43277_K76_M1	P43277	H1f3	_	_	_	_	_ALAAAGYDVEK[GlyGly (K)]NNSR_.3;_ALAAAGYDVEK[GlyGly (K)]NNSR_.2	AAGYDVEKNNSRIKL	P43277_K76_M1	P43277	H1F3	_	P43277	H1f3	K76	H1F3_K76	-0.41899	19.0608	-1.4862	0.166894	0.348716	-5.48871	0.371943	0.927495	Old / Young	TRUE
P43277_K91_M1	-0.215892	15.5798	-1.04776	0.318362	0.482284	-6.6735	0.453827	0.922775	Old / Young	FALSE	P43277	_SLVSK[GlyGly (K)]GTLVQTK_.2;_SLVSK[GlyGly (K)]GTLVQTK_.3	GLKSLVSKGTLVQTK	P43277_K91_M1	P43277	H1f3	_	_	_	_	_SLVSK[GlyGly (K)]GTLVQTK_.2;_SLVSK[GlyGly (K)]GTLVQTK_.3	GLKSLVSKGTLVQTK	P43277_K91_M1	P43277	H1F3	_	P43277	H1f3	K91	H1F3_K91	-0.51083	15.6381	-1.94366	0.0794711	0.220439	-4.83689	0.263175	0.90051	Old / Young	TRUE
P43277_K98_M1	-0.289169	14.7784	-1.68412	0.121729	0.247762	-5.87539	0.319774	0.893838	Old / Young	FALSE	P43277	_GTLVQTK[GlyGly (K)]GTGASGSFK_.3;_GTLVQTK[GlyGly (K)]GTGASGSFK_.2	KGTLVQTKGTGASGS	P43277_K98_M1	P43277	H1f3	_	_	_	_	_GTLVQTK[GlyGly (K)]GTGASGSFK_.3;_GTLVQTK[GlyGly (K)]GTGASGSFK_.2	KGTLVQTKGTGASGS	P43277_K98_M1	P43277	H1F3	_	P43277	H1f3	K98	H1F3_K98	-0.569264	15.0338	-2.20047	0.0513972	0.17031	-4.4356	0.212824	0.879802	Old / Young	TRUE
P46471_K116_M1	-0.395866	15.9702	-2.46426	0.0324684	0.0978813	-4.63603	0.194854	0.83688	Old / Young	TRUE	P46471	_YIINVK[GlyGly (K)]QFAK_.3;_YIINVK[GlyGly (K)]QFAK_.2	PKYIINVKQFAKFVV	P46471_K116_M1	P46471	Psmc2	_	_	_	_	_YIINVK[GlyGly (K)]QFAK_.3;_YIINVK[GlyGly (K)]QFAK_.2	PKYIINVKQFAKFVV	P46471_K116_M1	P46471	PSMC2	_	P46471	Psmc2	K116	PSMC2_K116	-0.554397	14.7562	-2.08573	0.0625232	0.191136	-4.61734	0.234388	0.88964	Old / Young	TRUE
P46471_K58_M1	0.189615	11.8546	0.3912	0.703501	0.816581	-7.15954	0.846903	0.957079	Old / Young	TRUE	P46471	_K[GlyGly (K)]INELTGIK_.2	DIQQLLKKINELTGI	P46471_K58_M1	P46471	Psmc2	_	_	_	_	_K[GlyGly (K)]INELTGIK_.2	DIQQLLKKINELTGI	P46471_K58_M1	P46471	PSMC2	_	P46471	Psmc2	K58	PSMC2_K58	-0.170175	13.1209	-0.690672	0.504892	0.673489	-6.31235	0.617298	0.955017	Old / Young	TRUE
P46638_K145_M1	0.194777	16.4193	1.04597	0.319148	0.482747	-6.67535	0.952222	0.961644	Old / Young	TRUE	P46638	_AFAEK[GlyGly (K)]NNLSFIETSALDSTNVEEAFK_.3	EARAFAEKNNLSFIE	P46638_K145_M1	P46638	Rab11b	O17788_K140	_	_	O17788_K140	_AFAEK[GlyGly (K)]NNLSFIETSALDSTNVEEAFK_.3	EARAFAEKNNLSFIE	P46638_K145_M1	P46638	RAB11B	O17788_K140	P46638	Rab11b	K145	RAB11B_K145	2.50724	9.66734	3.44822	0.00589846	0.0493864	-2.34328	0.122156	0.807738	Old / Young	TRUE
P46935_K453_M1	0.871246	14.0365	1.1741	0.266398	0.42848	-6.53676	0.912867	0.960057	Old / Young	TRUE	P46935	_GK[GlyGly (K)]TDSNDLGPLPPGWEER_.3	IPAHLRGKTDSNDLG	P46935_K453_M1	P46935	Nedd4	Q9BKW4_K64	_	_	Q9BKW4_K64	_GK[GlyGly (K)]TDSNDLGPLPPGWEER_.3	IPAHLRGKTDSNDLG	P46935_K453_M1	P46935	NEDD4	Q9BKW4_K64	P46935	Nedd4	K453	NEDD4_K453	1.07008	14.0143	1.30716	0.219317	0.410917	-5.71408	0.625791	0.9556	Old / Young	TRUE
P47754_K273_M1	0.166102	17.991	0.911493	0.382566	0.546685	-6.80668	0.993652	0.963185	Old / Young	TRUE	P47754	_IDWNK[GlyGly (K)]ILSYK_.3;_IDWNK[GlyGly (K)]ILSYK_.2	RTKIDWNKILSYKIG	P47754_K273_M1	P47754	Capza2	_	_	_	_	_IDWNK[GlyGly (K)]ILSYK_.3;_IDWNK[GlyGly (K)]ILSYK_.2	RTKIDWNKILSYKIG	P47754_K273_M1	P47754	CAPZA2	_	P47754	Capza2	K273	CAPZA2_K273	0.800366	11.9452	1.47793	0.169056	0.349576	-5.49955	0.567285	0.951244	Old / Young	TRUE
P47802_K41_M1	-0.30172	20.5127	-2.31825	0.0418392	0.117744	-4.88139	0.214999	0.849869	Old / Young	TRUE	P47802	_IHK[GlyGly (K)]TSNPWQSPSGTLPALR_.4;_IHK[GlyGly (K)]TSNPWQSPSGTLPALR_.3	GAPLKIHKTSNPWQS	P47802_K41_M1	P47802	Mtx1	Q9NA74_K57	_	_	Q9NA74_K57	_IHK[GlyGly (K)]TSNPWQSPSGTLPALR_.4;_IHK[GlyGly (K)]TSNPWQSPSGTLPALR_.3	GAPLKIHKTSNPWQS	P47802_K41_M1	P47802	MTX1	Q9NA74_K57	P47802	Mtx1	K41	MTX1_K41	-0.991941	18.3056	-3.90108	0.00274436	0.0343822	-1.58474	0.0369524	0.57369	Old / Young	TRUE
P47802_K78_M1	0.399564	13.7135	0.959422	0.359002	0.520994	-6.7616	0.978878	0.96265	Old / Young	TRUE	P47802	_EK[GlyGly (K)]YNADYDLSAR_.3	ITHLRKEKYNADYDL	P47802_K78_M1	P47802	Mtx1	G5EGC7_K117	_	_	G5EGC7_K117	_EK[GlyGly (K)]YNADYDLSAR_.3	ITHLRKEKYNADYDL	P47802_K78_M1	P47802	MTX1	G5EGC7_K117	P47802	Mtx1	K78	MTX1_K78	0.330485	13.6436	1.1955	0.258436	0.449002	-5.84418	0.665396	0.958132	Old / Young	TRUE
P47911_K102_M1	-0.339492	13.8284	-2.37849	0.0376909	0.10891	-4.78069	0.206513	0.844659	Old / Young	TRUE	P47911	_VLATVTK[GlyGly (K)]TVGGDK_.3;_VLATVTK[GlyGly (K)]TVGGDK_.2	KVLATVTKTVGGDKN	P47911_K102_M1	P47911	Rpl6	_	_	_	_	_VLATVTK[GlyGly (K)]TVGGDK_.3;_VLATVTK[GlyGly (K)]TVGGDK_.2	KVLATVTKTVGGDKN	P47911_K102_M1	P47911	RPL6	_	P47911	Rpl6	K102	RPL6_K102	-0.4401	13.7572	-1.97904	0.0748873	0.21329	-4.78284	0.255788	0.89793	Old / Young	TRUE
P47911_K215_M1	-0.663256	11.6926	-2.42963	0.034486	0.102585	-4.69461	0.199502	0.840073	Old / Young	TRUE	P47911	_VDISDVK[GlyGly (K)]IPK_.3	KVDISDVKIPKHLTD	P47911_K215_M1	P47911	Rpl6	_	_	_	_	_VDISDVK[GlyGly (K)]IPK_.3	KVDISDVKIPKHLTD	P47911_K215_M1	P47911	RPL6	_	P47911	Rpl6	K215	RPL6_K215	-0.186006	13.4445	-0.57291	0.578879	0.732336	-6.38927	0.658862	0.957735	Old / Young	TRUE
P47911_K95_M1	-0.208492	15.4762	-1.44928	0.176575	0.322999	-6.19958	0.365895	0.905962	Old / Young	TRUE	P47911	_EK[GlyGly (K)]VLATVTK_.2;_EK[GlyGly (K)]VLATVTK_.3	EKKKKKEKVLATVTK	P47911_K95_M1	P47911	Rpl6	_	_	_	_	_EK[GlyGly (K)]VLATVTK_.2;_EK[GlyGly (K)]VLATVTK_.3	EKKKKKEKVLATVTK	P47911_K95_M1	P47911	RPL6	_	P47911	Rpl6	K95	RPL6_K95	-0.765841	13.9799	-3.62345	0.00437583	0.0430842	-2.04784	0.0512855	0.638185	Old / Young	TRUE
P47915_K63_M1	-0.386168	12.3481	-1.70875	0.116961	0.240325	-5.83972	0.315167	0.892453	Old / Young	TRUE	P47915	_MQANNAK[GlyGly (K)]AVSAR_.3;_M[Oxidation (M)]QANNAK[GlyGly (K)]AVSAR_.3	KMQANNAKAVSARAE	P47915_K63_M1	P47915	Rpl29	_	_	_	_	_MQANNAK[GlyGly (K)]AVSAR_.3;_M[Oxidation (M)]QANNAK[GlyGly (K)]AVSAR_.3	KMQANNAKAVSARAE	P47915_K63_M1	P47915	RPL29	_	P47915	Rpl29	K63	RPL29_K63	0.0832191	11.7843	0.256426	0.802622	0.888942	-6.52765	0.974775	0.971036	Old / Young	TRUE
P48036_K106_M1	0.860574	15.5664	4.39831	0.00120259	0.00795039	-1.29564	0.175361	0.821976	Old / Young	TRUE	P48036	_GAGTDEK[GlyGly (K)]VLTEIIASR_.3;_GAGTDEK[GlyGly (K)]VLTEIIASR_.2	KGAGTDEKVLTEIIA	P48036_K106_M1	P48036	Anxa5	Q27473_K103	_	_	Q27473_K103	_GAGTDEK[GlyGly (K)]VLTEIIASR_.3;_GAGTDEK[GlyGly (K)]VLTEIIASR_.2	KGAGTDEKVLTEIIA	P48036_K106_M1	P48036	ANXA5	Q27473_K103	P48036	Anxa5	K106	ANXA5_K106	-0.100693	15.2866	-0.287426	0.779431	0.87195	-6.51865	0.763875	0.963332	Old / Young	TRUE
P48036_K27_M1	1.89873	15.4634	7.95014	9.47028e-06	0.000189274	3.77015	0.00638126	0.143848	Old / Young	TRUE	P48036	_AMK[GlyGly (K)]GLGTDEDSILNLLTSR_.3;_AM[Oxidation (M)]K[GlyGly (K)]GLGTDEDSILNLLTSR_.3	EVLRKAMKGLGTDED	P48036_K27_M1	P48036	Anxa5	Q7JMT5_K163;Q27512_K205	_	_	Q7JMT5_K163;Q27512_K205	_AMK[GlyGly (K)]GLGTDEDSILNLLTSR_.3;_AM[Oxidation (M)]K[GlyGly (K)]GLGTDEDSILNLLTSR_.3	EVLRKAMKGLGTDED	P48036_K27_M1	P48036	ANXA5	Q7JMT5_K163;Q27512_K205	P48036	Anxa5	K27	ANXA5_K27	0.235286	15.2722	0.586697	0.569921	0.72664	-6.38095	0.895299	0.968545	Old / Young	TRUE
P48036_K56_M1	3.58743	13.345	5.98025	0.000112997	0.00121045	1.17384	0.0492525	0.564613	Old / Young	TRUE	P48036	_QEIAQEFK[GlyGly (K)]TLFGR_.3	QEIAQEFKTLFGRDL	P48036_K56_M1	P48036	Anxa5	Q7JMT5_K192;Q27512_K234	_	_	Q7JMT5_K192;Q27512_K234	_QEIAQEFK[GlyGly (K)]TLFGR_.3	QEIAQEFKTLFGRDL	P48036_K56_M1	P48036	ANXA5	Q7JMT5_K192;Q27512_K234	P48036	Anxa5	K56	ANXA5_K56	0.56323	8.01538	0.505332	0.623861	0.768002	-6.42734	0.927182	0.969594	Old / Young	TRUE
P48036_K74_M1	1.65427	14.6938	6.59598	4.94382e-05	0.000618623	2.04032	0.0275029	0.420003	Old / Young	TRUE	P48036	_SELTGK[GlyGly (K)]FEK_.2;_SELTGK[GlyGly (K)]FEK_.3	LKSELTGKFEKLIVA	P48036_K74_M1	P48036	Anxa5	_	_	_	_	_SELTGK[GlyGly (K)]FEK_.2;_SELTGK[GlyGly (K)]FEK_.3	LKSELTGKFEKLIVA	P48036_K74_M1	P48036	ANXA5	_	P48036	Anxa5	K74	ANXA5_K74	0.561069	11.866	1.01558	0.332869	0.522423	-6.03492	0.731177	0.961755	Old / Young	TRUE
P48036_K84_M1	-0.400666	14.7454	-1.2643	0.233574	0.394962	-6.43189	0.405005	0.914264	Old / Young	TRUE	P48036	_LIVAMM[Oxidation (M)]K[GlyGly (K)]PSR_.3;_LIVAMMK[GlyGly (K)]PSR_.3;_LIVAM[Oxidation (M)]M[Oxidation (M)]K[GlyGly (K)]PSR_.3	KLIVAMMKPSRLYDA	P48036_K84_M1	P48036	Anxa5	P91144_K96;A0A131MB16_K135;A0A131MBL3_K149	_	_	P91144_K96;A0A131MB16_K135;A0A131MBL3_K149	_LIVAMM[Oxidation (M)]K[GlyGly (K)]PSR_.3;_LIVAMMK[GlyGly (K)]PSR_.3;_LIVAM[Oxidation (M)]M[Oxidation (M)]K[GlyGly (K)]PSR_.3	KLIVAMMKPSRLYDA	P48036_K84_M1	P48036	ANXA5	P91144_K96;A0A131MB16_K135;A0A131MBL3_K149	P48036	Anxa5	K84	ANXA5_K84	-0.423392	13.7147	-1.15445	0.274151	0.465149	-5.88983	0.466073	0.941278	Old / Young	TRUE
P48036_K95_M1	1.28476	12.7461	3.85434	0.00293762	0.0158521	-2.2187	0.252208	0.86912	Old / Young	TRUE	P48036	_LYDAYELK[GlyGly (K)]HALK_.3;_LYDAYELK[GlyGly (K)]HALK_.4	LYDAYELKHALKGAG	P48036_K95_M1	P48036	Anxa5	G5EEA8_K94	_	_	G5EEA8_K94	_LYDAYELK[GlyGly (K)]HALK_.3;_LYDAYELK[GlyGly (K)]HALK_.4	LYDAYELKHALKGAG	P48036_K95_M1	P48036	ANXA5	G5EEA8_K94	P48036	Anxa5	K95	ANXA5_K95	1.28686	8.87809	1.55113	0.150743	0.328672	-5.40236	0.543035	0.949178	Old / Young	TRUE
P49722_K70_M1	-0.167015	20.7924	-1.05828	0.31376	0.479131	-6.66259	0.451381	0.922389	Old / Young	TRUE	P49722	_VEPITK[GlyGly (K)]HIGLVYSGMGPDYR_.4;_VEPITK[GlyGly (K)]HIGLVYSGM[Oxidation (M)]GPDYR_.4;_VEPITK[GlyGly (K)]HIGLVYSGMGPDYR_.3;_VEPITK[GlyGly (K)]HIGLVYSGM[Oxidation (M)]GPDYR_.3;_VEPITK[GlyGly (K)]HIGLVYSGM[Oxidation (M)]GPDYR_.2	HKVEPITKHIGLVYS	P49722_K70_M1	P49722	Psma2	_	_	_	_	_VEPITK[GlyGly (K)]HIGLVYSGMGPDYR_.4;_VEPITK[GlyGly (K)]HIGLVYSGM[Oxidation (M)]GPDYR_.4;_VEPITK[GlyGly (K)]HIGLVYSGMGPDYR_.3;_VEPITK[GlyGly (K)]HIGLVYSGM[Oxidation (M)]GPDYR_.3;_VEPITK[GlyGly (K)]HIGLVYSGM[Oxidation (M)]GPDYR_.2	HKVEPITKHIGLVYS	P49722_K70_M1	P49722	PSMA2	_	P49722	Psma2	K70	PSMA2_K70	-0.365267	16.7041	-1.77025	0.105942	0.264972	-5.09504	0.301503	0.912045	Old / Young	TRUE
P49817_K39_M1	0.265344	14.3325	1.12336	0.28641	0.448958	-6.59315	0.928432	0.9607	Old / Young	TRUE	P49817	_AM[Oxidation (M)]ADEVTEK[GlyGly (K)]QVYDAHTK_.4;_AM[Oxidation (M)]ADEVTEK[GlyGly (K)]QVYDAHTK_.3;_AMADEVTEK[GlyGly (K)]QVYDAHTK_.3	MADEVTEKQVYDAHT	P49817_K39_M1	P49817	Cav1	Q22588_K141	_	_	Q22588_K141	_AM[Oxidation (M)]ADEVTEK[GlyGly (K)]QVYDAHTK_.4;_AM[Oxidation (M)]ADEVTEK[GlyGly (K)]QVYDAHTK_.3;_AMADEVTEK[GlyGly (K)]QVYDAHTK_.3	MADEVTEKQVYDAHT	P49817_K39_M1	P49817	CAV1	Q22588_K141	P49817	Cav1	K39	CAV1_K39	-0.597135	12.809	-0.660145	0.523509	0.687476	-6.33356	0.627963	0.955747	Old / Young	TRUE
P49817_K5_M1	-0.114892	15.8641	-0.693772	0.502944	0.658741	-6.98589	0.540354	0.934329	Old / Young	TRUE	P49817	_[Acetyl (Protein N-term)]SGGK[GlyGly (K)]YVDSEGHLYTVPIR_.3	___MSGGKYVDSEGH	P49817_K5_M1	P49817	Cav1	_	_	_	_	_[Acetyl (Protein N-term)]SGGK[GlyGly (K)]YVDSEGHLYTVPIR_.3	___MSGGKYVDSEGH	P49817_K5_M1	P49817	CAV1	_	P49817	Cav1	K5	CAV1_K5	-1.52394	13.3673	-1.89337	0.0864369	0.230929	-4.91294	0.273926	0.90404	Old / Young	TRUE
P50247_K166_M1	-0.385612	14.7539	-0.903807	0.386444	0.550223	-6.81373	0.488039	0.927798	Old / Young	TRUE	P50247	_GISEETTTGVHNLYK[GlyGly (K)]MMSNGILK_.4;_GISEETTTGVHNLYK[GlyGly (K)]MMSNGILK_.3;_GISEETTTGVHNLYK[GlyGly (K)]M[Oxidation (M)]M[Oxidation (M)]SNGILK_.3	TGVHNLYKMMSNGIL	P50247_K166_M1	P50247	Ahcy	_	_	_	_	_GISEETTTGVHNLYK[GlyGly (K)]MMSNGILK_.4;_GISEETTTGVHNLYK[GlyGly (K)]MMSNGILK_.3;_GISEETTTGVHNLYK[GlyGly (K)]M[Oxidation (M)]M[Oxidation (M)]SNGILK_.3	TGVHNLYKMMSNGIL	P50247_K166_M1	P50247	AHCY	_	P50247	Ahcy	K166	AHCY_K166	-0.574129	16.2326	-1.56637	0.147155	0.324649	-5.38175	0.351099	0.923519	Old / Young	TRUE
P50247_K389_M1	2.30778	12.3478	7.32302	1.98221e-05	0.000315764	2.99776	0.0129474	0.254233	Old / Young	TRUE	P50247	_K[GlyGly (K)]LDEAVAEAHLGK_.3	GVHFLPKKLDEAVAE	P50247_K389_M1	P50247	Ahcy	_	_	_	_	_K[GlyGly (K)]LDEAVAEAHLGK_.3	GVHFLPKKLDEAVAE	P50247_K389_M1	P50247	AHCY	_	P50247	Ahcy	K389	AHCY_K389	0.0866266	16.466	0.324985	0.751635	0.852808	-6.50641	0.998195	0.971696	Old / Young	TRUE
P50247_K405_M1	0.415825	11.6666	0.593805	0.565265	0.710201	-7.05335	0.908612	0.959877	Old / Young	TRUE	P50247	_LNVK[GlyGly (K)]LTK_.2	HLGKLNVKLTKLTEK	P50247_K405_M1	P50247	Ahcy	_	_	_	_	_LNVK[GlyGly (K)]LTK_.2	HLGKLNVKLTKLTEK	P50247_K405_M1	P50247	AHCY	_	P50247	Ahcy	K405	AHCY_K405	0.026756	14.0671	0.129604	0.899352	0.9431	-6.55385	0.924874	0.96952	Old / Young	TRUE
P50516_K139_M1	0.327239	15.9209	1.15771	0.272741	0.434971	-6.55519	0.917894	0.960267	Old / Young	TRUE	P50516	_WEFIPSK[GlyGly (K)]NLR_.3;_WEFIPSK[GlyGly (K)]NLR_.2	KWEFIPSKNLRVGSH	P50516_K139_M1	P50516	Atp6v1a	_	_	_	_	_WEFIPSK[GlyGly (K)]NLR_.3;_WEFIPSK[GlyGly (K)]NLR_.2	KWEFIPSKNLRVGSH	P50516_K139_M1	P50516	ATP6V1A	_	P50516	Atp6v1a	K139	ATP6V1A_K139	-0.0190798	12.8229	-0.0456155	0.964481	0.979842	-6.56175	0.856453	0.967165	Old / Young	TRUE
P51150_K191_M1	1.9112	13.5444	2.37616	0.0378437	0.109205	-4.7846	0.566057	0.937123	Old / Young	TRUE	P51150	_QETEVELYNEFPEPIK[GlyGly (K)]LDK_.3	NEFPEPIKLDKNDRA	P51150_K191_M1	P51150	Rab7	Q95QV3_K217	_	_	Q95QV3_K217	_QETEVELYNEFPEPIK[GlyGly (K)]LDK_.3	NEFPEPIKLDKNDRA	P51150_K191_M1	P51150	RAB7	Q95QV3_K217	P51150	Rab7	K191	RAB7_K191	2.9635	10.444	3.30569	0.00753524	0.0565293	-2.58485	0.140119	0.828151	Old / Young	TRUE
P51410_K21_M1	1.22039	15.577	2.41676	0.0352666	0.103948	-4.71632	0.555489	0.936004	Old / Young	TRUE	P51410	_TILSNQTVDIPENVEITLK[GlyGly (K)]GR_.3	ENVEITLKGRTVIVK	P51410_K21_M1	P51410	Rpl9	G8JY36_K257	_	_	G8JY36_K257	_TILSNQTVDIPENVEITLK[GlyGly (K)]GR_.3	ENVEITLKGRTVIVK	P51410_K21_M1	P51410	RPL9	G8JY36_K257	P51410	Rpl9	K21	RPL9_K21	-0.746674	15.994	-2.97708	0.013322	0.076326	-3.14353	0.103177	0.780149	Old / Young	TRUE
P51863_K265_M1	1.41911	12.627	3.62347	0.00433796	0.0212692	-2.61867	0.291061	0.884574	Old / Young	TRUE	P51863	_ADDYEQVK[GlyGly (K)]NVADYYPEYK_.3	ADDYEQVKNVADYYP	P51863_K265_M1	P51863	Atp6v0d1	Q95YD5_K262	_	_	Q95YD5_K262	_ADDYEQVK[GlyGly (K)]NVADYYPEYK_.3	ADDYEQVKNVADYYP	P51863_K265_M1	P51863	ATP6V0D1	Q95YD5_K262	P51863	Atp6v0d1	K265	ATP6V0D1_K265	-0.214334	10.0827	-0.36331	0.723649	0.834688	-6.49239	0.73544	0.961968	Old / Young	TRUE
P51863_K275_M1	0.357884	14.9181	2.22034	0.0495416	0.132492	-5.04327	0.607488	0.941159	Old / Young	TRUE	P51863	_NVADYYPEYK[GlyGly (K)]LLFEGAGSNPGDK_.3	ADYYPEYKLLFEGAG	P51863_K275_M1	P51863	Atp6v0d1	Q95YD5_K272	_	_	Q95YD5_K272	_NVADYYPEYK[GlyGly (K)]LLFEGAGSNPGDK_.3	ADYYPEYKLLFEGAG	P51863_K275_M1	P51863	ATP6V0D1	Q95YD5_K272	P51863	Atp6v0d1	K275	ATP6V0D1_K275	0.745921	8.96599	0.997368	0.341222	0.530869	-6.05284	0.737958	0.962093	Old / Young	TRUE
P51863_K343_M1	-0.0190681	19.4199	-0.0781165	0.93921	0.966985	-7.23903	0.708104	0.949094	Old / Young	TRUE	P51863	_AK[GlyGly (K)]IDNYIPIF_.2	IAQRHRAKIDNYIPI	P51863_K343_M1	P51863	Atp6v0d1	Q95YD5_K340	_	_	Q95YD5_K340	_AK[GlyGly (K)]IDNYIPIF_.2	IAQRHRAKIDNYIPI	P51863_K343_M1	P51863	ATP6V0D1	Q95YD5_K340	P51863	Atp6v0d1	K343	ATP6V0D1_K343	0.69074	11.6002	1.41764	0.185549	0.370604	-5.57731	0.587639	0.952853	Old / Young	TRUE
P52332_K249_M1	-0.107513	15.5424	-0.866488	0.405664	0.565467	-6.84721	0.49713	0.929024	Old / Young	TRUE	P52332	_DFLK[GlyGly (K)]EFNNK_.2;_DFLK[GlyGly (K)]EFNNK_.3	NVFKDFLKEFNNKTI	P52332_K249_M1	P52332	Jak1	_	_	_	_	_DFLK[GlyGly (K)]EFNNK_.2;_DFLK[GlyGly (K)]EFNNK_.3	NVFKDFLKEFNNKTI	P52332_K249_M1	P52332	JAK1	_	P52332	Jak1	K249	JAK1_K249	1.79964	10.6046	2.39585	0.0366903	0.139394	-4.1188	0.305033	0.912974	Old / Young	TRUE
P52332_K923_M1	-0.12569	14.1485	-0.626974	0.54412	0.69332	-7.03204	0.55756	0.936226	Old / Young	TRUE	P52332	_K[GlyGly (K)]EIEILR_.2	NHIADLKKEIEILRN	P52332_K923_M1	P52332	Jak1	_	_	_	_	_K[GlyGly (K)]EIEILR_.2	NHIADLKKEIEILRN	P52332_K923_M1	P52332	JAK1	_	P52332	Jak1	K923	JAK1_K923	0.360497	12.5352	0.915458	0.380685	0.566036	-6.13008	0.768698	0.963554	Old / Young	TRUE
P52480_K115_M1	0.108876	17.7485	0.635622	0.538683	0.689035	-7.02631	0.92143	0.960413	Old / Young	TRUE	P52480	_EATESFASDPILYRPVAVALDTK[GlyGly (K)]GPEIR_.4;_EATESFASDPILYRPVAVALDTK[GlyGly (K)]GPEIR_.3;_PVAVALDTK[GlyGly (K)]GPEIR_.3	VAVALDTKGPEIRTG	P52480_K115_M1	P52480	Pkm	Q7JL40_K115	_	_	Q7JL40_K115	_EATESFASDPILYRPVAVALDTK[GlyGly (K)]GPEIR_.4;_EATESFASDPILYRPVAVALDTK[GlyGly (K)]GPEIR_.3;_PVAVALDTK[GlyGly (K)]GPEIR_.3	VAVALDTKGPEIRTG	P52480_K115_M1	P52480	PKM	Q7JL40_K115	P52480	Pkm	K115	PKM_K115	-0.295536	7.95375	-0.351689	0.732092	0.840293	-6.4968	0.739772	0.962182	Old / Young	TRUE
P52760_K13_M1	0.540835	11.9669	1.95545	0.077765	0.182155	-5.46759	0.680839	0.947164	Old / Young	TRUE	P52760	_VISTTK[GlyGly (K)]APAAIGPYSQAVQVDR_.3	RKVISTTKAPAAIGP	P52760_K13_M1	P52760	Rida	_	_	_	_	_VISTTK[GlyGly (K)]APAAIGPYSQAVQVDR_.3	RKVISTTKAPAAIGP	P52760_K13_M1	P52760	RIDA	_	P52760	Rida	K13	RIDA_K13	0.103435	15.8854	0.308673	0.763664	0.860728	-6.51191	0.995373	0.971618	Old / Young	TRUE
P53810_K153_M1	-0.126945	13.3711	-0.390985	0.703656	0.816581	-7.15964	0.620396	0.942313	Old / Young	TRUE	P53810	_SQVLSK[GlyGly (K)]DYK_.2	DRSQVLSKDYKAEED	P53810_K153_M1	P53810	Pitpna	Q95XP0_K154	_	_	Q95XP0_K154	_SQVLSK[GlyGly (K)]DYK_.2	DRSQVLSKDYKAEED	P53810_K153_M1	P53810	PITPNA	Q95XP0_K154	P53810	Pitpna	K153	PITPNA_K153	-0.501672	12.1608	-1.90314	0.0850414	0.22834	-4.89825	0.271815	0.903367	Old / Young	TRUE
P53810_K5_M1	0.327175	13.3442	1.48776	0.166333	0.310043	-6.14856	0.817615	0.95561	Old / Young	TRUE	P53810	_VLLK[GlyGly (K)]EYR_.2	___MVLLKEYRVILP	P53810_K5_M1	P53810	Pitpna	Q965T2_K4	_	_	Q965T2_K4	_VLLK[GlyGly (K)]EYR_.2	___MVLLKEYRVILP	P53810_K5_M1	P53810	PITPNA	Q965T2_K4	P53810	Pitpna	K5	PITPNA_K5	3.04624	10.2482	4.11821	0.00191742	0.0284726	-1.22799	0.0605317	0.675519	Old / Young	TRUE
P53810_K68_M1	2.22502	17.2303	4.99432	0.000473232	0.00379025	-0.324723	0.112861	0.748213	Old / Young	TRUE	P53810	_IYHLQSK[GlyGly (K)]VPTFVR_.4;_IYHLQSK[GlyGly (K)]VPTFVR_.3	KIYHLQSKVPTFVRM	P53810_K68_M1	P53810	Pitpna	Q965T2_K72	_	_	Q965T2_K72	_IYHLQSK[GlyGly (K)]VPTFVR_.4;_IYHLQSK[GlyGly (K)]VPTFVR_.3	KIYHLQSKVPTFVRM	P53810_K68_M1	P53810	PITPNA	Q965T2_K72	P53810	Pitpna	K68	PITPNA_K68	1.22471	9.04687	1.36807	0.200117	0.389336	-5.63963	0.604626	0.954117	Old / Young	TRUE
P53986_K219_M1	0.349499	16.0272	2.29727	0.0433853	0.120991	-4.91627	0.586863	0.939217	Old / Young	TRUE	P53986	_ESLQEAGK[GlyGly (K)]SDANTDLIGGSPK_.3	ESLQEAGKSDANTDL	P53986_K219_M1	P53986	Slc16a1	_	_	_	_	_ESLQEAGK[GlyGly (K)]SDANTDLIGGSPK_.3	ESLQEAGKSDANTDL	P53986_K219_M1	P53986	SLC16A1	_	P53986	Slc16a1	K219	SLC16A1_K219	1.97312	12.8736	2.60293	0.0255925	0.111625	-3.77542	0.259304	0.899175	Old / Young	TRUE
P53986_K232_M1	0.440104	15.504	3.24549	0.0083037	0.035883	-3.27964	0.36295	0.905271	Old / Young	TRUE	P53986	_SDANTDLIGGSPK[GlyGly (K)]GEK_.3;_SDANTDLIGGSPK[GlyGly (K)]GEK_.2	DLIGGSPKGEKLSVF	P53986_K232_M1	P53986	Slc16a1	_	_	_	_	_SDANTDLIGGSPK[GlyGly (K)]GEK_.3;_SDANTDLIGGSPK[GlyGly (K)]GEK_.2	DLIGGSPKGEKLSVF	P53986_K232_M1	P53986	SLC16A1	_	P53986	Slc16a1	K232	SLC16A1_K232	1.0893	11.3291	2.78901	0.018495	0.0917655	-3.46239	0.222465	0.884408	Old / Young	TRUE
P53986_K467_M1	0.227195	14.8524	1.34665	0.206552	0.362474	-6.33122	0.860223	0.957716	Old / Young	TRUE	P53986	_EDEASTDVDEK[GlyGly (K)]PK_.3;_EDEASTDVDEK[GlyGly (K)]PK_.2;_EGKEDEASTDVDEK[GlyGly (K)]PK_.3;_EGKEDEASTDVDEK[GlyGly (K)]PK_.4	ASTDVDEKPKETMKA	P53986_K467_M1	P53986	Slc16a1	_	_	_	_	_EDEASTDVDEK[GlyGly (K)]PK_.3;_EDEASTDVDEK[GlyGly (K)]PK_.2;_EGKEDEASTDVDEK[GlyGly (K)]PK_.3;_EGKEDEASTDVDEK[GlyGly (K)]PK_.4	ASTDVDEKPKETMKA	P53986_K467_M1	P53986	SLC16A1	_	P53986	Slc16a1	K467	SLC16A1_K467	1.56643	15.756	3.46914	0.00569106	0.0486268	-2.30791	0.119678	0.804536	Old / Young	TRUE
P53986_K473_M1	0.767021	13.4239	4.64245	0.000815797	0.00587946	-0.892334	0.147195	0.794898	Old / Young	TRUE	P53986	_ETM[Oxidation (M)]K[GlyGly (K)]AAQSPQQHSSGDPTEEESPV_.3;_ETMK[GlyGly (K)]AAQSPQQHSSGDPTEEESPV_.3	EKPKETMKAAQSPQQ	P53986_K473_M1	P53986	Slc16a1	H2L0E5_K675	_	_	H2L0E5_K675	_ETM[Oxidation (M)]K[GlyGly (K)]AAQSPQQHSSGDPTEEESPV_.3;_ETMK[GlyGly (K)]AAQSPQQHSSGDPTEEESPV_.3	EKPKETMKAAQSPQQ	P53986_K473_M1	P53986	SLC16A1	H2L0E5_K675	P53986	Slc16a1	K473	SLC16A1_K473	1.72859	8.70746	1.55614	0.149555	0.32653	-5.39559	0.541393	0.949031	Old / Young	TRUE
P53994_K165_M1	0.715106	16.5542	3.43272	0.00601071	0.0278713	-2.95158	0.326051	0.895669	Old / Young	TRUE	P53994	_TASNVEEAFINTAK[GlyGly (K)]EIYEK_.3	EAFINTAKEIYEKIQ	P53994_K165_M1	P53994	Rab2a	O01577_K165;A0A2C9C2Y0_K174	_	_	O01577_K165;A0A2C9C2Y0_K174	_TASNVEEAFINTAK[GlyGly (K)]EIYEK_.3	EAFINTAKEIYEKIQ	P53994_K165_M1	P53994	RAB2A	O01577_K165;A0A2C9C2Y0_K174	P53994	Rab2a	K165	RAB2A_K165	1.28938	9.12543	1.57765	0.144549	0.322133	-5.36643	0.534378	0.948397	Old / Young	TRUE
P54726_K122_M1	0.560763	16.2539	1.78064	0.103996	0.222179	-5.73397	0.731017	0.950611	Old / Young	TRUE	P54726	_EDK[GlyGly (K)]SPSEESTTTTSPESISGSVPSSGSSGR_.3	PPTSREDKSPSEEST	P54726_K122_M1	P54726	Rad23a	_	_	_	_	_EDK[GlyGly (K)]SPSEESTTTTSPESISGSVPSSGSSGR_.3	PPTSREDKSPSEEST	P54726_K122_M1	P54726	RAD23A	_	P54726	Rad23a	K122	RAD23A_K122	-1.7981	15.3956	-5.68785	0.000173855	0.00971299	1.15886	0.00298454	0.187564	Old / Young	TRUE
P54726_K16_M1	-0.374954	15.6411	-2.02686	0.0689397	0.167198	-5.35543	0.259595	0.872369	Old / Young	TRUE	P54726	_TLQQQTFK[GlyGly (K)]IR_.3;_TLQQQTFK[GlyGly (K)]IR_.2	TLQQQTFKIRMEPDE	P54726_K16_M1	P54726	Rad23a	_	_	_	_	_TLQQQTFK[GlyGly (K)]IR_.3;_TLQQQTFK[GlyGly (K)]IR_.2	TLQQQTFKIRMEPDE	P54726_K16_M1	P54726	RAD23A	_	P54726	Rad23a	K16	RAD23A_K16	-0.241048	14.2876	-1.03723	0.323138	0.512328	-6.01327	0.502248	0.945276	Old / Young	TRUE
P54726_K53_M1	-0.0615321	19.6039	-0.34309	0.738328	0.841658	-7.17855	0.633516	0.94344	Old / Young	TRUE	P54726	_LIYAGK[GlyGly (K)]ILSDDVPIK_.3;_LIYAGK[GlyGly (K)]ILSDDVPIK_.2	QKLIYAGKILSDDVP	P54726_K53_M1	P54726	Rad23a	Q23451_K52	_	_	Q23451_K52	_LIYAGK[GlyGly (K)]ILSDDVPIK_.3;_LIYAGK[GlyGly (K)]ILSDDVPIK_.2	QKLIYAGKILSDDVP	P54726_K53_M1	P54726	RAD23A	Q23451_K52	P54726	Rad23a	K53	RAD23A_K53	0.017414	17.2514	0.0619612	0.951768	0.974254	-6.56081	0.898366	0.968649	Old / Young	TRUE
P54726_K62_M1	-0.0188504	16.2204	-0.10002	0.92222	0.954959	-7.2369	0.701818	0.948662	Old / Young	TRUE	P54726	_ILSDDVPIK[GlyGly (K)]EYHIDEK_.3;_ILSDDVPIK[GlyGly (K)]EYHIDEK_.4	LSDDVPIKEYHIDEK	P54726_K62_M1	P54726	Rad23a	_	_	_	_	_ILSDDVPIK[GlyGly (K)]EYHIDEK_.3;_ILSDDVPIK[GlyGly (K)]EYHIDEK_.4	LSDDVPIKEYHIDEK	P54726_K62_M1	P54726	RAD23A	_	P54726	Rad23a	K62	RAD23A_K62	0.0697185	12.6275	0.183619	0.857842	0.921481	-6.54478	0.946103	0.970184	Old / Young	TRUE
P54728_K151_M1	0.378275	17.7352	2.04782	0.0665336	0.163196	-5.32217	0.654872	0.945183	Old / Young	TRUE	P54728	_PAEK[GlyGly (K)]PAQTPVLTSPAPADSTPGDSSR_.3	QPEKPAEKPAQTPVL	P54728_K151_M1	P54728	Rad23b	I7J4C9_K1365;Q23587_K1365;I7LHV9_K1365	_	_	I7J4C9_K1365;Q23587_K1365;I7LHV9_K1365	_PAEK[GlyGly (K)]PAQTPVLTSPAPADSTPGDSSR_.3	QPEKPAEKPAQTPVL	P54728_K151_M1	P54728	RAD23B	I7J4C9_K1365;Q23587_K1365;I7LHV9_K1365	P54728	Rad23b	K151	RAD23B_K151	-0.360042	15.2651	-1.60911	0.137493	0.314074	-5.32333	0.340296	0.921283	Old / Young	TRUE
P54728_K24_M1	0.0505299	15.8047	0.320935	0.754582	0.852533	-7.18649	0.825699	0.956026	Old / Young	TRUE	P54728	_IDIDPEETVK[GlyGly (K)]ALK_.3;_IDIDPEETVK[GlyGly (K)]ALK_.2	IDPEETVKALKEKIE	P54728_K24_M1	P54728	Rad23b	_	_	_	_	_IDIDPEETVK[GlyGly (K)]ALK_.3;_IDIDPEETVK[GlyGly (K)]ALK_.2	IDPEETVKALKEKIE	P54728_K24_M1	P54728	RAD23B	_	P54728	Rad23b	K24	RAD23B_K24	0.108256	13.7346	0.433003	0.673854	0.803779	-6.46303	0.955624	0.970472	Old / Young	TRUE
P54728_K36_M1	-0.191417	17.681	-1.24148	0.241551	0.401996	-6.45897	0.409996	0.915219	Old / Young	TRUE	P54728	_GK[GlyGly (K)]DAFPVAGQK_.3;_GK[GlyGly (K)]DAFPVAGQK_.2	KIESEKGKDAFPVAG	P54728_K36_M1	P54728	Rad23b	_	_	_	_	_GK[GlyGly (K)]DAFPVAGQK_.3;_GK[GlyGly (K)]DAFPVAGQK_.2	KIESEKGKDAFPVAG	P54728_K36_M1	P54728	RAD23B	_	P54728	Rad23b	K36	RAD23B_K36	0.0103637	16.6025	0.0511945	0.96014	0.977868	-6.56146	0.894156	0.968506	Old / Young	TRUE
P54728_K51_M1	-0.11213	19.6713	-0.589214	0.568227	0.712885	-7.05621	0.567403	0.937263	Old / Young	TRUE	P54728	_LIYAGK[GlyGly (K)]ILSDDTALK_.3;_LIYAGK[GlyGly (K)]ILSDDTALK_.2	QKLIYAGKILSDDTA	P54728_K51_M1	P54728	Rad23b	Q23451_K52	_	_	Q23451_K52	_LIYAGK[GlyGly (K)]ILSDDTALK_.3;_LIYAGK[GlyGly (K)]ILSDDTALK_.2	QKLIYAGKILSDDTA	P54728_K51_M1	P54728	RAD23B	Q23451_K52	P54728	Rad23b	K51	RAD23B_K51	-0.0836043	17.7445	-0.373203	0.716491	0.82992	-6.48853	0.731759	0.961784	Old / Young	TRUE
P54728_K60_M1	-0.151332	16.6267	-0.961467	0.358021	0.520571	-6.75963	0.474171	0.925843	Old / Young	TRUE	P54728	_ILSDDTALK[GlyGly (K)]EYK_.3;_ILSDDTALK[GlyGly (K)]EYK_.2	LSDDTALKEYKIDEK	P54728_K60_M1	P54728	Rad23b	_	_	_	_	_ILSDDTALK[GlyGly (K)]EYK_.3;_ILSDDTALK[GlyGly (K)]EYK_.2	LSDDTALKEYKIDEK	P54728_K60_M1	P54728	RAD23B	_	P54728	Rad23b	K60	RAD23B_K60	-0.172344	13.1673	-0.692011	0.504084	0.672921	-6.3114	0.616832	0.954984	Old / Young	TRUE
P54728_K76_M1	-0.341225	18.5849	-2.40829	0.0357896	0.105098	-4.73059	0.202406	0.842005	Old / Young	TRUE	P54728	_NFVVVM[Oxidation (M)]VTK[GlyGly (K)]PK_.3;_NFVVVMVTK[GlyGly (K)]PK_.2;_NFVVVM[Oxidation (M)]VTK[GlyGly (K)]PK_.2;_NFVVVMVTK[GlyGly (K)]PK_.3	FVVVMVTKPKAVTTA	P54728_K76_M1	P54728	Rad23b	Q23451_K77	_	_	Q23451_K77	_NFVVVM[Oxidation (M)]VTK[GlyGly (K)]PK_.3;_NFVVVMVTK[GlyGly (K)]PK_.2;_NFVVVM[Oxidation (M)]VTK[GlyGly (K)]PK_.2;_NFVVVMVTK[GlyGly (K)]PK_.3	FVVVMVTKPKAVTTA	P54728_K76_M1	P54728	RAD23B	Q23451_K77	P54728	Rad23b	K76	RAD23B_K76	-0.0211701	15.5557	-0.0794103	0.938213	0.965439	-6.55948	0.843364	0.966673	Old / Young	TRUE
P54731_K145_M1	0.253075	14.2904	1.59989	0.139369	0.272984	-5.99509	0.784133	0.953802	Old / Young	TRUE	P54731	_GWK[GlyGly (K)]TGDVEDSTVLK_.3;_GWK[GlyGly (K)]TGDVEDSTVLK_.2	KMLLKGWKTGDVEDS	P54731_K145_M1	P54731	Faf1	_	_	_	_	_GWK[GlyGly (K)]TGDVEDSTVLK_.3;_GWK[GlyGly (K)]TGDVEDSTVLK_.2	KMLLKGWKTGDVEDS	P54731_K145_M1	P54731	FAF1	_	P54731	Faf1	K145	FAF1_K145	0.0832314	13.1212	0.336933	0.742868	0.846128	-6.5022	0.993484	0.971565	Old / Young	TRUE
P54731_K156_M1	0.0562036	13.2739	0.269748	0.792602	0.878735	-7.20283	0.810332	0.955229	Old / Young	TRUE	P54731	_TGDVEDSTVLK[GlyGly (K)]SLHLPK_.3;_TGDVEDSTVLK[GlyGly (K)]SLHLPK_.4	VEDSTVLKSLHLPKN	P54731_K156_M1	P54731	Faf1	_	_	_	_	_TGDVEDSTVLK[GlyGly (K)]SLHLPK_.3;_TGDVEDSTVLK[GlyGly (K)]SLHLPK_.4	VEDSTVLKSLHLPKN	P54731_K156_M1	P54731	FAF1	_	P54731	Faf1	K156	FAF1_K156	-0.467709	11.1483	-1.26934	0.231986	0.423238	-5.75909	0.432064	0.936948	Old / Young	TRUE
P55012_K1091_M1	0.888715	18.1572	5.31078	0.000294383	0.00261492	0.171261	0.0876857	0.697771	Old / Young	TRUE	P55012	_K[GlyGly (K)]ENIIAFDDM[Oxidation (M)]IEPYR_.3;_K[GlyGly (K)]ENIIAFDDMIEPYR_.3;_K[GlyGly (K)]ENIIAFDDM[Oxidation (M)]IEPYR_.2	DINTKPKKENIIAFD	P55012_K1091_M1	P55012	Slc12a2	_	_	_	_	_K[GlyGly (K)]ENIIAFDDM[Oxidation (M)]IEPYR_.3;_K[GlyGly (K)]ENIIAFDDMIEPYR_.3;_K[GlyGly (K)]ENIIAFDDM[Oxidation (M)]IEPYR_.2	DINTKPKKENIIAFD	P55012_K1091_M1	P55012	SLC12A2	_	P55012	Slc12a2	K1091	SLC12A2_K1091	0.321142	8.66436	0.366487	0.721347	0.832853	-6.49116	0.981831	0.971238	Old / Young	FALSE
P55096_K260_M1	0.0650536	17.3331	0.500564	0.627044	0.757401	-7.1074	0.880121	0.958632	Old / Young	TRUE	P55096	_MTIMEQK[GlyGly (K)]YEGEYR_.3;_MTIM[Oxidation (M)]EQK[GlyGly (K)]YEGEYR_.3;_M[Oxidation (M)]TIM[Oxidation (M)]EQK[GlyGly (K)]YEGEYR_.3;_M[Oxidation (M)]TIMEQK[GlyGly (K)]YEGEYR_.3;_MTIMEQK[GlyGly (K)]YEGEYR_.2	KMTIMEQKYEGEYRY	P55096_K260_M1	P55096	Abcd3	Q18843_K209	_	_	Q18843_K209	_MTIMEQK[GlyGly (K)]YEGEYR_.3;_MTIM[Oxidation (M)]EQK[GlyGly (K)]YEGEYR_.3;_M[Oxidation (M)]TIM[Oxidation (M)]EQK[GlyGly (K)]YEGEYR_.3;_M[Oxidation (M)]TIMEQK[GlyGly (K)]YEGEYR_.3;_MTIMEQK[GlyGly (K)]YEGEYR_.2	KMTIMEQKYEGEYRY	P55096_K260_M1	P55096	ABCD3	Q18843_K209	P55096	Abcd3	K260	ABCD3_K260	-0.251589	16.2488	-0.925168	0.375844	0.562791	-6.12122	0.538177	0.948742	Old / Young	TRUE
P55096_K416_M1	-0.455169	15.8912	-1.03425	0.324342	0.4877	-6.68738	0.456978	0.923267	Old / Young	TRUE	P55096	_TM[Oxidation (M)]VSQQEK[GlyGly (K)]GIEGAQASPLVPGAGEIINTDNIIK_.4;_TMVSQQEK[GlyGly (K)]GIEGAQASPLVPGAGEIINTDNIIK_.3;_TM[Oxidation (M)]VSQQEK[GlyGly (K)]GIEGAQASPLVPGAGEIINTDNIIK_.3	TMVSQQEKGIEGAQA	P55096_K416_M1	P55096	Abcd3	_	_	_	_	_TM[Oxidation (M)]VSQQEK[GlyGly (K)]GIEGAQASPLVPGAGEIINTDNIIK_.4;_TMVSQQEK[GlyGly (K)]GIEGAQASPLVPGAGEIINTDNIIK_.3;_TM[Oxidation (M)]VSQQEK[GlyGly (K)]GIEGAQASPLVPGAGEIINTDNIIK_.3	TMVSQQEKGIEGAQA	P55096_K416_M1	P55096	ABCD3	_	P55096	Abcd3	K416	ABCD3_K416	-0.814622	15.8823	-1.09213	0.299428	0.490246	-5.95676	0.485125	0.943454	Old / Young	TRUE
P55096_K615_M1	-0.62359	13.3078	-1.25339	0.237359	0.39863	-6.44488	0.407386	0.914722	Old / Young	TRUE	P55096	_K[GlyGly (K)]VGITLFTVSHR_.3	YIYSHCRKVGITLFT	P55096_K615_M1	P55096	Abcd3	O17895_K599	_	_	O17895_K599	_K[GlyGly (K)]VGITLFTVSHR_.3	YIYSHCRKVGITLFT	P55096_K615_M1	P55096	ABCD3	O17895_K599	P55096	Abcd3	K615	ABCD3_K615	0.239523	13.9381	0.423543	0.680524	0.8088	-6.46731	0.959349	0.970583	Old / Young	TRUE
P56399_K163_M1	1.22617	13.6188	3.5481	0.0049326	0.0234957	-2.75	0.304573	0.889127	Old / Young	TRUE	P56399	_K[GlyGly (K)]QEVQAWDGEVR_.3	SADSASRKQEVQAWD	P56399_K163_M1	P56399	Usp5	_	_	_	_	_K[GlyGly (K)]QEVQAWDGEVR_.3	SADSASRKQEVQAWD	P56399_K163_M1	P56399	USP5	_	P56399	Usp5	K163	USP5_K163	-0.954547	13.0908	-3.16906	0.00954254	0.0644938	-2.81704	0.0846139	0.744252	Old / Young	TRUE
P56399_K184_M1	-0.171217	17.9983	-1.18547	0.26207	0.423788	-6.52387	0.422404	0.917504	Old / Young	TRUE	P56399	_HAFNLK[GlyGly (K)]QLDNPAR_.3;_HAFNLK[GlyGly (K)]QLDNPAR_.4	SKHAFNLKQLDNPAR	P56399_K184_M1	P56399	Usp5	_	_	_	_	_HAFNLK[GlyGly (K)]QLDNPAR_.3;_HAFNLK[GlyGly (K)]QLDNPAR_.4	SKHAFNLKQLDNPAR	P56399_K184_M1	P56399	USP5	_	P56399	Usp5	K184	USP5_K184	0.479088	14.6486	1.38928	0.193769	0.380766	-5.61314	0.59733	0.953583	Old / Young	TRUE
P56399_K360_M1	0.670701	21.2972	3.27676	0.00786602	0.0344747	-3.22481	0.356612	0.903749	Old / Young	TRUE	P56399	_LEK[GlyGly (K)]IFQNAPTDPTQDFSTQVAK_.3;_LEK[GlyGly (K)]IFQNAPTDPTQDFSTQVAK_.2;_LEK[GlyGly (K)]IFQNAPTDPTQDFSTQVAK_.4	KYVDKLEKIFQNAPT	P56399_K360_M1	P56399	Usp5	_	_	_	_	_LEK[GlyGly (K)]IFQNAPTDPTQDFSTQVAK_.3;_LEK[GlyGly (K)]IFQNAPTDPTQDFSTQVAK_.2;_LEK[GlyGly (K)]IFQNAPTDPTQDFSTQVAK_.4	KYVDKLEKIFQNAPT	P56399_K360_M1	P56399	USP5	_	P56399	Usp5	K360	USP5_K360	0.0124472	17.599	0.056693	0.955864	0.975487	-6.56114	0.896306	0.968579	Old / Young	TRUE
P56399_K406_M1	-0.0190957	15.6402	-0.118683	0.907775	0.949589	-7.23468	0.696479	0.948289	Old / Young	TRUE	P56399	_PALESGDGEQVPEQK[GlyGly (K)]EVQDGIAPR_.3	GEQVPEQKEVQDGIA	P56399_K406_M1	P56399	Usp5	_	_	_	_	_PALESGDGEQVPEQK[GlyGly (K)]EVQDGIAPR_.3	GEQVPEQKEVQDGIA	P56399_K406_M1	P56399	USP5	_	P56399	Usp5	K406	USP5_K406	-0.711497	9.64028	-0.972494	0.352877	0.542722	-6.07688	0.522848	0.947319	Old / Young	TRUE
P56399_K423_M1	-0.075612	19.062	-0.475609	0.644132	0.768367	-7.12038	0.597509	0.940235	Old / Young	TRUE	P56399	_ALIGK[GlyGly (K)]GHPEFSTNR_.3;_ALIGK[GlyGly (K)]GHPEFSTNR_.4;_ALIGK[GlyGly (K)]GHPEFSTNR_.2	MFKALIGKGHPEFST	P56399_K423_M1	P56399	Usp5	_	_	_	_	_ALIGK[GlyGly (K)]GHPEFSTNR_.3;_ALIGK[GlyGly (K)]GHPEFSTNR_.4;_ALIGK[GlyGly (K)]GHPEFSTNR_.2	MFKALIGKGHPEFST	P56399_K423_M1	P56399	USP5	_	P56399	Usp5	K423	USP5_K423	0.441192	16.031	1.49564	0.164456	0.346177	-5.4763	0.561369	0.950756	Old / Young	TRUE
P56399_K574_M1	0.261601	18.9195	1.44935	0.176555	0.322999	-6.19949	0.829165	0.956201	Old / Young	TRUE	P56399	_FASFPDYLVIQIK[GlyGly (K)]K_.3;_FASFPDYLVIQIK[GlyGly (K)]K_.2	DYLVIQIKKFTFGLD	P56399_K574_M1	P56399	Usp5	Q22240_K298	_	_	Q22240_K298	_FASFPDYLVIQIK[GlyGly (K)]K_.3;_FASFPDYLVIQIK[GlyGly (K)]K_.2	DYLVIQIKKFTFGLD	P56399_K574_M1	P56399	USP5	Q22240_K298	P56399	Usp5	K574	USP5_K574	1.36674	9.46624	1.55878	0.148932	0.325762	-5.39203	0.540529	0.948954	Old / Young	TRUE
P56399_K743_M1	-0.0886238	19.6434	-0.585944	0.570342	0.714086	-7.05824	0.56826	0.937352	Old / Young	TRUE	P56399	_DQALK[GlyGly (K)]ALR_.2	FSRDQALKALRATNN	P56399_K743_M1	P56399	Usp5	_	_	_	_	_DQALK[GlyGly (K)]ALR_.2	FSRDQALKALRATNN	P56399_K743_M1	P56399	USP5	_	P56399	Usp5	K743	USP5_K743	-0.291786	16.1757	-1.28008	0.228328	0.419334	-5.7464	0.42896	0.93652	Old / Young	TRUE
P56399_K793_M1	0.422604	18.9439	2.49857	0.0305841	0.0939728	-4.57779	0.534491	0.933656	Old / Young	TRUE	P56399	_SAAESISESVPVGPK[GlyGly (K)]VR_.3;_SAAESISESVPVGPK[GlyGly (K)]VR_.2	ESVPVGPKVRDGPGK	P56399_K793_M1	P56399	Usp5	_	_	_	_	_SAAESISESVPVGPK[GlyGly (K)]VR_.3;_SAAESISESVPVGPK[GlyGly (K)]VR_.2	ESVPVGPKVRDGPGK	P56399_K793_M1	P56399	USP5	_	P56399	Usp5	K793	USP5_K793	0.0232459	14.2331	0.0930316	0.927646	0.959292	-6.55822	0.910529	0.969055	Old / Young	TRUE
P57080_K250_M1	-0.523948	14.565	-2.42866	0.0345444	0.102585	-4.69625	0.199634	0.840162	Old / Young	TRUE	P57080	_AVEILK[GlyGly (K)]DAFK_.2;_AVEILK[GlyGly (K)]DAFK_.3	SRAVEILKDAFKSND	P57080_K250_M1	P57080	Usp25	_	_	_	_	_AVEILK[GlyGly (K)]DAFK_.2;_AVEILK[GlyGly (K)]DAFK_.3	SRAVEILKDAFKSND	P57080_K250_M1	P57080	USP25	_	P57080	Usp25	K250	USP25_K250	2.045	10.1713	4.52752	0.000991735	0.0204839	-0.571203	0.0376003	0.576835	Old / Young	FALSE
P57780_K593_M1	1.78825	13.8458	8.90757	3.32053e-06	8.79431e-05	4.86226	0.00195195	0.0493111	Old / Young	TRUE	P57780	_EAILAIHK[GlyGly (K)]EAQR_.3	EAILAIHKEAQRIAE	P57780_K593_M1	P57780	Actn4	G5EC35_K2683;G5EFW3_K2786	_	_	G5EC35_K2683;G5EFW3_K2786	_EAILAIHK[GlyGly (K)]EAQR_.3	EAILAIHKEAQRIAE	P57780_K593_M1	P57780	ACTN4	G5EC35_K2683;G5EFW3_K2786	P57780	Actn4	K593	ACTN4_K593	0.405447	12.0103	1.57386	0.14542	0.322844	-5.37158	0.53561	0.948509	Old / Young	TRUE
P58252_K239_M1	-0.571492	17.2636	-1.47524	0.169608	0.314654	-6.16526	0.360602	0.904713	Old / Young	TRUE	P58252	_FAAK[GlyGly (K)]GEGQLSAAER_.3;_FAAK[GlyGly (K)]GEGQLSAAER_.2	YVAKFAAKGEGQLSA	P58252_K239_M1	P58252	Eef2	Q23463_K332	_	_	Q23463_K332	_FAAK[GlyGly (K)]GEGQLSAAER_.3;_FAAK[GlyGly (K)]GEGQLSAAER_.2	YVAKFAAKGEGQLSA	P58252_K239_M1	P58252	EEF2	Q23463_K332	P58252	Eef2	K239	EEF2_K239	0.418852	10.5848	0.689695	0.505482	0.673903	-6.31304	0.855187	0.967118	Old / Young	TRUE
P58252_K272_M1	-0.355342	17.4772	-1.3137	0.217036	0.374928	-6.37204	0.394323	0.912145	Old / Young	TRUE	P58252	_YFDPANGK[GlyGly (K)]FSK_.3;_YFDPANGK[GlyGly (K)]FSK_.2	YFDPANGKFSKSANS	P58252_K272_M1	P58252	Eef2	Q23463_K359	_	_	Q23463_K359	_YFDPANGK[GlyGly (K)]FSK_.3;_YFDPANGK[GlyGly (K)]FSK_.2	YFDPANGKFSKSANS	P58252_K272_M1	P58252	EEF2	Q23463_K359	P58252	Eef2	K272	EEF2_K272	-0.66316	14.3189	-2.96078	0.0137057	0.0773513	-3.17122	0.104892	0.782963	Old / Young	TRUE
P58252_K512_M1	1.14492	13.3874	4.2148	0.00161853	0.010068	-1.60351	0.199045	0.839765	Old / Young	TRUE	P58252	_VAVEAK[GlyGly (K)]NPADLPK_.3	VRVAVEAKNPADLPK	P58252_K512_M1	P58252	Eef2	_	_	_	_	_VAVEAK[GlyGly (K)]NPADLPK_.3	VRVAVEAKNPADLPK	P58252_K512_M1	P58252	EEF2	_	P58252	Eef2	K512	EEF2_K512	0.325122	12.3185	1.07799	0.305404	0.495871	-5.97154	0.708106	0.960558	Old / Young	TRUE
P59999_K44_M1	1.15486	14.4806	6.69841	4.3294e-05	0.000573313	2.17942	0.0248401	0.395418	Old / Young	TRUE	P59999	_SSK[GlyGly (K)]ELLLQPVTISR_.3	EVEVRSSKELLLQPV	P59999_K44_M1	P59999	Arpc4	_	_	_	_	_SSK[GlyGly (K)]ELLLQPVTISR_.3	EVEVRSSKELLLQPV	P59999_K44_M1	P59999	ARPC4	_	P59999	Arpc4	K44	ARPC4_K44	1.91064	8.81516	2.26919	0.0456704	0.159152	-4.32513	0.335495	0.920246	Old / Young	TRUE
P60229_K35_M1	0.32928	11.5087	1.76606	0.106515	0.226241	-5.75562	0.735258	0.950882	Old / Young	TRUE	P60229	_EIYNEK[GlyGly (K)]ELLQGK_.3	VKEIYNEKELLQGKL	P60229_K35_M1	P60229	Eif3e	_	_	_	_	_EIYNEK[GlyGly (K)]ELLQGK_.3	VKEIYNEKELLQGKL	P60229_K35_M1	P60229	EIF3E	_	P60229	Eif3e	K35	EIF3E_K35	-0.176562	10.9281	-0.44876	0.66281	0.795584	-6.45571	0.70385	0.960329	Old / Young	TRUE
P60335_K115_M1	0.591015	13.34	2.00644	0.0713622	0.171245	-5.38768	0.666456	0.946085	Old / Young	TRUE	P60335	_LVVPATQC[Carbamidomethyl (C)]GSLIGK[GlyGly (K)]GGC[Carbamidomethyl (C)]K_.3	QCGSLIGKGGCKIKE	P60335_K115_M1	P60335	Pcbp1	Q95Y67_K170	_	_	Q95Y67_K170	_LVVPATQC[Carbamidomethyl (C)]GSLIGK[GlyGly (K)]GGC[Carbamidomethyl (C)]K_.3	QCGSLIGKGGCKIKE	P60335_K115_M1	P60335	PCBP1	Q95Y67_K170	P60335	Pcbp1	K115	PCBP1_K115	1.01057	9.8314	1.34483	0.207269	0.397682	-5.66831	0.612662	0.954692	Old / Young	TRUE
P60335_K314_M1	0.163735	13.7999	0.401397	0.696207	0.811647	-7.1552	0.84999	0.957229	Old / Young	TRUE	P60335	_QMSGAQIK[GlyGly (K)]IANPVEGSSGR_.3	QMSGAQIKIANPVEG	P60335_K314_M1	P60335	Pcbp1	_	_	_	_	_QMSGAQIK[GlyGly (K)]IANPVEGSSGR_.3	QMSGAQIKIANPVEG	P60335_K314_M1	P60335	PCBP1	_	P60335	Pcbp1	K314	PCBP1_K314	0.681215	14.2251	2.14158	0.0568477	0.181015	-4.52933	0.3681	0.926793	Old / Young	TRUE
P60762_K117_M1	0.201813	11.8071	0.293785	0.77467	0.865266	-7.1955	0.81754	0.955606	Old / Young	TRUE	P60762	_ELQK[GlyGly (K)]ANQEQYAEGK_.3	QKQRELQKANQEQYA	P60762_K117_M1	P60762	Morf4l1	A0A5E4LWV7_K560;H2L0I4_K551	_	_	A0A5E4LWV7_K560;H2L0I4_K551	_ELQK[GlyGly (K)]ANQEQYAEGK_.3	QKQRELQKANQEQYA	P60762_K117_M1	P60762	MORF4L1	A0A5E4LWV7_K560;H2L0I4_K551	P60762	Morf4l1	K117	MORF4L1_K117	0.655984	13.3763	3.09992	0.0107586	0.0687489	-2.93464	0.169548	0.853613	Old / Young	FALSE
P60762_K226_M1	-0.281337	16.3901	-1.2813	0.227771	0.387274	-6.41149	0.40131	0.913543	Old / Young	TRUE	P60762	_QLFYLPAK[GlyGly (K)]K_.3;_QLFYLPAK[GlyGly (K)]K_.2	QLFYLPAKKNVDSIL	P60762_K226_M1	P60762	Morf4l1	A0A5E4LWV7_K660;H2L0I4_K651	_	_	A0A5E4LWV7_K660;H2L0I4_K651	_QLFYLPAK[GlyGly (K)]K_.3;_QLFYLPAK[GlyGly (K)]K_.2	QLFYLPAKKNVDSIL	P60762_K226_M1	P60762	MORF4L1	A0A5E4LWV7_K660;H2L0I4_K651	P60762	Morf4l1	K226	MORF4L1_K226	0.967272	15.4816	3.80146	0.00324125	0.0369542	-1.75009	0.0853665	0.745933	Old / Young	FALSE
P60766_K128_M1	0.919701	14.6069	4.38376	0.00123105	0.00807667	-1.3199	0.177158	0.823463	Old / Young	TRUE	P60766	_DDPSTIEK[GlyGly (K)]LAK_.2;_DDPSTIEK[GlyGly (K)]LAK_.3	DDPSTIEKLAKNKQK	P60766_K128_M1	P60766	Cdc42	_	_	_	_	_DDPSTIEK[GlyGly (K)]LAK_.2;_DDPSTIEK[GlyGly (K)]LAK_.3	DDPSTIEKLAKNKQK	P60766_K128_M1	P60766	CDC42	_	P60766	Cdc42	K128	CDC42_K128	2.37391	10.7563	2.69093	0.0219495	0.101661	-3.62779	0.241387	0.892495	Old / Young	TRUE
P60766_K135_M1	0.219823	16.0643	0.851814	0.413398	0.574206	-6.86005	0.987951	0.96298	Old / Young	TRUE	P60766	_QK[GlyGly (K)]PITPETAEK_.3;_QK[GlyGly (K)]PITPETAEK_.2	KLAKNKQKPITPETA	P60766_K135_M1	P60766	Cdc42	_	_	_	_	_QK[GlyGly (K)]PITPETAEK_.3;_QK[GlyGly (K)]PITPETAEK_.2	KLAKNKQKPITPETA	P60766_K135_M1	P60766	CDC42	_	P60766	Cdc42	K135	CDC42_K135	0.745137	13.59	1.99353	0.0730819	0.208941	-4.76057	0.40831	0.933523	Old / Young	TRUE
P60766_K144_M1	0.127626	15.7416	0.403519	0.694694	0.810539	-7.15429	0.850632	0.957259	Old / Young	TRUE	P60766	_QKPITPETAEK[GlyGly (K)]LAR_.3;_QKPITPETAEK[GlyGly (K)]LAR_.4;_PITPETAEK[GlyGly (K)]LAR_.3	ITPETAEKLARDLKA	P60766_K144_M1	P60766	Cdc42	G5EBV3_K148	_	_	G5EBV3_K148	_QKPITPETAEK[GlyGly (K)]LAR_.3;_QKPITPETAEK[GlyGly (K)]LAR_.4;_PITPETAEK[GlyGly (K)]LAR_.3	ITPETAEKLARDLKA	P60766_K144_M1	P60766	CDC42	G5EBV3_K148	P60766	Cdc42	K144	CDC42_K144	1.15337	11.4632	1.64856	0.129075	0.302736	-5.26857	0.511578	0.946221	Old / Young	TRUE
P60766_K153_M1	0.414485	14.828	1.5328	0.155001	0.293999	-6.08776	0.804124	0.954899	Old / Young	TRUE	P60766	_AVK[GlyGly (K)]YVEC[Carbamidomethyl (C)]SALTQK_.3;_AVK[GlyGly (K)]YVEC[Carbamidomethyl (C)]SALTQK_.2	ARDLKAVKYVECSAL	P60766_K153_M1	P60766	Cdc42	G5EBV3_K157	_	_	G5EBV3_K157	_AVK[GlyGly (K)]YVEC[Carbamidomethyl (C)]SALTQK_.3;_AVK[GlyGly (K)]YVEC[Carbamidomethyl (C)]SALTQK_.2	ARDLKAVKYVECSAL	P60766_K153_M1	P60766	CDC42	G5EBV3_K157	P60766	Cdc42	K153	CDC42_K153	0.823103	9.40004	1.41937	0.185058	0.370017	-5.57511	0.587051	0.952808	Old / Young	TRUE
P60766_K163_M1	0.859094	12.857	3.96241	0.00245276	0.0138051	-2.03294	0.235324	0.861034	Old / Young	TRUE	P60766	_YVEC[Carbamidomethyl (C)]SALTQK[GlyGly (K)]GLK_.3;_YVEC[Carbamidomethyl (C)]SALTQK[GlyGly (K)]GLK_.2	ECSALTQKGLKNVFD	P60766_K163_M1	P60766	Cdc42	O62422_K157	_	_	O62422_K157	_YVEC[Carbamidomethyl (C)]SALTQK[GlyGly (K)]GLK_.3;_YVEC[Carbamidomethyl (C)]SALTQK[GlyGly (K)]GLK_.2	ECSALTQKGLKNVFD	P60766_K163_M1	P60766	CDC42	O62422_K157	P60766	Cdc42	K163	CDC42_K163	0.710814	7.79114	1.01926	0.331202	0.52104	-6.03127	0.729811	0.961686	Old / Young	TRUE
P60766_K183_M1	0.0825469	15.0593	0.22038	0.829818	0.905542	-7.21594	0.795579	0.954437	Old / Young	TRUE	P60766	_NVFDEAILAALEPPEPK[GlyGly (K)]K_.3	ALEPPEPKKSRRCVL	P60766_K183_M1	P60766	Cdc42	G5EBV3_K187	_	_	G5EBV3_K187	_NVFDEAILAALEPPEPK[GlyGly (K)]K_.3	ALEPPEPKKSRRCVL	P60766_K183_M1	P60766	CDC42	G5EBV3_K187	P60766	Cdc42	K183	CDC42_K183	3.18923	9.04017	6.62339	4.89519e-05	0.0057444	2.40367	0.00183957	0.151197	Old / Young	TRUE
P60843_K54_M1	1.66867	15.4629	8.89566	3.36228e-06	8.80065e-05	4.84927	0.00198249	0.0499368	Old / Young	TRUE	P60843	_GIYAYGFEK[GlyGly (K)]PSAIQQR_.3	IYAYGFEKPSAIQQR	P60843_K54_M1	P60843	Eif4a1	Q9BL61_K48	_	_	Q9BL61_K48	_GIYAYGFEK[GlyGly (K)]PSAIQQR_.3	IYAYGFEKPSAIQQR	P60843_K54_M1	P60843	EIF4A1	Q9BL61_K48	P60843	Eif4a1	K54	EIF4A1_K54	-0.851348	13.7102	-3.58277	0.00468866	0.0445448	-2.11624	0.0537333	0.64888	Old / Young	TRUE
P60867_K4_M1	-0.157943	18.7825	-0.539991	0.600513	0.736063	-7.0856	0.580359	0.938578	Old / Young	TRUE	P60867	_[Acetyl (Protein N-term)]AFK[GlyGly (K)]DTGK_.2	____MAFKDTGKTPV	P60867_K4_M1	P60867	Rps20	_	_	_	_	_[Acetyl (Protein N-term)]AFK[GlyGly (K)]DTGK_.2	____MAFKDTGKTPV	P60867_K4_M1	P60867	RPS20	_	P60867	Rps20	K4	RPS20_K4	0.635587	21.6982	2.35494	0.0393847	0.145692	-4.1858	0.314665	0.915413	Old / Young	TRUE
P60867_K8_M1	0.263614	17.9236	0.878837	0.399232	0.560665	-6.83627	0.996281	0.963278	Old / Young	TRUE	P60867	_DTGK[GlyGly (K)]TPVEPEVAIHR_.3;_DTGK[GlyGly (K)]TPVEPEVAIHR_.4	MAFKDTGKTPVEPEV	P60867_K8_M1	P60867	Rps20	_	_	_	_	_DTGK[GlyGly (K)]TPVEPEVAIHR_.3;_DTGK[GlyGly (K)]TPVEPEVAIHR_.4	MAFKDTGKTPVEPEV	P60867_K8_M1	P60867	RPS20	_	P60867	Rps20	K8	RPS20_K8	0.267819	21.657	0.994315	0.342637	0.532408	-6.05582	0.739097	0.962149	Old / Young	TRUE
P60904_K41_M1	0.015161	17.3319	0.102996	0.919914	0.953486	-7.23657	0.760803	0.952453	Old / Young	TRUE	P60904	_LALK[GlyGly (K)]YHPDK_.3;_LALK[GlyGly (K)]YHPDK_.2	SYRKLALKYHPDKNP	P60904_K41_M1	P60904	Dnajc5	Q20774_K30	_	_	Q20774_K30	_LALK[GlyGly (K)]YHPDK_.3;_LALK[GlyGly (K)]YHPDK_.2	SYRKLALKYHPDKNP	P60904_K41_M1	P60904	DNAJC5	Q20774_K30	P60904	Dnajc5	K41	DNAJC5_K41	-0.976738	12.6874	-2.99726	0.0128618	0.0755003	-3.10923	0.101085	0.776615	Old / Young	FALSE
P60904_K46_M1	0.567424	15.1307	2.36794	0.0383872	0.110331	-4.79838	0.568208	0.937346	Old / Young	TRUE	P60904	_YHPDK[GlyGly (K)]NPDNPEAADK_.3;_YHPDK[GlyGly (K)]NPDNPEAADK_.4	ALKYHPDKNPDNPEA	P60904_K46_M1	P60904	Dnajc5	Q20774_K35	_	_	Q20774_K35	_YHPDK[GlyGly (K)]NPDNPEAADK_.3;_YHPDK[GlyGly (K)]NPDNPEAADK_.4	ALKYHPDKNPDNPEA	P60904_K46_M1	P60904	DNAJC5	Q20774_K35	P60904	Dnajc5	K46	DNAJC5_K46	1.00462	10.0436	3.15314	0.0098095	0.0653853	-2.84412	0.161526	0.847451	Old / Young	FALSE
P60904_K72_M1	0.232829	16.3401	1.83791	0.0946186	0.20819	-5.64808	0.714438	0.949523	Old / Young	TRUE	P60904	_EINNAHAILTDATK[GlyGly (K)]R_.3;_EINNAHAILTDATK[GlyGly (K)]R_.4	AILTDATKRNIYDKY	P60904_K72_M1	P60904	Dnajc5	Q20774_K60	_	_	Q20774_K60	_EINNAHAILTDATK[GlyGly (K)]R_.3;_EINNAHAILTDATK[GlyGly (K)]R_.4	AILTDATKRNIYDKY	P60904_K72_M1	P60904	DNAJC5	Q20774_K60	P60904	Dnajc5	K72	DNAJC5_K72	-0.952457	9.06835	-2.54447	0.0283375	0.119431	-3.87299	0.156821	0.843591	Old / Young	FALSE
P61089_K82_M1	-0.0811993	20.6128	-0.437218	0.670844	0.78956	-7.1391	0.607845	0.941192	Old / Young	TRUE	P61089	_IYHPNVDK[GlyGly (K)]LGR_.3;_IYHPNVDK[GlyGly (K)]LGR_.4;_IYHPNVDK[GlyGly (K)]LGR_.2	IYHPNVDKLGRICLD	P61089_K82_M1	P61089	Ube2n	_	_	_	_	_IYHPNVDK[GlyGly (K)]LGR_.3;_IYHPNVDK[GlyGly (K)]LGR_.4;_IYHPNVDK[GlyGly (K)]LGR_.2	IYHPNVDKLGRICLD	P61089_K82_M1	P61089	UBE2N	_	P61089	Ube2n	K82	UBE2N_K82	0.0864582	13.4115	0.201561	0.844147	0.913033	-6.54108	0.953163	0.970398	Old / Young	TRUE
P61089_K92_M1	-0.212051	20.8955	-1.34691	0.206471	0.362474	-6.33089	0.387239	0.910682	Old / Young	TRUE	P61089	_IC[Carbamidomethyl (C)]LDILK[GlyGly (K)]DK_.3;_IC[Carbamidomethyl (C)]LDILK[GlyGly (K)]DK_.2	RICLDILKDKWSPAL	P61089_K92_M1	P61089	Ube2n	Q9TZ69_K97	_	_	Q9TZ69_K97	_IC[Carbamidomethyl (C)]LDILK[GlyGly (K)]DK_.3;_IC[Carbamidomethyl (C)]LDILK[GlyGly (K)]DK_.2	RICLDILKDKWSPAL	P61089_K92_M1	P61089	UBE2N	Q9TZ69_K97	P61089	Ube2n	K92	UBE2N_K92	0.557642	8.19509	1.10243	0.295128	0.485751	-5.94589	0.69914	0.960072	Old / Young	TRUE
P61161_K46_M1	0.0204321	13.9378	0.114426	0.911067	0.949964	-7.23522	0.764169	0.952652	Old / Young	TRUE	P61161	_STTK[GlyGly (K)]VGNIEIK_.2;_STTK[GlyGly (K)]VGNIEIK_.3	PIIRSTTKVGNIEIK	P61161_K46_M1	P61161	Actr2	_	_	_	_	_STTK[GlyGly (K)]VGNIEIK_.2;_STTK[GlyGly (K)]VGNIEIK_.3	PIIRSTTKVGNIEIK	P61161_K46_M1	P61161	ACTR2	_	P61161	Actr2	K46	ACTR2_K46	0.824856	9.59736	1.58437	0.143015	0.320077	-5.35726	0.532195	0.948196	Old / Young	TRUE
P61202_K415_M1	0.0590058	15.1836	0.431158	0.675106	0.793043	-7.14192	0.859011	0.957659	Old / Young	TRUE	P61202	_IDQVNQLLELDHQK[GlyGly (K)]R_.4;_IDQVNQLLELDHQK[GlyGly (K)]R_.3	LLELDHQKRGGARYT	P61202_K415_M1	P61202	Cops2	_	_	_	_	_IDQVNQLLELDHQK[GlyGly (K)]R_.4;_IDQVNQLLELDHQK[GlyGly (K)]R_.3	LLELDHQKRGGARYT	P61202_K415_M1	P61202	COPS2	_	P61202	Cops2	K415	COPS2_K415	-0.101254	11.9624	-0.23362	0.819814	0.897745	-6.53362	0.784235	0.96425	Old / Young	TRUE
P61222_K121_M1	-0.336078	12.3322	-1.72459	0.113985	0.236818	-5.81663	0.312227	0.89155	Old / Young	TRUE	P61222	_STALK[GlyGly (K)]ILAGK_.2	IGKSTALKILAGKQK	P61222_K121_M1	P61222	Abce1	Q9U2K8_K132	_	_	Q9U2K8_K132	_STALK[GlyGly (K)]ILAGK_.2	IGKSTALKILAGKQK	P61222_K121_M1	P61222	ABCE1	Q9U2K8_K132	P61222	Abce1	K121	ABCE1_K121	0.265243	14.3736	1.03108	0.325884	0.514907	-6.01947	0.725425	0.961463	Old / Young	TRUE
P61358_K93_M1	1.01734	16.2276	3.32091	0.00728792	0.0324016	-3.14741	0.347784	0.901547	Old / Young	TRUE	P61358	_YSVDIPLDK[GlyGly (K)]TVVNK_.3	SVDIPLDKTVVNKDV	P61358_K93_M1	P61358	Rpl27	B1GRN3_K68	_	_	B1GRN3_K68	_YSVDIPLDK[GlyGly (K)]TVVNK_.3	SVDIPLDKTVVNKDV	P61358_K93_M1	P61358	RPL27	B1GRN3_K68	P61358	Rpl27	K93	RPL27_K93	0.0574763	16.0425	0.260794	0.799342	0.887793	-6.52644	0.976496	0.971085	Old / Young	TRUE
P61982_K10_M1	-0.650069	24.6609	-3.09027	0.0108746	0.0440805	-3.55186	0.123994	0.765518	Old / Young	TRUE	P61982	_[Acetyl (Protein N-term)]VDREQLVQK[GlyGly (K)]AR_.3;_[Acetyl (Protein N-term)]VDREQLVQK[GlyGly (K)]AR_.2;_VDREQLVQK[GlyGly (K)]AR_.3;_V[GlyGly(M)]DREQLVQK[GlyGly (K)]AR_.3;_EQLVQK[GlyGly (K)]AR_.3;_EQLVQK[GlyGly (K)]AR_.2;_EQLVQK[GlyGly (K)]AR_.1	DREQLVQKARLAEQA	P61982_K10_M1	P61982	Ywhag	_	_	_	_	_[Acetyl (Protein N-term)]VDREQLVQK[GlyGly (K)]AR_.3;_[Acetyl (Protein N-term)]VDREQLVQK[GlyGly (K)]AR_.2;_VDREQLVQK[GlyGly (K)]AR_.3;_V[GlyGly(M)]DREQLVQK[GlyGly (K)]AR_.3;_EQLVQK[GlyGly (K)]AR_.3;_EQLVQK[GlyGly (K)]AR_.2;_EQLVQK[GlyGly (K)]AR_.1	DREQLVQKARLAEQA	P61982_K10_M1	P61982	YWHAG	_	P61982	Ywhag	K10	YWHAG_K10	-0.319073	19.1863	-0.946184	0.365516	0.553513	-6.10176	0.531342	0.948117	Old / Young	TRUE
P61982_K142_M1	-0.0444711	17.7955	-0.20758	0.839544	0.910173	-7.21891	0.671255	0.94645	Old / Young	TRUE	P61982	_YLAEVATGEK[GlyGly (K)]R_.3;_YLAEVATGEK[GlyGly (K)]R_.2	AEVATGEKRATVVES	P61982_K142_M1	P61982	Ywhag	_	_	_	_	_YLAEVATGEK[GlyGly (K)]R_.3;_YLAEVATGEK[GlyGly (K)]R_.2	AEVATGEKRATVVES	P61982_K142_M1	P61982	YWHAG	_	P61982	Ywhag	K142	YWHAG_K142	0.146148	10.4936	0.269647	0.792706	0.882588	-6.52394	0.979986	0.971185	Old / Young	TRUE
P61982_K69_M1	-0.173689	16.3772	-0.983696	0.347476	0.510222	-6.73803	0.468883	0.925069	Old / Young	TRUE	P61982	_VISSIEQK[GlyGly (K)]TSADGNEK_.3;_VISSIEQK[GlyGly (K)]TSADGNEK_.2	VISSIEQKTSADGNE	P61982_K69_M1	P61982	Ywhag	W6EKY2_K70	_	_	W6EKY2_K70	_VISSIEQK[GlyGly (K)]TSADGNEK_.3;_VISSIEQK[GlyGly (K)]TSADGNEK_.2	VISSIEQKTSADGNE	P61982_K69_M1	P61982	YWHAG	W6EKY2_K70	P61982	Ywhag	K69	YWHAG_K69	0.0413369	10.9974	0.169409	0.868725	0.927843	-6.54747	0.940513	0.970012	Old / Young	TRUE
P62192_K430_M1	1.14093	12.3138	1.76076	0.107444	0.227706	-5.76346	0.736802	0.95098	Old / Young	TRUE	P62192	_K[GlyGly (K)]QEGTPEGLYL_.2	KENVLYKKQEGTPEG	P62192_K430_M1	P62192	Psmc1	P91025_K428	_	_	P91025_K428	_K[GlyGly (K)]QEGTPEGLYL_.2	KENVLYKKQEGTPEG	P62192_K430_M1	P62192	PSMC1	P91025_K428	P62192	Psmc1	K430	PSMC1_K430	-0.960211	14.0665	-3.30814	0.00750341	0.0565293	-2.58068	0.072932	0.714963	Old / Young	TRUE
P62192_K69_M1	0.861936	11.5201	2.75625	0.0194936	0.0675165	-4.13488	0.471078	0.925392	Old / Young	TRUE	P62192	_IK[GlyGly (K)]DYLLMEEEFIR_.3	LLKLERIKDYLLMEE	P62192_K69_M1	P62192	Psmc1	_	_	_	_	_IK[GlyGly (K)]DYLLMEEEFIR_.3	LLKLERIKDYLLMEE	P62192_K69_M1	P62192	PSMC1	_	P62192	Psmc1	K69	PSMC1_K69	0.30005	12.6189	0.603669	0.558998	0.718327	-6.37046	0.888668	0.968318	Old / Young	TRUE
P62192_K98_M1	-0.439026	16.031	-1.07955	0.30461	0.468305	-6.64025	0.446457	0.9216	Old / Young	TRUE	P62192	_SK[GlyGly (K)]VDDLR_.2	KQEEERSKVDDLRGT	P62192_K98_M1	P62192	Psmc1	_	_	_	_	_SK[GlyGly (K)]VDDLR_.2	KQEEERSKVDDLRGT	P62192_K98_M1	P62192	PSMC1	_	P62192	Psmc1	K98	PSMC1_K98	-0.227056	14.4742	-0.91637	0.380228	0.566036	-6.12925	0.541051	0.949001	Old / Young	TRUE
P62204_K22_M1	0.756863	14.75	4.05043	0.00211984	0.0124585	-1.88246	0.222175	0.854011	Old / Young	TRUE	P62204	_EAFSLFDK[GlyGly (K)]DGDGTITTK_.3;_EAFSLFDK[GlyGly (K)]DGDGTITTK_.2	EAFSLFDKDGDGTIT	P62204_K22_M1	P62204	NA	_	_	_	_	_EAFSLFDK[GlyGly (K)]DGDGTITTK_.3;_EAFSLFDK[GlyGly (K)]DGDGTITTK_.2	EAFSLFDKDGDGTIT	P62204_K22_M1	P62204	NA	_	P62204	NA	K22	NA_K22	-0.332184	15.6714	-1.12578	0.285564	0.475644	-5.92098	0.474785	0.942294	Old / Young	TRUE
P62204_K31_M1	-0.0166358	18.4034	-0.121113	0.905897	0.948753	-7.23436	0.695785	0.94824	Old / Young	TRUE	P62204	_DGDGTITTK[GlyGly (K)]ELGTVMR_.3;_DGDGTITTK[GlyGly (K)]ELGTVM[Oxidation (M)]R_.3;_DGDGTITTK[GlyGly (K)]ELGTVM[Oxidation (M)]R_.2;_DGDGTITTK[GlyGly (K)]ELGTVMR_.2	GDGTITTKELGTVMR	P62204_K31_M1	P62204	NA	_	_	_	_	_DGDGTITTK[GlyGly (K)]ELGTVMR_.3;_DGDGTITTK[GlyGly (K)]ELGTVM[Oxidation (M)]R_.3;_DGDGTITTK[GlyGly (K)]ELGTVM[Oxidation (M)]R_.2;_DGDGTITTK[GlyGly (K)]ELGTVMR_.2	GDGTITTKELGTVMR	P62204_K31_M1	P62204	NA	_	P62204	NA	K31	NA_K31	0.142562	16.9067	0.651322	0.528965	0.692065	-6.33952	0.870093	0.967663	Old / Young	TRUE
P62204_K78_M1	0.560963	16.1725	3.2388	0.00840061	0.0360823	-3.29138	0.364316	0.905592	Old / Young	TRUE	P62204	_M[Oxidation (M)]K[GlyGly (K)]DTDSEEEIR_.3;_MK[GlyGly (K)]DTDSEEEIR_.3;_MK[GlyGly (K)]DTDSEEEIR_.2;_M[Oxidation (M)]K[GlyGly (K)]DTDSEEEIR_.2	TMMARKMKDTDSEEE	P62204_K78_M1	P62204	NA	_	_	_	_	_M[Oxidation (M)]K[GlyGly (K)]DTDSEEEIR_.3;_MK[GlyGly (K)]DTDSEEEIR_.3;_MK[GlyGly (K)]DTDSEEEIR_.2;_M[Oxidation (M)]K[GlyGly (K)]DTDSEEEIR_.2	TMMARKMKDTDSEEE	P62204_K78_M1	P62204	NA	_	P62204	NA	K78	NA_K78	0.389799	16.3738	1.47335	0.170262	0.350874	-5.50552	0.568817	0.951369	Old / Young	TRUE
P62204_K95_M1	0.656467	15.6359	3.15259	0.00975691	0.0404617	-3.44259	0.382194	0.909609	Old / Young	TRUE	P62204	_VFDK[GlyGly (K)]DGNGYISAAELR_.3	EAFRVFDKDGNGYIS	P62204_K95_M1	P62204	NA	_	_	_	_	_VFDK[GlyGly (K)]DGNGYISAAELR_.3	EAFRVFDKDGNGYIS	P62204_K95_M1	P62204	NA	_	P62204	NA	K95	NA_K95	-0.086186	14.5093	-0.270477	0.792085	0.882421	-6.5237	0.770272	0.963625	Old / Young	TRUE
P62259_K12_M1	0.424542	16.2928	2.99399	0.0128627	0.0501362	-3.72048	0.416456	0.916424	Old / Young	TRUE	P62259	_[Acetyl (Protein N-term)]M[Oxidation (M)]DDREDLVYQAK[GlyGly (K)]LAEQAER_.3;_[Acetyl (Protein N-term)]MDDREDLVYQAK[GlyGly (K)]LAEQAER_.3	EDLVYQAKLAEQAER	P62259_K12_M1	P62259	Ywhae	W6EKY2_K13	_	_	W6EKY2_K13	_[Acetyl (Protein N-term)]M[Oxidation (M)]DDREDLVYQAK[GlyGly (K)]LAEQAER_.3;_[Acetyl (Protein N-term)]MDDREDLVYQAK[GlyGly (K)]LAEQAER_.3	EDLVYQAKLAEQAER	P62259_K12_M1	P62259	YWHAE	W6EKY2_K13	P62259	Ywhae	K12	YWHAE_K12	1.31943	12.0246	2.67953	0.0223904	0.102422	-3.64695	0.243656	0.89339	Old / Young	TRUE
P62259_K142_M1	0.766718	15.3057	4.87363	0.000569293	0.00440827	-0.517535	0.123846	0.765304	Old / Young	TRUE	P62259	_K[GlyGly (K)]EAAENSLVAYK_.3;_K[GlyGly (K)]EAAENSLVAYK_.2	FATGNDRKEAAENSL	P62259_K142_M1	P62259	Ywhae	_	_	_	_	_K[GlyGly (K)]EAAENSLVAYK_.3;_K[GlyGly (K)]EAAENSLVAYK_.2	FATGNDRKEAAENSL	P62259_K142_M1	P62259	YWHAE	_	P62259	Ywhae	K142	YWHAE_K142	-0.152587	12.3118	-0.458487	0.656033	0.790739	-6.45106	0.700285	0.960135	Old / Young	TRUE
P62259_K50_M1	-0.0829722	20.5364	-0.396355	0.69981	0.814312	-7.15736	0.618932	0.942184	Old / Young	TRUE	P62259	_NLLSVAYK[GlyGly (K)]NVIGAR_.3;_NLLSVAYK[GlyGly (K)]NVIGAR_.2	NLLSVAYKNVIGARR	P62259_K50_M1	P62259	Ywhae	W6EKY2_K51	_	_	W6EKY2_K51	_NLLSVAYK[GlyGly (K)]NVIGAR_.3;_NLLSVAYK[GlyGly (K)]NVIGAR_.2	NLLSVAYKNVIGARR	P62259_K50_M1	P62259	YWHAE	W6EKY2_K51	P62259	Ywhae	K50	YWHAE_K50	-0.225009	15.008	-0.927928	0.374476	0.561864	-6.11868	0.537277	0.948661	Old / Young	TRUE
P62259_K69_M1	0.241019	15.5028	1.73521	0.112027	0.234426	-5.80107	0.744256	0.951447	Old / Young	TRUE	P62259	_IISSIEQK[GlyGly (K)]EENK_.3;_IISSIEQK[GlyGly (K)]EENK_.2	IISSIEQKEENKGGE	P62259_K69_M1	P62259	Ywhae	W6EKY2_K70	_	_	W6EKY2_K70	_IISSIEQK[GlyGly (K)]EENK_.3;_IISSIEQK[GlyGly (K)]EENK_.2	IISSIEQKEENKGGE	P62259_K69_M1	P62259	YWHAE	W6EKY2_K70	P62259	Ywhae	K69	YWHAE_K69	0.142686	7.6097	0.381014	0.71086	0.826033	-6.48541	0.976105	0.971074	Old / Young	TRUE
P62270_K54_M1	0.259468	12.5476	0.317204	0.757331	0.853852	-7.18777	0.824577	0.955968	Old / Young	TRUE	P62270	_ADIDLTK[GlyGly (K)]R_.2	KADIDLTKRAGELTE	P62270_K54_M1	P62270	Rps18	O18240_K54	_	_	O18240_K54	_ADIDLTK[GlyGly (K)]R_.2	KADIDLTKRAGELTE	P62270_K54_M1	P62270	RPS18	O18240_K54	P62270	Rps18	K54	RPS18_K54	0.568322	16.2812	1.99378	0.0730522	0.208941	-4.7602	0.408242	0.933513	Old / Young	TRUE
P62301_K43_M1	-0.023509	12.7364	-0.054504	0.957561	0.977771	-7.24073	0.714902	0.949554	Old / Young	TRUE	P62301	_K[GlyGly (K)]GLTPSQIGVILR_.3	QIYKLAKKGLTPSQI	P62301_K43_M1	P62301	Rps13	_	_	_	_	_K[GlyGly (K)]GLTPSQIGVILR_.3	QIYKLAKKGLTPSQI	P62301_K43_M1	P62301	RPS13	_	P62301	Rps13	K43	RPS13_K43	-0.542216	13.6492	-2.51924	0.0296105	0.122188	-3.91496	0.160506	0.846631	Old / Young	TRUE
P62334_K20_M1	-0.18883	14.0485	-0.798121	0.442547	0.602863	-6.90536	0.514017	0.931196	Old / Young	TRUE	P62334	_LLEHK[GlyGly (K)]EIDGR_.3	RKKLLEHKEIDGRLK	P62334_K20_M1	P62334	Psmc6	Q9TZ65_K55;Q8MXF1_K76	_	_	Q9TZ65_K55;Q8MXF1_K76	_LLEHK[GlyGly (K)]EIDGR_.3	RKKLLEHKEIDGRLK	P62334_K20_M1	P62334	PSMC6	Q9TZ65_K55;Q8MXF1_K76	P62334	Psmc6	K20	PSMC6_K20	-0.154326	14.0195	-0.742098	0.474452	0.648363	-6.27465	0.599515	0.953744	Old / Young	TRUE
P62334_K34_M1	0.781707	14.8827	1.56608	0.147065	0.283682	-6.0421	0.794191	0.954361	Old / Young	TRUE	P62334	_EQLK[GlyGly (K)]ELTK_.3;_EQLK[GlyGly (K)]ELTK_.2	KELREQLKELTKQYE	P62334_K34_M1	P62334	Psmc6	_	_	_	_	_EQLK[GlyGly (K)]ELTK_.3;_EQLK[GlyGly (K)]ELTK_.2	KELREQLKELTKQYE	P62334_K34_M1	P62334	PSMC6	_	P62334	Psmc6	K34	PSMC6_K34	0.104554	15.9458	0.456319	0.65754	0.791971	-6.4521	0.946447	0.970194	Old / Young	TRUE
P62334_K48_M1	0.0804521	15.7565	0.308043	0.764098	0.85745	-7.19087	0.821823	0.955827	Old / Young	TRUE	P62334	_SENDLK[GlyGly (K)]ALQSVGQIVGEVLK_.3	EKSENDLKALQSVGQ	P62334_K48_M1	P62334	Psmc6	_	_	_	_	_SENDLK[GlyGly (K)]ALQSVGQIVGEVLK_.3	EKSENDLKALQSVGQ	P62334_K48_M1	P62334	PSMC6	_	P62334	Psmc6	K48	PSMC6_K48	-0.0476055	12.8605	-0.14785	0.885288	0.938586	-6.55113	0.816991	0.965634	Old / Young	TRUE
P62717_K11_M1	-0.422979	15.613	-1.88332	0.087743	0.197543	-5.579	0.283769	0.881958	Old / Young	TRUE	P62717	_EYK[GlyGly (K)]VVGR_.2	SGTLREYKVVGRCLP	P62717_K11_M1	P62717	Rpl18a	_	_	_	_	_EYK[GlyGly (K)]VVGR_.2	SGTLREYKVVGRCLP	P62717_K11_M1	P62717	RPL18A	_	P62717	Rpl18a	K11	RPL18A_K11	-0.339457	15.1902	-1.1528	0.274797	0.465634	-5.89163	0.466571	0.941337	Old / Young	TRUE
P62746_K135_M1	0.0592868	12.5133	0.244433	0.811625	0.893595	-7.20988	0.802758	0.954826	Old / Young	TRUE	P62746	_MK[GlyGly (K)]QEPVRTDDGR_.3;_M[Oxidation (M)]K[GlyGly (K)]QEPVRTDDGR_.3	RTELARMKQEPVRTD	P62746_K135_M1	P62746	Rhob	_	_	_	_	_MK[GlyGly (K)]QEPVRTDDGR_.3;_M[Oxidation (M)]K[GlyGly (K)]QEPVRTDDGR_.3	RTELARMKQEPVRTD	P62746_K135_M1	P62746	RHOB	_	P62746	Rhob	K135	RHOB_K135	1.83829	9.02334	3.13189	0.0101779	0.0667432	-2.88026	0.164694	0.849946	Old / Young	FALSE
P62806_K32_M1	-0.127448	15.1425	-0.650621	0.529326	0.680494	-7.01619	0.551439	0.935564	Old / Young	TRUE	P62806	_DNIQGITK[GlyGly (K)]PAIR_.3;_DNIQGITK[GlyGly (K)]PAIR_.2	DNIQGITKPAIRRLA	P62806_K32_M1	P62806	H4c8;H4c14;H4c3;H4c4;H4c6;H4c9;H4c11;H4c12;H4c18;H4f16;H4c1;H4c2;H4c17	_	_	_	_	_DNIQGITK[GlyGly (K)]PAIR_.3;_DNIQGITK[GlyGly (K)]PAIR_.2	DNIQGITKPAIRRLA	P62806_K32_M1	P62806	H4C8;H4C14;H4C3;H4C4;H4C6;H4C9;H4C11;H4C12;H4C18;H4F16;H4C1;H4C2;H4C17	_	P62806	H4c8;H4c14;H4c3;H4c4;H4c6;H4c9;H4c11;H4c12;H4c18;H4f16;H4c1;H4c2;H4c17	K32	H4C8;H4C14;H4C3;H4C4;H4C6;H4C9;H4C11;H4C12;H4C18;H4F16;H4C1;H4C2;H4C17_K32	0.583709	14.5625	1.72605	0.113871	0.277538	-5.15885	0.487257	0.943687	Old / Young	TRUE
P62806_K78_M1	-0.351283	14.8106	-2.20557	0.0508162	0.134896	-5.06748	0.231541	0.859084	Old / Young	TRUE	P62806	_DAVTYTEHAK[GlyGly (K)]R_.3	VTYTEHAKRKTVTAM	P62806_K78_M1	P62806	H4c8;H4c14;H4c3;H4c4;H4c6;H4c9;H4c11;H4c12;H4c18;H4f16;H4c1;H4c2;H4c17	_	_	_	_	_DAVTYTEHAK[GlyGly (K)]R_.3	VTYTEHAKRKTVTAM	P62806_K78_M1	P62806	H4C8;H4C14;H4C3;H4C4;H4C6;H4C9;H4C11;H4C12;H4C18;H4F16;H4C1;H4C2;H4C17	_	P62806	H4c8;H4c14;H4c3;H4c4;H4c6;H4c9;H4c11;H4c12;H4c18;H4f16;H4c1;H4c2;H4c17	K78	H4C8;H4C14;H4C3;H4C4;H4C6;H4C9;H4C11;H4C12;H4C18;H4F16;H4C1;H4C2;H4C17_K78	0.982148	10.0344	2.63396	0.0242438	0.107239	-3.72345	0.252883	0.896878	Old / Young	TRUE
P62814_K137_M1	-0.249977	16.0114	-1.6361	0.131525	0.262138	-5.94407	0.328881	0.896474	Old / Young	TRUE	P62814	_VFNGSGK[GlyGly (K)]PIDR_.3;_VFNGSGK[GlyGly (K)]PIDR_.2	RVFNGSGKPIDRGPV	P62814_K137_M1	P62814	Atp6v1b2	_	_	_	_	_VFNGSGK[GlyGly (K)]PIDR_.3;_VFNGSGK[GlyGly (K)]PIDR_.2	RVFNGSGKPIDRGPV	P62814_K137_M1	P62814	ATP6V1B2	_	P62814	Atp6v1b2	K137	ATP6V1B2_K137	1.33469	11.1746	2.55519	0.0278132	0.117884	-3.85513	0.2694	0.902585	Old / Young	TRUE
P62821_K119_M1	-0.315461	19.6416	-2.17481	0.0535722	0.140079	-5.11771	0.23621	0.861483	Old / Young	TRUE	P62821	_YASENVNK[GlyGly (K)]LLVGNK_.3;_YASENVNK[GlyGly (K)]LLVGNK_.2	YASENVNKLLVGNKC	P62821_K119_M1	P62821	Rab1a	Q9UAQ6_K119	_	_	Q9UAQ6_K119	_YASENVNK[GlyGly (K)]LLVGNK_.3;_YASENVNK[GlyGly (K)]LLVGNK_.2	YASENVNKLLVGNKC	P62821_K119_M1	P62821	RAB1A	Q9UAQ6_K119	P62821	Rab1a	K119	RAB1A_K119	-0.373612	15.5083	-1.43011	0.18203	0.365718	-5.56141	0.386975	0.930114	Old / Young	TRUE
P62827_K159_M1	-0.344501	14.435	-1.32912	0.212075	0.368421	-6.35302	0.391023	0.91147	Old / Young	TRUE	P62827	_SNYNFEK[GlyGly (K)]PFLWLAR_.3	KSNYNFEKPFLWLAR	P62827_K159_M1	P62827	Ran	_	_	_	_	_SNYNFEK[GlyGly (K)]PFLWLAR_.3	KSNYNFEKPFLWLAR	P62827_K159_M1	P62827	RAN	_	P62827	Ran	K159	RAN_K159	0.00106543	9.86171	0.0019413	0.998488	0.998488	-6.56287	0.874939	0.967837	Old / Young	TRUE
P62849_K21_M1	-0.243869	17.8816	-1.78131	0.103881	0.222179	-5.73297	0.301849	0.888238	Old / Young	TRUE	P62849	_K[GlyGly (K)]QMVIDVLHPGK_.3;_K[GlyGly (K)]QMVIDVLHPGK_.4;_K[GlyGly (K)]QM[Oxidation (M)]VIDVLHPGK_.3	TNRLLQRKQMVIDVL	P62849_K21_M1	P62849	Rps24	Q1XFY9_K21	_	_	Q1XFY9_K21	_K[GlyGly (K)]QMVIDVLHPGK_.3;_K[GlyGly (K)]QMVIDVLHPGK_.4;_K[GlyGly (K)]QM[Oxidation (M)]VIDVLHPGK_.3	TNRLLQRKQMVIDVL	P62849_K21_M1	P62849	RPS24	Q1XFY9_K21	P62849	Rps24	K21	RPS24_K21	1.24896	17.9625	3.59335	0.00460512	0.0440505	-2.09843	0.105767	0.784372	Old / Young	TRUE
P62849_K83_M1	1.20745	14.1778	2.95777	0.0137027	0.0523028	-3.78383	0.424528	0.917883	Old / Young	TRUE	P62849	_TTGFGMIYDSLDYAK[GlyGly (K)]K_.3;_TTGFGM[Oxidation (M)]IYDSLDYAK[GlyGly (K)]K_.3	YDSLDYAKKNEPKHR	P62849_K83_M1	P62849	Rps24	Q1XFY9_K83	_	_	Q1XFY9_K83	_TTGFGMIYDSLDYAK[GlyGly (K)]K_.3;_TTGFGM[Oxidation (M)]IYDSLDYAK[GlyGly (K)]K_.3	YDSLDYAKKNEPKHR	P62849_K83_M1	P62849	RPS24	Q1XFY9_K83	P62849	Rps24	K83	RPS24_K83	1.07345	18.143	3.5825	0.0046908	0.0445448	-2.11669	0.106929	0.786213	Old / Young	TRUE
P62855_K66_M1	0.948703	12.5154	1.65905	0.126757	0.254702	-5.91138	0.766622	0.952797	Old / Young	TRUE	P62855	_DISEASVFDAYVLPK[GlyGly (K)]LYVK_.3	FDAYVLPKLYVKLHY	P62855_K66_M1	P62855	Rps26	_	_	_	_	_DISEASVFDAYVLPK[GlyGly (K)]LYVK_.3	FDAYVLPKLYVKLHY	P62855_K66_M1	P62855	RPS26	_	P62855	Rps26	K66	RPS26_K66	1.32199	9.08354	2.01514	0.0704661	0.204739	-4.72724	0.402283	0.932594	Old / Young	TRUE
P62880_K23_M1	0.623088	20.1307	3.82546	0.00308344	0.0164128	-2.26852	0.256861	0.871186	Old / Young	TRUE	P62880	_K[GlyGly (K)]AC[Carbamidomethyl (C)]GDSTLTQITAGLDPVGR_.3;_K[GlyGly (K)]AC[Carbamidomethyl (C)]GDSTLTQITAGLDPVGR_.2	NQIRDARKACGDSTL	P62880_K23_M1	P62880	Gnb2	_	_	_	_	_K[GlyGly (K)]AC[Carbamidomethyl (C)]GDSTLTQITAGLDPVGR_.3;_K[GlyGly (K)]AC[Carbamidomethyl (C)]GDSTLTQITAGLDPVGR_.2	NQIRDARKACGDSTL	P62880_K23_M1	P62880	GNB2	_	P62880	Gnb2	K23	GNB2_K23	-0.760224	12.266	-2.59438	0.0259768	0.112516	-3.78972	0.149724	0.837382	Old / Young	TRUE
P62889_K26_M1	-0.145375	17.0664	-0.540275	0.600324	0.73604	-7.08544	0.580283	0.93857	Old / Young	TRUE	P62889	_SGK[GlyGly (K)]YVLGYK_.3;_SGK[GlyGly (K)]YVLGYK_.2	QLVMKSGKYVLGYKQ	P62889_K26_M1	P62889	Rpl30	_	_	_	_	_SGK[GlyGly (K)]YVLGYK_.3;_SGK[GlyGly (K)]YVLGYK_.2	QLVMKSGKYVLGYKQ	P62889_K26_M1	P62889	RPL30	_	P62889	Rpl30	K26	RPL30_K26	0.195435	15.9628	0.763276	0.462259	0.637945	-6.25842	0.826752	0.966026	Old / Young	TRUE
P62908_K214_M1	0.918024	20.9948	4.01452	0.00224955	0.0129022	-1.94376	0.227474	0.856925	Old / Young	TRUE	P62908	_KPLPDHVSIVEPK[GlyGly (K)]DEILPTTPISEQK_.4;_KPLPDHVSIVEPK[GlyGly (K)]DEILPTTPISEQK_.5;_KPLPDHVSIVEPK[GlyGly (K)]DEILPTTPISEQK_.3	HVSIVEPKDEILPTT	P62908_K214_M1	P62908	Rps3	G5ECZ3_K1288	_	_	G5ECZ3_K1288	_KPLPDHVSIVEPK[GlyGly (K)]DEILPTTPISEQK_.4;_KPLPDHVSIVEPK[GlyGly (K)]DEILPTTPISEQK_.5;_KPLPDHVSIVEPK[GlyGly (K)]DEILPTTPISEQK_.3	HVSIVEPKDEILPTT	P62908_K214_M1	P62908	RPS3	G5ECZ3_K1288	P62908	Rps3	K214	RPS3_K214	-0.746154	21.5105	-2.71561	0.0210238	0.0991955	-3.58624	0.133505	0.82116	Old / Young	TRUE
P62908_K62_M1	0.36739	14.6006	1.81827	0.0977436	0.212442	-5.6777	0.720109	0.949901	Old / Young	TRUE	P62908	_TQNVLGEK[GlyGly (K)]GR_.3;_TQNVLGEK[GlyGly (K)]GR_.2	TQNVLGEKGRRIREL	P62908_K62_M1	P62908	Rps3	_	_	_	_	_TQNVLGEK[GlyGly (K)]GR_.3;_TQNVLGEK[GlyGly (K)]GR_.2	TQNVLGEKGRRIREL	P62908_K62_M1	P62908	RPS3	_	P62908	Rps3	K62	RPS3_K62	0.528818	13.0618	1.95727	0.0776771	0.217926	-4.81614	0.418544	0.935043	Old / Young	TRUE
P62908_K75_M1	0.186385	12.5583	0.248348	0.808674	0.891255	-7.20883	0.803928	0.954888	Old / Young	TRUE	P62908	_ELTAVVQK[GlyGly (K)]R_.2	ELTAVVQKRFGFPEG	P62908_K75_M1	P62908	Rps3	_	_	_	_	_ELTAVVQK[GlyGly (K)]R_.2	ELTAVVQKRFGFPEG	P62908_K75_M1	P62908	RPS3	_	P62908	Rps3	K75	RPS3_K75	0.761501	11.4639	2.83415	0.0170933	0.0873624	-3.38601	0.214122	0.880443	Old / Young	TRUE
P62983_K11_M1	0.393577	26.6752	3.3677	0.00672259	0.0303424	-3.06543	0.338581	0.89914	Old / Young	TRUE	P62983	_TLTGK[GlyGly (K)]TITLEVEPSDTIENVK_.3;_TLTGK[GlyGly (K)]TITLEVEPSDTIENVK_.2;_TLTGK[GlyGly (K)]TITLEVEPSDTIENVK_.4;_TLTGK[GlyGly (K)]TITLEVEPSDTIENVKAK_.4;_TLTGK[GlyGly (K)]TITLEVEPSDTIENVKAK_.3	FVKTLTGKTITLEVE	P62983_K11_M1	P62983	Rps27a	O44819_K81	_	_	O44819_K81	_TLTGK[GlyGly (K)]TITLEVEPSDTIENVK_.3;_TLTGK[GlyGly (K)]TITLEVEPSDTIENVK_.2;_TLTGK[GlyGly (K)]TITLEVEPSDTIENVK_.4;_TLTGK[GlyGly (K)]TITLEVEPSDTIENVKAK_.4;_TLTGK[GlyGly (K)]TITLEVEPSDTIENVKAK_.3	FVKTLTGKTITLEVE	P62983_K11_M1	P62983	RPS27A	O44819_K81	P62983	Rps27a	K11	RPS27A_K11	0.241775	22.8927	1.05382	0.315827	0.505596	-5.99644	0.717008	0.961028	Old / Young	TRUE
P62983_K113_M1	0.0507013	16.6519	0.151367	0.882567	0.934062	-7.22988	0.775079	0.953288	Old / Young	TRUE	P62983	_VDENGK[GlyGly (K)]ISR_.3;_VDENGK[GlyGly (K)]ISR_.2	YKVDENGKISRLRRE	P62983_K113_M1	P62983	Rps27a	Q9XUT3_K120	_	_	Q9XUT3_K120	_VDENGK[GlyGly (K)]ISR_.3;_VDENGK[GlyGly (K)]ISR_.2	YKVDENGKISRLRRE	P62983_K113_M1	P62983	RPS27A	Q9XUT3_K120	P62983	Rps27a	K113	RPS27A_K113	0.340695	18.9917	1.31433	0.216979	0.408578	-5.70543	0.623282	0.955429	Old / Young	TRUE
P62983_K27_M1	0.0662826	23.7765	0.529556	0.607478	0.742282	-7.09152	0.888965	0.959027	Old / Young	TRUE	P62983	_TITLEVEPSDTIENVK[GlyGly (K)]AK_.3;_TITLEVEPSDTIENVK[GlyGly (K)]AK_.2	SDTIENVKAKIQDKE	P62983_K27_M1	P62983	Rps27a	O44819_K97	_	_	O44819_K97	_TITLEVEPSDTIENVK[GlyGly (K)]AK_.3;_TITLEVEPSDTIENVK[GlyGly (K)]AK_.2	SDTIENVKAKIQDKE	P62983_K27_M1	P62983	RPS27A	O44819_K97	P62983	Rps27a	K27	RPS27A_K27	-0.599425	22.5358	-2.39658	0.0366441	0.139394	-4.1176	0.179351	0.860498	Old / Young	TRUE
P62983_K33_M1	1.60049	23.0485	5.88905	0.000128268	0.00133752	1.04101	0.0534627	0.584659	Old / Young	TRUE	P62983	_IQDK[GlyGly (K)]EGIPPDQQR_.3;_IQDK[GlyGly (K)]EGIPPDQQR_.2	VKAKIQDKEGIPPDQ	P62983_K33_M1	P62983	Rps27a	O44819_K28	_	_	O44819_K28	_IQDK[GlyGly (K)]EGIPPDQQR_.3;_IQDK[GlyGly (K)]EGIPPDQQR_.2	VKAKIQDKEGIPPDQ	P62983_K33_M1	P62983	RPS27A	O44819_K28	P62983	Rps27a	K33	RPS27A_K33	0.441102	20.7335	1.58958	0.141836	0.318579	-5.35014	0.530506	0.94804	Old / Young	TRUE
P62983_K48_M1	1.31648	24.6811	2.46937	0.0321811	0.0974236	-4.62738	0.541941	0.934509	Old / Young	TRUE	P62983	_LIFAGK[GlyGly (K)]QLEDGR_.3;_LIFAGK[GlyGly (K)]QLEDGR_.2;_LIFAGK[GlyGly (K)]QLEDGR_.1;_LIFAGK[GlyGly (K)]QLEDGRTLSDYNIQKESTLHLVLR_.5;_LIFAGK[GlyGly (K)]QLEDGRTLSDYNIQKESTLHLVLR_.6;_LIFAGK[GlyGly (K)]QLEDGRTLSDYNIQKESTLHLVLR_.4;_LIFAGK[GlyGly (K)]QLEDGRTLSDYNIQK_.4;_LIFAGK[GlyGly (K)]QLEDGRTLSDYNIQK_.3;_LIFAGK[GlyGly (K)]QLEDGRTLSDYNIQK_.2	QRLIFAGKQLEDGRT	P62983_K48_M1	P62983	Rps27a	P91057_K200	_	_	P91057_K200	_LIFAGK[GlyGly (K)]QLEDGR_.3;_LIFAGK[GlyGly (K)]QLEDGR_.2;_LIFAGK[GlyGly (K)]QLEDGR_.1;_LIFAGK[GlyGly (K)]QLEDGRTLSDYNIQKESTLHLVLR_.5;_LIFAGK[GlyGly (K)]QLEDGRTLSDYNIQKESTLHLVLR_.6;_LIFAGK[GlyGly (K)]QLEDGRTLSDYNIQKESTLHLVLR_.4;_LIFAGK[GlyGly (K)]QLEDGRTLSDYNIQK_.4;_LIFAGK[GlyGly (K)]QLEDGRTLSDYNIQK_.3;_LIFAGK[GlyGly (K)]QLEDGRTLSDYNIQK_.2	QRLIFAGKQLEDGRT	P62983_K48_M1	P62983	RPS27A	P91057_K200	P62983	Rps27a	K48	RPS27A_K48	-0.304541	28.1119	-1.46955	0.171271	0.352021	-5.51049	0.376368	0.928286	Old / Young	TRUE
P62983_K6_M1	0.628856	25.1715	4.38671	0.00122522	0.00805066	-1.31498	0.176792	0.823162	Old / Young	TRUE	P62983	_Q[GlyGly(M)]IFVK[GlyGly (K)]TLTGK_.3;_QIFVK[GlyGly (K)]TLTGK_.2;_MQIFVK[GlyGly (K)]TLTGK_.3;_MQIFVK[GlyGly (K)]TLTGK_.2;_M[Oxidation (M)]QIFVK[GlyGly (K)]TLTGK_.3;_M[Oxidation (M)]QIFVK[GlyGly (K)]TLTGK_.2;_[Acetyl (Protein N-term)]MQIFVK[GlyGly (K)]TLTGK_.2;_[Acetyl (Protein N-term)]M[Oxidation (M)]QIFVK[GlyGly (K)]TLTGK_.2;_M[GlyGly(M)]QIFVK[GlyGly (K)]TLTGK_.3	__MQIFVKTLTGKTI	P62983_K6_M1	P62983	Rps27a	O44819_K77	_	_	O44819_K77	_Q[GlyGly(M)]IFVK[GlyGly (K)]TLTGK_.3;_QIFVK[GlyGly (K)]TLTGK_.2;_MQIFVK[GlyGly (K)]TLTGK_.3;_MQIFVK[GlyGly (K)]TLTGK_.2;_M[Oxidation (M)]QIFVK[GlyGly (K)]TLTGK_.3;_M[Oxidation (M)]QIFVK[GlyGly (K)]TLTGK_.2;_[Acetyl (Protein N-term)]MQIFVK[GlyGly (K)]TLTGK_.2;_[Acetyl (Protein N-term)]M[Oxidation (M)]QIFVK[GlyGly (K)]TLTGK_.2;_M[GlyGly(M)]QIFVK[GlyGly (K)]TLTGK_.3	__MQIFVKTLTGKTI	P62983_K6_M1	P62983	RPS27A	O44819_K77	P62983	Rps27a	K6	RPS27A_K6	0.163441	19.6563	0.559026	0.587977	0.739178	-6.39746	0.906126	0.968909	Old / Young	TRUE
P62983_K63_M1	0.369757	27.502	2.60551	0.0253753	0.0816893	-4.39504	0.507661	0.930394	Old / Young	TRUE	P62983	_TLSDYNIQK[GlyGly (K)]ESTLHLVLR_.4;_TLSDYNIQK[GlyGly (K)]ESTLHLVLR_.3;_TLSDYNIQK[GlyGly (K)]ESTLHLVLR_.2;_TLSDYNIQK[GlyGly (K)]ESTLHLVLR_.5;_LIFAGKQLEDGRTLSDYNIQK[GlyGly (K)]ESTLHLVLR_.4;_QLEDGRTLSDYNIQK[GlyGly (K)]ESTLHLVLR_.5;_QLEDGRTLSDYNIQK[GlyGly (K)]ESTLHLVLR_.4;_QLEDGRTLSDYNIQK[GlyGly (K)]ESTLHLVLR_.3	LSDYNIQKESTLHLV	P62983_K63_M1	P62983	Rps27a	P91057_K215	_	_	P91057_K215	_TLSDYNIQK[GlyGly (K)]ESTLHLVLR_.4;_TLSDYNIQK[GlyGly (K)]ESTLHLVLR_.3;_TLSDYNIQK[GlyGly (K)]ESTLHLVLR_.2;_TLSDYNIQK[GlyGly (K)]ESTLHLVLR_.5;_LIFAGKQLEDGRTLSDYNIQK[GlyGly (K)]ESTLHLVLR_.4;_QLEDGRTLSDYNIQK[GlyGly (K)]ESTLHLVLR_.5;_QLEDGRTLSDYNIQK[GlyGly (K)]ESTLHLVLR_.4;_QLEDGRTLSDYNIQK[GlyGly (K)]ESTLHLVLR_.3	LSDYNIQKESTLHLV	P62983_K63_M1	P62983	RPS27A	P91057_K215	P62983	Rps27a	K63	RPS27A_K63	0.102329	23.3552	0.509216	0.621229	0.766239	-6.42527	0.925657	0.969545	Old / Young	TRUE
P63001_K116_M1	0.146699	20.3612	0.776387	0.454721	0.613448	-6.92297	0.964709	0.962122	Old / Young	TRUE	P63001	_HHC[Carbamidomethyl (C)]PNTPIILVGTK[GlyGly (K)]LDLR_.4;_HHC[Carbamidomethyl (C)]PNTPIILVGTK[GlyGly (K)]LDLR_.3;_HHC[Carbamidomethyl (C)]PNTPIILVGTK[GlyGly (K)]LDLRDDK_.4;_HHC[Carbamidomethyl (C)]PNTPIILVGTK[GlyGly (K)]LDLRDDK_.5;_HHC[Carbamidomethyl (C)]PNTPIILVGTK[GlyGly (K)]LDLRDDK_.3;_HHC[Carbamidomethyl (C)]PNTPIILVGTK[GlyGly (K)]LDLRDDKDTIEK_.5	PIILVGTKLDLRDDK	P63001_K116_M1	P63001	Rac1	G5EBV3_K120	_	_	G5EBV3_K120	_HHC[Carbamidomethyl (C)]PNTPIILVGTK[GlyGly (K)]LDLR_.4;_HHC[Carbamidomethyl (C)]PNTPIILVGTK[GlyGly (K)]LDLR_.3;_HHC[Carbamidomethyl (C)]PNTPIILVGTK[GlyGly (K)]LDLRDDK_.4;_HHC[Carbamidomethyl (C)]PNTPIILVGTK[GlyGly (K)]LDLRDDK_.5;_HHC[Carbamidomethyl (C)]PNTPIILVGTK[GlyGly (K)]LDLRDDK_.3;_HHC[Carbamidomethyl (C)]PNTPIILVGTK[GlyGly (K)]LDLRDDKDTIEK_.5	PIILVGTKLDLRDDK	P63001_K116_M1	P63001	RAC1	G5EBV3_K120	P63001	Rac1	K116	RAC1_K116	-0.130149	7.61032	-0.2521	0.805875	0.890117	-6.52882	0.777225	0.963939	Old / Young	TRUE
P63001_K147_M1	0.106	19.4787	0.328485	0.749028	0.848925	-7.18384	0.827972	0.956141	Old / Young	TRUE	P63001	_LTPITYPQGLAM[Oxidation (M)]AK[GlyGly (K)]EIGAVK_.3;_LTPITYPQGLAMAK[GlyGly (K)]EIGAVK_.3;_KLTPITYPQGLAMAK[GlyGly (K)]EIGAVK_.4;_KLTPITYPQGLAMAK[GlyGly (K)]EIGAVK_.3;_KLTPITYPQGLAM[Oxidation (M)]AK[GlyGly (K)]EIGAVK_.3	PQGLAMAKEIGAVKY	P63001_K147_M1	P63001	Rac1	_	_	_	_	_LTPITYPQGLAM[Oxidation (M)]AK[GlyGly (K)]EIGAVK_.3;_LTPITYPQGLAMAK[GlyGly (K)]EIGAVK_.3;_KLTPITYPQGLAMAK[GlyGly (K)]EIGAVK_.4;_KLTPITYPQGLAMAK[GlyGly (K)]EIGAVK_.3;_KLTPITYPQGLAM[Oxidation (M)]AK[GlyGly (K)]EIGAVK_.3	PQGLAMAKEIGAVKY	P63001_K147_M1	P63001	RAC1	_	P63001	Rac1	K147	RAC1_K147	0.567982	13.8739	0.732733	0.479908	0.653406	-6.2817	0.83853	0.966487	Old / Young	TRUE
P63001_K183_M1	0.020167	16.9617	0.123616	0.903963	0.947599	-7.23403	0.766879	0.952812	Old / Young	TRUE	P63001	_AVLC[Carbamidomethyl (C)]PPPVK[GlyGly (K)]K_.3;_AVLC[Carbamidomethyl (C)]PPPVK[GlyGly (K)]K_.2	VLCPPPVKKRKRKCL	P63001_K183_M1	P63001	Rac1	G5EBV3_K187	_	_	G5EBV3_K187	_AVLC[Carbamidomethyl (C)]PPPVK[GlyGly (K)]K_.3;_AVLC[Carbamidomethyl (C)]PPPVK[GlyGly (K)]K_.2	VLCPPPVKKRKRKCL	P63001_K183_M1	P63001	RAC1	G5EBV3_K187	P63001	Rac1	K183	RAC1_K183	2.34178	9.29024	2.78541	0.0186117	0.0919795	-3.46847	0.22314	0.884718	Old / Young	TRUE
P63002_K112_M1	0.0437642	16.0046	0.322892	0.753141	0.852182	-7.18581	0.826288	0.956056	Old / Young	FALSE	P63002	_AK[GlyGly (K)]QVTAPELNSIIR_.3;_AK[GlyGly (K)]QVTAPELNSIIR_.2	LGAIERAKQVTAPEL	P63002_K112_M1	P63002	Tle5	_	_	_	_	_AK[GlyGly (K)]QVTAPELNSIIR_.3;_AK[GlyGly (K)]QVTAPELNSIIR_.2	LGAIERAKQVTAPEL	P63002_K112_M1	P63002	TLE5	_	P63002	Tle5	K112	TLE5_K112	-2.04014	8.26724	-3.68944	0.00391354	0.0399992	-1.93716	0.0475135	0.620366	Old / Young	FALSE
P63005_K76_M1	-0.131741	17.1229	-0.575578	0.577075	0.719935	-7.06459	0.570978	0.937632	Old / Young	TRUE	P63005	_LNEAK[GlyGly (K)]EEFTSGGPLGQK_.3;_LNEAK[GlyGly (K)]EEFTSGGPLGQK_.2	ESKLNEAKEEFTSGG	P63005_K76_M1	P63005	Pafah1b1	Q9N4H7_K171	_	_	Q9N4H7_K171	_LNEAK[GlyGly (K)]EEFTSGGPLGQK_.3;_LNEAK[GlyGly (K)]EEFTSGGPLGQK_.2	ESKLNEAKEEFTSGG	P63005_K76_M1	P63005	PAFAH1B1	Q9N4H7_K171	P63005	Pafah1b1	K76	PAFAH1B1_K76	0.662826	8.17138	1.11544	0.289771	0.480517	-5.93207	0.694387	0.95981	Old / Young	TRUE
P63017_K108_M1	1.58371	18.3778	11.0139	4.39699e-07	2.178e-05	6.94864	9.18076e-05	0.00429227	Old / Young	TRUE	P63017	_VQVEYK[GlyGly (K)]GETK_.3;_VQVEYK[GlyGly (K)]GETK_.2	PKVQVEYKGETKSFY	P63017_K108_M1	P63017	Hspa8	G5ECU5_K108	_	_	G5ECU5_K108	_VQVEYK[GlyGly (K)]GETK_.3;_VQVEYK[GlyGly (K)]GETK_.2	PKVQVEYKGETKSFY	P63017_K108_M1	P63017	HSPA8	G5ECU5_K108	P63017	Hspa8	K108	HSPA8_K108	0.0433378	14.7421	0.185616	0.856316	0.921481	-6.54439	0.946888	0.970208	Old / Young	TRUE
P63017_K159_M1	0.897708	17.807	4.86525	0.000576692	0.00444568	-0.531002	0.124639	0.766448	Old / Young	TRUE	P63017	_QATK[GlyGly (K)]DAGTIAGLNVLR_.3;_QATK[GlyGly (K)]DAGTIAGLNVLR_.2	DSQRQATKDAGTIAG	P63017_K159_M1	P63017	Hspa8	G5ECU5_K159	_	_	G5ECU5_K159	_QATK[GlyGly (K)]DAGTIAGLNVLR_.3;_QATK[GlyGly (K)]DAGTIAGLNVLR_.2	DSQRQATKDAGTIAG	P63017_K159_M1	P63017	HSPA8	G5ECU5_K159	P63017	Hspa8	K159	HSPA8_K159	0.704254	16.1834	2.07997	0.0631382	0.191922	-4.62637	0.384525	0.9297	Old / Young	TRUE
P63017_K3_M1	1.1953	17.6807	6.20696	8.28592e-05	0.00093395	1.49899	0.0399762	0.512805	Old / Young	TRUE	P63017	_[Acetyl (Protein N-term)]SK[GlyGly (K)]GPAVGIDLGTTYSC[Carbamidomethyl (C)]VGVFQHGK_.3	_____MSKGPAVGID	P63017_K3_M1	P63017	Hspa8	_	_	_	_	_[Acetyl (Protein N-term)]SK[GlyGly (K)]GPAVGIDLGTTYSC[Carbamidomethyl (C)]VGVFQHGK_.3	_____MSKGPAVGID	P63017_K3_M1	P63017	HSPA8	_	P63017	Hspa8	K3	HSPA8_K3	-0.152662	12.7365	-0.337546	0.742418	0.845933	-6.50198	0.745056	0.96244	Old / Young	TRUE
P63017_K319_M1	1.6029	17.8644	4.94561	0.000509756	0.00403783	-0.40231	0.117199	0.755251	Old / Young	TRUE	P63017	_GTLDPVEK[GlyGly (K)]ALR_.3;_GTLDPVEK[GlyGly (K)]ALR_.2	GTLDPVEKALRDAKL	P63017_K319_M1	P63017	Hspa8	G5ECU5_K320	_	_	G5ECU5_K320	_GTLDPVEK[GlyGly (K)]ALR_.3;_GTLDPVEK[GlyGly (K)]ALR_.2	GTLDPVEKALRDAKL	P63017_K319_M1	P63017	HSPA8	G5ECU5_K320	P63017	Hspa8	K319	HSPA8_K319	-0.0458481	17.6133	-0.134171	0.895828	0.94151	-6.5532	0.822247	0.965846	Old / Young	TRUE
P63017_K423_M1	1.31745	18.0449	8.34213	6.09832e-06	0.000136406	4.22945	0.00398974	0.0950628	Old / Young	TRUE	P63017	_RNTTIPTK[GlyGly (K)]QTQTFTTYSDNQPGVLIQVYEGER_.4;_NTTIPTK[GlyGly (K)]QTQTFTTYSDNQPGVLIQVYEGER_.3;_NTTIPTK[GlyGly (K)]QTQTFTTYSDNQPGVLIQVYEGER_.4	RNTTIPTKQTQTFTT	P63017_K423_M1	P63017	Hspa8	G5ECU5_K424	_	_	G5ECU5_K424	_RNTTIPTK[GlyGly (K)]QTQTFTTYSDNQPGVLIQVYEGER_.4;_NTTIPTK[GlyGly (K)]QTQTFTTYSDNQPGVLIQVYEGER_.3;_NTTIPTK[GlyGly (K)]QTQTFTTYSDNQPGVLIQVYEGER_.4	RNTTIPTKQTQTFTT	P63017_K423_M1	P63017	HSPA8	G5ECU5_K424	P63017	Hspa8	K423	HSPA8_K423	0.0095897	14.2532	0.0191263	0.985102	0.991978	-6.56267	0.881636	0.968073	Old / Young	TRUE
P63017_K458_M1	1.64266	19.1118	7.81931	1.10084e-05	0.000208682	3.61292	0.00742912	0.163605	Old / Young	TRUE	P63017	_DNNLLGK[GlyGly (K)]FELTGIPPAPR_.3	KDNNLLGKFELTGIP	P63017_K458_M1	P63017	Hspa8	V6CJ24_K150	_	_	V6CJ24_K150	_DNNLLGK[GlyGly (K)]FELTGIPPAPR_.3	KDNNLLGKFELTGIP	P63017_K458_M1	P63017	HSPA8	V6CJ24_K150	P63017	Hspa8	K458	HSPA8_K458	0.455737	15.1791	1.07939	0.304807	0.495592	-5.97008	0.70759	0.96053	Old / Young	TRUE
P63017_K512_M1	1.10352	19.666	7.21215	2.26924e-05	0.000348624	2.85618	0.0145908	0.277547	Old / Young	TRUE	P63017	_LSK[GlyGly (K)]EDIER_.3;_LSK[GlyGly (K)]EDIER_.2	NDKGRLSKEDIERMV	P63017_K512_M1	P63017	Hspa8	_	_	_	_	_LSK[GlyGly (K)]EDIER_.3;_LSK[GlyGly (K)]EDIER_.2	NDKGRLSKEDIERMV	P63017_K512_M1	P63017	HSPA8	_	P63017	Hspa8	K512	HSPA8_K512	-0.139138	18.6007	-0.602505	0.559743	0.71871	-6.37119	0.648311	0.957076	Old / Young	TRUE
P63017_K524_M1	0.426251	20.6499	3.02245	0.0122395	0.0483132	-3.67067	0.41018	0.915254	Old / Young	TRUE	P63017	_MVQEAEK[GlyGly (K)]YK_.3;_M[Oxidation (M)]VQEAEK[GlyGly (K)]YK_.3;_MVQEAEK[GlyGly (K)]YK_.2;_M[Oxidation (M)]VQEAEK[GlyGly (K)]YK_.2;_MVQEAEK[GlyGly (K)]YKAEDEK_.3;_M[Oxidation (M)]VQEAEK[GlyGly (K)]YKAEDEK_.3	RMVQEAEKYKAEDEK	P63017_K524_M1	P63017	Hspa8	V6CL98_K216	_	_	V6CL98_K216	_MVQEAEK[GlyGly (K)]YK_.3;_M[Oxidation (M)]VQEAEK[GlyGly (K)]YK_.3;_MVQEAEK[GlyGly (K)]YK_.2;_M[Oxidation (M)]VQEAEK[GlyGly (K)]YK_.2;_MVQEAEK[GlyGly (K)]YKAEDEK_.3;_M[Oxidation (M)]VQEAEK[GlyGly (K)]YKAEDEK_.3	RMVQEAEKYKAEDEK	P63017_K524_M1	P63017	HSPA8	V6CL98_K216	P63017	Hspa8	K524	HSPA8_K524	-0.0854352	19.6897	-0.38183	0.710272	0.825881	-6.48508	0.728553	0.961622	Old / Young	TRUE
P63017_K550_M1	0.710723	16.1798	3.09078	0.0108648	0.0440805	-3.55095	0.395335	0.912351	Old / Young	TRUE	P63017	_NSLESYAFNMK[GlyGly (K)]ATVEDEK_.3;_NSLESYAFNM[Oxidation (M)]K[GlyGly (K)]ATVEDEK_.3;_NSLESYAFNMK[GlyGly (K)]ATVEDEK_.2	ESYAFNMKATVEDEK	P63017_K550_M1	P63017	Hspa8	G5ECU5_K551	_	_	G5ECU5_K551	_NSLESYAFNMK[GlyGly (K)]ATVEDEK_.3;_NSLESYAFNM[Oxidation (M)]K[GlyGly (K)]ATVEDEK_.3;_NSLESYAFNMK[GlyGly (K)]ATVEDEK_.2	ESYAFNMKATVEDEK	P63017_K550_M1	P63017	HSPA8	G5ECU5_K551	P63017	Hspa8	K550	HSPA8_K550	1.08778	10.7423	1.50472	0.16214	0.343717	-5.46431	0.558348	0.950502	Old / Young	TRUE
P63017_K56_M1	0.0299847	18.1148	0.221807	0.828736	0.904818	-7.2156	0.796005	0.95446	Old / Young	TRUE	P63017	_LIGDAAK[GlyGly (K)]NQVAM[Oxidation (M)]NPTNTVFDAK_.3;_LIGDAAK[GlyGly (K)]NQVAMNPTNTVFDAK_.3	RLIGDAAKNQVAMNP	P63017_K56_M1	P63017	Hspa8	G5ECU5_K56	_	_	G5ECU5_K56	_LIGDAAK[GlyGly (K)]NQVAM[Oxidation (M)]NPTNTVFDAK_.3;_LIGDAAK[GlyGly (K)]NQVAMNPTNTVFDAK_.3	RLIGDAAKNQVAMNP	P63017_K56_M1	P63017	HSPA8	G5ECU5_K56	P63017	Hspa8	K56	HSPA8_K56	0.780533	15.5113	2.91269	0.0149042	0.0812583	-3.25287	0.200149	0.873155	Old / Young	TRUE
P63017_K589_M1	2.81171	14.4332	11.6092	2.63456e-07	1.47707e-05	7.4713	3.45336e-05	0.00185886	Old / Young	TRUE	P63017	_NQTAEK[GlyGly (K)]EEFEHQQK_.3;_NQTAEK[GlyGly (K)]EEFEHQQK_.4	DKNQTAEKEEFEHQQ	P63017_K589_M1	P63017	Hspa8	G5ECU5_K588	_	_	G5ECU5_K588	_NQTAEK[GlyGly (K)]EEFEHQQK_.3;_NQTAEK[GlyGly (K)]EEFEHQQK_.4	DKNQTAEKEEFEHQQ	P63017_K589_M1	P63017	HSPA8	G5ECU5_K588	P63017	Hspa8	K589	HSPA8_K589	-0.201005	12.7848	-0.677462	0.512899	0.68078	-6.32163	0.621904	0.955335	Old / Young	TRUE
P63017_K597_M1	1.04023	19.1797	5.9879	0.000111807	0.00120367	1.18493	0.0489121	0.562908	Old / Young	TRUE	P63017	_EEFEHQQK[GlyGly (K)]ELEK_.3;_EEFEHQQK[GlyGly (K)]ELEK_.4;_EEFEHQQK[GlyGly (K)]ELEK_.2	EEFEHQQKELEKVCN	P63017_K597_M1	P63017	Hspa8	G5ECU5_K596	_	_	G5ECU5_K596	_EEFEHQQK[GlyGly (K)]ELEK_.3;_EEFEHQQK[GlyGly (K)]ELEK_.4;_EEFEHQQK[GlyGly (K)]ELEK_.2	EEFEHQQKELEKVCN	P63017_K597_M1	P63017	HSPA8	G5ECU5_K596	P63017	Hspa8	K597	HSPA8_K597	0.0369801	17.3064	0.15952	0.876314	0.932751	-6.54921	0.936626	0.969891	Old / Young	TRUE
P63017_K601_M1	0.8754	16.3434	5.55243	0.000206852	0.00194974	0.540488	0.071687	0.65368	Old / Young	TRUE	P63017	_ELEK[GlyGly (K)]VC[Carbamidomethyl (C)]NPIITK_.3;_ELEK[GlyGly (K)]VC[Carbamidomethyl (C)]NPIITK_.2	HQQKELEKVCNPIIT	P63017_K601_M1	P63017	Hspa8	_	_	_	_	_ELEK[GlyGly (K)]VC[Carbamidomethyl (C)]NPIITK_.3;_ELEK[GlyGly (K)]VC[Carbamidomethyl (C)]NPIITK_.2	HQQKELEKVCNPIIT	P63017_K601_M1	P63017	HSPA8	_	P63017	Hspa8	K601	HSPA8_K601	-0.491198	13.8701	-2.10014	0.0610097	0.1882	-4.59472	0.231599	0.888459	Old / Young	TRUE
P63017_K71_M1	0.0526767	17.2914	0.185441	0.85643	0.918561	-7.22364	0.785182	0.953861	Old / Young	TRUE	P63017	_NQVAM[Oxidation (M)]NPTNTVFDAK[GlyGly (K)]R_.3;_NQVAMNPTNTVFDAK[GlyGly (K)]R_.3;_NQVAMNPTNTVFDAK[GlyGly (K)]R_.2	TNTVFDAKRLIGRRF	P63017_K71_M1	P63017	Hspa8	G5ECU5_K71	_	_	G5ECU5_K71	_NQVAM[Oxidation (M)]NPTNTVFDAK[GlyGly (K)]R_.3;_NQVAMNPTNTVFDAK[GlyGly (K)]R_.3;_NQVAMNPTNTVFDAK[GlyGly (K)]R_.2	TNTVFDAKRLIGRRF	P63017_K71_M1	P63017	HSPA8	G5ECU5_K71	P63017	Hspa8	K71	HSPA8_K71	1.01625	17.4649	3.22797	0.0086173	0.0606273	-2.71687	0.150735	0.838297	Old / Young	TRUE
P63017_K88_M1	0.399729	16.6316	1.24929	0.238797	0.399724	-6.44975	0.889866	0.959067	Old / Young	TRUE	P63017	_RFDDAVVQSDM[Oxidation (M)]K[GlyGly (K)]HWPFM[Oxidation (M)]VVNDAGRPK_.5;_RFDDAVVQSDMK[GlyGly (K)]HWPFMVVNDAGRPK_.5;_FDDAVVQSDM[Oxidation (M)]K[GlyGly (K)]HWPFM[Oxidation (M)]VVNDAGRPK_.5;_FDDAVVQSDM[Oxidation (M)]K[GlyGly (K)]HWPFM[Oxidation (M)]VVNDAGRPK_.4	AVVQSDMKHWPFMVV	P63017_K88_M1	P63017	Hspa8	G5ECU5_K88	_	_	G5ECU5_K88	_RFDDAVVQSDM[Oxidation (M)]K[GlyGly (K)]HWPFM[Oxidation (M)]VVNDAGRPK_.5;_RFDDAVVQSDMK[GlyGly (K)]HWPFMVVNDAGRPK_.5;_FDDAVVQSDM[Oxidation (M)]K[GlyGly (K)]HWPFM[Oxidation (M)]VVNDAGRPK_.5;_FDDAVVQSDM[Oxidation (M)]K[GlyGly (K)]HWPFM[Oxidation (M)]VVNDAGRPK_.4	AVVQSDMKHWPFMVV	P63017_K88_M1	P63017	HSPA8	G5ECU5_K88	P63017	Hspa8	K88	HSPA8_K88	0.703435	15.3131	2.45578	0.0330657	0.130223	-4.02011	0.29128	0.909239	Old / Young	TRUE
P63028_K112_M1	1.45153	12.8536	3.43963	0.00593984	0.0276318	-2.93951	0.324739	0.895291	Old / Young	TRUE	P63028	_VK[GlyGly (K)]PFMTGAAEQIK_.3	EQKPERVKPFMTGAA	P63028_K112_M1	P63028	Tpt1	H2KYP2_K365	_	_	H2KYP2_K365	_VK[GlyGly (K)]PFMTGAAEQIK_.3	EQKPERVKPFMTGAA	P63028_K112_M1	P63028	TPT1	H2KYP2_K365	P63028	Tpt1	K112	TPT1_K112	0.962709	8.51196	0.938256	0.369388	0.558025	-6.10914	0.760103	0.963157	Old / Young	TRUE
P63037_K59_M1	0.374259	12.8392	1.50426	0.162101	0.304485	-6.12643	0.812667	0.955352	Old / Young	TRUE	P63037	_QISQAYEVLADSK[GlyGly (K)]K_.3	YEVLADSKKRELYDK	P63037_K59_M1	P63037	Dnaja1	O45502_K59	_	_	O45502_K59	_QISQAYEVLADSK[GlyGly (K)]K_.3	YEVLADSKKRELYDK	P63037_K59_M1	P63037	DNAJA1	O45502_K59	P63037	Dnaja1	K59	DNAJA1_K59	-0.908526	15.1388	-3.09727	0.0108084	0.0687943	-2.93916	0.0912119	0.75828	Old / Young	TRUE
P63101_K138_M1	0.275255	23.4525	1.75324	0.108775	0.229513	-5.77456	0.738994	0.951118	Old / Young	TRUE	P63101	_YLAEVAAGDDK[GlyGly (K)]K_.3;_YLAEVAAGDDK[GlyGly (K)]K_.2	EVAAGDDKKGIVDQS	P63101_K138_M1	P63101	Ywhaz	Q9GYL8_K190	_	_	Q9GYL8_K190	_YLAEVAAGDDK[GlyGly (K)]K_.3;_YLAEVAAGDDK[GlyGly (K)]K_.2	EVAAGDDKKGIVDQS	P63101_K138_M1	P63101	YWHAZ	Q9GYL8_K190	P63101	Ywhaz	K138	YWHAZ_K138	-0.163094	16.6371	-0.616342	0.550919	0.71283	-6.36245	0.643401	0.956763	Old / Young	TRUE
P63101_K139_M1	0.366258	16.8756	1.65441	0.127709	0.256189	-5.91802	0.767992	0.952877	Old / Young	TRUE	P63101	_K[GlyGly (K)]GIVDQSQQAYQEAFEISK_.3;_K[GlyGly (K)]GIVDQSQQAYQEAFEISKK_.4	VAAGDDKKGIVDQSQ	P63101_K139_M1	P63101	Ywhaz	Q9GYL8_K191	_	_	Q9GYL8_K191	_K[GlyGly (K)]GIVDQSQQAYQEAFEISK_.3;_K[GlyGly (K)]GIVDQSQQAYQEAFEISKK_.4	VAAGDDKKGIVDQSQ	P63101_K139_M1	P63101	YWHAZ	Q9GYL8_K191	P63101	Ywhaz	K139	YWHAZ_K139	0.34128	7.8704	0.795319	0.444198	0.621461	-6.2331	0.814438	0.96553	Old / Young	TRUE
P63101_K3_M1	0.158726	14.5584	0.798225	0.442489	0.602863	-6.90528	0.971436	0.962374	Old / Young	TRUE	P63101	_[Acetyl (Protein N-term)]MDK[GlyGly (K)]NELVQK_.2;_[Acetyl (Protein N-term)]M[Oxidation (M)]DK[GlyGly (K)]NELVQK_.2	_____MDKNELVQKA	P63101_K3_M1	P63101	Ywhaz	W6EKY2_K5	_	_	W6EKY2_K5	_[Acetyl (Protein N-term)]MDK[GlyGly (K)]NELVQK_.2;_[Acetyl (Protein N-term)]M[Oxidation (M)]DK[GlyGly (K)]NELVQK_.2	_____MDKNELVQKA	P63101_K3_M1	P63101	YWHAZ	W6EKY2_K5	P63101	Ywhaz	K3	YWHAZ_K3	1.38209	9.52265	1.61097	0.137084	0.313729	-5.32076	0.5236	0.94739	Old / Young	TRUE
P63101_K68_M1	-0.200936	17.4092	-0.872176	0.402692	0.56424	-6.84219	0.495739	0.928839	Old / Young	TRUE	P63101	_VVSSIEQK[GlyGly (K)]TEGAEK_.3;_VVSSIEQK[GlyGly (K)]TEGAEK_.2	VVSSIEQKTEGAEKK	P63101_K68_M1	P63101	Ywhaz	W6EKY2_K70	_	_	W6EKY2_K70	_VVSSIEQK[GlyGly (K)]TEGAEK_.3;_VVSSIEQK[GlyGly (K)]TEGAEK_.2	VVSSIEQKTEGAEKK	P63101_K68_M1	P63101	YWHAZ	W6EKY2_K70	P63101	Ywhaz	K68	YWHAZ_K68	0.218407	12.0889	0.931103	0.372907	0.56087	-6.11576	0.762797	0.963282	Old / Young	TRUE
P63101_K9_M1	0.0974091	18.9254	0.194072	0.849838	0.913633	-7.22186	0.787747	0.954004	Old / Young	TRUE	P63101	_[Acetyl (Protein N-term)]M[Oxidation (M)]DKNELVQK[GlyGly (K)]AK_.3;_[Acetyl (Protein N-term)]MDKNELVQK[GlyGly (K)]AK_.3;_NELVQK[GlyGly (K)]AK_.2	DKNELVQKAKLAEQA	P63101_K9_M1	P63101	Ywhaz	_	_	_	_	_[Acetyl (Protein N-term)]M[Oxidation (M)]DKNELVQK[GlyGly (K)]AK_.3;_[Acetyl (Protein N-term)]MDKNELVQK[GlyGly (K)]AK_.3;_NELVQK[GlyGly (K)]AK_.2	DKNELVQKAKLAEQA	P63101_K9_M1	P63101	YWHAZ	_	P63101	Ywhaz	K9	YWHAZ_K9	-0.660409	15.9282	-1.83177	0.0957403	0.245599	-5.00481	0.2875	0.908155	Old / Young	TRUE
P63158_K114_M1	-0.392595	14.9185	-2.12251	0.0585889	0.149485	-5.20251	0.2443	0.865453	Old / Young	TRUE	P63158	_IK[GlyGly (K)]GEHPGLSIGDVAK_.3;_IK[GlyGly (K)]GEHPGLSIGDVAK_.4	SEYRPKIKGEHPGLS	P63158_K114_M1	P63158	Hmgb1	G5EFV4_K47	_	_	G5EFV4_K47	_IK[GlyGly (K)]GEHPGLSIGDVAK_.3;_IK[GlyGly (K)]GEHPGLSIGDVAK_.4	SEYRPKIKGEHPGLS	P63158_K114_M1	P63158	HMGB1	G5EFV4_K47	P63158	Hmgb1	K114	HMGB1_K114	-0.0981716	13.8857	-0.432296	0.674352	0.803779	-6.46335	0.709899	0.960654	Old / Young	TRUE
P63242_K67_M1	1.38125	12.8717	3.46617	0.00567523	0.0264954	-2.89308	0.319725	0.893824	Old / Young	TRUE	P63242	_VHLVGIDIFTGK[GlyGly (K)]K_.3	GIDIFTGKKYEDICP	P63242_K67_M1	P63242	Eif5a	G1K0V8_K71	_	_	G1K0V8_K71	_VHLVGIDIFTGK[GlyGly (K)]K_.3	GIDIFTGKKYEDICP	P63242_K67_M1	P63242	EIF5A	G1K0V8_K71	P63242	Eif5a	K67	EIF5A_K67	-0.248085	8.14363	-0.445757	0.664908	0.796966	-6.45712	0.704952	0.960388	Old / Young	TRUE
P63276_K19_M1	-0.34365	15.7107	-1.68128	0.122289	0.248786	-5.87949	0.320308	0.893996	Old / Young	TRUE	P63276	_VIIEK[GlyGly (K)]YYTR_.3;_VIIEK[GlyGly (K)]YYTR_.2	AARVIIEKYYTRLGN	P63276_K19_M1	P63276	Rps17	_	_	_	_	_VIIEK[GlyGly (K)]YYTR_.3;_VIIEK[GlyGly (K)]YYTR_.2	AARVIIEKYYTRLGN	P63276_K19_M1	P63276	RPS17	_	P63276	Rps17	K19	RPS17_K19	-0.204947	17.329	-0.819762	0.430735	0.611077	-6.21316	0.573108	0.951716	Old / Young	TRUE
P63321_K143_M1	1.48524	15.3649	5.46981	0.00023316	0.00214617	0.415179	0.0768642	0.669292	Old / Young	TRUE	P63321	_RQVSVEEAK[GlyGly (K)]NR_.3;_RQVSVEEAK[GlyGly (K)]NR_.4;_QVSVEEAK[GlyGly (K)]NR_.3;_QVSVEEAK[GlyGly (K)]NR_.2	QVSVEEAKNRADQWN	P63321_K143_M1	P63321	Rala	_	_	_	_	_RQVSVEEAK[GlyGly (K)]NR_.3;_RQVSVEEAK[GlyGly (K)]NR_.4;_QVSVEEAK[GlyGly (K)]NR_.3;_QVSVEEAK[GlyGly (K)]NR_.2	QVSVEEAKNRADQWN	P63321_K143_M1	P63321	RALA	_	P63321	Rala	K143	RALA_K143	-0.407721	9.28856	-0.961813	0.35797	0.546942	-6.08705	0.526288	0.947645	Old / Young	TRUE
P63323_K129_M1	1.28082	12.4928	1.88065	0.0881342	0.198061	-5.58309	0.702153	0.948685	Old / Young	TRUE	P63323	_DVIEEYFK[GlyGly (K)]C[Carbamidomethyl (C)]K_.2	DVIEEYFKCKK____	P63323_K129_M1	P63323	Rps12	G5EBY3_K144	_	_	G5EBY3_K144	_DVIEEYFK[GlyGly (K)]C[Carbamidomethyl (C)]K_.2	DVIEEYFKCKK____	P63323_K129_M1	P63323	RPS12	G5EBY3_K144	P63323	Rps12	K129	RPS12_K129	0.431117	14.9278	1.46732	0.171863	0.352681	-5.51338	0.570841	0.951533	Old / Young	TRUE
P63325_K107_M1	0.241158	12.2755	0.411527	0.688994	0.805194	-7.15079	0.853058	0.957376	Old / Young	TRUE	P63325	_PK[GlyGly (K)]GPEGERPAR_.3	ETGRPRPKGPEGERP	P63325_K107_M1	P63325	Rps10	_	_	_	_	_PK[GlyGly (K)]GPEGERPAR_.3	ETGRPRPKGPEGERP	P63325_K107_M1	P63325	RPS10	_	P63325	Rps10	K107	RPS10_K107	0.0207446	15.5192	0.06004	0.953262	0.974538	-6.56093	0.897614	0.968624	Old / Young	TRUE
P63325_K138_M1	1.00017	12.9098	0.620367	0.548296	0.69638	-7.03637	0.916751	0.960219	Old / Young	TRUE	P63325	_SAVPPGADK[GlyGly (K)]K_.3	AVPPGADKKAEAGAG	P63325_K138_M1	P63325	Rps10	O01869_K125	_	_	O01869_K125	_SAVPPGADK[GlyGly (K)]K_.3	AVPPGADKKAEAGAG	P63325_K138_M1	P63325	RPS10	O01869_K125	P63325	Rps10	K138	RPS10_K138	0.381602	18.4183	1.43604	0.180375	0.363366	-5.5538	0.581391	0.952371	Old / Young	TRUE
P63325_K139_M1	0.623316	15.3932	1.52746	0.156307	0.295566	-6.09502	0.805718	0.954984	Old / Young	TRUE	P63325	_K[GlyGly (K)]AEAGAGSATEFQFR_.3	VPPGADKKAEAGAGS	P63325_K139_M1	P63325	Rps10	_	_	_	_	_K[GlyGly (K)]AEAGAGSATEFQFR_.3	VPPGADKKAEAGAGS	P63325_K139_M1	P63325	RPS10	_	P63325	Rps10	K139	RPS10_K139	0.122334	19.7524	0.451713	0.660749	0.793872	-6.4543	0.94826	0.97025	Old / Young	TRUE
P63330_K4_M1	0.49612	17.1193	3.06506	0.0113629	0.0455887	-3.59603	0.400884	0.913459	Old / Young	TRUE	P63330	_[Acetyl (Protein N-term)]M[Oxidation (M)]DEK[GlyGly (K)]LFTK_.2;_[Acetyl (Protein N-term)]MDEK[GlyGly (K)]LFTK_.2	____MDEKLFTKELD	P63330_K4_M1	P63330	Ppp2ca	_	_	_	_	_[Acetyl (Protein N-term)]M[Oxidation (M)]DEK[GlyGly (K)]LFTK_.2;_[Acetyl (Protein N-term)]MDEK[GlyGly (K)]LFTK_.2	____MDEKLFTKELD	P63330_K4_M1	P63330	PPP2CA	_	P63330	Ppp2ca	K4	PPP2CA_K4	0.907744	12.6745	2.11455	0.0595309	0.185342	-4.57204	0.375253	0.928088	Old / Young	FALSE
P63330_K41_M1	1.22643	15.1872	6.51868	5.46949e-05	0.000676556	1.93441	0.0296724	0.438602	Old / Young	TRUE	P63330	_EILTK[GlyGly (K)]ESNVQEVR_.3;_EILTK[GlyGly (K)]ESNVQEVR_.2	KAKEILTKESNVQEV	P63330_K41_M1	P63330	Ppp2ca	K8FE09_K58	_	_	K8FE09_K58	_EILTK[GlyGly (K)]ESNVQEVR_.3;_EILTK[GlyGly (K)]ESNVQEVR_.2	KAKEILTKESNVQEV	P63330_K41_M1	P63330	PPP2CA	K8FE09_K58	P63330	Ppp2ca	K41	PPP2CA_K41	0.139353	7.75942	0.233109	0.8202	0.897745	-6.53375	0.965587	0.970768	Old / Young	FALSE
P68037_K131_M1	0.883419	14.3685	3.06565	0.0113512	0.0455887	-3.59499	0.400757	0.913434	Old / Young	TRUE	P68037	_ADLAEEYSK[GlyGly (K)]DR_.3	DLAEEYSKDRKKFCK	P68037_K131_M1	P68037	Ube2l3	Q95XN7_K151	_	_	Q95XN7_K151	_ADLAEEYSK[GlyGly (K)]DR_.3	DLAEEYSKDRKKFCK	P68037_K131_M1	P68037	UBE2L3	Q95XN7_K151	P68037	Ube2l3	K131	UBE2L3_K131	1.53827	12.2852	3.62967	0.00432995	0.0430452	-2.0374	0.101953	0.778094	Old / Young	TRUE	UBE2L3_K131
P68037_K73_M1	0.494333	15.5856	1.59542	0.140366	0.274438	-6.00134	0.785461	0.953877	Old / Young	TRUE	P68037	_TK[GlyGly (K)]IYHPNIDEK_.3;_TK[GlyGly (K)]IYHPNIDEK_.2	PKITFKTKIYHPNID	P68037_K73_M1	P68037	Ube2l3	Q9TZ69_K78	_	_	Q9TZ69_K78	_TK[GlyGly (K)]IYHPNIDEK_.3;_TK[GlyGly (K)]IYHPNIDEK_.2	PKITFKTKIYHPNID	P68037_K73_M1	P68037	UBE2L3	Q9TZ69_K78	P68037	Ube2l3	K73	UBE2L3_K73	1.72796	8.35138	3.90044	0.00274726	0.0343822	-1.58579	0.0768471	0.725499	Old / Young	TRUE
P68254_K49_M1	-0.0745308	18.4923	-0.359304	0.726517	0.832797	-7.17242	0.629061	0.943062	Old / Young	TRUE	P68254	_NLLSVAYK[GlyGly (K)]NVVGGR_.3;_NLLSVAYK[GlyGly (K)]NVVGGR_.2	NLLSVAYKNVVGGRR	P68254_K49_M1	P68254	Ywhaq	W6EKY2_K51	_	_	W6EKY2_K51	_NLLSVAYK[GlyGly (K)]NVVGGR_.3;_NLLSVAYK[GlyGly (K)]NVVGGR_.2	NLLSVAYKNVVGGRR	P68254_K49_M1	P68254	YWHAQ	W6EKY2_K51	P68254	Ywhaq	K49	YWHAQ_K49	0.188928	12.9245	0.61155	0.553966	0.715293	-6.3655	0.885592	0.968211	Old / Young	TRUE
P68254_K68_M1	0.255274	15.4656	1.53676	0.154037	0.292556	-6.08236	0.80294	0.954835	Old / Young	TRUE	P68254	_VISSIEQK[GlyGly (K)]TDTSDK_.3;_VISSIEQK[GlyGly (K)]TDTSDK_.2	VISSIEQKTDTSDKK	P68254_K68_M1	P68254	Ywhaq	W6EKY2_K70	_	_	W6EKY2_K70	_VISSIEQK[GlyGly (K)]TDTSDK_.3;_VISSIEQK[GlyGly (K)]TDTSDK_.2	VISSIEQKTDTSDKK	P68254_K68_M1	P68254	YWHAQ	W6EKY2_K70	P68254	Ywhaq	K68	YWHAQ_K68	1.48211	8.13127	3.71336	0.00375867	0.0395745	-1.89711	0.0935768	0.76294	Old / Young	TRUE
P68254_K9_M1	0.355819	19.763	1.59084	0.141395	0.27595	-6.00774	0.786823	0.953953	Old / Young	TRUE	P68254	_TELIQK[GlyGly (K)]AK_.2	EKTELIQKAKLAEQA	P68254_K9_M1	P68254	Ywhaq	_	_	_	_	_TELIQK[GlyGly (K)]AK_.2	EKTELIQKAKLAEQA	P68254_K9_M1	P68254	YWHAQ	_	P68254	Ywhaq	K9	YWHAQ_K9	0.376281	13.9286	1.54065	0.153254	0.330862	-5.41645	0.546475	0.949481	Old / Young	TRUE
P68372_K324_M1	0.171631	15.2171	0.552691	0.592091	0.731277	-7.07825	0.896032	0.959337	Old / Young	FALSE	P68372	_MSM[Oxidation (M)]K[GlyGly (K)]EVDEQMLNVQNK_.3;_MSM[Oxidation (M)]K[GlyGly (K)]EVDEQM[Oxidation (M)]LNVQNK_.3;_MSMK[GlyGly (K)]EVDEQMLNVQNK_.3;_M[Oxidation (M)]SM[Oxidation (M)]K[GlyGly (K)]EVDEQM[Oxidation (M)]LNVQNK_.3;_MSMK[GlyGly (K)]EVDEQM[Oxidation (M)]LNVQNK_.3	FRGRMSMKEVDEQML	P68372_K324_M1	P68372	Tubb4b	G5EF01_K322	_	_	G5EF01_K322	_MSM[Oxidation (M)]K[GlyGly (K)]EVDEQMLNVQNK_.3;_MSM[Oxidation (M)]K[GlyGly (K)]EVDEQM[Oxidation (M)]LNVQNK_.3;_MSMK[GlyGly (K)]EVDEQMLNVQNK_.3;_M[Oxidation (M)]SM[Oxidation (M)]K[GlyGly (K)]EVDEQM[Oxidation (M)]LNVQNK_.3;_MSMK[GlyGly (K)]EVDEQM[Oxidation (M)]LNVQNK_.3	FRGRMSMKEVDEQML	P68372_K324_M1	P68372	TUBB4B	G5EF01_K322	P68372	Tubb4b	K324	TUBB4B_K324	-0.45016	9.88233	-0.391771	0.703134	0.822991	-6.48101	0.724865	0.961435	Old / Young	TRUE
P68372_K58_M1	0.559695	15.7603	2.94027	0.0141282	0.0532211	-3.81442	0.428461	0.918575	Old / Young	FALSE	P68372	_INVYYNEATGGK[GlyGly (K)]YVPR_.3	YNEATGGKYVPRAVL	P68372_K58_M1	P68372	Tubb4b	Q18817_K58	_	_	Q18817_K58	_INVYYNEATGGK[GlyGly (K)]YVPR_.3	YNEATGGKYVPRAVL	P68372_K58_M1	P68372	TUBB4B	Q18817_K58	P68372	Tubb4b	K58	TUBB4B_K58	0.37092	8.77227	0.58512	0.570942	0.727683	-6.38191	0.895915	0.968566	Old / Young	TRUE
P68404_K320_M1	-0.503373	13.5833	-2.40788	0.035815	0.105098	-4.73128	0.202462	0.842042	Old / Young	TRUE	P68404	_APEEK[GlyGly (K)]TANTISK_.3;_APEEK[GlyGly (K)]TANTISK_.2	GTKAPEEKTANTISK	P68404_K320_M1	P68404	Prkcb	_	_	_	_	_APEEK[GlyGly (K)]TANTISK_.3;_APEEK[GlyGly (K)]TANTISK_.2	GTKAPEEKTANTISK	P68404_K320_M1	P68404	PRKCB	_	P68404	Prkcb	K320	PRKCB_K320	-0.154568	7.91053	-0.304036	0.767096	0.862265	-6.51342	0.757622	0.96304	Old / Young	FALSE
P70168_K62_M1	0.0118246	14.5924	0.0586378	0.954346	0.975997	-7.24048	0.747782	0.951665	Old / Young	TRUE	P70168	_VAAGLQIK[GlyGly (K)]NSLTSK_.3;_VAAGLQIK[GlyGly (K)]NSLTSK_.2	VAAGLQIKNSLTSKD	P70168_K62_M1	P70168	Kpnb1	Q9BIB8_K68	_	_	Q9BIB8_K68	_VAAGLQIK[GlyGly (K)]NSLTSK_.3;_VAAGLQIK[GlyGly (K)]NSLTSK_.2	VAAGLQIKNSLTSKD	P70168_K62_M1	P70168	KPNB1	Q9BIB8_K68	P70168	Kpnb1	K62	KPNB1_K62	1.65058	8.66704	2.07327	0.0638604	0.193022	-4.63685	0.386337	0.930007	Old / Young	TRUE
P70168_K68_M1	0.274616	11.9009	0.687798	0.506548	0.661054	-6.99019	0.937452	0.961064	Old / Young	TRUE	P70168	_NSLTSK[GlyGly (K)]DPDIK_.2	IKNSLTSKDPDIKAQ	P70168_K68_M1	P70168	Kpnb1	Q9BIB8_K74	_	_	Q9BIB8_K74	_NSLTSK[GlyGly (K)]DPDIK_.2	IKNSLTSKDPDIKAQ	P70168_K68_M1	P70168	KPNB1	Q9BIB8_K74	P70168	Kpnb1	K68	KPNB1_K68	0.722137	9.08659	1.60277	0.138888	0.315547	-5.33205	0.526241	0.947641	Old / Young	TRUE
P70295_K250_M1	0.044772	16.7568	0.280431	0.784616	0.872827	-7.19965	0.813534	0.955397	Old / Young	TRUE	P70295	_VQQLVAK[GlyGly (K)]ELGQIGTR_.3;_VQQLVAK[GlyGly (K)]ELGQIGTR_.2	RVQQLVAKELGQIGT	P70295_K250_M1	P70295	Aup1	Q1ZXU8_K351;Q21812_K408	_	_	Q1ZXU8_K351;Q21812_K408	_VQQLVAK[GlyGly (K)]ELGQIGTR_.3;_VQQLVAK[GlyGly (K)]ELGQIGTR_.2	RVQQLVAKELGQIGT	P70295_K250_M1	P70295	AUP1	Q1ZXU8_K351;Q21812_K408	P70295	Aup1	K250	AUP1_K250	-0.683715	18.8434	-3.3285	0.00724481	0.0560884	-2.54613	0.0713385	0.71044	Old / Young	TRUE
P70297_K154_M1	0.100874	16.8681	0.470881	0.647394	0.77098	-7.12277	0.871082	0.958221	Old / Young	TRUE	P70297	_EQGVTFPAIGSQAAEQAK[GlyGly (K)]ASPALVAK_.3	SQAAEQAKASPALVA	P70297_K154_M1	P70297	Stam	_	_	_	_	_EQGVTFPAIGSQAAEQAK[GlyGly (K)]ASPALVAK_.3	SQAAEQAKASPALVA	P70297_K154_M1	P70297	STAM	_	P70297	Stam	K154	STAM_K154	1.15274	13.2224	2.68215	0.0222884	0.10233	-3.64255	0.243134	0.893185	Old / Young	TRUE
P70297_K162_M1	0.138193	17.8698	0.893699	0.391586	0.553916	-6.82292	0.999137	0.963379	Old / Young	TRUE	P70297	_ASPALVAK[GlyGly (K)]DPGTVATK_.3;_ASPALVAK[GlyGly (K)]DPGTVATK_.2	ASPALVAKDPGTVAT	P70297_K162_M1	P70297	Stam	_	_	_	_	_ASPALVAK[GlyGly (K)]DPGTVATK_.3;_ASPALVAK[GlyGly (K)]DPGTVATK_.2	ASPALVAKDPGTVAT	P70297_K162_M1	P70297	STAM	_	P70297	Stam	K162	STAM_K162	0.218732	14.7189	0.692024	0.504077	0.672921	-6.31139	0.854284	0.967085	Old / Young	TRUE
P70297_K185_M1	0.0740103	14.3317	0.413647	0.687488	0.803869	-7.14985	0.853701	0.957407	Old / Young	TRUE	P70297	_AIELSLK[GlyGly (K)]EQR_.2;_AIELSLK[GlyGly (K)]EQR_.3	KAIELSLKEQRQQSA	P70297_K185_M1	P70297	Stam	_	_	_	_	_AIELSLK[GlyGly (K)]EQR_.2;_AIELSLK[GlyGly (K)]EQR_.3	KAIELSLKEQRQQSA	P70297_K185_M1	P70297	STAM	_	P70297	Stam	K185	STAM_K185	1.02796	10.8672	1.3185	0.215631	0.407744	-5.7004	0.621826	0.95533	Old / Young	TRUE
P70303_K100_M1	-0.358511	11.3184	-1.17165	0.267339	0.429673	-6.53953	0.425498	0.918055	Old / Young	TRUE	P70303	_IYQHVINK[GlyGly (K)]ER_.3	IYQHVINKERRGDYL	P70303_K100_M1	P70303	Ctps2	U4PBM0_K72	_	_	U4PBM0_K72	_IYQHVINK[GlyGly (K)]ER_.3	IYQHVINKERRGDYL	P70303_K100_M1	P70303	CTPS2	U4PBM0_K72	P70303	Ctps2	K100	CTPS2_K100	3.90231	8.66289	3.00251	0.0127448	0.0749871	-3.10031	0.185001	0.864179	Old / Young	FALSE
P70349_K30_M1	1.45025	12.4031	3.15411	0.00973112	0.0403935	-3.43992	0.381874	0.90954	Old / Young	TRUE	P70349	_EIPAK[GlyGly (K)]IIFEDDR_.3	IRKEIPAKIIFEDDR	P70349_K30_M1	P70349	Hint1	Q21435_K181;Q2L6Y0_K302	_	_	Q21435_K181;Q2L6Y0_K302	_EIPAK[GlyGly (K)]IIFEDDR_.3	IRKEIPAKIIFEDDR	P70349_K30_M1	P70349	HINT1	Q21435_K181;Q2L6Y0_K302	P70349	Hint1	K30	HINT1_K30	2.22072	12.6245	2.02423	0.0693925	0.202404	-4.71318	0.399764	0.932198	Old / Young	TRUE
P70398_K1627_M1	1.81005	16.5503	6.64018	4.66792e-05	0.000594437	2.10052	0.0263252	0.40938	Old / Young	TRUE	P70398	_DDVFGYPQQFEDK[GlyGly (K)]PPLSK_.3	YPQQFEDKPPLSKTE	P70398_K1627_M1	P70398	Usp9x	_	_	_	_	_DDVFGYPQQFEDK[GlyGly (K)]PPLSK_.3	YPQQFEDKPPLSKTE	P70398_K1627_M1	P70398	USP9X	_	P70398	Usp9x	K1627	USP9X_K1627	-0.453536	16.1317	-1.0865	0.301793	0.492828	-5.96266	0.486864	0.943644	Old / Young	TRUE
P70441_K116_M1	-0.0585774	15.1841	-0.351545	0.73216	0.837014	-7.17539	0.631192	0.943244	Old / Young	TRUE	P70441	_EELLRPQEK[GlyGly (K)]SEQAEPPAAADTHEAGDQNEAEK_.4;_EELLRPQEK[GlyGly (K)]SEQAEPPAAADTHEAGDQNEAEK_.5	ELLRPQEKSEQAEPP	P70441_K116_M1	P70441	Slc9a3r1	_	_	_	_	_EELLRPQEK[GlyGly (K)]SEQAEPPAAADTHEAGDQNEAEK_.4;_EELLRPQEK[GlyGly (K)]SEQAEPPAAADTHEAGDQNEAEK_.5	ELLRPQEKSEQAEPP	P70441_K116_M1	P70441	SLC9A3R1	_	P70441	Slc9a3r1	K116	SLC9A3R1_K116	0.55523	13.7506	1.08832	0.301026	0.492433	-5.96075	0.70431	0.960354	Old / Young	TRUE
P70441_K139_M1	0.355548	11.6669	1.26711	0.232605	0.393479	-6.42853	0.884427	0.958825	Old / Young	TRUE	P70441	_SEQAEPPAAADTHEAGDQNEAEK[GlyGly (K)]SHLR_.5	GDQNEAEKSHLRELR	P70441_K139_M1	P70441	Slc9a3r1	_	_	_	_	_SEQAEPPAAADTHEAGDQNEAEK[GlyGly (K)]SHLR_.5	GDQNEAEKSHLRELR	P70441_K139_M1	P70441	SLC9A3R1	_	P70441	Slc9a3r1	K139	SLC9A3R1_K139	0.942578	12.7388	1.72521	0.114027	0.277619	-5.16005	0.487517	0.943716	Old / Young	TRUE
P70441_K50_M1	-0.113347	13.9332	-0.620398	0.548276	0.69638	-7.03635	0.559268	0.936409	Old / Young	TRUE	P70441	_LVEPGSPAEK[GlyGly (K)]SGLLAGDR_.3	EPGSPAEKSGLLAGD	P70441_K50_M1	P70441	Slc9a3r1	_	_	_	_	_LVEPGSPAEK[GlyGly (K)]SGLLAGDR_.3	EPGSPAEKSGLLAGD	P70441_K50_M1	P70441	SLC9A3R1	_	P70441	Slc9a3r1	K50	SLC9A3R1_K50	0.567905	12.3641	0.901313	0.387815	0.571814	-6.14286	0.774045	0.963796	Old / Young	TRUE
P70452_K108_M1	0.771642	10.8398	1.16078	0.271544	0.433687	-6.55176	0.916952	0.960228	Old / Young	TRUE	P70452	_AIEPQK[GlyGly (K)]EEADENYNSVNTR_.3	LKAIEPQKEEADENY	P70452_K108_M1	P70452	Stx4a	_	_	_	_	_AIEPQK[GlyGly (K)]EEADENYNSVNTR_.3	LKAIEPQKEEADENY	P70452_K108_M1	P70452	STX4A	_	P70452	Stx4a	K108	STX4A_K108	-1.28933	6.9827	-1.86499	0.0906151	0.237027	-4.95546	0.280125	0.905964	Old / Young	TRUE
P70698_K100_M1	0.723428	12.9056	1.16611	0.269475	0.432088	-6.54577	0.915317	0.96016	Old / Young	TRUE	P70698	_IYQYVINK[GlyGly (K)]ER_.3	IYQYVINKERKGDYL	P70698_K100_M1	P70698	Ctps	_	_	_	_	_IYQYVINK[GlyGly (K)]ER_.3	IYQYVINKERKGDYL	P70698_K100_M1	P70698	CTPS	_	P70698	Ctps	K100	CTPS_K100	2.10045	8.9127	2.80851	0.0178759	0.0898827	-3.42941	0.218833	0.882715	Old / Young	FALSE
P80313_K47_M1	-0.193987	14.2127	-0.614877	0.55178	0.699939	-7.03993	0.560705	0.936561	Old / Young	TRUE	P80313	_GMDK[GlyGly (K)]LIVDGR_.3;_GMDK[GlyGly (K)]LIVDGR_.2;_GM[Oxidation (M)]DK[GlyGly (K)]LIVDGR_.3	LGPRGMDKLIVDGRG	P80313_K47_M1	P80313	Cct7	Q86S29_K47	_	_	Q86S29_K47	_GMDK[GlyGly (K)]LIVDGR_.3;_GMDK[GlyGly (K)]LIVDGR_.2;_GM[Oxidation (M)]DK[GlyGly (K)]LIVDGR_.3	LGPRGMDKLIVDGRG	P80313_K47_M1	P80313	CCT7	Q86S29_K47	P80313	Cct7	K47	CCT7_K47	0.333787	11.431	0.816244	0.432656	0.61357	-6.21606	0.806421	0.965199	Old / Young	TRUE
P80313_K55_M1	0.565165	13.9771	2.91048	0.0148834	0.0551685	-3.86645	0.435204	0.919736	Old / Young	TRUE	P80313	_GK[GlyGly (K)]ATISNDGATILK_.2;_GK[GlyGly (K)]ATISNDGATILK_.3	LIVDGRGKATISNDG	P80313_K55_M1	P80313	Cct7	_	_	_	_	_GK[GlyGly (K)]ATISNDGATILK_.2;_GK[GlyGly (K)]ATISNDGATILK_.3	LIVDGRGKATISNDG	P80313_K55_M1	P80313	CCT7	_	P80313	Cct7	K55	CCT7_K55	0.296753	11.8286	0.721204	0.486678	0.657375	-6.29026	0.842985	0.966658	Old / Young	TRUE
P80314_K13_M1	0.582102	14.421	3.1451	0.00988474	0.040874	-3.45571	0.383771	0.909947	Old / Young	TRUE	P80314	_[Acetyl (Protein N-term)]ASLSLAPVNIFK[GlyGly (K)]AGADEER_.3	LAPVNIFKAGADEER	P80314_K13_M1	P80314	Cct2	Q9TZS5_K10	_	_	Q9TZS5_K10	_[Acetyl (Protein N-term)]ASLSLAPVNIFK[GlyGly (K)]AGADEER_.3	LAPVNIFKAGADEER	P80314_K13_M1	P80314	CCT2	Q9TZS5_K10	P80314	Cct2	K13	CCT2_K13	0.653165	11.2875	1.11585	0.289601	0.480448	-5.93162	0.694235	0.959801	Old / Young	TRUE
P80315_K65_M1	0.506992	14.0702	2.45583	0.0329486	0.0991904	-4.65031	0.54541	0.934898	Old / Young	TRUE	P80315	_MIQDGK[GlyGly (K)]GDVTITNDGATILK_.3;_M[Oxidation (M)]IQDGK[GlyGly (K)]GDVTITNDGATILK_.3	DKMIQDGKGDVTITN	P80315_K65_M1	P80315	Cct4	Q9TZS5_K53	_	_	Q9TZS5_K53	_MIQDGK[GlyGly (K)]GDVTITNDGATILK_.3;_M[Oxidation (M)]IQDGK[GlyGly (K)]GDVTITNDGATILK_.3	DKMIQDGKGDVTITN	P80315_K65_M1	P80315	CCT4	Q9TZS5_K53	P80315	Cct4	K65	CCT4_K65	0.523122	13.07	1.59061	0.141603	0.318579	-5.34873	0.530172	0.948009	Old / Young	TRUE
P80317_K10_M1	1.29194	13.669	2.80386	0.0179353	0.0632055	-4.05222	0.459834	0.923707	Old / Young	TRUE	P80317	_TLNPK[GlyGly (K)]AEVAR_.3	AVKTLNPKAEVARAQ	P80317_K10_M1	P80317	Cct6a	G8JY43_K10	_	_	G8JY43_K10	_TLNPK[GlyGly (K)]AEVAR_.3	AVKTLNPKAEVARAQ	P80317_K10_M1	P80317	CCT6A	G8JY43_K10	P80317	Cct6a	K10	CCT6A_K10	-0.255582	12.6331	-0.886214	0.395529	0.579732	-6.15631	0.550961	0.949872	Old / Young	TRUE
P80317_K127_M1	0.307041	15.5434	2.08066	0.0629222	0.157653	-5.26977	0.645736	0.944451	Old / Young	TRUE	P80317	_IITEGFEAAK[GlyGly (K)]EK_.3;_IITEGFEAAK[GlyGly (K)]EK_.2	TEGFEAAKEKALQFL	P80317_K127_M1	P80317	Cct6a	_	_	_	_	_IITEGFEAAK[GlyGly (K)]EK_.3;_IITEGFEAAK[GlyGly (K)]EK_.2	TEGFEAAKEKALQFL	P80317_K127_M1	P80317	CCT6A	_	P80317	Cct6a	K127	CCT6A_K127	-1.22581	13.5184	-4.17553	0.00174595	0.0270623	-1.13471	0.0262882	0.508433	Old / Young	TRUE
P80317_K199_M1	2.09353	12.9112	4.27765	0.00146125	0.00925691	-1.49764	0.190684	0.833906	Old / Young	TRUE	P80317	_HK[GlyGly (K)]SETDTSLIR_.3	EIMEMKHKSETDTSL	P80317_K199_M1	P80317	Cct6a	_	_	_	_	_HK[GlyGly (K)]SETDTSLIR_.3	EIMEMKHKSETDTSL	P80317_K199_M1	P80317	CCT6A	_	P80317	Cct6a	K199	CCT6A_K199	1.97325	9.40543	3.61417	0.00444524	0.0431971	-2.06343	0.103567	0.780795	Old / Young	TRUE	CCT6A_K199
P80317_K5_M1	0.613257	16.0057	3.37914	0.00659133	0.0299209	-3.04539	0.336354	0.89854	Old / Young	TRUE	P80317	_[Acetyl (Protein N-term)]AAVK[GlyGly (K)]TLNPK_.2	___MAAVKTLNPKAE	P80317_K5_M1	P80317	Cct6a	_	_	_	_	_[Acetyl (Protein N-term)]AAVK[GlyGly (K)]TLNPK_.2	___MAAVKTLNPKAE	P80317_K5_M1	P80317	CCT6A	_	P80317	Cct6a	K5	CCT6A_K5	-0.530389	14.0842	-2.15112	0.0559289	0.179154	-4.51421	0.221917	0.884156	Old / Young	TRUE
P80318_K249_M1	2.48626	11.7283	5.19041	0.000352044	0.00297995	-0.01574	0.096668	0.717932	Old / Young	TRUE	P80318	_K[GlyGly (K)]GESQTDIEITR_.3	DSSLEYKKGESQTDI	P80318_K249_M1	P80318	Cct3	G8JY43_K241	_	_	G8JY43_K241	_K[GlyGly (K)]GESQTDIEITR_.3	DSSLEYKKGESQTDI	P80318_K249_M1	P80318	CCT3	G8JY43_K241	P80318	Cct3	K249	CCT3_K249	-0.132445	12.3641	-0.527869	0.608667	0.756497	-6.41514	0.675052	0.958706	Old / Young	TRUE
P80318_K381_M1	1.07262	15.0783	7.71363	1.24484e-05	0.000227711	3.48443	0.00838557	0.180859	Old / Young	TRUE	P80318	_GASK[GlyGly (K)]EILSEVER_.3;_GASK[GlyGly (K)]EILSEVER_.2	ILLRGASKEILSEVE	P80318_K381_M1	P80318	Cct3	G8JY43_K385	_	_	G8JY43_K385	_GASK[GlyGly (K)]EILSEVER_.3;_GASK[GlyGly (K)]EILSEVER_.2	ILLRGASKEILSEVE	P80318_K381_M1	P80318	CCT3	G8JY43_K385	P80318	Cct3	K381	CCT3_K381	-1.02664	9.88006	-1.90587	0.0846544	0.227626	-4.89413	0.271226	0.903177	Old / Young	TRUE
P82343_K23_M1	1.55214	12.2844	1.92192	0.082265	0.189004	-5.51964	0.690365	0.947855	Old / Young	TRUE	P82343	_ETLQVWK[GlyGly (K)]K_.2	RETLQVWKKRVEQEL	P82343_K23_M1	P82343	Renbp	_	_	_	_	_ETLQVWK[GlyGly (K)]K_.2	RETLQVWKKRVEQEL	P82343_K23_M1	P82343	RENBP	_	P82343	Renbp	K23	RENBP_K23	2.81749	9.014	2.4958	0.0308433	0.125074	-3.95387	0.282333	0.906631	Old / Young	FALSE
P84089_K12_M1	-0.0983652	16.4898	-0.500991	0.626754	0.757262	-7.10717	0.59072	0.93959	Old / Young	TRUE	P84089	_[Acetyl (Protein N-term)]SHTILLVQPTK[GlyGly (K)]RPEGR_.4;_[Acetyl (Protein N-term)]SHTILLVQPTK[GlyGly (K)]RPEGR_.3	ILLVQPTKRPEGRTY	P84089_K12_M1	P84089	Erh	_	_	_	_	_[Acetyl (Protein N-term)]SHTILLVQPTK[GlyGly (K)]RPEGR_.4;_[Acetyl (Protein N-term)]SHTILLVQPTK[GlyGly (K)]RPEGR_.3	ILLVQPTKRPEGRTY	P84089_K12_M1	P84089	ERH	_	P84089	Erh	K12	ERH_K12	-0.439371	17.2909	-2.04001	0.0675654	0.198463	-4.6887	0.243398	0.893289	Old / Young	TRUE
P84091_K224_M1	0.114911	11.6408	0.297585	0.771848	0.862783	-7.19429	0.818681	0.955665	Old / Young	TRUE	P84091	_IVIEK[GlyGly (K)]QGK_.2	NDKIVIEKQGKGTAD	P84091_K224_M1	P84091	Ap2m1	_	_	_	_	_IVIEK[GlyGly (K)]QGK_.2	NDKIVIEKQGKGTAD	P84091_K224_M1	P84091	AP2M1	_	P84091	Ap2m1	K224	AP2M1_K224	1.15146	10.6178	3.60796	0.00449232	0.0434296	-2.07387	0.10422	0.781868	Old / Young	TRUE
P84091_K256_M1	0.609069	13.8525	1.00049	0.339659	0.504233	-6.72143	0.966224	0.962179	Old / Young	TRUE	P84091	_LSK[GlyGly (K)]FDSER_.2;_LSK[GlyGly (K)]FDSER_.3	HQCVRLSKFDSERSI	P84091_K256_M1	P84091	Ap2m1	_	_	_	_	_LSK[GlyGly (K)]FDSER_.2;_LSK[GlyGly (K)]FDSER_.3	HQCVRLSKFDSERSI	P84091_K256_M1	P84091	AP2M1	_	P84091	Ap2m1	K256	AP2M1_K256	0.064416	14.3651	0.216231	0.83299	0.905665	-6.5378	0.958939	0.970571	Old / Young	TRUE
P84099_K153_M1	0.353235	14.7998	2.63946	0.0239131	0.0788504	-4.33668	0.499294	0.92931	Old / Young	TRUE	P84099	_K[GlyGly (K)]LLADQAEAR_.3;_K[GlyGly (K)]LLADQAEAR_.2	KADKARKKLLADQAE	P84099_K153_M1	P84099	Rpl19	_	_	_	_	_K[GlyGly (K)]LLADQAEAR_.3;_K[GlyGly (K)]LLADQAEAR_.2	KADKARKKLLADQAE	P84099_K153_M1	P84099	RPL19	_	P84099	Rpl19	K153	RPL19_K153	-0.521641	15.5061	-2.47211	0.0321404	0.128245	-3.99311	0.167561	0.852133	Old / Young	TRUE
P84099_K180_M2	-0.0151729	13.9667	-0.0945803	0.926436	0.957946	-7.23748	0.703377	0.94877	Old / Young	TRUE	P84099	_LQAK[GlyGly (K)]K[GlyGly (K)]EEIIK_.3	REERLQAKKEEIIKT	P84099_K180_M2	P84099	Rpl19	_	_	_	_	_LQAK[GlyGly (K)]K[GlyGly (K)]EEIIK_.3	REERLQAKKEEIIKT	P84099_K180_M2	P84099	RPL19	_	P84099	Rpl19	K180	RPL19_K180	0.0355524	13.25	0.136791	0.893807	0.940969	-6.55282	0.927696	0.96961	Old / Young	TRUE
P84099_K181_M2	-0.0350521	14.6146	-0.183068	0.858245	0.920007	-7.22411	0.678175	0.946967	Old / Young	TRUE	P84099	_K[GlyGly (K)]EEIIK[GlyGly (K)]TLSK_.3;_LQAK[GlyGly (K)]K[GlyGly (K)]EEIIK_.3	EERLQAKKEEIIKTL	P84099_K181_M2	P84099	Rpl19	_	_	_	_	_K[GlyGly (K)]EEIIK[GlyGly (K)]TLSK_.3;_LQAK[GlyGly (K)]K[GlyGly (K)]EEIIK_.3	EERLQAKKEEIIKTL	P84099_K181_M2	P84099	RPL19	_	P84099	Rpl19	K181	RPL19_K181	-0.126503	15.449	-0.52056	0.613574	0.76058	-6.41915	0.677694	0.958861	Old / Young	TRUE
P84099_K186_M1	-0.123232	17.6357	-0.465641	0.651019	0.773802	-7.12539	0.600185	0.940486	Old / Young	TRUE	P84099	_KEEIIK[GlyGly (K)]TLSK_.3;_KEEIIK[GlyGly (K)]TLSK_.2;_EEIIK[GlyGly (K)]TLSK_.2;_EEIIK[GlyGly (K)]TLSK_.3	AKKEEIIKTLSKEEE	P84099_K186_M1	P84099	Rpl19	_	_	_	_	_KEEIIK[GlyGly (K)]TLSK_.3;_KEEIIK[GlyGly (K)]TLSK_.2;_EEIIK[GlyGly (K)]TLSK_.2;_EEIIK[GlyGly (K)]TLSK_.3	AKKEEIIKTLSKEEE	P84099_K186_M1	P84099	RPL19	_	P84099	Rpl19	K186	RPL19_K186	-0.316721	19.1928	-1.36696	0.200453	0.389779	-5.641	0.404332	0.932913	Old / Young	TRUE
P84099_K186_M2	-0.0434191	13.1323	-0.15506	0.879726	0.932657	-7.22926	0.686115	0.947549	Old / Young	TRUE	P84099	_K[GlyGly (K)]EEIIK[GlyGly (K)]TLSK_.3	AKKEEIIKTLSKEEE	P84099_K186_M2	P84099	Rpl19	_	_	_	_	_K[GlyGly (K)]EEIIK[GlyGly (K)]TLSK_.3	AKKEEIIKTLSKEEE	P84099_K186_M2	P84099	RPL19	_	P84099	Rpl19	K186	RPL19_K186	-0.171574	15.0917	-0.707118	0.49503	0.665064	-6.30056	0.611586	0.954616	Old / Young	TRUE
P84228_K57_M1	-0.098298	17.2885	-0.575413	0.577182	0.719935	-7.06469	0.571022	0.937636	Old / Young	FALSE	P84228	_YQK[GlyGly (K)]STELLIR_.3;_YQK[GlyGly (K)]STELLIR_.2	REIRRYQKSTELLIR	P84228_K57_M1	P84228	H3c14;H3c15;H3c7;H3c3;H3c4;H3c2;H3c6;H3c13	K7ZUH9_K57	_	_	K7ZUH9_K57	_YQK[GlyGly (K)]STELLIR_.3;_YQK[GlyGly (K)]STELLIR_.2	REIRRYQKSTELLIR	P84228_K57_M1	P84228	H3C14;H3C15;H3C7;H3C3;H3C4;H3C2;H3C6;H3C13	K7ZUH9_K57	P84228	H3c14;H3c15;H3c7;H3c3;H3c4;H3c2;H3c6;H3c13	K57	H3C14;H3C15;H3C7;H3C3;H3C4;H3C2;H3C6;H3C13_K57	1.45796	14.7354	4.39622	0.00122229	0.0225755	-0.779488	0.0439786	0.604233	Old / Young	FALSE
P84228_K80_M1	-0.534704	16.5629	-4.40124	0.00119695	0.00792521	-1.29075	0.0408791	0.518383	Old / Young	FALSE	P84228	_EIAQDFK[GlyGly (K)]TDLR_.3;_EIAQDFK[GlyGly (K)]TDLR_.2	REIAQDFKTDLRFQS	P84228_K80_M1	P84228	H3c14;H3c15;H3c7;H3c3;H3c4;H3c2;H3c6;H3c13	K7ZUH9_K80	_	_	K7ZUH9_K80	_EIAQDFK[GlyGly (K)]TDLR_.3;_EIAQDFK[GlyGly (K)]TDLR_.2	REIAQDFKTDLRFQS	P84228_K80_M1	P84228	H3C14;H3C15;H3C7;H3C3;H3C4;H3C2;H3C6;H3C13	K7ZUH9_K80	P84228	H3c14;H3c15;H3c7;H3c3;H3c4;H3c2;H3c6;H3c13	K80	H3C14;H3C15;H3C7;H3C3;H3C4;H3C2;H3C6;H3C13_K80	1.21081	13.9568	3.98237	0.00239795	0.032124	-1.45056	0.0703314	0.707506	Old / Young	FALSE
P97351_K249_M1	0.0548541	10.9856	0.168867	0.869123	0.927795	-7.22683	0.780263	0.953584	Old / Young	TRUE	P97351	_AAGDETGAK[GlyGly (K)]VER_.3	AGDETGAKVERADGY	P97351_K249_M1	P97351	Rps3a1	_	_	_	_	_AAGDETGAK[GlyGly (K)]VER_.3	AGDETGAKVERADGY	P97351_K249_M1	P97351	RPS3A1	_	P97351	Rps3a1	K249	RPS3A1_K249	-0.0613882	13.7897	-0.225267	0.826136	0.901349	-6.53567	0.787409	0.964389	Old / Young	TRUE
P97351_K46_M1	1.47956	17.7051	2.20175	0.0511511	0.135389	-5.07374	0.61252	0.941615	Old / Young	TRUE	P97351	_NIGK[GlyGly (K)]TLVTR_.2;_NIGK[GlyGly (K)]TLVTR_.3	FNIRNIGKTLVTRTQ	P97351_K46_M1	P97351	Rps3a1	A9D7B8_K40	_	_	A9D7B8_K40	_NIGK[GlyGly (K)]TLVTR_.2;_NIGK[GlyGly (K)]TLVTR_.3	FNIRNIGKTLVTRTQ	P97351_K46_M1	P97351	RPS3A1	A9D7B8_K40	P97351	Rps3a1	K46	RPS3A1_K46	0.34436	18.1201	1.07476	0.306782	0.496866	-5.9749	0.709294	0.960621	Old / Young	TRUE
P97379_K107_M1	-0.878752	16.0494	-2.37866	0.0376795	0.10891	-4.7804	0.206489	0.844644	Old / Young	TRUE	P97379	_K[GlyGly (K)]FM[Oxidation (M)]QTFVLAPEGSVPNK_.3;_K[GlyGly (K)]FMQTFVLAPEGSVPNK_.3	NSGQPERKFMQTFVL	P97379_K107_M1	P97379	G3bp2	_	_	_	_	_K[GlyGly (K)]FM[Oxidation (M)]QTFVLAPEGSVPNK_.3;_K[GlyGly (K)]FMQTFVLAPEGSVPNK_.3	NSGQPERKFMQTFVL	P97379_K107_M1	P97379	G3BP2	_	P97379	G3bp2	K107	G3BP2_K107	1.79673	11.8828	3.69251	0.00389325	0.0399005	-1.932	0.09561	0.766806	Old / Young	TRUE
P97379_K25_M1	0.487062	14.3252	0.537175	0.602388	0.737942	-7.08721	0.891291	0.95913	Old / Young	TRUE	P97379	_QYYTLLNK[GlyGly (K)]APEYLHR_.4	QYYTLLNKAPEYLHR	P97379_K25_M1	P97379	G3bp2	_	_	_	_	_QYYTLLNK[GlyGly (K)]APEYLHR_.4	QYYTLLNKAPEYLHR	P97379_K25_M1	P97379	G3BP2	_	P97379	G3bp2	K25	G3BP2_K25	1.03532	14.0978	3.99246	0.00235829	0.0319348	-1.43397	0.0695619	0.705225	Old / Young	TRUE
P97390_K450_M1	-0.399566	14.3222	-1.18707	0.261464	0.423383	-6.52205	0.422046	0.91744	Old / Young	TRUE	P97390	_DAVAITK[GlyGly (K)]QFLK_.2;_DAVAITK[GlyGly (K)]QFLK_.3	KDAVAITKQFLKGLK	P97390_K450_M1	P97390	Vps45	H2KYN0_K439	_	_	H2KYN0_K439	_DAVAITK[GlyGly (K)]QFLK_.2;_DAVAITK[GlyGly (K)]QFLK_.3	KDAVAITKQFLKGLK	P97390_K450_M1	P97390	VPS45	H2KYN0_K439	P97390	Vps45	K450	VPS45_K450	3.22909	10.7042	3.96756	0.00245751	0.0326434	-1.47496	0.0714751	0.710833	Old / Young	TRUE
P97429_K28_M1	1.4518	11.2599	4.29081	0.00143039	0.00913461	-1.47552	0.188967	0.832649	Old / Young	TRUE	P97429	_AM[Oxidation (M)]K[GlyGly (K)]GLGTDEDAIIGILAYR_.3	QTLRKAMKGLGTDED	P97429_K28_M1	P97429	Anxa4	Q7JMT5_K163;Q27512_K205	_	_	Q7JMT5_K163;Q27512_K205	_AM[Oxidation (M)]K[GlyGly (K)]GLGTDEDAIIGILAYR_.3	QTLRKAMKGLGTDED	P97429_K28_M1	P97429	ANXA4	Q7JMT5_K163;Q27512_K205	P97429	Anxa4	K28	ANXA4_K28	0.550411	13.405	1.22619	0.247161	0.438307	-5.80927	0.654409	0.957459	Old / Young	TRUE
P97765_K258_M1	0.799276	15.5953	2.30604	0.0427321	0.119556	-4.90169	0.584532	0.938989	Old / Young	TRUE	P97765	_AAEAAASAYYNPGNPHNVYM[Oxidation (M)]PTSQPPPPPYYPPEDK[GlyGly (K)]K_.4;_AAEAAASAYYNPGNPHNVYMPTSQPPPPPYYPPEDK[GlyGly (K)]K_.4	PYYPPEDKKTQ____	P97765_K258_M1	P97765	Wbp2	_	_	_	_	_AAEAAASAYYNPGNPHNVYM[Oxidation (M)]PTSQPPPPPYYPPEDK[GlyGly (K)]K_.4;_AAEAAASAYYNPGNPHNVYMPTSQPPPPPYYPPEDK[GlyGly (K)]K_.4	PYYPPEDKKTQ____	P97765_K258_M1	P97765	WBP2	_	P97765	Wbp2	K258	WBP2_K258	2.06081	11.2362	2.36707	0.0385668	0.143658	-4.16598	0.31179	0.914699	Old / Young	TRUE
P99024_K58_M1	0.362128	16.4315	1.84449	0.0935926	0.20667	-5.63812	0.712542	0.949395	Old / Young	TRUE	P99024	_ISVYYNEATGGK[GlyGly (K)]YVPR_.3	YNEATGGKYVPRAIL	P99024_K58_M1	P99024	Tubb5	Q18817_K58	_	_	Q18817_K58	_ISVYYNEATGGK[GlyGly (K)]YVPR_.3	YNEATGGKYVPRAIL	P99024_K58_M1	P99024	TUBB5	Q18817_K58	P99024	Tubb5	K58	TUBB5_K58	-1.68564	8.43054	-1.24009	0.242189	0.433422	-5.79325	0.440584	0.938091	Old / Young	TRUE
Q00519_K905_M1	0.29741	13.7705	0.688412	0.506177	0.66097	-6.98975	0.93764	0.961071	Old / Young	TRUE	Q00519	_IC[Carbamidomethyl (C)]K[GlyGly (K)]TNLPSNTAFR_.3	RGTGRICKTNLPSNT	Q00519_K905_M1	Q00519	Xdh	O17892_K929	_	_	O17892_K929	_IC[Carbamidomethyl (C)]K[GlyGly (K)]TNLPSNTAFR_.3	RGTGRICKTNLPSNT	Q00519_K905_M1	Q00519	XDH	O17892_K929	Q00519	Xdh	K905	XDH_K905	1.63421	11.9001	2.93304	0.0143847	0.0795825	-3.21833	0.19664	0.871183	Old / Young	TRUE
Q00977_K116_M1	0.109666	13.2154	0.780961	0.452142	0.610731	-6.9193	0.966118	0.962175	Old / Young	FALSE	Q00977	_NEFK[GlyGly (K)]DIEEIK_.2;_NEFK[GlyGly (K)]DIEEIK_.3	GEIKNEFKDIEEIKT	Q00977_K116_M1	Q00977	Gjb2	_	_	_	_	_NEFK[GlyGly (K)]DIEEIK_.2;_NEFK[GlyGly (K)]DIEEIK_.3	GEIKNEFKDIEEIKT	Q00977_K116_M1	Q00977	GJB2	_	Q00977	Gjb2	K116	GJB2_K116	1.39219	10.9144	2.20539	0.0509653	0.169628	-4.42773	0.351557	0.923611	Old / Young	FALSE
Q00977_K122_M1	0.0690525	12.5406	0.332127	0.746355	0.847452	-7.18254	0.829069	0.956196	Old / Young	FALSE	Q00977	_DIEEIK[GlyGly (K)]TQK_.2	FKDIEEIKTQKVRIE	Q00977_K122_M1	Q00977	Gjb2	_	_	_	_	_DIEEIK[GlyGly (K)]TQK_.2	FKDIEEIKTQKVRIE	Q00977_K122_M1	Q00977	GJB2	_	Q00977	Gjb2	K122	GJB2_K122	0.0699971	12.7046	0.188079	0.854434	0.920707	-6.54389	0.947857	0.970237	Old / Young	FALSE
Q00993_K534_M1	0.603078	16.0724	2.7652	0.0191907	0.066839	-4.11936	0.468953	0.925079	Old / Young	FALSE	Q00993	_VALGK[GlyGly (K)]TLGEGEFGAVMEGQLNQDDSILK_.3;_VALGK[GlyGly (K)]TLGEGEFGAVM[Oxidation (M)]EGQLNQDDSILK_.3	RHKVALGKTLGEGEF	Q00993_K534_M1	Q00993	Axl	_	_	_	_	_VALGK[GlyGly (K)]TLGEGEFGAVMEGQLNQDDSILK_.3;_VALGK[GlyGly (K)]TLGEGEFGAVM[Oxidation (M)]EGQLNQDDSILK_.3	RHKVALGKTLGEGEF	Q00993_K534_M1	Q00993	AXL	_	Q00993	Axl	K534	AXL_K534	2.90227	9.07267	5.18725	0.000359934	0.0127847	0.437602	0.0161622	0.410322	Old / Young	FALSE
Q01768_K100_M1	0.0802766	16.0232	0.494916	0.630892	0.760135	-7.11039	0.878399	0.958555	Old / Young	TRUE	Q01768	_VM[Oxidation (M)]LGETNPADSK[GlyGly (K)]PGTIR_.3;_VMLGETNPADSK[GlyGly (K)]PGTIR_.3	ETNPADSKPGTIRGD	Q01768_K100_M1	Q01768	Nme2	A0A8S4QGP1_K510;A0A8S4QCJ3_K524;H8W3Y2_K1167;A0A8S4QDD1_K1169;A0A4V0IMZ6_K972;Q33BL4_K1153;A0A4V0IJR4_K974	_	_	A0A8S4QGP1_K510;A0A8S4QCJ3_K524;H8W3Y2_K1167;A0A8S4QDD1_K1169;A0A4V0IMZ6_K972;Q33BL4_K1153;A0A4V0IJR4_K974	_VM[Oxidation (M)]LGETNPADSK[GlyGly (K)]PGTIR_.3;_VMLGETNPADSK[GlyGly (K)]PGTIR_.3	ETNPADSKPGTIRGD	Q01768_K100_M1	Q01768	NME2	A0A8S4QGP1_K510;A0A8S4QCJ3_K524;H8W3Y2_K1167;A0A8S4QDD1_K1169;A0A4V0IMZ6_K972;Q33BL4_K1153;A0A4V0IJR4_K974	Q01768	Nme2	K100	NME2_K100	1.15144	16.101	2.98448	0.0131513	0.076139	-3.13094	0.187971	0.866038	Old / Young	TRUE
Q01768_K12_M1	-0.331353	17.1693	-1.9253	0.0818008	0.188338	-5.51441	0.276547	0.879248	Old / Young	TRUE	Q01768	_TFIAIK[GlyGly (K)]PDGVQR_.3;_TFIAIK[GlyGly (K)]PDGVQR_.2	ERTFIAIKPDGVQRG	Q01768_K12_M1	Q01768	Nme2	Q93576_K12	_	_	Q93576_K12	_TFIAIK[GlyGly (K)]PDGVQR_.3;_TFIAIK[GlyGly (K)]PDGVQR_.2	ERTFIAIKPDGVQRG	Q01768_K12_M1	Q01768	NME2	Q93576_K12	Q01768	Nme2	K12	NME2_K12	-0.242227	16.9646	-1.12169	0.28722	0.477553	-5.92537	0.476033	0.942436	Old / Young	TRUE
Q01768_K56_M1	0.301264	15.6147	1.08627	0.301763	0.465919	-6.63312	0.939827	0.961158	Old / Young	TRUE	Q01768	_QHYIDLK[GlyGly (K)]DRPFFPGLVK_.4;_QHYIDLK[GlyGly (K)]DRPFFPGLVK_.5	KQHYIDLKDRPFFPG	Q01768_K56_M1	Q01768	Nme2	Q93576_K56	_	_	Q93576_K56	_QHYIDLK[GlyGly (K)]DRPFFPGLVK_.4;_QHYIDLK[GlyGly (K)]DRPFFPGLVK_.5	KQHYIDLKDRPFFPG	Q01768_K56_M1	Q01768	NME2	Q93576_K56	Q01768	Nme2	K56	NME2_K56	0.65631	14.2564	1.86157	0.0911303	0.238209	-4.96056	0.446266	0.938831	Old / Young	TRUE
Q01853_K109_M1	-0.150729	14.9832	-0.893159	0.391862	0.5541	-6.8234	0.490624	0.928151	Old / Young	TRUE	Q01853	_LGDVISIQPC[Carbamidomethyl (C)]PDVK[GlyGly (K)]YGK_.3	IQPCPDVKYGKRIHV	Q01853_K109_M1	Q01853	Vcp	_	_	_	_	_LGDVISIQPC[Carbamidomethyl (C)]PDVK[GlyGly (K)]YGK_.3	IQPCPDVKYGKRIHV	Q01853_K109_M1	Q01853	VCP	_	Q01853	Vcp	K109	VCP_K109	0.128493	15.726	0.591702	0.566688	0.72424	-6.37789	0.893343	0.968478	Old / Young	TRUE
Q01853_K18_M1	0.119303	16.848	0.634945	0.539107	0.689074	-7.02676	0.921222	0.960405	Old / Young	TRUE	Q01853	_GDDLSTAILK[GlyGly (K)]QK_.3;_GDDLSTAILK[GlyGly (K)]QK_.2;_[Acetyl (Protein N-term)]ASGADSKGDDLSTAILK[GlyGly (K)]QK_.3	DLSTAILKQKNRPNR	Q01853_K18_M1	Q01853	Vcp	_	_	_	_	_GDDLSTAILK[GlyGly (K)]QK_.3;_GDDLSTAILK[GlyGly (K)]QK_.2;_[Acetyl (Protein N-term)]ASGADSKGDDLSTAILK[GlyGly (K)]QK_.3	DLSTAILKQKNRPNR	Q01853_K18_M1	Q01853	VCP	_	Q01853	Vcp	K18	VCP_K18	0.245537	19.1379	1.01468	0.33328	0.522429	-6.03581	0.731513	0.961772	Old / Young	TRUE
Q01853_K211_M1	0.200875	11.8027	0.449897	0.661967	0.783363	-7.13309	0.864701	0.957926	Old / Young	TRUE	Q01853	_K[GlyGly (K)]QLAQIK_.2	DDIGGCRKQLAQIKE	Q01853_K211_M1	Q01853	Vcp	_	_	_	_	_K[GlyGly (K)]QLAQIK_.2	DDIGGCRKQLAQIKE	Q01853_K211_M1	Q01853	VCP	_	Q01853	Vcp	K211	VCP_K211	-0.190122	11.3617	-0.51962	0.614206	0.760861	-6.41966	0.678034	0.95888	Old / Young	TRUE
Q01853_K217_M1	0.509971	17.726	1.29977	0.221598	0.380374	-6.38909	0.874474	0.958376	Old / Young	TRUE	Q01853	_QLAQIK[GlyGly (K)]EM[Oxidation (M)]VELPLR_.3;_QLAQIK[GlyGly (K)]EMVELPLR_.3	RKQLAQIKEMVELPL	Q01853_K217_M1	Q01853	Vcp	P91025_K196	_	_	P91025_K196	_QLAQIK[GlyGly (K)]EM[Oxidation (M)]VELPLR_.3;_QLAQIK[GlyGly (K)]EMVELPLR_.3	RKQLAQIKEMVELPL	Q01853_K217_M1	Q01853	VCP	P91025_K196	Q01853	Vcp	K217	VCP_K217	-0.123438	14.5911	-0.524177	0.611142	0.75882	-6.41718	0.676386	0.958784	Old / Young	TRUE
Q01853_K231_M1	0.0238714	17.2027	0.0761419	0.940743	0.967871	-7.23919	0.752912	0.951979	Old / Young	TRUE	Q01853	_HPALFK[GlyGly (K)]AIGVKPPR_.4;_HPALFK[GlyGly (K)]AIGVKPPR_.3	LRHPALFKAIGVKPP	Q01853_K231_M1	Q01853	Vcp	_	_	_	_	_HPALFK[GlyGly (K)]AIGVKPPR_.4;_HPALFK[GlyGly (K)]AIGVKPPR_.3	LRHPALFKAIGVKPP	Q01853_K231_M1	Q01853	VCP	_	Q01853	Vcp	K231	VCP_K231	0.0676647	15.9547	0.341004	0.739889	0.845362	-6.50073	0.991879	0.971521	Old / Young	TRUE
Q01853_K236_M1	0.0284455	16.9606	0.107881	0.916132	0.952468	-7.23601	0.762241	0.952538	Old / Young	TRUE	Q01853	_AIGVK[GlyGly (K)]PPR_.2	LFKAIGVKPPRGILL	Q01853_K236_M1	Q01853	Vcp	G5EFR8_K492	_	_	G5EFR8_K492	_AIGVK[GlyGly (K)]PPR_.2	LFKAIGVKPPRGILL	Q01853_K236_M1	Q01853	VCP	G5EFR8_K492	Q01853	Vcp	K236	VCP_K236	-0.459333	13.9929	-1.46471	0.172561	0.353317	-5.51678	0.37766	0.928514	Old / Young	TRUE
Q01853_K251_M1	0.244518	15.1792	1.14964	0.275904	0.438703	-6.56419	0.920367	0.96037	Old / Young	TRUE	Q01853	_GILLYGPPGTGK[GlyGly (K)]TLIAR_.3	YGPPGTGKTLIARAV	Q01853_K251_M1	Q01853	Vcp	P91025_K230	_	_	P91025_K230	_GILLYGPPGTGK[GlyGly (K)]TLIAR_.3	YGPPGTGKTLIARAV	Q01853_K251_M1	Q01853	VCP	P91025_K230	Q01853	Vcp	K251	VCP_K251	0.648047	13.3527	2.19364	0.0520028	0.171107	-4.44652	0.354568	0.924211	Old / Young	TRUE
Q01853_K336_M1	0.0901753	16.1777	0.532521	0.605495	0.740278	-7.08985	0.88987	0.959067	Old / Young	TRUE	Q01853	_IVSQLLTLMDGLK[GlyGly (K)]QR_.3;_IVSQLLTLM[Oxidation (M)]DGLK[GlyGly (K)]QR_.3	LTLMDGLKQRAHVIV	Q01853_K336_M1	Q01853	Vcp	_	_	_	_	_IVSQLLTLMDGLK[GlyGly (K)]QR_.3;_IVSQLLTLM[Oxidation (M)]DGLK[GlyGly (K)]QR_.3	LTLMDGLKQRAHVIV	Q01853_K336_M1	Q01853	VCP	_	Q01853	Vcp	K336	VCP_K336	-0.19502	13.3382	-0.839998	0.419798	0.601017	-6.19625	0.566319	0.951165	Old / Young	TRUE
Q01853_K486_M1	0.387138	16.101	2.3419	0.04016	0.114285	-4.84194	0.575048	0.938046	Old / Young	TRUE	Q01853	_ETVVEVPQVTWEDIGGLEDVK[GlyGly (K)]R_.3	IGGLEDVKRELQELV	Q01853_K486_M1	Q01853	Vcp	A6ZJ67_K11	_	_	A6ZJ67_K11	_ETVVEVPQVTWEDIGGLEDVK[GlyGly (K)]R_.3	IGGLEDVKRELQELV	Q01853_K486_M1	Q01853	VCP	A6ZJ67_K11	Q01853	Vcp	K486	VCP_K486	-1.57827	11.9948	-4.16176	0.00178564	0.0273385	-1.15709	0.026752	0.511931	Old / Young	TRUE
Q01853_K502_M1	0.590668	16.7743	2.75684	0.0194734	0.0675165	-4.13385	0.470937	0.925371	Old / Young	TRUE	Q01853	_ELQELVQYPVEHPDK[GlyGly (K)]FLK_.4;_ELQELVQYPVEHPDK[GlyGly (K)]FLK_.3	YPVEHPDKFLKFGMT	Q01853_K502_M1	Q01853	Vcp	_	_	_	_	_ELQELVQYPVEHPDK[GlyGly (K)]FLK_.4;_ELQELVQYPVEHPDK[GlyGly (K)]FLK_.3	YPVEHPDKFLKFGMT	Q01853_K502_M1	Q01853	VCP	_	Q01853	Vcp	K502	VCP_K502	-0.508166	16.2471	-2.3041	0.043002	0.15362	-4.26859	0.194613	0.870016	Old / Young	TRUE
Q01853_K505_M1	-0.0839418	16.9241	-0.550943	0.593247	0.731778	-7.07927	0.577464	0.938289	Old / Young	TRUE	Q01853	_FLK[GlyGly (K)]FGM[Oxidation (M)]TPSK_.2;_FLK[GlyGly (K)]FGMTPSK_.3;_FLK[GlyGly (K)]FGM[Oxidation (M)]TPSK_.3;_FLK[GlyGly (K)]FGMTPSK_.2	EHPDKFLKFGMTPSK	Q01853_K505_M1	Q01853	Vcp	G5EDB6_K312	_	_	G5EDB6_K312	_FLK[GlyGly (K)]FGM[Oxidation (M)]TPSK_.2;_FLK[GlyGly (K)]FGMTPSK_.3;_FLK[GlyGly (K)]FGM[Oxidation (M)]TPSK_.3;_FLK[GlyGly (K)]FGMTPSK_.2	EHPDKFLKFGMTPSK	Q01853_K505_M1	Q01853	VCP	G5EDB6_K312	Q01853	Vcp	K505	VCP_K505	0.0803023	16.2114	0.303477	0.76751	0.862472	-6.5136	0.993324	0.971561	Old / Young	TRUE
Q01853_K60_M1	1.50248	13.3666	1.98743	0.0736896	0.175272	-5.41759	0.671805	0.946491	Old / Young	TRUE	Q01853	_GDTVLLK[GlyGly (K)]GK_.2	RGDTVLLKGKKRREA	Q01853_K60_M1	Q01853	Vcp	_	_	_	_	_GDTVLLK[GlyGly (K)]GK_.2	RGDTVLLKGKKRREA	Q01853_K60_M1	Q01853	VCP	_	Q01853	Vcp	K60	VCP_K60	1.53643	11.8627	3.44115	0.00597036	0.0497663	-2.35525	0.123003	0.808809	Old / Young	TRUE
Q01853_K614_M1	-1.15027	12.0993	-1.95512	0.0778093	0.18216	-5.46812	0.271493	0.877276	Old / Young	TRUE	Q01853	_VINQILTEMDGMSTK[GlyGly (K)]K_.3	EMDGMSTKKNVFIIG	Q01853_K614_M1	Q01853	Vcp	_	_	_	_	_VINQILTEMDGMSTK[GlyGly (K)]K_.3	EMDGMSTKKNVFIIG	Q01853_K614_M1	Q01853	VCP	_	Q01853	Vcp	K614	VCP_K614	-0.304384	13.4789	-0.966097	0.35592	0.54559	-6.08298	0.524907	0.947515	Old / Young	TRUE
Q01853_K651_M1	0.373938	17.5033	1.51784	0.158689	0.299676	-6.10809	0.808599	0.955137	Old / Young	TRUE	Q01853	_LDQLIYIPLPDEK[GlyGly (K)]SR_.3;_LDQLIYIPLPDEK[GlyGly (K)]SR_.2	YIPLPDEKSRVAILK	Q01853_K651_M1	Q01853	Vcp	Q9TZ65_K328;Q8MXF1_K349	_	_	Q9TZ65_K328;Q8MXF1_K349	_LDQLIYIPLPDEK[GlyGly (K)]SR_.3;_LDQLIYIPLPDEK[GlyGly (K)]SR_.2	YIPLPDEKSRVAILK	Q01853_K651_M1	Q01853	VCP	Q9TZ65_K328;Q8MXF1_K349	Q01853	Vcp	K651	VCP_K651	-0.302833	16.6236	-1.20084	0.256444	0.447406	-5.83815	0.452164	0.939581	Old / Young	TRUE
Q01853_K658_M1	-0.0042684	20.6237	-0.029443	0.977066	0.987358	-7.24188	0.722142	0.950035	Old / Young	TRUE	Q01853	_VAILK[GlyGly (K)]ANLR_.2;_VAILK[GlyGly (K)]ANLR_.3	KSRVAILKANLRKSP	Q01853_K658_M1	Q01853	Vcp	A6ZJ67_K181	_	_	A6ZJ67_K181	_VAILK[GlyGly (K)]ANLR_.2;_VAILK[GlyGly (K)]ANLR_.3	KSRVAILKANLRKSP	Q01853_K658_M1	Q01853	VCP	A6ZJ67_K181	Q01853	Vcp	K658	VCP_K658	-0.625895	19.4821	-1.90888	0.0842308	0.227154	-4.88959	0.270579	0.902968	Old / Young	TRUE
Q01853_K668_M1	0.19577	16.7086	0.894066	0.391398	0.553916	-6.82258	0.999024	0.963375	Old / Young	TRUE	Q01853	_SPVAK[GlyGly (K)]DVDLEFLAK_.3;_SPVAK[GlyGly (K)]DVDLEFLAK_.2	LRKSPVAKDVDLEFL	Q01853_K668_M1	Q01853	Vcp	P91025_K374	_	_	P91025_K374	_SPVAK[GlyGly (K)]DVDLEFLAK_.3;_SPVAK[GlyGly (K)]DVDLEFLAK_.2	LRKSPVAKDVDLEFL	Q01853_K668_M1	Q01853	VCP	P91025_K374	Q01853	Vcp	K668	VCP_K668	-0.167994	16.5176	-0.668558	0.518339	0.68485	-6.3278	0.625016	0.955547	Old / Young	TRUE
Q01853_K754_M1	1.96301	16.4884	1.27802	0.22888	0.388746	-6.41544	0.881101	0.958676	Old / Young	TRUE	Q01853	_K[GlyGly (K)]YEM[Oxidation (M)]FAQTLQQSR_.3;_K[GlyGly (K)]YEMFAQTLQQSR_.3	VSDNDIRKYEMFAQT	Q01853_K754_M1	Q01853	Vcp	_	_	_	_	_K[GlyGly (K)]YEM[Oxidation (M)]FAQTLQQSR_.3;_K[GlyGly (K)]YEMFAQTLQQSR_.3	VSDNDIRKYEMFAQT	Q01853_K754_M1	Q01853	VCP	_	Q01853	Vcp	K754	VCP_K754	0.00686363	15.0207	0.0256176	0.980047	0.988743	-6.56252	0.884168	0.968162	Old / Young	TRUE
Q01853_K8_M1	0.148989	16.7822	0.809673	0.436164	0.596049	-6.89583	0.974963	0.962506	Old / Young	TRUE	Q01853	_[Acetyl (Protein N-term)]ASGADSK[GlyGly (K)]GDDLSTAILK_.2;_[Acetyl (Protein N-term)]ASGADSK[GlyGly (K)]GDDLSTAILK_.3	MASGADSKGDDLSTA	Q01853_K8_M1	Q01853	Vcp	_	_	_	_	_[Acetyl (Protein N-term)]ASGADSK[GlyGly (K)]GDDLSTAILK_.2;_[Acetyl (Protein N-term)]ASGADSK[GlyGly (K)]GDDLSTAILK_.3	MASGADSKGDDLSTA	Q01853_K8_M1	Q01853	VCP	_	Q01853	Vcp	K8	VCP_K8	0.15568	16.7323	0.565488	0.583734	0.736166	-6.39367	0.903596	0.968825	Old / Young	TRUE
Q02053_K465_M1	1.53545	14.2336	4.56073	0.000928105	0.00650427	-1.0265	0.15621	0.804419	Old / Young	TRUE	Q02053	_YDGQVAVFGSDFQEK[GlyGly (K)]LSK_.3	FGSDFQEKLSKQKYF	Q02053_K465_M1	Q02053	Uba1	_	_	_	_	_YDGQVAVFGSDFQEK[GlyGly (K)]LSK_.3	FGSDFQEKLSKQKYF	Q02053_K465_M1	Q02053	UBA1	_	Q02053	Uba1	K465	UBA1_K465	0.89595	8.22344	1.49435	0.164787	0.346672	-5.478	0.561798	0.950792	Old / Young	TRUE
Q02053_K528_M1	0.525425	16.9108	2.35525	0.0392418	0.111968	-4.81964	0.571538	0.937689	Old / Young	TRUE	Q02053	_LK[GlyGly (K)]SDTAAAAVR_.3	PWDVTKLKSDTAAAA	Q02053_K528_M1	Q02053	Uba1	Q27481_K577;C1P636_K576	_	_	Q27481_K577;C1P636_K576	_LK[GlyGly (K)]SDTAAAAVR_.3	PWDVTKLKSDTAAAA	Q02053_K528_M1	Q02053	UBA1	Q27481_K577;C1P636_K576	Q02053	Uba1	K528	UBA1_K528	-1.21781	12.9169	-3.91639	0.00267535	0.0339028	-1.55942	0.0362729	0.57031	Old / Young	TRUE
Q02053_K593_M1	0.699621	21.4487	2.25109	0.0469862	0.127813	-4.99269	0.599205	0.940394	Old / Young	TRUE	Q02053	_K[GlyGly (K)]PLLESGTLGTK_.3;_K[GlyGly (K)]PLLESGTLGTK_.2	RRCVYYRKPLLESGT	Q02053_K593_M1	Q02053	Uba1	_	_	_	_	_K[GlyGly (K)]PLLESGTLGTK_.3;_K[GlyGly (K)]PLLESGTLGTK_.2	RRCVYYRKPLLESGT	Q02053_K593_M1	Q02053	UBA1	_	Q02053	Uba1	K593	UBA1_K593	0.0929469	12.3977	0.304617	0.766665	0.862262	-6.51323	0.993774	0.971574	Old / Young	TRUE
Q02053_K604_M1	-0.125661	17.214	-0.784533	0.450133	0.608589	-6.91642	0.517408	0.931616	Old / Young	TRUE	Q02053	_PLLESGTLGTK[GlyGly (K)]GNVQVVIPFLTESYSSSQDPPEK_.4;_PLLESGTLGTK[GlyGly (K)]GNVQVVIPFLTESYSSSQDPPEK_.3	ESGTLGTKGNVQVVI	Q02053_K604_M1	Q02053	Uba1	Q27481_K653;C1P636_K652	_	_	Q27481_K653;C1P636_K652	_PLLESGTLGTK[GlyGly (K)]GNVQVVIPFLTESYSSSQDPPEK_.4;_PLLESGTLGTK[GlyGly (K)]GNVQVVIPFLTESYSSSQDPPEK_.3	ESGTLGTKGNVQVVI	Q02053_K604_M1	Q02053	UBA1	Q27481_K653;C1P636_K652	Q02053	Uba1	K604	UBA1_K604	-1.20387	16.3067	-4.92892	0.000531351	0.0149857	0.0503009	0.00947964	0.337074	Old / Young	TRUE
Q02053_K627_M1	1.23755	21.048	2.6137	0.0250146	0.0810214	-4.38097	0.505635	0.930135	Old / Young	TRUE	Q02053	_GNVQVVIPFLTESYSSSQDPPEK[GlyGly (K)]SIPIC[Carbamidomethyl (C)]TLK_.3;_GNVQVVIPFLTESYSSSQDPPEK[GlyGly (K)]SIPIC[Carbamidomethyl (C)]TLK_.4	SSQDPPEKSIPICTL	Q02053_K627_M1	Q02053	Uba1	Q27481_K676;C1P636_K675	_	_	Q27481_K676;C1P636_K675	_GNVQVVIPFLTESYSSSQDPPEK[GlyGly (K)]SIPIC[Carbamidomethyl (C)]TLK_.3;_GNVQVVIPFLTESYSSSQDPPEK[GlyGly (K)]SIPIC[Carbamidomethyl (C)]TLK_.4	SSQDPPEKSIPICTL	Q02053_K627_M1	Q02053	UBA1	Q27481_K676;C1P636_K675	Q02053	Uba1	K627	UBA1_K627	-1.01201	11.9553	-1.7214	0.114735	0.278919	-5.16551	0.312937	0.914986	Old / Young	TRUE
Q02053_K635_M1	1.13595	22.6626	3.43646	0.00597228	0.0277229	-2.94505	0.325341	0.895465	Old / Young	TRUE	Q02053	_SIPIC[Carbamidomethyl (C)]TLK[GlyGly (K)]NFPNAIEHTLQWAR_.4;_SIPIC[Carbamidomethyl (C)]TLK[GlyGly (K)]NFPNAIEHTLQWAR_.3	SIPICTLKNFPNAIE	Q02053_K635_M1	Q02053	Uba1	Q27481_K684;C1P636_K683	_	_	Q27481_K684;C1P636_K683	_SIPIC[Carbamidomethyl (C)]TLK[GlyGly (K)]NFPNAIEHTLQWAR_.4;_SIPIC[Carbamidomethyl (C)]TLK[GlyGly (K)]NFPNAIEHTLQWAR_.3	SIPICTLKNFPNAIE	Q02053_K635_M1	Q02053	UBA1	Q27481_K684;C1P636_K683	Q02053	Uba1	K635	UBA1_K635	-0.452975	13.4367	-1.5073	0.161487	0.342883	-5.4609	0.366383	0.926475	Old / Young	TRUE
Q02053_K657_M1	0.610845	15.6242	3.0231	0.0122257	0.0483132	-3.66954	0.410037	0.915227	Old / Young	TRUE	Q02053	_DEFEGLFK[GlyGly (K)]QPAENVNQYLTDSK_.3	DEFEGLFKQPAENVN	Q02053_K657_M1	Q02053	Uba1	A0A2C9C393_K74;A0A2C9C2Z9_K74;A0A2C9C391_K60;A0A2C9C329_K60	_	_	A0A2C9C393_K74;A0A2C9C2Z9_K74;A0A2C9C391_K60;A0A2C9C329_K60	_DEFEGLFK[GlyGly (K)]QPAENVNQYLTDSK_.3	DEFEGLFKQPAENVN	Q02053_K657_M1	Q02053	UBA1	A0A2C9C393_K74;A0A2C9C2Z9_K74;A0A2C9C391_K60;A0A2C9C329_K60	Q02053	Uba1	K657	UBA1_K657	-1.77033	6.36641	-1.27956	0.228504	0.419334	-5.74702	0.42911	0.936541	Old / Young	TRUE
Q02053_K671_M1	0.346104	15.9607	2.06796	0.0642963	0.159889	-5.29008	0.649263	0.944736	Old / Young	TRUE	Q02053	_QPAENVNQYLTDSK[GlyGly (K)]FVER_.3	NQYLTDSKFVERTLR	Q02053_K671_M1	Q02053	Uba1	_	_	_	_	_QPAENVNQYLTDSK[GlyGly (K)]FVER_.3	NQYLTDSKFVERTLR	Q02053_K671_M1	Q02053	UBA1	_	Q02053	Uba1	K671	UBA1_K671	-0.301183	12.7292	-0.674158	0.514913	0.682006	-6.32393	0.623057	0.955414	Old / Young	TRUE
Q02053_K802_M1	0.292841	17.4856	1.66317	0.125919	0.25366	-5.9055	0.765409	0.952726	Old / Young	TRUE	Q02053	_AAVASLLQSVQVPEFTPK[GlyGly (K)]SGVK_.3	QVPEFTPKSGVKIHV	Q02053_K802_M1	Q02053	Uba1	Q27481_K852;C1P636_K851	_	_	Q27481_K852;C1P636_K851	_AAVASLLQSVQVPEFTPK[GlyGly (K)]SGVK_.3	QVPEFTPKSGVKIHV	Q02053_K802_M1	Q02053	UBA1	Q27481_K852;C1P636_K851	Q02053	Uba1	K802	UBA1_K802	-0.962446	13.2488	-3.57147	0.00477965	0.0447746	-2.13527	0.0544308	0.651812	Old / Young	TRUE
Q02053_K838_M1	0.444983	15.0069	2.23321	0.0484564	0.130741	-5.02213	0.604015	0.940841	Old / Young	TRUE	Q02053	_ATLPSPDK[GlyGly (K)]LPGFK_.3	ATLPSPDKLPGFKMY	Q02053_K838_M1	Q02053	Uba1	_	_	_	_	_ATLPSPDK[GlyGly (K)]LPGFK_.3	ATLPSPDKLPGFKMY	Q02053_K838_M1	Q02053	UBA1	_	Q02053	Uba1	K838	UBA1_K838	-1.30043	11.0508	-2.66557	0.0229429	0.10381	-3.67042	0.140027	0.828057	Old / Young	TRUE
Q05793_K106_M1	0.2855	12.0563	0.520383	0.613635	0.747258	-7.09664	0.886165	0.958903	Old / Young	TRUE	Q05793	_SIEYSPQLEDASAK[GlyGly (K)]EFR_.3	QLEDASAKEFREVSE	Q05793_K106_M1	Q05793	Hspg2	_	_	_	_	_SIEYSPQLEDASAK[GlyGly (K)]EFR_.3	QLEDASAKEFREVSE	Q05793_K106_M1	Q05793	HSPG2	_	Q05793	Hspg2	K106	HSPG2_K106	1.19702	7.97972	1.67561	0.123573	0.293837	-5.23059	0.503017	0.945355	Old / Young	TRUE
Q07076_K174_M1	-0.842044	11.7516	-1.37715	0.197227	0.34952	-6.29279	0.380857	0.909321	Old / Young	TRUE	Q07076	_AMK[GlyGly (K)]GFGTDEQAIVDVVSNR_.3	EILRKAMKGFGTDEQ	Q07076_K174_M1	Q07076	Anxa7	Q7JMT5_K163;Q27512_K205	_	_	Q7JMT5_K163;Q27512_K205	_AMK[GlyGly (K)]GFGTDEQAIVDVVSNR_.3	EILRKAMKGFGTDEQ	Q07076_K174_M1	Q07076	ANXA7	Q7JMT5_K163;Q27512_K205	Q07076	Anxa7	K174	ANXA7_K174	0.252278	12.825	0.799069	0.442114	0.619489	-6.23007	0.813	0.965471	Old / Young	TRUE
Q2TBE6_K240_M1	-0.254066	13.5632	-1.41261	0.186832	0.336626	-6.24737	0.373456	0.90769	Old / Young	TRUE	Q2TBE6	_LALEK[GlyGly (K)]VPK_.2	GKRLALEKVPKVGQR	Q2TBE6_K240_M1	Q2TBE6	Pi4k2a	_	_	_	_	_LALEK[GlyGly (K)]VPK_.2	GKRLALEKVPKVGQR	Q2TBE6_K240_M1	Q2TBE6	PI4K2A	_	Q2TBE6	Pi4k2a	K240	PI4K2A_K240	-0.302641	12.8139	-0.983697	0.347592	0.537657	-6.06611	0.519253	0.946973	Old / Young	TRUE
Q3TB48_K109_M1	0.401799	14.0947	1.73103	0.112794	0.235632	-5.8072	0.745479	0.951523	Old / Young	FALSE	Q3TB48	_AEK[GlyGly (K)]RPILSVQR_.3	DNYERAEKRPILSVQ	Q3TB48_K109_M1	Q3TB48	Tmem104	_	_	_	_	_AEK[GlyGly (K)]RPILSVQR_.3	DNYERAEKRPILSVQ	Q3TB48_K109_M1	Q3TB48	TMEM104	_	Q3TB48	Tmem104	K109	TMEM104_K109	1.2482	11.7983	3.35786	0.00688785	0.0543923	-2.49633	0.133322	0.820958	Old / Young	FALSE
Q3TDN2_K367_M1	-0.337949	14.0613	-1.24817	0.23919	0.399916	-6.45107	0.408529	0.914941	Old / Young	TRUE	Q3TDN2	_IIFK[GlyGly (K)]LPNDSR_.3	ESVKIIFKLPNDSRV	Q3TDN2_K367_M1	Q3TDN2	Faf2	A0A2C9C330_K1571;A0A2C9C2V5_K1098;A0A2C9C2S8_K1571;A0A2C9C2G8_K1120;A0A2C9C365_K1593;A0A2C9C2V3_K1120	_	_	A0A2C9C330_K1571;A0A2C9C2V5_K1098;A0A2C9C2S8_K1571;A0A2C9C2G8_K1120;A0A2C9C365_K1593;A0A2C9C2V3_K1120	_IIFK[GlyGly (K)]LPNDSR_.3	ESVKIIFKLPNDSRV	Q3TDN2_K367_M1	Q3TDN2	FAF2	A0A2C9C330_K1571;A0A2C9C2V5_K1098;A0A2C9C2S8_K1571;A0A2C9C2G8_K1120;A0A2C9C365_K1593;A0A2C9C2V3_K1120	Q3TDN2	Faf2	K367	FAF2_K367	0.300412	11.7131	0.664461	0.520853	0.68541	-6.33061	0.864983	0.967479	Old / Young	TRUE
Q3THG9_K376_M1	-0.331502	13.9549	-1.29116	0.224459	0.383911	-6.39956	0.399176	0.913121	Old / Young	TRUE	Q3THG9	_VAEVLEGK[GlyGly (K)]GAGK_.3;_VAEVLEGK[GlyGly (K)]GAGK_.2	VAEVLEGKGAGKKGR	Q3THG9_K376_M1	Q3THG9	Aarsd1	_	_	_	_	_VAEVLEGK[GlyGly (K)]GAGK_.3;_VAEVLEGK[GlyGly (K)]GAGK_.2	VAEVLEGKGAGKKGR	Q3THG9_K376_M1	Q3THG9	AARSD1	_	Q3THG9	Aarsd1	K376	AARSD1_K376	0.33448	9.08143	0.338819	0.741487	0.845933	-6.50152	0.99274	0.971545	Old / Young	TRUE
Q3THK7_K182_M1	-0.245993	15.6683	-1.68761	0.121042	0.246713	-5.87035	0.319118	0.893643	Old / Young	TRUE	Q3THK7	_SGNIVAGIANESK[GlyGly (K)]K_.2;_SGNIVAGIANESK[GlyGly (K)]K_.3	AGIANESKKLYGVQF	Q3THK7_K182_M1	Q3THK7	Gmps	_	_	_	_	_SGNIVAGIANESK[GlyGly (K)]K_.2;_SGNIVAGIANESK[GlyGly (K)]K_.3	AGIANESKKLYGVQF	Q3THK7_K182_M1	Q3THK7	GMPS	_	Q3THK7	Gmps	K182	GMPS_K182	-0.0204756	13.6414	-0.0849341	0.933926	0.96373	-6.55899	0.841228	0.966591	Old / Young	TRUE
Q3THS6_K351_M1	-0.0259986	15.5197	-0.107486	0.916438	0.952468	-7.23606	0.699681	0.948513	Old / Young	TRUE	Q3THS6	_K[GlyGly (K)]NFDLRPGVIVR_.3;_K[GlyGly (K)]NFDLRPGVIVR_.4	ELLEIVKKNFDLRPG	Q3THS6_K351_M1	Q3THS6	Mat2a	_	_	_	_	_K[GlyGly (K)]NFDLRPGVIVR_.3;_K[GlyGly (K)]NFDLRPGVIVR_.4	ELLEIVKKNFDLRPG	Q3THS6_K351_M1	Q3THS6	MAT2A	_	Q3THS6	Mat2a	K351	MAT2A_K351	0.645226	12.9741	1.20648	0.254357	0.445836	-5.83177	0.661457	0.957893	Old / Young	TRUE
Q3TXS7_K302_M1	0.426723	14.0002	1.87206	0.0894034	0.199873	-5.59621	0.704616	0.948855	Old / Young	TRUE	Q3TXS7	_DSDPM[Oxidation (M)]ETEEK[GlyGly (K)]TASAVAGK_.3;_DSDPMETEEK[GlyGly (K)]TASAVAGK_.3	DPMETEEKTASAVAG	Q3TXS7_K302_M1	Q3TXS7	Psmd1	_	_	_	_	_DSDPM[Oxidation (M)]ETEEK[GlyGly (K)]TASAVAGK_.3;_DSDPMETEEK[GlyGly (K)]TASAVAGK_.3	DPMETEEKTASAVAG	Q3TXS7_K302_M1	Q3TXS7	PSMD1	_	Q3TXS7	Psmd1	K302	PSMD1_K302	0.480164	12.9834	1.31506	0.216743	0.408493	-5.70456	0.623028	0.955412	Old / Young	TRUE
Q3TXS7_K310_M1	-0.0671672	15.5246	-0.377565	0.713304	0.823792	-7.16518	0.624061	0.942632	Old / Young	TRUE	Q3TXS7	_TASAVAGK[GlyGly (K)]TPDASPEPK_.3;_TASAVAGK[GlyGly (K)]TPDASPEPK_.2	TASAVAGKTPDASPE	Q3TXS7_K310_M1	Q3TXS7	Psmd1	_	_	_	_	_TASAVAGK[GlyGly (K)]TPDASPEPK_.3;_TASAVAGK[GlyGly (K)]TPDASPEPK_.2	TASAVAGKTPDASPE	Q3TXS7_K310_M1	Q3TXS7	PSMD1	_	Q3TXS7	Psmd1	K310	PSMD1_K310	-0.350882	15.4969	-1.74797	0.109873	0.271856	-5.1273	0.306682	0.913402	Old / Young	TRUE
Q3TXS7_K720_M1	0.228235	11.2872	0.822045	0.429395	0.590162	-6.88549	0.978776	0.962646	Old / Young	TRUE	Q3TXS7	_VINDK[GlyGly (K)]HDDVM[Oxidation (M)]AK_.3	YSKVINDKHDDVMAK	Q3TXS7_K720_M1	Q3TXS7	Psmd1	_	_	_	_	_VINDK[GlyGly (K)]HDDVM[Oxidation (M)]AK_.3	YSKVINDKHDDVMAK	Q3TXS7_K720_M1	Q3TXS7	PSMD1	_	Q3TXS7	Psmd1	K720	PSMD1_K720	-0.831211	8.84573	-1.2029	0.25568	0.446488	-5.83583	0.451552	0.939504	Old / Young	TRUE
Q3U1J4_K1121_M1	-0.139953	18.2104	-0.906218	0.385224	0.549212	-6.81152	0.487455	0.927717	Old / Young	TRUE	Q3U1J4	_MQEVVANLQYDDGSGMK[GlyGly (K)]R_.3;_M[Oxidation (M)]QEVVANLQYDDGSGMK[GlyGly (K)]R_.3;_MQEVVANLQYDDGSGM[Oxidation (M)]K[GlyGly (K)]R_.3;_M[Oxidation (M)]QEVVANLQYDDGSGM[Oxidation (M)]K[GlyGly (K)]R_.3	YDDGSGMKREATADD	Q3U1J4_K1121_M1	Q3U1J4	Ddb1	_	_	_	_	_MQEVVANLQYDDGSGMK[GlyGly (K)]R_.3;_M[Oxidation (M)]QEVVANLQYDDGSGMK[GlyGly (K)]R_.3;_MQEVVANLQYDDGSGM[Oxidation (M)]K[GlyGly (K)]R_.3;_M[Oxidation (M)]QEVVANLQYDDGSGM[Oxidation (M)]K[GlyGly (K)]R_.3	YDDGSGMKREATADD	Q3U1J4_K1121_M1	Q3U1J4	DDB1	_	Q3U1J4	Ddb1	K1121	DDB1_K1121	-0.325347	12.8798	-0.790419	0.44693	0.624458	-6.23703	0.58302	0.952498	Old / Young	TRUE
Q3U7R1_K339_M1	-1.89784	11.7578	-1.44274	0.178367	0.325724	-6.20816	0.367236	0.906273	Old / Young	TRUE	Q3U7R1	_YVK[GlyGly (K)]GLIEGK_.2	SSKDKYVKGLIEGKS	Q3U7R1_K339_M1	Q3U7R1	Esyt1	_	_	_	_	_YVK[GlyGly (K)]GLIEGK_.2	SSKDKYVKGLIEGKS	Q3U7R1_K339_M1	Q3U7R1	ESYT1	_	Q3U7R1	Esyt1	K339	ESYT1_K339	3.13849	11.2261	5.31464	0.000298082	0.0118947	0.62482	0.0135799	0.385772	Old / Young	TRUE
Q3UH60_K47_M1	-0.0288315	12.3807	-0.0740304	0.942383	0.968823	-7.23937	0.709278	0.949174	Old / Young	TRUE	Q3UH60	_SK[GlyGly (K)]LLSPYSPQTQETDSIGQK_.3	GYEKKRSKLLSPYSP	Q3UH60_K47_M1	Q3UH60	Dip2b	_	_	_	_	_SK[GlyGly (K)]LLSPYSPQTQETDSIGQK_.3	GYEKKRSKLLSPYSP	Q3UH60_K47_M1	Q3UH60	DIP2B	_	Q3UH60	Dip2b	K47	DIP2B_K47	1.52526	9.18249	2.07656	0.063505	0.192258	-4.6317	0.385447	0.929857	Old / Young	FALSE
Q3UM45_K336_M1	0.844862	12.5017	4.61484	0.000852051	0.00603001	-0.937574	0.150196	0.798169	Old / Young	TRUE	Q3UM45	_NPLQK[GlyGly (K)]DPQYR_.3	LERNPLQKDPQYRRK	Q3UM45_K336_M1	Q3UM45	Ppp1r7	K8F807_K419	_	_	K8F807_K419	_NPLQK[GlyGly (K)]DPQYR_.3	LERNPLQKDPQYRRK	Q3UM45_K336_M1	Q3UM45	PPP1R7	K8F807_K419	Q3UM45	Ppp1r7	K336	PPP1R7_K336	1.05978	10.5288	1.56304	0.147932	0.324878	-5.38626	0.539137	0.948829	Old / Young	TRUE
Q3UMB9_K1089_M1	0.419026	10.5911	1.21001	0.252914	0.414357	-6.49571	0.901872	0.95959	Old / Young	TRUE	Q3UMB9	_AVAK[GlyGly (K)]QQNVQSTSQDEK_.3	KEIRAVAKQQNVQST	Q3UMB9_K1089_M1	Q3UMB9	Washc4	Q19461_K330	_	_	Q19461_K330	_AVAK[GlyGly (K)]QQNVQSTSQDEK_.3	KEIRAVAKQQNVQST	Q3UMB9_K1089_M1	Q3UMB9	WASHC4	Q19461_K330	Q3UMB9	Washc4	K1089	WASHC4_K1089	1.01728	7.76378	2.3815	0.0376143	0.141242	-4.14233	0.308389	0.91384	Old / Young	FALSE
Q3UPL0_K728_M1	0.390986	14.3543	2.16656	0.0543348	0.141303	-5.13113	0.622094	0.942461	Old / Young	TRUE	Q3UPL0	_K[GlyGly (K)]AVQLTQALDTNTVGALLAEK_.3	EKVVILRKAVQLTQA	Q3UPL0_K728_M1	Q3UPL0	Sec31a	_	_	_	_	_K[GlyGly (K)]AVQLTQALDTNTVGALLAEK_.3	EKVVILRKAVQLTQA	Q3UPL0_K728_M1	Q3UPL0	SEC31A	_	Q3UPL0	Sec31a	K728	SEC31A_K728	-0.0307929	7.28068	-0.0826244	0.935719	0.964509	-6.5592	0.842121	0.966625	Old / Young	TRUE
Q3V209_K199_M1	-0.25894	14.8126	-1.54441	0.15219	0.290325	-6.0719	0.346733	0.901278	Old / Young	FALSE	Q3V209	_FLNDTEELAVARPEDTVGTLK[GlyGly (K)]SK_.4;_FLNDTEELAVARPEDTVGTLK[GlyGly (K)]SK_.3	EDTVGTLKSKYFPGQ	Q3V209_K199_M1	Q3V209	Tmub2	_	_	_	_	_FLNDTEELAVARPEDTVGTLK[GlyGly (K)]SK_.4;_FLNDTEELAVARPEDTVGTLK[GlyGly (K)]SK_.3	EDTVGTLKSKYFPGQ	Q3V209_K199_M1	Q3V209	TMUB2	_	Q3V209	Tmub2	K199	TMUB2_K199	-0.0486566	14.9374	-0.183705	0.857777	0.921481	-6.54476	0.803255	0.965067	Old / Young	FALSE
Q5SRX1_K400_M1	0.197281	18.8067	0.562566	0.585587	0.725181	-7.07242	0.899051	0.959468	Old / Young	TRUE	Q5SRX1	_K[GlyGly (K)]TVTYEDPQAVGGLASALDNR_.3;_K[GlyGly (K)]TVTYEDPQAVGGLASALDNRK_.4;_K[GlyGly (K)]TVTYEDPQAVGGLASALDNRK_.3	NSLAEQRKTVTYEDP	Q5SRX1_K400_M1	Q5SRX1	Tom1l2	_	_	_	_	_K[GlyGly (K)]TVTYEDPQAVGGLASALDNR_.3;_K[GlyGly (K)]TVTYEDPQAVGGLASALDNRK_.4;_K[GlyGly (K)]TVTYEDPQAVGGLASALDNRK_.3	NSLAEQRKTVTYEDP	Q5SRX1_K400_M1	Q5SRX1	TOM1L2	_	Q5SRX1	Tom1l2	K400	TOM1L2_K400	1.21192	10.2631	2.07122	0.0640839	0.193078	-4.64006	0.386895	0.930101	Old / Young	FALSE
Q5SRX1_K447_M1	0.605887	14.7371	3.67448	0.00397804	0.0199754	-2.52997	0.282148	0.881361	Old / Young	TRUE	Q5SRX1	_TDLK[GlyGly (K)]GDDLEEGVTSEEFDK_.3	VWLRTDLKGDDLEEG	Q5SRX1_K447_M1	Q5SRX1	Tom1l2	_	_	_	_	_TDLK[GlyGly (K)]GDDLEEGVTSEEFDK_.3	VWLRTDLKGDDLEEG	Q5SRX1_K447_M1	Q5SRX1	TOM1L2	_	Q5SRX1	Tom1l2	K447	TOM1L2_K447	2.52146	10.4755	5.60987	0.000194272	0.00978004	1.04905	0.00894658	0.329581	Old / Young	FALSE	TOM1L2_K447
Q60605_K50_M1	0.444059	14.8392	3.14781	0.0098382	0.0407596	-3.45096	0.383199	0.909825	Old / Young	TRUE	Q60605	_ALGQNPTNAEVLK[GlyGly (K)]VLGNPK_.3	PTNAEVLKVLGNPKS	Q60605_K50_M1	Q60605	Myl6	_	_	_	_	_ALGQNPTNAEVLK[GlyGly (K)]VLGNPK_.3	PTNAEVLKVLGNPKS	Q60605_K50_M1	Q60605	MYL6	_	Q60605	Myl6	K50	MYL6_K50	-0.851887	13.8599	-2.9828	0.0131897	0.0762322	-3.13379	0.10258	0.779152	Old / Young	TRUE
Q60605_K81_M1	1.4338	13.583	5.9546	0.000117084	0.00125112	1.13661	0.0504073	0.570302	Old / Young	TRUE	Q60605	_NK[GlyGly (K)]DQGTYEDYVEGLR_.3	LQTVAKNKDQGTYED	Q60605_K81_M1	Q60605	Myl6	A0A0K3AVX0_K42	_	_	A0A0K3AVX0_K42	_NK[GlyGly (K)]DQGTYEDYVEGLR_.3	LQTVAKNKDQGTYED	Q60605_K81_M1	Q60605	MYL6	A0A0K3AVX0_K42	Q60605	Myl6	K81	MYL6_K81	-0.819697	13.436	-2.81712	0.0176093	0.0890196	-3.41485	0.121001	0.806259	Old / Young	TRUE
Q60766_K305_M1	0.643778	10.909	2.36531	0.0385629	0.110588	-4.80279	0.568898	0.937418	Old / Young	TRUE	Q60766	_DDDNM[Oxidation (M)]GEC[Carbamidomethyl (C)]LK[GlyGly (K)]VYR_.3	DNMGECLKVYRLIFG	Q60766_K305_M1	Q60766	Irgm1	Q9XW27_K388	_	_	Q9XW27_K388	_DDDNM[Oxidation (M)]GEC[Carbamidomethyl (C)]LK[GlyGly (K)]VYR_.3	DNMGECLKVYRLIFG	Q60766_K305_M1	Q60766	IRGM1	Q9XW27_K388	Q60766	Irgm1	K305	IRGM1_K305	2.3993	8.69896	2.76642	0.0192389	0.0942838	-3.50054	0.226725	0.886333	Old / Young	TRUE
Q60864_K123_M1	1.22122	12.9338	2.07521	0.0635078	0.158935	-5.27848	0.647247	0.944573	Old / Young	TRUE	Q60864	_K[GlyGly (K)]FMNPFNLPNLYQK_.3	EARLAERKFMNPFNL	Q60864_K123_M1	Q60864	Stip1	Q2L6Y4_K103	_	_	Q2L6Y4_K103	_K[GlyGly (K)]FMNPFNLPNLYQK_.3	EARLAERKFMNPFNL	Q60864_K123_M1	Q60864	STIP1	Q2L6Y4_K103	Q60864	Stip1	K123	STIP1_K123	1.19479	17.2298	1.14041	0.279694	0.469969	-5.90516	0.685293	0.959298	Old / Young	TRUE
Q60864_K162_M1	1.53086	14.3527	8.47636	5.26395e-06	0.000123502	4.38279	0.00338048	0.0817326	Old / Young	TRUE	Q60864	_ELIEQLQNK[GlyGly (K)]PSDLGTK_.3	LIEQLQNKPSDLGTK	Q60864_K162_M1	Q60864	Stip1	_	_	_	_	_ELIEQLQNK[GlyGly (K)]PSDLGTK_.3	LIEQLQNKPSDLGTK	Q60864_K162_M1	Q60864	STIP1	_	Q60864	Stip1	K162	STIP1_K162	-0.400571	16.5617	-1.54669	0.151802	0.329519	-5.40833	0.356146	0.924521	Old / Young	TRUE
Q60864_K530_M1	1.64338	12.0693	7.81145	1.11092e-05	0.000208682	3.6034	0.00749679	0.16485	Old / Young	TRUE	Q60864	_NPVIAQK[GlyGly (K)]IQK_.2	KNPVIAQKIQKLMDV	Q60864_K530_M1	Q60864	Stip1	_	_	_	_	_NPVIAQK[GlyGly (K)]IQK_.2	KNPVIAQKIQKLMDV	Q60864_K530_M1	Q60864	STIP1	_	Q60864	Stip1	K530	STIP1_K530	-0.0215406	12.7738	-0.0556452	0.956679	0.975667	-6.5612	0.852564	0.967021	Old / Young	TRUE
Q60902_K846_M1	-0.208973	15.9205	-1.33357	0.210661	0.366261	-6.34751	0.390075	0.911274	Old / Young	TRUE	Q60902	_DPFAPSSSAK[GlyGly (K)]PPK_.3;_DPFAPSSSAK[GlyGly (K)]PPK_.2	FAPSSSAKPPKTSSS	Q60902_K846_M1	Q60902	Eps15l1	_	_	_	_	_DPFAPSSSAK[GlyGly (K)]PPK_.3;_DPFAPSSSAK[GlyGly (K)]PPK_.2	FAPSSSAKPPKTSSS	Q60902_K846_M1	Q60902	EPS15L1	_	Q60902	Eps15l1	K846	EPS15L1_K846	0.461795	12.4267	1.16631	0.269535	0.460185	-5.87676	0.67591	0.958757	Old / Young	TRUE
Q60932_K122_M1	-0.0704528	17.4482	-0.516111	0.616513	0.749503	-7.09899	0.586693	0.939201	Old / Young	TRUE	Q60932	_LTFDSSFSPNTGK[GlyGly (K)]K_.3;_LTFDSSFSPNTGK[GlyGly (K)]K_.2	SFSPNTGKKNAKIKT	Q60932_K122_M1	Q60932	Vdac1	_	_	_	_	_LTFDSSFSPNTGK[GlyGly (K)]K_.3;_LTFDSSFSPNTGK[GlyGly (K)]K_.2	SFSPNTGKKNAKIKT	Q60932_K122_M1	Q60932	VDAC1	_	Q60932	Vdac1	K122	VDAC1_K122	2.7906	11.5801	4.20707	0.00165855	0.0264733	-1.08356	0.0547546	0.653157	Old / Young	TRUE
Q60932_K33_M1	-0.352117	18.113	-1.81804	0.0977814	0.212442	-5.67805	0.295254	0.886026	Old / Young	TRUE	Q60932	_DVFTK[GlyGly (K)]GYGFGLIK_.3;_DVFTK[GlyGly (K)]GYGFGLIK_.2	SARDVFTKGYGFGLI	Q60932_K33_M1	Q60932	Vdac1	Q4PIU9_K42;Q53U87_K42	_	_	Q4PIU9_K42;Q53U87_K42	_DVFTK[GlyGly (K)]GYGFGLIK_.3;_DVFTK[GlyGly (K)]GYGFGLIK_.2	SARDVFTKGYGFGLI	Q60932_K33_M1	Q60932	VDAC1	Q4PIU9_K42;Q53U87_K42	Q60932	Vdac1	K33	VDAC1_K33	0.216305	10.7871	0.323937	0.752405	0.853166	-6.50677	0.998608	0.971707	Old / Young	TRUE
Q60961_K224_M1	0.81973	17.985	4.30802	0.00139108	0.00890992	-1.44664	0.186738	0.830989	Old / Young	FALSE	Q60961	_IPEK[GlyGly (K)]EPPPPYLPA_.2	MAVKIPEKEPPPPYL	Q60961_K224_M1	Q60961	Laptm4a	_	_	_	_	_IPEK[GlyGly (K)]EPPPPYLPA_.2	MAVKIPEKEPPPPYL	Q60961_K224_M1	Q60961	LAPTM4A	_	Q60961	Laptm4a	K224	LAPTM4A_K224	-0.0447531	15.9476	-0.132816	0.896873	0.941744	-6.5534	0.822768	0.965867	Old / Young	FALSE
Q61074_K336_M1	0.0757829	10.9154	0.255264	0.80347	0.887094	-7.20695	0.805996	0.954999	Old / Young	TRUE	Q61074	_GK[GlyGly (K)]QLIVANAGDSR_.3	VVALIRGKQLIVANA	Q61074_K336_M1	Q61074	Ppm1g	_	_	_	_	_GK[GlyGly (K)]QLIVANAGDSR_.3	VVALIRGKQLIVANA	Q61074_K336_M1	Q61074	PPM1G	_	Q61074	Ppm1g	K336	PPM1G_K336	0.514538	9.61648	1.05355	0.315947	0.505596	-5.99672	0.71711	0.961034	Old / Young	TRUE
Q61194_K11_M1	-0.00869971	13.0108	-0.0395778	0.969175	0.983297	-7.2415	0.719211	0.949841	Old / Young	TRUE	Q61194	_[Acetyl (Protein N-term)]AQISNNSEFK[GlyGly (K)]QC[Carbamidomethyl (C)]SSSHPEPIR_.3	ISNNSEFKQCSSSHP	Q61194_K11_M1	Q61194	Pik3c2a	_	_	_	_	_[Acetyl (Protein N-term)]AQISNNSEFK[GlyGly (K)]QC[Carbamidomethyl (C)]SSSHPEPIR_.3	ISNNSEFKQCSSSHP	Q61194_K11_M1	Q61194	PIK3C2A	_	Q61194	Pik3c2a	K11	PIK3C2A_K11	0.604929	7.91707	1.07506	0.306652	0.496866	-5.97458	0.709182	0.960615	Old / Young	TRUE
Q61316_K687_M1	-0.0993705	14.8867	-0.464229	0.651998	0.774115	-7.12609	0.600565	0.940521	Old / Young	TRUE	Q61316	_SLGQPIK[GlyGly (K)]TR_.3	KSLGQPIKTRFQESE	Q61316_K687_M1	Q61316	Hspa4	Q22758_K767	_	_	Q22758_K767	_SLGQPIK[GlyGly (K)]TR_.3	KSLGQPIKTRFQESE	Q61316_K687_M1	Q61316	HSPA4	Q22758_K767	Q61316	Hspa4	K687	HSPA4_K687	-0.133242	12.7929	-0.455047	0.658426	0.792096	-6.45271	0.701545	0.960204	Old / Young	TRUE
Q61316_K755_M1	-0.129628	14.0032	-0.72179	0.486249	0.6445	-6.96527	0.533216	0.933508	Old / Young	TRUE	Q61316	_LNLQNK[GlyGly (K)]QSLTVDPVVK_.3	SKLNLQNKQSLTVDP	Q61316_K755_M1	Q61316	Hspa4	O45246_K588	_	_	O45246_K588	_LNLQNK[GlyGly (K)]QSLTVDPVVK_.3	SKLNLQNKQSLTVDP	Q61316_K755_M1	Q61316	HSPA4	O45246_K588	Q61316	Hspa4	K755	HSPA4_K755	-0.627573	13.2672	-2.48866	0.0312287	0.126227	-3.96571	0.165058	0.850227	Old / Young	TRUE
Q61490_K563_M1	0.585195	11.2018	0.992891	0.343181	0.507122	-6.72897	0.968566	0.962267	Old / Young	TRUE	Q61490	_HVNK[GlyGly (K)]DLGNM[Oxidation (M)]EENK_.3	TASKHVNKDLGNMEE	Q61490_K563_M1	Q61490	Alcam	_	_	_	_	_HVNK[GlyGly (K)]DLGNM[Oxidation (M)]EENK_.3	TASKHVNKDLGNMEE	Q61490_K563_M1	Q61490	ALCAM	_	Q61490	Alcam	K563	ALCAM_K563	-0.132057	7.75758	-0.309487	0.763062	0.860728	-6.51164	0.755574	0.962944	Old / Young	TRUE
Q61879_K232_M1	-0.165226	14.986	-1.24455	0.240465	0.401265	-6.45535	0.409322	0.915091	Old / Young	TRUE	Q61879	_QLLQANPILESFGNAK[GlyGly (K)]TVK_.3	LESFGNAKTVKNDNS	Q61879_K232_M1	Q61879	Myh10	A0A5E4LXR0_K232	_	_	A0A5E4LXR0_K232	_QLLQANPILESFGNAK[GlyGly (K)]TVK_.3	LESFGNAKTVKNDNS	Q61879_K232_M1	Q61879	MYH10	A0A5E4LXR0_K232	Q61879	Myh10	K232	MYH10_K232	-0.28058	7.64938	-0.430277	0.675773	0.805217	-6.46427	0.710642	0.960693	Old / Young	TRUE
Q62261_K1017_M1	0.232909	14.5071	1.2091	0.25325	0.414593	-6.49677	0.902151	0.959602	Old / Young	TRUE	Q62261	_LSDLQK[GlyGly (K)]EAEK_.3;_LSDLQK[GlyGly (K)]EAEK_.2	AKLSDLQKEAEKLES	Q62261_K1017_M1	Q62261	Sptbn1	Q9U9J8_K1007;S6FN00_K1007	_	_	Q9U9J8_K1007;S6FN00_K1007	_LSDLQK[GlyGly (K)]EAEK_.3;_LSDLQK[GlyGly (K)]EAEK_.2	AKLSDLQKEAEKLES	Q62261_K1017_M1	Q62261	SPTBN1	Q9U9J8_K1007;S6FN00_K1007	Q62261	Sptbn1	K1017	SPTBN1_K1017	-0.104812	12.414	-0.461812	0.653724	0.789854	-6.44945	0.699068	0.960068	Old / Young	TRUE
Q62261_K1360_M1	0.68021	14.5676	1.46109	0.173376	0.319448	-6.18402	0.825633	0.956022	Old / Young	TRUE	Q62261	_LTGLHK[GlyGly (K)]MWEVLESTTQTK_.3;_LTGLHK[GlyGly (K)]M[Oxidation (M)]WEVLESTTQTK_.3	EKLTGLHKMWEVLES	Q62261_K1360_M1	Q62261	Sptbn1	_	_	_	_	_LTGLHK[GlyGly (K)]MWEVLESTTQTK_.3;_LTGLHK[GlyGly (K)]M[Oxidation (M)]WEVLESTTQTK_.3	EKLTGLHKMWEVLES	Q62261_K1360_M1	Q62261	SPTBN1	_	Q62261	Sptbn1	K1360	SPTBN1_K1360	0.554527	9.21722	1.05303	0.316175	0.505745	-5.99725	0.717302	0.961044	Old / Young	TRUE
Q62261_K659_M1	-0.00685484	12.8601	-0.0317294	0.975285	0.986559	-7.2418	0.72148	0.949991	Old / Young	TRUE	Q62261	_EK[GlyGly (K)]ILSSDDYGK_.2;_EK[GlyGly (K)]ILSSDDYGK_.3	GWIREKEKILSSDDY	Q62261_K659_M1	Q62261	Sptbn1	G5EC35_K653;G5EBH3_K653;A0A486WUT8_K756;G5EFW3_K756	_	_	G5EC35_K653;G5EBH3_K653;A0A486WUT8_K756;G5EFW3_K756	_EK[GlyGly (K)]ILSSDDYGK_.2;_EK[GlyGly (K)]ILSSDDYGK_.3	GWIREKEKILSSDDY	Q62261_K659_M1	Q62261	SPTBN1	G5EC35_K653;G5EBH3_K653;A0A486WUT8_K756;G5EFW3_K756	Q62261	Sptbn1	K659	SPTBN1_K659	-0.541111	8.29158	-1.02417	0.328985	0.518715	-6.02638	0.506371	0.945698	Old / Young	TRUE
Q62393_K99_M1	-0.213779	17.5497	-1.15084	0.275431	0.438274	-6.56285	0.430183	0.918875	Old / Young	TRUE	Q62393	_VEEEIQTLSQVLAAK[GlyGly (K)]EK_.3;_VEEEIQTLSQVLAAK[GlyGly (K)]EK_.2	LSQVLAAKEKHLAEL	Q62393_K99_M1	Q62393	Tpd52	Q967F3_K265;H2L092_K275	_	_	Q967F3_K265;H2L092_K275	_VEEEIQTLSQVLAAK[GlyGly (K)]EK_.3;_VEEEIQTLSQVLAAK[GlyGly (K)]EK_.2	LSQVLAAKEKHLAEL	Q62393_K99_M1	Q62393	TPD52	Q967F3_K265;H2L092_K275	Q62393	Tpd52	K99	TPD52_K99	0.938455	13.6707	2.25636	0.0466905	0.161267	-4.34584	0.338686	0.920938	Old / Young	TRUE
Q62433_K14_M1	0.491	17.1035	2.61231	0.0250754	0.0810214	-4.38336	0.505978	0.930179	Old / Young	TRUE	Q62433	_ELHDVDLAEVK[GlyGly (K)]PLVEK_.3;_ELHDVDLAEVK[GlyGly (K)]PLVEK_.4	DVDLAEVKPLVEKGE	Q62433_K14_M1	Q62433	Ndrg1	_	_	_	_	_ELHDVDLAEVK[GlyGly (K)]PLVEK_.3;_ELHDVDLAEVK[GlyGly (K)]PLVEK_.4	DVDLAEVKPLVEKGE	Q62433_K14_M1	Q62433	NDRG1	_	Q62433	Ndrg1	K14	NDRG1_K14	-1.43008	13.2451	-1.53212	0.155323	0.333687	-5.42787	0.359912	0.925252	Old / Young	TRUE
Q62465_K268_M1	0.569471	15.5397	3.31696	0.00733782	0.032523	-3.15434	0.348568	0.901746	Old / Young	TRUE	Q62465	_ISPK[GlyGly (K)]GVDIVM[Oxidation (M)]DPLGGSDTAK_.3;_ISPK[GlyGly (K)]GVDIVMDPLGGSDTAK_.3	EIKKISPKGVDIVMD	Q62465_K268_M1	Q62465	Vat1	Q95XB5_K99	_	_	Q95XB5_K99	_ISPK[GlyGly (K)]GVDIVM[Oxidation (M)]DPLGGSDTAK_.3;_ISPK[GlyGly (K)]GVDIVMDPLGGSDTAK_.3	EIKKISPKGVDIVMD	Q62465_K268_M1	Q62465	VAT1	Q95XB5_K99	Q62465	Vat1	K268	VAT1_K268	0.718667	11.6163	2.37016	0.0383608	0.143318	-4.16092	0.311059	0.914516	Old / Young	TRUE
Q64282_K89_M1	0.119332	12.3922	0.437867	0.670388	0.789434	-7.1388	0.861048	0.957755	Old / Young	TRUE	Q64282	_EAEALIQSEQLSK[GlyGly (K)]R_.3;_EAEALIQSEQLSK[GlyGly (K)]R_.2	IQSEQLSKRSLATWG	Q64282_K89_M1	Q64282	Ifit1	_	_	_	_	_EAEALIQSEQLSK[GlyGly (K)]R_.3;_EAEALIQSEQLSK[GlyGly (K)]R_.2	IQSEQLSKRSLATWG	Q64282_K89_M1	Q64282	IFIT1	_	Q64282	Ifit1	K89	IFIT1_K89	1.94094	8.47729	2.65424	0.0234012	0.105005	-3.68945	0.248748	0.895344	Old / Young	TRUE
Q64331_K196_M1	1.20316	14.0902	8.28588	6.48958e-06	0.000142567	4.16461	0.00427343	0.101139	Old / Young	TRUE	Q64331	_IVEANPLLEAFGNAK[GlyGly (K)]TVR_.3	LEAFGNAKTVRNNNS	Q64331_K196_M1	Q64331	Myo6	Q9TZI9_K204	_	_	Q9TZI9_K204	_IVEANPLLEAFGNAK[GlyGly (K)]TVR_.3	LEAFGNAKTVRNNNS	Q64331_K196_M1	Q64331	MYO6	Q9TZI9_K204	Q64331	Myo6	K196	MYO6_K196	-0.482622	7.69648	-0.913688	0.381572	0.566394	-6.13169	0.541929	0.949079	Old / Young	TRUE
Q64337_K13_M1	2.04779	14.3204	5.45497	0.000238251	0.00218371	0.392577	0.0778252	0.672037	Old / Young	TRUE	Q64337	_AYLLGK[GlyGly (K)]EEATR_.3;_AYLLGK[GlyGly (K)]EEATR_.2	VKAYLLGKEEATREI	Q64337_K13_M1	Q64337	Sqstm1	_	_	_	_	_AYLLGK[GlyGly (K)]EEATR_.3;_AYLLGK[GlyGly (K)]EEATR_.2	VKAYLLGKEEATREI	Q64337_K13_M1	Q64337	SQSTM1	_	Q64337	Sqstm1	K13	SQSTM1_K13	1.84167	10.8461	3.82553	0.00311318	0.0362927	-1.71005	0.0832276	0.741094	Old / Young	TRUE	SQSTM1_K13
Q64337_K157_M1	1.72724	14.9192	6.91184	3.29741e-05	0.000467401	2.46477	0.0200003	0.344951	Old / Young	TRUE	Q64337	_C[Carbamidomethyl (C)]SVC[Carbamidomethyl (C)]PDYDLC[Carbamidomethyl (C)]SVC[Carbamidomethyl (C)]EGK[GlyGly (K)]GLHR_.4;_C[Carbamidomethyl (C)]SVC[Carbamidomethyl (C)]PDYDLC[Carbamidomethyl (C)]SVC[Carbamidomethyl (C)]EGK[GlyGly (K)]GLHR_.3	LCSVCEGKGLHREHS	Q64337_K157_M1	Q64337	Sqstm1	A0A168H2N7_K156	_	_	A0A168H2N7_K156	_C[Carbamidomethyl (C)]SVC[Carbamidomethyl (C)]PDYDLC[Carbamidomethyl (C)]SVC[Carbamidomethyl (C)]EGK[GlyGly (K)]GLHR_.4;_C[Carbamidomethyl (C)]SVC[Carbamidomethyl (C)]PDYDLC[Carbamidomethyl (C)]SVC[Carbamidomethyl (C)]EGK[GlyGly (K)]GLHR_.3	LCSVCEGKGLHREHS	Q64337_K157_M1	Q64337	SQSTM1	A0A168H2N7_K156	Q64337	Sqstm1	K157	SQSTM1_K157	0.510742	10.5816	0.806239	0.43815	0.616246	-6.22426	0.810252	0.965358	Old / Young	TRUE
Q64337_K314_M1	1.07244	13.1944	2.51844	0.0295424	0.0916856	-4.54397	0.529452	0.933067	Old / Young	TRUE	Q64337	_SNTQPSSC[Carbamidomethyl (C)]SSEVSKPDGAGEGPAQSLTEQM[Oxidation (M)]K[GlyGly (K)]K_.4	QSLTEQMKKIALESV	Q64337_K314_M1	Q64337	Sqstm1	_	_	_	_	_SNTQPSSC[Carbamidomethyl (C)]SSEVSKPDGAGEGPAQSLTEQM[Oxidation (M)]K[GlyGly (K)]K_.4	QSLTEQMKKIALESV	Q64337_K314_M1	Q64337	SQSTM1	_	Q64337	Sqstm1	K314	SQSTM1_K314	1.05542	14.1494	3.34904	0.00699311	0.0549839	-2.51128	0.134452	0.822196	Old / Young	TRUE
Q64337_K422_M1	1.74851	13.83	10.1846	9.34855e-07	3.4779e-05	6.17414	0.000329572	0.0117553	Old / Young	TRUE	Q64337	_LLQTK[GlyGly (K)]NYDIGAALDTIQYSK_.3	LTRLLQTKNYDIGAA	Q64337_K422_M1	Q64337	Sqstm1	_	_	_	_	_LLQTK[GlyGly (K)]NYDIGAALDTIQYSK_.3	LTRLLQTKNYDIGAA	Q64337_K422_M1	Q64337	SQSTM1	_	Q64337	Sqstm1	K422	SQSTM1_K422	2.1626	11.6574	3.44951	0.00588547	0.0493864	-2.3411	0.122002	0.807543	Old / Young	TRUE	SQSTM1_K422
Q64337_K437_M1	2.08552	16.4017	12.9371	9.08576e-08	7.80799e-06	8.54769	3.24997e-06	0.000263206	Old / Young	TRUE	Q64337	_NYDIGAALDTIQYSK[GlyGly (K)]HPPPL_.3	LDTIQYSKHPPPL__	Q64337_K437_M1	Q64337	Sqstm1	_	_	_	_	_NYDIGAALDTIQYSK[GlyGly (K)]HPPPL_.3	LDTIQYSKHPPPL__	Q64337_K437_M1	Q64337	SQSTM1	_	Q64337	Sqstm1	K437	SQSTM1_K437	1.72751	12.2438	1.67137	0.124422	0.295383	-5.23657	0.504354	0.945492	Old / Young	TRUE
Q64339_K141_M1	0.0176533	17.0976	0.0721735	0.943826	0.969331	-7.23951	0.751748	0.951908	Old / Young	FALSE	Q64339	_ELLGEYGLK[GlyGly (K)]PQC[Carbamidomethyl (C)]TVIK_.3;_ELLGEYGLK[GlyGly (K)]PQC[Carbamidomethyl (C)]TVIK_.2	LLGEYGLKPQCTVIK	Q64339_K141_M1	Q64339	Isg15	_	_	_	_	_ELLGEYGLK[GlyGly (K)]PQC[Carbamidomethyl (C)]TVIK_.3;_ELLGEYGLK[GlyGly (K)]PQC[Carbamidomethyl (C)]TVIK_.2	LLGEYGLKPQCTVIK	Q64339_K141_M1	Q64339	ISG15	_	Q64339	Isg15	K141	ISG15_K141	0.636768	9.11594	0.91874	0.379044	0.565384	-6.1271	0.767459	0.963497	Old / Young	TRUE
Q64475_K109_M1	-0.403604	20.341	-2.01799	0.0699819	0.16925	-5.36945	0.261045	0.872988	Old / Young	FALSE	Q64475	_LLLPGELAK[GlyGly (K)]HAVSEGTK_.4;_LLLPGELAK[GlyGly (K)]HAVSEGTK_.3;_LLLPGELAK[GlyGly (K)]HAVSEGTK_.2	LLPGELAKHAVSEGT	Q64475_K109_M1	Q64475	H2bc3	Q22979_K50	_	_	Q22979_K50	_LLLPGELAK[GlyGly (K)]HAVSEGTK_.4;_LLLPGELAK[GlyGly (K)]HAVSEGTK_.3;_LLLPGELAK[GlyGly (K)]HAVSEGTK_.2	LLPGELAKHAVSEGT	Q64475_K109_M1	Q64475	H2BC3	Q22979_K50	Q64475	H2bc3	K109	H2BC3_K109	0.301834	17.5108	1.06723	0.310013	0.500106	-5.98268	0.712065	0.960769	Old / Young	FALSE
Q64475_K117_M1	-0.532697	17.345	-1.57331	0.145388	0.281202	-6.03209	0.341041	0.899795	Old / Young	FALSE	Q64475	_HAVSEGTK[GlyGly (K)]AVTK_.3;_HAVSEGTK[GlyGly (K)]AVTK_.2	HAVSEGTKAVTKYTS	Q64475_K117_M1	Q64475	H2bc3	_	_	_	_	_HAVSEGTK[GlyGly (K)]AVTK_.3;_HAVSEGTK[GlyGly (K)]AVTK_.2	HAVSEGTKAVTKYTS	Q64475_K117_M1	Q64475	H2BC3	_	Q64475	H2bc3	K117	H2BC3_K117	0.501573	15.6576	1.50584	0.161856	0.343395	-5.46283	0.557975	0.950471	Old / Young	FALSE
Q64475_K121_M1	-0.174869	18.253	-0.193479	0.85029	0.913633	-7.22198	0.675233	0.946748	Old / Young	FALSE	Q64475	_HAVSEGTKAVTK[GlyGly (K)]YTSSK_.4;_HAVSEGTKAVTK[GlyGly (K)]YTSSK_.3;_AVTK[GlyGly (K)]YTSSK_.3;_AVTK[GlyGly (K)]YTSSK_.2	EGTKAVTKYTSSK__	Q64475_K121_M1	Q64475	H2bc3	Q22979_K62	_	_	Q22979_K62	_HAVSEGTKAVTK[GlyGly (K)]YTSSK_.4;_HAVSEGTKAVTK[GlyGly (K)]YTSSK_.3;_AVTK[GlyGly (K)]YTSSK_.3;_AVTK[GlyGly (K)]YTSSK_.2	EGTKAVTKYTSSK__	Q64475_K121_M1	Q64475	H2BC3	Q22979_K62	Q64475	H2bc3	K121	H2BC3_K121	0.830366	18.4683	2.26779	0.045781	0.159152	-4.3274	0.335844	0.920322	Old / Young	FALSE
Q64475_K47_M1	-0.654068	17.1529	-4.44168	0.00112182	0.00750237	-1.22346	0.0393624	0.508938	Old / Young	FALSE	Q64475	_VLK[GlyGly (K)]QVHPDTGISSK_.3;_VLK[GlyGly (K)]QVHPDTGISSK_.4;_VLK[GlyGly (K)]QVHPDTGISSK_.2	VYVYKVLKQVHPDTG	Q64475_K47_M1	Q64475	H2bc3	O45550_K32	_	_	O45550_K32	_VLK[GlyGly (K)]QVHPDTGISSK_.3;_VLK[GlyGly (K)]QVHPDTGISSK_.4;_VLK[GlyGly (K)]QVHPDTGISSK_.2	VYVYKVLKQVHPDTG	Q64475_K47_M1	Q64475	H2BC3	O45550_K32	Q64475	H2bc3	K47	H2BC3_K47	0.444289	15.092	1.68745	0.121232	0.289866	-5.21386	0.499294	0.94497	Old / Young	FALSE
Q64475_K6_M1	-1.12711	16.3948	-4.75771	0.000681199	0.00508778	-0.704589	0.0290738	0.433591	Old / Young	FALSE	Q64475	_PEPSK[GlyGly (K)]SAPAPK_.3	__MPEPSKSAPAPKK	Q64475_K6_M1	Q64475	H2bc3	Q22518_K219	_	_	Q22518_K219	_PEPSK[GlyGly (K)]SAPAPK_.3	__MPEPSKSAPAPKK	Q64475_K6_M1	Q64475	H2BC3	Q22518_K219	Q64475	H2bc3	K6	H2BC3_K6	-0.257721	17.0301	-1.14947	0.276106	0.465809	-5.89528	0.467579	0.941456	Old / Young	FALSE
Q64514_K109_M1	1.09568	12.9335	3.82122	0.00310545	0.0164414	-2.27583	0.257549	0.871485	Old / Young	TRUE	Q64514	_IPANWTNPLGK[GlyGly (K)]YHIGIK_.4	NWTNPLGKYHIGIKN	Q64514_K109_M1	Q64514	Tpp2	_	_	_	_	_IPANWTNPLGK[GlyGly (K)]YHIGIK_.4	NWTNPLGKYHIGIKN	Q64514_K109_M1	Q64514	TPP2	_	Q64514	Tpp2	K109	TPP2_K109	-0.17352	11.6257	-0.455141	0.658361	0.792096	-6.45267	0.701511	0.960202	Old / Young	TRUE
Q64514_K19_M1	-0.0229959	15.2053	-0.116725	0.90929	0.949589	-7.23493	0.697038	0.948328	Old / Young	TRUE	Q64514	_K[GlyGly (K)]ETGASSFLC[Carbamidomethyl (C)]R_.3;_K[GlyGly (K)]ETGASSFLC[Carbamidomethyl (C)]R_.2	FHGLLPKKETGASSF	Q64514_K19_M1	Q64514	Tpp2	_	_	_	_	_K[GlyGly (K)]ETGASSFLC[Carbamidomethyl (C)]R_.3;_K[GlyGly (K)]ETGASSFLC[Carbamidomethyl (C)]R_.2	FHGLLPKKETGASSF	Q64514_K19_M1	Q64514	TPP2	_	Q64514	Tpp2	K19	TPP2_K19	-2.63604	10.8497	-3.94773	0.00253962	0.0330768	-1.50765	0.0349147	0.563289	Old / Young	TRUE
Q64522_K119_M1	0.0272092	23.7354	0.175509	0.864032	0.924189	-7.22559	0.782234	0.953695	Old / Young	FALSE	Q64522	_LLGGVTIAQGGVLPNIQAVLLPK[GlyGly (K)]K_.3;_LLGGVTIAQGGVLPNIQAVLLPK[GlyGly (K)]K_.2;_LLGGVTIAQGGVLPNIQAVLLPK[GlyGly (K)]K_.4	IQAVLLPKKTESHKP	Q64522_K119_M1	Q64522	H2ac21	Q27485_K120;J7SA65_K120;J7S164_K120	_	_	Q27485_K120;J7SA65_K120;J7S164_K120	_LLGGVTIAQGGVLPNIQAVLLPK[GlyGly (K)]K_.3;_LLGGVTIAQGGVLPNIQAVLLPK[GlyGly (K)]K_.2;_LLGGVTIAQGGVLPNIQAVLLPK[GlyGly (K)]K_.4	IQAVLLPKKTESHKP	Q64522_K119_M1	Q64522	H2AC21	Q27485_K120;J7SA65_K120;J7S164_K120	Q64522	H2ac21	K119	H2AC21_K119	-0.616678	19.2227	-1.93983	0.0799819	0.221276	-4.84271	0.263983	0.900784	Old / Young	TRUE
Q64525_K6_M1	-0.00166233	14.5944	-0.00603119	0.995301	0.997149	-7.24233	0.728928	0.950477	Old / Young	FALSE	Q64525	_PDPAK[GlyGly (K)]SAPAPK_.3	__MPDPAKSAPAPKK	Q64525_K6_M1	Q64525	H2bc18	_	_	_	_	_PDPAK[GlyGly (K)]SAPAPK_.3	__MPDPAKSAPAPKK	Q64525_K6_M1	Q64525	H2BC18	_	Q64525	H2bc18	K6	H2BC18_K6	-0.0863964	15.0037	-0.363669	0.723388	0.834644	-6.49226	0.735306	0.961961	Old / Young	TRUE
Q64727_K476_M1	-0.419377	13.8777	-1.69084	0.120411	0.245659	-5.86569	0.318512	0.893463	Old / Young	TRUE	Q64727	_QVATALQNLQTK[GlyGly (K)]TNR_.3	ALQNLQTKTNRAVAN	Q64727_K476_M1	Q64727	Vcl	_	_	_	_	_QVATALQNLQTK[GlyGly (K)]TNR_.3	ALQNLQTKTNRAVAN	Q64727_K476_M1	Q64727	VCL	_	Q64727	Vcl	K476	VCL_K476	-1.00355	11.6178	-2.75731	0.0195474	0.0946094	-3.51592	0.128252	0.815188	Old / Young	TRUE
Q64727_K699_M1	0.323861	15.0356	0.878127	0.3996	0.560847	-6.8369	0.996063	0.963271	Old / Young	TRUE	Q64727	_NPGNQAAYEHFETM[Oxidation (M)]K[GlyGly (K)]NQWIDNVEK_.4	YEHFETMKNQWIDNV	Q64727_K699_M1	Q64727	Vcl	I7J4D2_K482	_	_	I7J4D2_K482	_NPGNQAAYEHFETM[Oxidation (M)]K[GlyGly (K)]NQWIDNVEK_.4	YEHFETMKNQWIDNV	Q64727_K699_M1	Q64727	VCL	I7J4D2_K482	Q64727	Vcl	K699	VCL_K699	-0.734917	13.9634	-1.92785	0.0816025	0.223098	-4.8609	0.266523	0.901637	Old / Young	TRUE
Q68FD5_K1441_M1	-0.186865	19.0624	-1.30169	0.220964	0.379586	-6.38674	0.396903	0.912667	Old / Young	TRUE	Q68FD5	_AVNYFSK[GlyGly (K)]VK_.2;_AVNYFSK[GlyGly (K)]VK_.3	RAVNYFSKVKQLPLV	Q68FD5_K1441_M1	Q68FD5	Cltc	_	_	_	_	_AVNYFSK[GlyGly (K)]VK_.2;_AVNYFSK[GlyGly (K)]VK_.3	RAVNYFSKVKQLPLV	Q68FD5_K1441_M1	Q68FD5	CLTC	_	Q68FD5	Cltc	K1441	CLTC_K1441	-0.429942	16.4911	-1.93724	0.0803304	0.221396	-4.84665	0.264531	0.90097	Old / Young	TRUE
Q68FD5_K389_M1	0.0376703	15.1004	0.229214	0.823123	0.900513	-7.21379	0.798214	0.95458	Old / Young	TRUE	Q68FD5	_VAANAPK[GlyGly (K)]GILR_.3;_VAANAPK[GlyGly (K)]GILR_.2	KVAANAPKGILRTPD	Q68FD5_K389_M1	Q68FD5	Cltc	_	_	_	_	_VAANAPK[GlyGly (K)]GILR_.3;_VAANAPK[GlyGly (K)]GILR_.2	KVAANAPKGILRTPD	Q68FD5_K389_M1	Q68FD5	CLTC	_	Q68FD5	Cltc	K389	CLTC_K389	-0.0252496	12.466	-0.114584	0.910957	0.948903	-6.55582	0.829786	0.966146	Old / Young	TRUE
Q68FD5_K619_M1	-0.336879	17.5712	-2.1673	0.0542663	0.14121	-5.12994	0.237359	0.862062	Old / Young	TRUE	Q68FD5	_AHIAQLC[Carbamidomethyl (C)]EK[GlyGly (K)]AGLLQR_.3;_AHIAQLC[Carbamidomethyl (C)]EK[GlyGly (K)]AGLLQR_.4;_AHIAQLC[Carbamidomethyl (C)]EK[GlyGly (K)]AGLLQR_.2	HIAQLCEKAGLLQRA	Q68FD5_K619_M1	Q68FD5	Cltc	Q9NEM5_K192	_	_	Q9NEM5_K192	_AHIAQLC[Carbamidomethyl (C)]EK[GlyGly (K)]AGLLQR_.3;_AHIAQLC[Carbamidomethyl (C)]EK[GlyGly (K)]AGLLQR_.4;_AHIAQLC[Carbamidomethyl (C)]EK[GlyGly (K)]AGLLQR_.2	HIAQLCEKAGLLQRA	Q68FD5_K619_M1	Q68FD5	CLTC	Q9NEM5_K192	Q68FD5	Cltc	K619	CLTC_K619	0.972354	9.47911	1.55768	0.149192	0.326118	-5.39352	0.54089	0.948986	Old / Young	TRUE
Q6GSS7_K96_M1	0.146156	16.3118	0.963907	0.356852	0.519812	-6.75728	0.977496	0.962599	Old / Young	FALSE	Q6GSS7	_NDEELNK[GlyGly (K)]LLGK_.3;_NDEELNK[GlyGly (K)]LLGK_.2	RNDEELNKLLGKVTI	Q6GSS7_K96_M1	Q6GSS7	H2ac18;H2ac19	Q27485_K97;J7SA65_K97;J7S164_K97	_	_	Q27485_K97;J7SA65_K97;J7S164_K97	_NDEELNK[GlyGly (K)]LLGK_.3;_NDEELNK[GlyGly (K)]LLGK_.2	RNDEELNKLLGKVTI	Q6GSS7_K96_M1	Q6GSS7	H2AC18;H2AC19	Q27485_K97;J7SA65_K97;J7S164_K97	Q6GSS7	H2ac18;H2ac19	K96	H2AC18;H2AC19_K96	0.130792	15.1668	0.428231	0.677215	0.805912	-6.4652	0.957503	0.970528	Old / Young	TRUE
Q6NXM2_K522_M1	0.645715	14.5183	2.88566	0.0155438	0.0568666	-3.90978	0.44087	0.920685	Old / Young	FALSE	Q6NXM2	_EFIAK[GlyGly (K)]ASK_.2	LLKEFIAKASKCGAF	Q6NXM2_K522_M1	Q6NXM2	Rcbtb1	_	_	_	_	_EFIAK[GlyGly (K)]ASK_.2	LLKEFIAKASKCGAF	Q6NXM2_K522_M1	Q6NXM2	RCBTB1	_	Q6NXM2	Rcbtb1	K522	RCBTB1_K522	0.729494	11.9474	2.39802	0.0365527	0.139339	-4.11524	0.304528	0.912843	Old / Young	FALSE
Q6NZC7_K869_M1	-0.0322273	12.8218	-0.103233	0.919731	0.953486	-7.23655	0.700898	0.948598	Old / Young	TRUE	Q6NZC7	_M[Oxidation (M)]GSDLK[GlyGly (K)]QGFISSLK_.3	SRMGSDLKQGFISSL	Q6NZC7_K869_M1	Q6NZC7	Sec23ip	_	_	_	_	_M[Oxidation (M)]GSDLK[GlyGly (K)]QGFISSLK_.3	SRMGSDLKQGFISSL	Q6NZC7_K869_M1	Q6NZC7	SEC23IP	_	Q6NZC7	Sec23ip	K869	SEC23IP_K869	0.428092	12.6392	1.42444	0.183622	0.368127	-5.56864	0.585326	0.952676	Old / Young	TRUE
Q6P5F7_K508_M1	-0.276945	17.2021	-2.029	0.06869	0.166686	-5.35204	0.259245	0.872219	Old / Young	TRUE	Q6P5F7	_AK[GlyGly (K)]YLATSQPRPDSSGSGH_.3;_AK[GlyGly (K)]YLATSQPRPDSSGSGH_.4	YTSSMRAKYLATSQP	Q6P5F7_K508_M1	Q6P5F7	Ttyh3	_	_	_	_	_AK[GlyGly (K)]YLATSQPRPDSSGSGH_.3;_AK[GlyGly (K)]YLATSQPRPDSSGSGH_.4	YTSSMRAKYLATSQP	Q6P5F7_K508_M1	Q6P5F7	TTYH3	_	Q6P5F7	Ttyh3	K508	TTYH3_K508	2.50757	9.77835	5.91258	0.000126848	0.00813235	1.47004	0.00571515	0.269371	Old / Young	FALSE
Q6PB44_K279_M1	0.528195	14.1102	2.72526	0.0205801	0.0700666	-4.18858	0.478479	0.926461	Old / Young	TRUE	Q6PB44	_VAYFQSALDK[GlyGly (K)]LNEAIK_.3	YFQSALDKLNEAIKL	Q6PB44_K279_M1	Q6PB44	Ptpn23	_	_	_	_	_VAYFQSALDK[GlyGly (K)]LNEAIK_.3	YFQSALDKLNEAIKL	Q6PB44_K279_M1	Q6PB44	PTPN23	_	Q6PB44	Ptpn23	K279	PTPN23_K279	2.80186	8.32101	5.03558	0.000451893	0.0139836	0.211442	0.0197917	0.450188	Old / Young	TRUE
Q6PDG5_K874_M1	-0.0789423	13.5477	-0.310076	0.762594	0.856653	-7.19019	0.642628	0.944197	Old / Young	TRUE	Q6PDG5	_AK[GlyGly (K)]HLAAVEER_.3	AAAAVKAKHLAAVEE	Q6PDG5_K874_M1	Q6PDG5	Smarcc2	A0A3P6P9B9_K192;A0A3P6NPD2_K192;A0A3P6MYA1_K119;A0A3P6N6K6_K119	_	_	A0A3P6P9B9_K192;A0A3P6NPD2_K192;A0A3P6MYA1_K119;A0A3P6N6K6_K119	_AK[GlyGly (K)]HLAAVEER_.3	AAAAVKAKHLAAVEE	Q6PDG5_K874_M1	Q6PDG5	SMARCC2	A0A3P6P9B9_K192;A0A3P6NPD2_K192;A0A3P6MYA1_K119;A0A3P6N6K6_K119	Q6PDG5	Smarcc2	K874	SMARCC2_K874	0.158004	11.4195	0.670606	0.517084	0.683765	-6.32639	0.862596	0.967392	Old / Young	FALSE
Q6PDI6_K572_M1	-0.213299	18.7573	-1.12587	0.285396	0.448418	-6.59041	0.435845	0.919844	Old / Young	TRUE	Q6PDI6	_ASQYYQEQEQAQAVVTTTTPSTQAQQGQPAQASPSSIK[GlyGly (K)]QPGNSER_.4;_ASQYYQEQEQAQAVVTTTTPSTQAQQGQPAQASPSSIK[GlyGly (K)]QPGNSER_.3;_ASQYYQEQEQAQAVVTTTTPSTQAQQGQPAQASPSSIK[GlyGly (K)]QPGNSER_.5	QASPSSIKQPGNSER	Q6PDI6_K572_M1	Q6PDI6	Mindy2	_	_	_	_	_ASQYYQEQEQAQAVVTTTTPSTQAQQGQPAQASPSSIK[GlyGly (K)]QPGNSER_.4;_ASQYYQEQEQAQAVVTTTTPSTQAQQGQPAQASPSSIK[GlyGly (K)]QPGNSER_.3;_ASQYYQEQEQAQAVVTTTTPSTQAQQGQPAQASPSSIK[GlyGly (K)]QPGNSER_.5	QASPSSIKQPGNSER	Q6PDI6_K572_M1	Q6PDI6	MINDY2	_	Q6PDI6	Mindy2	K572	MINDY2_K572	0.846489	12.5794	2.54209	0.0284555	0.11952	-3.87696	0.272218	0.903496	Old / Young	FALSE
Q6Q899_K645_M1	0.53041	12.8996	1.55546	0.149557	0.286569	-6.05673	0.797356	0.954534	Old / Young	TRUE	Q6Q899	_ALVDALK[GlyGly (K)]K_.2	RALVDALKKWIEENP	Q6Q899_K645_M1	Q6Q899	Ddx58	_	_	_	_	_ALVDALK[GlyGly (K)]K_.2	RALVDALKKWIEENP	Q6Q899_K645_M1	Q6Q899	DDX58	_	Q6Q899	Ddx58	K645	DDX58_K645	0.687936	12.5096	1.62405	0.134248	0.309505	-5.30268	0.5194	0.946988	Old / Young	TRUE
Q6ZPJ3_K127_M1	-0.0754107	17.5869	-0.306613	0.765156	0.858191	-7.19134	0.643587	0.944276	Old / Young	TRUE	Q6ZPJ3	_VQWYPEGVK[GlyGly (K)]QHVK_.3;_VQWYPEGVK[GlyGly (K)]QHVK_.4	QWYPEGVKQHVKETK	Q6ZPJ3_K127_M1	Q6ZPJ3	Ube2o	_	_	_	_	_VQWYPEGVK[GlyGly (K)]QHVK_.3;_VQWYPEGVK[GlyGly (K)]QHVK_.4	QWYPEGVKQHVKETK	Q6ZPJ3_K127_M1	Q6ZPJ3	UBE2O	_	Q6ZPJ3	Ube2o	K127	UBE2O_K127	-2.54552	10.8575	-2.91538	0.0148344	0.0809956	-3.2483	0.109787	0.790613	Old / Young	TRUE
Q6ZQ93_K2005_M1	0.00125494	15.7771	0.00783083	0.993899	0.996438	-7.24232	0.732956	0.950735	Old / Young	TRUE	Q6ZQ93	_TYTM[Oxidation (M)]DK[GlyGly (K)]QPLNTGEQK_.3;_TYTMDK[GlyGly (K)]QPLNTGEQK_.3	CKTYTMDKQPLNTGE	Q6ZQ93_K2005_M1	Q6ZQ93	Usp34	G3MU82_K266;O45623_K266;G3MU83_K266;N1NVB4_K269;N1NTD8_K269;G3MU79_K266;N1NTD2_K269;N1NTI7_K269;N1NTJ2_K269;N1NV07_K269	_	_	G3MU82_K266;O45623_K266;G3MU83_K266;N1NVB4_K269;N1NTD8_K269;G3MU79_K266;N1NTD2_K269;N1NTI7_K269;N1NTJ2_K269;N1NV07_K269	_TYTM[Oxidation (M)]DK[GlyGly (K)]QPLNTGEQK_.3;_TYTMDK[GlyGly (K)]QPLNTGEQK_.3	CKTYTMDKQPLNTGE	Q6ZQ93_K2005_M1	Q6ZQ93	USP34	G3MU82_K266;O45623_K266;G3MU83_K266;N1NVB4_K269;N1NTD8_K269;G3MU79_K266;N1NTD2_K269;N1NTI7_K269;N1NTJ2_K269;N1NV07_K269	Q6ZQ93	Usp34	K2005	USP34_K2005	0.809734	12.1514	2.80334	0.0180381	0.0902145	-3.43816	0.219792	0.883167	Old / Young	FALSE
Q6ZWN5_K30_M1	0.161406	12.8845	0.446443	0.66438	0.78503	-7.13474	0.863652	0.957877	Old / Young	TRUE	Q6ZWN5	_LDQELK[GlyGly (K)]LIGEYGLR_.3	SRLDQELKLIGEYGL	Q6ZWN5_K30_M1	Q6ZWN5	Rps9	_	_	_	_	_LDQELK[GlyGly (K)]LIGEYGLR_.3	SRLDQELKLIGEYGL	Q6ZWN5_K30_M1	Q6ZWN5	RPS9	_	Q6ZWN5	Rps9	K30	RPS9_K30	0.581446	14.558	2.36108	0.0389684	0.145011	-4.17576	0.313207	0.915053	Old / Young	TRUE
Q6ZWU9_K16_M1	1.83278	15.1713	11.9859	1.92755e-07	1.20598e-05	7.78871	1.81221e-05	0.00108275	Old / Young	TRUE	Q6ZWU9	_DLLHPSPEEEK[GlyGly (K)]RK_.3;_DLLHPSPEEEK[GlyGly (K)]RK_.4;_DLLHPSPEEEK[GlyGly (K)]R_.3	HPSPEEEKRKHKKKR	Q6ZWU9_K16_M1	Q6ZWU9	Rps27	_	_	_	_	_DLLHPSPEEEK[GlyGly (K)]RK_.3;_DLLHPSPEEEK[GlyGly (K)]RK_.4;_DLLHPSPEEEK[GlyGly (K)]R_.3	HPSPEEEKRKHKKKR	Q6ZWU9_K16_M1	Q6ZWU9	RPS27	_	Q6ZWU9	Rps27	K16	RPS27_K16	0.0117417	14.0748	0.0424059	0.966978	0.981102	-6.5619	0.890722	0.968389	Old / Young	TRUE
Q76MZ3_K188_M1	0.086019	21.4541	0.609166	0.555416	0.702735	-7.04361	0.913318	0.960076	Old / Young	TRUE	Q76MZ3	_AAASK[GlyGly (K)]LGEFAK_.2;_AAASK[GlyGly (K)]LGEFAK_.3	VRRAAASKLGEFAKV	Q76MZ3_K188_M1	Q76MZ3	Ppp2r1a	O76708_K145	_	_	O76708_K145	_AAASK[GlyGly (K)]LGEFAK_.2;_AAASK[GlyGly (K)]LGEFAK_.3	VRRAAASKLGEFAKV	Q76MZ3_K188_M1	Q76MZ3	PPP2R1A	O76708_K145	Q76MZ3	Ppp2r1a	K188	PPP2R1A_K188	-0.167375	14.9187	-0.502493	0.625788	0.768887	-6.42884	0.684241	0.959238	Old / Young	TRUE
Q78JW9_K364_M1	-0.00345767	16.5046	-0.0153802	0.988018	0.993773	-7.24222	0.726215	0.950301	Old / Young	TRUE	Q78JW9	_DTVLGK[GlyGly (K)]WQYF_.2	IKDTVLGKWQYF___	Q78JW9_K364_M1	Q78JW9	Ubfd1	_	_	_	_	_DTVLGK[GlyGly (K)]WQYF_.2	IKDTVLGKWQYF___	Q78JW9_K364_M1	Q78JW9	UBFD1	_	Q78JW9	Ubfd1	K364	UBFD1_K364	-0.361837	13.3707	-0.910334	0.383257	0.568052	-6.13473	0.543027	0.949177	Old / Young	FALSE
Q78ZA7_K282_M1	-0.0393403	14.2217	-0.205085	0.841443	0.910473	-7.21947	0.671958	0.946503	Old / Young	TRUE	Q78ZA7	_TITK[GlyGly (K)]QVPNESFFNFFSPLK_.3;_TITK[GlyGly (K)]QVPNESFFNFFSPLK_.4	GTVRTITKQVPNESF	Q78ZA7_K282_M1	Q78ZA7	Nap1l4	Q19007_K233	_	_	Q19007_K233	_TITK[GlyGly (K)]QVPNESFFNFFSPLK_.3;_TITK[GlyGly (K)]QVPNESFFNFFSPLK_.4	GTVRTITKQVPNESF	Q78ZA7_K282_M1	Q78ZA7	NAP1L4	Q19007_K233	Q78ZA7	Nap1l4	K282	NAP1L4_K282	0.215753	8.2617	0.39319	0.702118	0.822757	-6.48042	0.971307	0.970935	Old / Young	TRUE
Q7M6Y3_K318_M1	0.0719516	15.5729	0.475127	0.644464	0.7684	-7.12062	0.872374	0.95828	Old / Young	TRUE	Q7M6Y3	_ATTLSNAVSSLASTGLSLTK[GlyGly (K)]VDER_.3	STGLSLTKVDEREKQ	Q7M6Y3_K318_M1	Q7M6Y3	Picalm	Q9XWR0_K1004	_	_	Q9XWR0_K1004	_ATTLSNAVSSLASTGLSLTK[GlyGly (K)]VDER_.3	STGLSLTKVDEREKQ	Q7M6Y3_K318_M1	Q7M6Y3	PICALM	Q9XWR0_K1004	Q7M6Y3	Picalm	K318	PICALM_K318	0.856426	12.8681	1.41695	0.185746	0.370801	-5.57819	0.587875	0.952871	Old / Young	TRUE
Q7M6Y3_K324_M1	0.679697	13.7775	3.20423	0.00891978	0.0378258	-3.35202	0.371422	0.907231	Old / Young	TRUE	Q7M6Y3	_EK[GlyGly (K)]QAALEEEQAR_.3	TKVDEREKQAALEEE	Q7M6Y3_K324_M1	Q7M6Y3	Picalm	_	_	_	_	_EK[GlyGly (K)]QAALEEEQAR_.3	TKVDEREKQAALEEE	Q7M6Y3_K324_M1	Q7M6Y3	PICALM	_	Q7M6Y3	Picalm	K324	PICALM_K324	-0.069189	15.0512	-0.311319	0.761708	0.860334	-6.51103	0.754886	0.962911	Old / Young	TRUE
Q7TMS5_K171_M1	0.224923	12.2957	0.564772	0.584139	0.724011	-7.07111	0.899726	0.959497	Old / Young	TRUE	Q7TMS5	_ELGLEK[GlyGly (K)]VADSK_.2	IKELGLEKVADSKVG	Q7TMS5_K171_M1	Q7TMS5	Abcg2	A0A8S4QFC8_K163;A0A8S4Q9J2_K180;H2L028_K193;A0A8S4QD72_K163;A0A8S4QAZ9_K180;A0A8S4QGL9_K193	_	_	A0A8S4QFC8_K163;A0A8S4Q9J2_K180;H2L028_K193;A0A8S4QD72_K163;A0A8S4QAZ9_K180;A0A8S4QGL9_K193	_ELGLEK[GlyGly (K)]VADSK_.2	IKELGLEKVADSKVG	Q7TMS5_K171_M1	Q7TMS5	ABCG2	A0A8S4QFC8_K163;A0A8S4Q9J2_K180;H2L028_K193;A0A8S4QD72_K163;A0A8S4QAZ9_K180;A0A8S4QGL9_K193	Q7TMS5	Abcg2	K171	ABCG2_K171	-0.683237	14.1906	-1.44625	0.177559	0.359042	-5.54067	0.382612	0.929374	Old / Young	TRUE
Q7TMY8_K2703_M1	0.419608	11.364	1.12831	0.284408	0.447934	-6.58773	0.926912	0.960638	Old / Young	TRUE	Q7TMY8	_QLAEEETK[GlyGly (K)]IIDK_.3	QLAEEETKIIDKGKE	Q7TMY8_K2703_M1	Q7TMY8	Huwe1	_	_	_	_	_QLAEEETK[GlyGly (K)]IIDK_.3	QLAEEETKIIDKGKE	Q7TMY8_K2703_M1	Q7TMY8	HUWE1	_	Q7TMY8	Huwe1	K2703	HUWE1_K2703	0.65011	11.7646	1.56598	0.147246	0.324649	-5.38228	0.538178	0.948743	Old / Young	TRUE
Q7TMY8_K3345_M1	-0.394339	15.4234	-1.09146	0.299578	0.464036	-6.6276	0.443715	0.921154	Old / Young	TRUE	Q7TMY8	_HVLDTLIQLAK[GlyGly (K)]VFPSHFTQQR_.4	DTLIQLAKVFPSHFT	Q7TMY8_K3345_M1	Q7TMY8	Huwe1	_	_	_	_	_HVLDTLIQLAK[GlyGly (K)]VFPSHFTQQR_.4	DTLIQLAKVFPSHFT	Q7TMY8_K3345_M1	Q7TMY8	HUWE1	_	Q7TMY8	Huwe1	K3345	HUWE1_K3345	0.912396	7.60871	0.950539	0.363402	0.551424	-6.09768	0.755485	0.96294	Old / Young	TRUE
Q7TMY8_K3453_M1	-0.0920321	15.9726	-0.742172	0.474322	0.632381	-6.9498	0.528054	0.932902	Old / Young	TRUE	Q7TMY8	_SSLLTEK[GlyGly (K)]LLR_.2;_SSLLTEK[GlyGly (K)]LLR_.3	RSSLLTEKLLRLLSL	Q7TMY8_K3453_M1	Q7TMY8	Huwe1	U4PMD1_K3400;U4PBJ5_K3397;Q9GUP2_K3395;U4PES6_K3397;U4PBY0_K3400;U4PBK1_K3398;U4PBX5_K3398;U4PRN6_K3395	_	_	U4PMD1_K3400;U4PBJ5_K3397;Q9GUP2_K3395;U4PES6_K3397;U4PBY0_K3400;U4PBK1_K3398;U4PBX5_K3398;U4PRN6_K3395	_SSLLTEK[GlyGly (K)]LLR_.2;_SSLLTEK[GlyGly (K)]LLR_.3	RSSLLTEKLLRLLSL	Q7TMY8_K3453_M1	Q7TMY8	HUWE1	U4PMD1_K3400;U4PBJ5_K3397;Q9GUP2_K3395;U4PES6_K3397;U4PBY0_K3400;U4PBK1_K3398;U4PBX5_K3398;U4PRN6_K3395	Q7TMY8	Huwe1	K3453	HUWE1_K3453	0.12474	11.3408	0.191628	0.851723	0.918718	-6.54317	0.949254	0.97028	Old / Young	TRUE
Q7TN75_K303_M1	-0.0959768	19.4573	-0.456902	0.657085	0.778649	-7.12969	0.602536	0.940704	Old / Young	FALSE	Q7TN75	_DAAAK[GlyGly (K)]PDPSPR_.3;_DAAAK[GlyGly (K)]PDPSPR_.2	LARDAAAKPDPSPRA	Q7TN75_K303_M1	Q7TN75	Peg10	_	_	_	_	_DAAAK[GlyGly (K)]PDPSPR_.3;_DAAAK[GlyGly (K)]PDPSPR_.2	LARDAAAKPDPSPRA	Q7TN75_K303_M1	Q7TN75	PEG10	_	Q7TN75	Peg10	K303	PEG10_K303	2.51397	9.37498	6.51748	5.61765e-05	0.00602051	2.26935	0.00219394	0.162731	Old / Young	FALSE
Q7TQI3_K71_M1	0.209789	17.7151	1.49245	0.165121	0.308717	-6.14229	0.816209	0.955537	Old / Young	TRUE	Q7TQI3	_EYAEDDNIYQQK[GlyGly (K)]IK_.3;_EYAEDDNIYQQK[GlyGly (K)]IK_.2	DDNIYQQKIKDLHKK	Q7TQI3_K71_M1	Q7TQI3	Otub1	Q9N402_K93	_	_	Q9N402_K93	_EYAEDDNIYQQK[GlyGly (K)]IK_.3;_EYAEDDNIYQQK[GlyGly (K)]IK_.2	DDNIYQQKIKDLHKK	Q7TQI3_K71_M1	Q7TQI3	OTUB1	Q9N402_K93	Q7TQI3	Otub1	K71	OTUB1_K71	0.39983	13.2672	1.29394	0.223679	0.415203	-5.72992	0.630428	0.955912	Old / Young	TRUE
Q7TQI3_K84_M1	-0.419995	15.5889	-2.68931	0.0219161	0.0739105	-4.25073	0.166571	0.814326	Old / Young	TRUE	Q7TQI3	_K[GlyGly (K)]TRPDGNC[Carbamidomethyl (C)]FYR_.3	KKYSYIRKTRPDGNC	Q7TQI3_K84_M1	Q7TQI3	Otub1	_	_	_	_	_K[GlyGly (K)]TRPDGNC[Carbamidomethyl (C)]FYR_.3	KKYSYIRKTRPDGNC	Q7TQI3_K84_M1	Q7TQI3	OTUB1	_	Q7TQI3	Otub1	K84	OTUB1_K84	0.167032	9.23179	0.341702	0.739379	0.845294	-6.50048	0.991603	0.971513	Old / Young	TRUE
Q80SZ7_K11_M1	-0.280269	14.3388	-0.958426	0.359481	0.52129	-6.76255	0.474897	0.925948	Old / Young	TRUE	Q80SZ7	_[Acetyl (Protein N-term)]SGSSSVAAMK[GlyGly (K)]K_.2;_[Acetyl (Protein N-term)]SGSSSVAAM[Oxidation (M)]K[GlyGly (K)]K_.2	SSSVAAMKKVVQQLR	Q80SZ7_K11_M1	Q80SZ7	Gng5	F5GUC9_K338;F5GUD0_K338	_	_	F5GUC9_K338;F5GUD0_K338	_[Acetyl (Protein N-term)]SGSSSVAAMK[GlyGly (K)]K_.2;_[Acetyl (Protein N-term)]SGSSSVAAM[Oxidation (M)]K[GlyGly (K)]K_.2	SSSVAAMKKVVQQLR	Q80SZ7_K11_M1	Q80SZ7	GNG5	F5GUC9_K338;F5GUD0_K338	Q80SZ7	Gng5	K11	GNG5_K11	1.01857	10.6338	2.58854	0.0262425	0.113015	-3.79947	0.262318	0.900218	Old / Young	FALSE
Q80UP8_K262_M1	1.04044	14.8723	6.96748	3.07429e-05	0.00044536	2.53817	0.0188825	0.332075	Old / Young	TRUE	Q80UP8	_K[GlyGly (K)]VQEAESPGFK_.3;_K[GlyGly (K)]VQEAESPGFK_.2	ASDESLRKVQEAESP	Q80UP8_K262_M1	Q80UP8	Slc20a2	O17404_K289	_	_	O17404_K289	_K[GlyGly (K)]VQEAESPGFK_.3;_K[GlyGly (K)]VQEAESPGFK_.2	ASDESLRKVQEAESP	Q80UP8_K262_M1	Q80UP8	SLC20A2	O17404_K289	Q80UP8	Slc20a2	K262	SLC20A2_K262	0.963045	11.719	2.52587	0.0292706	0.121726	-3.90394	0.275733	0.904609	Old / Young	TRUE
Q80UP8_K355_M1	0.122205	11.79	0.225685	0.825796	0.902979	-7.21466	0.797161	0.954523	Old / Young	TRUE	Q80UP8	_DSGLYK[GlyGly (K)]DLLHK_.3	HKDSGLYKDLLHKIH	Q80UP8_K355_M1	Q80UP8	Slc20a2	_	_	_	_	_DSGLYK[GlyGly (K)]DLLHK_.3	HKDSGLYKDLLHKIH	Q80UP8_K355_M1	Q80UP8	SLC20A2	_	Q80UP8	Slc20a2	K355	SLC20A2_K355	1.33203	9.51352	1.83185	0.0957278	0.245599	-5.00469	0.455084	0.939945	Old / Young	TRUE
Q80UP8_K370_M1	0.425045	11.1688	1.00096	0.339441	0.504083	-6.72096	0.966079	0.962174	Old / Young	TRUE	Q80UP8	_GSEEK[GlyGly (K)]PTQENNYR_.3	VDRGSEEKPTQENNY	Q80UP8_K370_M1	Q80UP8	Slc20a2	_	_	_	_	_GSEEK[GlyGly (K)]PTQENNYR_.3	VDRGSEEKPTQENNY	Q80UP8_K370_M1	Q80UP8	SLC20A2	_	Q80UP8	Slc20a2	K370	SLC20A2_K370	0.66023	10.4766	1.71699	0.115561	0.280019	-5.17182	0.490067	0.943992	Old / Young	TRUE
Q80VP1_K107_M1	0.391497	16.9727	1.81937	0.0975664	0.212394	-5.67605	0.719791	0.94988	Old / Young	TRUE	Q80VP1	_ENM[Oxidation (M)]YAVQTLK[GlyGly (K)]DFQYVDR_.3;_ENMYAVQTLK[GlyGly (K)]DFQYVDR_.3;_ENM[Oxidation (M)]YAVQTLK[GlyGly (K)]DFQYVDRDGK_.4	MYAVQTLKDFQYVDR	Q80VP1_K107_M1	Q80VP1	Epn1	Q9BI72_K107	_	_	Q9BI72_K107	_ENM[Oxidation (M)]YAVQTLK[GlyGly (K)]DFQYVDR_.3;_ENMYAVQTLK[GlyGly (K)]DFQYVDR_.3;_ENM[Oxidation (M)]YAVQTLK[GlyGly (K)]DFQYVDRDGK_.4	MYAVQTLKDFQYVDR	Q80VP1_K107_M1	Q80VP1	EPN1	Q9BI72_K107	Q80VP1	Epn1	K107	EPN1_K107	1.71751	17.4472	3.48714	0.00551864	0.0483647	-2.2775	0.117578	0.801737	Old / Young	TRUE
Q80VP1_K128_M1	0.450072	14.5991	1.9164	0.0830287	0.19041	-5.52816	0.691938	0.947967	Old / Young	TRUE	Q80VP1	_AK[GlyGly (K)]QLVALLR_.2;_AK[GlyGly (K)]QLVALLR_.3	VNVREKAKQLVALLR	Q80VP1_K128_M1	Q80VP1	Epn1	Q18453_K153	_	_	Q18453_K153	_AK[GlyGly (K)]QLVALLR_.2;_AK[GlyGly (K)]QLVALLR_.3	VNVREKAKQLVALLR	Q80VP1_K128_M1	Q80VP1	EPN1	Q18453_K153	Q80VP1	Epn1	K128	EPN1_K128	1.26515	14.0116	2.27602	0.0451359	0.158338	-4.31409	0.333804	0.919874	Old / Young	TRUE
Q80X71_K14_M1	-0.0807428	18.8827	-0.598309	0.562367	0.708415	-7.05052	0.565025	0.937016	Old / Young	TRUE	Q80X71	_SLSHLPLHSNK[GlyGly (K)]EDGYDGVTSTDNM[Oxidation (M)]R_.4;_SLSHLPLHSNK[GlyGly (K)]EDGYDGVTSTDNMR_.4;_SLSHLPLHSNK[GlyGly (K)]EDGYDGVTSTDNMR_.5;_SLSHLPLHSNK[GlyGly (K)]EDGYDGVTSTDNM[Oxidation (M)]R_.5;_SLSHLPLHSNK[GlyGly (K)]EDGYDGVTSTDNM[Oxidation (M)]R_.3;_SLSHLPLHSNK[GlyGly (K)]EDGYDGVTSTDNMR_.3	HLPLHSNKEDGYDGV	Q80X71_K14_M1	Q80X71	Tmem106b	_	_	_	_	_SLSHLPLHSNK[GlyGly (K)]EDGYDGVTSTDNM[Oxidation (M)]R_.4;_SLSHLPLHSNK[GlyGly (K)]EDGYDGVTSTDNMR_.4;_SLSHLPLHSNK[GlyGly (K)]EDGYDGVTSTDNMR_.5;_SLSHLPLHSNK[GlyGly (K)]EDGYDGVTSTDNM[Oxidation (M)]R_.5;_SLSHLPLHSNK[GlyGly (K)]EDGYDGVTSTDNM[Oxidation (M)]R_.3;_SLSHLPLHSNK[GlyGly (K)]EDGYDGVTSTDNMR_.3	HLPLHSNKEDGYDGV	Q80X71_K14_M1	Q80X71	TMEM106B	_	Q80X71	Tmem106b	K14	TMEM106B_K14	-0.242957	16.0237	-1.11212	0.291129	0.482131	-5.9356	0.478967	0.942769	Old / Young	FALSE
Q80Y56_K276_M1	0.991604	12.4936	2.83495	0.0169855	0.0609529	-3.99813	0.452572	0.922577	Old / Young	TRUE	Q80Y56	_EHTPDIVK[GlyGly (K)]LYEK_.3	EHTPDIVKLYEKLRL	Q80Y56_K276_M1	Q80Y56	Rbsn	_	_	_	_	_EHTPDIVK[GlyGly (K)]LYEK_.3	EHTPDIVKLYEKLRL	Q80Y56_K276_M1	Q80Y56	RBSN	_	Q80Y56	Rbsn	K276	RBSN_K276	3.19177	10.8437	4.05879	0.00211388	0.0297339	-1.32509	0.0646697	0.689842	Old / Young	FALSE
Q810A3_K12_M1	0.00368573	14.0843	0.0266783	0.979219	0.988146	-7.24196	0.738444	0.951084	Old / Young	TRUE	Q810A3	_LQEAQVYK[GlyGly (K)]EEGNQR_.3	LQEAQVYKEEGNQRY	Q810A3_K12_M1	Q810A3	Ttc9c	Q18405_K12	_	_	Q18405_K12	_LQEAQVYK[GlyGly (K)]EEGNQR_.3	LQEAQVYKEEGNQRY	Q810A3_K12_M1	Q810A3	TTC9C	Q18405_K12	Q810A3	Ttc9c	K12	TTC9C_K12	-0.466755	12.1898	-1.46715	0.171909	0.352681	-5.5136	0.377007	0.928399	Old / Young	FALSE
Q810U5_K129_M1	0.843412	12.2536	2.71218	0.0210566	0.0715283	-4.21121	0.481621	0.926906	Old / Young	TRUE	Q810U5	_K[GlyGly (K)]HTPEFSGGSVFGDNYYHEDGGMK_.4;_K[GlyGly (K)]HTPEFSGGSVFGDNYYHEDGGM[Oxidation (M)]K_.4	QEEKRRKKHTPEFSG	Q810U5_K129_M1	Q810U5	Ccdc50	_	_	_	_	_K[GlyGly (K)]HTPEFSGGSVFGDNYYHEDGGMK_.4;_K[GlyGly (K)]HTPEFSGGSVFGDNYYHEDGGM[Oxidation (M)]K_.4	QEEKRRKKHTPEFSG	Q810U5_K129_M1	Q810U5	CCDC50	_	Q810U5	Ccdc50	K129	CCDC50_K129	1.28228	12.2062	1.39601	0.191792	0.379052	-5.60469	0.595024	0.953411	Old / Young	FALSE
Q811D0_K556_M1	-0.557581	17.7797	-2.80903	0.0177736	0.0629665	-4.04323	0.152842	0.800968	Old / Young	TRUE	Q811D0	_FEAK[GlyGly (K)]IHDLR_.3;_FEAK[GlyGly (K)]IHDLR_.2	EYSRFEAKIHDLREQ	Q811D0_K556_M1	Q811D0	Dlg1	_	_	_	_	_FEAK[GlyGly (K)]IHDLR_.3;_FEAK[GlyGly (K)]IHDLR_.2	EYSRFEAKIHDLREQ	Q811D0_K556_M1	Q811D0	DLG1	_	Q811D0	Dlg1	K556	DLG1_K556	-0.335749	9.49626	-0.253512	0.804813	0.889824	-6.52844	0.77669	0.963915	Old / Young	TRUE
Q8BG60_K26_M1	0.16312	14.7526	0.68244	0.509794	0.663486	-6.99402	0.935805	0.960998	Old / Young	FALSE	Q8BG60	_VYGSGEK[GlyGly (K)]VAGR_.3	KVYGSGEKVAGRVIV	Q8BG60_K26_M1	Q8BG60	Txnip	_	_	_	_	_VYGSGEK[GlyGly (K)]VAGR_.3	KVYGSGEKVAGRVIV	Q8BG60_K26_M1	Q8BG60	TXNIP	_	Q8BG60	Txnip	K26	TXNIP_K26	0.682533	9.96416	0.800243	0.441464	0.619099	-6.22912	0.81255	0.965453	Old / Young	FALSE
Q8BG67_K369_M1	-0.189614	13.1778	-1.03783	0.322749	0.486545	-6.68372	0.456142	0.923137	Old / Young	TRUE	Q8BG67	_GSVGSVTVSSK[GlyGly (K)]DNDEK_.3	GSVTVSSKDNDEKIV	Q8BG67_K369_M1	Q8BG67	Efr3a	_	_	_	_	_GSVGSVTVSSK[GlyGly (K)]DNDEK_.3	GSVTVSSKDNDEKIV	Q8BG67_K369_M1	Q8BG67	EFR3A	_	Q8BG67	Efr3a	K369	EFR3A_K369	1.08997	13.1455	3.45879	0.00579273	0.0490486	-2.32541	0.120899	0.806128	Old / Young	TRUE
Q8BJU0_K161_M1	-0.18439	20.1241	-1.14362	0.278283	0.441554	-6.57087	0.431815	0.919157	Old / Young	TRUE	Q8BJU0	_AIGIDPGYSK[GlyGly (K)]AYGR_.3;_AIGIDPGYSK[GlyGly (K)]AYGR_.2	GIDPGYSKAYGRMGL	Q8BJU0_K161_M1	Q8BJU0	Sgta	Q21746_K173	_	_	Q21746_K173	_AIGIDPGYSK[GlyGly (K)]AYGR_.3;_AIGIDPGYSK[GlyGly (K)]AYGR_.2	GIDPGYSKAYGRMGL	Q8BJU0_K161_M1	Q8BJU0	SGTA	Q21746_K173	Q8BJU0	Sgta	K161	SGTA_K161	0.224023	18.1767	0.918406	0.379211	0.565384	-6.1274	0.767585	0.963503	Old / Young	TRUE
Q8BJU0_K201_M1	0.265657	14.5598	1.2896	0.22498	0.384345	-6.40145	0.877572	0.958517	Old / Young	TRUE	Q8BJU0	_SNLK[GlyGly (K)]IAELK_.2	DTYKSNLKIAELKLR	Q8BJU0_K201_M1	Q8BJU0	Sgta	Q21746_K213	_	_	Q21746_K213	_SNLK[GlyGly (K)]IAELK_.2	DTYKSNLKIAELKLR	Q8BJU0_K201_M1	Q8BJU0	SGTA	Q21746_K213	Q8BJU0	Sgta	K201	SGTA_K201	0.351971	17.0052	1.54078	0.153221	0.330862	-5.41627	0.54643	0.949477	Old / Young	TRUE
Q8BJU0_K206_M1	1.26269	13.6016	3.69852	0.00381927	0.019284	-2.48823	0.278013	0.879808	Old / Young	TRUE	Q8BJU0	_IAELK[GlyGly (K)]LR_.2	NLKIAELKLREAPSP	Q8BJU0_K206_M1	Q8BJU0	Sgta	Q21746_K218	_	_	Q21746_K218	_IAELK[GlyGly (K)]LR_.2	NLKIAELKLREAPSP	Q8BJU0_K206_M1	Q8BJU0	SGTA	Q21746_K218	Q8BJU0	Sgta	K206	SGTA_K206	0.303095	12.1389	0.918359	0.379234	0.565384	-6.12744	0.767603	0.963503	Old / Young	TRUE
Q8BJY1_K147_M1	0.0812195	16.0112	0.495308	0.630625	0.760024	-7.11018	0.878519	0.95856	Old / Young	TRUE	Q8BJY1	_AAIK[GlyGly (K)]SLSR_.2	SVAKAAIKSLSRISL	Q8BJY1_K147_M1	Q8BJY1	Psmd5	_	_	_	_	_AAIK[GlyGly (K)]SLSR_.2	SVAKAAIKSLSRISL	Q8BJY1_K147_M1	Q8BJY1	PSMD5	_	Q8BJY1	Psmd5	K147	PSMD5_K147	0.406024	12.1321	1.55686	0.149385	0.326349	-5.39462	0.541158	0.94901	Old / Young	TRUE
Q8BP67_K93_M1	0.42656	14.8684	0.913621	0.381497	0.5457	-6.80472	0.992995	0.963161	Old / Young	TRUE	Q8BP67	_AITGASLADIMAK[GlyGly (K)]R_.3;_AITGASLADIM[Oxidation (M)]AK[GlyGly (K)]R_.3	SLADIMAKRNQKPEV	Q8BP67_K93_M1	Q8BP67	Rpl24	_	_	_	_	_AITGASLADIMAK[GlyGly (K)]R_.3;_AITGASLADIM[Oxidation (M)]AK[GlyGly (K)]R_.3	SLADIMAKRNQKPEV	Q8BP67_K93_M1	Q8BP67	RPL24	_	Q8BP67	Rpl24	K93	RPL24_K93	-0.188914	13.7812	-0.861543	0.408361	0.589593	-6.17786	0.559134	0.950569	Old / Young	TRUE
Q8BPU7_K9_M1	0.483205	15.4772	2.48363	0.0313914	0.0957715	-4.60319	0.538297	0.934095	Old / Young	TRUE	Q8BPU7	_PPPSDIVK[GlyGly (K)]VAIEWPGAYPK_.3	PPPSDIVKVAIEWPG	Q8BPU7_K9_M1	Q8BPU7	Elmo1	_	_	_	_	_PPPSDIVK[GlyGly (K)]VAIEWPGAYPK_.3	PPPSDIVKVAIEWPG	Q8BPU7_K9_M1	Q8BPU7	ELMO1	_	Q8BPU7	Elmo1	K9	ELMO1_K9	0.573908	7.69637	0.926864	0.375003	0.56198	-6.11966	0.764394	0.963356	Old / Young	FALSE
Q8BU33_K599_M1	0.433585	12.5664	2.79186	0.0183158	0.0644413	-4.07307	0.462653	0.924136	Old / Young	TRUE	Q8BU33	_DQVVK[GlyGly (K)]VLR_.2	DNKDQVVKVLREGQQ	Q8BU33_K599_M1	Q8BU33	Ilvbl	_	_	_	_	_DQVVK[GlyGly (K)]VLR_.2	DNKDQVVKVLREGQQ	Q8BU33_K599_M1	Q8BU33	ILVBL	_	Q8BU33	Ilvbl	K599	ILVBL_K599	2.64898	8.71687	4.36935	0.00127606	0.022884	-0.822387	0.0453903	0.609541	Old / Young	TRUE
Q8BUV3_K101_M1	0.0738021	15.5571	0.569394	0.581112	0.72218	-7.06834	0.90114	0.959558	Old / Young	TRUE	Q8BUV3	_DVTPEATK[GlyGly (K)]EVIER_.3;_DVTPEATK[GlyGly (K)]EVIER_.2	DVTPEATKEVIEREA	Q8BUV3_K101_M1	Q8BUV3	Gphn	_	_	_	_	_DVTPEATK[GlyGly (K)]EVIER_.3;_DVTPEATK[GlyGly (K)]EVIER_.2	DVTPEATKEVIEREA	Q8BUV3_K101_M1	Q8BUV3	GPHN	_	Q8BUV3	Gphn	K101	GPHN_K101	0.263376	9.00786	0.516025	0.616628	0.763105	-6.42161	0.922984	0.96946	Old / Young	TRUE
Q8BUV3_K344_M1	-0.67689	13.1729	-5.20698	0.000343437	0.00293588	0.0101277	0.0184693	0.327185	Old / Young	TRUE	Q8BUV3	_ASHSAVDITK[GlyGly (K)]VAR_.3	HSAVDITKVARRHRM	Q8BUV3_K344_M1	Q8BUV3	Gphn	_	_	_	_	_ASHSAVDITK[GlyGly (K)]VAR_.3	HSAVDITKVARRHRM	Q8BUV3_K344_M1	Q8BUV3	GPHN	_	Q8BUV3	Gphn	K344	GPHN_K344	-0.619831	9.60601	-1.09301	0.299057	0.490066	-5.95583	0.484851	0.943424	Old / Young	TRUE
Q8BVE3_K396_M1	0.478778	17.3772	2.20655	0.0507302	0.134771	-5.06587	0.611217	0.941497	Old / Young	TRUE	Q8BVE3	_ILTK[GlyGly (K)]LLEVSDDPQVLAVAAHDVGEYVR_.4;_ILTK[GlyGly (K)]LLEVSDDPQVLAVAAHDVGEYVR_.3	ELLKILTKLLEVSDD	Q8BVE3_K396_M1	Q8BVE3	Atp6v1h	Q8IFY9_K202	_	_	Q8IFY9_K202	_ILTK[GlyGly (K)]LLEVSDDPQVLAVAAHDVGEYVR_.4;_ILTK[GlyGly (K)]LLEVSDDPQVLAVAAHDVGEYVR_.3	ELLKILTKLLEVSDD	Q8BVE3_K396_M1	Q8BVE3	ATP6V1H	Q8IFY9_K202	Q8BVE3	Atp6v1h	K396	ATP6V1H_K396	1.13226	9.23411	2.20103	0.0513483	0.170298	-4.43471	0.352674	0.923835	Old / Young	TRUE
Q8BVI4_K124_M1	3.35121	12.9085	13.8426	4.64212e-08	5.1018e-06	9.21865	5.60909e-07	5.86463e-05	Old / Young	TRUE	Q8BVI4	_HLK[GlyGly (K)]EGGLLTLAGAK_.3	HLATKHLKEGGLLTL	Q8BVI4_K124_M1	Q8BVI4	Qdpr	Q9XVJ3_K120	_	_	Q9XVJ3_K120	_HLK[GlyGly (K)]EGGLLTLAGAK_.3	HLATKHLKEGGLLTL	Q8BVI4_K124_M1	Q8BVI4	QDPR	Q9XVJ3_K120	Q8BVI4	Qdpr	K124	QDPR_K124	-0.31376	7.64059	-0.497186	0.629399	0.772079	-6.43162	0.686168	0.959348	Old / Young	TRUE
Q8BVI4_K135_M1	0.425846	14.7268	1.05933	0.313304	0.478603	-6.66149	0.948113	0.961485	Old / Young	TRUE	Q8BVI4	_EGGLLTLAGAK[GlyGly (K)]AALDGTPGM[Oxidation (M)]IGYGM[Oxidation (M)]AK_.3;_EGGLLTLAGAK[GlyGly (K)]AALDGTPGMIGYGMAK_.3	LLTLAGAKAALDGTP	Q8BVI4_K135_M1	Q8BVI4	Qdpr	_	_	_	_	_EGGLLTLAGAK[GlyGly (K)]AALDGTPGM[Oxidation (M)]IGYGM[Oxidation (M)]AK_.3;_EGGLLTLAGAK[GlyGly (K)]AALDGTPGMIGYGMAK_.3	LLTLAGAKAALDGTP	Q8BVI4_K135_M1	Q8BVI4	QDPR	_	Q8BVI4	Qdpr	K135	QDPR_K135	0.642852	14.2533	1.8474	0.0932958	0.24208	-4.98164	0.450457	0.939366	Old / Young	TRUE
Q8BVI4_K233_M1	1.25851	15.0246	8.62155	4.49855e-06	0.000110342	4.54643	0.0028179	0.0690702	Old / Young	TRUE	Q8BVI4	_RPNSGSLIQVVTTDGK[GlyGly (K)]TELTPAYF_.3	QVVTTDGKTELTPAY	Q8BVI4_K233_M1	Q8BVI4	Qdpr	B5U8N7_K112	_	_	B5U8N7_K112	_RPNSGSLIQVVTTDGK[GlyGly (K)]TELTPAYF_.3	QVVTTDGKTELTPAY	Q8BVI4_K233_M1	Q8BVI4	QDPR	B5U8N7_K112	Q8BVI4	Qdpr	K233	QDPR_K233	2.33722	10.9579	3.47659	0.00561896	0.0483647	-2.29531	0.118805	0.803382	Old / Young	TRUE	QDPR_K233
Q8BW75_K222_M1	1.01889	14.5706	3.59153	0.00458033	0.0221968	-2.67428	0.296737	0.886531	Old / Young	TRUE	Q8BW75	_IK[GlyGly (K)]DILGDR_.2	GQVSERIKDILGDRV	Q8BW75_K222_M1	Q8BW75	Maob	E0AHD3_K207	_	_	E0AHD3_K207	_IK[GlyGly (K)]DILGDR_.2	GQVSERIKDILGDRV	Q8BW75_K222_M1	Q8BW75	MAOB	E0AHD3_K207	Q8BW75	Maob	K222	MAOB_K222	-0.110187	13.3685	-0.223143	0.827745	0.902195	-6.53618	0.788217	0.964424	Old / Young	TRUE
Q8BW75_K248_M1	1.76587	14.0003	5.19857	0.000347781	0.00296128	-0.00300706	0.0960371	0.716604	Old / Young	TRUE	Q8BW75	_LERPVIHIDQTGENVIVK[GlyGly (K)]TLNHEIYEAK_.5	TGENVIVKTLNHEIY	Q8BW75_K248_M1	Q8BW75	Maob	_	_	_	_	_LERPVIHIDQTGENVIVK[GlyGly (K)]TLNHEIYEAK_.5	TGENVIVKTLNHEIY	Q8BW75_K248_M1	Q8BW75	MAOB	_	Q8BW75	Maob	K248	MAOB_K248	-0.724664	10.3409	-0.814371	0.433681	0.613864	-6.2176	0.574923	0.951861	Old / Young	TRUE
Q8BW75_K52_M1	-0.0927798	14.3268	-0.57394	0.578143	0.720301	-7.06559	0.571409	0.937676	Old / Young	TRUE	Q8BW75	_NVK[GlyGly (K)]YVDLGGSYVGPTQNR_.3	TIRNKNVKYVDLGGS	Q8BW75_K52_M1	Q8BW75	Maob	_	_	_	_	_NVK[GlyGly (K)]YVDLGGSYVGPTQNR_.3	TIRNKNVKYVDLGGS	Q8BW75_K52_M1	Q8BW75	MAOB	_	Q8BW75	Maob	K52	MAOB_K52	0.322152	13.6742	0.851525	0.413652	0.595506	-6.18646	0.79295	0.964629	Old / Young	TRUE
Q8BXK9_K196_M1	-0.106983	18.1127	-0.574516	0.577767	0.720249	-7.06524	0.571257	0.93766	Old / Young	TRUE	Q8BXK9	_LHVVK[GlyGly (K)]IVAK_.2;_LHVVK[GlyGly (K)]IVAK_.3	LPKLHVVKIVAKKYR	Q8BXK9_K196_M1	Q8BXK9	Clic5	O45134_K190	_	_	O45134_K190	_LHVVK[GlyGly (K)]IVAK_.2;_LHVVK[GlyGly (K)]IVAK_.3	LPKLHVVKIVAKKYR	Q8BXK9_K196_M1	Q8BXK9	CLIC5	O45134_K190	Q8BXK9	Clic5	K196	CLIC5_K196	0.973422	14.9931	1.68319	0.122069	0.29143	-5.21989	0.500631	0.945109	Old / Young	FALSE
Q8BYH7_K23_M1	0.349073	14.3537	1.90239	0.0849951	0.193118	-5.54974	0.695933	0.94825	Old / Young	TRUE	Q8BYH7	_K[GlyGly (K)]HQDPDSLIAGVIR_.3	YLHTSARKHQDPDSL	Q8BYH7_K23_M1	Q8BYH7	Tbc1d17	_	_	_	_	_K[GlyGly (K)]HQDPDSLIAGVIR_.3	YLHTSARKHQDPDSL	Q8BYH7_K23_M1	Q8BYH7	TBC1D17	_	Q8BYH7	Tbc1d17	K23	TBC1D17_K23	0.675034	12.6542	1.45679	0.174688	0.355924	-5.52705	0.574381	0.951818	Old / Young	FALSE
Q8BYH7_K303_M1	0.880743	13.9683	6.3339	6.98571e-05	0.00081068	1.67792	0.0354622	0.48286	Old / Young	TRUE	Q8BYH7	_LQNVPELK[GlyGly (K)]NR_.3	LQNVPELKNRIFSGG	Q8BYH7_K303_M1	Q8BYH7	Tbc1d17	A0A168H1X0_K314	_	_	A0A168H1X0_K314	_LQNVPELK[GlyGly (K)]NR_.3	LQNVPELKNRIFSGG	Q8BYH7_K303_M1	Q8BYH7	TBC1D17	A0A168H1X0_K314	Q8BYH7	Tbc1d17	K303	TBC1D17_K303	0.706927	10.581	1.89697	0.085921	0.229878	-4.90754	0.435893	0.937467	Old / Young	FALSE
Q8BZZ3_K324_M1	0.139397	14.1009	0.578444	0.575209	0.71872	-7.06285	0.903909	0.959677	Old / Young	TRUE	Q8BZZ3	_NNSVFDK[GlyGly (K)]VR_.2	RNNSVFDKVRQPEGC	Q8BZZ3_K324_M1	Q8BZZ3	Wwp1	_	_	_	_	_NNSVFDK[GlyGly (K)]VR_.2	RNNSVFDKVRQPEGC	Q8BZZ3_K324_M1	Q8BZZ3	WWP1	_	Q8BZZ3	Wwp1	K324	WWP1_K324	1.39497	12.8238	1.84131	0.0942417	0.242956	-4.99068	0.452267	0.939594	Old / Young	FALSE
Q8C1B7_K336_M1	-0.132054	15.6404	-0.574088	0.578046	0.720301	-7.0655	0.57137	0.937672	Old / Young	TRUE	Q8C1B7	_RNEFLGELQK[GlyGly (K)]K_.3	EFLGELQKKEEEMRQ	Q8C1B7_K336_M1	Q8C1B7	Septin11	_	_	_	_	_RNEFLGELQK[GlyGly (K)]K_.3	EFLGELQKKEEEMRQ	Q8C1B7_K336_M1	Q8C1B7	SEPTIN11	_	Q8C1B7	Septin11	K336	SEPTIN11_K336	0.196176	11.6874	0.320408	0.755004	0.855078	-6.50798	1	0.971745	Old / Young	TRUE
Q8C863_K192_M1	-0.119092	14.3793	-0.8059	0.438242	0.598131	-6.89896	0.51208	0.930953	Old / Young	TRUE	Q8C863	_VSTNGSEDPEVAASGENK[GlyGly (K)]R_.3	VAASGENKRANGNNS	Q8C863_K192_M1	Q8C863	Itch	_	_	_	_	_VSTNGSEDPEVAASGENK[GlyGly (K)]R_.3	VAASGENKRANGNNS	Q8C863_K192_M1	Q8C863	ITCH	_	Q8C863	Itch	K192	ITCH_K192	1.07876	15.1742	4.31637	0.00138957	0.0241308	-0.907286	0.0482871	0.624161	Old / Young	TRUE
Q8C863_K311_M1	0.216194	15.6189	1.13481	0.281794	0.444892	-6.58059	0.924916	0.960557	Old / Young	TRUE	Q8C863	_VYYVDHVEK[GlyGly (K)]R_.3;_VYYVDHVEK[GlyGly (K)]R_.4	YYVDHVEKRTTWDRP	Q8C863_K311_M1	Q8C863	Itch	Q9BKW4_K43	_	_	Q9BKW4_K43	_VYYVDHVEK[GlyGly (K)]R_.3;_VYYVDHVEK[GlyGly (K)]R_.4	YYVDHVEKRTTWDRP	Q8C863_K311_M1	Q8C863	ITCH	Q9BKW4_K43	Q8C863	Itch	K311	ITCH_K311	1.2428	11.1803	2.38849	0.0371616	0.140094	-4.13088	0.306752	0.91342	Old / Young	TRUE
Q8C863_K393_M1	1.22067	17.5622	2.32674	0.0412288	0.116558	-4.86725	0.57905	0.938447	Old / Young	TRUE	Q8C863	_FIYGNQDLFATSQNK[GlyGly (K)]EFDPLGPLPPGWEK_.4;_FIYGNQDLFATSQNK[GlyGly (K)]EFDPLGPLPPGWEK_.3	LFATSQNKEFDPLGP	Q8C863_K393_M1	Q8C863	Itch	_	_	_	_	_FIYGNQDLFATSQNK[GlyGly (K)]EFDPLGPLPPGWEK_.4;_FIYGNQDLFATSQNK[GlyGly (K)]EFDPLGPLPPGWEK_.3	LFATSQNKEFDPLGP	Q8C863_K393_M1	Q8C863	ITCH	_	Q8C863	Itch	K393	ITCH_K393	2.11096	13.3884	2.31837	0.0419559	0.150709	-4.24542	0.323444	0.917519	Old / Young	TRUE
Q8C863_K407_M1	-0.0239714	20.2138	-0.122428	0.904881	0.948148	-7.23419	0.695409	0.948213	Old / Young	TRUE	Q8C863	_EFDPLGPLPPGWEK[GlyGly (K)]R_.3;_EFDPLGPLPPGWEK[GlyGly (K)]R_.2	PLPPGWEKRTDSNGR	Q8C863_K407_M1	Q8C863	Itch	_	_	_	_	_EFDPLGPLPPGWEK[GlyGly (K)]R_.3;_EFDPLGPLPPGWEK[GlyGly (K)]R_.2	PLPPGWEKRTDSNGR	Q8C863_K407_M1	Q8C863	ITCH	_	Q8C863	Itch	K407	ITCH_K407	-0.833678	16.5532	-2.04438	0.0670669	0.197774	-4.68191	0.242526	0.892946	Old / Young	TRUE
Q8CB44_K487_M1	-0.720378	12.4301	-1.70222	0.118209	0.242541	-5.8492	0.316384	0.892823	Old / Young	TRUE	Q8CB44	_SYVSSAPAGLSK[GlyGly (K)]DEDAGR_.3	SAPAGLSKDEDAGRF	Q8CB44_K487_M1	Q8CB44	Gramd4	_	_	_	_	_SYVSSAPAGLSK[GlyGly (K)]DEDAGR_.3	SAPAGLSKDEDAGRF	Q8CB44_K487_M1	Q8CB44	GRAMD4	_	Q8CB44	Gramd4	K487	GRAMD4_K487	-0.904434	7.14104	-1.27888	0.228736	0.419554	-5.74783	0.429307	0.936568	Old / Young	FALSE
Q8CC35_K391_M1	0.0431004	17.0328	0.191355	0.851912	0.91496	-7.22243	0.78694	0.953959	Old / Young	TRUE	Q8CC35	_SSILLIDK[GlyGly (K)]VSAPPSAASTFSR_.3	SSILLIDKVSAPPSA	Q8CC35_K391_M1	Q8CC35	Synpo	_	_	_	_	_SSILLIDK[GlyGly (K)]VSAPPSAASTFSR_.3	SSILLIDKVSAPPSA	Q8CC35_K391_M1	Q8CC35	SYNPO	_	Q8CC35	Synpo	K391	SYNPO_K391	0.83206	7.73652	1.35367	0.204523	0.394352	-5.65743	0.609598	0.954474	Old / Young	TRUE
Q8CC35_K619_M1	0.444302	17.3949	2.05036	0.0662467	0.162853	-5.31812	0.654162	0.945127	Old / Young	TRUE	Q8CC35	_PK[GlyGly (K)]VTPNPDLLDLVQTADEK_.3	FTFVEKPKVTPNPDL	Q8CC35_K619_M1	Q8CC35	Synpo	_	_	_	_	_PK[GlyGly (K)]VTPNPDLLDLVQTADEK_.3	FTFVEKPKVTPNPDL	Q8CC35_K619_M1	Q8CC35	SYNPO	_	Q8CC35	Synpo	K619	SYNPO_K619	0.514374	8.35952	0.579706	0.574454	0.728783	-6.38519	0.898033	0.968638	Old / Young	TRUE
Q8CC86_K164_M1	0.318951	16.2553	0.525955	0.609891	0.744178	-7.09354	0.887865	0.958978	Old / Young	TRUE	Q8CC86	_K[GlyGly (K)]LLEMGLR_.3;_K[GlyGly (K)]LLEMGLR_.2;_K[GlyGly (K)]LLEM[Oxidation (M)]GLR_.3;_K[GlyGly (K)]LLEM[Oxidation (M)]GLR_.2	LIAGPDKKLLEMGLR	Q8CC86_K164_M1	Q8CC86	Naprt	_	_	_	_	_K[GlyGly (K)]LLEMGLR_.3;_K[GlyGly (K)]LLEMGLR_.2;_K[GlyGly (K)]LLEM[Oxidation (M)]GLR_.3;_K[GlyGly (K)]LLEM[Oxidation (M)]GLR_.2	LIAGPDKKLLEMGLR	Q8CC86_K164_M1	Q8CC86	NAPRT	_	Q8CC86	Naprt	K164	NAPRT_K164	0.223864	13.6494	0.721977	0.486222	0.65737	-6.28969	0.842686	0.966647	Old / Young	TRUE
Q8CCK0_K116_M1	-0.424596	19.5364	-1.97164	0.0756766	0.17853	-5.44233	0.26872	0.876166	Old / Young	TRUE	Q8CCK0	_IHPELLAK[GlyGly (K)]K_.3	IHPELLAKKRGTKGK	Q8CCK0_K116_M1	Q8CCK0	Macroh2a2	J7SA65_K120	_	_	J7SA65_K120	_IHPELLAK[GlyGly (K)]K_.3	IHPELLAKKRGTKGK	Q8CCK0_K116_M1	Q8CCK0	MACROH2A2	J7SA65_K120	Q8CCK0	Macroh2a2	K116	MACROH2A2_K116	0.552604	15.1549	1.87255	0.0894833	0.235529	-4.94416	0.443033	0.938412	Old / Young	FALSE
Q8CDN6_K102_M1	0.241615	13.9457	1.30276	0.220612	0.379252	-6.38544	0.873564	0.958335	Old / Young	TRUE	Q8CDN6	_IDQYQGADAVGLEEK[GlyGly (K)]IK_.3	DAVGLEEKIKQHLEN	Q8CDN6_K102_M1	Q8CDN6	Txnl1	_	_	_	_	_IDQYQGADAVGLEEK[GlyGly (K)]IK_.3	DAVGLEEKIKQHLEN	Q8CDN6_K102_M1	Q8CDN6	TXNL1	_	Q8CDN6	Txnl1	K102	TXNL1_K102	-1.05818	13.6764	-3.61067	0.00447168	0.0433418	-2.06931	0.0520441	0.641568	Old / Young	TRUE
Q8CDN6_K104_M1	0.172056	14.1835	1.02255	0.329595	0.492959	-6.69929	0.959433	0.961922	Old / Young	TRUE	Q8CDN6	_IK[GlyGly (K)]QHLENDPGSNEDADIPK_.4;_IK[GlyGly (K)]QHLENDPGSNEDADIPK_.3	VGLEEKIKQHLENDP	Q8CDN6_K104_M1	Q8CDN6	Txnl1	G5EES9_K103	_	_	G5EES9_K103	_IK[GlyGly (K)]QHLENDPGSNEDADIPK_.4;_IK[GlyGly (K)]QHLENDPGSNEDADIPK_.3	VGLEEKIKQHLENDP	Q8CDN6_K104_M1	Q8CDN6	TXNL1	G5EES9_K103	Q8CDN6	Txnl1	K104	TXNL1_K104	-0.151226	14.0285	-0.714136	0.490858	0.660879	-6.29545	0.609156	0.954443	Old / Young	TRUE
Q8CDN6_K181_M1	-0.136614	15.2325	-0.518929	0.614614	0.747826	-7.09744	0.585944	0.939128	Old / Young	TRUE	Q8CDN6	_LYSM[Oxidation (M)]K[GlyGly (K)]FQGPDNGQGPK_.3	PVKLYSMKFQGPDNG	Q8CDN6_K181_M1	Q8CDN6	Txnl1	_	_	_	_	_LYSM[Oxidation (M)]K[GlyGly (K)]FQGPDNGQGPK_.3	PVKLYSMKFQGPDNG	Q8CDN6_K181_M1	Q8CDN6	TXNL1	_	Q8CDN6	Txnl1	K181	TXNL1_K181	-0.142563	13.7325	-0.450732	0.661433	0.794439	-6.45477	0.703127	0.96029	Old / Young	TRUE
Q8CFE6_K33_M1	-0.215309	16.5662	-1.25284	0.237553	0.39863	-6.44554	0.407507	0.914745	Old / Young	TRUE	Q8CFE6	_FNISPDEDSSSYSSNSDFNYSYPTK[GlyGly (K)]QAALK_.3	FNYSYPTKQAALKSH	Q8CFE6_K33_M1	Q8CFE6	Slc38a2	_	_	_	_	_FNISPDEDSSSYSSNSDFNYSYPTK[GlyGly (K)]QAALK_.3	FNYSYPTKQAALKSH	Q8CFE6_K33_M1	Q8CFE6	SLC38A2	_	Q8CFE6	Slc38a2	K33	SLC38A2_K33	2.44822	12.1438	3.3293	0.00723477	0.0560884	-2.54476	0.13701	0.824934	Old / Young	FALSE
Q8CFE6_K59_M1	0.354404	15.602	2.33353	0.0407465	0.115573	-4.85591	0.577255	0.938268	Old / Young	TRUE	Q8CFE6	_SHYADVDPENQNFLLESNLGK[GlyGly (K)]K_.4;_SHYADVDPENQNFLLESNLGK[GlyGly (K)]K_.3	LLESNLGKKKYETDF	Q8CFE6_K59_M1	Q8CFE6	Slc38a2	_	_	_	_	_SHYADVDPENQNFLLESNLGK[GlyGly (K)]K_.4;_SHYADVDPENQNFLLESNLGK[GlyGly (K)]K_.3	LLESNLGKKKYETDF	Q8CFE6_K59_M1	Q8CFE6	SLC38A2	_	Q8CFE6	Slc38a2	K59	SLC38A2_K59	0.435645	7.35175	0.472368	0.646419	0.784445	-6.44426	0.940135	0.97	Old / Young	FALSE
Q8CFI0_K500_M1	0.00151382	15.5769	0.00934931	0.992716	0.995937	-7.2423	0.733398	0.950764	Old / Young	TRUE	Q8CFI0	_AVK[GlyGly (K)]DTLSNPQSPQPSPYNSPK_.3	SPIRRAVKDTLSNPQ	Q8CFI0_K500_M1	Q8CFI0	Nedd4l	_	_	_	_	_AVK[GlyGly (K)]DTLSNPQSPQPSPYNSPK_.3	SPIRRAVKDTLSNPQ	Q8CFI0_K500_M1	Q8CFI0	NEDD4L	_	Q8CFI0	Nedd4l	K500	NEDD4L_K500	1.60078	11.4476	2.2235	0.0494051	0.165777	-4.39871	0.34695	0.922675	Old / Young	FALSE
Q8CGA3_K283_M1	0.0111937	13.4433	0.0864933	0.932708	0.962164	-7.23828	0.75595	0.952162	Old / Young	TRUE	Q8CGA3	_TAK[GlyGly (K)]EQAALQEGHK_.3;_TAK[GlyGly (K)]EQAALQEGHK_.4	GSSMRTAKEQAALQE	Q8CGA3_K283_M1	Q8CGA3	Slc43a2	_	_	_	_	_TAK[GlyGly (K)]EQAALQEGHK_.3;_TAK[GlyGly (K)]EQAALQEGHK_.4	GSSMRTAKEQAALQE	Q8CGA3_K283_M1	Q8CGA3	SLC43A2	_	Q8CGA3	Slc43a2	K283	SLC43A2_K283	1.28548	10.2574	2.54894	0.0281179	0.118727	-3.86555	0.270742	0.903021	Old / Young	FALSE
Q8CGP1_K121_M1	-1.66497	14.9851	-1.41631	0.185774	0.335287	-6.24258	0.372688	0.907517	Old / Young	FALSE	Q8CGP1	_AVTK[GlyGly (K)]YTSAK_.3;_AVTK[GlyGly (K)]YTSAK_.2	EGTKAVTKYTSAK__	Q8CGP1_K121_M1	Q8CGP1	H2bc12	Q22979_K62	_	_	Q22979_K62	_AVTK[GlyGly (K)]YTSAK_.3;_AVTK[GlyGly (K)]YTSAK_.2	EGTKAVTKYTSAK__	Q8CGP1_K121_M1	Q8CGP1	H2BC12	Q22979_K62	Q8CGP1	H2bc12	K121	H2BC12_K121	0.72582	15.4661	1.66311	0.126088	0.297751	-5.24818	0.506963	0.945758	Old / Young	FALSE
Q8CGP1_K6_M1	-1.09125	16.6671	-4.5222	0.000986622	0.00680391	-1.09006	0.0364843	0.489958	Old / Young	FALSE	Q8CGP1	_PEPAK[GlyGly (K)]SAPAPK_.3;_PEPAK[GlyGly (K)]SAPAPK_.2	__MPEPAKSAPAPKK	Q8CGP1_K6_M1	Q8CGP1	H2bc12	_	_	_	_	_PEPAK[GlyGly (K)]SAPAPK_.3;_PEPAK[GlyGly (K)]SAPAPK_.2	__MPEPAKSAPAPKK	Q8CGP1_K6_M1	Q8CGP1	H2BC12	_	Q8CGP1	H2bc12	K6	H2BC12_K6	-0.43809	17.5696	-1.93509	0.0806192	0.221544	-4.84991	0.264985	0.901123	Old / Young	FALSE
Q8CHE4_K215_M1	-0.160719	14.7715	-0.571965	0.579432	0.721074	-7.06678	0.571927	0.937729	Old / Young	TRUE	Q8CHE4	_LLQLGHK[GlyGly (K)]GGGVVK_.3;_LLQLGHK[GlyGly (K)]GGGVVK_.2	RLLQLGHKGGGVVKV	Q8CHE4_K215_M1	Q8CHE4	Phlpp1	_	_	_	_	_LLQLGHK[GlyGly (K)]GGGVVK_.3;_LLQLGHK[GlyGly (K)]GGGVVK_.2	RLLQLGHKGGGVVKV	Q8CHE4_K215_M1	Q8CHE4	PHLPP1	_	Q8CHE4	Phlpp1	K215	PHLPP1_K215	0.244594	12.6276	0.809104	0.436572	0.616022	-6.22192	0.809154	0.965313	Old / Young	FALSE
Q8CHU3_K135_M1	0.285544	16.6294	1.83137	0.0956485	0.209565	-5.65796	0.716324	0.949649	Old / Young	TRUE	Q8CHU3	_QLVALLK[GlyGly (K)]DEER_.3;_QLVALLK[GlyGly (K)]DEER_.2	KQLVALLKDEERLKV	Q8CHU3_K135_M1	Q8CHU3	Epn2	_	_	_	_	_QLVALLK[GlyGly (K)]DEER_.3;_QLVALLK[GlyGly (K)]DEER_.2	KQLVALLKDEERLKV	Q8CHU3_K135_M1	Q8CHU3	EPN2	_	Q8CHU3	Epn2	K135	EPN2_K135	3.8312	10.8877	5.47143	0.000237098	0.010463	0.851802	0.0109068	0.354788	Old / Young	FALSE
Q8CHU3_K188_M1	0.0804627	18.9733	0.55756	0.58888	0.728214	-7.07539	0.897521	0.959402	Old / Young	TRUE	Q8CHU3	_GSSQPNLSTSYSEQEYGK[GlyGly (K)]AGGSPASYHGSTSPR_.4;_GSSQPNLSTSYSEQEYGK[GlyGly (K)]AGGSPASYHGSTSPR_.3	YSEQEYGKAGGSPAS	Q8CHU3_K188_M1	Q8CHU3	Epn2	_	_	_	_	_GSSQPNLSTSYSEQEYGK[GlyGly (K)]AGGSPASYHGSTSPR_.4;_GSSQPNLSTSYSEQEYGK[GlyGly (K)]AGGSPASYHGSTSPR_.3	YSEQEYGKAGGSPAS	Q8CHU3_K188_M1	Q8CHU3	EPN2	_	Q8CHU3	Epn2	K188	EPN2_K188	3.16642	12.3188	6.41125	6.45878e-05	0.00615474	2.13296	0.00261127	0.17661	Old / Young	FALSE
Q8CIE6_K271_M1	0.415396	11.2363	1.21511	0.251043	0.41234	-6.4898	0.900311	0.959522	Old / Young	TRUE	Q8CIE6	_QELILSNSEDK[GlyGly (K)]SIR_.3	ILSNSEDKSIRVWDM	Q8CIE6_K271_M1	Q8CIE6	Copa	Q9N4H7_K273	_	_	Q9N4H7_K273	_QELILSNSEDK[GlyGly (K)]SIR_.3	ILSNSEDKSIRVWDM	Q8CIE6_K271_M1	Q8CIE6	COPA	Q9N4H7_K273	Q8CIE6	Copa	K271	COPA_K271	1.24869	12.7273	2.68066	0.0223464	0.102355	-3.64505	0.243431	0.893302	Old / Young	TRUE
Q8CIG8_K95_M1	0.709612	20.5989	3.24906	0.00825262	0.035698	-3.27339	0.362225	0.905099	Old / Young	TRUE	Q8CIG8	_LSPWIHPDSK[GlyGly (K)]VEK_.3;_LSPWIHPDSK[GlyGly (K)]VEK_.4;_LSPWIHPDSK[GlyGly (K)]VEK_.2	PWIHPDSKVEKIRRN	Q8CIG8_K95_M1	Q8CIG8	Prmt5	_	_	_	_	_LSPWIHPDSK[GlyGly (K)]VEK_.3;_LSPWIHPDSK[GlyGly (K)]VEK_.4;_LSPWIHPDSK[GlyGly (K)]VEK_.2	PWIHPDSKVEKIRRN	Q8CIG8_K95_M1	Q8CIG8	PRMT5	_	Q8CIG8	Prmt5	K95	PRMT5_K95	-0.802334	15.8145	-2.43665	0.0341829	0.133026	-4.05168	0.173022	0.856129	Old / Young	FALSE
Q8JZS0_K91_M1	-0.172078	13.3938	-0.31161	0.76146	0.855825	-7.18967	0.642203	0.944162	Old / Young	TRUE	Q8JZS0	_ATAK[GlyGly (K)]ATVAAFAASEGHSHPR_.4	FRARATAKATVAAFA	Q8JZS0_K91_M1	Q8JZS0	Lin7a	A5PEX5_K75	_	_	A5PEX5_K75	_ATAK[GlyGly (K)]ATVAAFAASEGHSHPR_.4	FRARATAKATVAAFA	Q8JZS0_K91_M1	Q8JZS0	LIN7A	A5PEX5_K75	Q8JZS0	Lin7a	K91	LIN7A_K91	2.27532	10.6505	3.43554	0.00602795	0.0501349	-2.36473	0.123677	0.809653	Old / Young	TRUE
Q8K021_K89_M1	-0.241375	17.7155	-1.33861	0.209069	0.364815	-6.34124	0.389002	0.911051	Old / Young	TRUE	Q8K021	_EHALAQAELLK[GlyGly (K)]R_.3;_EHALAQAELLK[GlyGly (K)]R_.4;_EHALAQAELLK[GlyGly (K)]R_.2	LAQAELLKRQEELER	Q8K021_K89_M1	Q8K021	Scamp1	A0A5E4LZU4_K1052;A0A5E4M3N2_K1057	_	_	A0A5E4LZU4_K1052;A0A5E4M3N2_K1057	_EHALAQAELLK[GlyGly (K)]R_.3;_EHALAQAELLK[GlyGly (K)]R_.4;_EHALAQAELLK[GlyGly (K)]R_.2	LAQAELLKRQEELER	Q8K021_K89_M1	Q8K021	SCAMP1	A0A5E4LZU4_K1052;A0A5E4M3N2_K1057	Q8K021	Scamp1	K89	SCAMP1_K89	0.352967	14.3068	1.30075	0.221422	0.413006	-5.72177	0.628037	0.955752	Old / Young	TRUE
Q8K0B2_K253_M1	0.134846	15.5347	0.307028	0.764849	0.858069	-7.1912	0.821518	0.955812	Old / Young	TRUE	Q8K0B2	_SK[GlyGly (K)]DGRPLPAR_.3	QTIRSKSKDGRPLPA	Q8K0B2_K253_M1	Q8K0B2	Lmbrd1	_	_	_	_	_SK[GlyGly (K)]DGRPLPAR_.3	QTIRSKSKDGRPLPA	Q8K0B2_K253_M1	Q8K0B2	LMBRD1	_	Q8K0B2	Lmbrd1	K253	LMBRD1_K253	0.780532	11.1331	2.19988	0.0514497	0.170334	-4.43655	0.352968	0.923894	Old / Young	FALSE
Q8K0C4_K436_M1	-0.0972649	14.6027	-0.515339	0.617034	0.749714	-7.09941	0.586898	0.93922	Old / Young	TRUE	Q8K0C4	_YLQDNPASGEK[GlyGly (K)]FAYVPFGAGR_.3	DNPASGEKFAYVPFG	Q8K0C4_K436_M1	Q8K0C4	Cyp51	_	_	_	_	_YLQDNPASGEK[GlyGly (K)]FAYVPFGAGR_.3	DNPASGEKFAYVPFG	Q8K0C4_K436_M1	Q8K0C4	CYP51	_	Q8K0C4	Cyp51	K436	CYP51_K436	0.0127597	16.5188	0.0383649	0.970123	0.982804	-6.56208	0.889144	0.968334	Old / Young	TRUE
Q8K268_K294_M1	1.26984	13.5282	2.35885	0.0389973	0.111491	-4.8136	0.570592	0.937592	Old / Young	TRUE	Q8K268	_AEGSEAAQLAEIYGK[GlyGly (K)]LEEIEADK_.3	QLAEIYGKLEEIEAD	Q8K268_K294_M1	Q8K268	Abcf3	Q9U275_K672	_	_	Q9U275_K672	_AEGSEAAQLAEIYGK[GlyGly (K)]LEEIEADK_.3	QLAEIYGKLEEIEAD	Q8K268_K294_M1	Q8K268	ABCF3	Q9U275_K672	Q8K268	Abcf3	K294	ABCF3_K294	-0.667177	8.83116	-0.815475	0.433077	0.613617	-6.21669	0.574551	0.951831	Old / Young	TRUE
Q8K310_K835_M1	-0.259533	17.0491	-1.62615	0.13364	0.264603	-5.95816	0.330789	0.897009	Old / Young	TRUE	Q8K310	_FLNK[GlyGly (K)]LAEER_.3;_FLNK[GlyGly (K)]LAEER_.2	KLKKFLNKLAEERRQ	Q8K310_K835_M1	Q8K310	Matr3	B1Q255_K474;B1Q254_K542	_	_	B1Q255_K474;B1Q254_K542	_FLNK[GlyGly (K)]LAEER_.3;_FLNK[GlyGly (K)]LAEER_.2	KLKKFLNKLAEERRQ	Q8K310_K835_M1	Q8K310	MATR3	B1Q255_K474;B1Q254_K542	Q8K310	Matr3	K835	MATR3_K835	-0.414879	14.2304	-1.95489	0.0779884	0.218571	-4.81978	0.260814	0.8997	Old / Young	TRUE
Q8K3K8_K451_M1	-0.42985	12.1327	-1.60141	0.139033	0.272572	-5.99296	0.335564	0.898326	Old / Young	TRUE	Q8K3K8	_QLQMDEMK[GlyGly (K)]QTLAK_.3;_QLQM[Oxidation (M)]DEM[Oxidation (M)]K[GlyGly (K)]QTLAK_.3	QLQMDEMKQTLAKQE	Q8K3K8_K451_M1	Q8K3K8	Optn	_	_	_	_	_QLQMDEMK[GlyGly (K)]QTLAK_.3;_QLQM[Oxidation (M)]DEM[Oxidation (M)]K[GlyGly (K)]QTLAK_.3	QLQMDEMKQTLAKQE	Q8K3K8_K451_M1	Q8K3K8	OPTN	_	Q8K3K8	Optn	K451	OPTN_K451	0.805645	12.7495	2.71843	0.0209206	0.0990823	-3.5815	0.23597	0.890298	Old / Young	TRUE
Q8R0W6_K63_M1	1.02873	16.6501	4.31805	0.00136867	0.00883191	-1.42981	0.185447	0.830012	Old / Young	TRUE	Q8R0W6	_DESGFPK[GlyGly (K)]PPSYNVATTLPSYDEAER_.3	KDESGFPKPPSYNVA	Q8R0W6_K63_M1	Q8R0W6	Ndfip1	Q564Q6_K75	_	_	Q564Q6_K75	_DESGFPK[GlyGly (K)]PPSYNVATTLPSYDEAER_.3	KDESGFPKPPSYNVA	Q8R0W6_K63_M1	Q8R0W6	NDFIP1	Q564Q6_K75	Q8R0W6	Ndfip1	K63	NDFIP1_K63	0.158944	11.0447	0.252839	0.80532	0.889824	-6.52862	0.973361	0.970995	Old / Young	FALSE
Q8R0W6_K83_M1	-0.191806	21.6929	-1.10239	0.295013	0.458691	-6.61588	0.441205	0.920741	Old / Young	TRUE	Q8R0W6	_TK[GlyGly (K)]TEATIPLVPGRDEDFVGRDDFDDTDQLR_.4;_TK[GlyGly (K)]TEATIPLVPGRDEDFVGRDDFDDTDQLR_.5;_TK[GlyGly (K)]TEATIPLVPGRDEDFVGRDDFDDTDQLR_.3;_TK[GlyGly (K)]TEATIPLVPGR_.3;_TK[GlyGly (K)]TEATIPLVPGR_.2;_TK[GlyGly (K)]TEATIPLVPGRDEDFVGR_.4;_TK[GlyGly (K)]TEATIPLVPGRDEDFVGR_.3	YDEAERTKTEATIPL	Q8R0W6_K83_M1	Q8R0W6	Ndfip1	Q564Q6_K95	_	_	Q564Q6_K95	_TK[GlyGly (K)]TEATIPLVPGRDEDFVGRDDFDDTDQLR_.4;_TK[GlyGly (K)]TEATIPLVPGRDEDFVGRDDFDDTDQLR_.5;_TK[GlyGly (K)]TEATIPLVPGRDEDFVGRDDFDDTDQLR_.3;_TK[GlyGly (K)]TEATIPLVPGR_.3;_TK[GlyGly (K)]TEATIPLVPGR_.2;_TK[GlyGly (K)]TEATIPLVPGRDEDFVGR_.4;_TK[GlyGly (K)]TEATIPLVPGRDEDFVGR_.3	YDEAERTKTEATIPL	Q8R0W6_K83_M1	Q8R0W6	NDFIP1	Q564Q6_K95	Q8R0W6	Ndfip1	K83	NDFIP1_K83	0.36508	14.1125	1.38056	0.196356	0.384642	-5.62406	0.600322	0.953803	Old / Young	FALSE
Q8R1X6_K125_M1	1.32612	11.8899	3.88908	0.00277172	0.0151654	-2.15888	0.246692	0.866584	Old / Young	TRUE	Q8R1X6	_K[GlyGly (K)]SPEQESVSTAPQR_.3	PPKDACKKSPEQESV	Q8R1X6_K125_M1	Q8R1X6	Spg20	Q336K9_K103	_	_	Q336K9_K103	_K[GlyGly (K)]SPEQESVSTAPQR_.3	PPKDACKKSPEQESV	Q8R1X6_K125_M1	Q8R1X6	SPG20	Q336K9_K103	Q8R1X6	Spg20	K125	SPG20_K125	0.214448	10.0967	0.339589	0.740923	0.845771	-6.50125	0.992436	0.971536	Old / Young	TRUE
Q8R1X6_K360_M1	1.39185	15.8122	2.53504	0.0286989	0.0895181	-4.51566	0.52526	0.932569	Old / Young	TRUE	Q8R1X6	_SSHPSEPPK[GlyGly (K)]EASGTDVR_.3;_SSHPSEPPK[GlyGly (K)]EASGTDVR_.4	SHPSEPPKEASGTDV	Q8R1X6_K360_M1	Q8R1X6	Spg20	O02225_K155	_	_	O02225_K155	_SSHPSEPPK[GlyGly (K)]EASGTDVR_.3;_SSHPSEPPK[GlyGly (K)]EASGTDVR_.4	SHPSEPPKEASGTDV	Q8R1X6_K360_M1	Q8R1X6	SPG20	O02225_K155	Q8R1X6	Spg20	K360	SPG20_K360	-0.8868	11.9822	-2.74072	0.020122	0.0965187	-3.54392	0.130323	0.817589	Old / Young	TRUE
Q8R1X6_K382_M1	0.651707	14.2787	2.36071	0.038872	0.111206	-4.8105	0.570105	0.937542	Old / Young	TRUE	Q8R1X6	_QSSSSGSSIDQGSK[GlyGly (K)]DAR_.3	SSIDQGSKDARHKGK	Q8R1X6_K382_M1	Q8R1X6	Spg20	_	_	_	_	_QSSSSGSSIDQGSK[GlyGly (K)]DAR_.3	SSIDQGSKDARHKGK	Q8R1X6_K382_M1	Q8R1X6	SPG20	_	Q8R1X6	Spg20	K382	SPG20_K382	-0.0484571	13.2235	-0.203237	0.842871	0.912441	-6.54072	0.795798	0.964751	Old / Young	TRUE
Q8R1X6_K395_M1	1.3802	14.5129	2.7281	0.020478	0.0698291	-4.18366	0.477797	0.926364	Old / Young	TRUE	Q8R1X6	_TK[GlyGly (K)]DSSEEVNLSQIVPC[Carbamidomethyl (C)]EPSSEEK_.3	GKRGKKTKDSSEEVN	Q8R1X6_K395_M1	Q8R1X6	Spg20	_	_	_	_	_TK[GlyGly (K)]DSSEEVNLSQIVPC[Carbamidomethyl (C)]EPSSEEK_.3	GKRGKKTKDSSEEVN	Q8R1X6_K395_M1	Q8R1X6	SPG20	_	Q8R1X6	Spg20	K395	SPG20_K395	-0.36046	10.2597	-0.534108	0.604494	0.753098	-6.41168	0.6728	0.958574	Old / Young	TRUE
Q8R1X6_K416_M1	1.05787	16.7721	7.36721	1.87895e-05	0.000306092	3.05376	0.0123394	0.245222	Old / Young	TRUE	Q8R1X6	_DSSEEVNLSQIVPC[Carbamidomethyl (C)]EPSSEEK[GlyGly (K)]SK_.3	CEPSSEEKSKELPEW	Q8R1X6_K416_M1	Q8R1X6	Spg20	_	_	_	_	_DSSEEVNLSQIVPC[Carbamidomethyl (C)]EPSSEEK[GlyGly (K)]SK_.3	CEPSSEEKSKELPEW	Q8R1X6_K416_M1	Q8R1X6	SPG20	_	Q8R1X6	Spg20	K416	SPG20_K416	0.240682	11.6065	0.439539	0.669262	0.800256	-6.46002	0.953051	0.970395	Old / Young	TRUE
Q8R1X6_K451_M1	1.84025	13.3872	9.45701	1.89242e-06	5.84938e-05	5.44564	0.000933834	0.0272468	Old / Young	TRUE	Q8R1X6	_GAEFTGK[GlyGly (K)]AIQK_.2;_GAEFTGK[GlyGly (K)]AIQK_.3	KGAEFTGKAIQKGAS	Q8R1X6_K451_M1	Q8R1X6	Spg20	_	_	_	_	_GAEFTGK[GlyGly (K)]AIQK_.2;_GAEFTGK[GlyGly (K)]AIQK_.3	KGAEFTGKAIQKGAS	Q8R1X6_K451_M1	Q8R1X6	SPG20	_	Q8R1X6	Spg20	K451	SPG20_K451	0.137472	9.86602	0.344233	0.737529	0.843659	-6.49956	0.990605	0.971485	Old / Young	TRUE
Q8R1X6_K469_M1	1.79307	17.3744	10.8946	4.88618e-07	2.29279e-05	6.84065	0.000111004	0.00499044	Old / Young	TRUE	Q8R1X6	_IQPEEK[GlyGly (K)]PVEVSPAVTR_.3;_IQPEEK[GlyGly (K)]PVEVSPAVTR_.2	ERIQPEEKPVEVSPA	Q8R1X6_K469_M1	Q8R1X6	Spg20	O44735_K300	_	_	O44735_K300	_IQPEEK[GlyGly (K)]PVEVSPAVTR_.3;_IQPEEK[GlyGly (K)]PVEVSPAVTR_.2	ERIQPEEKPVEVSPA	Q8R1X6_K469_M1	Q8R1X6	SPG20	O44735_K300	Q8R1X6	Spg20	K469	SPG20_K469	-0.127807	14.1465	-0.556422	0.589692	0.740304	-6.39897	0.664771	0.958094	Old / Young	TRUE
Q8R1X6_K485_M1	1.16125	14.1355	7.89846	1.00482e-05	0.000198072	3.70828	0.00677814	0.15144	Old / Young	TRUE	Q8R1X6	_GLYIAK[GlyGly (K)]QATGGAAK_.2;_GLYIAK[GlyGly (K)]QATGGAAK_.3	TRGLYIAKQATGGAA	Q8R1X6_K485_M1	Q8R1X6	Spg20	_	_	_	_	_GLYIAK[GlyGly (K)]QATGGAAK_.2;_GLYIAK[GlyGly (K)]QATGGAAK_.3	TRGLYIAKQATGGAA	Q8R1X6_K485_M1	Q8R1X6	SPG20	_	Q8R1X6	Spg20	K485	SPG20_K485	-0.108166	11.9083	-0.258374	0.801159	0.888307	-6.52711	0.774849	0.963832	Old / Young	TRUE
Q8R1X6_K523_M1	0.0637034	14.7835	0.0663955	0.948315	0.972364	-7.23995	0.750054	0.951804	Old / Young	TRUE	Q8R1X6	_HGSK[GlyGly (K)]LVPESLK_.3	HVKKHGSKLVPESLK	Q8R1X6_K523_M1	Q8R1X6	Spg20	_	_	_	_	_HGSK[GlyGly (K)]LVPESLK_.3	HVKKHGSKLVPESLK	Q8R1X6_K523_M1	Q8R1X6	SPG20	_	Q8R1X6	Spg20	K523	SPG20_K523	-0.871666	7.5758	-3.29669	0.00765309	0.056845	-2.60013	0.0738415	0.717482	Old / Young	TRUE
Q8R1X6_K530_M1	0.693	15.3071	1.67488	0.123561	0.250404	-5.8887	0.761959	0.952522	Old / Young	TRUE	Q8R1X6	_LVPESLK[GlyGly (K)]R_.3	KLVPESLKRDKDGKS	Q8R1X6_K530_M1	Q8R1X6	Spg20	_	_	_	_	_LVPESLK[GlyGly (K)]R_.3	KLVPESLKRDKDGKS	Q8R1X6_K530_M1	Q8R1X6	SPG20	_	Q8R1X6	Spg20	K530	SPG20_K530	0.17458	12.4589	0.615707	0.551322	0.712946	-6.36285	0.883969	0.968155	Old / Young	TRUE
Q8R1X6_K82_M1	0.74456	13.1409	1.89987	0.0853533	0.193626	-5.55361	0.696652	0.948301	Old / Young	TRUE	Q8R1X6	_M[Oxidation (M)]K[GlyGly (K)]ETLQNVR_.3	RQMQQKMKETLQNVR	Q8R1X6_K82_M1	Q8R1X6	Spg20	_	_	_	_	_M[Oxidation (M)]K[GlyGly (K)]ETLQNVR_.3	RQMQQKMKETLQNVR	Q8R1X6_K82_M1	Q8R1X6	SPG20	_	Q8R1X6	Spg20	K82	SPG20_K82	-0.716057	11.8806	-2.47509	0.0319744	0.127864	-3.98818	0.167108	0.851792	Old / Young	TRUE
Q8R307_K916_M1	-0.0746789	12.7021	-0.378794	0.712418	0.822988	-7.16468	0.623724	0.942603	Old / Young	TRUE	Q8R307	_AK[GlyGly (K)]EAEAGAAAVGPSR_.3	TKGSVKAKEAEAGAA	Q8R307_K916_M1	Q8R307	Vps18	_	_	_	_	_AK[GlyGly (K)]EAEAGAAAVGPSR_.3	TKGSVKAKEAEAGAA	Q8R307_K916_M1	Q8R307	VPS18	_	Q8R307	Vps18	K916	VPS18_K916	-0.29645	10.9015	-1.33601	0.21004	0.400947	-5.67911	0.413008	0.93423	Old / Young	TRUE
Q8R317_K38_M1	0.635993	17.6692	2.98007	0.0131792	0.0510062	-3.74483	0.419548	0.916989	Old / Young	TRUE	Q8R317	_EK[GlyGly (K)]EEFAVPENSSVQQFK_.3;_EK[GlyGly (K)]EEFAVPENSSVQQFK_.2	TVKTPKEKEEFAVPE	Q8R317_K38_M1	Q8R317	Ubqln1	_	_	_	_	_EK[GlyGly (K)]EEFAVPENSSVQQFK_.3;_EK[GlyGly (K)]EEFAVPENSSVQQFK_.2	TVKTPKEKEEFAVPE	Q8R317_K38_M1	Q8R317	UBQLN1	_	Q8R317	Ubqln1	K38	UBQLN1_K38	-0.0602692	16.278	-0.240683	0.814478	0.894822	-6.53183	0.781553	0.964132	Old / Young	TRUE
Q8R317_K53_M1	-0.0690649	16.4382	-0.367938	0.720257	0.828718	-7.16904	0.626695	0.94286	Old / Young	TRUE	Q8R317	_EEFAVPENSSVQQFK[GlyGly (K)]EEISK_.3;_EKEEFAVPENSSVQQFK[GlyGly (K)]EEISK_.3;_EKEEFAVPENSSVQQFK[GlyGly (K)]EEISK_.4	NSSVQQFKEEISKRF	Q8R317_K53_M1	Q8R317	Ubqln1	_	_	_	_	_EEFAVPENSSVQQFK[GlyGly (K)]EEISK_.3;_EKEEFAVPENSSVQQFK[GlyGly (K)]EEISK_.3;_EKEEFAVPENSSVQQFK[GlyGly (K)]EEISK_.4	NSSVQQFKEEISKRF	Q8R317_K53_M1	Q8R317	UBQLN1	_	Q8R317	Ubqln1	K53	UBQLN1_K53	0.00475078	14.2541	0.0176929	0.986219	0.992203	-6.5627	0.881077	0.968054	Old / Young	TRUE
Q8R3V6_K320_M1	-0.00509717	15.801	-0.0365336	0.971545	0.985007	-7.24162	0.720091	0.949899	Old / Young	TRUE	Q8R3V6	_K[GlyGly (K)]LFELAR_.2	MGKSTRRKLFELARA	Q8R3V6_K320_M1	Q8R3V6	Cuedc1	_	_	_	_	_K[GlyGly (K)]LFELAR_.2	MGKSTRRKLFELARA	Q8R3V6_K320_M1	Q8R3V6	CUEDC1	_	Q8R3V6	Cuedc1	K320	CUEDC1_K320	0.143394	12.8177	0.27797	0.786482	0.877743	-6.5215	0.983267	0.971278	Old / Young	FALSE
Q8R420_K1620_M1	0.315189	14.8021	2.4788	0.0316568	0.096309	-4.61139	0.53953	0.934235	Old / Young	TRUE	Q8R420	_SEGK[GlyGly (K)]QDALEEFK_.3;_SEGK[GlyGly (K)]QDALEEFK_.2	AKVRSEGKQDALEEF	Q8R420_K1620_M1	Q8R420	Abca3	X5LXB2_K2002;Q1RS86_K2039	_	_	X5LXB2_K2002;Q1RS86_K2039	_SEGK[GlyGly (K)]QDALEEFK_.3;_SEGK[GlyGly (K)]QDALEEFK_.2	AKVRSEGKQDALEEF	Q8R420_K1620_M1	Q8R420	ABCA3	X5LXB2_K2002;Q1RS86_K2039	Q8R420	Abca3	K1620	ABCA3_K1620	1.95248	9.91885	4.29628	0.00143534	0.0245843	-0.939579	0.0494255	0.629612	Old / Young	FALSE
Q8R420_K503_M1	0.504565	15.433	3.25373	0.00818612	0.0354814	-3.2652	0.361275	0.904873	Old / Young	TRUE	Q8R420	_TVVGK[GlyGly (K)]EEEGSDPEK_.3;_TVVGK[GlyGly (K)]EEEGSDPEK_.2	NPRTVVGKEEEGSDP	Q8R420_K503_M1	Q8R420	Abca3	Q9TXV8_K554	_	_	Q9TXV8_K554	_TVVGK[GlyGly (K)]EEEGSDPEK_.3;_TVVGK[GlyGly (K)]EEEGSDPEK_.2	NPRTVVGKEEEGSDP	Q8R420_K503_M1	Q8R420	ABCA3	Q9TXV8_K554	Q8R420	Abca3	K503	ABCA3_K503	0.698683	10.8155	2.60551	0.0254775	0.111253	-3.77111	0.258766	0.898986	Old / Young	FALSE
Q8R420_K512_M1	0.510945	17.0756	2.80483	0.0179048	0.0631495	-4.05053	0.459606	0.923672	Old / Young	TRUE	Q8R420	_TVVGKEEEGSDPEK[GlyGly (K)]ALR_.4;_EEEGSDPEK[GlyGly (K)]ALR_.3;_EEEGSDPEK[GlyGly (K)]ALR_.2	EEGSDPEKALRNEYF	Q8R420_K512_M1	Q8R420	Abca3	_	_	_	_	_TVVGKEEEGSDPEK[GlyGly (K)]ALR_.4;_EEEGSDPEK[GlyGly (K)]ALR_.3;_EEEGSDPEK[GlyGly (K)]ALR_.2	EEGSDPEKALRNEYF	Q8R420_K512_M1	Q8R420	ABCA3	_	Q8R420	Abca3	K512	ABCA3_K512	-0.00768339	10.3219	-0.0103943	0.991903	0.994259	-6.56281	0.870137	0.967665	Old / Young	FALSE
Q8R5K2_K227_M1	-0.558176	17.3984	-2.98513	0.0130633	0.0507308	-3.73599	0.134236	0.779464	Old / Young	TRUE	Q8R5K2	_SRPGSVVPANLFQGIK[GlyGly (K)]TVNPTFR_.4;_SRPGSVVPANLFQGIK[GlyGly (K)]TVNPTFR_.3	ANLFQGIKTVNPTFR	Q8R5K2_K227_M1	Q8R5K2	Usp33	_	_	_	_	_SRPGSVVPANLFQGIK[GlyGly (K)]TVNPTFR_.4;_SRPGSVVPANLFQGIK[GlyGly (K)]TVNPTFR_.3	ANLFQGIKTVNPTFR	Q8R5K2_K227_M1	Q8R5K2	USP33	_	Q8R5K2	Usp33	K227	USP33_K227	-0.278259	14.1606	-1.1738	0.266651	0.456924	-5.86846	0.460242	0.940578	Old / Young	FALSE
Q8R5K2_K342_M1	-0.418576	12.8871	-1.56516	0.14728	0.283716	-6.04337	0.342641	0.900216	Old / Young	TRUE	Q8R5K2	_INK[GlyGly (K)]ANADVELDK_.3	KVCNKINKANADVEL	Q8R5K2_K342_M1	Q8R5K2	Usp33	_	_	_	_	_INK[GlyGly (K)]ANADVELDK_.3	KVCNKINKANADVEL	Q8R5K2_K342_M1	Q8R5K2	USP33	_	Q8R5K2	Usp33	K342	USP33_K342	0.116779	8.0844	0.166546	0.870921	0.929723	-6.54798	0.939388	0.969977	Old / Young	FALSE
Q8R5M8_K451_M1	0.105119	16.2518	0.466666	0.650309	0.773171	-7.12488	0.869799	0.958162	Old / Young	TRUE	Q8R5M8	_GADDAADADTAIINAEGGQNNSEEK[GlyGly (K)]K_.3	GQNNSEEKKEYFI__	Q8R5M8_K451_M1	Q8R5M8	Cadm1	_	_	_	_	_GADDAADADTAIINAEGGQNNSEEK[GlyGly (K)]K_.3	GQNNSEEKKEYFI__	Q8R5M8_K451_M1	Q8R5M8	CADM1	_	Q8R5M8	Cadm1	K451	CADM1_K451	2.64361	11.753	2.97562	0.0133558	0.0763365	-3.146	0.189444	0.866941	Old / Young	FALSE
Q8VC03_K578_M1	0.293432	16.0342	1.34556	0.206892	0.362499	-6.33258	0.860553	0.957731	Old / Young	TRUE	Q8VC03	_AIAEGLGSELLVGTTK[GlyGly (K)]NALLR_.3	ELLVGTTKNALLRGD	Q8VC03_K578_M1	Q8VC03	Eml3	_	_	_	_	_AIAEGLGSELLVGTTK[GlyGly (K)]NALLR_.3	ELLVGTTKNALLRGD	Q8VC03_K578_M1	Q8VC03	EML3	_	Q8VC03	Eml3	K578	EML3_K578	0.722037	13.4908	2.07277	0.0639152	0.193032	-4.63764	0.386474	0.93003	Old / Young	FALSE
Q8VDD5_K225_M1	0.81471	14.3033	5.223	0.000335331	0.00287227	0.0350939	0.0941662	0.712592	Old / Young	TRUE	Q8VDD5	_QLLQANPILEAFGNAK[GlyGly (K)]TVK_.3	LEAFGNAKTVKNDNS	Q8VDD5_K225_M1	Q8VDD5	Myh9	A0A5E4LXR0_K232	_	_	A0A5E4LXR0_K232	_QLLQANPILEAFGNAK[GlyGly (K)]TVK_.3	LEAFGNAKTVKNDNS	Q8VDD5_K225_M1	Q8VDD5	MYH9	A0A5E4LXR0_K232	Q8VDD5	Myh9	K225	MYH9_K225	1.71258	12.8207	2.99261	0.0129665	0.0756632	-3.11714	0.186628	0.865204	Old / Young	TRUE
Q8VDM4_K178_M1	0.367072	16.028	1.72786	0.113378	0.235782	-5.81184	0.746406	0.95158	Old / Young	TRUE	Q8VDM4	_EWQELDDAEK[GlyGly (K)]AQR_.3;_EWQELDDAEK[GlyGly (K)]AQR_.2	QELDDAEKAQREPLL	Q8VDM4_K178_M1	Q8VDM4	Psmd2	Q9GZH5_K168	_	_	Q9GZH5_K168	_EWQELDDAEK[GlyGly (K)]AQR_.3;_EWQELDDAEK[GlyGly (K)]AQR_.2	QELDDAEKAQREPLL	Q8VDM4_K178_M1	Q8VDM4	PSMD2	Q9GZH5_K168	Q8VDM4	Psmd2	K178	PSMD2_K178	-0.587915	13.5411	-1.5737	0.145456	0.322844	-5.3718	0.349231	0.923142	Old / Young	TRUE
Q8VDN2_K21_M1	0.0543752	16.8468	0.240081	0.814908	0.894734	-7.21102	0.801458	0.954756	Old / Young	TRUE	Q8VDN2	_YEPAAVSEHGDK[GlyGly (K)]K_.3;_YEPAAVSEHGDK[GlyGly (K)]K_.4;_YEPAAVSEHGDK[GlyGly (K)]K_.2;_DKYEPAAVSEHGDK[GlyGly (K)]K_.4;_DKYEPAAVSEHGDK[GlyGly (K)]K_.3	AVSEHGDKKGKKAKK	Q8VDN2_K21_M1	Q8VDN2	Atp1a1	_	_	_	_	_YEPAAVSEHGDK[GlyGly (K)]K_.3;_YEPAAVSEHGDK[GlyGly (K)]K_.4;_YEPAAVSEHGDK[GlyGly (K)]K_.2;_DKYEPAAVSEHGDK[GlyGly (K)]K_.4;_DKYEPAAVSEHGDK[GlyGly (K)]K_.3	AVSEHGDKKGKKAKK	Q8VDN2_K21_M1	Q8VDN2	ATP1A1	_	Q8VDN2	Atp1a1	K21	ATP1A1_K21	1.16275	12.1059	2.66413	0.0230005	0.103945	-3.67283	0.246747	0.894585	Old / Young	TRUE
Q8VDN2_K212_M1	-0.280822	16.272	-2.15756	0.0551797	0.142447	-5.14577	0.238857	0.862808	Old / Young	TRUE	Q8VDN2	_IISANGC[Carbamidomethyl (C)]K[GlyGly (K)]VDNSSLTGESEPQTR_.3	IISANGCKVDNSSLT	Q8VDN2_K212_M1	Q8VDN2	Atp1a1	P90735_K190	_	_	P90735_K190	_IISANGC[Carbamidomethyl (C)]K[GlyGly (K)]VDNSSLTGESEPQTR_.3	IISANGCKVDNSSLT	Q8VDN2_K212_M1	Q8VDN2	ATP1A1	P90735_K190	Q8VDN2	Atp1a1	K212	ATP1A1_K212	0.082578	8.65501	0.136351	0.894147	0.941062	-6.55289	0.927523	0.969605	Old / Young	TRUE
Q8VDN2_K45_M1	0.113892	17.0828	0.941799	0.367542	0.529776	-6.7784	0.984309	0.962848	Old / Young	TRUE	Q8VDN2	_EVSMDDHK[GlyGly (K)]LSLDELHR_.4;_EVSMDDHK[GlyGly (K)]LSLDELHR_.3;_EVSM[Oxidation (M)]DDHK[GlyGly (K)]LSLDELHR_.4;_EVSM[Oxidation (M)]DDHK[GlyGly (K)]LSLDELHR_.3;_EVSM[Oxidation (M)]DDHK[GlyGly (K)]LSLDELHR_.5;_EVSMDDHK[GlyGly (K)]LSLDELHR_.5;_EVSM[Oxidation (M)]DDHK[GlyGly (K)]LSLDELHRK_.4	EVSMDDHKLSLDELH	Q8VDN2_K45_M1	Q8VDN2	Atp1a1	_	_	_	_	_EVSMDDHK[GlyGly (K)]LSLDELHR_.4;_EVSMDDHK[GlyGly (K)]LSLDELHR_.3;_EVSM[Oxidation (M)]DDHK[GlyGly (K)]LSLDELHR_.4;_EVSM[Oxidation (M)]DDHK[GlyGly (K)]LSLDELHR_.3;_EVSM[Oxidation (M)]DDHK[GlyGly (K)]LSLDELHR_.5;_EVSMDDHK[GlyGly (K)]LSLDELHR_.5;_EVSM[Oxidation (M)]DDHK[GlyGly (K)]LSLDELHRK_.4	EVSMDDHKLSLDELH	Q8VDN2_K45_M1	Q8VDN2	ATP1A1	_	Q8VDN2	Atp1a1	K45	ATP1A1_K45	-0.17035	12.9557	-0.636033	0.538497	0.701065	-6.34969	0.636441	0.956311	Old / Young	TRUE
Q8VDN2_K487_M1	-0.217826	15.4348	-1.30406	0.220187	0.378947	-6.38386	0.396395	0.912565	Old / Young	TRUE	Q8VDN2	_IVEIPFNSTNK[GlyGly (K)]YQLSIHK_.3;_IVEIPFNSTNK[GlyGly (K)]YQLSIHK_.4	IPFNSTNKYQLSIHK	Q8VDN2_K487_M1	Q8VDN2	Atp1a1	P90735_K464	_	_	P90735_K464	_IVEIPFNSTNK[GlyGly (K)]YQLSIHK_.3;_IVEIPFNSTNK[GlyGly (K)]YQLSIHK_.4	IPFNSTNKYQLSIHK	Q8VDN2_K487_M1	Q8VDN2	ATP1A1	P90735_K464	Q8VDN2	Atp1a1	K487	ATP1A1_K487	0.133533	7.49762	0.29435	0.774281	0.868099	-6.51651	0.989725	0.971461	Old / Young	TRUE
Q8VDN2_K494_M1	0.266597	16.9528	1.70578	0.117527	0.241372	-5.84403	0.752876	0.951976	Old / Young	TRUE	Q8VDN2	_YQLSIHK[GlyGly (K)]NPNASEPK_.3;_YQLSIHK[GlyGly (K)]NPNASEPK_.4	KYQLSIHKNPNASEP	Q8VDN2_K494_M1	Q8VDN2	Atp1a1	O16331_K535	_	_	O16331_K535	_YQLSIHK[GlyGly (K)]NPNASEPK_.3;_YQLSIHK[GlyGly (K)]NPNASEPK_.4	KYQLSIHKNPNASEP	Q8VDN2_K494_M1	Q8VDN2	ATP1A1	O16331_K535	Q8VDN2	Atp1a1	K494	ATP1A1_K494	0.324231	10.1222	0.608934	0.555633	0.716213	-6.36715	0.886612	0.968247	Old / Young	TRUE
Q8VDN2_K629_M1	0.16651	16.7435	1.15432	0.274065	0.436421	-6.55897	0.918932	0.96031	Old / Young	TRUE	Q8VDN2	_AIAK[GlyGly (K)]GVGIISEGNETVEDIAAR_.3	ITAKAIAKGVGIISE	Q8VDN2_K629_M1	Q8VDN2	Atp1a1	P90735_K602	_	_	P90735_K602	_AIAK[GlyGly (K)]GVGIISEGNETVEDIAAR_.3	ITAKAIAKGVGIISE	Q8VDN2_K629_M1	Q8VDN2	ATP1A1	P90735_K602	Q8VDN2	Atp1a1	K629	ATP1A1_K629	0.119261	12.0608	0.205952	0.840803	0.911255	-6.54012	0.954892	0.97045	Old / Young	TRUE
Q8VDN2_K661_M1	-0.241088	16.6409	-1.59942	0.139474	0.273066	-5.99575	0.33595	0.898431	Old / Young	TRUE	Q8VDN2	_DAK[GlyGly (K)]AC[Carbamidomethyl (C)]VVHGSDLK_.3;_DAK[GlyGly (K)]AC[Carbamidomethyl (C)]VVHGSDLK_.4;_DAK[GlyGly (K)]AC[Carbamidomethyl (C)]VVHGSDLK_.2	QVNPRDAKACVVHGS	Q8VDN2_K661_M1	Q8VDN2	Atp1a1	P90735_K634	_	_	P90735_K634	_DAK[GlyGly (K)]AC[Carbamidomethyl (C)]VVHGSDLK_.3;_DAK[GlyGly (K)]AC[Carbamidomethyl (C)]VVHGSDLK_.4;_DAK[GlyGly (K)]AC[Carbamidomethyl (C)]VVHGSDLK_.2	QVNPRDAKACVVHGS	Q8VDN2_K661_M1	Q8VDN2	ATP1A1	P90735_K634	Q8VDN2	Atp1a1	K661	ATP1A1_K661	0.683948	9.07576	1.46693	0.171969	0.352681	-5.5139	0.570974	0.951544	Old / Young	TRUE
Q8VDN2_K726_M1	-0.225657	15.643	-1.26172	0.234465	0.395539	-6.43497	0.405567	0.914373	Old / Young	TRUE	Q8VDN2	_QGAIVAVTGDGVNDSPALK[GlyGly (K)]K_.3;_QGAIVAVTGDGVNDSPALK[GlyGly (K)]K_.2	VNDSPALKKADIGVA	Q8VDN2_K726_M1	Q8VDN2	Atp1a1	P90735_K699	_	_	P90735_K699	_QGAIVAVTGDGVNDSPALK[GlyGly (K)]K_.3;_QGAIVAVTGDGVNDSPALK[GlyGly (K)]K_.2	VNDSPALKKADIGVA	Q8VDN2_K726_M1	Q8VDN2	ATP1A1	P90735_K699	Q8VDN2	Atp1a1	K726	ATP1A1_K726	0.420824	11.0491	1.21447	0.25142	0.442567	-5.82268	0.658597	0.957718	Old / Young	TRUE
Q8VDN2_K727_M1	0.570188	15.9102	2.62103	0.0246964	0.0804614	-4.36839	0.503828	0.929902	Old / Young	TRUE	Q8VDN2	_K[GlyGly (K)]ADIGVAMGIVGSDVSK_.3;_K[GlyGly (K)]ADIGVAM[Oxidation (M)]GIVGSDVSK_.3	NDSPALKKADIGVAM	Q8VDN2_K727_M1	Q8VDN2	Atp1a1	P90735_K700	_	_	P90735_K700	_K[GlyGly (K)]ADIGVAMGIVGSDVSK_.3;_K[GlyGly (K)]ADIGVAM[Oxidation (M)]GIVGSDVSK_.3	NDSPALKKADIGVAM	Q8VDN2_K727_M1	Q8VDN2	ATP1A1	P90735_K700	Q8VDN2	Atp1a1	K727	ATP1A1_K727	0.743307	8.99312	0.775717	0.455191	0.63121	-6.2487	0.821966	0.965835	Old / Young	TRUE
Q8VDN2_K9_M1	0.162796	17.0482	0.869558	0.404058	0.565283	-6.8445	0.993421	0.963177	Old / Young	TRUE	Q8VDN2	_DK[GlyGly (K)]YEPAAVSEHGDKK_.4;_DK[GlyGly (K)]YEPAAVSEHGDKK_.3;_DK[GlyGly (K)]YEPAAVSEHGDK_.3;_DK[GlyGly (K)]YEPAAVSEHGDK_.4;_DK[GlyGly (K)]YEPAAVSEHGDK_.2	GKGVGRDKYEPAAVS	Q8VDN2_K9_M1	Q8VDN2	Atp1a1	_	_	_	_	_DK[GlyGly (K)]YEPAAVSEHGDKK_.4;_DK[GlyGly (K)]YEPAAVSEHGDKK_.3;_DK[GlyGly (K)]YEPAAVSEHGDK_.3;_DK[GlyGly (K)]YEPAAVSEHGDK_.4;_DK[GlyGly (K)]YEPAAVSEHGDK_.2	GKGVGRDKYEPAAVS	Q8VDN2_K9_M1	Q8VDN2	ATP1A1	_	Q8VDN2	Atp1a1	K9	ATP1A1_K9	1.68865	10.2656	3.77576	0.00338406	0.0372246	-1.79291	0.0876992	0.751009	Old / Young	TRUE
Q8VEH3_K141_M1	0.459456	16.4924	3.06275	0.0114088	0.0456881	-3.60008	0.401386	0.913558	Old / Young	TRUE	Q8VEH3	_DLAGALDEK[GlyGly (K)]ELIEK_.3;_DLAGALDEK[GlyGly (K)]ELIEK_.2;_RDLAGALDEK[GlyGly (K)]ELIEK_.3	LAGALDEKELIEKMN	Q8VEH3_K141_M1	Q8VEH3	Arl8a	_	_	_	_	_DLAGALDEK[GlyGly (K)]ELIEK_.3;_DLAGALDEK[GlyGly (K)]ELIEK_.2;_RDLAGALDEK[GlyGly (K)]ELIEK_.3	LAGALDEKELIEKMN	Q8VEH3_K141_M1	Q8VEH3	ARL8A	_	Q8VEH3	Arl8a	K141	ARL8A_K141	2.16161	9.86468	3.83585	0.00305989	0.0362071	-1.6929	0.0823239	0.738994	Old / Young	TRUE
Q8VEK0_K24_M1	0.441743	17.578	2.85018	0.0165389	0.0596478	-3.97161	0.449039	0.922016	Old / Young	TRUE	Q8VEK0	_DEVDGGPAGPPGGAAK[GlyGly (K)]TR_.3;_DEVDGGPAGPPGGAAK[GlyGly (K)]TR_.2	GPPGGAAKTRRPDNT	Q8VEK0_K24_M1	Q8VEK0	Tmem30a	Q19635_K14	_	_	Q19635_K14	_DEVDGGPAGPPGGAAK[GlyGly (K)]TR_.3;_DEVDGGPAGPPGGAAK[GlyGly (K)]TR_.2	GPPGGAAKTRRPDNT	Q8VEK0_K24_M1	Q8VEK0	TMEM30A	Q19635_K14	Q8VEK0	Tmem30a	K24	TMEM30A_K24	1.21642	15.3966	5.17045	0.000369062	0.0127847	0.412722	0.0165332	0.413426	Old / Young	TRUE
Q8VEK0_K8_M1	0.319857	15.1096	1.15901	0.272233	0.434621	-6.55374	0.917494	0.96025	Old / Young	TRUE	Q8VEK0	_[Acetyl (Protein N-term)]AM[Oxidation (M)]NYSAK[GlyGly (K)]DEVDGGPAGPPGGAAK_.3;_[Acetyl (Protein N-term)]AMNYSAK[GlyGly (K)]DEVDGGPAGPPGGAAK_.3;_[Acetyl (Protein N-term)]AM[Oxidation (M)]NYSAK[GlyGly (K)]DEVDGGPAGPPGGAAK_.2	MAMNYSAKDEVDGGP	Q8VEK0_K8_M1	Q8VEK0	Tmem30a	_	_	_	_	_[Acetyl (Protein N-term)]AM[Oxidation (M)]NYSAK[GlyGly (K)]DEVDGGPAGPPGGAAK_.3;_[Acetyl (Protein N-term)]AMNYSAK[GlyGly (K)]DEVDGGPAGPPGGAAK_.3;_[Acetyl (Protein N-term)]AM[Oxidation (M)]NYSAK[GlyGly (K)]DEVDGGPAGPPGGAAK_.2	MAMNYSAKDEVDGGP	Q8VEK0_K8_M1	Q8VEK0	TMEM30A	_	Q8VEK0	Tmem30a	K8	TMEM30A_K8	1.15782	16.2988	3.55398	0.00492401	0.0456048	-2.16472	0.110031	0.79098	Old / Young	TRUE
Q8VEK3_K363_M1	0.97383	12.2986	6.46497	5.86997e-05	0.000709823	1.86033	0.031265	0.451514	Old / Young	TRUE	Q8VEK3	_GIK[GlyGly (K)]TC[Carbamidomethyl (C)]NC[Carbamidomethyl (C)]ETEDYGEK_.3	GYSLKGIKTCNCETE	Q8VEK3_K363_M1	Q8VEK3	Hnrnpu	Q9N341_K170	_	_	Q9N341_K170	_GIK[GlyGly (K)]TC[Carbamidomethyl (C)]NC[Carbamidomethyl (C)]ETEDYGEK_.3	GYSLKGIKTCNCETE	Q8VEK3_K363_M1	Q8VEK3	HNRNPU	Q9N341_K170	Q8VEK3	Hnrnpu	K363	HNRNPU_K363	0.0651326	7.05107	0.174237	0.865024	0.926265	-6.54658	0.942412	0.970071	Old / Young	TRUE
Q8VEK3_K500_M1	-0.0198983	12.8769	-0.0513386	0.960023	0.97838	-7.24092	0.715815	0.949615	Old / Young	TRUE	Q8VEK3	_HAAENPGK[GlyGly (K)]YNILGTNTIM[Oxidation (M)]DK_.3;_HAAENPGK[GlyGly (K)]YNILGTNTIM[Oxidation (M)]DK_.4	HAAENPGKYNILGTN	Q8VEK3_K500_M1	Q8VEK3	Hnrnpu	_	_	_	_	_HAAENPGK[GlyGly (K)]YNILGTNTIM[Oxidation (M)]DK_.3;_HAAENPGK[GlyGly (K)]YNILGTNTIM[Oxidation (M)]DK_.4	HAAENPGKYNILGTN	Q8VEK3_K500_M1	Q8VEK3	HNRNPU	_	Q8VEK3	Hnrnpu	K500	HNRNPU_K500	-0.153863	14.7688	-0.70173	0.498248	0.66819	-6.30445	0.613455	0.954748	Old / Young	TRUE
Q8VEK3_K640_M1	-0.272235	14.0712	-1.11542	0.289644	0.45304	-6.60179	0.438225	0.920245	Old / Young	TRUE	Q8VEK3	_EEAQK[GlyGly (K)]LLEQYK_.3;_EEAQK[GlyGly (K)]LLEQYK_.2	LQKEEAQKLLEQYKE	Q8VEK3_K640_M1	Q8VEK3	Hnrnpu	_	_	_	_	_EEAQK[GlyGly (K)]LLEQYK_.3;_EEAQK[GlyGly (K)]LLEQYK_.2	LQKEEAQKLLEQYKE	Q8VEK3_K640_M1	Q8VEK3	HNRNPU	_	Q8VEK3	Hnrnpu	K640	HNRNPU_K640	0.105378	14.2097	0.374423	0.71561	0.829497	-6.48805	0.978703	0.971148	Old / Young	TRUE
Q8VEK3_K9_M1	-0.944155	11.2707	-1.53979	0.153304	0.291575	-6.07822	0.34765	0.901512	Old / Young	TRUE	Q8VEK3	_[Acetyl (Protein N-term)]SSSPVNVK[GlyGly (K)]K_.2	SSSPVNVKKLKVSEL	Q8VEK3_K9_M1	Q8VEK3	Hnrnpu	A0A0S4XR43_K654;A0A0S4XRD3_K30	_	_	A0A0S4XR43_K654;A0A0S4XRD3_K30	_[Acetyl (Protein N-term)]SSSPVNVK[GlyGly (K)]K_.2	SSSPVNVKKLKVSEL	Q8VEK3_K9_M1	Q8VEK3	HNRNPU	A0A0S4XR43_K654;A0A0S4XRD3_K30	Q8VEK3	Hnrnpu	K9	HNRNPU_K9	0.0843255	15.0604	0.356141	0.728853	0.838114	-6.49513	0.98591	0.971353	Old / Young	TRUE
Q91V41_K193_M1	0.209798	13.7998	0.596259	0.563685	0.708998	-7.05181	0.909363	0.959909	Old / Young	TRUE	Q91V41	_IYQNIQDGSLDLNAAESGVQHK[GlyGly (K)]PSAPQGGR_.4	AESGVQHKPSAPQGG	Q91V41_K193_M1	Q91V41	Rab14	Q93874_K193	_	_	Q93874_K193	_IYQNIQDGSLDLNAAESGVQHK[GlyGly (K)]PSAPQGGR_.4	AESGVQHKPSAPQGG	Q91V41_K193_M1	Q91V41	RAB14	Q93874_K193	Q91V41	Rab14	K193	RAB14_K193	0.790844	12.4935	2.07417	0.0637635	0.192885	-4.63545	0.386095	0.929966	Old / Young	TRUE
Q91V92_K4_M1	-0.0552707	14.9009	-0.3468	0.735619	0.839279	-7.17717	0.632496	0.943354	Old / Young	TRUE	Q91V92	_[Acetyl (Protein N-term)]SAK[GlyGly (K)]AISEQTGK_.2	____MSAKAISEQTG	Q91V92_K4_M1	Q91V92	Acly	P90731_K4	_	_	P90731_K4	_[Acetyl (Protein N-term)]SAK[GlyGly (K)]AISEQTGK_.2	____MSAKAISEQTG	Q91V92_K4_M1	Q91V92	ACLY	P90731_K4	Q91V92	Acly	K4	ACLY_K4	1.01808	14.3471	3.1272	0.010261	0.0670543	-2.88824	0.1654	0.85049	Old / Young	TRUE
Q91V92_K620_M1	-0.513826	14.8946	-0.870939	0.403338	0.564961	-6.84328	0.496042	0.92888	Old / Young	TRUE	Q91V92	_GVTIIGPATVGGIK[GlyGly (K)]PGC[Carbamidomethyl (C)]FK_.3	PATVGGIKPGCFKIG	Q91V92_K620_M1	Q91V92	Acly	P90731_K626	_	_	P90731_K626	_GVTIIGPATVGGIK[GlyGly (K)]PGC[Carbamidomethyl (C)]FK_.3	PATVGGIKPGCFKIG	Q91V92_K620_M1	Q91V92	ACLY	P90731_K626	Q91V92	Acly	K620	ACLY_K620	0.33257	12.9912	0.920476	0.378177	0.565382	-6.12551	0.766804	0.963467	Old / Young	TRUE
Q91VJ2_K84_M1	0.351464	11.7593	0.773558	0.456322	0.615031	-6.92523	0.963838	0.962089	Old / Young	TRUE	Q91VJ2	_SHDTTSNTLTQLLAK[GlyGly (K)]AER_.3	TLTQLLAKAERVGSH	Q91VJ2_K84_M1	Q91VJ2	Cavin3	_	_	_	_	_SHDTTSNTLTQLLAK[GlyGly (K)]AER_.3	TLTQLLAKAERVGSH	Q91VJ2_K84_M1	Q91VJ2	CAVIN3	_	Q91VJ2	Cavin3	K84	CAVIN3_K84	-2.05072	12.3223	-1.55922	0.148828	0.325762	-5.39143	0.352927	0.923885	Old / Young	FALSE
Q91VK4_K14_M1	-0.412126	22.1851	-2.40559	0.0359578	0.105098	-4.73514	0.202776	0.842247	Old / Young	TRUE	Q91VK4	_ISFQPAVAGIK[GlyGly (K)]ADK_.3;_ISFQPAVAGIK[GlyGly (K)]ADK_.2;_V[GlyGly(M)]KISFQPAVAGIK[GlyGly (K)]ADK_.3	QPAVAGIKADKADKA	Q91VK4_K14_M1	Q91VK4	Itm2c	_	_	_	_	_ISFQPAVAGIK[GlyGly (K)]ADK_.3;_ISFQPAVAGIK[GlyGly (K)]ADK_.2;_V[GlyGly(M)]KISFQPAVAGIK[GlyGly (K)]ADK_.3	QPAVAGIKADKADKA	Q91VK4_K14_M1	Q91VK4	ITM2C	_	Q91VK4	Itm2c	K14	ITM2C_K14	1.02266	15.1271	3.6286	0.0043378	0.0430452	-2.03919	0.102063	0.778281	Old / Young	FALSE
Q91VK4_K20_M1	-0.0850467	20.7181	-0.51128	0.619776	0.752701	-7.10163	0.587978	0.939325	Old / Young	TRUE	Q91VK4	_ADK[GlyGly (K)]AAASGPASASAPAAEILLTPAR_.3;_ADK[GlyGly (K)]AAASGPASASAPAAEILLTPAR_.2;_ADK[GlyGly (K)]AAASGPASASAPAAEILLTPAR_.4	IKADKADKAAASGPA	Q91VK4_K20_M1	Q91VK4	Itm2c	_	_	_	_	_ADK[GlyGly (K)]AAASGPASASAPAAEILLTPAR_.3;_ADK[GlyGly (K)]AAASGPASASAPAAEILLTPAR_.2;_ADK[GlyGly (K)]AAASGPASASAPAAEILLTPAR_.4	IKADKADKAAASGPA	Q91VK4_K20_M1	Q91VK4	ITM2C	_	Q91VK4	Itm2c	K20	ITM2C_K20	2.66695	11.0185	5.18482	0.000361239	0.0127847	0.434006	0.0162154	0.410773	Old / Young	FALSE
Q91VT8_K83_M1	0.11645	18.7611	0.606097	0.557377	0.704183	-7.04558	0.912377	0.960036	Old / Young	FALSE	Q91VT8	_GSSLPGK[GlyGly (K)]PSSPHSGQDPPAPPVD_.3	RGSSLPGKPSSPHSG	Q91VT8_K83_M1	Q91VT8	Smim14	Q20600_K98	_	_	Q20600_K98	_GSSLPGK[GlyGly (K)]PSSPHSGQDPPAPPVD_.3	RGSSLPGKPSSPHSG	Q91VT8_K83_M1	Q91VT8	SMIM14	Q20600_K98	Q91VT8	Smim14	K83	SMIM14_K83	-0.10593	14.4698	-0.41631	0.685643	0.812624	-6.47052	0.71579	0.960965	Old / Young	FALSE
Q91VW3_K18_M1	0.349613	11.2141	0.879313	0.398985	0.560501	-6.83584	0.996428	0.963284	Old / Young	TRUE	Q91VW3	_EIK[GlyGly (K)]SQQSEVTR_.3	VTGSREIKSQQSEVT	Q91VW3_K18_M1	Q91VW3	Sh3bgrl3	Q9NF23_K18;K8ES47_K18	_	_	Q9NF23_K18;K8ES47_K18	_EIK[GlyGly (K)]SQQSEVTR_.3	VTGSREIKSQQSEVT	Q91VW3_K18_M1	Q91VW3	SH3BGRL3	Q9NF23_K18;K8ES47_K18	Q91VW3	Sh3bgrl3	K18	SH3BGRL3_K18	1.26989	8.14115	2.09785	0.0612473	0.188406	-4.59831	0.379712	0.928873	Old / Young	TRUE
Q91WG2_K92_M1	0.0124784	15.1849	0.0584153	0.954519	0.975997	-7.24049	0.747717	0.951661	Old / Young	TRUE	Q91WG2	_DSISSYETQIAALK[GlyGly (K)]QER_.3	ETQIAALKQERQQQQ	Q91WG2_K92_M1	Q91WG2	Rabep2	O01576_K622	_	_	O01576_K622	_DSISSYETQIAALK[GlyGly (K)]QER_.3	ETQIAALKQERQQQQ	Q91WG2_K92_M1	Q91WG2	RABEP2	O01576_K622	Q91WG2	Rabep2	K92	RABEP2_K92	0.367164	13.7666	1.25609	0.236564	0.428822	-5.77464	0.643781	0.956787	Old / Young	FALSE
Q91WG8_K195_M1	-0.115343	14.3513	-0.375067	0.715106	0.824859	-7.16619	0.624744	0.942691	Old / Young	TRUE	Q91WG8	_NK[GlyGly (K)]DYMSIIR_.3;_NK[GlyGly (K)]DYMSIIR_.2	KLLSAKNKDYMSIIR	Q91WG8_K195_M1	Q91WG8	Gne	_	_	_	_	_NK[GlyGly (K)]DYMSIIR_.3;_NK[GlyGly (K)]DYMSIIR_.2	KLLSAKNKDYMSIIR	Q91WG8_K195_M1	Q91WG8	GNE	_	Q91WG8	Gne	K195	GNE_K195	0.101778	14.3017	0.305164	0.766261	0.862101	-6.51305	0.993989	0.971579	Old / Young	TRUE
Q91WK2_K306_M1	0.383884	12.0262	0.856443	0.410947	0.57154	-6.85602	0.989378	0.963032	Old / Young	TRUE	Q91WK2	_LFK[GlyGly (K)]PHQAPAR_.3	EDLSKLFKPHQAPAR	Q91WK2_K306_M1	Q91WK2	Eif3h	_	_	_	_	_LFK[GlyGly (K)]PHQAPAR_.3	EDLSKLFKPHQAPAR	Q91WK2_K306_M1	Q91WK2	EIF3H	_	Q91WK2	Eif3h	K306	EIF3H_K306	0.291133	9.77505	0.683791	0.509053	0.677115	-6.3172	0.857477	0.967203	Old / Young	TRUE
Q91WQ3_K335_M1	-0.112765	15.0292	-0.196983	0.847617	0.913192	-7.22124	0.674244	0.946674	Old / Young	TRUE	Q91WQ3	_K[GlyGly (K)]LASAAYPDPSK_.2;_K[GlyGly (K)]LASAAYPDPSK_.3	FNTPALKKLASAAYP	Q91WQ3_K335_M1	Q91WQ3	Yars	G5ED95_K708	_	_	G5ED95_K708	_K[GlyGly (K)]LASAAYPDPSK_.2;_K[GlyGly (K)]LASAAYPDPSK_.3	FNTPALKKLASAAYP	Q91WQ3_K335_M1	Q91WQ3	YARS	G5ED95_K708	Q91WQ3	Yars	K335	YARS_K335	0.19292	14.1284	0.476402	0.643638	0.782754	-6.44225	0.938549	0.969951	Old / Young	TRUE
Q91XL9_K682_M1	1.04019	12.8189	3.63793	0.00423263	0.0209065	-2.59351	0.288515	0.883674	Old / Young	TRUE	Q91XL9	_FWGK[GlyGly (K)]SVEAEPK_.3	PKLKFWGKSVEAEPK	Q91XL9_K682_M1	Q91XL9	Osbpl1a	A7DTF3_K197	_	_	A7DTF3_K197	_FWGK[GlyGly (K)]SVEAEPK_.3	PKLKFWGKSVEAEPK	Q91XL9_K682_M1	Q91XL9	OSBPL1A	A7DTF3_K197	Q91XL9	Osbpl1a	K682	OSBPL1A_K682	-1.04836	8.50199	-1.35401	0.204418	0.394352	-5.65701	0.407948	0.933468	Old / Young	TRUE
Q91XU0_K296_M1	-0.0969852	13.5276	-0.463709	0.652358	0.774115	-7.12634	0.600705	0.940534	Old / Young	TRUE	Q91XU0	_FVTLSATNAK[GlyGly (K)]TNDVR_.3	TLSATNAKTNDVRDV	Q91XU0_K296_M1	Q91XU0	Wrnip1	_	_	_	_	_FVTLSATNAK[GlyGly (K)]TNDVR_.3	TLSATNAKTNDVRDV	Q91XU0_K296_M1	Q91XU0	WRNIP1	_	Q91XU0	Wrnip1	K296	WRNIP1_K296	0.971598	13.3459	4.06121	0.00210545	0.0297339	-1.32112	0.0644963	0.689267	Old / Young	FALSE
Q91XV3_K170_M1	-0.503989	15.6268	-1.38335	0.195375	0.347324	-6.28491	0.379557	0.909038	Old / Young	TRUE	Q91XV3	_SDAAPAASDSK[GlyGly (K)]PSSAEPAPSSK_.3	APAASDSKPSSAEPA	Q91XV3_K170_M1	Q91XV3	Basp1	Q20948_K491;A0A0K3AWB8_K491;A0A0K3ASR2_K491;Q20947_K491	_	_	Q20948_K491;A0A0K3AWB8_K491;A0A0K3ASR2_K491;Q20947_K491	_SDAAPAASDSK[GlyGly (K)]PSSAEPAPSSK_.3	APAASDSKPSSAEPA	Q91XV3_K170_M1	Q91XV3	BASP1	Q20948_K491;A0A0K3AWB8_K491;A0A0K3ASR2_K491;Q20947_K491	Q91XV3	Basp1	K170	BASP1_K170	-0.963483	6.76921	-1.92837	0.0815321	0.223068	-4.86011	0.266413	0.9016	Old / Young	TRUE
Q91XV3_K52_M1	-0.256377	20.7036	-1.49051	0.165621	0.309117	-6.14488	0.35751	0.903968	Old / Young	TRUE	Q91XV3	_ESEPQAAADATEVK[GlyGly (K)]ESTEEKPK_.4;_ESEPQAAADATEVK[GlyGly (K)]ESTEEKPK_.3;_ESEPQAAADATEVK[GlyGly (K)]ESTEEK_.3;_ESEPQAAADATEVK[GlyGly (K)]ESTEEK_.2	AADATEVKESTEEKP	Q91XV3_K52_M1	Q91XV3	Basp1	_	_	_	_	_ESEPQAAADATEVK[GlyGly (K)]ESTEEKPK_.4;_ESEPQAAADATEVK[GlyGly (K)]ESTEEKPK_.3;_ESEPQAAADATEVK[GlyGly (K)]ESTEEK_.3;_ESEPQAAADATEVK[GlyGly (K)]ESTEEK_.2	AADATEVKESTEEKP	Q91XV3_K52_M1	Q91XV3	BASP1	_	Q91XV3	Basp1	K52	BASP1_K52	-0.0568081	7.53551	-0.0925454	0.928023	0.959292	-6.55827	0.838288	0.966478	Old / Young	TRUE
Q91ZP6_K168_M1	-0.31222	17.8797	-1.54972	0.15092	0.288538	-6.06461	0.345682	0.901007	Old / Young	TRUE	Q91ZP6	_AK[GlyGly (K)]AAALAAAAADAPQR_.3;_AK[GlyGly (K)]AAALAAAAADAPQR_.2	YDEAEKAKAAALAAA	Q91ZP6_K168_M1	Q91ZP6	Ndfip2	Q9XW25_K1123	_	_	Q9XW25_K1123	_AK[GlyGly (K)]AAALAAAAADAPQR_.3;_AK[GlyGly (K)]AAALAAAAADAPQR_.2	YDEAEKAKAAALAAA	Q91ZP6_K168_M1	Q91ZP6	NDFIP2	Q9XW25_K1123	Q91ZP6	Ndfip2	K168	NDFIP2_K168	0.51575	14.2939	2.52991	0.0290651	0.121272	-3.89722	0.274853	0.904333	Old / Young	FALSE
Q91ZR2_K12_M1	0.602829	12.8563	1.77665	0.10468	0.223383	-5.73991	0.732177	0.950686	Old / Young	TRUE	Q91ZR2	_ALYDFK[GlyGly (K)]SENPGEISLR_.3	ARALYDFKSENPGEI	Q91ZR2_K12_M1	Q91ZR2	Snx18	_	_	_	_	_ALYDFK[GlyGly (K)]SENPGEISLR_.3	ARALYDFKSENPGEI	Q91ZR2_K12_M1	Q91ZR2	SNX18	_	Q91ZR2	Snx18	K12	SNX18_K12	1.60505	14.3589	3.14444	0.00995865	0.0657563	-2.85892	0.162817	0.848478	Old / Young	TRUE
Q920E5_K293_M1	0.237887	14.197	1.45817	0.174161	0.319937	-6.18787	0.826509	0.956067	Old / Young	TRUE	Q920E5	_QILEENYGQK[GlyGly (K)]DPEK_.3	LEENYGQKDPEKVAR	Q920E5_K293_M1	Q920E5	Fdps	_	_	_	_	_QILEENYGQK[GlyGly (K)]DPEK_.3	LEENYGQKDPEKVAR	Q920E5_K293_M1	Q920E5	FDPS	_	Q920E5	Fdps	K293	FDPS_K293	-0.77141	16.6458	-2.92683	0.0145413	0.0800946	-3.22887	0.108536	0.78871	Old / Young	TRUE
Q920E5_K31_M1	0.176857	14.9694	0.878085	0.399622	0.560847	-6.83694	0.99605	0.96327	Old / Young	TRUE	Q920E5	_VLTEK[GlyGly (K)]ELGHPEIGDAIAR_.3;_VLTEK[GlyGly (K)]ELGHPEIGDAIAR_.4	IVKVLTEKELGHPEI	Q920E5_K31_M1	Q920E5	Fdps	_	_	_	_	_VLTEK[GlyGly (K)]ELGHPEIGDAIAR_.3;_VLTEK[GlyGly (K)]ELGHPEIGDAIAR_.4	IVKVLTEKELGHPEI	Q920E5_K31_M1	Q920E5	FDPS	_	Q920E5	Fdps	K31	FDPS_K31	-0.361965	14.7324	-1.33067	0.211731	0.403354	-5.68562	0.414514	0.934453	Old / Young	TRUE
Q920E5_K46_M1	2.37436	12.1632	3.40603	0.0062931	0.0289014	-2.99831	0.331158	0.897112	Old / Young	TRUE	Q920E5	_LK[GlyGly (K)]EVLEYNALGGK_.3	GDAIARLKEVLEYNA	Q920E5_K46_M1	Q920E5	Fdps	_	_	_	_	_LK[GlyGly (K)]EVLEYNALGGK_.3	GDAIARLKEVLEYNA	Q920E5_K46_M1	Q920E5	FDPS	_	Q920E5	Fdps	K46	FDPS_K46	-1.16255	7.55145	-2.21679	0.0499781	0.166935	-4.40948	0.209878	0.87832	Old / Young	TRUE
Q921M7_K317_M1	0.224005	12.8643	1.21493	0.25111	0.41234	-6.49001	0.900366	0.959525	Old / Young	TRUE	Q921M7	_HLNDETTSK[GlyGly (K)]QIR_.3	LNDETTSKQIRSMLQ	Q921M7_K317_M1	Q921M7	Cyrib	Q09387_K325	_	_	Q09387_K325	_HLNDETTSK[GlyGly (K)]QIR_.3	LNDETTSKQIRSMLQ	Q921M7_K317_M1	Q921M7	CYRIB	Q09387_K325	Q921M7	Cyrib	K317	CYRIB_K317	1.3301	7.8207	1.9349	0.0806458	0.221544	-4.85021	0.424933	0.935957	Old / Young	TRUE
Q921M7_K74_M1	0.249313	13.6559	1.37057	0.199206	0.352015	-6.30112	0.852966	0.957371	Old / Young	TRUE	Q921M7	_EAIQHPADEK[GlyGly (K)]LQEK_.3;_EAIQHPADEK[GlyGly (K)]LQEK_.4	IQHPADEKLQEKAWG	Q921M7_K74_M1	Q921M7	Cyrib	_	_	_	_	_EAIQHPADEK[GlyGly (K)]LQEK_.3;_EAIQHPADEK[GlyGly (K)]LQEK_.4	IQHPADEKLQEKAWG	Q921M7_K74_M1	Q921M7	CYRIB	_	Q921M7	Cyrib	K74	CYRIB_K74	0.15739	9.59429	0.297629	0.771846	0.866306	-6.51547	0.991018	0.971497	Old / Young	TRUE
Q921W0_K56_M1	0.0777742	15.8126	0.330693	0.747407	0.847978	-7.18306	0.828637	0.956175	Old / Young	TRUE	Q921W0	_K[GlyGly (K)]NEGVNWLR_.3;_K[GlyGly (K)]NEGVNWLR_.2	AENAIRKKNEGVNWL	Q921W0_K56_M1	Q921W0	Chmp1a	Q9TXI3_K65	_	_	Q9TXI3_K65	_K[GlyGly (K)]NEGVNWLR_.3;_K[GlyGly (K)]NEGVNWLR_.2	AENAIRKKNEGVNWL	Q921W0_K56_M1	Q921W0	CHMP1A	Q9TXI3_K65	Q921W0	Chmp1a	K56	CHMP1A_K56	-1.10474	14.7542	-5.34274	0.000286027	0.01179	0.665781	0.00512976	0.254672	Old / Young	TRUE
Q922H4_K309_M1	0.18277	14.1271	1.27128	0.231174	0.391826	-6.42353	0.883154	0.958768	Old / Young	TRUE	Q922H4	_VAPSAVLGPNVSIGK[GlyGly (K)]GVTIGEGVR_.3	GPNVSIGKGVTIGEG	Q922H4_K309_M1	Q922H4	Gmppa	_	_	_	_	_VAPSAVLGPNVSIGK[GlyGly (K)]GVTIGEGVR_.3	GPNVSIGKGVTIGEG	Q922H4_K309_M1	Q922H4	GMPPA	_	Q922H4	Gmppa	K309	GMPPA_K309	-1.84235	10.6172	-4.52033	0.00100309	0.0204839	-0.582545	0.0167418	0.415131	Old / Young	TRUE
Q922Y1_K105_M1	0.154491	16.1993	0.905216	0.385731	0.549571	-6.81244	0.995587	0.963254	Old / Young	TRUE	Q922Y1	_MLELVAQK[GlyGly (K)]QR_.3;_M[Oxidation (M)]LELVAQK[GlyGly (K)]QR_.3;_MLELVAQK[GlyGly (K)]QR_.2;_M[Oxidation (M)]LELVAQK[GlyGly (K)]QR_.2	MLELVAQKQREREER	Q922Y1_K105_M1	Q922Y1	Ubxn1	Q9N5Y7_K781;A0A2K5ATT5_K712;A0A2K5ATV5_K684	_	_	Q9N5Y7_K781;A0A2K5ATT5_K712;A0A2K5ATV5_K684	_MLELVAQK[GlyGly (K)]QR_.3;_M[Oxidation (M)]LELVAQK[GlyGly (K)]QR_.3;_MLELVAQK[GlyGly (K)]QR_.2;_M[Oxidation (M)]LELVAQK[GlyGly (K)]QR_.2	MLELVAQKQREREER	Q922Y1_K105_M1	Q922Y1	UBXN1	Q9N5Y7_K781;A0A2K5ATT5_K712;A0A2K5ATV5_K684	Q922Y1	Ubxn1	K105	UBXN1_K105	0.380114	19.3485	1.39215	0.192922	0.37987	-5.60953	0.596344	0.95351	Old / Young	TRUE
Q93092_K130_M1	-0.00977548	16.7908	-0.0530472	0.958694	0.978217	-7.24082	0.715322	0.949582	Old / Young	TRUE	Q93092	_LIELYK[GlyGly (K)]EAGVGK_.3;_LIELYK[GlyGly (K)]EAGVGK_.2	RRLIELYKEAGVGKD	Q93092_K130_M1	Q93092	Taldo1	_	_	_	_	_LIELYK[GlyGly (K)]EAGVGK_.3;_LIELYK[GlyGly (K)]EAGVGK_.2	RRLIELYKEAGVGKD	Q93092_K130_M1	Q93092	TALDO1	_	Q93092	Taldo1	K130	TALDO1_K130	-0.180569	13.7255	-0.791822	0.446146	0.62374	-6.23591	0.582544	0.952461	Old / Young	TRUE
Q93092_K204_M1	0.931311	13.2613	3.80446	0.00319414	0.0167343	-2.30477	0.26028	0.872662	Old / Young	TRUE	Q93092	_K[GlyGly (K)]SYEPQEDPGVK_.3	HVANTDKKSYEPQED	Q93092_K204_M1	Q93092	Taldo1	Q8T876_K39	_	_	Q8T876_K39	_K[GlyGly (K)]SYEPQEDPGVK_.3	HVANTDKKSYEPQED	Q93092_K204_M1	Q93092	TALDO1	Q8T876_K39	Q93092	Taldo1	K204	TALDO1_K204	-0.371202	13.1747	-1.56587	0.147271	0.324649	-5.38243	0.351227	0.923545	Old / Young	TRUE
Q93092_K215_M1	0.0366842	14.0428	0.140546	0.890899	0.939502	-7.2316	0.771879	0.953103	Old / Young	TRUE	Q93092	_SYEPQEDPGVK[GlyGly (K)]SVTK_.3	PQEDPGVKSVTKIYN	Q93092_K215_M1	Q93092	Taldo1	_	_	_	_	_SYEPQEDPGVK[GlyGly (K)]SVTK_.3	PQEDPGVKSVTKIYN	Q93092_K215_M1	Q93092	TALDO1	_	Q93092	Taldo1	K215	TALDO1_K215	0.0816529	9.98257	0.132581	0.897055	0.941744	-6.55343	0.926042	0.969558	Old / Young	TRUE
Q93092_K219_M1	0.638052	13.2636	1.37174	0.198854	0.351825	-6.29965	0.852613	0.957355	Old / Young	TRUE	Q93092	_SVTK[GlyGly (K)]IYNYYK_.2;_SVTK[GlyGly (K)]IYNYYK_.3	PGVKSVTKIYNYYKK	Q93092_K219_M1	Q93092	Taldo1	_	_	_	_	_SVTK[GlyGly (K)]IYNYYK_.2;_SVTK[GlyGly (K)]IYNYYK_.3	PGVKSVTKIYNYYKK	Q93092_K219_M1	Q93092	TALDO1	_	Q93092	Taldo1	K219	TALDO1_K219	0.992813	8.19615	1.60104	0.139273	0.316114	-5.33443	0.526802	0.947693	Old / Young	TRUE
Q93092_K265_M1	0.0742579	14.5984	0.229923	0.822586	0.900153	-7.21361	0.798426	0.954592	Old / Young	TRUE	Q93092	_LLGELLK[GlyGly (K)]DNSK_.3;_LLGELLK[GlyGly (K)]DNSK_.2	KLLGELLKDNSKLAP	Q93092_K265_M1	Q93092	Taldo1	_	_	_	_	_LLGELLK[GlyGly (K)]DNSK_.3;_LLGELLK[GlyGly (K)]DNSK_.2	KLLGELLKDNSKLAP	Q93092_K265_M1	Q93092	TALDO1	_	Q93092	Taldo1	K265	TALDO1_K265	-0.467964	15.6671	-2.24966	0.0472328	0.161823	-4.35665	0.204033	0.875269	Old / Young	TRUE
Q93092_K269_M1	0.118857	15.2949	0.704499	0.496511	0.654285	-6.97808	0.942586	0.961267	Old / Young	TRUE	Q93092	_DNSK[GlyGly (K)]LAPALSVK_.2;_DNSK[GlyGly (K)]LAPALSVK_.3	ELLKDNSKLAPALSV	Q93092_K269_M1	Q93092	Taldo1	O16214_K27	_	_	O16214_K27	_DNSK[GlyGly (K)]LAPALSVK_.2;_DNSK[GlyGly (K)]LAPALSVK_.3	ELLKDNSKLAPALSV	Q93092_K269_M1	Q93092	TALDO1	O16214_K27	Q93092	Taldo1	K269	TALDO1_K269	-0.426394	14.3892	-1.94993	0.0786404	0.21899	-4.82735	0.261856	0.900059	Old / Young	TRUE
Q93092_K277_M1	-0.167915	18.3764	-0.730474	0.481144	0.64004	-6.95872	0.531014	0.933251	Old / Young	TRUE	Q93092	_LAPALSVK[GlyGly (K)]AAQTSDSEK_.3;_LAPALSVK[GlyGly (K)]AAQTSDSEK_.2	LAPALSVKAAQTSDS	Q93092_K277_M1	Q93092	Taldo1	O16214_K35	_	_	O16214_K35	_LAPALSVK[GlyGly (K)]AAQTSDSEK_.3;_LAPALSVK[GlyGly (K)]AAQTSDSEK_.2	LAPALSVKAAQTSDS	Q93092_K277_M1	Q93092	TALDO1	O16214_K35	Q93092	Taldo1	K277	TALDO1_K277	-0.572494	18.8861	-2.72522	0.0206739	0.0983877	-3.57005	0.13228	0.819802	Old / Young	TRUE
Q93092_K321_M1	-0.851345	16.5399	-1.53201	0.155193	0.294233	-6.08883	0.349194	0.901905	Old / Young	TRUE	Q93092	_FAADAIK[GlyGly (K)]LER_.3;_FAADAIK[GlyGly (K)]LER_.2	KFAADAIKLERMLTE	Q93092_K321_M1	Q93092	Taldo1	_	_	_	_	_FAADAIK[GlyGly (K)]LER_.3;_FAADAIK[GlyGly (K)]LER_.2	KFAADAIKLERMLTE	Q93092_K321_M1	Q93092	TALDO1	_	Q93092	Taldo1	K321	TALDO1_K321	-0.521757	13.9319	-2.36048	0.039009	0.145017	-4.17675	0.185199	0.864305	Old / Young	TRUE
Q93092_K71_M1	0.8738	13.5728	2.70652	0.0212662	0.0721746	-4.22099	0.482984	0.927097	Old / Young	TRUE	Q93092	_K[GlyGly (K)]LGGPQEEQIK_.3	EAIAYGKKLGGPQEE	Q93092_K71_M1	Q93092	Taldo1	_	_	_	_	_K[GlyGly (K)]LGGPQEEQIK_.3	EAIAYGKKLGGPQEE	Q93092_K71_M1	Q93092	TALDO1	_	Q93092	Taldo1	K71	TALDO1_K71	0.439786	12.4419	1.5389	0.153677	0.33117	-5.4188	0.54705	0.949532	Old / Young	TRUE
Q99020_K88_M1	-0.597646	14.0573	-2.24267	0.0476732	0.1292	-5.00656	0.225998	0.856125	Old / Young	TRUE	Q99020	_MFVGGLSWDTSK[GlyGly (K)]K_.3	GLSWDTSKKDLKDYF	Q99020_K88_M1	Q99020	Hnrnpab	_	_	_	_	_MFVGGLSWDTSK[GlyGly (K)]K_.3	GLSWDTSKKDLKDYF	Q99020_K88_M1	Q99020	HNRNPAB	_	Q99020	Hnrnpab	K88	HNRNPAB_K88	-0.333037	17.4813	-1.59638	0.14031	0.317495	-5.34083	0.343491	0.921958	Old / Young	TRUE
Q99J08_K117_M1	0.786798	12.3425	0.990827	0.344141	0.507487	-6.73101	0.969202	0.962291	Old / Young	TRUE	Q99J08	_GLLFSASK[GlyGly (K)]QDLLR_.3	GLLFSASKQDLLRTK	Q99J08_K117_M1	Q99J08	Sec14l2	Q8I4G3_K111	_	_	Q8I4G3_K111	_GLLFSASK[GlyGly (K)]QDLLR_.3	GLLFSASKQDLLRTK	Q99J08_K117_M1	Q99J08	SEC14L2	Q8I4G3_K111	Q99J08	Sec14l2	K117	SEC14L2_K117	-0.041682	11.2863	-0.0762167	0.940693	0.966988	-6.55975	0.844599	0.96672	Old / Young	TRUE
Q99JF8_K119_M1	0.466801	10.8582	0.860784	0.408658	0.56909	-6.85222	0.990716	0.96308	Old / Young	TRUE	Q99JF8	_ETNVSK[GlyGly (K)]EDTDQEEK_.3	EKETNVSKEDTDQEE	Q99JF8_K119_M1	Q99JF8	Psip1	_	_	_	_	_ETNVSK[GlyGly (K)]EDTDQEEK_.3	EKETNVSKEDTDQEE	Q99JF8_K119_M1	Q99JF8	PSIP1	_	Q99JF8	Psip1	K119	PSIP1_K119	-0.00425714	7.70148	-0.00770902	0.993995	0.995811	-6.56284	0.871182	0.967703	Old / Young	TRUE
Q99JF8_K127_M1	-1.61995	10.9081	-2.40578	0.0359457	0.105098	-4.73481	0.202749	0.84223	Old / Young	TRUE	Q99JF8	_EDTDQEEK[GlyGly (K)]ASNEDVTK_.3	EDTDQEEKASNEDVT	Q99JF8_K127_M1	Q99JF8	Psip1	_	_	_	_	_EDTDQEEK[GlyGly (K)]ASNEDVTK_.3	EDTDQEEKASNEDVT	Q99JF8_K127_M1	Q99JF8	PSIP1	_	Q99JF8	Psip1	K127	PSIP1_K127	0.0631725	8.52259	0.137841	0.892998	0.940731	-6.55267	0.928108	0.969623	Old / Young	TRUE
Q99JN2_K260_M1	-0.413316	14.3001	-1.78518	0.103222	0.221145	-5.72721	0.301149	0.888008	Old / Young	TRUE	Q99JN2	_LHDK[GlyGly (K)]LGPSPLR_.3	VLQRLHDKLGPSPLR	Q99JN2_K260_M1	Q99JN2	Klhl22	O61795_K266	_	_	O61795_K266	_LHDK[GlyGly (K)]LGPSPLR_.3	VLQRLHDKLGPSPLR	Q99JN2_K260_M1	Q99JN2	KLHL22	O61795_K266	Q99JN2	Klhl22	K260	KLHL22_K260	-0.171086	7.38895	-0.23998	0.815009	0.894822	-6.53201	0.78182	0.964143	Old / Young	FALSE
Q99JY8_K15_M1	-0.347575	16.4163	-2.36507	0.0385789	0.110588	-4.80319	0.208382	0.845837	Old / Young	TRUE	Q99JY8	_AIVPESK[GlyGly (K)]NGGSPALNNNPR_.3	KAIVPESKNGGSPAL	Q99JY8_K15_M1	Q99JY8	Plpp3	_	_	_	_	_AIVPESK[GlyGly (K)]NGGSPALNNNPR_.3	KAIVPESKNGGSPAL	Q99JY8_K15_M1	Q99JY8	PLPP3	_	Q99JY8	Plpp3	K15	PLPP3_K15	0.511912	13.3307	2.3122	0.0424051	0.151921	-4.25544	0.324939	0.917868	Old / Young	TRUE
Q99JY8_K8_M1	-0.00792513	16.9639	-0.0618577	0.951842	0.974645	-7.24027	0.712782	0.949412	Old / Young	TRUE	Q99JY8	_YDK[GlyGly (K)]AIVPESK_.3;_YDK[GlyGly (K)]AIVPESK_.2	MQSYKYDKAIVPESK	Q99JY8_K8_M1	Q99JY8	Plpp3	_	_	_	_	_YDK[GlyGly (K)]AIVPESK_.3;_YDK[GlyGly (K)]AIVPESK_.2	MQSYKYDKAIVPESK	Q99JY8_K8_M1	Q99JY8	PLPP3	_	Q99JY8	Plpp3	K8	PLPP3_K8	0.451246	13.4389	1.71552	0.115838	0.280328	-5.17392	0.490525	0.944042	Old / Young	TRUE
Q99K48_K200_M1	-0.626437	14.4493	-3.19874	0.00900519	0.0381505	-3.36165	0.114076	0.750224	Old / Young	TRUE	Q99K48	_GIVEFSGK[GlyGly (K)]PAAR_.3;_GIVEFSGK[GlyGly (K)]PAAR_.2	GIVEFSGKPAARKAL	Q99K48_K200_M1	Q99K48	Nono	B3GWA1_K239	_	_	B3GWA1_K239	_GIVEFSGK[GlyGly (K)]PAAR_.3;_GIVEFSGK[GlyGly (K)]PAAR_.2	GIVEFSGKPAARKAL	Q99K48_K200_M1	Q99K48	NONO	B3GWA1_K239	Q99K48	Nono	K200	NONO_K200	-0.557443	15.3225	-2.56613	0.027288	0.116315	-3.83689	0.15371	0.840929	Old / Young	TRUE
Q99KQ4_K228_M1	0.405858	11.4038	0.990849	0.344131	0.507487	-6.73099	0.969195	0.962291	Old / Young	TRUE	Q99KQ4	_GTDTVAGIALIK[GlyGly (K)]K_.3	VAGIALIKKYYGTKD	Q99KQ4_K228_M1	Q99KQ4	Nampt	Q21467_K155	_	_	Q21467_K155	_GTDTVAGIALIK[GlyGly (K)]K_.3	VAGIALIKKYYGTKD	Q99KQ4_K228_M1	Q99KQ4	NAMPT	Q21467_K155	Q99KQ4	Nampt	K228	NAMPT_K228	1.18406	7.87321	0.999405	0.34028	0.529939	-6.05085	0.737198	0.962055	Old / Young	TRUE
Q99KQ4_K342_M1	1.70904	13.2018	5.14214	0.000378444	0.00314786	-0.0913021	0.100471	0.72568	Old / Young	TRUE	Q99KQ4	_GYK[GlyGly (K)]LLPPYLR_.3	TENSKGYKLLPPYLR	Q99KQ4_K342_M1	Q99KQ4	Nampt	_	_	_	_	_GYK[GlyGly (K)]LLPPYLR_.3	TENSKGYKLLPPYLR	Q99KQ4_K342_M1	Q99KQ4	NAMPT	_	Q99KQ4	Nampt	K342	NAMPT_K342	2.79339	13.7028	4.44647	0.001128	0.0215941	-0.699496	0.0414371	0.594032	Old / Young	TRUE	NAMPT_K342
Q99L47_K355_M1	1.09247	14.0321	2.65196	0.0233961	0.0774549	-4.31516	0.496232	0.928905	Old / Young	TRUE	Q99L47	_YQSNPK[GlyGly (K)]VMNLISK_.3;_YQSNPK[GlyGly (K)]VM[Oxidation (M)]NLISK_.3	SKYQSNPKVMNLISK	Q99L47_K355_M1	Q99L47	St13	G5EE04_K360	_	_	G5EE04_K360	_YQSNPK[GlyGly (K)]VMNLISK_.3;_YQSNPK[GlyGly (K)]VM[Oxidation (M)]NLISK_.3	SKYQSNPKVMNLISK	Q99L47_K355_M1	Q99L47	ST13	G5EE04_K360	Q99L47	St13	K355	ST13_K355	0.559281	18.3934	1.38784	0.194195	0.381376	-5.61495	0.597824	0.953619	Old / Young	TRUE
Q99L47_K362_M1	0.342992	13.7635	1.45987	0.173705	0.319507	-6.18563	0.826	0.956041	Old / Young	TRUE	Q99L47	_VMNLISK[GlyGly (K)]LSAK_.3;_VM[Oxidation (M)]NLISK[GlyGly (K)]LSAK_.3	KVMNLISKLSAKFGG	Q99L47_K362_M1	Q99L47	St13	G5EE04_K367	_	_	G5EE04_K367	_VMNLISK[GlyGly (K)]LSAK_.3;_VM[Oxidation (M)]NLISK[GlyGly (K)]LSAK_.3	KVMNLISKLSAKFGG	Q99L47_K362_M1	Q99L47	ST13	G5EE04_K367	Q99L47	St13	K362	ST13_K362	0.321887	19.1222	0.865944	0.406052	0.587302	-6.17405	0.787462	0.964391	Old / Young	TRUE
Q99L47_K366_M1	0.382707	14.9458	2.67549	0.0224526	0.0751155	-4.27459	0.490495	0.928133	Old / Young	TRUE	Q99L47	_LSAK[GlyGly (K)]FGGQS_.2	LISKLSAKFGGQS__	Q99L47_K366_M1	Q99L47	St13	G5EE04_K371	_	_	G5EE04_K371	_LSAK[GlyGly (K)]FGGQS_.2	LISKLSAKFGGQS__	Q99L47_K366_M1	Q99L47	ST13	G5EE04_K371	Q99L47	St13	K366	ST13_K366	0.597735	18.7036	1.75918	0.107879	0.267984	-5.1111	0.477053	0.942552	Old / Young	TRUE
Q99LD8_K105_M1	0.0129334	14.58	0.0282778	0.977973	0.987621	-7.24192	0.738911	0.951113	Old / Young	TRUE	Q99LD8	_K[GlyGly (K)]ALQDLGLR_.3;_K[GlyGly (K)]ALQDLGLR_.2	PEVDGVRKALQDLGL	Q99LD8_K105_M1	Q99LD8	Ddah2	_	_	_	_	_K[GlyGly (K)]ALQDLGLR_.3;_K[GlyGly (K)]ALQDLGLR_.2	PEVDGVRKALQDLGL	Q99LD8_K105_M1	Q99LD8	DDAH2	_	Q99LD8	Ddah2	K105	DDAH2_K105	0.509739	12.2599	1.06842	0.309499	0.499754	-5.98145	0.711625	0.960745	Old / Young	TRUE
Q99LF4_K492_M1	-0.166918	13.6333	-0.814318	0.433614	0.593918	-6.89197	0.509989	0.93069	Old / Young	TRUE	Q99LF4	_NVTDVVNTC[Carbamidomethyl (C)]HDAGISK[GlyGly (K)]K_.3	CHDAGISKKAIKLRP	Q99LF4_K492_M1	Q99LF4	Rtcb	_	_	_	_	_NVTDVVNTC[Carbamidomethyl (C)]HDAGISK[GlyGly (K)]K_.3	CHDAGISKKAIKLRP	Q99LF4_K492_M1	Q99LF4	RTCB	_	Q99LF4	Rtcb	K492	RTCB_K492	0.473695	8.76435	1.21863	0.249901	0.441396	-5.81793	0.657108	0.957626	Old / Young	TRUE
Q99LI8_K207_M1	0.645976	14.006	2.85887	0.0162895	0.0589453	-3.95648	0.447031	0.921693	Old / Young	TRUE	Q99LI8	_FGIEK[GlyGly (K)]EVR_.2;_FGIEK[GlyGly (K)]EVR_.3	IPKFGIEKEVRVCEP	Q99LI8_K207_M1	Q99LI8	Hgs	G1K106_K883	_	_	G1K106_K883	_FGIEK[GlyGly (K)]EVR_.2;_FGIEK[GlyGly (K)]EVR_.3	IPKFGIEKEVRVCEP	Q99LI8_K207_M1	Q99LI8	HGS	G1K106_K883	Q99LI8	Hgs	K207	HGS_K207	0.0869058	11.782	0.248184	0.808823	0.891216	-6.52987	0.971527	0.970941	Old / Young	TRUE
Q99LX0_K41_M1	0.777857	14.1221	3.53604	0.00503524	0.0238346	-2.77103	0.306772	0.889834	Old / Young	TRUE	Q99LX0	_VTVAGLAGK[GlyGly (K)]DPVQC[Carbamidomethyl (C)]SR_.3	TVAGLAGKDPVQCSR	Q99LX0_K41_M1	Q99LX0	Park7	_	_	_	_	_VTVAGLAGK[GlyGly (K)]DPVQC[Carbamidomethyl (C)]SR_.3	TVAGLAGKDPVQCSR	Q99LX0_K41_M1	Q99LX0	PARK7	_	Q99LX0	Park7	K41	PARK7_K41	0.758161	9.60959	0.909466	0.383694	0.568419	-6.13552	0.770962	0.963657	Old / Young	TRUE
Q99MP8_K384_M1	0.677215	13.8152	4.63173	0.000829681	0.00592294	-0.909894	0.148355	0.796175	Old / Young	TRUE	Q99MP8	_TDGK[GlyGly (K)]IVQYEC[Carbamidomethyl (C)]EGDTC[Carbamidomethyl (C)]QEEK_.3	VASKTDGKIVQYECE	Q99MP8_K384_M1	Q99MP8	Brap	_	_	_	_	_TDGK[GlyGly (K)]IVQYEC[Carbamidomethyl (C)]EGDTC[Carbamidomethyl (C)]QEEK_.3	VASKTDGKIVQYECE	Q99MP8_K384_M1	Q99MP8	BRAP	_	Q99MP8	Brap	K384	BRAP_K384	1.48149	13.8003	4.05804	0.00211649	0.0297339	-1.32632	0.0647235	0.690019	Old / Young	TRUE	BRAP_K384
Q99PL6_K160_M1	0.309323	12.7172	0.932343	0.372184	0.535038	-6.78731	0.987224	0.962954	Old / Young	TRUE	Q99PL6	_QAILSHFSTDPVAASIMK[GlyGly (K)]IHTFNR_.5;_QAILSHFSTDPVAASIMK[GlyGly (K)]IHTFNR_.4	PVAASIMKIHTFNRD	Q99PL6_K160_M1	Q99PL6	Ubxn6	_	_	_	_	_QAILSHFSTDPVAASIMK[GlyGly (K)]IHTFNR_.5;_QAILSHFSTDPVAASIMK[GlyGly (K)]IHTFNR_.4	PVAASIMKIHTFNRD	Q99PL6_K160_M1	Q99PL6	UBXN6	_	Q99PL6	Ubxn6	K160	UBXN6_K160	3.42571	11.3632	5.64291	0.000185324	0.00975016	1.0957	0.00852793	0.323306	Old / Young	FALSE
Q99PT1_K141_M1	0.22684	17.8439	1.26202	0.234359	0.395539	-6.43461	0.885979	0.958895	Old / Young	TRUE	Q99PT1	_IDK[GlyGly (K)]TDYMVGSYGPR_.3;_IDK[GlyGly (K)]TDYM[Oxidation (M)]VGSYGPR_.3;_IDK[GlyGly (K)]TDYMVGSYGPR_.2;_IDK[GlyGly (K)]TDYM[Oxidation (M)]VGSYGPR_.2	RKGVKIDKTDYMVGS	Q99PT1_K141_M1	Q99PT1	Arhgdia	_	_	_	_	_IDK[GlyGly (K)]TDYMVGSYGPR_.3;_IDK[GlyGly (K)]TDYM[Oxidation (M)]VGSYGPR_.3;_IDK[GlyGly (K)]TDYMVGSYGPR_.2;_IDK[GlyGly (K)]TDYM[Oxidation (M)]VGSYGPR_.2	RKGVKIDKTDYMVGS	Q99PT1_K141_M1	Q99PT1	ARHGDIA	_	Q99PT1	Arhgdia	K141	ARHGDIA_K141	0.509742	13.9467	1.25243	0.237842	0.429714	-5.77892	0.645079	0.95687	Old / Young	TRUE
Q9CPR4_K96_M1	0.484273	13.7914	0.702345	0.497799	0.654995	-6.97966	0.941923	0.961241	Old / Young	TRUE	Q9CPR4	_SAEFLLHMLK[GlyGly (K)]NAESNAELK_.3;_SAEFLLHMLK[GlyGly (K)]NAESNAELK_.4	EFLLHMLKNAESNAE	Q9CPR4_K96_M1	Q9CPR4	Rpl17	_	_	_	_	_SAEFLLHMLK[GlyGly (K)]NAESNAELK_.3;_SAEFLLHMLK[GlyGly (K)]NAESNAELK_.4	EFLLHMLKNAESNAE	Q9CPR4_K96_M1	Q9CPR4	RPL17	_	Q9CPR4	Rpl17	K96	RPL17_K96	-0.476736	14.9127	-1.56528	0.147408	0.324649	-5.38323	0.351377	0.923575	Old / Young	TRUE
Q9CPY7_K118_M1	-1.1571	10.9132	-3.39495	0.00641427	0.0293641	-3.0177	0.0977326	0.720145	Old / Young	TRUE	Q9CPY7	_SAGVDDQENWHEGK[GlyGly (K)]ENIR_.4	QENWHEGKENIRAAV	Q9CPY7_K118_M1	Q9CPY7	Lap3	_	_	_	_	_SAGVDDQENWHEGK[GlyGly (K)]ENIR_.4	QENWHEGKENIRAAV	Q9CPY7_K118_M1	Q9CPY7	LAP3	_	Q9CPY7	Lap3	K118	LAP3_K118	1.32118	8.35579	1.44821	0.177023	0.358422	-5.53815	0.577277	0.952048	Old / Young	TRUE
[truncated: 139 more rows]
