# Supplementary material for: Aging and diet alter the protein ubiquitylation landscape in the mouse brain
Source: Nat Commun. 2025 Jun 6;16:5266. doi: 10.1038/s41467-025-60542-6 (PMC12144301; doi:10.1038/s41467-025-60542-6)
Supplement: Supplementary file 13 — Source Data [file 41467_2025_60542_MOESM13_ESM.zip › Source_data/Figure_5/H/H.xlsx]

## Sheet: Sheet1
gene.site	ind	data	LogFC
Abca3_K1668	Lysosom. membrane	Old / Young	-0.369178
Abca3_K1668	Lysosom. membrane	RF / AL	4.06138
Rad23b_K67	Proteasome	Old / Young	-0.307025
Rad23b_K67	Proteasome	RF / AL	2.79061
Rad23a_K78	Proteasome	Old / Young	-0.400746
Rad23a_K78	Proteasome	RF / AL	2.49647
Psma7_K227	Proteasome	Old / Young	-0.0776122
Psma7_K227	Proteasome	RF / AL	2.4083
Vcp_K505	Proteasome	Old / Young	-0.137373
Vcp_K505	Proteasome	RF / AL	2.30286
Itm2c_K20	Lysosom. membrane	Old / Young	-0.29599
Itm2c_K20	Lysosom. membrane	RF / AL	1.79221
Itm2c_K17	Lysosom. membrane	Old / Young	-0.29599
Itm2c_K17	Lysosom. membrane	RF / AL	1.79221
Itm2c_K14	Lysosom. membrane	Old / Young	-0.29599
Itm2c_K14	Lysosom. membrane	RF / AL	1.79221
Eef1a2_K5	Lysosom. membrane	Old / Young	-0.0777742
Eef1a2_K5	Lysosom. membrane	RF / AL	1.62446
Hspa8_K126	Lysosom. membrane	Old / Young	-0.215856
Hspa8_K126	Lysosom. membrane	RF / AL	1.62029
Cltc_K389	Lysosom. membrane	Old / Young	-0.0760981
Cltc_K389	Lysosom. membrane	RF / AL	1.56391
Cltc_K881	Lysosom. membrane	Old / Young	-0.0028022
Cltc_K881	Lysosom. membrane	RF / AL	1.46986
Usp14_K214	Proteasome	Old / Young	-0.497091
Usp14_K214	Proteasome	RF / AL	1.46668
Psmc3_K149	Proteasome	Old / Young	-0.0626497
Psmc3_K149	Proteasome	RF / AL	1.45365
Syt11_K54	Lysosom. membrane	Old / Young	-0.893867
Syt11_K54	Lysosom. membrane	RF / AL	1.40304
Abca3_K544	Lysosom. membrane	Old / Young	-1.83849
Abca3_K544	Lysosom. membrane	RF / AL	1.39565
Anxa6_K600	Lysosom. membrane	Old / Young	-0.0104285
Anxa6_K600	Lysosom. membrane	RF / AL	1.28148
Psmd4_K364	Proteasome	Old / Young	-1.03944
Psmd4_K364	Proteasome	RF / AL	1.26181
Psmc6_K20	Proteasome	Old / Young	-0.185448
Psmc6_K20	Proteasome	RF / AL	1.20567
Slc38a9_K105	Lysosom. membrane	Old / Young	-0.296713
Slc38a9_K105	Lysosom. membrane	RF / AL	1.19164
Atp6v1a_K513	Lysosom. membrane	Old / Young	-0.110289
Atp6v1a_K513	Lysosom. membrane	RF / AL	1.18993
Eef1a2_K165	Lysosom. membrane	Old / Young	-0.672832
Eef1a2_K165	Lysosom. membrane	RF / AL	1.18688
Psmc2_K58	Proteasome	Old / Young	-0.0349621
Psmc2_K58	Proteasome	RF / AL	1.15595
Mag_K604	Myelin sheet	Old / Young	-0.380577
Mag_K604	Myelin sheet	RF / AL	0.996516
Cltc_K507	Lysosom. membrane	Old / Young	-0.125921
Cltc_K507	Lysosom. membrane	RF / AL	0.991681
Dlg1_K327	Myelin sheet	Old / Young	-0.51611
Dlg1_K327	Myelin sheet	RF / AL	0.967604
Atp6v1a_K580	Lysosom. membrane	Old / Young	-0.289184
Atp6v1a_K580	Lysosom. membrane	RF / AL	0.916233
Psmd1_K720	Proteasome	Old / Young	-0.00168119
Psmd1_K720	Proteasome	RF / AL	0.899782
Ap1g1_K362	Lysosom. membrane	Old / Young	-0.139708
Ap1g1_K362	Lysosom. membrane	RF / AL	0.838342
Sirt2_K126	Myelin sheet	Old / Young	-0.0107329
Sirt2_K126	Myelin sheet	RF / AL	0.829943
Usp14_K300	Proteasome	Old / Young	-0.871483
Usp14_K300	Proteasome	RF / AL	0.829592
Usp14_K130	Proteasome	Old / Young	-0.622788
Usp14_K130	Proteasome	RF / AL	0.803902
Cltc_K245	Lysosom. membrane	Old / Young	-0.0704723
Cltc_K245	Lysosom. membrane	RF / AL	0.758737
Psmc2_K116	Proteasome	Old / Young	-0.39033
Psmc2_K116	Proteasome	RF / AL	0.547738
Atp6v0a1_K262	Lysosom. membrane	Old / Young	-0.18255
Atp6v0a1_K262	Lysosom. membrane	RF / AL	0.538895
Anxa6_K81	Lysosom. membrane	Old / Young	-0.592161
Anxa6_K81	Lysosom. membrane	RF / AL	0.538424
Laptm4a_K7	Lysosom. membrane	Old / Young	-0.279114
Laptm4a_K7	Lysosom. membrane	RF / AL	0.536223
Atp6v0a1_K119	Lysosom. membrane	Old / Young	-0.571287
Atp6v0a1_K119	Lysosom. membrane	RF / AL	0.530591
Atp6v1c1_K156	Lysosom. membrane	Old / Young	-0.368927
Atp6v1c1_K156	Lysosom. membrane	RF / AL	0.43392
Cltc_K619	Lysosom. membrane	Old / Young	-0.297949
Cltc_K619	Lysosom. membrane	RF / AL	0.3732
Psmc3_K73	Proteasome	Old / Young	-0.148434
Psmc3_K73	Proteasome	RF / AL	0.360994
Ubqln1_K53	Proteasome	Old / Young	-0.226398
Ubqln1_K53	Proteasome	RF / AL	0.356149
