# Supplementary material for: Aging and diet alter the protein ubiquitylation landscape in the mouse brain
Source: Nat Commun. 2025 Jun 6;16:5266. doi: 10.1038/s41467-025-60542-6 (PMC12144301; doi:10.1038/s41467-025-60542-6)
Supplement: Supplementary file 13 — Source Data [file 41467_2025_60542_MOESM13_ESM.zip › Source_data/Figure_5/C/C.xlsx]

## Sheet: Sheet1
data	Regulation	count	perc	.group
Prot-DR	Sign. Down FC< -0.58	13	0.00243674	1
Prot-DR	Sign. Up FC>0.58	18	0.00337395	1
Prot-DR	others	5304	0.994189	1
Ub-DR	Sign. Down FC< -0.58	307	0.0765586	2
Ub-DR	Sign. Up FC>0.58	1192	0.297257	2
Ub-DR	others	2511	0.626185	2
