# Supplementary material for: Aging and diet alter the protein ubiquitylation landscape in the mouse brain
Source: Nat Commun. 2025 Jun 6;16:5266. doi: 10.1038/s41467-025-60542-6 (PMC12144301; doi:10.1038/s41467-025-60542-6)
Supplement: Supplementary file 13 — Source Data [file 41467_2025_60542_MOESM13_ESM.zip › Source_data/Figure_5/G/G.xlsx]

## Sheet: Sheet1
Description.x	ID	set	NES	padjust
Golgi membrane	GO:0000139	x	1.40546	0.0425525
ubiquitin ligase complex	GO:0000151	x	1.52012	0.0142013
lytic vacuole	GO:0000323	x	1.76763	1.87864e-06
proteasome complex	GO:0000502	x	1.78051	0.000253562
chromatin	GO:0000785	x	1.61281	0.00203028
ruffle	GO:0001726	x	1.68659	0.000642219
extracellular region	GO:0005576	x	1.89837	7e-10
extracellular space	GO:0005615	x	1.7759	1.1485e-05
nuclear envelope	GO:0005635	x	1.46061	0.0139513
nucleoplasm	GO:0005654	x	1.75869	7e-10
chromosome	GO:0005694	x	1.58456	0.000565994
nucleolus	GO:0005730	x	1.45172	0.01333
mitochondrion	GO:0005739	x	1.66023	3.51791e-08
mitochondrial envelope	GO:0005740	x	1.55351	0.00149488
mitochondrial outer membrane	GO:0005741	x	1.62958	0.00195541
lysosome	GO:0005764	x	1.76763	1.87864e-06
lysosomal membrane	GO:0005765	x	1.74403	0.000205899
endosome	GO:0005768	x	1.70191	7e-10
early endosome	GO:0005769	x	1.43864	0.0115918
late endosome	GO:0005770	x	1.78327	0.000119636
vacuole	GO:0005773	x	1.77787	3.40128e-08
vacuolar membrane	GO:0005774	x	1.76716	4.25356e-05
peroxisome	GO:0005777	x	1.59906	0.0098228
endoplasmic reticulum	GO:0005783	x	1.63958	4.43417e-08
endoplasmic reticulum membrane	GO:0005789	x	1.54742	0.00328043
Golgi apparatus	GO:0005794	x	1.48067	0.000120546
trans-Golgi network	GO:0005802	x	1.38318	0.0469136
centrosome	GO:0005813	x	1.54645	0.00230091
microtubule organizing center	GO:0005815	x	1.56161	0.000889235
spindle	GO:0005819	x	1.72469	0.000574159
heterotrimeric G-protein complex	GO:0005834	x	1.44588	0.0483277
ribosome	GO:0005840	x	1.66883	0.000539505
cytoskeleton	GO:0005856	x	1.85134	7e-10
microtubule	GO:0005874	x	1.76797	3.77562e-06
microtubule associated complex	GO:0005875	x	1.51121	0.0341122
actin filament	GO:0005884	x	1.56759	0.0146713
integral component of plasma membrane	GO:0005887	x	1.52874	0.000114476
caveola	GO:0005901	x	1.66337	0.00395474
brush border	GO:0005903	x	1.64731	0.00477894
clathrin-coated pit	GO:0005905	x	1.63713	0.00533591
cell-cell junction	GO:0005911	x	1.7212	8.47003e-06
focal adhesion	GO:0005925	x	1.54864	0.0123201
cilium	GO:0005929	x	1.71982	5.48919e-05
cell cortex	GO:0005938	x	1.72842	2.43856e-05
synaptic vesicle	GO:0008021	x	1.64138	7.40553e-05
cytoplasmic side of plasma membrane	GO:0009898	x	1.48123	0.00928438
basal plasma membrane	GO:0009925	x	1.76066	3.09311e-05
cell surface	GO:0009986	x	1.59807	0.000210699
endosome membrane	GO:0010008	x	1.50807	0.00516629
vesicle membrane	GO:0012506	x	1.57475	3.09311e-05
postsynaptic density	GO:0014069	x	1.66936	3.73986e-06
intercalated disc	GO:0014704	x	1.6264	0.0045631
actin cytoskeleton	GO:0015629	x	1.87617	9.00764e-09
microtubule cytoskeleton	GO:0015630	x	1.73824	1.00415e-09
large ribosomal subunit	GO:0015934	x	1.43429	0.0478566
small ribosomal subunit	GO:0015935	x	1.60812	0.00590178
basolateral plasma membrane	GO:0016323	x	1.77643	3.08728e-05
apical plasma membrane	GO:0016324	x	1.61285	0.0015602
nuclear body	GO:0016604	x	1.60835	0.00256848
organelle inner membrane	GO:0019866	x	1.4184	0.0351961
outer membrane	GO:0019867	x	1.65132	0.00143334
extrinsic component of plasma membrane	GO:0019897	x	1.53712	0.00690751
extrinsic component of membrane	GO:0019898	x	1.60675	0.00118629
cytosolic large ribosomal subunit	GO:0022625	x	1.43429	0.0478566
cytosolic ribosome	GO:0022626	x	1.6598	0.00104723
cytosolic small ribosomal subunit	GO:0022627	x	1.59519	0.0105451
myofibril	GO:0030016	x	1.67883	0.000445654
sarcomere	GO:0030017	x	1.63809	0.000652492
Z disc	GO:0030018	x	1.649	0.00234966
lamellipodium	GO:0030027	x	1.65452	0.0012733
cell-substrate junction	GO:0030055	x	1.54022	0.0126868
transport vesicle	GO:0030133	x	1.6781	4.25702e-06
clathrin-coated vesicle	GO:0030136	x	1.43383	0.0380094
endocytic vesicle	GO:0030139	x	1.62658	0.00114271
secretory granule	GO:0030141	x	1.8576	2.79696e-06
filopodium	GO:0030175	x	1.62527	0.00488932
external encapsulating structure	GO:0030312	x	1.45742	0.0447165
T-tubule	GO:0030315	x	1.74252	0.000897588
axon	GO:0030424	x	1.78822	7e-10
dendrite	GO:0030425	x	1.82395	7e-10
growth cone	GO:0030426	x	1.44409	0.0144805
site of polarized growth	GO:0030427	x	1.42699	0.0167973
midbody	GO:0030496	x	1.67335	0.00134545
cytoplasmic vesicle membrane	GO:0030659	x	1.5726	3.18118e-05
cortical cytoskeleton	GO:0030863	x	1.75715	0.000386979
cortical actin cytoskeleton	GO:0030864	x	1.80727	0.000357974
extracellular matrix	GO:0031012	x	1.45742	0.0447165
organelle membrane	GO:0031090	x	1.64665	7e-10
intrinsic component of plasma membrane	GO:0031226	x	1.51797	0.000168948
extrinsic component of cytoplasmic side of plasma membrane	GO:0031234	x	1.49497	0.0127555
cell leading edge	GO:0031252	x	1.81694	1.12482e-08
cell projection membrane	GO:0031253	x	1.6184	0.000533091
leading edge membrane	GO:0031256	x	1.64502	0.000600989
intrinsic component of organelle membrane	GO:0031300	x	1.60189	0.00215615
integral component of organelle membrane	GO:0031301	x	1.59552	0.00254594
cytoplasmic vesicle	GO:0031410	x	1.70188	7e-10
motile cilium	GO:0031514	x	1.6554	0.00390346
neuromuscular junction	GO:0031594	x	1.4961	0.0290252
I band	GO:0031674	x	1.679	0.00103729
early endosome membrane	GO:0031901	x	1.52735	0.0131723
mitochondrial membrane	GO:0031966	x	1.54145	0.00308625
organelle envelope	GO:0031967	x	1.53581	0.000253562
organelle outer membrane	GO:0031968	x	1.65132	0.00143334
membrane-enclosed lumen	GO:0031974	x	1.76074	7e-10
envelope	GO:0031975	x	1.53581	0.000253562
nuclear lumen	GO:0031981	x	1.76688	7e-10
organelle subcompartment	GO:0031984	x	1.43185	0.00519531
asymmetric synapse	GO:0032279	x	1.69672	2.10213e-06
neuron projection membrane	GO:0032589	x	1.64081	0.00268113
plasma membrane bounded cell projection cytoplasm	GO:0032838	x	1.60828	0.0045631
ion channel complex	GO:0034702	x	1.53206	0.00751322
cation channel complex	GO:0034703	x	1.45115	0.0219334
ribonucleoprotein granule	GO:0035770	x	1.65056	0.00178075
sperm flagellum	GO:0036126	x	1.70602	0.00134545
cytoplasmic ribonucleoprotein granule	GO:0036464	x	1.65731	0.0014482
somatodendritic compartment	GO:0036477	x	1.82187	7e-10
nuclear outer membrane-endoplasmic reticulum membrane network	GO:0042175	x	1.58833	0.00121939
sarcolemma	GO:0042383	x	1.82167	8.73498e-05
microbody	GO:0042579	x	1.59906	0.0098228
actomyosin	GO:0042641	x	1.53986	0.0309405
presynaptic membrane	GO:0042734	x	1.85085	5.86815e-06
neuron projection	GO:0043005	x	1.78222	7e-10
neuronal cell body	GO:0043025	x	1.86982	7e-10
dendritic spine	GO:0043197	x	1.61483	0.000615294
perikaryon	GO:0043204	x	1.81018	8.73498e-05
myelin sheath	GO:0043209	x	1.9448	7e-10
organelle lumen	GO:0043233	x	1.76074	7e-10
contractile fiber	GO:0043292	x	1.68392	0.000437336
axon terminus	GO:0043679	x	1.79568	2.40905e-05
cell-cell contact zone	GO:0044291	x	1.7158	0.000626452
cell body	GO:0044297	x	1.84612	7e-10
main axon	GO:0044304	x	1.74424	0.000279885
neuron projection terminus	GO:0044306	x	1.80942	5.51609e-06
neuron spine	GO:0044309	x	1.61483	0.000615294
ribosomal subunit	GO:0044391	x	1.66427	0.00134545
plasma membrane raft	GO:0044853	x	1.72076	0.000599098
membrane raft	GO:0045121	x	1.73339	1.32231e-06
apical part of cell	GO:0045177	x	1.69004	0.000205308
basal part of cell	GO:0045178	x	1.75113	4.23252e-05
postsynaptic membrane	GO:0045211	x	1.335	0.0478275
phagocytic vesicle	GO:0045335	x	1.74881	0.00035653
perinuclear region of cytoplasm	GO:0048471	x	1.75982	2.14341e-08
presynaptic active zone	GO:0048786	x	1.43712	0.0454767
intracellular organelle lumen	GO:0070013	x	1.76074	7e-10
anchoring junction	GO:0070161	x	1.75493	1.55886e-07
exocytic vesicle	GO:0070382	x	1.63008	5.92631e-05
synaptic membrane	GO:0097060	x	1.57735	7.48211e-05
dendritic tree	GO:0097447	x	1.82395	7e-10
intracellular vesicle	GO:0097708	x	1.70255	7e-10
9+2 motile cilium	GO:0097729	x	1.70602	0.00134545
side of membrane	GO:0098552	x	1.5507	0.000879052
cytoplasmic side of membrane	GO:0098562	x	1.50832	0.00598776
bounding membrane of organelle	GO:0098588	x	1.64168	5.92168e-09
plasma membrane region	GO:0098590	x	1.68762	7e-10
Schaffer collateral - CA1 synapse	GO:0098685	x	1.45942	0.0202365
Golgi apparatus subcompartment	GO:0098791	x	1.45567	0.0122839
presynapse	GO:0098793	x	1.81112	7e-10
postsynapse	GO:0098794	x	1.72199	7e-10
membrane protein complex	GO:0098796	x	1.59197	2.18245e-07
plasma membrane protein complex	GO:0098797	x	1.55142	0.000187712
endoplasmic reticulum subcompartment	GO:0098827	x	1.52432	0.00370815
lytic vacuole membrane	GO:0098852	x	1.74403	0.000205899
membrane microdomain	GO:0098857	x	1.73339	1.32231e-06
actin-based cell projection	GO:0098858	x	1.77597	3.81651e-05
cluster of actin-based cell projections	GO:0098862	x	1.69692	0.00134545
glutamatergic synapse	GO:0098978	x	1.58616	6.47125e-05
neuron to neuron synapse	GO:0098984	x	1.73255	1.57365e-07
supramolecular complex	GO:0099080	x	1.88027	7e-10
supramolecular polymer	GO:0099081	x	1.86245	7e-10
secretory vesicle	GO:0099503	x	1.74772	4.43417e-08
supramolecular fiber	GO:0099512	x	1.86245	7e-10
polymeric cytoskeletal fiber	GO:0099513	x	1.79224	3.40128e-08
cytoplasmic region	GO:0099568	x	1.64076	0.00146152
postsynaptic specialization	GO:0099572	x	1.69764	1.32566e-06
nuclear protein-containing complex	GO:0140513	x	1.74576	6.77974e-05
intracellular protein-containing complex	GO:0140535	x	1.85828	7.51845e-09
distal axon	GO:0150034	x	1.71113	4.08104e-06
catalytic complex	GO:1902494	x	1.71463	3.40128e-08
transmembrane transporter complex	GO:1902495	x	1.6442	0.000565994
GTPase complex	GO:1905360	x	1.44588	0.0483277
peptidase complex	GO:1905368	x	1.78051	0.000253562
endopeptidase complex	GO:1905369	x	1.78051	0.000253562
transferase complex	GO:1990234	x	1.60107	0.00147726
transporter complex	GO:1990351	x	1.69274	0.000259417
ribonucleoprotein complex	GO:1990904	x	1.74951	1.34365e-05
Golgi membrane	GO:0000139	y	1.18824	0.257161
ubiquitin ligase complex	GO:0000151	y	1.16316	0.284958
lytic vacuole	GO:0000323	y	1.41807	0.00056052
proteasome complex	GO:0000502	y	1.4173	0.0294641
chromatin	GO:0000785	y	1.16015	0.269776
ruffle	GO:0001726	y	1.35328	0.0306157
extracellular region	GO:0005576	y	1.37365	0.0015326
extracellular space	GO:0005615	y	1.34395	0.0125585
nuclear envelope	GO:0005635	y	1.14031	0.278808
nucleoplasm	GO:0005654	y	1.22871	0.00396674
chromosome	GO:0005694	y	1.30709	0.0231013
nucleolus	GO:0005730	y	1.13455	0.269776
mitochondrion	GO:0005739	y	1.39418	6.53888e-07
mitochondrial envelope	GO:0005740	y	1.03038	0.521629
mitochondrial outer membrane	GO:0005741	y	1.05327	0.50623
lysosome	GO:0005764	y	1.41807	0.00056052
lysosomal membrane	GO:0005765	y	1.40714	0.020584
endosome	GO:0005768	y	1.4099	6.8293e-07
early endosome	GO:0005769	y	1.27774	0.0493955
late endosome	GO:0005770	y	1.59224	5.44553e-05
vacuole	GO:0005773	y	1.37763	0.00104142
vacuolar membrane	GO:0005774	y	1.34241	0.0317186
peroxisome	GO:0005777	y	0.992816	0.632942
endoplasmic reticulum	GO:0005783	y	1.14718	0.0817149
endoplasmic reticulum membrane	GO:0005789	y	0.990705	0.643231
Golgi apparatus	GO:0005794	y	1.24129	0.00899559
trans-Golgi network	GO:0005802	y	1.34543	0.0306157
centrosome	GO:0005813	y	1.41031	0.00312514
microtubule organizing center	GO:0005815	y	1.41857	0.00111035
spindle	GO:0005819	y	1.33886	0.0592535
heterotrimeric G-protein complex	GO:0005834	y	1.67748	0.00166151
ribosome	GO:0005840	y	1.06632	0.458428
cytoskeleton	GO:0005856	y	1.47895	1.27e-08
microtubule	GO:0005874	y	1.50212	0.000111387
microtubule associated complex	GO:0005875	y	1.34348	0.0813004
actin filament	GO:0005884	y	1.47728	0.022874
integral component of plasma membrane	GO:0005887	y	0.92535	0.874757
caveola	GO:0005901	y	1.51488	0.0130595
brush border	GO:0005903	y	1.52015	0.0109425
clathrin-coated pit	GO:0005905	y	1.49744	0.019623
cell-cell junction	GO:0005911	y	1.24134	0.0531483
focal adhesion	GO:0005925	y	1.46607	0.0118895
cilium	GO:0005929	y	1.35116	0.020584
cell cortex	GO:0005938	y	1.58512	1.81301e-05
synaptic vesicle	GO:0008021	y	1.20255	0.1016
cytoplasmic side of plasma membrane	GO:0009898	y	1.33743	0.0311292
basal plasma membrane	GO:0009925	y	1.09272	0.366584
cell surface	GO:0009986	y	1.16385	0.116054
endosome membrane	GO:0010008	y	1.32949	0.0217578
vesicle membrane	GO:0012506	y	1.35029	0.000716324
postsynaptic density	GO:0014069	y	0.853754	0.967164
intercalated disc	GO:0014704	y	1.20551	0.269776
actin cytoskeleton	GO:0015629	y	1.50047	5.1481e-05
microtubule cytoskeleton	GO:0015630	y	1.48744	2.61236e-07
large ribosomal subunit	GO:0015934	y	0.928314	0.731882
small ribosomal subunit	GO:0015935	y	1.11287	0.421835
basolateral plasma membrane	GO:0016323	y	1.08926	0.378298
apical plasma membrane	GO:0016324	y	1.28541	0.0618545
nuclear body	GO:0016604	y	1.11561	0.337931
organelle inner membrane	GO:0019866	y	0.999998	0.632038
outer membrane	GO:0019867	y	1.03128	0.561325
extrinsic component of plasma membrane	GO:0019897	y	1.31394	0.0524595
extrinsic component of membrane	GO:0019898	y	1.27404	0.0475804
cytosolic large ribosomal subunit	GO:0022625	y	0.928314	0.731882
cytosolic ribosome	GO:0022626	y	1.04362	0.521629
cytosolic small ribosomal subunit	GO:0022627	y	1.11287	0.421835
myofibril	GO:0030016	y	1.32928	0.0379286
sarcomere	GO:0030017	y	1.31119	0.0584861
Z disc	GO:0030018	y	1.33478	0.0570456
lamellipodium	GO:0030027	y	1.25681	0.102204
cell-substrate junction	GO:0030055	y	1.48605	0.0109425
transport vesicle	GO:0030133	y	1.23689	0.0585467
clathrin-coated vesicle	GO:0030136	y	1.28998	0.094254
endocytic vesicle	GO:0030139	y	1.40509	0.0114759
secretory granule	GO:0030141	y	1.36977	0.023347
filopodium	GO:0030175	y	1.48868	0.0118895
external encapsulating structure	GO:0030312	y	1.2104	0.220628
T-tubule	GO:0030315	y	1.12418	0.390833
axon	GO:0030424	y	1.20069	0.0281929
dendrite	GO:0030425	y	1.10761	0.158798
growth cone	GO:0030426	y	1.29245	0.0531483
site of polarized growth	GO:0030427	y	1.26925	0.0725323
midbody	GO:0030496	y	1.54954	0.00730733
cytoplasmic vesicle membrane	GO:0030659	y	1.3336	0.00147943
cortical cytoskeleton	GO:0030863	y	1.50692	0.00745532
cortical actin cytoskeleton	GO:0030864	y	1.62945	0.00111035
extracellular matrix	GO:0031012	y	1.2104	0.220628
organelle membrane	GO:0031090	y	1.21435	0.00185535
intrinsic component of plasma membrane	GO:0031226	y	0.922641	0.891422
extrinsic component of cytoplasmic side of plasma membrane	GO:0031234	y	1.36863	0.0374174
cell leading edge	GO:0031252	y	1.30959	0.00877988
cell projection membrane	GO:0031253	y	1.20673	0.09696
leading edge membrane	GO:0031256	y	1.1926	0.175121
intrinsic component of organelle membrane	GO:0031300	y	1.15875	0.239107
integral component of organelle membrane	GO:0031301	y	1.08363	0.410104
cytoplasmic vesicle	GO:0031410	y	1.33427	4.552e-07
motile cilium	GO:0031514	y	1.43393	0.0412761
neuromuscular junction	GO:0031594	y	0.921145	0.755515
I band	GO:0031674	y	1.36359	0.0537075
early endosome membrane	GO:0031901	y	1.23042	0.231412
mitochondrial membrane	GO:0031966	y	1.03905	0.50623
organelle envelope	GO:0031967	y	1.07681	0.307704
organelle outer membrane	GO:0031968	y	1.03128	0.561325
membrane-enclosed lumen	GO:0031974	y	1.25711	0.000177335
envelope	GO:0031975	y	1.07681	0.307704
nuclear lumen	GO:0031981	y	1.26819	0.000177335
organelle subcompartment	GO:0031984	y	1.14142	0.157434
asymmetric synapse	GO:0032279	y	0.853581	0.967164
neuron projection membrane	GO:0032589	y	0.683324	0.967164
plasma membrane bounded cell projection cytoplasm	GO:0032838	y	0.720815	0.962682
ion channel complex	GO:0034702	y	0.740158	0.967164
cation channel complex	GO:0034703	y	0.696334	0.967164
ribonucleoprotein granule	GO:0035770	y	1.08906	0.421028
sperm flagellum	GO:0036126	y	1.38752	0.0777934
cytoplasmic ribonucleoprotein granule	GO:0036464	y	1.09411	0.421028
somatodendritic compartment	GO:0036477	y	1.12066	0.0982244
nuclear outer membrane-endoplasmic reticulum membrane network	GO:0042175	y	1.03321	0.521629
sarcolemma	GO:0042383	y	1.17549	0.239107
microbody	GO:0042579	y	0.992816	0.632942
actomyosin	GO:0042641	y	1.42874	0.0675495
presynaptic membrane	GO:0042734	y	0.759113	0.967164
neuron projection	GO:0043005	y	1.17979	0.0152504
neuronal cell body	GO:0043025	y	1.16743	0.0622396
dendritic spine	GO:0043197	y	1.11007	0.28938
perikaryon	GO:0043204	y	1.26965	0.128742
myelin sheath	GO:0043209	y	1.74493	1.27e-08
organelle lumen	GO:0043233	y	1.25711	0.000177335
contractile fiber	GO:0043292	y	1.31299	0.0412761
axon terminus	GO:0043679	y	1.12942	0.316686
cell-cell contact zone	GO:0044291	y	1.2117	0.231412
cell body	GO:0044297	y	1.27853	0.0015069
main axon	GO:0044304	y	1.09453	0.405375
neuron projection terminus	GO:0044306	y	1.09903	0.36545
neuron spine	GO:0044309	y	1.08406	0.369455
ribosomal subunit	GO:0044391	y	1.05142	0.515318
plasma membrane raft	GO:0044853	y	1.42471	0.0272489
membrane raft	GO:0045121	y	1.36087	0.00323806
apical part of cell	GO:0045177	y	1.3669	0.0114759
basal part of cell	GO:0045178	y	1.13469	0.269776
postsynaptic membrane	GO:0045211	y	0.514894	1
phagocytic vesicle	GO:0045335	y	1.26014	0.163931
perinuclear region of cytoplasm	GO:0048471	y	1.41193	4.8721e-05
presynaptic active zone	GO:0048786	y	0.851357	0.844893
intracellular organelle lumen	GO:0070013	y	1.25711	0.000177335
anchoring junction	GO:0070161	y	1.31382	0.00777469
exocytic vesicle	GO:0070382	y	1.19353	0.102204
synaptic membrane	GO:0097060	y	0.711984	0.99292
dendritic tree	GO:0097447	y	1.10761	0.158798
intracellular vesicle	GO:0097708	y	1.33231	6.13489e-07
9+2 motile cilium	GO:0097729	y	1.38752	0.0777934
side of membrane	GO:0098552	y	1.37853	0.00388747
cytoplasmic side of membrane	GO:0098562	y	1.36052	0.0164621
bounding membrane of organelle	GO:0098588	y	1.27736	0.000716324
plasma membrane region	GO:0098590	y	1.1121	0.141182
Schaffer collateral - CA1 synapse	GO:0098685	y	0.900793	0.818611
Golgi apparatus subcompartment	GO:0098791	y	1.31504	0.0353547
presynapse	GO:0098793	y	1.11351	0.184543
postsynapse	GO:0098794	y	0.969055	0.756708
membrane protein complex	GO:0098796	y	1.18068	0.0283345
plasma membrane protein complex	GO:0098797	y	1.093	0.281596
endoplasmic reticulum subcompartment	GO:0098827	y	0.99137	0.653143
lytic vacuole membrane	GO:0098852	y	1.40714	0.020584
membrane microdomain	GO:0098857	y	1.36087	0.00323806
actin-based cell projection	GO:0098858	y	1.54624	0.000574487
cluster of actin-based cell projections	GO:0098862	y	1.48924	0.0109675
glutamatergic synapse	GO:0098978	y	1.10028	0.287375
neuron to neuron synapse	GO:0098984	y	0.85005	0.967164
supramolecular complex	GO:0099080	y	1.41282	8.69717e-07
supramolecular polymer	GO:0099081	y	1.44929	3.88134e-06
secretory vesicle	GO:0099503	y	1.24303	0.0374174
supramolecular fiber	GO:0099512	y	1.44929	3.88134e-06
polymeric cytoskeletal fiber	GO:0099513	y	1.49071	7.67874e-06
cytoplasmic region	GO:0099568	y	1.15173	0.307704
postsynaptic specialization	GO:0099572	y	0.859766	0.967164
nuclear protein-containing complex	GO:0140513	y	0.977763	0.689761
intracellular protein-containing complex	GO:0140535	y	1.21864	0.0652467
distal axon	GO:0150034	y	1.24074	0.0675495
catalytic complex	GO:1902494	y	1.26521	0.00877988
transmembrane transporter complex	GO:1902495	y	0.824049	0.962682
GTPase complex	GO:1905360	y	1.67748	0.00166151
peptidase complex	GO:1905368	y	1.38466	0.0404162
endopeptidase complex	GO:1905369	y	1.4173	0.0294641
transferase complex	GO:1990234	y	1.13438	0.238917
transporter complex	GO:1990351	y	0.893814	0.889555
ribonucleoprotein complex	GO:1990904	y	1.09032	0.343469
