# Supplementary material for: Aging and diet alter the protein ubiquitylation landscape in the mouse brain
Source: Nat Commun. 2025 Jun 6;16:5266. doi: 10.1038/s41467-025-60542-6 (PMC12144301; doi:10.1038/s41467-025-60542-6)
Supplement: Supplementary file 13 — Source Data [file 41467_2025_60542_MOESM13_ESM.zip › Source_data/Figure_5/D/D_Left.xlsx]

## Sheet: Sheet1
Comparison..group1.group2.	AVG.Log2.Ratio	Pvalue	Qvalue	Genes	SYMBOL
RF / Old	0.122376	0.382429	0.584944	Cul4b	Cul4b
RF / Old	-0.145854	0.680833	0.694942	Arfgef2	Arfgef2
RF / Old	0.665055	0.0944028	0.345144	Tanc2	Tanc2
RF / Old	-0.0719058	0.245493	0.502086	Fam171a2	Fam171a2
RF / Old	-0.631963	0.259978	0.510355	Chd5	Chd5
RF / Old	-0.1216	0.394342	0.589775	Ptprf	Ptprf
RF / Old	0.128304	0.318946	0.553992	Tmem201	Tmem201
RF / Old	-0.0849432	0.0860041	0.334406	Osbpl9	Osbpl9
RF / Old	0.604445	0.866391	0.743082	Kiaa1109	4932438A13Rik
RF / Old	0.186427	0.612275	0.67657	Med14	Med14
RF / Old	-0.383818	0.220565	0.486379	Ddi2	Ddi2
RF / Old	-0.579649	0.970769	0.768587	Dock11	Dock11
RF / Old	-0.227205	0.423009	0.600821	Frmpd4	Frmpd4
RF / Old	0.297773	3.69056e-07	3.15291e-05	Map7d2	Map7d2
RF / Old	0.423574	0.823596	0.732125	Ryr3	Ryr3
RF / Old	0.0495135	0.0170475	0.147555	Ckap5	Ckap5
RF / Old	-0.0716615	0.0125598	0.122524	Camsap1	Camsap1
RF / Old	-0.150718	0.12145	0.384082	Lzts3	Lzts3
RF / Old	-0.213631	0.254746	0.508401	Tprn	Tprn
RF / Old	0.300615	0.632764	0.679296	Ndufaf6	Ndufaf6
RF / Old	0.0329905	0.00719627	0.0854893	Gm996	Ajm1
RF / Old	-0.0384694	0.287872	0.530687	Map7d1	Map7d1
RF / Old	-0.320912	0.842658	0.736896	Fggy	Fggy
RF / Old	0.0706621	0.477135	0.624107	Focad	Focad
RF / Old	-0.0375675	0.406236	0.59296	Rap1gap	Rap1gap
RF / Old	0.00855704	0.145385	0.413989	Shroom2	Shroom2
RF / Old	-0.0866903	0.624585	0.677587	Ubr4	Ubr4
RF / Old	-0.00349714	0.238731	0.501378	Plch2	Plch2
RF / Old	0.119074	0.18037	0.448331	Fmnl2	Fmnl2
RF / Old	0.267058	0.0987003	0.349754	Ndufaf5	Ndufaf5
RF / Old	0.471929	0.0550526	0.276278	Tubb1	Tubb1
RF / Old	-0.00448017	0.00593549	0.0771428	Skt	Etl4
RF / Old	-0.288582	0.324144	0.554414	Ppig	Ppig
RF / Old	0.0188415	0.818182	0.731546	Ppip5k1	Ppip5k1
RF / Old	-0.223996	0.336415	0.560877	Ankrd63	Ankrd63
RF / Old	-0.240813	0.0539381	0.274096	Agrn	Agrn
RF / Old	0.100184	0.917374	0.75663	Slc25a25	Slc25a25
RF / Old	-0.0753866	0.656252	0.689513	Cep152	Cep152
RF / Old	0.00873463	0.514606	0.641241	Rabgap1	Rabgap1
RF / Old	0.0633894	0.295151	0.536474	Mga	Mga
RF / Old	0.000498383	0.138217	0.405672	Arhgef10l	Arhgef10l
RF / Old	0.00526688	0.627959	0.67856	Mocs3	Mocs3
RF / Old	0.177025	0.659818	0.689548	Las1l	Las1l
RF / Old	-0.395475	0.0458238	0.25319	Arid1a	Arid1a
RF / Old	-0.18242	0.0135852	0.12978	Kalrn	Kalrn
RF / Old	0.0558572	0.219415	0.485429	Uhrf1bp1l	Uhrf1bp1l
RF / Old	-0.260491	0.130911	0.396462	Tyw5	Tyw5
RF / Old	-0.101426	0.0270877	0.192304	Fbxl16	Fbxl16
RF / Old	0.279704	0.17726	0.445407	Ankar	Ankar
RF / Old	0.110722	0.76135	0.717493	Nt5c1a	Nt5c1a
RF / Old	0.148034	0.172219	0.441297	Ttc38	Ttc38
RF / Old	-0.157085	0.671151	0.691979	Exoc6b	Exoc6b
RF / Old	0.130653	0.898505	0.752586	Mipep	Mipep
RF / Old	-0.0774968	0.0605429	0.284687	Armt1	Armt1
RF / Old	-0.177699	0.30235	0.541254	Rabgap1l	Rabgap1l
RF / Old	-0.0722924	0.138649	0.405672	Dpy19l1	Dpy19l1
RF / Old	0.69009	0.00675887	0.0827785	Itih4	Itih4
RF / Old	0.03831	0.432592	0.606331	Nlgn4l	Nlgn4l
RF / Old	-0.118543	0.719622	0.707056	Ptprs	Ptprs
RF / Old	0.0771797	0.177016	0.445062	Cisd3	Cisd3
RF / Old	-0.0386329	0.495032	0.633593	Grik3	Grik3
RF / Old	-0.0502034	0.159684	0.428788	Uprt	Uprt
RF / Old	-0.14382	0.764178	0.717493	Nhsl2	Nhsl2
RF / Old	0.0723054	0.0823134	0.327202	Tomm5	Tomm5
RF / Old	-0.122173	0.0700595	0.305754	Frrs1l	Frrs1l
RF / Old	0.0682509	0.113705	0.371257	Usp24	Usp24
RF / Old	0.0355826	0.44603	0.610916	Tmem245	Tmem245
RF / Old	-0.0358397	0.589948	0.663923	Thoc2	Thoc2
RF / Old	-0.0781984	0.58168	0.660828	Dlgap4	Dlgap4
RF / Old	-0.149572	0.308937	0.545275	Plekhd1	Plekhd1
RF / Old	-0.0271988	0.564893	0.656467	Cad	Cad
RF / Old	-0.0312975	0.532069	0.647185	Ythdc2	Ythdc2
RF / Old	-0.134815	0.000431159	0.0127685	Gnai1	Gnai1
RF / Old	0.00974166	0.878508	0.746831	Apba1	Apba1
RF / Old	-0.81011	0.244516	0.501754	Otud7b	Otud7b
RF / Old	0.0318821	0.734639	0.711581	Trappc11	Trappc11
RF / Old	0.0401446	0.896931	0.752159	Plxnb2	Plxnb2
RF / Old	-0.164035	0.866853	0.74317	Dock5	Dock5
RF / Old	0.0783378	0.120753	0.383045	Rbm25	Rbm25
RF / Old	-0.107832	0.303862	0.542321	Ildr2	Ildr2
RF / Old	0.205686	0.726148	0.708378	Mup17;Mup6;Mup8;Mup1	Mup17;Mup9;Mup16;Mup19;Mup1
RF / Old	0.0396603	0.203001	0.472481	Xpnpep3	Xpnpep3
RF / Old	0.290446	0.342434	0.564352	Clip3	Clip3
RF / Old	0.0448005	0.987677	0.7735	Osbpl8	Osbpl8
RF / Old	-0.442657	0.0066636	0.0827164	Cttnbp2	Cttnbp2
RF / Old	-0.035696	0.442455	0.609998	Tmf1	Tmf1
RF / Old	0.0105242	0.0898232	0.340275	Ptprz1	Ptprz1
RF / Old	0.243997	0.0180025	0.152013	Slc35g2	Slc35g2
RF / Old	-0.105325	0.206128	0.473991	Akap5	Akap5
RF / Old	-0.0412391	0.873368	0.744891	Safb	Safb
RF / Old	0.117617	0.00428318	0.0631959	Ccdc6	Ccdc6
RF / Old	-0.162203	0.0641164	0.294056	Shank1	Shank1
RF / Old	0.174217	0.720132	0.707122	Ptrhd1	Ptrhd1
RF / Old	0.249238	0.174823	0.443043	Bin2	Bin2
RF / Old	0.0493651	0.149427	0.417592	Gls	Gls
RF / Old	-0.0416634	0.759552	0.716683	Prrt2	Prrt2
RF / Old	0.47302	0.0140421	0.132919	Fga	Fga
RF / Old	0.763812	0.00605284	0.077935	Ascc3	Ascc3
RF / Old	0.234175	1.90108e-07	1.92241e-05	Ryr2	Ryr2
RF / Old	-0.209594	0.201386	0.472358	Pde8b	Pde8b
RF / Old	0.292538	0.207072	0.474553	Acacb	Acacb
RF / Old	-0.0304222	0.931658	0.76017	Ythdc1	Ythdc1
RF / Old	-0.233947	0.162483	0.43277	Ptpro	Ptpro
RF / Old	-0.103485	0.25034	0.504476	Myo1e	Myo1e
RF / Old	-0.479552	0.39716	0.590387	Ccdc85c	Ccdc85c
RF / Old	-0.0765842	0.203158	0.472481	Bod1l	Bod1l
RF / Old	0.134296	0.138021	0.405672	Ube4a	Ube4a
RF / Old	-0.0718331	0.495851	0.633946	Fry	Fry
RF / Old	-0.112659	7.26908e-06	0.0004432	Syngap1	Syngap1
RF / Old	-0.0869656	0.388227	0.587757	Yjefn3	Yjefn3
RF / Old	-0.251588	0.138885	0.405831	Tpr	Tpr
RF / Old	0.228189	0.146296	0.415157	Tspan15	Tspan15
RF / Old	-0.0245348	0.156131	0.424473	Farp1	Farp1
RF / Old	0.0572053	0.620708	0.677433	Arfgef1	Arfgef1
RF / Old	-0.533634	0.658024	0.689548	Rab11fip2	Rab11fip2
RF / Old	-0.089479	0.0165984	0.145184	Atp2b1	Atp2b1
RF / Old	-0.0660605	0.774575	0.719814	Trip12	Trip12
RF / Old	-0.0103007	0.0177882	0.151127	Ank3	Ank3
RF / Old	-0.0362058	0.383538	0.585082	Capn2	Capn2
RF / Old	-0.249002	0.00278065	0.0474851	S1pr1	S1pr1
RF / Old	-0.106483	0.104866	0.358957	Cacna2d1	Cacna2d1
RF / Old	-0.123082	0.801256	0.725805	Bin1	Bin1
RF / Old	0.137508	0.635388	0.680703	Sec22b	Sec22b
RF / Old	-0.0298815	0.999223	0.776908	Dpysl2	Dpysl2
RF / Old	-0.242563	0.0558148	0.276662	Rundc3a	Rundc3a
RF / Old	0.0350926	0.551719	0.653278	Emd	Emd
RF / Old	0.0285402	0.100587	0.351928	Gtpbp1	Gtpbp1
RF / Old	-0.0240708	0.393705	0.589066	Alyref	Alyref
RF / Old	0.00423154	0.506097	0.63701	Clta	Clta
RF / Old	-0.0684978	0.0316024	0.208954	Pten	Pten
RF / Old	0.0361699	0.729098	0.710421	Stxbp1	Stxbp1
RF / Old	-0.0897951	0.375943	0.582438	Endog	Endog
RF / Old	-0.0651681	1.63387e-05	0.000806432	Myh11	Myh11
RF / Old	0.458508	0.0606316	0.284687	Map3k4	Map3k4
RF / Old	0.155567	0.0814646	0.325484	Metap2	Metap2
RF / Old	0.209108	0.8847	0.747758	Kifc2	Kifc2
RF / Old	0.202646	1.00514e-06	7.52022e-05	Kng1	Kng1
RF / Old	0.0841499	0.564055	0.656467	Capn5	Capn5
RF / Old	0.0766773	0.871445	0.74449	Prdx6	Prdx6
RF / Old	0.321779	0.526883	0.645797	Akap1	Akap1
RF / Old	-0.137322	0.0816459	0.325484	Ampd3	Ampd3
RF / Old	-0.0649305	0.547223	0.651384	Unc5c	Unc5c
RF / Old	0.0215763	0.0277746	0.193566	Dld	Dld
RF / Old	0.0693385	0.00516594	0.0704539	Hsd17b10	Hsd17b10
RF / Old	0.105831	0.984241	0.772483	Ube3a	Ube3a
RF / Old	-0.0816891	0.0466504	0.255175	Tcof1	Tcof1
RF / Old	0.0303142	0.151336	0.420255	Dctn1	Dctn1
RF / Old	-0.0388541	0.669349	0.691747	Prkcsh	Prkcsh
RF / Old	0.073189	0.474064	0.622969	Serpinb8	Serpinb8
RF / Old	0.178017	0.039143	0.229951	Prdx4	Prdx4
RF / Old	-0.276092	0.498042	0.634372	Diaph1	Diaph1
RF / Old	-0.149823	0.328326	0.556292	Eftud2	Eftud2
RF / Old	-0.0360435	0.923804	0.758033	Gfra2	Gfra2
RF / Old	-0.0709841	0.468189	0.618986	Trove2	Ro60
RF / Old	0.0509151	0.552351	0.653278	Pik3r2	Pik3r2
RF / Old	-0.152534	0.469322	0.62008	Faah	Faah
RF / Old	-0.05502	0.426761	0.603257	Aip	Aip
RF / Old	-0.0959862	0.969868	0.768587	Flot1	Flot1
RF / Old	-0.070872	0.436266	0.606356	Numbl	Numbl
RF / Old	-0.267783	0.286612	0.530457	Cyth3	Cyth3
RF / Old	-0.0563853	0.066442	0.299154	Mras	Mras
RF / Old	-0.0472476	0.305979	0.544225	Sdcbp	Sdcbp
RF / Old	0.0181112	0.136998	0.404266	Atox1	Atox1
RF / Old	0.402354	0.369972	0.580233	Degs1	Degs1
RF / Old	-0.190659	0.18141	0.449236	Pex5	Pex5
RF / Old	0.0839013	0.641773	0.683414	Snap23	Snap23
RF / Old	0.0116506	0.441377	0.609666	Psmb1	Psmb1
RF / Old	0.0496949	0.752522	0.713969	Ndufb11	Ndufb11
RF / Old	-0.275012	0.0277791	0.193566	Ptgds	Ptgds
RF / Old	-0.0152853	0.391945	0.58877	Sypl1	Sypl
RF / Old	-0.0597711	0.609697	0.67557	Sema4d	Sema4d
RF / Old	0.148517	0.751724	0.713969	Gsto1	Gsto1
RF / Old	-0.139363	0.959922	0.767561	Casq2	Casq2
RF / Old	0.0123442	0.628731	0.67856	Sod3	Sod3
RF / Old	-0.0157597	0.8541	0.739368	Rpl21	Rpl21
RF / Old	0.0717122	0.00591949	0.0771428	Gclm	Gclm
RF / Old	-0.0619019	0.126121	0.389642	Amacr	Amacr
RF / Old	0.0382553	0.388865	0.587757	Kif3c	Kif3c
RF / Old	-0.0254113	0.561699	0.656467	Kif1c	Kif1c
RF / Old	0.257593	0.782486	0.721655	Ptgis	Ptgis
RF / Old	-0.00589319	0.134836	0.402548	Dscr3	Vps26c
RF / Old	-0.104359	0.492057	0.632972	Agpat1	Agpat1
RF / Old	0.473589	0.661037	0.689548	Dpysl4	Dpysl4
RF / Old	-0.164683	0.721931	0.70756	Map3k5	Map3k5
RF / Old	0.0602329	0.212156	0.479383	Scarb2	Scarb2
RF / Old	0.0109461	0.624526	0.677587	Grcc10	Grcc10
RF / Old	0.0510645	0.104168	0.358406	Phb2	Phb2
RF / Old	-0.10081	0.0458567	0.25319	Ncam2	Ncam2
RF / Old	-0.276368	0.806717	0.72745	Atpif1	Atpif1
RF / Old	-0.126002	0.66599	0.69099	Terf2	Terf2
RF / Old	0.10353	0.28201	0.527148	Gosr2	Gosr2
RF / Old	0.0789584	0.343322	0.564498	Cx3cl1	Cx3cl1
RF / Old	0.0375086	0.0264185	0.188847	Ddt	Ddt
RF / Old	0.125519	0.0553332	0.276662	Psmd4	Psmd4
RF / Old	-0.00334872	0.884649	0.747758	Ptpn9	Ptpn9
RF / Old	-0.512677	0.317805	0.5534	Nsmaf	Nsmaf
RF / Old	-0.203357	0.694184	0.697587	Exoc7	Exoc7
RF / Old	-0.262997	0.067569	0.299616	Dhx15	Dhx15
RF / Old	-0.105181	0.417232	0.598562	Purb	Purb
RF / Old	0.155195	0.970045	0.768587	Srsf5	Srsf5
RF / Old	0.211225	0.660548	0.689548	Kpna4	Kpna4
RF / Old	-0.0835455	0.224503	0.488251	Kpna3	Kpna3
RF / Old	0.187361	0.289848	0.532437	Kpna6	Kpna6
RF / Old	0.0535146	0.973033	0.768609	Capn1	Capn1
RF / Old	-0.249262	0.601291	0.671593	Nrp2	Nrp2
RF / Old	0.000129094	0.740432	0.711581	Anp32a	Anp32a
RF / Old	-0.0457397	0.517356	0.642395	Exoc4	Exoc4
RF / Old	-0.176998	0.0576124	0.2787	Phyh	Phyh
RF / Old	0.0353087	0.354912	0.571265	Hax1	Hax1
RF / Old	0.112558	0.0275561	0.193433	Efnb3	Efnb3
RF / Old	0.0202706	0.992409	0.774864	Pld3	Pld3
RF / Old	-0.000146194	0.109975	0.364766	Folh1	Folh1
RF / Old	-0.0378004	0.984417	0.772483	Pdyn	Pdyn
RF / Old	0.182755	0.224453	0.488251	Dhodh	Dhodh
RF / Old	0.0740893	0.918674	0.756682	Prrt1	Prrt1
RF / Old	-0.0030773	0.259596	0.510355	Clcn6	Clcn6
RF / Old	0.032805	0.000673921	0.0177119	Ech1	Ech1
RF / Old	-0.0377185	0.695032	0.698062	Fkbp8	Fkbp8
RF / Old	-0.0476594	0.220111	0.485896	Edil3	Edil3
RF / Old	1.413	3.4849e-08	4.34919e-06	Bhmt	Bhmt
RF / Old	-0.371751	0.00916184	0.0973282	Cdk14	Cdk14
RF / Old	-0.165432	0.0174488	0.148878	Stx1a	Stx1a
RF / Old	-0.0801503	0.10849	0.36245	Slc1a6	Slc1a6
RF / Old	0.148503	0.0912919	0.342584	Rabep1	Rabep1
RF / Old	-0.068218	0.708514	0.70259	Cd151	Cd151
RF / Old	0.0688073	0.520957	0.643926	Psmd14	Psmd14
RF / Old	0.00732345	0.937651	0.761509	Adam10	Adam10
RF / Old	0.240342	0.178054	0.446327	Npc1	Npc1
RF / Old	-0.32551	0.606167	0.673776	Bmpr2	Bmpr2
RF / Old	-0.0503653	0.0320329	0.21014	Scamp3	Scamp3
RF / Old	0.0457267	0.837006	0.736896	Pmm1	Pmm1
RF / Old	-0.105311	0.086864	0.335412	Bet1	Bet1
RF / Old	-0.00143739	0.445672	0.610743	Slc32a1	Slc32a1
RF / Old	0.0797744	0.388938	0.587757	Stag2	Stag2
RF / Old	0.0216885	0.560081	0.656224	Anxa3	Anxa3
RF / Old	0.0596964	0.587898	0.663923	Ap1b1	Ap1b1
RF / Old	-0.228552	0.38562	0.586781	C1qbp	C1qbp
RF / Old	0.489751	0.00125396	0.0270777	Hap1	Hap1
RF / Old	-0.184582	0.000330976	0.0102405	Mgll	Mgll
RF / Old	-0.161321	0.322757	0.554191	Syt3	Syt3
RF / Old	-0.372071	0.407598	0.593365	Myadm	Myadm
RF / Old	0.0290833	0.689486	0.696848	Serpini1	Serpini1
RF / Old	-0.0475622	0.150026	0.418279	Nudc	Nudc
RF / Old	-0.0413999	0.379251	0.583817	Pnn	Pnn
RF / Old	0.107077	0.326442	0.555367	Hnrnph1	Hnrnph1
RF / Old	-0.0244423	0.213303	0.47941	Api5	Api5
RF / Old	0.0660568	0.520965	0.643926	Bcat2	Bcat2
RF / Old	0.0568554	0.64606	0.68523	Timm44	Timm44
RF / Old	0.0306233	0.126768	0.390475	Cops5	Cops5
RF / Old	0.0199667	0.300919	0.54055	Slc1a4	Slc1a4
RF / Old	-0.153696	0.299919	0.540168	Calu	Calu
RF / Old	-0.0609652	0.49046	0.632291	Lsm2	Lsm2
RF / Old	-0.0357794	0.450052	0.612471	Cdk5r2	Cdk5r2
RF / Old	-0.235997	1.69128e-06	0.000120898	Ctnnd2	Ctnnd2
RF / Old	0.00102833	0.086026	0.334406	Fxn	Fxn
RF / Old	0.153451	0.0210932	0.165944	Pitpnm1	Pitpnm1
RF / Old	-0.0697801	0.857801	0.740001	Rab33b	Rab33b
RF / Old	-0.0607761	0.491877	0.632937	Gamt	Gamt
RF / Old	0.0288711	0.860144	0.740789	Mrpl23	Mrpl23
RF / Old	-0.28147	0.206434	0.474348	Sdc4	Sdc4
RF / Old	0.329208	0.331315	0.557406	Zw10	Zw10
RF / Old	-0.244417	0.00290074	0.0487635	Ptrf	Cavin1
RF / Old	0.0464608	0.149284	0.417592	Ddost	Ddost
RF / Old	-0.0132152	0.223978	0.488251	Ap3d1	Ap3d1
RF / Old	-0.0742957	0.232452	0.495663	Srpk2	Srpk2
RF / Old	-0.0761468	0.840066	0.736896	Tpd52l1	Tpd52l1
RF / Old	-0.269028	0.333233	0.558894	Bysl	Bysl
RF / Old	-0.434519	0.260782	0.510723	Rgs9	Rgs9
RF / Old	-0.15571	0.0162161	0.144565	Rgs7	Rgs7
RF / Old	-0.249545	0.35101	0.569138	Csnk2a2	Csnk2a2
RF / Old	0.0758931	0.820215	0.731794	Arhgap6	Arhgap6
RF / Old	-0.0503002	0.346272	0.565659	Gucy1b3	Gucy1b1
RF / Old	-0.236485	0.551901	0.653278	Hmgb3	Hmgb3
RF / Old	-0.084342	0.142574	0.411352	Cd200	Cd200
RF / Old	0.103955	0.232019	0.495162	Reps1	Reps1
RF / Old	0.0146621	0.535431	0.648902	Akap2	NA
RF / Old	0.222271	0.112277	0.368567	Smarce1	Smarce1
RF / Old	-0.355051	0.00316788	0.0509072	Dnajb6	Dnajb6
RF / Old	-0.397376	0.950559	0.76543	Prkag1	Prkag1
RF / Old	0.0251089	0.146814	0.415763	Banf1	Banf1
RF / Old	-0.0476989	0.0527908	0.271215	Crym	Crym
RF / Old	-0.0261626	0.687147	0.696848	Asna1	Get3
RF / Old	0.11191	0.820224	0.731794	Slk	Slk
RF / Old	-0.0386829	0.288856	0.531457	Cntnap1	Cntnap1
RF / Old	-0.167889	0.839904	0.736896	Bnip3	Bnip3
RF / Old	-0.0498322	0.149593	0.417651	Trappc3	Trappc3
RF / Old	-0.176605	0.00146904	0.029856	Cacna1b	Cacna1b
RF / Old	0.0335183	0.970531	0.768587	Pgrmc1	Pgrmc1
RF / Old	0.0557627	0.688068	0.696848	Impa1	Impa1
RF / Old	-0.0799754	0.963994	0.76757	Entpd2	Entpd2
RF / Old	-0.152676	0.531508	0.647185	Bckdk	Bckdk
RF / Old	0.054371	0.492692	0.633143	Copb2	Copb2
RF / Old	-0.00185182	0.175431	0.443329	Nck2	Nck2
RF / Old	-0.404318	0.0579517	0.279381	Snca	Snca
RF / Old	-0.057996	0.206904	0.474553	Pde6d	Pde6d
RF / Old	-0.0459272	0.453884	0.613427	Tpmt	Tpmt
RF / Old	-0.116977	0.0931818	0.343406	Akap7	Akap7
RF / Old	0.140054	0.000225439	0.00759896	Impact	Impact
RF / Old	-0.259254	0.0413416	0.237728	Syngr1	Syngr1
RF / Old	-0.000445135	0.873605	0.744891	Bloc1s1	Bloc1s1
RF / Old	0.199906	0.884602	0.747758	Prx	Prx
RF / Old	0.0219724	0.351564	0.569814	Strn	Strn
RF / Old	-0.0659353	0.00315286	0.0509072	Nipsnap1	Nipsnap1
RF / Old	0.0119926	0.0335904	0.213598	Gbas	Nipsnap2
RF / Old	0.327183	0.092502	0.342584	Sap18	Sap18
RF / Old	-0.029251	0.972505	0.768587	Sept7	Septin7
RF / Old	0.0176047	0.705994	0.702273	Eif6	Eif6
RF / Old	0.356724	0.256187	0.50918	Acot1	Acot1
RF / Old	0.0295392	0.179537	0.447064	Rpl35a	Rpl35a
RF / Old	0.103	0.5308	0.647074	Atp2a2	Atp2a2
RF / Old	0.205803	0.0816079	0.325484	Pja1	Pja1
RF / Old	-0.0830913	0.0928053	0.342584	Slc6a2	Slc6a2
RF / Old	-0.147181	0.592498	0.665717	Supt5h	Supt5
RF / Old	-0.0183871	0.601153	0.671593	Ilk	Ilk
RF / Old	0.0699917	0.7538	0.71426	Chkb	Chkb
RF / Old	0.0207577	0.860991	0.740969	Psmb5	Psmb5
RF / Old	0.123795	0.650775	0.687497	Sigmar1	Sigmar1
RF / Old	0.457775	0.56274	0.656467	Ninj1	Ninj1
RF / Old	0.00487453	0.669601	0.691747	Dhx9	Dhx9
RF / Old	-0.178167	0.956444	0.767561	Pkig	Pkig
RF / Old	0.0788976	0.493161	0.633213	Dpm1	Dpm1
RF / Old	-0.112482	0.0623825	0.288184	Pip5k1c	Pip5k1c
RF / Old	0.0309097	0.174378	0.442962	Stmn3	Stmn3
RF / Old	-0.103324	0.242674	0.501427	Pip4k2a	Pip4k2a
RF / Old	-0.0128982	0.932282	0.76017	Eif3d	Eif3d
RF / Old	-0.135011	0.524898	0.645106	Pdlim3	Pdlim3
RF / Old	0.0395571	0.263121	0.513351	Atp9a	Atp9a
RF / Old	-0.0251434	0.619383	0.677433	Pgam2	Pgam2
RF / Old	0.0483271	0.0687862	0.302747	Eef1b	Eef1b2
RF / Old	0.023611	0.309579	0.545799	Hmox2	Hmox2
RF / Old	-0.258134	0.68522	0.696646	Ptp4a2	Ptp4a2
RF / Old	-0.00753299	0.772074	0.719653	Grk6	Grk6
RF / Old	-0.011935	0.331203	0.557406	Atxn2	Atxn2
RF / Old	0.00879462	0.676491	0.693725	Itgb5	Itgb5
RF / Old	-0.0431785	0.797927	0.72502	Nmt1	Nmt1
RF / Old	-0.218323	0.698043	0.699731	Nmt2	Nmt2
RF / Old	-0.120011	0.406945	0.593071	Epb41l2	Epb41l2
RF / Old	0.0477703	0.0894969	0.340275	Gpx4	Gpx4
RF / Old	0.0312048	0.868221	0.744035	Nptx2	Nptx2
RF / Old	0.173507	0.0204305	0.162894	Gpld1	Gpld1
RF / Old	-0.502084	0.414885	0.597055	Ctss	Ctss
RF / Old	0.0100108	0.43452	0.606356	Emc8	Emc8
RF / Old	0.0725919	0.765434	0.717754	Pdlim1	Pdlim1
RF / Old	0.473587	0.0297694	0.204006	Ulk1	Ulk1
RF / Old	-0.722181	0.0113872	0.114037	Aoc3	Aoc3
RF / Old	0.0446613	0.475145	0.623403	Psma3	Psma3
RF / Old	-0.0993566	0.454326	0.613563	Stx7	Stx7
RF / Old	-0.0364459	0.195946	0.46588	Gnaz	Gnaz
RF / Old	-0.119561	0.242985	0.501427	Vamp4	Vamp4
RF / Old	0.287918	0.369626	0.580233	Ubr1	Ubr1
RF / Old	-0.0112894	0.308811	0.545275	Snx3	Snx3
RF / Old	-0.0417512	0.813788	0.729822	Snx12	Snx12
RF / Old	-0.00571938	0.0213727	0.166322	Hsd17b12	Hsd17b12
RF / Old	-0.093892	0.250132	0.504401	Srpk1	Srpk1
RF / Old	-0.592909	0.837102	0.736896	Diaph2	Diaph2
RF / Old	0.0797936	0.522708	0.644312	Smpd2	Smpd2
RF / Old	0.0350816	0.743002	0.711669	Dtnb	Dtnb
RF / Old	-0.375609	0.00148658	0.0299201	Cask	Cask
RF / Old	-0.0326867	0.462775	0.618132	Pfdn2	Pfdn2
RF / Old	-0.232187	0.192557	0.462345	Rtn2	Rtn2
RF / Old	0.0504321	0.290433	0.532803	Ttc3	Ttc3
RF / Old	-0.137278	0.480664	0.626983	Cfdp1	Cfdp1
RF / Old	0.00672235	0.792948	0.723924	Znf326	Zfp326
RF / Old	-0.129886	0.047221	0.256007	Sorl1	Sorl1
RF / Old	-0.184261	0.000230991	0.00769954	Nid2	Nid2
RF / Old	-0.00192878	0.0141248	0.133398	Wdr1	Wdr1
RF / Old	0.0231931	0.526082	0.645497	Slc4a4	Slc4a4
RF / Old	-0.0705837	0.0465706	0.255175	Vti1b	Vti1b
RF / Old	-0.0430784	0.0442888	0.248081	Mtx2	Mtx2
RF / Old	-0.0914403	0.390834	0.588166	Adcy1	Adcy1
RF / Old	-0.0923726	0.178959	0.446327	Klc1	Klc1
RF / Old	-0.0482412	0.119747	0.380939	Klc2	Klc2
RF / Old	-0.11544	0.781486	0.721655	Dhcr7	Dhcr7
RF / Old	-0.144271	0.557433	0.655636	Capns1	Capns1
RF / Old	-0.124785	0.391812	0.58877	Dync1i1	Dync1i1
RF / Old	-0.0354622	0.290338	0.532803	Dync1i2	Dync1i2
RF / Old	0.466734	0.00130538	0.0277545	Plin4	Plin4
RF / Old	-0.104374	0.763919	0.717493	Pde8a	Pde8a
RF / Old	-0.361615	0.998115	0.776871	Cntfr	Cntfr
RF / Old	-0.018564	0.134917	0.402548	Shoc2	Shoc2
RF / Old	0.0110996	0.806878	0.72745	Ppt1	Ppt1
RF / Old	-0.02901	0.405757	0.592765	Zfr	Zfr
RF / Old	0.33701	0.0689497	0.303071	Ddc	Ddc
RF / Old	-0.0193624	0.344697	0.56467	Cops3	Cops3
RF / Old	-0.0200245	0.616695	0.677059	Cops4	Cops4
RF / Old	-0.0567783	0.621342	0.677433	Cops6	Cops6
RF / Old	-0.0571364	0.087904	0.337042	Hnrnpa2b1	Hnrnpa2b1
RF / Old	0.000976769	0.32248	0.554191	Comt	Comt
RF / Old	-0.0193273	0.960689	0.767561	Becn1	Becn1
RF / Old	0.0485027	0.874789	0.744891	Cacng2	Cacng2
RF / Old	0.0235236	0.269239	0.515834	Pak1	Pak1
RF / Old	-0.00172202	0.0460939	0.253792	Lamtor3	Lamtor3
RF / Old	-0.139867	0.612087	0.67657	Creg1	Creg1
RF / Old	0.125573	0.416635	0.597912	Psmc3	Psmc3
RF / Old	0.24258	0.254813	0.508401	Clpp	Clpp
RF / Old	0.0298944	0.816197	0.731329	Hcn2	Hcn2
RF / Old	-0.249188	0.964643	0.767641	Hcn1	Hcn1
RF / Old	-0.0337058	0.000674981	0.0177119	Ctbp1	Ctbp1
RF / Old	-0.0526534	0.869367	0.744126	Map7	Map7
RF / Old	0.0927012	0.552071	0.653278	Hsd17b7	Hsd17b7
RF / Old	-0.102186	1.68764e-06	0.000120898	Bsn	Bsn
RF / Old	0.124563	0.477672	0.624543	Birc6	Birc6
RF / Old	-0.000541251	0.479088	0.625606	Gdap1	Gdap1
RF / Old	-0.00862824	0.538715	0.650029	Scrg1	Scrg1
RF / Old	-0.0657014	0.0898699	0.340275	Tom1	Tom1
RF / Old	-0.06084	0.742695	0.711669	Stam2	Stam2
RF / Old	0.134531	0.84389	0.737048	Shd	Shd
RF / Old	-0.50894	0.714612	0.704868	Cradd	Cradd
RF / Old	0.111287	0.00143374	0.0295036	Idh1	Idh1
RF / Old	-0.145831	0.361375	0.57559	Akap10	Akap10
RF / Old	-0.00723951	0.545069	0.650881	Arl6	Arl6
RF / Old	-0.155539	0.0484364	0.260121	Rbbp9	Rbbp9
RF / Old	-0.0361979	0.625133	0.677587	Ccnk	Ccnk
RF / Old	0.017316	0.290281	0.532803	Mpp3	Mpp3
RF / Old	-0.0101948	0.00554979	0.0734342	Syn1	Syn1
RF / Old	-0.212874	0.00272534	0.0471286	Lin7b	Lin7b
RF / Old	-0.00900636	0.383049	0.584944	Lin7c	Lin7c
RF / Old	0.0213181	0.266204	0.514109	Gnpda1	Gnpda1
RF / Old	0.358335	0.625943	0.677587	Yme1l1	Yme1l1
RF / Old	0.0219217	0.0323962	0.21058	Stx8	Stx8
RF / Old	-0.14871	0.348282	0.567845	Gcat	Gcat
RF / Old	-0.10761	0.100531	0.351928	Olfm1	Olfm1
RF / Old	0.163865	0.812309	0.729126	Cpd	Cpd
RF / Old	0.409748	0.0582212	0.279381	Lgmn	Lgmn
RF / Old	-0.0680354	0.0382012	0.226736	Tpp1	Tpp1
RF / Old	-0.161309	0.0298912	0.204139	Matn4	Matn4
RF / Old	-0.0697856	0.982956	0.772483	Itm2b	Itm2b
RF / Old	-0.0435468	0.435664	0.606356	Coro1a	Coro1a
RF / Old	0.0803071	0.811668	0.728966	Cope	Cope
RF / Old	-0.563197	0.0398458	0.232677	Pde4a	Pde4a
RF / Old	0.070737	0.0622591	0.288184	Rbm3	Rbm3
RF / Old	0.0202534	0.558617	0.65594	Fhit	Fhit
RF / Old	-0.0670006	0.0745715	0.313563	Lancl1	Lancl1
RF / Old	-0.125933	0.464889	0.618132	Vti1a	Vti1a
RF / Old	-0.0439689	0.0231822	0.173838	Mt-Cyb	CYTB
RF / Old	3.61899	1.77685e-09	2.83339e-07	Adh1	Adh1
RF / Old	-0.0442838	0.230811	0.494788	Mtco1	COX1
RF / Old	0.00329766	0.615218	0.676935	Mtco2	COX2
RF / Old	0.0639785	0.422104	0.600758	Hprt1	Hprt
RF / Old	0.17424	0.847342	0.737887	Abl1	Abl1
RF / Old	1.3518	0.0284047	0.196933	Amy2	Amy2a5
RF / Old	-0.0123842	0.940741	0.762648	NaN	NA
RF / Old	0.147132	0.51402	0.641133	Mtatp6	ATP6;Gm10925
RF / Old	-0.0461935	0.97867	0.771157	Ca2	Car2
RF / Old	0.480781	2.2234e-14	1.29111e-11	C3	C3
RF / Old	0.0783753	0.14774	0.416121	C4b	C4b
RF / Old	0.375621	0.50826	0.637941	NaN	Ce9;NA
RF / Old	-0.037652	0.295284	0.53648	Thy1	Thy1
RF / Old	-0.240371	0.886905	0.748	NaN	Igkc
RF / Old	1.15054	0.0045998	0.0651135	NaN	Ighg2a
RF / Old	-0.0191462	0.50307	0.636669	Igh-3	Ighg2b
RF / Old	-1.4086	0.186413	0.455431	Ighg1	Ighg1
RF / Old	-0.44261	0.00477633	0.0669009	Ighm	Ighm
RF / Old	-0.0754459	0.178904	0.446327	B2m	B2m
RF / Old	0.383396	1.12642e-05	0.000618823	H2-Q10	H2-Q10
RF / Old	-0.0611428	0.691581	0.696957	H2-D1	H2-D1
RF / Old	0.821583	2.70853e-11	7.48638e-09	Hba	Hba-a1
RF / Old	0.730336	1.1775e-08	1.68341e-06	Hbb-b1	Hbb-b1
RF / Old	0.924483	0.0492642	0.261417	Hbb-b2	Hbb-b2
RF / Old	0.0178094	0.370954	0.580533	H3f3c;H3f3a	Gm7426;H3f3a;H3f3b
RF / Old	-0.751187	0.00255161	0.0452224	Col4a1	Col4a1
RF / Old	-0.224796	2.19042e-15	1.81629e-12	Lamc1	Lamc1
RF / Old	-0.630986	0.123209	0.385998	Lamb1	Lamb1
RF / Old	-0.0539008	0.737896	0.711581	NaN	NA
RF / Old	0.431794	0.304738	0.543183	NaN	NA
RF / Old	0.224151	0.875847	0.745333	Mt1	Mt1
RF / Old	-0.0794128	0.620758	0.677433	Mtnd1	ND1
RF / Old	-0.190714	0.452829	0.613427	Mtnd2	ND2
RF / Old	-0.0673647	0.398887	0.590387	Mtnd4	ND4
RF / Old	-0.152868	0.210909	0.478615	Mtnd5	ND5
RF / Old	0.173566	0.118296	0.377898	Mtatp8	ATP8
RF / Old	-0.764619	0.218419	0.485234	NaN	Ighg3
RF / Old	-0.057915	0.623857	0.677587	Gfap	Gfap
RF / Old	0.528768	0.0423842	0.240719	Cfb	Cfb
RF / Old	1.42541	0.0186563	0.1531	Mb	Mb
RF / Old	-2.63032	0.00562857	0.0740826	NaN	NA
RF / Old	-1.83903	6.00839e-05	0.00256812	NaN	NA
RF / Old	0.109729	0.000233995	0.00769954	Mbp	Mbp
RF / Old	0.00313559	0.940128	0.762474	Araf	Araf
RF / Old	0.0647708	7.39013e-09	1.09427e-06	Slc4a1	Slc4a1
RF / Old	-0.0136689	0.798787	0.725156	Prnp	Prnp
RF / Old	0.10314	0.00418042	0.0619001	Aldoc	Aldoc
RF / Old	-0.0179269	0.0222281	0.16988	Aldoa	Aldoa
RF / Old	0.0878395	0.960831	0.767561	Prkaca	Prkaca
RF / Old	-0.0918849	0.871155	0.744418	Got1	Got1
RF / Old	0.000613967	0.924922	0.758118	Got2	Got2
RF / Old	-0.210627	0.239934	0.501378	Src	Src
RF / Old	-0.124674	0.929865	0.759866	Kit	Kit
RF / Old	-0.402074	0.656028	0.689513	Itgam	Itgam
RF / Old	0.670098	0.620242	0.677433	NaN	Krt18
RF / Old	-0.104547	0.571152	0.657777	Ldha	Ldha
RF / Old	0.341131	0.660775	0.689548	NaN	IghmAC38.205.12
RF / Old	-0.12583	0.681791	0.695205	Nr3c1	Nr3c1
RF / Old	0.242625	0.00779572	0.0890387	Apoa4	Apoa4
RF / Old	-0.0417919	0.0171804	0.148087	Gpi	Gpi1
RF / Old	-0.0679936	0.791153	0.723152	Ctsl	Ctsl
RF / Old	-0.0207123	0.622042	0.677433	Ptprc	Ptprc
RF / Old	0.0578478	0.022372	0.170191	Me1	Me1
RF / Old	0.0409594	0.673917	0.692972	Enpp1	Enpp1
RF / Old	-0.0723769	0.227141	0.490239	Gap43	Gap43
RF / Old	0.848282	0.0512677	0.266174	Gh1	Gh
RF / Old	0.0192641	0.00310528	0.0504882	Cfh	Cfh
RF / Old	-0.177439	0.452817	0.613427	S100a4	S100a4
RF / Old	2.23213	0.189322	0.459053	Prss2	Prss2
RF / Old	-0.0402202	0.00449294	0.0649482	Sparc	Sparc
RF / Old	0.301593	0.00179918	0.0351859	Ttr	Ttr
RF / Old	1.11443	0.00308658	0.0503817	Ckm	Ckm
RF / Old	0.0334952	0.322172	0.554191	Anxa2	Anxa2
RF / Old	0.388006	1.72228e-19	2.38019e-16	Alb	Alb
RF / Old	-0.890242	0.107729	0.36245	Serpina1a	Serpina1a
RF / Old	-0.500858	0.110594	0.365357	Serpina3k	Serpina3k
RF / Old	-0.0555409	0.524662	0.645106	Hsp90aa1	Hsp90aa1
RF / Old	-0.511244	0.0966137	0.347161	Ercc1	Ercc1
RF / Old	-0.152456	0.599111	0.670242	Phkg1	Phkg1
RF / Old	-0.0570103	0.190129	0.459624	Pdia4	Pdia4
RF / Old	0.268429	0.301696	0.54055	Aprt	Aprt
RF / Old	0.855459	6.65653e-06	0.00041191	Spta1	Spta1
RF / Old	0.172962	0.794959	0.723954	Cbr2	Cbr2
RF / Old	0.0333556	0.0551089	0.276278	Hsp90b1	Hsp90b1
RF / Old	-0.841541	0.000209075	0.00710512	Col4a2	Col4a2
RF / Old	-0.0224941	0.196578	0.466255	S100a10	S100a10
RF / Old	-0.0241797	0.230235	0.494076	Apoe	Apoe
RF / Old	0.0351692	0.50519	0.63701	Sod1	Sod1
RF / Old	0.0810314	0.0028051	0.0476638	Mdh2	Mdh2
RF / Old	-0.0904186	0.216625	0.482658	Camk4	Camk4
RF / Old	0.150906	4.43851e-07	3.68041e-05	Nefl	Nefl
RF / Old	0.0972975	9.33438e-14	4.30004e-11	Nefm	Nefm
RF / Old	-0.0536358	0.15804	0.427822	Gnai2	Gnai2
RF / Old	0.0108011	0.133373	0.400768	Polr2a	Polr2a
RF / Old	-0.168828	0.560144	0.656224	Pgk2	Pgk2
RF / Old	-0.161267	0.970195	0.768587	Itgb1	Itgb1
RF / Old	0.103301	0.000600319	0.0162675	P4hb	P4hb
RF / Old	-0.215225	0.418616	0.59889	Alpl	Alpl
RF / Old	0.00632121	0.627027	0.678229	Ncl	Ncl
RF / Old	0.0240425	0.00799909	0.0901559	Pgk1	Pgk1
RF / Old	-0.0255473	0.40711	0.593071	Ace	Ace
RF / Old	0.04142	0.381096	0.583985	Fth1	Fth1
RF / Old	-0.112983	0.0488003	0.26017	Myl4	Myl4
RF / Old	0.0105602	0.331762	0.557514	Sod2	Sod2
RF / Old	-0.0456359	0.177577	0.445932	Apoa2	Apoa2
RF / Old	0.0366332	0.612928	0.676931	Surf1	Surf1
RF / Old	-0.200237	0.0816277	0.325484	Nudt10;Nudt11	Nudt10;Nudt11
RF / Old	-0.106643	0.266708	0.514109	Chmp6	Chmp6
RF / Old	-0.0983409	0.0321504	0.210424	H2afz;H2afv	H2az1;H2az2
RF / Old	-0.1585	0.794156	0.723954	Lrrc4b	Lrrc4b
RF / Old	0.101678	0.962961	0.767561	Prkg1	Prkg1
RF / Old	-0.440349	0.427099	0.603323	Igsf11	Igsf11
RF / Old	-0.0510073	0.453964	0.613427	Wipf3	Wipf3
RF / Old	-0.145819	0.837651	0.736896	Clec2l	Clec2l
RF / Old	0.0557128	0.213546	0.479611	Ndufb1	Ndufb1
RF / Old	-0.169962	0.463128	0.618132	Anxa1	Anxa1
RF / Old	0.0697586	0.0342577	0.216184	Eef1a1	Eef1a1
RF / Old	-0.353704	1.55292e-09	2.57536e-07	Nid1	Nid1
RF / Old	-0.0120324	0.241952	0.501427	Alad	Alad
RF / Old	-0.0887194	0.617289	0.677059	Ctsb	Ctsb
RF / Old	0.0141397	0.476129	0.623904	Eif4a2	Eif4a2
RF / Old	-0.0207658	0.00455117	0.0650661	Mapt	Mapt
RF / Old	0.107576	0.0940488	0.344763	Txn	Txn1
RF / Old	0.0783052	0.138965	0.405831	Gstm1	Gstm1
RF / Old	-0.105673	0.774484	0.719814	Tcea1	Tcea1
RF / Old	-0.00756099	0.665724	0.69099	Rras	Rras
RF / Old	-0.00433194	0.458763	0.615794	Slc3a2	Slc3a2
RF / Old	-0.0959309	0.00199319	0.0379043	H1f0	H1f0
RF / Old	-0.07441	0.973275	0.768609	Sub1	Sub1
RF / Old	-2.58524	5.73198e-06	0.000365835	Col1a1	Col1a1
RF / Old	0.170234	0.252287	0.506485	Parp1	Parp1
RF / Old	-0.124465	0.152818	0.421688	Fn1	Fn1
RF / Old	0.267755	2.1533e-08	2.78987e-06	Gpx1	Gpx1
RF / Old	-0.157699	0.455522	0.614377	Fabp3	Fabp3
RF / Old	0.0337959	0.258521	0.510355	Lamp1	Lamp1
RF / Old	0.000131019	0.596755	0.66826	Hsp90ab1	Hsp90ab1
RF / Old	-0.0102867	0.874461	0.744891	Dmd	Dmd
RF / Old	0.0200686	0.146278	0.415157	L1cam	L1cam
RF / Old	0.124182	0.526868	0.645797	Cfp	Cfp
RF / Old	-0.0585386	0.0165242	0.145147	Camk2a	Camk2a
RF / Old	-0.133587	0.955851	0.767561	Itgb2	Itgb2
RF / Old	0.0929189	0.735371	0.711581	Agt	Agt
RF / Old	-0.0985551	0.0185497	0.153096	Itpr1	Itpr1
RF / Old	0.0137364	0.0513092	0.266174	Tcp1	Tcp1
RF / Old	-0.0640188	0.0867175	0.335412	App	App
RF / Old	0.458568	0.69225	0.696957	Gusb	Gusb
RF / Old	-0.0417576	0.821353	0.731794	Prkar2a	Prkar2a
RF / Old	-0.12764	0.00414405	0.0615815	Pfkl	Pfkl
RF / Old	-0.455207	0.0934217	0.343679	Chrm1	Chrm1
RF / Old	-0.0490687	0.373919	0.582228	Calb1	Calb1
RF / Old	-0.0650257	0.412495	0.595633	Pcp2	Pcp2
RF / Old	2.03184	0.00050701	0.014497	Fabp1	Fabp1
RF / Old	-0.0372754	0.401953	0.590748	Cox5a	Cox5a
RF / Old	-0.0512257	0.0164378	0.145002	Pdcd6	Pdcd6
RF / Old	0.014774	0.183767	0.451095	Prkar1b	Prkar1b
RF / Old	0.0266938	0.0319066	0.209976	Cntn1	Cntn1
RF / Old	0.0533234	0.320667	0.554191	Scg5	Scg5
RF / Old	0.0486721	0.697046	0.699036	Rpl7a	Rpl7a
RF / Old	0.732777	0.136927	0.404266	Scd2	Scd2
RF / Old	0.0292748	0.338143	0.562125	Gsn	Gsn
RF / Old	0.0508202	0.0653542	0.296453	Umps	Umps
RF / Old	-0.0247221	0.441715	0.609666	Ncam1	Ncam1
RF / Old	1.12663	1.8142e-10	3.76084e-08	Ca1	Car1
RF / Old	-2.43869	0.000649089	0.0172508	NaN	NA
RF / Old	0.134423	0.0871815	0.335924	Gpd1	Gpd1
RF / Old	0.21271	0.0961802	0.347161	Dnmt1	Dnmt1
RF / Old	0.0509399	0.164756	0.432876	S100a6	S100a6
RF / Old	0.0217052	0.386551	0.587048	Atp1b1	Atp1b1
RF / Old	-0.210298	0.880112	0.747428	C1qb	C1qb
RF / Old	-0.0183736	0.552179	0.653278	Rpl27a	Rpl27a
RF / Old	-0.00236106	0.989905	0.774155	Rps16	Rps16
RF / Old	-0.0109285	0.123657	0.385998	Rpl7	Rpl7
RF / Old	0.00461809	0.0127451	0.12404	Mdh1	Mdh1
RF / Old	0.046446	0.508949	0.637945	Rpsa	Rpsa
RF / Old	-0.0798523	0.207812	0.474965	Calr	Calr
RF / Old	-0.106514	0.132638	0.39965	Atp1b2	Atp1b2
RF / Old	-0.109203	0.283273	0.528253	Srp54	Srp54a;Srp54b
RF / Old	0.299767	0.000128984	0.00490612	Hspb1	Hspb1
RF / Old	-0.0225516	0.723545	0.70756	Psmd3	Psmd3
RF / Old	-0.0753914	0.054046	0.274265	Lmnb1	Lmnb1
RF / Old	0.0202931	0.784032	0.721655	Anxa6	Anxa6
RF / Old	0.0441582	0.469602	0.620159	Rplp0	Rplp0
RF / Old	0.376969	0.000631715	0.0170071	Map1b	Map1b
RF / Old	0.0339172	0.44256	0.609998	Glul	Glul
RF / Old	-0.215571	0.0156998	0.143058	Cdh2	Cdh2
RF / Old	0.204948	0.51216	0.639582	Insr	Insr
RF / Old	-0.00648941	0.28066	0.526046	Ntrk2	Ntrk2
RF / Old	0.271064	0.158147	0.427822	Bpgm	Bpgm
RF / Old	-0.0978887	0.786178	0.722246	Prph	Prph
RF / Old	-0.130526	0.735815	0.711581	Cd44	Cd44
RF / Old	-0.0740481	0.131815	0.398126	Kcnc1	Kcnc1
RF / Old	0.11074	0.171058	0.43911	Sptb	Sptb
RF / Old	-0.110227	0.248767	0.504033	Nme1	Nme1
RF / Old	0.383504	0.246288	0.502086	Gstm2	Gstm2
RF / Old	0.539428	0.37117	0.580533	NaN	NA
RF / Old	-0.0722682	0.784313	0.721655	Hist1h1c	H1f2
RF / Old	-0.173274	0.813215	0.729506	Chgb	Chgb
RF / Old	2.93126	7.2074e-07	5.53368e-05	Ca3	Car3
RF / Old	-0.0494221	0.810928	0.728966	Lgals1	Lgals1
RF / Old	0.0152024	0.0391571	0.229951	Prkce	Prkce
RF / Old	0.319741	0.0897431	0.340275	Lgals3	Lgals3
RF / Old	0.0989717	0.232529	0.495663	Ldhb	Ldhb
RF / Old	-0.115798	0.325323	0.555069	Srp14	Srp14
RF / Old	-0.297999	0.149471	0.417592	Slc4a3	Slc4a3
RF / Old	0.391623	0.610035	0.675689	Gabra6	Gabra6
RF / Old	0.00856262	0.0861423	0.334406	Cnp	Cnp
RF / Old	0.0651323	0.396047	0.590387	Mut	Mmut
RF / Old	-0.0175921	0.173108	0.442276	Kcna1	Kcna1
RF / Old	0.0941343	0.0648296	0.295366	Kcna3	Kcna3
RF / Old	-0.014044	0.173561	0.442276	Enpep	Enpep
RF / Old	0.267938	2.43369e-07	2.15031e-05	Ass1	Ass1
RF / Old	-0.0233282	0.0195641	0.158813	Sptan1	Sptan1
RF / Old	-0.270761	0.200669	0.471488	Hspa1l	Hspa1l
RF / Old	-0.216377	0.506142	0.63701	Ctsa	Ctsa
RF / Old	0.0589572	0.319788	0.554191	Gapdh	Gapdh
RF / Old	0.0164891	0.904946	0.753244	Lamp2	Lamp2
RF / Old	-0.0380951	0.369792	0.580233	Hmga1	Hmga1;Hmga1b
RF / Old	0.0559159	0.445757	0.610743	Hspa2	Hspa2
RF / Old	-0.017701	0.497555	0.633946	Eno1	Eno1
RF / Old	-0.0428016	0.682299	0.69521	Eno2	Eno2
RF / Old	0.0632927	0.368869	0.580233	Ptbp1	Ptbp1
RF / Old	0.0515635	0.446775	0.611127	Ap2a1	Ap2a1
RF / Old	-0.159358	0.688013	0.696848	Ap2a2	Ap2a2
RF / Old	0.157853	0.347298	0.566665	Gba	Gba
RF / Old	-0.0472545	0.023843	0.176716	Selenbp1	Selenbp1
RF / Old	0.0720003	0.253201	0.507381	Cox7c	Cox7c
RF / Old	0.0448741	0.889107	0.748779	Hk1	Hk1
RF / Old	-0.0313576	0.721653	0.70756	Ppia	Ppia
RF / Old	0.0239327	0.661202	0.689548	Tpi1	Tpi1
RF / Old	0.0130675	0.163157	0.43277	Slc2a1	Slc2a1
RF / Old	0.0615579	0.0737641	0.311749	Hspa1b;Hspa1a	Hspa1b;Hspa1a
RF / Old	0.083342	0.68608	0.696675	Pcna	Pcna
RF / Old	-0.0442766	0.176572	0.444926	Ptpra	Ptpra
RF / Old	0.025947	0.853389	0.739368	Ctsd	Ctsd
RF / Old	-0.0791016	0.00684759	0.0830121	Bsg	Bsg
RF / Old	-0.00183064	0.56621	0.656881	Slc7a2	Slc7a2
RF / Old	-0.209475	0.0795088	0.323651	Rps6ka1	Rps6ka1
RF / Old	-0.170543	0.79014	0.723152	Rps6ka3	Rps6ka3
RF / Old	-0.017979	0.375903	0.582438	Cfl1	Cfl1
RF / Old	-0.0905303	0.00806791	0.0906492	Phka1	Phka1
RF / Old	-0.0877426	0.00769341	0.0888492	Gnao1	Gnao1
RF / Old	-0.414826	0.559936	0.656224	Dao	Dao
RF / Old	0.101319	0.0210668	0.165944	Fasn	Fasn
RF / Old	-0.0995313	2.15997e-07	2.1322e-05	Lama1	Lama1
RF / Old	0.201219	0.199054	0.469442	Gstp1	Gstp1
RF / Old	0.193718	9.01759e-11	2.07705e-08	Nefh	Nefh
RF / Old	0.0297043	0.888937	0.748779	Rpl13a	Rpl13a
RF / Old	0.0251052	0.119605	0.380939	Mpv17	Mpv17
RF / Old	-0.295428	0.0677031	0.29989	Serpinh1	Serpinh1
RF / Old	0.156463	0.991562	0.774495	Cox5b	Cox5b
RF / Old	0.0265399	0.624916	0.677587	Cox4i1	Cox4i1
RF / Old	0.0820498	0.284274	0.528766	Lsp1	Lsp1
RF / Old	0.0453832	0.00718532	0.0854893	Hspa5	Hspa5
RF / Old	0.0311893	0.78725	0.72275	Hexb	Hexb
RF / Old	0.0370157	0.30276	0.541521	Prdx3	Prdx3
RF / Old	0.0277769	0.294656	0.535809	Vim	Vim
RF / Old	-0.0678727	0.0474882	0.256696	F3	F3
RF / Old	-0.0174491	0.585416	0.662247	Map2	Map2
RF / Old	-0.228843	0.330513	0.557406	Prkca	Prkca
RF / Old	0.0482837	0.40969	0.594469	Mag	Mag
RF / Old	0.169082	0.151814	0.420722	Plg	Plg
RF / Old	-0.0823629	0.0719652	0.309382	Tpm3	Tpm3
RF / Old	-0.0281534	0.240626	0.501427	Ubl4a	Ubl4a
RF / Old	0.0863131	0.686019	0.696675	Gna11	Gna11
RF / Old	-0.0338545	0.900038	0.752938	Gnaq	Gnaq
RF / Old	0.0743139	0.788409	0.723152	Akr1b7	Akr1b7
RF / Old	-0.141255	0.165782	0.433649	Abcb4	Abcb4
RF / Old	-0.18955	0.00796546	0.0901559	Abcb1a	Abcb1a
RF / Old	-0.102217	0.0111203	0.112177	Cst3	Cst3
RF / Old	0.371781	0.242527	0.501427	Eno3	Eno3
RF / Old	0.448108	2.37288e-07	2.15031e-05	Gc	Gc
RF / Old	-0.0503033	0.52521	0.645191	Lmnb2	Lmnb2
RF / Old	0.432571	0.129354	0.39362	Pcsk2	Pcsk2
RF / Old	-0.147068	0.4323	0.606331	Ache	Ache
RF / Old	-0.0255963	0.244521	0.501754	Mfge8	Mfge8
RF / Old	-0.149535	0.0560103	0.276662	Tgm2	Tgm2
RF / Old	-0.0513017	0.0919025	0.342584	Emb	Emb
RF / Old	-0.0217128	0.422377	0.600758	Penk	Penk
RF / Old	0.0711658	0.922629	0.758033	Fech	Fech
RF / Old	0.247185	0.669723	0.691747	Ptgs1	Ptgs1
RF / Old	0.487976	0.00360321	0.0556274	Serpina1b	Serpina1b
RF / Old	0.197548	0.628233	0.67856	Cbl	Cbl
RF / Old	-0.162244	0.60974	0.67557	Gabrg2	Gabrg2
RF / Old	-0.0754863	0.214517	0.480435	Ap1g1	Ap1g1
RF / Old	0.144168	0.00556159	0.0734342	Hmbs	Hmbs
RF / Old	0.599458	0.828278	0.734083	Gabrd	Gabrd
RF / Old	-0.0265001	0.389325	0.587757	Eif3a	Eif3a
RF / Old	-0.0186763	0.0357274	0.218797	Cbx3	Cbx3
RF / Old	0.0638105	0.884021	0.747758	Gja1	Gja1
RF / Old	0.168489	0.784316	0.721655	Xrcc6	Xrcc6
RF / Old	-0.0372974	0.883637	0.747758	Pnp	Pnp
RF / Old	-0.137095	0.129817	0.394301	Pcmt1	Pcmt1
RF / Old	0.0410407	0.0148527	0.138071	Tsta3	Gfus
RF / Old	-0.0669379	0.223215	0.488251	Glb1	Glb1
RF / Old	-0.259667	0.400223	0.590748	Gria1	Gria1
RF / Old	-0.0257607	0.346613	0.565826	Gria2	Gria2
RF / Old	-0.224015	5.55116e-10	1.04614e-07	Cryab	Cryab
RF / Old	0.480214	0.000334125	0.0102614	Ces1c	Ces1c
RF / Old	0.180172	1.61995e-10	3.53491e-08	Cat	Cat
RF / Old	0.116739	0.119718	0.380939	Bcat1	Bcat1
RF / Old	0.0312568	0.127089	0.390477	Ppib	Ppib
RF / Old	0.308183	0.00112959	0.0249111	Capg	Capg
RF / Old	0.00865345	0.384022	0.585136	Gsta4	Gsta4
RF / Old	0.024461	0.471051	0.621176	Lta4h	Lta4h
RF / Old	-0.045326	0.540849	0.650109	Th	Th
RF / Old	0.238618	0.0262627	0.188057	Impdh2	Impdh2
RF / Old	0.113841	0.000138265	0.00521135	Aldh1a1	Aldh1a1
RF / Old	-0.10475	0.768469	0.718069	Acp2	Acp2
RF / Old	0.0426648	0.123163	0.385998	M6pr	M6pr
RF / Old	-0.0441702	0.852069	0.739368	Cdk11b	Cdk11b
RF / Old	0.0534111	0.12766	0.390899	Rps2	Rps2
RF / Old	2.35099	0.0219813	0.16969	Uox	Uox
RF / Old	0.170227	0.218507	0.485234	Timp2	Timp2
RF / Old	0.968955	0.689642	0.696848	Lyn	Lyn
RF / Old	-0.130172	0.462694	0.618132	Ubtf	Ubtf
RF / Old	0.301356	8.9109e-13	3.19013e-10	Tln1	Tln1
RF / Old	-0.0427476	0.989595	0.774155	Ezr	Ezr
RF / Old	0.0435889	0.45397	0.613427	Msn	Msn
RF / Old	0.0220029	0.487996	0.631471	Rdx	Rdx
RF / Old	-0.0961757	0.454033	0.613427	Gabra3	Gabra3
RF / Old	0.0425596	0.935095	0.760923	Ctnna1	Ctnna1
RF / Old	0.187571	0.804402	0.727074	Chga	Chga
RF / Old	-0.068569	0.569961	0.657318	Ptma	Ptma
RF / Old	-0.0849757	0.208381	0.47548	U2af2	U2af2
RF / Old	0.121185	0.459246	0.615794	Glud1	Glud1
RF / Old	-0.0362742	0.265021	0.513927	Pik3r1	Pik3r1
RF / Old	-0.0262704	0.152566	0.421688	Psmd7	Psmd7
RF / Old	-0.0186595	0.964368	0.76757	Sars	Sars
RF / Old	-0.120452	0.399882	0.590634	Marcks	Marcks
RF / Old	-0.0658379	0.182861	0.451049	Fkbp1a	Fkbp1a
RF / Old	0.0921606	0.659634	0.689548	Snrpb	Snrpb
RF / Old	-0.135343	0.794619	0.723954	Cers1	Cers1
RF / Old	0.00425826	0.0585863	0.280268	Map4	Map4
RF / Old	-0.416238	0.293702	0.535482	Mpz	Mpz
RF / Old	0.0861145	0.59725	0.66852	Gna12	Gna12
RF / Old	-0.0199229	0.0945273	0.34518	Gna13	Gna13
RF / Old	-0.332483	0.325628	0.555069	Plaa	Plaa
RF / Old	-0.0369571	0.689654	0.696848	Rpl3	Rpl3
RF / Old	0.123316	0.319643	0.554191	Rasgrf1	Rasgrf1
RF / Old	-0.00649686	0.107907	0.36245	Pdia3	Pdia3
RF / Old	-0.151746	0.146925	0.415763	Braf	Braf
RF / Old	0.0458629	0.454736	0.613716	Psmb8	Psmb8
RF / Old	0.484636	0.00273951	0.0471286	Mt3	Mt3
RF / Old	-0.190218	0.91567	0.75663	Aco1	Aco1
RF / Old	-0.0304959	0.723307	0.70756	Apex1	Apex1
RF / Old	0.0266485	0.700798	0.700122	Adh5	Adh5
RF / Old	-2.20108	0.0773252	0.318362	Col2a1	Col2a1
RF / Old	0.0579507	0.0430448	0.243803	Slc6a9	Slc6a9
RF / Old	0.279545	1.29496e-08	1.78963e-06	Adssl1	Adssl1
RF / Old	-0.110936	0.188287	0.457851	Ca8	Car8
RF / Old	-0.15111	0.0442432	0.248081	Camk2b	Camk2b
RF / Old	-0.420954	0.066452	0.299154	Bgn	Bgn
RF / Old	-0.0700846	0.349145	0.567845	Nap1l1	Nap1l1
RF / Old	0.0179884	0.0354668	0.218583	Atxn10	Atxn10
RF / Old	-0.168239	0.156082	0.424473	Celf1	Celf1
RF / Old	-0.0461259	0.0419247	0.239421	Nckap1	Nckap1
RF / Old	0.0453606	0.751872	0.713969	Sept4	Septin4
RF / Old	-0.107087	0.0832562	0.328187	Napb	Napb
RF / Old	-0.15021	0.108001	0.36245	Mug1	Mug1
RF / Old	0.0199505	0.837518	0.736896	Marcksl1	Marcksl1
RF / Old	-0.0589932	0.815806	0.731156	Kif5c	Kif5c
RF / Old	0.400509	0.060401	0.284687	Kif2a	Kif2a
RF / Old	-0.0436796	0.701109	0.700193	Kif3a	Kif3a
RF / Old	0.260952	0.372622	0.581441	Grn	Grn
RF / Old	0.611957	0.662157	0.689774	Ptprm	Ptprm
RF / Old	0.164282	0.11748	0.377048	Prkcd	Prkcd
RF / Old	0.0231964	0.0646041	0.295236	Pabpc1	Pabpc1
RF / Old	-0.184107	0.649191	0.686925	Gnb4	Gnb4
RF / Old	-0.0542696	0.0330028	0.21181	Ftl1	Ftl1
RF / Old	-0.100069	0.0382269	0.226736	Hexa	Hexa
RF / Old	-0.128717	0.0323439	0.21058	Vcam1	Vcam1
RF / Old	0.0595375	0.538165	0.650029	Nedd8	Nedd8
RF / Old	0.0423885	0.0166926	0.145374	Ahsg	Ahsg
RF / Old	0.0338412	0.767646	0.718069	Oat	Oat
RF / Old	0.365193	0.115853	0.374669	Vtn	Vtn
RF / Old	1.54639	1.42518e-05	0.000729483	Gsta3	Gsta3
RF / Old	0.0750224	0.0901715	0.340484	Ckmt1	Ckmt1
RF / Old	-0.0200129	0.673261	0.692468	Fkbp4	Fkbp4
RF / Old	0.0530903	0.805574	0.727074	Hmgb2	Hmgb2
RF / Old	-0.179032	0.105442	0.358957	Ctnnd1	Ctnnd1
RF / Old	-0.702749	0.0057	0.0747855	Des	Des
RF / Old	0.0247978	0.883749	0.747758	Aimp1	Aimp1
RF / Old	-0.104869	0.13963	0.406288	Prkar2b	Prkar2b
RF / Old	0.0284237	0.553537	0.653464	Slc6a1	Slc6a1
RF / Old	0.0538031	0.143198	0.411901	Slc6a11	Slc6a11
RF / Old	0.0293499	0.334564	0.559766	Akt1	Akt1
RF / Old	0.18123	0.252282	0.506485	Dbi	Dbi
RF / Old	-0.0911288	0.212554	0.47941	Map2k1	Map2k1
RF / Old	0.116337	0.394464	0.589775	Scp2	Scp2
RF / Old	-0.0943702	0.0996537	0.35101	Slc2a3	Slc2a3
RF / Old	0.0097332	0.463293	0.618132	Ssb	Ssb
RF / Old	0.102969	0.949735	0.765326	Drg1	Drg1
RF / Old	0.223966	9.88274e-06	0.000561285	Serpinc1	Serpinc1
RF / Old	-0.026216	0.425827	0.602964	Pvalb	Pvalb
RF / Old	-0.139977	0.439672	0.608845	Kras	Kras
RF / Old	-0.181849	0.34884	0.567845	Wars	Wars
RF / Old	-0.0236716	0.128101	0.391962	Kif1a	Kif1a
RF / Old	-0.214683	0.95962	0.767561	Kif5a	Kif5a
RF / Old	-0.0402978	0.463194	0.618132	Ranbp1	Ranbp1
RF / Old	0.00258737	0.0172672	0.148527	Ptk2	Ptk2
RF / Old	-0.0297193	0.057676	0.2787	Mif	Mif
RF / Old	-0.0497846	0.918318	0.756682	Ephx2	Ephx2
RF / Old	0.000877059	0.325432	0.555069	Usp4	Usp4
RF / Old	0.0593521	0.516039	0.64189	Ptpn11	Ptpn11
RF / Old	-0.0015855	0.409186	0.594469	Rab5c	Rab5c
RF / Old	-0.135509	0.0762534	0.316764	Rab6a	Rab6a
RF / Old	-0.0210269	0.447509	0.611309	Rab21	Rab21
RF / Old	-0.00397011	0.527717	0.646004	Rab12	Rab12
RF / Old	-0.124431	0.23183	0.495162	Rab22a	Rab22a
RF / Old	-0.0327811	0.0904321	0.34115	Rab23	Rab23
RF / Old	-0.455832	0.783732	0.721655	Rab24	Rab24
RF / Old	-0.0821014	0.842989	0.736896	Rab18	Rab18
RF / Old	-0.0517666	0.249952	0.504394	Grin2a	Grin2a
RF / Old	-0.0146186	3.45439e-05	0.00162749	Grin1	Grin1
RF / Old	0.750583	0.00719115	0.0854893	Thbs1	Thbs1
RF / Old	0.0223954	0.00872785	0.0949378	Pdha1	Pdha1
RF / Old	-0.0653681	0.552991	0.653278	Pdha2	Pdha2
RF / Old	0.310336	0.0242837	0.178698	Fah	Fah
RF / Old	-0.71604	0.797494	0.72502	NaN	NA
RF / Old	-0.203182	0.144154	0.412181	Fbl	Fbl
RF / Old	-0.0119361	0.124096	0.386059	Canx	Canx
RF / Old	-0.010576	0.492708	0.633143	Ap1m1	Ap1m1
RF / Old	0.0256857	0.0794301	0.323651	Prdx1	Prdx1
RF / Old	-0.134912	0.447662	0.611309	Cd81	Cd81
RF / Old	-0.0976374	0.828124	0.734083	Gpm6a	Gpm6a
RF / Old	-0.16666	5.85919e-05	0.00253044	Gpm6b	Gpm6b
RF / Old	0.00376675	0.308087	0.545275	Ptpn1	Ptpn1
RF / Old	1.08783	0.331685	0.557514	NaN	NA
RF / Old	-0.0698398	0.239678	0.501378	Fmr1	Fmr1
RF / Old	0.0677783	0.987236	0.773474	Rpl12	Rpl12
RF / Old	0.0415538	0.179026	0.446327	Rpl18	Rpl18
RF / Old	-0.120432	0.313894	0.55121	Sar1a	Sar1a
RF / Old	0.154128	0.123931	0.386038	Cpox	Cpox
RF / Old	-0.0518324	0.774453	0.719814	Gnl1	Gnl1
RF / Old	0.0568641	0.252932	0.507332	Ppm1b	Ppm1b
RF / Old	0.0935956	0.613202	0.676935	Por	Por
RF / Old	0.0844864	0.0609822	0.285096	Tagln	Tagln
RF / Old	0.0314948	0.076088	0.316728	Hmgcl	Hmgcl
RF / Old	0.386575	0.051478	0.266174	Ttl	Ttl
RF / Old	0.102272	0.0520062	0.267848	Hspa9	Hspa9
RF / Old	0.0329499	0.0848772	0.331982	Dnm1	Dnm1
RF / Old	-0.579665	0.843183	0.736896	Dnm2	Dnm2
RF / Old	-0.00811915	0.649578	0.686993	Grik2	Grik2
RF / Old	-0.0754915	0.660567	0.689548	Tjp1	Tjp1
RF / Old	0.0903181	0.341249	0.564352	Fyn	Fyn
RF / Old	0.0941621	0.153908	0.423083	Fen1	Fen1
RF / Old	0.112612	0.958616	0.767561	Cap1	Cap1
RF / Old	0.129349	1.58825e-05	0.000793361	Tkt	Tkt
RF / Old	-0.0399313	0.480138	0.626582	Cd82	Cd82
RF / Old	-0.103784	0.109522	0.364314	Cd9	Cd9
RF / Old	0.0393178	0.0882171	0.337042	Vps26a	Vps26a
RF / Old	-0.0562592	0.168678	0.436597	Tfam	Tfam
RF / Old	0.587177	0.00014691	0.00539016	Inmt	Inmt
RF / Old	-0.0229269	0.895708	0.751736	Rpl28	Rpl28
RF / Old	-0.0197667	0.607534	0.674206	Acsl1	Acsl1
RF / Old	0.177852	0.929576	0.759866	Abca2	Abca2
RF / Old	0.646652	0.418336	0.598707	Csk	Csk
RF / Old	-0.0462683	0.675543	0.693313	Matk	Matk
RF / Old	0.2098	0.124461	0.386059	Tac1	Tac1
RF / Old	-0.363467	0.082865	0.327756	Pbx1	Pbx1
RF / Old	0.0354016	0.287101	0.530457	Eci1	Eci1
RF / Old	-0.0529967	0.407099	0.593071	Sept2	Septin2
RF / Old	-0.161306	0.629421	0.67856	Stat1	Stat1
RF / Old	-0.0932838	0.305387	0.543873	Stat3	Stat3
RF / Old	0.152275	0.303596	0.542079	Stat5a;Stat5b	Stat5a;Stat5b
RF / Old	0.015864	0.73737	0.711581	Pik3ca	Pik3ca
RF / Old	0.0842064	0.464017	0.618132	Eps15	Eps15
RF / Old	0.108824	0.463364	0.618132	Pura	Pura
RF / Old	-0.0880955	0.842991	0.736896	Htt	Htt
RF / Old	0.353113	0.380017	0.583817	Pxmp2	Pxmp2
RF / Old	0.0167034	0.437272	0.607143	Cct8	Cct8
RF / Old	-0.104844	0.0101128	0.104704	Slc1a2	Slc1a2
RF / Old	-0.132941	0.972292	0.768587	Cox6a1	Cox6a1
RF / Old	-0.133319	0.445667	0.610743	Msh2	Msh2
RF / Old	-0.0687349	0.996218	0.776376	Hist1h1e	H1f4
RF / Old	-0.121272	0.123295	0.385998	Hist1h1a	H1f1
RF / Old	-0.00313793	0.422531	0.600758	Hist1h1b	H1f5
RF / Old	-0.144353	0.352227	0.569997	Hist1h1d	H1f3
RF / Old	-0.0294433	0.203713	0.472481	Itgav	Itgav
RF / Old	-0.0179719	0.406405	0.59296	Akr1b1	Akr1b3
RF / Old	0.205894	0.0094747	0.0999545	Akr1b8	Akr1b8
RF / Old	0.184352	0.323744	0.554238	Crebbp	Crebbp
RF / Old	0.0773009	0.803768	0.727074	Cfl2	Cfl2
RF / Old	-0.0686332	0.620057	0.677433	Fkbp2	Fkbp2
RF / Old	-0.0406259	0.0182889	0.152958	Acadm	Acadm
RF / Old	-0.0683354	0.613486	0.676935	Rangap1	Rangap1
RF / Old	-0.143744	0.0368295	0.222846	Syt1	Syt1
RF / Old	0.0372106	0.339815	0.563775	Syt2	Syt2
RF / Old	0.237716	0.189469	0.459053	Gpx3	Gpx3
RF / Old	-0.0893681	0.747065	0.713671	Cdkn1b	Cdkn1b
RF / Old	-0.0699405	0.448928	0.611853	Nsf	Nsf
RF / Old	0.0371004	0.054768	0.275234	Vps4b	Vps4b
RF / Old	-0.0347346	0.234618	0.497558	Psmc2	Psmc2
RF / Old	-0.075514	0.364098	0.578217	Rab11b	Rab11b
RF / Old	0.123207	9.356e-08	1.02079e-05	Ina	Ina
RF / Old	0.0202264	0.268286	0.514721	Adss	Adss
RF / Old	-0.0249822	0.09559	0.34643	Myo1b	Myo1b
RF / Old	0.151738	0.935033	0.760923	Brcc3	Brcc3
RF / Old	0.191692	0.376478	0.582438	Nedd4	Nedd4
RF / Old	-0.033998	0.53353	0.647632	Stt3a	Stt3a
RF / Old	0.0647142	0.0442413	0.248081	Cryz	Cryz
RF / Old	-0.28194	0.810486	0.728902	Gal	Gal
RF / Old	-0.0494401	0.0049656	0.0683966	Rph3a	Rph3a
RF / Old	0.0360569	0.499586	0.635168	Aldh2	Aldh2
RF / Old	0.0394116	0.355215	0.571265	Aldh3a2	Aldh3a2
RF / Old	-0.517135	0.490659	0.632304	Grm8	Grm8
RF / Old	-0.137927	0.810515	0.728902	Cnr1	Cnr1
RF / Old	-0.00196024	0.428634	0.604549	Capza1	Capza1
RF / Old	-0.0349411	0.0573898	0.278267	Capza2	Capza2
RF / Old	-0.0532364	0.585368	0.662247	Capzb	Capzb
RF / Old	0.0501187	0.739118	0.711581	Srprb	Srprb
RF / Old	0.229347	0.853827	0.739368	Nsg2	Nsg2
RF / Old	0.0190268	0.444858	0.610668	Gsr	Gsr
RF / Old	0.0989267	0.247482	0.502581	Mtx1	Mtx1
RF / Old	-0.0186025	0.370256	0.580371	Map2k4	Map2k4
RF / Old	-0.216772	0.536299	0.649493	Mapk14	Mapk14
RF / Old	-0.0552609	0.398894	0.590387	Gfpt1	Gfpt1
RF / Old	0.0265013	0.0539466	0.274096	Pfkm	Pfkm
RF / Old	0.0712658	0.505719	0.63701	Scg3	Scg3
RF / Old	0.009882	0.0235567	0.175658	Rpl6	Rpl6
RF / Old	0.167863	0.193484	0.462622	Rpl29	Rpl29
RF / Old	0.0949936	0.128942	0.392795	Crat	Crat
RF / Old	0.0365396	0.444888	0.610668	Crkl	Crkl
RF / Old	-0.010127	0.723674	0.70756	Rplp1	Rplp1
RF / Old	0.0567197	0.0652558	0.29642	Rpl5	Rpl5
RF / Old	-0.0502258	0.530021	0.646681	Rpl13	Rpl13
RF / Old	-0.00819861	0.818929	0.731584	Rpl36	Rpl36
RF / Old	-0.0775579	0.95902	0.767561	Eif1	Eif1
RF / Old	0.0607857	0.405077	0.592401	Anxa5	Anxa5
RF / Old	-0.0871699	0.0869586	0.335412	Epb41	Epb41
RF / Old	-0.079556	0.266828	0.514109	Gad1	Gad1
RF / Old	0.0540066	0.0412211	0.237648	Gad2	Gad2
RF / Old	0.0284961	0.118319	0.377898	Tbca	Tbca
RF / Old	-0.0563192	0.0733701	0.311354	Ppp3cb	Ppp3cb
RF / Old	-0.4818	0.374305	0.582228	Ppp3cc	Ppp3cc
RF / Old	-0.0737404	0.767	0.718069	Kcnj6	Kcnj6
RF / Old	-0.0330465	0.824992	0.732737	Kcnj9	Kcnj9
RF / Old	0.0864823	0.963742	0.76757	Lmna	Lmna
RF / Old	-0.00770628	0.629589	0.67856	Hspa4l	Hspa4l
RF / Old	0.0181642	0.378935	0.583817	Cbr1	Cbr1
RF / Old	0.0655099	0.232976	0.496149	Cox7a2	Cox7a2
RF / Old	0.158651	5.38897e-06	0.000354646	Gstm5	Gstm5
RF / Old	-0.0952389	0.181888	0.449408	Slc25a4	Slc25a4
RF / Old	-0.0732067	0.0986434	0.349754	Cit	Cit
RF / Old	0.445022	0.677334	0.693903	Camlg	Caml
RF / Old	-0.123901	0.790984	0.723152	Epb42	Epb42
RF / Old	-0.0933568	0.304319	0.542903	Hnrnpa1	Hnrnpa1
RF / Old	0.298793	0.272222	0.518673	Hpd	Hpd
RF / Old	0.0612681	0.799332	0.725436	Inpp1	Inpp1
RF / Old	-0.0975347	0.411882	0.595546	Ppm1a	Ppm1a
RF / Old	0.132937	0.729487	0.710426	Ptpre	Ptpre
RF / Old	0.0795206	0.590281	0.663923	Pcyt1a	Pcyt1a
RF / Old	-0.0590783	0.579744	0.660828	Cdk5	Cdk5
RF / Old	0.00780376	0.0495034	0.26153	Psma2	Psma2
RF / Old	-0.0957761	0.0836582	0.328615	Tmod1	Tmod1
RF / Old	-0.414345	2.01808e-06	0.000139449	Cav1	Cav1
RF / Old	0.2362	0.400659	0.590748	Srp9	Srp9
RF / Old	-0.245939	0.322217	0.554191	Impdh1	Impdh1
RF / Old	0.117433	0.516175	0.64189	S100b	S100b
RF / Old	0.0801236	0.561776	0.656467	Bckdha	Bckdha
RF / Old	-0.194596	0.0376506	0.226736	Gng4	Gng4
RF / Old	0.0562084	0.463954	0.618132	Hsd17b8	H2-Ke6
RF / Old	0.029407	0.57685	0.660466	Hsd11b1	Hsd11b1
RF / Old	0.127654	0.800935	0.725805	Ahcy	Ahcy
RF / Old	-0.00893654	0.202977	0.472481	Fmo1	Fmo1
RF / Old	0.01844	0.623248	0.677587	Gdi1	Gdi1
RF / Old	-0.079598	0.244342	0.501754	Arsa	Arsa
RF / Old	-0.0741741	0.0819743	0.32648	Arsb	Arsb
RF / Old	-0.113277	0.000364101	0.0110997	Atp6v1a	Atp6v1a
RF / Old	-0.266085	0.00706875	0.084948	Atp6v1e1	Atp6v1e1
RF / Old	0.0809183	1.40994e-05	0.000729483	Acadvl	Acadvl
RF / Old	-0.145554	0.0836362	0.328615	Gabrb1	Gabrb1
RF / Old	0.025883	0.0774099	0.318394	Pa2g4	Pa2g4
RF / Old	-0.415914	0.000750685	0.019212	Fmod	Fmod
RF / Old	-0.0612053	0.0342113	0.216184	Cast	Cast
RF / Old	-0.0530134	0.845141	0.737377	Rab7a	Rab7
RF / Old	-0.00182512	0.79343	0.723954	Uros	Uros
RF / Old	0.0994606	0.28732	0.530457	Acadl	Acadl
RF / Old	0.000168112	0.287321	0.530457	Ppox	Ppox
RF / Old	-0.0276191	0.269811	0.516692	Rpl9	Rpl9
RF / Old	0.0735874	0.758957	0.716447	Plcb3	Plcb3
RF / Old	-0.110117	0.218779	0.485399	Gpc4	Gpc4
RF / Old	0.0629855	0.02275	0.172349	Hsd17b4	Hsd17b4
RF / Old	-0.0551789	0.300678	0.54055	Clcn3	Clcn3
RF / Old	-0.0100657	0.89769	0.752585	Dynlt1	Dynlt1b
RF / Old	-0.244903	0.392106	0.588797	Adcy9	Adcy9
RF / Old	0.0943053	0.108261	0.36245	Gss	Gss
RF / Old	-0.0214459	0.357014	0.572603	Hdgf	Hdgf
RF / Old	-0.0892508	0.0765552	0.316764	Atp6v0d1	Atp6v0d1
RF / Old	-0.589913	9.84665e-08	1.04678e-05	Fabp7	Fabp7
RF / Old	0.0427014	0.36681	0.579922	Slc25a5	Slc25a5
RF / Old	-0.273336	0.0104471	0.106421	Slc1a1	Slc1a1
RF / Old	0.216357	0.723016	0.70756	Apod	Apod
RF / Old	-0.296509	0.780284	0.721306	Kcnj4	Kcnj4
RF / Old	-0.148878	0.102493	0.355001	Clgn	Clgn
RF / Old	-0.0708674	0.460177	0.616521	Tst	Tst
RF / Old	0.239601	0.933848	0.760838	Jak1	Jak1
RF / Old	0.0729056	0.874828	0.744891	Usp10	Usp10
RF / Old	0.0517888	0.00349171	0.0546288	Pkm	Pkm
RF / Old	0.0787338	0.532626	0.647185	Ube2e3	Ube2e3
RF / Old	0.000330527	0.082888	0.327756	Ndufs6	Ndufs6
RF / Old	-0.0665601	0.567774	0.657014	Uck1	Uck1
RF / Old	0.120064	0.000247957	0.00809472	Hrsp12	Rida
RF / Old	-0.140683	0.297682	0.537962	Efnb2	Efnb2
RF / Old	0.179045	0.0727904	0.310164	Cpt2	Cpt2
RF / Old	1.16341	0.0603818	0.284687	Sult1a1	Sult1a1
RF / Old	-0.053165	0.160796	0.430103	Tia1	Tia1
RF / Old	-0.0998823	0.0868268	0.335412	Rpl10a	Rpl10a
RF / Old	0.131944	0.0544214	0.274506	Dbt	Dbt
RF / Old	0.0184452	0.625241	0.677587	Rabggtb	Rabggtb
RF / Old	-0.0165076	0.163518	0.43277	Limk1	Limk1
RF / Old	-0.0746178	0.76797	0.718069	Hccs	Hccs
RF / Old	-0.0255033	0.9092	0.7543	Pitpna	Pitpna
RF / Old	0.000175788	0.257083	0.509983	Pitpnb	Pitpnb
RF / Old	-0.019516	0.934615	0.760923	Slc16a1	Slc16a1
RF / Old	-0.0282223	0.136288	0.403606	Rab2a	Rab2a
RF / Old	-0.0316762	0.975768	0.769991	Anapc1	Anapc1
RF / Old	0.0913742	0.66892	0.691747	Cnbp	Cnbp
RF / Old	0.0944994	0.0741864	0.312578	Idh2	Idh2
RF / Old	-0.0388816	0.0494743	0.26153	Stom	Stom
RF / Old	-0.059211	0.0926394	0.342584	Stmn1	Stmn1
RF / Old	-0.126144	0.454078	0.613427	Cacnb3	Cacnb3
RF / Old	-0.429368	0.280402	0.526046	Lipe	Lipe
RF / Old	-0.0425108	0.642634	0.683414	Rad23a	Rad23a
RF / Old	0.02036	0.898358	0.752586	Rad23b	Rad23b
RF / Old	-0.268563	0.861365	0.740969	Nub1	Nub1
RF / Old	-0.0757889	0.972069	0.768587	Faf1	Faf1
RF / Old	-0.0183767	0.254616	0.508401	Ephb3	Ephb3
RF / Old	-0.159046	0.885031	0.747759	Ephb2	NA
RF / Old	-0.0424313	0.0533235	0.272601	Psmc4	Psmc4
RF / Old	-0.0301783	0.190599	0.459966	Tango2	Tango2
RF / Old	-0.141749	0.458481	0.615794	Galc	Galc
RF / Old	0.0558364	0.695651	0.698248	Adsl	Adsl
RF / Old	-0.0053948	0.977913	0.771097	Ddx6	Ddx6
RF / Old	0.194958	0.372176	0.581441	Ptpn5	Ptpn5
RF / Old	0.730688	0.00818238	0.091194	Hmgcs2	Hmgcs2
RF / Old	-0.111945	0.729366	0.710426	Adprh	Adprh
RF / Old	0.0803475	0.114975	0.373287	Slc12a2	Slc12a2
RF / Old	-0.0740104	0.0308773	0.207294	Ncan	Ncan
RF / Old	-0.104251	0.681522	0.695205	Aqp4	Aqp4
RF / Old	-0.00917375	0.767936	0.718069	Abcd3	Abcd3
RF / Old	0.238818	0.699423	0.699813	Sh3bp1	Sh3bp1
RF / Old	-0.216003	0.739161	0.711581	Rab8a	Rab8a
RF / Old	0.0164515	0.000813624	0.0198429	Adk	Adk
RF / Old	-0.143327	0.231464	0.494788	Cdh11	Cdh11
RF / Old	0.00767187	0.390172	0.588066	Lrpap1	Lrpap1
RF / Old	0.308975	0.816791	0.731407	Stmn2	Stmn2
RF / Old	-0.0587422	0.959807	0.767561	Golga3	Golga3
RF / Old	0.0769242	0.370028	0.580233	Atp5j2	Atp5j2
RF / Old	0.123262	0.381563	0.58418	Rrp1	Rrp1
RF / Old	-0.213358	0.00193691	0.0373508	Arpp19	Arpp19
RF / Old	0.0808053	0.796249	0.724592	Gfer	Gfer
RF / Old	-0.184599	0.219868	0.485673	Rab4a	Rab4a
RF / Old	0.0664187	0.518907	0.643519	Acyp2	Acyp2
RF / Old	-0.00422961	0.749605	0.713713	Acyp1	Acyp1
RF / Old	0.0899057	0.454698	0.613716	Nudt2	Nudt2
RF / Old	0.0664711	0.386093	0.586781	Atp5e	Atp5e
RF / Old	0.0100875	0.623944	0.677587	Dynlt3	Dynlt3
RF / Old	0.279395	0.00335363	0.0530693	Cda	Cda
RF / Old	0.0172428	0.605308	0.673776	Cox6b1	Cox6b1
RF / Old	-0.0328624	0.930497	0.759866	Cox17	Cox17
RF / Old	0.0753624	0.489903	0.632291	Cyb5a	Cyb5a
RF / Old	8.89199e-05	0.201557	0.472358	Usp5	Usp5
RF / Old	0.175069	0.00253904	0.0452224	Atp5b	Atp5b
RF / Old	-0.123339	0.247217	0.502581	Cd38	Cd38
RF / Old	0.279933	0.779931	0.721274	Ctbp2	Ctbp2
RF / Old	-0.0932138	0.695558	0.698248	Slc1a3	Slc1a3
RF / Old	-0.0678694	0.459268	0.615794	S100a1	S100a1
RF / Old	-0.0227082	0.885645	0.747768	Wfs1	Wfs1
RF / Old	0.0701707	0.292311	0.534357	Pdcd5	Pdcd5
RF / Old	-0.416453	0.200668	0.471488	Bace1	Bace1
RF / Old	-0.103381	0.740995	0.711581	Sssca1	Znrd2
RF / Old	0.127902	0.0324047	0.21058	Pmch	Pmch
RF / Old	-0.0466339	0.909084	0.7543	Fus	Fus
RF / Old	-0.0788847	0.513421	0.640578	Ncstn	Ncstn
RF / Old	-0.0436984	0.680913	0.694942	Pcbp3	Pcbp3
RF / Old	-0.157056	0.0151687	0.140378	Atp6v1d	Atp6v1d
RF / Old	0.0176312	0.65168	0.687497	Erp29	Erp29
RF / Old	0.275938	0.121586	0.384219	Npy	Npy
RF / Old	0.0169379	0.0555846	0.276662	Eef1d	Eef1d
RF / Old	-0.0706879	0.346647	0.565826	Actn4	Actn4
RF / Old	-0.105414	0.631618	0.679	Snrpa1	Snrpa1
RF / Old	-0.038325	0.290606	0.532884	Tm9sf2	Tm9sf2
RF / Old	0.0661996	0.647506	0.686329	Idi1	Idi1
RF / Old	-0.0282123	0.113671	0.371257	B3gat3	B3gat3
RF / Old	0.0313517	0.176156	0.444517	Smpdl3b	Smpdl3b
RF / Old	0.0616688	0.00137266	0.0288816	Eef2	Eef2
RF / Old	-0.186554	0.7503	0.713713	Dpf3	Dpf3
RF / Old	0.0104446	0.598576	0.669824	Opa1	Opa1
RF / Old	0.0691989	0.498604	0.634503	Ppp2r4	Ptpa
RF / Old	-0.20995	0.292765	0.53448	Kcnn2	Kcnn2
RF / Old	0.187364	0.731353	0.711448	Strn4	Strn4
RF / Old	0.171756	0.850243	0.739368	Aaas	Aaas
RF / Old	-0.251514	0.181565	0.449236	Tpm1	Tpm1
RF / Old	-0.10342	0.875148	0.744891	Tbc1d10a	Tbc1d10a
RF / Old	0.179559	0.0992814	0.35101	Tubgcp3	Tubgcp3
RF / Old	0.0776086	0.984972	0.772695	Tnks1bp1	Tnks1bp1
RF / Old	-0.145979	0.565259	0.656467	Vps33b	Vps33b
RF / Old	0.0837126	0.75924	0.716551	Bcl2l13	Bcl2l13
RF / Old	0.00487485	0.711332	0.703862	Cpne2	Cpne2
RF / Old	-0.0870152	0.367217	0.579992	Pcif1	Pcif1
RF / Old	-0.156415	0.55109	0.653178	Nup43	Nup43
RF / Old	-0.0866871	0.145053	0.41361	Rab2b	Rab2b
RF / Old	0.181609	0.112087	0.368235	Arhgap39	Arhgap39
RF / Old	0.0310051	0.0103499	0.105691	Eif5	Eif5
RF / Old	-0.0950702	0.84242	0.736896	Ythdf1	Ythdf1
RF / Old	0.203349	0.0860851	0.334406	Lman2l	Lman2l
RF / Old	-0.337217	0.000233005	0.00769954	Inpp5j	Inpp5j
RF / Old	-0.149238	0.85615	0.739368	Sf3b6	Sf3b6
RF / Old	-0.0175341	0.854469	0.739368	Mkl2	Mrtfb
RF / Old	0.074403	0.289147	0.531457	Dock4	Dock4
RF / Old	-0.0978471	0.244705	0.501754	Sash1	Sash1
RF / Old	-0.0816104	0.700145	0.699813	Pcmtd1	Pcmtd1
RF / Old	-0.0496827	0.414742	0.597055	Arpc4	Arpc4
RF / Old	-0.0717366	0.606511	0.673776	Sst	Sst
RF / Old	-0.0661195	0.509733	0.638249	Sec61g	Sec61g
RF / Old	0.0257904	0.508574	0.637945	Ruvbl1	Ruvbl1
RF / Old	-0.023741	0.465369	0.618132	Plp1	Plp1
RF / Old	-0.101745	0.791837	0.723437	Eif3e	Eif3e
RF / Old	0.013191	0.77091	0.719054	Pcbp1	Pcbp1
RF / Old	-0.0710684	0.00196423	0.0377023	Ppfia3	Ppfia3
RF / Old	-0.112729	0.559588	0.656224	Pdxp	Pdxp
RF / Old	0.0961872	0.934072	0.760838	Gabarapl2	Gabarapl2
RF / Old	-0.135517	0.522518	0.644312	Romo1	Romo1
RF / Old	0.00803975	0.998802	0.776871	Nploc4	Nploc4
RF / Old	-0.0352525	0.371831	0.581302	Actb;	Actb;NA
RF / Old	-0.0991942	0.342611	0.564352	Mdga2	Mdga2
RF / Old	0.134329	0.00255786	0.0452224	Nrgn	Nrgn
RF / Old	-0.0701059	0.774269	0.719814	Rac3	Rac3
RF / Old	-0.0719207	0.629294	0.67856	Cdc42	Cdc42
RF / Old	0.0452607	0.501632	0.636141	Cirbp	Cirbp
RF / Old	-0.0791093	0.342885	0.564352	Ensa	Ensa
RF / Old	0.0267064	0.783441	0.721655	Eif4a1	Eif4a1
RF / Old	0.0278932	0.182948	0.451049	Lzts1	Lzts1
RF / Old	0.0605359	0.713454	0.704449	Rps20	Rps20
RF / Old	0.0240649	0.118503	0.377933	Snap25	Snap25
RF / Old	-0.452194	0.835028	0.736477	Megf8	Megf8
RF / Old	-0.0569601	0.335682	0.560459	Dnajc5	Dnajc5
RF / Old	-0.0306205	0.852214	0.739368	Rab5b	Rab5b
RF / Old	0.0814926	0.232055	0.495162	Chp1	Chp1
RF / Old	-0.0822833	0.00668772	0.082768	Rab10	Rab10
RF / Old	-0.0729285	0.964208	0.76757	Rab8b	Rab8b
RF / Old	-0.0253049	0.000776473	0.0197138	Ube2m	Ube2m
RF / Old	-0.00821636	0.113902	0.371257	Ube2k	Ube2k
RF / Old	0.0293331	0.80918	0.72828	Ube2n	Ube2n
RF / Old	0.200094	0.00407755	0.061252	Fgf1	Fgf1
RF / Old	-0.0748801	0.0275733	0.193433	Actr2	Actr2
RF / Old	0.0557129	0.0925234	0.342584	Actr1a	Actr1a
RF / Old	-0.0210602	0.296856	0.537418	Cops2	Cops2
RF / Old	-0.0379802	0.0927407	0.342584	Arl1	Arl1
RF / Old	0.120766	0.707263	0.702276	Abce1	Abce1
RF / Old	-0.231946	0.0108242	0.109457	Rap2b	Rap2b
RF / Old	0.00448485	0.00673618	0.0827785	Rpl26	Rpl26
RF / Old	-0.0425538	0.981373	0.77221	Stx1b	Stx1b
RF / Old	0.0286213	0.589891	0.663923	Psme3	Psme3
RF / Old	-0.184614	0.482193	0.627061	Rab6b	Rab6b
RF / Old	-0.00396341	0.0805001	0.324423	Magoh;Magohb	Magoh;Magohb
RF / Old	-0.120865	0.315742	0.55283	Fgf12	Fgf12
RF / Old	-0.0236772	0.546602	0.651223	Rpl27	Rpl27
RF / Old	0.198283	0.0327992	0.21181	Pcbd1	Pcbd1
RF / Old	-0.0470308	0.556863	0.655347	Rpl37a	Rpl37a
RF / Old	0.00976037	0.52184	0.644296	Sec61a1	Sec61a1
RF / Old	-0.000879794	0.105453	0.358957	Arf4	Arf4
RF / Old	0.0350421	0.501418	0.636141	Vbp1	Vbp1
RF / Old	0.00941506	0.933733	0.760838	Dad1	Dad1
RF / Old	0.14741	0.255344	0.508682	Abat	Abat
RF / Old	-0.16893	0.569208	0.657101	Copz1	Copz1
RF / Old	-0.175261	0.581392	0.660828	Gng11	Gng11
RF / Old	-0.0871315	0.634548	0.679979	Ufm1	Ufm1
RF / Old	0.0400375	0.364309	0.578217	Dcaf7	Dcaf7
RF / Old	-0.0632993	0.00144458	0.0295036	Wdr5	Wdr5
RF / Old	-0.152953	0.708753	0.70259	Ap1s1	Ap1s1
RF / Old	-0.0270711	0.519037	0.643519	Nutf2	Nutf2
RF / Old	-0.0357076	0.490222	0.632291	Hnrnpk	Hnrnpk
RF / Old	-0.0662995	0.0881291	0.337042	Ywhag	Ywhag
RF / Old	0.055605	0.296187	0.537418	Usp46	Usp46
RF / Old	-0.142049	0.594853	0.667278	Rras2	Rras2
RF / Old	-0.0365427	0.27365	0.519722	Timm10	Timm10
RF / Old	-0.0122771	0.77029	0.718798	Timm13	Timm13
RF / Old	-0.237938	0.981271	0.77221	Timm8b	Timm8b
RF / Old	-0.0300977	0.123732	0.385998	Rps7	Rps7
RF / Old	-0.0978011	0.0260783	0.18706	Ppp1ca	Ppp1ca
RF / Old	-0.0279893	0.890945	0.749816	Ppp1cb	Ppp1cb
RF / Old	0.0564581	0.148351	0.416428	Psmc1	Psmc1
RF / Old	0.0154905	0.564949	0.656467	Psmc5	Psmc5
RF / Old	-0.187835	0.0345232	0.216869	Calm1	NA
RF / Old	-0.0101174	0.452447	0.613427	Rps8	Rps8
RF / Old	-0.0624896	0.657343	0.689548	Rps15a	Rps15a
RF / Old	-0.00335601	0.778467	0.720793	Ube2g1	Ube2g1
RF / Old	-0.0796681	0.151911	0.420722	Ube2h	Ube2h
RF / Old	-0.0487666	0.27033	0.517083	Ywhae	Ywhae
RF / Old	0.0142988	0.189597	0.459053	Rps14	Rps14
RF / Old	-0.030337	0.370592	0.580533	Rps23	Rps23
RF / Old	0.0313494	0.180342	0.448331	Rps18	Rps18
RF / Old	-0.135012	0.971063	0.768587	Rps29	Rps29
RF / Old	0.052882	0.253862	0.508204	Rps11	Rps11
RF / Old	0.069069	0.211721	0.479383	Rps13	Rps13
RF / Old	-0.0571931	0.859945	0.740789	Snrpe	Snrpe
RF / Old	-0.0150343	0.541136	0.650109	Snrpf	Snrpf
RF / Old	-0.0150873	0.22513	0.488251	Snrpg	Snrpg
RF / Old	-0.114661	0.134417	0.402548	Lsm3	Lsm3
RF / Old	0.0221601	0.39823	0.590387	Lsm6	Lsm6
RF / Old	0.110103	0.567108	0.656962	Snrpd1	Snrpd1
RF / Old	-0.0163075	0.92275	0.758033	Snrpd2	Snrpd2
RF / Old	0.145881	0.636404	0.681022	Snrpd3	Snrpd3
RF / Old	-0.000523291	0.927066	0.75907	Lsm5	Lsm5
RF / Old	0.0141238	0.117498	0.377048	Arf6	Arf6
RF / Old	-0.0891507	0.0273276	0.193345	Psmc6	Psmc6
RF / Old	-0.0661656	0.431327	0.605992	Selt	Selenot
RF / Old	-0.036473	0.810653	0.728902	Kcnab2	Kcnab2
RF / Old	-0.113587	0.662752	0.689831	Abi2	Abi2
RF / Old	0.0140971	0.957188	0.767561	Rab11a	Rab11a
RF / Old	-0.0628317	0.668886	0.691747	Tsc22d1	Tsc22d1
RF / Old	0.0607753	0.950367	0.76543	Dynlrb1	Dynlrb1
RF / Old	0.113543	0.0624191	0.288184	Eef1a2	Eef1a2
RF / Old	-0.0817635	0.216226	0.482494	Rps4x	Rps4x
RF / Old	0.170165	0.732976	0.711494	Ppp2cb	Ppp2cb
RF / Old	-0.142979	0.060186	0.284687	Rpl18a	Rpl18a
RF / Old	-0.0771549	0.532628	0.647185	Ap2s1	Ap2s1
RF / Old	0.0212506	0.741497	0.711581	Rhob	Rhob
RF / Old	-0.0325986	0.142818	0.411482	Hpcal1	Hpcal1
RF / Old	0.019745	0.653411	0.687923	Rpl23a	Rpl23a
RF / Old	0.0673194	0.0606143	0.284687	Rps6	Rps6
RF / Old	-0.0904841	0.629852	0.67856	Vsnl1	Vsnl1
RF / Old	-0.0431838	0.615718	0.677059	Mtpn	Mtpn
RF / Old	-0.0471803	0.412604	0.595633	Hist1h4a	H4c8;H4c14;H4c3;H4c4;H4c6;H4c9;H4c11;H4c12;H4c18;H4f16;H4c1;H4c2;H4c17
RF / Old	-0.0877962	0.067334	0.299214	Gabra1	Gabra1
RF / Old	-0.13764	0.118075	0.377732	Atp6v1b2	Atp6v1b2
RF / Old	0.00385059	0.124496	0.386059	Rab1A	Rab1a
RF / Old	-0.119325	0.43796	0.607691	Rab3c	Rab3c
RF / Old	-0.0726506	0.205721	0.473991	Ran	Ran
RF / Old	0.0399719	0.420914	0.600758	Rpl23	Rpl23
RF / Old	0.943689	0.723851	0.70756	Rap1a	Rap1a
RF / Old	0.00937165	0.848727	0.738628	Ube2d2	Ube2d2a
RF / Old	-0.0640777	0.237816	0.501378	Rps15	Rps15
RF / Old	-0.00996413	0.769207	0.718434	Rps24	Rps24
RF / Old	-0.0536487	0.0311425	0.207294	Rps25	Rps25
RF / Old	0.0132786	0.808791	0.72828	Rps26	Rps26
RF / Old	0.0126109	0.0246136	0.178881	Rps28	Rps28
RF / Old	-0.0711411	0.0558198	0.276662	Tceb2	Elob
RF / Old	-0.162494	0.188861	0.458979	Gnb1	Gnb1
RF / Old	-0.0761414	0.356381	0.57241	Rbx1	Rbx1
RF / Old	-0.0500037	0.076194	0.316764	Gnb2	Gnb2
RF / Old	-0.0294901	0.0582088	0.279381	Gnb5	Gnb5
RF / Old	0.0183128	0.870888	0.744418	Rpl30	Rpl30
RF / Old	0.00370152	0.732682	0.711494	Cycs	Cycs
RF / Old	0.0372307	0.273786	0.519741	Rpl31	Rpl31
RF / Old	0.0127039	0.0909502	0.341867	Rps3	Rps3
RF / Old	0.033139	0.589383	0.663923	Rpl32	Rpl32
RF / Old	0.000383366	0.90077	0.753029	Gtf2b	Gtf2b
RF / Old	0.025311	0.881869	0.747758	Rpl8	Rpl8
RF / Old	0.099972	0.318078	0.5534	Ybx1	Ybx1
RF / Old	0.108147	0.630115	0.67856	Pfn1	Pfn1
RF / Old	-0.0704174	0.722512	0.70756	Rps27a	Rps27a
RF / Old	-0.00790266	0.528962	0.646162	Tra2b	Tra2b
RF / Old	0.0118267	0.236215	0.499588	Rac1	Rac1
RF / Old	0.158072	0.184706	0.452595	Aes	Tle5
RF / Old	-0.0196566	0.544064	0.650429	Pafah1b1	Pafah1b1
RF / Old	-0.0507734	0.0530607	0.271592	Rab3a	Rab3a
RF / Old	-0.0322449	0.627214	0.678255	Hspa8	Hspa8
RF / Old	-0.123496	0.76213	0.717493	Vamp3	Vamp3
RF / Old	-0.0422488	0.63724	0.681278	Tpt1	Tpt1
RF / Old	-0.00681843	0.107001	0.362376	Mpc1	Mpc1
RF / Old	-0.08131	0.904556	0.753173	Cyth2	Cyth2
RF / Old	0.0491474	0.621423	0.677433	Dnaja1	Dnaja1
RF / Old	0.064599	0.103207	0.355915	Hspd1	Hspd1
RF / Old	0.0597063	0.0467362	0.255175	Cplx1	Cplx1
RF / Old	0.0472553	0.335597	0.560459	Stmn4	Stmn4
RF / Old	-0.152142	0.00621599	0.0790536	Vamp2	Vamp2
RF / Old	-0.0856757	0.171147	0.43911	Sult4a1	Sult4a1
RF / Old	-0.0400373	0.682701	0.695278	Pcp4	Pcp4
RF / Old	-0.0605335	0.373994	0.582228	Olfm3	Olfm3
RF / Old	0.00543784	0.339373	0.563493	Eif4e	Eif4e
RF / Old	-0.0775679	0.011775	0.117029	Gabrb3	Gabrb3
RF / Old	-0.226699	0.767995	0.718069	Atp6v0c	Atp6v0c
RF / Old	-1.18296	0.00773647	0.0888515	S100a5	S100a5
RF / Old	-0.0734409	0.0710703	0.307413	Mapk1	Mapk1
RF / Old	0.0590511	0.931965	0.76017	Ppp1cc	Ppp1cc
RF / Old	-0.175481	0.0796329	0.323684	Ywhaz	Ywhaz
RF / Old	0.164974	0.430383	0.605897	Slc7a10	Slc7a10
RF / Old	-0.219884	0.138587	0.405672	Gabrb2	Gabrb2
RF / Old	0.0134056	0.176747	0.444926	Kcna2	Kcna2
RF / Old	-0.0568191	0.165706	0.433649	Kcnab1	Kcnab1
RF / Old	-0.00706749	0.153988	0.423083	Crnkl1	Crnkl1
RF / Old	-0.100802	0.697181	0.699036	Hmgb1	Hmgb1
RF / Old	-0.136419	0.625534	0.677587	Sumo1	Sumo1
RF / Old	-0.140537	0.874536	0.744891	Gng2	Gng2
RF / Old	-0.125716	0.874651	0.744891	Gng3	Gng3
RF / Old	0.118539	0.658055	0.689548	Pcsk1	Pcsk1
RF / Old	-0.0736997	0.220665	0.486379	Eif5a	Eif5a
RF / Old	-0.0018858	0.377475	0.582438	Pkia	Pkia
RF / Old	0.877761	0.0780518	0.319331	Kcnj3	Kcnj3
RF / Old	0.103913	0.70536	0.702273	Crip1	Crip1
RF / Old	0.205082	0.0482175	0.259623	Actg1	Actg1
RF / Old	0.0800337	0.579105	0.660828	Rps17	Rps17
RF / Old	-0.14648	0.879526	0.747236	Ube2i	Ube2i
RF / Old	-0.0967593	0.00758757	0.0881178	Prkcg	Prkcg
RF / Old	-0.0624797	0.449908	0.612471	Rala	Rala
RF / Old	0.00801565	0.826367	0.733016	Rps12	Rps12
RF / Old	0.045279	0.819638	0.731794	Rps10	Rps10
RF / Old	-0.170026	0.000570548	0.0159831	Ppp3ca	Ppp3ca
RF / Old	-0.130995	0.881349	0.747758	Ppp2ca	Ppp2ca
RF / Old	0.0686613	0.00731759	0.0861896	Phb	Phb
RF / Old	0.0237176	0.4387	0.608108	Csnk2b	Csnk2b
RF / Old	0.0269306	0.919594	0.756682	Rpl22	Rpl22
RF / Old	-0.0087853	0.135568	0.403237	Ube2l3	Ube2l3
RF / Old	0.0656918	0.148998	0.417358	Gnb2l1	Rack1
RF / Old	0.0136085	0.224661	0.488251	Prkacb	Prkacb
RF / Old	-0.0217863	0.569434	0.657101	Ywhaq	Ywhaq
RF / Old	-0.0532777	0.331065	0.557406	Tuba4a	Tuba4a
RF / Old	-0.0150124	0.630098	0.67856	Tubb4b	Tubb4b
RF / Old	-0.104516	0.239095	0.501378	Prkcb	Prkcb
RF / Old	-0.0807044	0.117083	0.376592	Ywhah	Ywhah
RF / Old	0.260131	0.0711138	0.307413	Ranbp9	Ranbp9
RF / Old	-0.0694822	0.11644	0.375841	Sbds	Sbds
RF / Old	0.894419	0.0258885	0.186667	Smpdl3a	Smpdl3a
RF / Old	-0.0120403	0.358247	0.573694	Kpnb1	Kpnb1
RF / Old	-0.0500414	0.00643509	0.0808482	Dlg3	Dlg3
RF / Old	-0.0972347	0.345136	0.564917	Pip5k1a	Pip5k1a
RF / Old	-0.0116061	0.967917	0.768587	Kifap3	Kifap3
RF / Old	0.0220803	0.818822	0.731584	Psmb7	Psmb7
RF / Old	-0.0894022	0.936197	0.761372	Lxn	Lxn
RF / Old	-0.233958	0.524762	0.645106	Adcyap1r1	Adcyap1r1
RF / Old	-0.0413417	0.00800226	0.0901559	Plxna1	Plxna1
RF / Old	-0.121058	0.0264965	0.189078	Plxna2	Plxna2
RF / Old	-0.358509	0.300965	0.54055	Dcc	Dcc
RF / Old	0.0934525	0.969006	0.768587	Fv1	Fv1
RF / Old	-0.138038	0.0199063	0.160567	Chl1	Chl1
RF / Old	-0.0884142	0.203294	0.472481	Map2k6	Map2k6
RF / Old	-0.204524	0.497095	0.633946	Ebp	Ebp
RF / Old	-0.150031	0.123897	0.386038	Nfix	Nfix
RF / Old	0.29959	0.0085022	0.0935017	Pald1	Pald1
RF / Old	0.0853127	0.754381	0.714568	Pfkfb2	Pfkfb2
RF / Old	-0.0143089	0.379652	0.583817	Pkn1	Pkn1
RF / Old	-0.00163226	0.0318317	0.209816	Vamp7	Vamp7
RF / Old	-0.223599	0.0723446	0.309382	Hdac2	Hdac2
RF / Old	0.103759	0.107157	0.362376	Mpp1	Mpp1
RF / Old	-0.0547318	0.342577	0.564352	Aup1	Aup1
RF / Old	0.0325526	0.831689	0.734958	Pebp1	Pebp1
RF / Old	-0.0513149	0.187381	0.456441	Stam	Stam
RF / Old	0.0136727	0.239486	0.501378	Stim1	Stim1
RF / Old	-0.050131	0.826242	0.733016	Ctps2	Ctps2
RF / Old	0.117371	0.792866	0.723924	Tial1	Tial1
RF / Old	0.00990222	0.599855	0.670893	Hnrnph2	Hnrnph2
RF / Old	0.155868	0.937002	0.761422	Rock1	Rock1
RF / Old	-0.0136218	0.00361487	0.0556274	Rock2	Rock2
RF / Old	0.191135	0.54338	0.65023	Bcl2l2	Bcl2l2
RF / Old	0.0190807	0.244291	0.501754	Hint1	Hint1
RF / Old	-0.0621009	0.464337	0.618132	Ufd1l	Ufd1
RF / Old	0.0238664	0.91966	0.756682	Elavl1	Elavl1
RF / Old	0.12056	0.570676	0.657411	Rasgrf2	Rasgrf2
RF / Old	-0.0316739	0.43441	0.606356	Usp9x	Usp9x
RF / Old	0.048379	0.443783	0.610662	Tp53bp1	Trp53bp1
RF / Old	0.0604579	0.18966	0.459053	Idh3g	Idh3g
RF / Old	-0.309038	0.363903	0.578217	Cdh10	Cdh10
RF / Old	0.0389986	0.903058	0.753173	Slc8a1	Slc8a1
RF / Old	0.193855	0.543656	0.65023	Rit2	Rit2
RF / Old	-0.0297647	0.204709	0.473618	Evl	Evl
RF / Old	-0.0861209	0.0203544	0.1626	Slc9a3r1	Slc9a3r1
RF / Old	0.130626	0.517198	0.642395	Bid	Bid
RF / Old	-0.167226	0.620658	0.677433	Eif4ebp2	Eif4ebp2
RF / Old	-0.0748704	0.494583	0.63347	Stx4	Stx4a
RF / Old	0.0795902	0.839279	0.736896	Vasp	Vasp
RF / Old	0.049932	0.000896191	0.0208564	Sparcl1	Sparcl1
RF / Old	-0.00117065	0.329837	0.557406	Naca	Naca
RF / Old	-0.196337	0.438251	0.607764	Irf3	Irf3
RF / Old	0.383419	0.241412	0.501427	Casp3	Casp3
RF / Old	0.957946	0.0451447	0.250898	Ugt1a2;Ugt1a9;Ugt1a1;Ugt1a6;Ugt1a7c	Ugt1a2;Ugt1a9;Ugt1a1;Ugt1a6a;Ugt1a7c
RF / Old	2.48487	0.0765463	0.316764	Akr1c6	Akr1c6
RF / Old	0.107832	0.171244	0.43911	Urod	Urod
RF / Old	0.0928813	0.0488212	0.26017	Ctps1	Ctps
RF / Old	0.0876503	0.00361254	0.0556274	Gaa	Gaa
RF / Old	-0.0518675	0.264438	0.513433	Atp8a1	Atp8a1
RF / Old	-0.049614	0.0544209	0.274506	Cct7	Cct7
RF / Old	0.0407153	0.373574	0.582228	Cct2	Cct2
RF / Old	-0.0333357	0.259464	0.510355	Cct4	Cct4
RF / Old	0.0630906	0.358761	0.573805	Cct5	Cct5
RF / Old	0.0132186	0.855613	0.739368	Cct6a	Cct6a
RF / Old	0.00480953	0.424411	0.601781	Cct3	Cct3
RF / Old	0.107638	0.989066	0.774155	Ptprn2	Ptprn2
RF / Old	0.19481	0.0750775	0.314326	Nucb2	Nucb2
RF / Old	0.0454702	0.103106	0.355915	Irs2	Irs2
RF / Old	-0.302562	0.142305	0.410862	Tgfbi	Tgfbi
RF / Old	0.0378087	0.0966679	0.347161	Stim2	Stim2
RF / Old	-0.0425247	0.190346	0.459624	Tnik	Tnik
RF / Old	-0.04107	0.675755	0.693313	Wnk1	Wnk1
RF / Old	0.166857	0.490775	0.632304	Phf5a	Phf5a
RF / Old	0.240434	0.221334	0.487594	Rpl36a	Rpl36a
RF / Old	-0.381583	0.91725	0.75663	Tubg1	Tubg1
RF / Old	-0.0442001	0.663705	0.690102	Cbx1	Cbx1
RF / Old	-0.0311453	0.124165	0.386059	Tceb1	Eloc
RF / Old	-0.298204	0.0015588	0.0307751	Hpca	Hpca
RF / Old	-0.559911	0.349253	0.567845	Arf1	Arf1
RF / Old	-0.103645	0.791176	0.723152	Arf5	Arf5
RF / Old	-0.137351	0.711586	0.703946	Cplx2	Cplx2
RF / Old	-0.0420189	0.423268	0.600982	Erh	Erh
RF / Old	-0.0111211	0.67701	0.693903	Ap2m1	Ap2m1
RF / Old	0.0463393	0.374033	0.582228	Rhog	Rhog
RF / Old	0.107402	0.937312	0.761422	Rpl19	Rpl19
RF / Old	-0.0323706	0.073308	0.311354	Srsf3	Srsf3
RF / Old	-0.0858869	0.6266	0.677944	Hist1h3b	H3c14;H3c15;H3c7;H3c3;H3c4;H3c2;H3c6;H3c13
RF / Old	-0.0250374	0.0924071	0.342584	Adcy5	Adcy5
RF / Old	0.123614	0.0212649	0.166322	Isoc2a	Isoc2a
RF / Old	1.29034	0.0563662	0.277217	Serping1	Serping1
RF / Old	0.0753815	0.916925	0.75663	Cdh8	Cdh8
RF / Old	-0.0957648	1.64204e-07	1.70197e-05	Nptn	Nptn
RF / Old	-0.0102183	0.66296	0.689831	Csrp1	Csrp1
RF / Old	-0.0718002	0.832954	0.735554	Dab1	Dab1
RF / Old	0.344527	0.925239	0.758118	Nxn	Nxn
RF / Old	0.206757	0.0569192	0.277956	Rps3a	Rps3a1
RF / Old	-0.0593739	0.450912	0.613018	S100a13	S100a13
RF / Old	0.0537935	0.657654	0.689548	Sms	Sms
RF / Old	1.52111	0.0517087	0.266647	Bpifa1	Bpifa1
RF / Old	0.028725	0.447954	0.611309	Sephs2	Sephs2
RF / Old	0.0203781	0.382407	0.584944	Atp1b3	Atp1b3
RF / Old	0.0543386	0.127543	0.390829	Psme1	Psme1
RF / Old	0.267587	0.669546	0.691747	Psme2	Psme2
RF / Old	0.0163377	0.980766	0.77221	G3bp2	G3bp2
RF / Old	-0.0839408	0.696348	0.698708	Kcnab3	Kcnab3
RF / Old	0.0604253	0.770255	0.718798	Anxa11	Anxa11
RF / Old	-0.0759971	0.170382	0.439019	Vps45	Vps45
RF / Old	0.121752	0.55644	0.655211	Arhgap5	Arhgap5
RF / Old	-0.0635256	0.521074	0.643926	Ica1	Ica1
RF / Old	0.369571	0.288049	0.530778	Lyst	Lyst
RF / Old	0.036749	0.862589	0.741328	Crmp1	Crmp1
RF / Old	-0.339507	0.200285	0.471488	Anxa4	Anxa4
RF / Old	-0.0800919	0.0244532	0.178881	Mprip	Mprip
RF / Old	-0.0821442	0.582033	0.660828	Slc30a3	Slc30a3
RF / Old	0.151938	0.831479	0.734958	Cacna1a	Cacna1a
RF / Old	0.0824226	0.0561865	0.276662	Fhl1	Fhl1
RF / Old	-0.188105	0.312771	0.549935	Anpep	Anpep
RF / Old	0.0837568	0.0616988	0.287066	Atp5j	Atp5j
RF / Old	0.0716476	0.446431	0.611061	Rps5	Rps5
RF / Old	0.203012	0.183547	0.451095	Pam	Pam
RF / Old	-0.0397867	0.675598	0.693313	Ppp4c	Ppp4c
RF / Old	-0.103292	0.644379	0.683797	Smad4	Smad4
RF / Old	0.0640672	0.408793	0.594469	Coq7	Coq7
RF / Old	-0.00209188	0.63713	0.681278	Adcy8	Adcy8
RF / Old	-0.132277	0.0238347	0.176716	Rgs14	Rgs14
RF / Old	-0.250252	0.374996	0.582228	Txn2	Txn2
RF / Old	0.057494	0.707314	0.702276	Gclc	Gclc
RF / Old	0.176834	0.321558	0.554191	Smarcc1	Smarcc1
RF / Old	0.00580416	0.954496	0.76663	Cpt1a	Cpt1a
RF / Old	-0.0858932	0.43553	0.606356	Polr2c	Polr2c
RF / Old	-0.0389623	0.703572	0.701036	Wbp2	Wbp2
RF / Old	-0.0895693	0.497352	0.633946	Thumpd3	Thumpd3
RF / Old	-0.112299	0.0094439	0.0998837	Grm1	Grm1
RF / Old	0.0373553	0.919136	0.756682	Mllt11	Mllt11
RF / Old	0.0982491	0.434877	0.606356	Xrn1	Xrn1
RF / Old	-0.246213	0.569543	0.657101	Cxadr	Cxadr
RF / Old	-0.180407	0.000805152	0.0198392	Sirpa	Sirpa
RF / Old	0.0659704	0.135785	0.403237	Neo1	Neo1
RF / Old	0.0750355	0.323029	0.554191	Fh	Fh1
RF / Old	-0.16154	0.189849	0.459226	Pld2	Pld2
RF / Old	-0.149329	0.0739911	0.312072	Map4k4	Map4k4
RF / Old	0.0983582	0.277105	0.522218	Anp32e	Anp32e
RF / Old	0.021784	0.128229	0.392063	Lypla1	Lypla1
RF / Old	-0.0285998	0.159502	0.428788	Hn1	Jpt1
RF / Old	-0.0401291	0.908146	0.753789	G3bp1	G3bp1
RF / Old	-0.18087	1.16421e-05	0.000618823	Lama4	Lama4
RF / Old	0.0441328	0.564511	0.656467	Dtymk	Dtymk
RF / Old	-0.0683434	0.307757	0.545275	Rab33a	Rab33a
RF / Old	-0.0524327	0.0288273	0.198679	Scn1b	Scn1b
RF / Old	-0.0166356	0.578926	0.660828	Apba2	Apba2
RF / Old	-0.266455	0.134678	0.402548	C1qa	C1qa
RF / Old	0.0438079	0.532589	0.647185	Vldlr	Vldlr
RF / Old	-0.0124705	0.173501	0.442276	Cds1	Cds1
RF / Old	0.187162	0.410649	0.59509	Gnpat	Gnpat
RF / Old	0.0314155	0.255568	0.508682	Atp8a2	Atp8a2
RF / Old	-0.144493	0.617274	0.677059	Arvcf	Arvcf
RF / Old	-0.0645984	0.970447	0.768587	Tubb5	Tubb5
RF / Old	0.0596848	0.492995	0.633197	Psmb4	Psmb4
RF / Old	-0.0295585	0.134553	0.402548	Rplp2	Rplp2
RF / Old	-0.00143286	0.607022	0.673819	Uqcrh	Uqcrh
RF / Old	0.0530445	0.099817	0.35101	Prdx5	Prdx5
RF / Old	0.136778	0.917748	0.75663	Gabpa	Gabpa
RF / Old	-0.0392064	0.349152	0.567845	Cpe	Cpe
RF / Old	0.408378	0.068106	0.301031	Xdh	Xdh
RF / Old	0.226186	0.854834	0.739368	F8a1	F8a
RF / Old	0.119501	0.00181183	0.0352669	G6pdx	G6pdx
RF / Old	0.155476	0.105086	0.358957	Apoa1	Apoa1
RF / Old	0.139034	0.024034	0.17762	Serpina1d	Serpina1d
RF / Old	-2.5825	3.5784e-05	0.00165978	Serpina1e	Serpina1e
RF / Old	0.0447818	0.299722	0.540047	Rbp1	Rbp1
RF / Old	-0.0443704	0.28376	0.528369	Hnrnpul2	Hnrnpul2
RF / Old	0.000674217	0.973148	0.768609	Pde4d	Pde4d
RF / Old	-0.165752	0.610337	0.675689	Pde1b	Pde1b
RF / Old	-0.17024	0.0329787	0.21181	Grin2b	Grin2b
RF / Old	0.0385833	0.651556	0.687497	Creb1	Creb1
RF / Old	-2.28179	1.22795e-05	0.000644442	Col1a2	Col1a2
RF / Old	-0.046456	0.763984	0.717493	Egfr	Egfr
RF / Old	-0.0341759	0.581619	0.660828	Apoh	Apoh
RF / Old	-0.569916	0.0557002	0.276662	Adcy6	Adcy6
RF / Old	-0.126749	0.76219	0.717493	Sec23a	Sec23a
RF / Old	0.110795	0.85369	0.739368	Rsu1	Rsu1
RF / Old	0.0414817	0.143722	0.412083	Nme2	Nme2
RF / Old	-0.291102	0.947712	0.764736	Cacna1c	Cacna1c
RF / Old	0.00202127	0.202633	0.472481	Vcp	Vcp
RF / Old	0.230601	0.756468	0.715177	Aqp1	Aqp1
RF / Old	0.0130534	0.583044	0.660828	Uba1	Uba1
RF / Old	-0.159731	0.470044	0.620243	C1qc	C1qc
RF / Old	-0.0603037	0.0453653	0.251786	Ctnnb1	Ctnnb1
RF / Old	-0.060904	0.431653	0.606244	Jup	Jup
RF / Old	-0.232018	1.03577e-05	0.000580309	Ank1	Ank1
RF / Old	0.26816	0.448381	0.611309	Sos2	Sos2
RF / Old	-1.08889	6.97656e-10	1.2576e-07	Col6a2	Col6a2
RF / Old	0.0579085	0.209635	0.476991	Nucb1	Nucb1
RF / Old	0.147384	0.785977	0.722221	Chat	Chat
RF / Old	7.59299e-05	0.866179	0.743082	Epha4	Epha4
RF / Old	0.112605	0.662628	0.689831	Mark3	Mark3
RF / Old	-0.152467	0.836652	0.736896	Aplp1	Aplp1
RF / Old	-0.197265	0.453775	0.613427	Enah	Enah
RF / Old	-0.248119	0.536828	0.6495	Galt	Galt
RF / Old	0.0992581	0.00116961	0.0255222	Atp5a1	Atp5a1
RF / Old	0.159177	2.42825e-07	2.15031e-05	Scg2	Scg2
RF / Old	-0.136876	0.183308	0.451095	Kcnb1	Kcnb1
RF / Old	-0.098307	0.576651	0.660466	Serpina3m	Serpina3m
RF / Old	-3.41623e-05	0.663001	0.689831	Pfdn6	Pfdn6
RF / Old	-0.205484	0.148341	0.416428	Rela	Rela
RF / Old	0.164543	0.00486808	0.0677284	Ckb	Ckb
RF / Old	-0.199381	0.225318	0.488251	Smpd1	Smpd1
RF / Old	-0.127508	0.238264	0.501378	Nf1	Nf1
RF / Old	0.119714	0.998542	0.776871	Cdk16	Cdk16
RF / Old	-0.0460423	0.364419	0.578217	Yes1	Yes1
RF / Old	0.0203968	0.0967509	0.347161	Top1	Top1
RF / Old	-1.19866	2.49129e-14	1.29111e-11	Col6a1	Col6a1
RF / Old	0.0101185	0.427755	0.603838	Cdk18	Cdk18
RF / Old	0.00415895	0.0961571	0.347161	Rcn1	Rcn1
RF / Old	-0.198235	0.163443	0.43277	Mark2	Mark2
RF / Old	-0.483054	2.34245e-27	9.71181e-24	Hspg2	Hspg2
RF / Old	0.0627582	0.604653	0.673353	Fabp5	Fabp5
RF / Old	-0.06234	0.355167	0.571265	Ptprg	Ptprg
RF / Old	0.10443	2.28561e-07	2.15031e-05	Pc	Pcx
RF / Old	-0.655493	0.594172	0.666875	Dnal1	Dnal1
RF / Old	0.114287	0.68709	0.696848	Eml1	Eml1
RF / Old	0.0369868	0.834322	0.736449	Larp7	Larp7
RF / Old	-0.266461	0.848053	0.738351	Eif5b	Eif5b
RF / Old	-0.00318214	0.82243	0.731794	Cab39	Cab39
RF / Old	-0.190177	0.166037	0.433768	Atp5i	Atp5k
RF / Old	0.0479678	0.415746	0.597843	Aplp2	Aplp2
RF / Old	-0.083315	0.0559439	0.276662	Clu	Clu
RF / Old	-0.0193651	0.368331	0.580233	Anxa7	Anxa7
RF / Old	0.0583869	0.102006	0.35411	Igf2r	Igf2r
RF / Old	-0.0970438	0.327225	0.556242	Serpine2	Serpine2
RF / Old	-0.539824	0.135871	0.403237	Cntn3	Cntn3
RF / Old	0.00348129	0.399711	0.590592	Acads	Acads
RF / Old	-0.283668	0.850191	0.739368	Mest	Mest
RF / Old	0.210384	0.4655	0.618132	Lgals3bp	Lgals3bp
RF / Old	-0.0676444	0.801139	0.725805	Bax	Bax
RF / Old	0.0534501	0.964915	0.767711	Dmwd	Dmwd
RF / Old	0.07692	0.398195	0.590387	Lyar	Lyar
RF / Old	-0.0195584	0.930233	0.759866	Calb2	Calb2
RF / Old	-0.129913	0.74823	0.713713	Kcnma1	Kcnma1
RF / Old	0.0720507	0.877109	0.746101	Eps8	Eps8
RF / Old	-0.064552	0.34393	0.56467	Padi2	Padi2
RF / Old	-0.0718239	0.60205	0.671973	Ssrp1	Ssrp1
RF / Old	0.0729993	0.750117	0.713713	Agbl4	Agbl4
RF / Old	0.100535	0.674884	0.693278	Cnnm1	Cnnm1
RF / Old	-0.102645	0.777203	0.720708	Inf2	Inf2
RF / Old	-0.0565711	0.746094	0.713401	Kndc1	Kndc1
RF / Old	-0.364037	0.493666	0.633274	Ubxn2b	Ubxn2b
RF / Old	-0.0574739	0.208684	0.475744	Trio	Trio
RF / Old	-0.0683275	0.349996	0.568091	Vps8	Vps8
RF / Old	-0.000623812	0.2047	0.473618	Zc3h18	Zc3h18
RF / Old	-0.215505	0.787126	0.72275	Grid2ip	Grid2ip
RF / Old	0.0635018	0.202084	0.472358	Cntnap5a	Cntnap5a
RF / Old	0.100595	0.340309	0.563918	NaN	Stum
RF / Old	0.0740427	0.431242	0.605992	Cpne7	Cpne7
RF / Old	-0.055315	0.318841	0.553992	Cep76	Cep76
RF / Old	0.237493	0.105186	0.358957	Ppp4r2	Ppp4r2
RF / Old	0.022386	0.861241	0.740969	Tanc1	Tanc1
RF / Old	0.092425	0.907704	0.753789	Npepps	Npepps
RF / Old	-0.0507806	0.566834	0.656962	Pepd	Pepd
RF / Old	-0.1114	0.509175	0.637969	Kiaa1468	Relch
RF / Old	0.0536266	0.521049	0.643926	Gspt2	Gspt2
RF / Old	-0.0294026	0.919395	0.756682	Dnajb14	Dnajb14
RF / Old	-0.109141	0.0112758	0.11347	Map6d1	Map6d1
RF / Old	-0.242607	0.0353002	0.218583	Grm2	Grm2
RF / Old	-0.0201127	0.763373	0.717493	Ptcd3	Ptcd3
RF / Old	-0.594408	0.000853717	0.0202258	Fam171b	Fam171b
RF / Old	0.192804	0.466733	0.618251	Aars2	Aars2
RF / Old	-0.205639	0.541985	0.650109	Nsun2	Nsun2
RF / Old	-0.0935631	0.692886	0.696957	Cpne9	Cpne9
RF / Old	-0.0388784	0.426571	0.603257	Specc1l	Specc1l
RF / Old	-0.214495	0.173512	0.442276	Phactr1	Phactr1
RF / Old	-0.0336267	0.739189	0.711581	Gsk3a	Gsk3a
RF / Old	-0.102212	0.259652	0.510355	Psd3	Psd3
RF / Old	-0.394883	0.74985	0.713713	Asphd1	Asphd1
RF / Old	-0.0797852	0.150541	0.418888	Pi4k2a	Pi4k2a
RF / Old	-0.0867967	0.107896	0.36245	Hsdl2	Hsdl2
RF / Old	-0.330646	0.713795	0.704617	Trpm1	Trpm1
RF / Old	-0.141295	0.302632	0.541521	Slc39a7	Slc39a7
RF / Old	-0.126543	0.434396	0.606356	Cnnm3	Cnnm3
RF / Old	0.173339	0.215438	0.481254	Osbp	Osbp
RF / Old	0.287384	0.0412702	0.237648	March5	Marchf5
RF / Old	1.02329	0.852803	0.739368	Prex2	Prex2
RF / Old	0.176404	0.857312	0.739733	Hddc2	Hddc2
RF / Old	-0.137663	0.223433	0.488251	Tnfaip8l3	Tnfaip8l3
RF / Old	0.0642534	0.929522	0.759866	Mrpl10	Mrpl10
RF / Old	0.0438625	0.54973	0.652126	Ccdc127	Ccdc127
RF / Old	0.100885	0.883601	0.747758	Fahd2	Fahd2a
RF / Old	0.164296	0.0664546	0.299154	Hs1bp3	Hs1bp3
RF / Old	0.0531053	0.839846	0.736896	Cul4a	Cul4a
RF / Old	-0.0230483	0.942084	0.76282	Fam175b	Abraxas2
RF / Old	0.00901543	0.22363	0.488251	Plbd2	Plbd2
RF / Old	0.0496811	0.426971	0.603323	Ppp1r21	Ppp1r21
RF / Old	-0.0493426	0.904677	0.753173	Rogdi	Rogdi
RF / Old	-0.0582264	0.233228	0.496149	Faf2	Faf2
RF / Old	-0.13619	0.00701611	0.0845604	Stt3b	Stt3b
RF / Old	-0.037038	0.00291687	0.0487635	Hp1bp3	Hp1bp3
RF / Old	-0.0958274	0.693946	0.697587	Iqsec3	Iqsec3
RF / Old	0.109726	0.750213	0.713713	Lpcat1	Lpcat1
RF / Old	0.24123	0.142728	0.411482	Spryd7	Spryd7
RF / Old	0.00847622	0.66948	0.691747	Fam107b	Fam107b
RF / Old	-0.0709703	0.924188	0.758033	Ttyh2	Ttyh2
RF / Old	-0.0959591	0.305806	0.544225	Myl12b	Myl12b
RF / Old	0.0135784	0.191611	0.461177	Aarsd1	Aarsd1
RF / Old	-0.217332	0.0593413	0.282467	Eif1ad	Eif1ad
RF / Old	-0.0215665	0.631472	0.679	Gtf2f1	Gtf2f1
RF / Old	-0.00252822	0.37249	0.581441	Gmps	Gmps
RF / Old	0.0447384	0.0939148	0.344763	Mat2a	Mat2a
RF / Old	-0.11952	0.397234	0.590387	Trappc13	Trappc13
RF / Old	-0.127262	0.0727332	0.310164	Ric8a	Ric8a
RF / Old	0.152672	0.0386437	0.228554	Pde12	Pde12
RF / Old	-0.154857	0.448279	0.611309	Zc3h15	Zc3h15
RF / Old	0.192918	0.552814	0.653278	Usp39	Usp39
RF / Old	0.00379505	0.74977	0.713713	Fam98a	Fam98a
RF / Old	-0.0819905	0.268184	0.514721	Smarca4	Smarca4
RF / Old	-0.0261917	0.796593	0.724592	Cwc27	Cwc27
RF / Old	0.164613	0.352596	0.570149	Nlrx1	Nlrx1
RF / Old	0.12091	0.944941	0.763871	Prrc2c	Prrc2c
RF / Old	-0.151387	0.357419	0.573032	Trappc10	Trappc10
RF / Old	-0.253551	0.549708	0.652126	Echdc2	Echdc2
RF / Old	-0.04574	0.482959	0.627498	Gdpgp1	Gdpgp1
RF / Old	-0.0138327	0.474869	0.623237	Scrn3	Scrn3
RF / Old	-0.249701	0.0381396	0.226736	Tmem38a	Tmem38a
RF / Old	0.17509	0.38095	0.583985	Ankmy2	Ankmy2
RF / Old	-0.164265	0.230381	0.494132	Exoc5	Exoc5
RF / Old	-0.0189883	0.968443	0.768587	Foxred1	Foxred1
RF / Old	-0.0356475	0.541945	0.650109	Pnpla6	Pnpla6
RF / Old	-0.261174	0.341527	0.564352	Map9	Map9
RF / Old	0.18209	0.846435	0.737561	Cblb	Cblb
RF / Old	-0.0387545	0.325807	0.555069	Tamm41	Tamm41
RF / Old	0.0901006	0.0600474	0.284687	Ccdc136	Ccdc136
RF / Old	-0.0334203	0.480748	0.626983	Pbxip1	Pbxip1
RF / Old	0.00914057	0.0561788	0.276662	Uap1l1	Uap1l1
RF / Old	-0.269168	0.380712	0.583985	Tmem63b	Tmem63b
RF / Old	0.161455	0.176448	0.444926	Tmem55b	Pip4p1
RF / Old	0.26283	0.401579	0.590748	Cnnm2	Cnnm2
RF / Old	-0.00856004	0.451498	0.613385	Srsf6	Srsf6
RF / Old	-0.0207044	0.254102	0.508204	Psmd1	Psmd1
RF / Old	0.21847	0.869395	0.744126	Dhps	Dhps
RF / Old	0.0278332	0.771984	0.719653	Zfyve27	Zfyve27
RF / Old	-0.0904171	0.083838	0.328848	Slc17a7	Slc17a7
RF / Old	-0.206869	0.363814	0.578217	Fam131b	Fam131b
RF / Old	-0.20827	0.481195	0.627014	Aifm3	Aifm3
RF / Old	-0.146702	0.110307	0.365282	Arsg	Arsg
RF / Old	-0.0947544	0.528183	0.646004	Lmtk2	Lmtk2
RF / Old	0.225044	0.531165	0.647138	Tmem88b	Tmem88b
RF / Old	0.0227288	0.676896	0.693903	Smyd5	Smyd5
RF / Old	0.232938	0.719676	0.707056	Alg11	Alg11
RF / Old	0.114256	0.469701	0.620159	Esyt2	Esyt2
RF / Old	-0.128404	0.191657	0.461177	Hace1	Hace1
RF / Old	-0.243709	0.117319	0.377048	Ogfod1	Ogfod1
RF / Old	0.00633889	0.174396	0.442962	Trappc9	Trappc9
RF / Old	-0.162446	0.306452	0.544781	Rasip1	Rasip1
RF / Old	-0.0446	0.134894	0.402548	Khsrp	Khsrp
RF / Old	0.0298825	0.581273	0.660828	Rars2	Rars2
RF / Old	0.0401354	0.522785	0.644312	Ddb1	Ddb1
RF / Old	-0.102878	0.092876	0.342584	Uevld	Uevld
RF / Old	0.537165	0.420918	0.600758	Dennd4b	Dennd4b
RF / Old	-0.258779	0.135472	0.403237	Mast3	Mast3
RF / Old	-0.145999	0.0663066	0.299154	Vars2	Vars2
RF / Old	0.0949435	0.917143	0.75663	Fam160a2	Fhip1b
RF / Old	-0.46282	0.366892	0.579922	Sec24a	Sec24a
RF / Old	-0.164887	0.285704	0.530228	Nudt18	Nudt18
RF / Old	-0.130664	0.219178	0.485399	Ctu2	Ctu2
RF / Old	-0.212565	0.93736	0.761422	Ulk3	Ulk3
RF / Old	-0.120279	0.964108	0.76757	Lmf1	Lmf1
RF / Old	-0.310194	0.588976	0.663923	Hectd3	Hectd3
RF / Old	0.588915	0.0379918	0.226736	Xxylt1	Xxylt1
RF / Old	-0.308355	0.47146	0.621518	Yrdc	Yrdc
RF / Old	0.0374606	0.0694711	0.304468	Cmpk2	Cmpk2
RF / Old	0.0388661	0.000808689	0.0198392	Esyt1	Esyt1
RF / Old	0.0446622	0.248738	0.504033	Fbxo7	Fbxo7
RF / Old	-0.269937	0.896704	0.752121	Myeov2	Cops9
RF / Old	-0.229433	0.0613457	0.286418	Lbr	Lbr
RF / Old	-0.124922	0.307979	0.545275	Tmem109	Tmem109
RF / Old	-0.0431937	0.11407	0.371513	Ttll12	Ttll12
RF / Old	0.401874	0.799923	0.725436	Wdr41	Wdr41
RF / Old	0.0348171	0.509002	0.637945	Ube2z	Ube2z
RF / Old	0.122589	0.576478	0.660466	Puf60	Puf60
RF / Old	-0.0856121	0.0877046	0.337	Lyplal1	Lyplal1
RF / Old	-0.13688	0.286667	0.530457	Frmd8	Frmd8
RF / Old	-0.154315	0.620944	0.677433	Zyg11b	Zyg11b
RF / Old	0.0893032	0.0623662	0.288184	Nt5c3b	Nt5c3b
RF / Old	0.442493	0.360074	0.574842	Trmt10c	Trmt10c
RF / Old	-0.00539176	0.796096	0.724592	Eif3j1	Eif3j1
RF / Old	-0.123353	0.0308552	0.207294	Alg10b	Alg10b
RF / Old	0.0564194	0.381025	0.583985	Hdhd2	Hdhd2
RF / Old	-0.0230933	0.124432	0.386059	Fam195b	Mcrip1
RF / Old	0.112392	0.528521	0.646004	Nat8l	Nat8l
RF / Old	-0.168926	0.104534	0.358774	Arfgef3	Arfgef3
RF / Old	-0.0468863	0.513214	0.64056	Dip2b	Dip2b
RF / Old	0.0579637	0.458867	0.615794	Wnk2	Wnk2
RF / Old	0.171417	0.492593	0.633143	Limch1	Limch1
RF / Old	-0.236815	0.773058	0.719814	Plxnd1	Plxnd1
RF / Old	-0.107086	0.738418	0.711581	Shisa6	Shisa6
RF / Old	-0.0768403	0.570301	0.657411	Nt5dc3	Nt5dc3
RF / Old	-0.237516	0.744791	0.712813	Ccdc177	Ccdc177
RF / Old	0.0455516	0.851128	0.739368	Dab2ip	Dab2ip
RF / Old	-0.0513014	0.0124074	0.121323	Bai1	Adgrb1
RF / Old	-0.0304562	0.239658	0.501378	Gfod1	Gfod1
RF / Old	-0.185321	0.566255	0.656881	Mtus2	Mtus2
RF / Old	-0.0196873	0.776119	0.720708	Snx27	Snx27
RF / Old	-0.0864428	0.144099	0.412181	Agap2	Agap2
RF / Old	-0.101967	0.875001	0.744891	Pitpnm3	Pitpnm3
RF / Old	-0.217749	0.518817	0.643519	Lchn	Dennd11
RF / Old	0.0782278	0.570669	0.657411	Zswim8	Zswim8
RF / Old	-0.0928534	0.0422238	0.240467	Slc22a23	Slc22a23
RF / Old	-0.0942496	0.291053	0.533469	Tmed8	Tmed8
RF / Old	0.00410982	0.392433	0.588855	Aak1	Aak1
RF / Old	-0.0340559	0.53774	0.650029	Slc2a13	Slc2a13
RF / Old	-0.122158	0.247312	0.502581	Tenm4	Tenm4
RF / Old	-0.123404	0.056583	0.277649	Camkv	Camkv
RF / Old	0.00618117	0.0344934	0.216869	Dopey2	Dop1b
RF / Old	-0.209042	0.401	0.590748	Mtcl1	Mtcl1
RF / Old	0.140115	0.259343	0.510355	Pdap1	Pdap1
RF / Old	0.0145539	0.923394	0.758033	Babam1	Babam1
RF / Old	0.195394	0.825892	0.733016	Arhgap17	Arhgap17
RF / Old	0.210423	0.723943	0.70756	Plekha7	Plekha7
RF / Old	-0.0715876	0.482155	0.627061	Ndufb6	Ndufb6
RF / Old	-0.0153374	0.403779	0.591695	Edc4	Edc4
RF / Old	-0.0413375	0.733222	0.711494	Usp19	Usp19
RF / Old	-0.240734	0.96841	0.768587	NaN	Cfap418
RF / Old	0.139531	0.611045	0.676192	Rmdn3	Rmdn3
RF / Old	0.0106438	0.147334	0.415763	Tax1bp1	Tax1bp1
RF / Old	-0.0561664	0.663803	0.690102	Smu1	Smu1
RF / Old	-0.030887	0.831565	0.734958	Arglu1	Arglu1
RF / Old	0.0327726	0.545397	0.650897	Mccc2	Mccc2
RF / Old	0.200449	0.0567535	0.277804	Spg7	Spg7
RF / Old	-0.0213611	0.850512	0.739368	Gpd1l	Gpd1l
RF / Old	0.073609	0.859498	0.740755	Cog7	Cog7
RF / Old	-0.00857018	0.886739	0.748	Ppp1r7	Ppp1r7
RF / Old	-0.12416	0.705673	0.702273	Smcr8	Smcr8
RF / Old	-0.0555299	0.735202	0.711581	Kiaa1033	Washc4
RF / Old	-0.0361885	0.912364	0.755531	Spata5	Spata5
RF / Old	0.0836922	0.869957	0.744126	Cobll1	Cobll1
RF / Old	-0.0947138	0.985957	0.772904	Mcu	Mcu
RF / Old	0.407075	0.388165	0.587757	Ppp1r12c	Ppp1r12c
RF / Old	0.149519	0.0844229	0.330829	Hdgfrp2	Hdgfl2
RF / Old	0.0963566	0.843639	0.737048	Eml4	Eml4
RF / Old	-0.0761437	0.295704	0.537008	Lclat1	Lclat1
RF / Old	0.00505583	0.987608	0.7735	Usp30	Usp30
RF / Old	0.0959707	0.303228	0.542079	Gpr162	Gpr162
RF / Old	0.546303	0.068728	0.302747	Lyrm9	Lyrm9
RF / Old	-0.0435061	0.0179445	0.151832	Gprin1	Gprin1
RF / Old	0.016027	0.765312	0.717754	NaN	Cryzl2
RF / Old	0.0862665	0.78208	0.721655	Prrc1	Prrc1
RF / Old	-0.0257788	0.418105	0.598707	Sec31a	Sec31a
RF / Old	-0.528226	0.00625502	0.079065	Sbspon	Sbspon
RF / Old	0.0404136	0.284958	0.529554	Iqgap2	Iqgap2
RF / Old	0.0783755	0.881315	0.747758	Tars2	Tars2
RF / Old	-0.302894	0.660871	0.689548	Tgfbrap1	Tgfbrap1
RF / Old	-0.0780561	0.0940117	0.344763	Slmap	Slmap
RF / Old	-0.086307	0.374478	0.582228	Acsf3	Acsf3
RF / Old	-0.178526	0.0338072	0.214319	Lingo2	Lingo2
RF / Old	-0.0663454	0.73406	0.711581	Ccdc51	Ccdc51
RF / Old	0.247018	0.140266	0.406959	Peg3	Peg3
RF / Old	-0.048505	0.0179314	0.151832	Plcl1	Plcl1
RF / Old	-0.0966936	0.780806	0.721467	Arhgef9	Arhgef9
RF / Old	-0.139288	6.89126e-09	1.05819e-06	Sorbs2	Sorbs2
RF / Old	0.1965	0.449403	0.612292	Cdkl5	Cdkl5
RF / Old	-0.0037909	0.650411	0.687383	NaN	Trappc14
RF / Old	-0.0469627	0.0332045	0.212354	Cdc42bpa	Cdc42bpa
RF / Old	0.144714	0.321088	0.554191	Ankrd34b	Ankrd34b
RF / Old	0.0790822	0.822589	0.731794	Tbc1d24	Tbc1d24
RF / Old	-0.127719	0.801938	0.726264	Them4	Them4
RF / Old	0.00115005	0.565038	0.656467	Strada	Strada
RF / Old	0.0798769	0.344122	0.56467	Pgap1	Pgap1
RF / Old	0.0911011	0.135812	0.403237	Pdp1	Pdp1
RF / Old	-0.0272732	0.0380611	0.226736	Ksr2	Ksr2
RF / Old	0.109393	0.0354815	0.218583	Fam91a1	Fam91a1
RF / Old	0.178648	0.377429	0.582438	Ermp1	Ermp1
RF / Old	-0.387841	0.671283	0.691979	Vps51	Vps51
RF / Old	0.261783	0.236356	0.499588	Grm5	Grm5
RF / Old	0.135773	0.961666	0.767561	Fam81a	Fam81a
RF / Old	-0.0137875	0.487118	0.630749	NaN	2210016L21Rik
RF / Old	-0.0733197	0.746859	0.713671	Ppm1h	Ppm1h
RF / Old	0.26043	0.359321	0.574304	Macrod2	Macrod2
RF / Old	-0.0640948	0.413385	0.596137	Adrbk2	Grk3
RF / Old	-0.184077	0.0221198	0.169831	Ncbp1	Ncbp1
RF / Old	-0.0187815	0.842015	0.736896	Svip	Svip
RF / Old	-0.298509	0.884733	0.747758	NaN	Elapor2
RF / Old	-1.45128	0.0228634	0.172349	Sult1d1	Sult1d1
RF / Old	-0.110278	0.0813649	0.325484	Ttc9	Ttc9
RF / Old	0.0505683	0.251482	0.505647	Garnl3	Garnl3
RF / Old	-0.407726	0.0914344	0.342584	Prr7	Prr7
RF / Old	-0.175073	0.415874	0.597843	Pls1	Pls1
RF / Old	0.438368	0.0649553	0.295615	Slc25a31	Slc25a31
RF / Old	-0.605053	0.689654	0.696848	Ampd1	Ampd1
RF / Old	0.035714	0.0806462	0.324423	Nt5c2	Nt5c2
RF / Old	-0.217288	0.96117	0.767561	Elmod1	Elmod1
RF / Old	-0.415947	0.154784	0.423651	Krtap9-3	Krtap9-3
RF / Old	-0.190766	0.0739815	0.312072	Lace1	Afg1l
RF / Old	0.0886913	0.531026	0.647138	Pacs2	Pacs2
RF / Old	0.107912	0.0387417	0.228767	Mthfd1l	Mthfd1l
RF / Old	0.0400399	0.654096	0.68847	Rltpr	Carmil2
RF / Old	0.0325714	0.894275	0.750843	Commd6	Commd6
RF / Old	-0.0425525	0.0574521	0.278267	Vezt	Vezt
RF / Old	0.313643	0.256106	0.50918	Snx25	Snx25
RF / Old	-0.00831726	0.639776	0.682933	Dync2h1	Dync2h1
RF / Old	-0.18481	0.143638	0.412083	Mars2	Mars2
RF / Old	-0.106329	0.00917279	0.0973282	Shank3	Shank3
RF / Old	-0.179437	0.725214	0.7078	Abl2	Abl2
RF / Old	-0.0449859	0.174578	0.442962	Abracl	Abracl
RF / Old	-0.0700803	0.404747	0.592401	Oxr1	Oxr1
RF / Old	-0.0635804	0.0269035	0.191324	Unc13a	Unc13a
RF / Old	0.138474	0.730431	0.710884	Odr4	Odr4
RF / Old	-0.0906291	0.538868	0.650029	Trp53i11	Trp53i11
RF / Old	0.145357	0.0183824	0.153039	Fam73a	Miga1
RF / Old	-0.320651	0.672005	0.692047	Herc2	Herc2
RF / Old	0.283894	0.201813	0.472358	Sez6l2	Sez6l2
RF / Old	-0.151282	0.838054	0.736896	Pds5b	Pds5b
RF / Old	-0.056411	0.953859	0.766273	Cdv3	Cdv3
RF / Old	0.0198618	0.803652	0.727074	Tmem65	Tmem65
RF / Old	-0.0697559	0.294604	0.535809	Tapt1	Tapt1
RF / Old	-0.0753484	0.712665	0.704449	Wdr18	Wdr18
RF / Old	0.13378	0.423609	0.601261	Maea	Maea
RF / Old	-0.00921302	0.139973	0.406702	Ddx17	Ddx17
RF / Old	-0.162561	0.661392	0.689548	Phactr4	Phactr4
RF / Old	0.090244	0.421463	0.600758	Ankrd28	Ankrd28
RF / Old	0.0299146	0.246432	0.502086	Opa3	Opa3
RF / Old	0.0756429	0.126602	0.390411	Lrrc47	Lrrc47
RF / Old	0.028064	0.0468374	0.255175	Kctd8	Kctd8
RF / Old	0.0581944	0.990008	0.774155	Spire1	Spire1
RF / Old	-0.0761221	0.536544	0.649493	Srrm1	Srrm1
RF / Old	-0.012614	0.0579656	0.279381	Prune2	Prune2
RF / Old	0.0335315	0.944982	0.763871	Ddx46	Ddx46
RF / Old	0.000914911	0.401192	0.590748	Thrap3	Thrap3
RF / Old	-0.0759089	0.496207	0.633946	Scn2b	Scn2b
RF / Old	0.312601	0.501037	0.636038	Gls2	Gls2
RF / Old	0.0931094	0.174743	0.443043	Spag9	Spag9
RF / Old	-0.139003	0.225766	0.488251	Ndufaf2	Ndufaf2
RF / Old	-0.0373817	0.0202578	0.162454	Stxbp5l	Stxbp5l
RF / Old	-0.0675227	0.000450516	0.0131929	Slc4a10	Slc4a10
RF / Old	-0.176916	0.749751	0.713713	Jakmip3	Jakmip3
RF / Old	-0.0815152	0.00334907	0.0530693	Psd	Psd
RF / Old	-0.0548513	0.405472	0.592558	Jcad	Jcad
RF / Old	-0.169319	0.000117189	0.00449876	Kctd16	Kctd16
RF / Old	-0.198729	0.00347289	0.0545401	Iqsec2	Iqsec2
RF / Old	-0.381605	0.00243223	0.0436537	Ipcef1	Ipcef1
RF / Old	-0.122008	0.821763	0.731794	Zfyve26	Zfyve26
RF / Old	-0.170797	0.271663	0.518045	Lrrc8b	Lrrc8b
RF / Old	0.154841	0.630607	0.678914	Ermn	Ermn
RF / Old	-0.0252913	0.344824	0.56467	Prkaa1	Prkaa1
RF / Old	0.00596424	0.258252	0.510355	Tmem256	Tmem256
RF / Old	0.135935	0.13551	0.403237	Taok1	Taok1
RF / Old	-0.229	0.0159311	0.143825	Mlip	Mlip
RF / Old	0.159016	0.8004	0.72562	Slc39a12	Slc39a12
RF / Old	-0.0559074	0.611117	0.676192	Arhgap1	Arhgap1
RF / Old	0.0460202	0.395259	0.590113	Xkr7	Xkr7
RF / Old	-0.10644	0.616673	0.677059	Xkr4	Xkr4
RF / Old	-0.128516	0.0541508	0.274461	Vps13a	Vps13a
RF / Old	-0.203628	0.00400582	0.0603932	C2cd4cC2CD4 family	C2cd4c
RF / Old	0.13105	0.614077	0.676935	Slc25a51	Slc25a51
RF / Old	0.0135401	0.0185043	0.153096	Slc30a9	Slc30a9
RF / Old	0.0205774	0.0927304	0.342584	Vps41	Vps41
RF / Old	-0.104373	0.112069	0.368235	Cnrip1	Cnrip1
RF / Old	0.0987321	0.636672	0.681022	Sdr39u1	Sdr39u1
RF / Old	-0.00210527	0.374959	0.582228	Mrs2	Mrs2
RF / Old	-0.14203	0.533271	0.64761	Trappc1	Trappc1
RF / Old	0.336773	0.26039	0.510437	Dph1	Dph1
RF / Old	-0.254139	0.69889	0.699813	Wdr81	Wdr81
RF / Old	0.200502	0.724647	0.707747	Kiaa1211	Cracd
RF / Old	-0.165268	0.00451779	0.0649482	Diras2	Diras2
RF / Old	-0.1417	0.686089	0.696675	Osbp2	Osbp2
RF / Old	-0.223389	0.654616	0.688842	Ispd	Crppa
RF / Old	0.282596	0.264419	0.513433	Cdh12	Cdh12
RF / Old	-0.0711759	0.692375	0.696957	Brsk1	Brsk1
RF / Old	-0.111898	0.328569	0.556292	Islr2	Islr2
RF / Old	-0.0541435	0.233236	0.496149	Ccdc88a	Ccdc88a
RF / Old	0.0655102	0.742706	0.711669	Ccdc85a	Ccdc85a
RF / Old	0.463767	0.67159	0.692047	Eml6	Eml6
RF / Old	-0.0753106	0.250812	0.50479	Cyfip2	Cyfip2
RF / Old	-0.0257281	0.562193	0.656467	Tom1l2	Tom1l2
RF / Old	-0.0071103	0.655628	0.689513	Dhrs13	Dhrs13
RF / Old	0.0446061	0.416327	0.597912	Zzef1	Zzef1
RF / Old	0.0266653	0.652268	0.687648	Cyb5d2	Cyb5d2
RF / Old	-0.0161774	0.00750969	0.088085	Abr	Abr
RF / Old	-0.0235697	0.688259	0.696848	Arhgap44	Arhgap44
RF / Old	0.082467	0.525867	0.645497	Tns3	Tns3
RF / Old	-0.0459115	0.651333	0.687497	Coil	Coil
RF / Old	0.202904	0.255551	0.508682	Sco1	Sco1
RF / Old	-0.0323722	0.0160724	0.143922	Luc7l3	Luc7l3
RF / Old	-0.0295339	0.104393	0.358769	Pfas	Pfas
RF / Old	0.0555626	0.508383	0.637941	Synrg	Synrg
RF / Old	0.0369776	0.740065	0.711581	Rap1gap2	Rap1gap2
RF / Old	0.232376	0.390242	0.588066	Tbc1d9b	Tbc1d9b
RF / Old	0.243838	0.00482218	0.0673157	Cluh	Cluh
RF / Old	0.219435	0.960393	0.767561	Nacad	Nacad
RF / Old	0.013107	0.763603	0.717493	Acaca	Acaca
RF / Old	-0.14605	0.543299	0.65023	Specc1	Specc1
RF / Old	0.0590952	0.749948	0.713713	Myo1d	Myo1d
RF / Old	0.00511374	0.411928	0.595546	Kiaa0100	2610507B11Rik
RF / Old	0.00587879	0.213341	0.47941	Rabl6	Rabl6
RF / Old	0.143169	0.619149	0.677433	Ubr3	Ubr3
RF / Old	0.0575619	0.0994117	0.35101	Dnajc11	Dnajc11
RF / Old	0.140754	0.829215	0.7346	Gprasp1	Gprasp1
RF / Old	0.333821	0.092353	0.342584	Lhfpl4	Lhfpl4
RF / Old	0.746311	0.0526429	0.270791	Hykk	Hykk
RF / Old	-0.126416	0.110531	0.365357	Fam169a	Fam169a
RF / Old	0.123313	0.167223	0.435684	Acbd5	Acbd5
RF / Old	0.161463	0.424935	0.602112	Lmtk3	Lmtk3
RF / Old	-0.284712	0.51503	0.641429	Parl	Parl
RF / Old	-0.0222726	0.822877	0.731799	Arcn1	Arcn1
RF / Old	-0.134215	0.704113	0.701237	Jagn1	Jagn1
RF / Old	-0.0308967	0.970039	0.768587	Rnf123	Rnf123
RF / Old	-0.191334	0.204058	0.47264	Sin3a	Sin3a
RF / Old	0.134612	0.00832401	0.0922763	Kif1b	Kif1b
RF / Old	1.50545	0.0982861	0.349481	Orm1	Orm1
RF / Old	0.0452124	0.180941	0.449236	Ogdh	Ogdh
RF / Old	-0.0408374	0.0242228	0.178697	Cttn	Cttn
RF / Old	-0.0403283	0.10527	0.358957	Myl6	Myl6
RF / Old	-0.11488	0.713982	0.704634	Tiam1	Tiam1
RF / Old	-0.0428515	0.340247	0.563918	Icam5	Icam5
RF / Old	-0.111562	0.0233919	0.175059	Grb2	Grb2
RF / Old	-0.527281	0.10215	0.35411	Nr2f1	Nr2f1
RF / Old	-0.0868586	0.0901353	0.340484	Flot2	Flot2
RF / Old	-0.0256248	0.790592	0.723152	Gm2a	Gm2a
RF / Old	-0.00288199	0.107033	0.362376	Clpb	Clpb
RF / Old	-0.0561368	0.934004	0.760838	Hnrnpd	Hnrnpd
RF / Old	0.227575	0.000141144	0.00527191	Ptprn	Ptprn
RF / Old	-0.0520717	0.276119	0.521985	Lama2	Lama2
RF / Old	-0.0453376	0.0631238	0.290467	Ppp5c	Ppp5c
RF / Old	-0.0329127	0.675583	0.693313	Psmb6	Psmb6
RF / Old	0.133113	0.528459	0.646004	Samhd1	Samhd1
RF / Old	-0.0781725	0.984089	0.772483	Slc27a1	Slc27a1
RF / Old	-0.147007	0.205843	0.473991	Csnk2a1	Csnk2a1
RF / Old	-0.0757452	0.840583	0.736896	Slc30a1	Slc30a1
RF / Old	-0.070618	0.936914	0.761422	Bag1	Bag1
RF / Old	-0.0352925	0.385784	0.586781	Khdrbs1	Khdrbs1
RF / Old	0.0620973	0.0403152	0.234307	Gcdh	Gcdh
RF / Old	-0.255517	0.398056	0.590387	Grb10	Grb10
RF / Old	0.213003	0.0935292	0.34377	Irgm1	Irgm1
RF / Old	0.0162167	0.0537219	0.273796	Stxbp3	Stxbp3
RF / Old	-0.157439	0.0412209	0.237648	Cldn11	Cldn11
RF / Old	-0.172899	0.100526	0.351928	Gas7	Gas7
RF / Old	-0.18225	0.641744	0.683414	Rasa3	Rasa3
RF / Old	0.135404	0.00197957	0.0378217	Traf3	Traf3
RF / Old	-0.2628	0.374943	0.582228	Cnot7	Cnot7
RF / Old	-0.120604	0.122173	0.385175	Akt2	Akt2
RF / Old	-0.0426194	0.412113	0.595546	Ppp1r1b	Ppp1r1b
RF / Old	-1.82067	2.71743e-15	1.87775e-12	Col12a1	Col12a1
RF / Old	-0.0252888	0.965933	0.76811	Serpinb6	Serpinb6a
RF / Old	-0.417094	0.695722	0.698248	Slc6a4	Slc6a4
RF / Old	-0.0397088	0.962849	0.767561	Stip1	Stip1
RF / Old	0.105664	0.0807836	0.324543	Caprin1	Caprin1
RF / Old	-0.0817073	0.161509	0.43156	Reep5	Reep5
RF / Old	-0.0470557	0.00137843	0.0288816	Arhgef2	Arhgef2
RF / Old	-0.152378	0.988871	0.774155	Elavl2	Elavl2
RF / Old	0.0511201	0.157599	0.427622	Elavl3	Elavl3
RF / Old	0.0279831	0.411317	0.595225	Eps15l1	Eps15l1
RF / Old	-0.0045043	0.268184	0.514721	Ggt1	Ggt1
[truncated: 3,336 more rows]
