# Supplementary material for: Aging and diet alter the protein ubiquitylation landscape in the mouse brain
Source: Nat Commun. 2025 Jun 6;16:5266. doi: 10.1038/s41467-025-60542-6 (PMC12144301; doi:10.1038/s41467-025-60542-6)
Supplement: Supplementary file 13 — Source Data [file 41467_2025_60542_MOESM13_ESM.zip › Source_data/Figure_5/D/D_Right.xlsx]

## Sheet: Sheet1
Comparison..group1.group2.	AVG.Log2.Ratio	Pvalue	Qvalue	Genes	PTMLabel
RF / Old	0.632727	0.0299275	0.0231922	Ube2ql1	Ube2ql1_K142
RF / Old	-0.412651	0.000524696	0.001069	Tbc1d25	Tbc1d25_K344
RF / Old	0.532004	0.214944	0.103739	Fam171a2	Fam171a2_K353
RF / Old	-0.689918	0.0327813	0.0248236	Fam171a2	Fam171a2_K645
RF / Old	-0.246579	0.0850416	0.0506373	Kiaa1109	4932438A13Rik_K1421
RF / Old	0.131445	0.563548	0.218918	Ddi2	Ddi2_K153
RF / Old	0.406538	0.121643	0.0668866	Ddi2	Ddi2_K170
RF / Old	-0.323315	0.100195	0.0575916	Ddi2	Ddi2_K283
RF / Old	-0.454269	0.335028	0.147044	Ddi2	Ddi2_K77
RF / Old	0.414642	0.141801	0.0752046	Ambra1	Ambra1_K175
RF / Old	0.122959	0.30456	0.136592	Ubr4	Ubr4_K1149
RF / Old	-0.897099	0.0112877	0.0111805	Ubr4	Ubr4_K3461
RF / Old	-1.17872	0.227571	0.108599	Ubr4	Ubr4_K4156
RF / Old	-0.0422633	0.865842	0.300917	Fmnl2	Fmnl2_K355
RF / Old	3.69768	2.42224e-05	9.99029e-05	Fmnl2	Fmnl2_K408
RF / Old	-0.384801	0.0266002	0.0212572	Bcorl1;Bcor	Bcorl1;Bcor_K1491
RF / Old	-0.0504119	0.831341	0.292568	Kalrn	Kalrn_K1928
RF / Old	-0.39708	0.000714147	0.00135593	Uhrf1bp1l	Uhrf1bp1l_K316
RF / Old	1.50071	0.00490499	0.00602579	Armt1	Armt1_K11
RF / Old	-0.365253	0.202973	0.0991853	Ptprs	Ptprs_K1297
RF / Old	0.53738	0.375011	0.160719	Ptprs	Ptprs_K1810
RF / Old	0.159331	0.18799	0.0933711	Usp24	Usp24_K1761
RF / Old	0.0350627	0.883821	0.305434	Usp24	Usp24_K418
RF / Old	0.598289	0.0882388	0.0520972	Usp24	Usp24_K645
RF / Old	1.18915	0.0801453	0.0485036	Znf518a	Zfp518a_K970
RF / Old	0.494767	0.125231	0.0682895	Gnai1	Gnai1_K132
RF / Old	0.892021	1.21274e-06	1.02824e-05	Gnai1	Gnai1_K180
RF / Old	0.939506	0.00244907	0.00361077	Gnai1	Gnai1_K192
RF / Old	-1.28463	8.28096e-06	4.39724e-05	Gnai1	Gnai1_K248
RF / Old	0.124712	0.616985	0.235501	Gnai1	Gnai1_K271
RF / Old	1.14353	0.00344074	0.0046634	Gnai1	Gnai1_K271
RF / Old	0.0884974	0.441579	0.180655	Gnai1	Gnai1_K277
RF / Old	1.14353	0.00344074	0.0046634	Gnai1	Gnai1_K277
RF / Old	-0.306583	3.22407e-06	2.14883e-05	Gnai1	Gnai1_K29
RF / Old	0.385787	0.106215	0.0602943	Gnai1	Gnai1_K317
RF / Old	0.0279108	0.944908	0.31996	Gnai1	Gnai1_K349
RF / Old	0.344741	0.0854924	0.0508471	Gnai1	Gnai1_K35
RF / Old	0.417132	0.0413636	0.0296223	Gnai1	Gnai1_K46
RF / Old	2.28661	3.99225e-05	0.000140845	Gnai1	Gnai1_K51
RF / Old	-0.732472	0.0210644	0.0179245	Gnai1	Gnai1_K54
RF / Old	-0.490648	0.128073	0.0694186	Gnai1	Gnai1_K67
RF / Old	-0.152148	0.136031	0.0728096	Gnai1	Gnai1_K92
RF / Old	-0.076193	0.766006	0.276452	Trappc11	Trappc11_K1119
RF / Old	-0.696685	0.0374929	0.0274277	Trappc11	Trappc11_K237
RF / Old	-0.451166	0.00949992	0.00988604	Clip3	Clip3_K520
RF / Old	-0.472171	0.0429118	0.030386	Ptprz1	Ptprz1_K1765
RF / Old	-0.216813	0.0681182	0.0427661	Slc18b1	Slc18b1_K440
RF / Old	0.0175429	0.944495	0.319943	Gsg1l	Gsg1l_K270
RF / Old	-0.590996	5.63334e-08	1.07116e-06	Prrt2	Prrt2_K113
RF / Old	-0.412959	1.33497e-06	1.09944e-05	Prrt2	Prrt2_K227
RF / Old	0.0888321	0.415255	0.173039	Prrt2	Prrt2_K270
RF / Old	-0.0488517	0.806776	0.286425	Prrt2	Prrt2_K96
RF / Old	0.656149	0.00468516	0.00583052	Ryr2	Ryr2_K3328
RF / Old	-0.434996	0.0707926	0.0439966	Fry	Fry_K2296
RF / Old	-0.636786	0.0380682	0.0277464	Syngap1	Syngap1_K1080
RF / Old	-0.295752	0.390509	0.165822	Syngap1	Syngap1_K1127
RF / Old	-0.506007	0.0202041	0.0174276	Syngap1	Syngap1_K1193
RF / Old	-0.154423	0.419209	0.173925	Syngap1	Syngap1_K1203
RF / Old	-0.623764	0.100595	0.0577831	Syngap1	Syngap1_K1257
RF / Old	-0.0264921	0.851989	0.297294	Syngap1	Syngap1_K1285
RF / Old	1.37623	0.0027362	0.00390714	Syngap1	Syngap1_K710
RF / Old	-0.611483	0.00220174	0.00330453	Syngap1	Syngap1_K793
RF / Old	-0.377832	0.131339	0.0708179	Syngap1	Syngap1_K839
RF / Old	-0.227741	0.246214	0.115765	Farp1	Farp1_K1043
RF / Old	0.961232	0.000165708	0.000418069	Farp1	Farp1_K548
RF / Old	1.8989	2.83006e-06	1.94126e-05	Farp1	Farp1_K602
RF / Old	0.0825617	0.896732	0.308597	Farp1	Farp1_K7
RF / Old	-0.490727	0.00231162	0.00343752	Farp1	Farp1_K771
RF / Old	-0.475183	0.0970174	0.0561771	Arfgef1	Arfgef1_K754
RF / Old	0.302073	0.440948	0.180458	Atp2b1	Atp2b1_K1078
RF / Old	-0.410134	1.18027e-05	5.81367e-05	Atp2b1	Atp2b1_K1134
RF / Old	-0.458773	0.0245608	0.0200256	Atp2b1	Atp2b1_K19
RF / Old	3.47715	1.08418e-10	8.49602e-09	Atp2b1	Atp2b1_K193
RF / Old	2.17829	4.22794e-05	0.000146169	Atp2b1	Atp2b1_K237
RF / Old	1.01194	1.68594e-05	7.71654e-05	Atp2b1	Atp2b1_K256
RF / Old	-0.739781	5.76488e-06	3.39589e-05	Atp2b1	Atp2b1_K324
RF / Old	-0.286507	0.591715	0.227434	Atp2b1	Atp2b1_K337
RF / Old	2.50478	1.57837e-08	4.12289e-07	Atp2b1	Atp2b1_K452
RF / Old	0.808496	0.0104206	0.0105802	Atp2b1	Atp2b1_K48
RF / Old	1.21049	0.00536029	0.00644706	Atp2b1	Atp2b1_K533
RF / Old	-0.0770172	0.786365	0.281381	Atp2b1	Atp2b1_K62
RF / Old	0.250376	0.177274	0.089206	Atp2b1	Atp2b1_K634
RF / Old	-0.0923422	0.458714	0.186544	Atp2b1	Atp2b1_K64
RF / Old	-0.292071	6.48297e-05	0.0002047	Atp2b1	Atp2b1_K747
RF / Old	0.624377	0.000548802	0.00111049	Atp2b1	Atp2b1_K757
RF / Old	-0.327895	0.00291187	0.00410808	Atp2b1	Atp2b1_K806
RF / Old	0.0527197	0.756921	0.273915	Atp2b1	Atp2b1_K807
RF / Old	0.440435	0.0139866	0.0131764	Ank3	Ank3_K1030
RF / Old	1.59888	0.00480774	0.00593736	Ank3	Ank3_K260
RF / Old	0.306735	0.0664424	0.0420303	Ank3	Ank3_K595
RF / Old	-0.247788	0.202953	0.0991853	Bin1	Bin1_K146
RF / Old	0.218882	0.368391	0.158302	Bin1	Bin1_K164
RF / Old	1.19815	0.00894945	0.00949133	Bin1	Bin1_K211
RF / Old	0.629106	0.229771	0.109326	Bin1	Bin1_K258
RF / Old	0.543395	0.134064	0.0720167	Bin1	Bin1_K272
RF / Old	-0.367781	0.000806311	0.0014915	Bin1	Bin1_K282
RF / Old	-0.902012	0.0675728	0.042536	Bin1	Bin1_K7
RF / Old	-0.613267	0.136559	0.0730083	Sec22b	Sec22b_K82
RF / Old	0.821916	0.0402568	0.0290236	Dpysl2	Dpysl2_K146
RF / Old	1.83847	0.00213207	0.00322241	Dpysl2	Dpysl2_K258
RF / Old	0.744278	0.0418255	0.0298386	Dpysl2	Dpysl2_K293
RF / Old	-0.0288878	0.78063	0.280065	Dpysl2	Dpysl2_K345
RF / Old	0.910193	0.000116685	0.000316962	Dpysl2	Dpysl2_K368
RF / Old	0.240566	0.064881	0.0413053	Dpysl2	Dpysl2_K423
RF / Old	0.346779	0.0248387	0.0201857	Dpysl2	Dpysl2_K472
RF / Old	0.297777	0.00974528	0.0100967	Dpysl2	Dpysl2_K480
RF / Old	-0.0153984	0.897023	0.308635	Dpysl2	Dpysl2_K511
RF / Old	-0.408897	0.00237608	0.00351318	Dpysl2	Dpysl2_K520
RF / Old	-0.286349	0.00901553	0.00953383	Dpysl2	Dpysl2_K525
RF / Old	0.030325	0.944184	0.319882	Dpysl2	Dpysl2_K56
RF / Old	0.207173	0.35152	0.152624	Clta	Clta_K210
RF / Old	0.129752	0.206561	0.100578	Stxbp1	Stxbp1_K13
RF / Old	3.92466	1.23167e-05	5.98704e-05	Stxbp1	Stxbp1_K165
RF / Old	0.458795	0.24016	0.113372	Stxbp1	Stxbp1_K196
RF / Old	0.678947	0.0706664	0.0439287	Stxbp1	Stxbp1_K208
RF / Old	0.558745	0.000103386	0.0002881	Stxbp1	Stxbp1_K294
RF / Old	-0.747605	0.0899531	0.0529763	Stxbp1	Stxbp1_K308
RF / Old	0.282655	0.0509083	0.0344407	Stxbp1	Stxbp1_K321
RF / Old	-0.175011	0.365421	0.15747	Stxbp1	Stxbp1_K364
RF / Old	-1.3845	0.00332132	0.00453129	Stxbp1	Stxbp1_K382
RF / Old	1.22979	0.0133203	0.0127014	Stxbp1	Stxbp1_K483
RF / Old	-0.693577	0.000871119	0.00157846	Stxbp1	Stxbp1_K497
RF / Old	0.134111	0.729893	0.266559	Stxbp1	Stxbp1_K562
RF / Old	-0.274168	0.0858918	0.051026	Stxbp1	Stxbp1_K587
RF / Old	0.221227	0.443265	0.181202	Stxbp1	Stxbp1_K82
RF / Old	-0.217681	0.525135	0.206855	Capn5	Capn5_K352
RF / Old	-0.271368	0.182882	0.0914939	Prdx6	Prdx6_K106
RF / Old	0.160464	0.536049	0.210247	Prdx6	Prdx6_K199
RF / Old	-0.321846	0.000399844	0.000855958	Prdx6	Prdx6_K209
RF / Old	-1.63518	0.00593443	0.00695352	Prdx6	Prdx6_K97
RF / Old	-0.129452	0.599558	0.229936	Ube3a	Ube3a_K706
RF / Old	2.21716	0.000156088	0.000399647	Ube3a	Ube3a_K75
RF / Old	-0.401629	0.112508	0.0631165	Ube3a	Ube3a_K817
RF / Old	-0.351294	0.0261875	0.0209727	Ube3a	Ube3a_K824
RF / Old	3.11842	4.13328e-05	0.000144021	Ube3a	Ube3a_K850
RF / Old	1.85706	0.000438069	0.000925527	Dctn1	Dctn1_K1161
RF / Old	1.21518	0.000333386	0.000742051	Diaph1	Diaph1_K494
RF / Old	0.988042	0.0286722	0.0224754	Flot1	Flot1_K392
RF / Old	-0.717945	0.00254067	0.00371197	Phlda2	Phlda2_K4
RF / Old	1.81182	0.00097797	0.00172043	Mras	Mras_K15
RF / Old	1.07936	0.00396371	0.00518995	Sdcbp	Sdcbp_K186
RF / Old	0.0334094	0.881369	0.304749	Ndufb11	Ndufb11_K43
RF / Old	-0.00285739	0.989575	0.329991	Sypl1	Sypl_K66
RF / Old	-0.258177	0.387684	0.16492	Sema4d	Sema4d_K774
RF / Old	0.995707	0.000973992	0.00171944	Rpl21	Rpl21_K122
RF / Old	0.308377	0.285926	0.129767	Gclm	Gclm_K90
RF / Old	0.307112	0.239945	0.113333	Kif3c	Kif3c_K645
RF / Old	-0.294944	0.306178	0.137206	Cnih2	Cnih2_K39
RF / Old	0.393396	0.0441887	0.0311283	Dpysl4	Dpysl4_K511
RF / Old	-0.807771	1.0051e-06	8.78104e-06	Ncam2	Ncam2_K757
RF / Old	-0.243372	0.426123	0.175947	Ncam2	Ncam2_K802
RF / Old	2.88159	0.00107016	0.00186233	Atpif1	Atpif1_K83
RF / Old	-0.254815	0.000128767	0.000343289	Cx3cl1	Cx3cl1_K369
RF / Old	0.859095	0.000696469	0.00133314	Psmd4	Psmd4_K122
RF / Old	0.133728	0.752681	0.272763	Psmd4	Psmd4_K126
RF / Old	0.00247387	0.992344	0.330496	Psmd4	Psmd4_K135
RF / Old	1.26181	0.0008629	0.00156704	Psmd4	Psmd4_K364
RF / Old	-0.168009	0.0665003	0.0420567	Psmd4	Psmd4_K74
RF / Old	-0.67713	0.000275876	0.000640984	Exoc7	Exoc7_K17
RF / Old	-0.415417	0.422062	0.174744	Anp32a	Anp32a_K99
RF / Old	1.22377	0.0308129	0.0236586	Pld3	Pld3_K11
RF / Old	1.34993	0.00328442	0.00448969	Pld3	Pld3_K30
RF / Old	0.843708	0.0362083	0.0266668	Clcn6	Clcn6_K224
RF / Old	0.340249	0.00647773	0.00743516	Clcn6	Clcn6_K46
RF / Old	-1.84851	0.02479	0.0201848	Clcn6	Clcn6_K649
RF / Old	-0.520335	0.351309	0.152624	Clcn6	Clcn6_K680
RF / Old	1.04241	0.0200425	0.0173112	Clcn6	Clcn6_K703
RF / Old	0.648615	0.000114289	0.000311434	Stx1a	Stx1a_K204
RF / Old	0.137555	0.610559	0.233497	Stx1a	Stx1a_K46
RF / Old	0.0168445	0.914058	0.312253	Stx1a	Stx1a_K55
RF / Old	-0.0537954	0.789411	0.282239	Stx1a	Stx1a_K57
RF / Old	-1.03732	6.35802e-07	6.3976e-06	Stx1a	Stx1a_K70
RF / Old	-0.301255	0.0213773	0.0180955	Stx1a	Stx1a_K94
RF / Old	-0.557909	0.0137947	0.0130455	Psmd14	Psmd14_K152
RF / Old	0.79712	0.0163031	0.0147877	Adam10	Adam10_K715
RF / Old	1.08502	2.58969e-05	0.000104069	Npc1	Npc1_K1179
RF / Old	0.915583	0.00477189	0.00590435	Scamp3	Scamp3_K103
RF / Old	0.558949	0.140766	0.0748089	Scamp3	Scamp3_K315
RF / Old	0.89906	6.40232e-09	1.99475e-07	Slc32a1	Slc32a1_K113
RF / Old	-0.412016	0.200856	0.0983738	Slc32a1	Slc32a1_K64
RF / Old	0.663782	0.00509889	0.00619339	Ap1b1	Ap1b1_K117
RF / Old	0.951855	0.00363306	0.00485033	Ap1b1	Ap1b1_K538
RF / Old	0.848106	0.00380698	0.00503058	Hap1	Hap1_K172
RF / Old	2.27422	6.67881e-07	6.54219e-06	Hap1	Hap1_K273
RF / Old	0.545	0.0385064	0.0279917	Hap1	Hap1_K439
RF / Old	-0.272992	0.291182	0.131897	Syt3	Syt3_K265
RF / Old	0.640434	0.00555445	0.00660404	Syt3	Syt3_K273
RF / Old	0.0800934	0.407475	0.171005	Syt3	Syt3_K87
RF / Old	-0.329088	0.361918	0.156247	Cops5	Cops5_K56
RF / Old	0.117505	0.320413	0.142418	Ctnnd2	Ctnnd2_K1109
RF / Old	-0.062265	0.8974	0.308699	Ctnnd2	Ctnnd2_K1125
RF / Old	-0.0802796	0.437106	0.17945	Ctnnd2	Ctnnd2_K700
RF / Old	1.86258	0.000150754	0.000388296	Gamt	Gamt_K39
RF / Old	0.991515	0.00207754	0.00315658	Sdc4	Sdc4_K175
RF / Old	1.61474	2.65335e-07	3.34711e-06	Sdc4	Sdc4_K190
RF / Old	0.592252	0.0344006	0.0257333	Ptrf	Cavin1_K111
RF / Old	0.788601	0.0738233	0.0456061	Rgs7	Rgs7_K349
RF / Old	0.0521638	0.866979	0.301186	Dnajb6	Dnajb6_K197
RF / Old	-0.0342351	0.903393	0.309879	Dnajb6	Dnajb6_K20
RF / Old	0.484221	0.00029946	0.000680494	Dnajb6	Dnajb6_K34
RF / Old	-0.0397388	0.659527	0.247521	Dnajb6	Dnajb6_K60
RF / Old	0.541758	0.356328	0.154504	Dnajb6	Dnajb6_K67
RF / Old	-0.00592986	0.983448	0.328706	Prkag1	Prkag1_K233
RF / Old	0.165562	0.626526	0.238194	Rnf13	Rnf13_K233
RF / Old	0.446928	0.0638651	0.0408901	Cntnap1	Cntnap1_K1313
RF / Old	-0.851887	0.0288191	0.0225316	Cntnap1	Cntnap1_K1322
RF / Old	-0.530579	0.000392703	0.000842764	Cntnap1	Cntnap1_K1332
RF / Old	0.343803	0.00792298	0.00867372	Cacna1b	Cacna1b_K1098
RF / Old	0.237204	0.53592	0.210247	Cacna1b	Cacna1b_K1804
RF / Old	0.821367	0.00314342	0.00434225	Cacna1b	Cacna1b_K1814
RF / Old	1.55424	0.00306341	0.00425826	Cacna1b	Cacna1b_K46
RF / Old	0.23739	0.355615	0.154221	Impa1	Impa1_K260
RF / Old	-0.54439	0.391251	0.166028	Impa1	Impa1_K264
RF / Old	-0.528068	0.155752	0.0805871	Akap7	Akap7_K55
RF / Old	0.781895	0.139922	0.0744674	Impact	Impact_K108
RF / Old	-0.432987	0.000661392	0.0012783	Impact	Impact_K127
RF / Old	-0.0496688	0.872181	0.302307	Impact	Impact_K210
RF / Old	0.909372	0.00655017	0.00751497	Impact	Impact_K291
RF / Old	0.524106	0.301337	0.135382	Syngr1	Syngr1_K10
RF / Old	0.362839	0.084996	0.0506218	Sept7	Septin7_K185
RF / Old	0.706277	0.0103895	0.0105693	Sept7	Septin7_K207
RF / Old	1.27237	0.000105245	0.000292021	Sept7	Septin7_K212
RF / Old	0.350643	0.0558108	0.0369595	Sept7	Septin7_K234
RF / Old	0.133236	0.54688	0.213662	Sept7	Septin7_K297
RF / Old	0.425704	0.151601	0.0789131	Sept7	Septin7_K325
RF / Old	0.147487	0.488692	0.195931	Sept7	Septin7_K332
RF / Old	-0.194013	0.0631411	0.0405269	Sept7	Septin7_K372
RF / Old	-0.384137	1.57066e-07	2.25651e-06	Sept7	Septin7_K394
RF / Old	0.44821	0.0196124	0.0170417	Sept7	Septin7_K407
RF / Old	-0.151738	0.490744	0.196419	Atp2a2	Atp2a2_K996
RF / Old	-0.152332	0.00660658	0.00756897	Psmb5	Psmb5_K91
RF / Old	0.441945	0.00379786	0.00502787	Dhx9	Dhx9_K859
RF / Old	-1.40784	0.146285	0.0767793	Pip5k1c	Pip5k1c_K97
RF / Old	-0.379676	0.0301855	0.0233293	Stmn3	Stmn3_K87
RF / Old	-0.771298	4.51846e-06	2.79539e-05	Stmn3	Stmn3_K9
RF / Old	0.270439	0.295033	0.133397	Pip4k2a	Pip4k2a_K160
RF / Old	-0.134713	0.228423	0.108865	Atp9a	Atp9a_K1044
RF / Old	1.65095	0.000288537	0.000660315	Atp9a	Atp9a_K181
RF / Old	1.23135	0.0134363	0.0127885	Atp9a	Atp9a_K367
RF / Old	1.01744	0.000110004	0.000303218	Atp9a	Atp9a_K48
RF / Old	0.242258	0.00926406	0.00969521	Atp9a	Atp9a_K622
RF / Old	-0.154423	0.419209	0.173925	Eef1b	Eef1b2_K185
RF / Old	0.22473	0.280465	0.127803	Eef1b	Eef1b2_K78
RF / Old	0.312967	3.10507e-05	0.000118432	Grk6	Grk6_K240
RF / Old	-0.16676	0.45925	0.186704	Itgb5	Itgb5_K756
RF / Old	0.823716	0.144567	0.0762649	Itgb5	Itgb5_K776
RF / Old	1.16375	0.0161962	0.014727	Nmt1	Nmt1_K310
RF / Old	-0.373942	0.490861	0.196436	Epb41l2	Epb41l2_K196
RF / Old	0.1482	0.591808	0.227436	Epb41l2	Epb41l2_K263
RF / Old	-0.208898	0.00880508	0.00937768	Epb41l2	Epb41l2_K367
RF / Old	0.00223687	0.984311	0.328909	Epb41l2	Epb41l2_K392
RF / Old	0.0293143	0.877285	0.303587	Gnaz	Gnaz_K189
RF / Old	0.628568	0.000831709	0.00152647	Gnaz	Gnaz_K272
RF / Old	0.646739	0.0158201	0.0144205	Gnaz	Gnaz_K92
RF / Old	-0.802048	0.121213	0.0666786	Vamp4	Vamp4_K19
RF / Old	0.170278	0.444801	0.181744	Vamp4	Vamp4_K73
RF / Old	0.725092	0.0202755	0.0174717	Vamp4	Vamp4_K87
RF / Old	1.08068	0.0044825	0.00565451	Snx3	Snx3_K119
RF / Old	1.15917	0.00485557	0.00598213	Snx3	Snx3_K95
RF / Old	-0.124177	0.564428	0.219128	Cask	Cask_K143
RF / Old	1.55502	0.00276259	0.00393179	Cask	Cask_K41
RF / Old	0.357232	0.0635075	0.0407116	Cask	Cask_K665
RF / Old	0.0837746	0.822817	0.290208	Cask	Cask_K825
RF / Old	0.06681	0.725105	0.26556	Pfdn2	Pfdn2_K94
RF / Old	0.290981	0.3481	0.151598	Pfdn2	Pfdn2_K99
RF / Old	0.566391	0.000593594	0.00117808	Pde9a	Pde9a_K84
RF / Old	0.423878	0.109064	0.0616078	Wdr1	Wdr1_K104
RF / Old	1.42241	0.0112124	0.0111392	Wdr1	Wdr1_K106
RF / Old	0.898943	0.00834586	0.00899267	Wdr1	Wdr1_K115
RF / Old	0.257924	0.250687	0.117271	Wdr1	Wdr1_K223
RF / Old	0.614149	0.0866501	0.0513467	Wdr1	Wdr1_K480
RF / Old	2.80718	2.31021e-13	1.19484e-10	Wdr1	Wdr1_K7
RF / Old	0.441339	4.88104e-05	0.000163291	Slc4a4	Slc4a4_K137
RF / Old	-0.00653589	0.947624	0.320334	Slc4a4	Slc4a4_K203
RF / Old	1.52706	0.00224523	0.00335617	Slc4a4	Slc4a4_K335
RF / Old	0.495927	0.0290934	0.0226476	Slc4a4	Slc4a4_K67
RF / Old	-2.94734	0.00918397	0.00963478	Slc4a4	Slc4a4_K82
RF / Old	0.0108757	0.973548	0.326633	Ikbkb	Ikbkb_K555
RF / Old	-0.534411	0.00014659	0.000379462	Vti1b	Vti1b_K13
RF / Old	0.375642	1.07839e-09	5.26173e-08	Vti1b	Vti1b_K190
RF / Old	0.560168	0.126199	0.0686622	Adcy1	Adcy1_K493
RF / Old	0.297951	0.119982	0.0662128	Dync1i2	Dync1i2_K229
RF / Old	-0.0310295	0.892262	0.307228	Pde8a	Pde8a_K264
RF / Old	0.775061	0.0447823	0.0314266	Pde8a	Pde8a_K311
RF / Old	0.310032	0.178879	0.0898042	Ppt1	Ppt1_K174
RF / Old	-0.176314	0.380974	0.16252	Ddc	Ddc_K380
RF / Old	-0.0828923	0.775436	0.279064	Ddc	Ddc_K432
RF / Old	-0.631974	0.0203379	0.0175021	Cops3	Cops3_K171
RF / Old	1.94955	7.69869e-06	4.15633e-05	Cops3	Cops3_K281
RF / Old	-0.461645	0.095239	0.0553829	Cacng2	Cacng2_K308
RF / Old	-1.63333	3.1908e-05	0.000120873	Pak1	Pak1_K391
RF / Old	1.45365	3.04452e-05	0.000117159	Psmc3	Psmc3_K149
RF / Old	0.781786	0.000309443	0.000697662	Psmc3	Psmc3_K176
RF / Old	0.321108	0.437887	0.179641	Psmc3	Psmc3_K19
RF / Old	-0.0812206	0.28371	0.128918	Psmc3	Psmc3_K279
RF / Old	0.0128663	0.940439	0.318822	Psmc3	Psmc3_K56
RF / Old	0.360994	0.0130505	0.0125134	Psmc3	Psmc3_K73
RF / Old	0.650784	0.0787156	0.0478898	Hcn2	Hcn2_K150
RF / Old	0.121071	0.291926	0.13221	Hcn2	Hcn2_K160
RF / Old	1.26535	0.000966378	0.00171168	Hcn2	Hcn2_K170
RF / Old	0.621809	0.0193008	0.016845	Hcn2	Hcn2_K291
RF / Old	0.227125	0.357932	0.155031	Hcn2	Hcn2_K454
RF / Old	0.990133	7.80972e-05	0.000234564	Hcn2	Hcn2_K464
RF / Old	0.883553	4.36683e-05	0.000149324	Hcn2	Hcn2_K472
RF / Old	1.26576	0.0555131	0.0368189	Hcn2	Hcn2_K484
RF / Old	-0.827679	0.151262	0.0787684	Hcn2	Hcn2_K534
RF / Old	0.298856	0.131285	0.0708179	Hcn2	Hcn2_K567
RF / Old	-0.125039	0.618318	0.235941	Hcn2	Hcn2_K639
RF / Old	-0.599874	0.296345	0.13367	Hcn2	Hcn2_K99
RF / Old	-0.994601	2.53754e-06	1.78803e-05	Hcn1	Hcn1_K35
RF / Old	0.417482	0.21654	0.104375	Hcn1	Hcn1_K586
RF / Old	-0.149027	0.763457	0.27577	Hcn1	Hcn1_K593
RF / Old	-0.551351	0.235231	0.111473	Hcn1	Hcn1_K596
RF / Old	1.06319	0.0378257	0.0276164	Bsn	Bsn_K680
RF / Old	-0.619156	1.12345e-05	5.5656e-05	Birc6	Birc6_K2293
RF / Old	-0.340757	0.135868	0.0727441	Birc6	Birc6_K2930
RF / Old	0.62228	0.191839	0.0948935	Gdap1	Gdap1_K207
RF / Old	1.09374	0.00195213	0.00300132	Tom1	Tom1_K106
RF / Old	-1.29368	0.163908	0.0837682	Slc22a8	Slc22a8_K533
RF / Old	0.157218	0.41161	0.171903	Syn1	Syn1_K128
RF / Old	-0.218167	0.567922	0.220088	Syn1	Syn1_K179
RF / Old	0.673566	0.0426525	0.0302896	Syn1	Syn1_K238
RF / Old	0.0954066	0.850232	0.297041	Syn1	Syn1_K281
RF / Old	-0.347354	0.023793	0.0196138	Syn1	Syn1_K311
RF / Old	1.17249	0.0253673	0.0204922	Gnpda1	Gnpda1_K197
RF / Old	0.477157	0.323749	0.143506	Stx8	Stx8_K146
RF / Old	-0.34481	4.23993e-05	0.000146388	Itm2b	Itm2b_K13
RF / Old	-0.236219	0.0223682	0.0187137	Itm2b	Itm2b_K13
RF / Old	0.219436	0.523584	0.206463	Itm2b	Itm2b_K13
RF / Old	-0.253144	0.00789573	0.00864818	Itm2b	Itm2b_K16
RF / Old	0.219436	0.523584	0.206463	Itm2b	Itm2b_K16
RF / Old	-0.0778832	0.721922	0.264866	Itm2b	Itm2b_K17
RF / Old	0.219436	0.523584	0.206463	Itm2b	Itm2b_K17
RF / Old	1.90497	3.6649e-05	0.000131668	Itm2b	Itm2b_K21
RF / Old	-0.0778832	0.721922	0.264866	Itm2b	Itm2b_K21
RF / Old	-0.101027	0.68628	0.255208	Itm2b	Itm2b_K3
RF / Old	0.239719	0.261376	0.121285	Itm2b	Itm2b_K39
RF / Old	-0.289048	4.11403e-05	0.000143769	Dnajb5	Dnajb5_K30
RF / Old	0.22181	0.580611	0.223864	Hprt1	Hprt_K151
RF / Old	2.57775	0.000627228	0.0012288	Ca2	Car2_K132
RF / Old	0.837121	0.117861	0.0652512	Ca2	Car2_K158
RF / Old	0.272158	0.0635336	0.0407182	Ca2	Car2_K167
RF / Old	0.409496	0.00519347	0.00629055	Ca2	Car2_K18
RF / Old	1.25882	0.0297635	0.0230859	Ca2	Car2_K53
RF / Old	1.7635	1.39277e-05	6.62077e-05	Ca2	Car2_K57
RF / Old	0.832255	0.00764987	0.00842232	Ca2	Car2_K80
RF / Old	0.957722	0.0144352	0.0135399	Thy1	Thy1_K61
RF / Old	3.4524	5.32646e-07	5.64518e-06	H2-L;H2-D1	H2-D1_K340
RF / Old	3.4524	5.32646e-07	5.64518e-06	H2-L;H2-D1	H2-D1_K340
RF / Old	0.819153	0.0288746	0.0225316	H2-K1	H2-K1_K338
RF / Old	1.96833	0.000423377	0.000897421	Hba	Hba-a1_K12
RF / Old	3.31121	3.7788e-05	0.000134415	Hba	Hba-a1_K17
RF / Old	0.705778	0.140487	0.0747377	Hba	Hba-a1_K41
RF / Old	1.03557	0.0027136	0.00388398	Hba	Hba-a1_K57
RF / Old	0.260907	0.30406	0.136392	Hba	Hba-a1_K8
RF / Old	2.95274	0.00089895	0.00161414	Hba	Hba-a1_K91
RF / Old	4.05812	4.96956e-06	3.03813e-05	NaN	NA_K17
RF / Old	0.135217	0.558456	0.217397	NaN	NA_K69
RF / Old	3.23202	0.0092573	0.00969205	NaN	NA_K69
RF / Old	3.23202	0.0092573	0.00969205	NaN	NA_K91
RF / Old	1.72038	0.00172721	0.00270139	Hbb-b1	Hbb-b1_K60
RF / Old	1.42139	0.00270178	0.00387725	Hbb-b1	Hbb-b1_K67
RF / Old	2.13075	0.000449789	0.000947194	Hbb-b1	Hbb-b1_K83
RF / Old	1.28581	0.000939765	0.00167371	Hbb-b1	Hbb-b1_K96
RF / Old	-0.39782	0.00447561	0.00565133	Iap	NA_K67
RF / Old	0.749003	0.048469	0.0332117	Iap	NA_K74
RF / Old	0.819153	0.0288746	0.0225316	H2-K1	H2-K1_K337
RF / Old	0.105605	0.473618	0.1914	Gfap	Gfap_K151
RF / Old	1.65102	0.0123215	0.0119518	Gfap	Gfap_K186
RF / Old	0.0900737	0.376267	0.161097	Gfap	Gfap_K199
RF / Old	0.32701	0.035035	0.0260571	Gfap	Gfap_K365
RF / Old	-1.06997	0.00124414	0.00208918	Gfap	Gfap_K394
RF / Old	0.187211	0.32221	0.14302	Gfap	Gfap_K83
RF / Old	0.427892	0.152246	0.0792327	Gfap	Gfap_K92
RF / Old	0.819153	0.0288746	0.0225316	H2-K1	H2-K1_K338
RF / Old	0.909833	3.97667e-14	3.42789e-11	Mbp	Mbp_K145
RF / Old	0.0971563	0.00628078	0.00725469	Mbp	Mbp_K205
RF / Old	0.261524	0.55486	0.216258	Mbp	Mbp_K222
RF / Old	2.73649	0.00532011	0.00642288	Slc4a1	Slc4a1_K252
RF / Old	-0.345439	0.146571	0.0769142	Slc4a1	Slc4a1_K844
RF / Old	1.59065	4.18384e-09	1.3871e-07	Prnp	Prnp_K27
RF / Old	1.06162	1.25041e-05	6.04404e-05	Aldoc	Aldoc_K101
RF / Old	0.31008	0.00265677	0.00384036	Aldoc	Aldoc_K108
RF / Old	0.945032	0.0235857	0.0194989	Aldoc	Aldoc_K111
RF / Old	0.310213	0.139115	0.0741603	Aldoc	Aldoc_K153
RF / Old	0.180137	0.197172	0.0969552	Aldoc	Aldoc_K28
RF / Old	0.00850533	0.928825	0.315547	Aldoc	Aldoc_K330
RF / Old	2.8354	4.14052e-06	2.59888e-05	Aldoc	Aldoc_K42
RF / Old	-0.286431	5.43824e-05	0.000179058	Aldoa	Aldoa_K108
RF / Old	0.888358	3.42468e-05	0.000125524	Aldoa	Aldoa_K111
RF / Old	0.438007	0.0592631	0.0386226	Aldoa	Aldoa_K14
RF / Old	3.00234	6.61089e-08	1.20393e-06	Aldoa	Aldoa_K147
RF / Old	1.93778	1.46392e-06	1.15067e-05	Aldoa	Aldoa_K153
RF / Old	0.216482	0.341812	0.149312	Aldoa	Aldoa_K200
RF / Old	1.14593	0.0102161	0.0104437	Aldoa	Aldoa_K243
RF / Old	0.1343	0.209054	0.101371	Aldoa	Aldoa_K28
RF / Old	-0.154423	0.419209	0.173925	Aldoa	Aldoa_K294
RF / Old	0.999799	0.000474996	0.000991396	Aldoa	Aldoa_K318
RF / Old	-0.309938	0.000558378	0.0011281	Aldoa	Aldoa_K322
RF / Old	0.999799	0.000474996	0.000991396	Aldoa	Aldoa_K322
RF / Old	-0.0190966	0.731216	0.266929	Aldoa	Aldoa_K330
RF / Old	-0.0509527	0.438653	0.179807	Aldoa	Aldoa_K42
RF / Old	2.00231	7.53247e-06	4.08364e-05	Prkaca	Prkaca_K286
RF / Old	-0.000258249	0.997489	0.331855	Got1	Got1_K290
RF / Old	1.51447	0.00757617	0.00836906	Got1	Got1_K318
RF / Old	0.308424	0.26938	0.123975	Got1	Got1_K346
RF / Old	0.0141074	0.945157	0.320002	Got1	Got1_K378
RF / Old	1.73134	0.00715133	0.00804058	Got1	Got1_K60
RF / Old	-0.251028	0.232777	0.110472	Kit	Kit_K920
RF / Old	0.444874	0.210881	0.102178	Kit	Kit_K928
RF / Old	0.120937	0.616905	0.235501	Ldha	Ldha_K14
RF / Old	0.540881	0.030653	0.0235638	Ldha	Ldha_K243
RF / Old	0.112792	0.625095	0.238	Ldha	Ldha_K318
RF / Old	0.807386	0.0238138	0.0196174	Ldha	Ldha_K81
RF / Old	-0.766075	7.13082e-05	0.000219789	Gpi	Gpi1_K116
RF / Old	1.59467	4.57916e-05	0.00015431	Gpi	Gpi1_K12
RF / Old	1.95523	0.00474821	0.0058948	Gpi	Gpi1_K226
RF / Old	1.22314	0.00310511	0.00430553	Gpi	Gpi1_K234
RF / Old	-0.206476	0.0232962	0.0192966	Gpi	Gpi1_K25
RF / Old	1.95811	0.000150749	0.000388296	Gpi	Gpi1_K423
RF / Old	1.05502	0.0280805	0.0221797	Gpi	Gpi1_K438
RF / Old	0.419039	0.0368437	0.0270829	Gpi	Gpi1_K454
RF / Old	0.0573282	0.811728	0.287473	Gpi	Gpi1_K466
RF / Old	1.60417	3.62105e-05	0.000130782	Gpi	Gpi1_K73
RF / Old	-0.0399237	0.632371	0.239852	Ptprc	Ptprc_K774
RF / Old	0.895652	0.0232755	0.0192856	Me1	Me1_K476
RF / Old	0.752858	0.00270084	0.00387725	Me1	Me1_K516
RF / Old	-0.535624	1.6536e-05	7.58194e-05	Gap43	Gap43_K104
RF / Old	-0.335935	1.30355e-05	6.27744e-05	Gap43	Gap43_K125
RF / Old	-0.328904	2.01232e-05	8.76072e-05	Gap43	Gap43_K136
RF / Old	0.00653899	0.974564	0.326835	Gap43	Gap43_K153
RF / Old	-0.900762	1.87382e-05	8.39809e-05	Gap43	Gap43_K19
RF / Old	-0.275029	0.0291246	0.0226598	Gap43	Gap43_K199
RF / Old	-0.886061	0.00739895	0.008226	Gap43	Gap43_K217
RF / Old	-0.575609	6.1241e-09	1.93133e-07	Gap43	Gap43_K26
RF / Old	-0.658931	0.00632024	0.00728673	Gap43	Gap43_K30
RF / Old	-0.893643	4.30936e-05	0.000148191	Gap43	Gap43_K37
RF / Old	-0.597442	1.16038e-05	5.73756e-05	Gap43	Gap43_K67
RF / Old	-0.326116	1.16286e-05	5.73883e-05	Gap43	Gap43_K69
RF / Old	-0.428174	8.32884e-05	0.000246572	Gap43	Gap43_K80
RF / Old	0.380297	0.125844	0.0684831	Gap43	Gap43_K98
RF / Old	0.110796	0.628901	0.238956	Hsp90aa1	Hsp90aa1_K58
RF / Old	0.17325	0.810319	0.287131	Hsp90aa1	Hsp90aa1_K633
RF / Old	-0.247683	0.0426336	0.0302886	Hsp90aa1	Hsp90aa1_K74
RF / Old	0.296261	0.301198	0.135367	Hsp90aa1	Hsp90aa1_K84
RF / Old	2.23894	5.45689e-08	1.0453e-06	Apoe	Apoe_K105
RF / Old	0.447362	2.64694e-06	1.86005e-05	Apoe	Apoe_K252
RF / Old	0.492751	0.0007291	0.00137725	Apoe	Apoe_K86
RF / Old	0.505785	0.0551203	0.0366053	Sod1	Sod1_K123
RF / Old	0.211159	0.101218	0.0581022	Sod1	Sod1_K92
RF / Old	-0.0963481	0.682375	0.254085	Camk4	Camk4_K129
RF / Old	1.98814	0.000421626	0.000895175	Nefl	Nefl_K157
RF / Old	0.83136	0.00319332	0.00439437	Nefl	Nefl_K197
RF / Old	-0.0952318	0.8557	0.29817	Nefl	Nefl_K252
RF / Old	0.732044	0.00250196	0.00367617	Nefl	Nefl_K268
RF / Old	1.29158	3.38259e-05	0.000125321	Nefl	Nefl_K294
RF / Old	0.280691	0.177377	0.0892406	Nefl	Nefl_K316
RF / Old	0.920411	0.0116247	0.0113869	Nefl	Nefl_K463
RF / Old	1.04251	0.0070908	0.00798294	Nefm	Nefm_K100
RF / Old	0.786111	1.17017e-07	1.83397e-06	Nefm	Nefm_K166
RF / Old	1.25326	2.68572e-06	1.88219e-05	Nefm	Nefm_K269
RF / Old	1.43638	2.73084e-06	1.90864e-05	Nefm	Nefm_K305
RF / Old	0.6459	0.00234985	0.00348235	Nefm	Nefm_K312
RF / Old	1.67307	0.000291867	0.000666757	Nefm	Nefm_K434
RF / Old	0.825895	0.248009	0.116313	Nefm	Nefm_K450
RF / Old	1.62184	1.39803e-05	6.6336e-05	Nefm	Nefm_K465
RF / Old	0.926369	0.0829977	0.0497063	Nefm	Nefm_K484
RF / Old	-0.184308	0.52324	0.206454	Nefm	Nefm_K493
RF / Old	1.2431	5.68395e-05	0.000185824	Nefm	Nefm_K592
RF / Old	1.11253	2.91892e-05	0.000113851	Nefm	Nefm_K674
RF / Old	0.131798	0.112579	0.0631165	Nefm	Nefm_K684
RF / Old	0.526592	0.022256	0.0186663	Gnai2	Gnai2_K296
RF / Old	-0.0861083	0.732214	0.267256	Gnai2	Gnai2_K307
RF / Old	0.590926	0.00069338	0.00132919	Gnai2	Gnai2_K313
RF / Old	0.971911	0.000824708	0.00151685	Itgb1	Itgb1_K784
RF / Old	0.223756	0.477682	0.192592	Itgb1	Itgb1_K794
RF / Old	-0.506747	0.098886	0.0570038	Ncl	Ncl_K624
RF / Old	-0.0138172	0.962816	0.324156	Pgk1	Pgk1_K131
RF / Old	-0.0835765	0.269764	0.124042	Pgk1	Pgk1_K146
RF / Old	-0.25839	0.197465	0.0970255	Pgk1	Pgk1_K199
RF / Old	0.845875	0.0140107	0.0131896	Pgk1	Pgk1_K216
RF / Old	0.0219941	0.928259	0.315434	Pgk1	Pgk1_K220
RF / Old	0.115122	0.500445	0.199376	Pgk1	Pgk1_K264
RF / Old	-0.667855	0.438671	0.179807	Pgk1	Pgk1_K267
RF / Old	1.31744	0.000351521	0.00077694	Pgk1	Pgk1_K291
RF / Old	-0.0407049	0.583264	0.22472	Pgk1	Pgk1_K30
RF / Old	1.09338	0.0168794	0.0152197	Pgk1	Pgk1_K361
RF / Old	0.430516	0.0680127	0.0427207	Pgk1	Pgk1_K86
RF / Old	0.610822	0.0459677	0.0319121	Fth1	Fth1_K120
RF / Old	-0.282988	0.200185	0.0981379	H2afz;H2afv	H2az1;H2az2_K116
RF / Old	0.202629	0.727603	0.265835	Ubb;Ubc	Ubb;Ubc_K158
RF / Old	0.202629	0.727603	0.265835	Ubb;Ubc	Ubb;Ubc_K234
RF / Old	0.202629	0.727603	0.265835	Ubb;Ubc	Ubb;Ubc_K82
RF / Old	0.202629	0.727603	0.265835	Ubb;Ubc	Ubb;Ubc_K158
RF / Old	0.202629	0.727603	0.265835	Ubb;Ubc	Ubb;Ubc_K234
RF / Old	0.202629	0.727603	0.265835	Ubb;Ubc	Ubb;Ubc_K310
RF / Old	0.202629	0.727603	0.265835	Ubb;Ubc	Ubb;Ubc_K386
RF / Old	0.202629	0.727603	0.265835	Ubb;Ubc	Ubb;Ubc_K462
RF / Old	0.202629	0.727603	0.265835	Ubb;Ubc	Ubb;Ubc_K538
RF / Old	0.202629	0.727603	0.265835	Ubb;Ubc	Ubb;Ubc_K614
RF / Old	0.202629	0.727603	0.265835	Ubb;Ubc	Ubb;Ubc_K690
RF / Old	0.202629	0.727603	0.265835	Ubb;Ubc	Ubb;Ubc_K82
RF / Old	1.19359	8.9462e-05	0.000259942	Eef1a1	Eef1a1_K154
RF / Old	0.447962	9.67807e-06	4.88989e-05	Eef1a1	Eef1a1_K165
RF / Old	0.683395	0.0176638	0.0157567	Eef1a1	Eef1a1_K172
RF / Old	0.174784	0.185854	0.092658	Eef1a1	Eef1a1_K179
RF / Old	1.32967	0.012903	0.0123995	Eef1a1	Eef1a1_K219
RF / Old	1.55696	0.00064638	0.00125303	Eef1a1	Eef1a1_K244
RF / Old	1.73838	0.000622794	0.00122251	Eef1a1	Eef1a1_K273
RF / Old	2.03062	1.66501e-08	4.30571e-07	Eef1a1	Eef1a1_K395
RF / Old	0.232433	0.498261	0.198782	Eef1a1	Eef1a1_K408
RF / Old	0.330421	0.421446	0.174674	Eef1a1	Eef1a1_K439
RF / Old	0.708621	0.0248878	0.0202008	Alad	Alad_K184
RF / Old	-0.13083	0.0257617	0.0207366	Alad	Alad_K87
RF / Old	-0.0932332	0.71963	0.26434	Mapt	Mapt_K573
RF / Old	0.963426	0.000295793	0.000673345	Gstm1	Gstm1_K144
RF / Old	2.42479	0.000574896	0.00115336	Gstm1	Gstm1_K52
RF / Old	-0.0491937	0.802277	0.28522	Gstm1	Gstm1_K69
RF / Old	-1.16182	0.0511669	0.0345387	Slc3a2	Slc3a2_K10
RF / Old	-0.248514	0.0231935	0.0192423	Slc3a2	Slc3a2_K21
RF / Old	-0.401989	2.48855e-06	1.7583e-05	Slc3a2	Slc3a2_K42
RF / Old	1.02327	2.35039e-05	9.85106e-05	Slc3a2	Slc3a2_K59
RF / Old	1.13718	6.81423e-05	0.000211798	Slc3a2	Slc3a2_K64
RF / Old	0.380632	0.0271755	0.0216233	H1f0	H1f0_K12
RF / Old	-0.652571	0.363903	0.156973	H1f0	H1f0_K40
RF / Old	-0.149132	0.000573508	0.00115209	H1f0	H1f0_K59
RF / Old	-0.342044	0.000414545	0.000883041	H1f0	H1f0_K82
RF / Old	-0.260881	0.11328	0.0633963	Hsp90ab1	Hsp90ab1_K107
RF / Old	-0.103619	0.0967031	0.0560328	Hsp90ab1	Hsp90ab1_K180
RF / Old	-0.850017	0.0742547	0.0458178	Hsp90ab1	Hsp90ab1_K186
RF / Old	-0.122211	0.638586	0.241809	Hsp90ab1	Hsp90ab1_K219
RF / Old	-0.825407	4.46042e-05	0.000151373	Hsp90ab1	Hsp90ab1_K275
RF / Old	-0.991573	0.0181605	0.0160503	Hsp90ab1	Hsp90ab1_K284
RF / Old	1.63589	9.74644e-08	1.59521e-06	Hsp90ab1	Hsp90ab1_K538
RF / Old	0.534231	0.000360719	0.000792539	Hsp90ab1	Hsp90ab1_K624
RF / Old	0.139234	0.592239	0.227568	Hsp90ab1	Hsp90ab1_K64
RF / Old	0.825361	0.0154767	0.0142489	Hsp90ab1	Hsp90ab1_K72
RF / Old	-0.144912	0.0542322	0.0361921	L1cam	L1cam_K1159
RF / Old	-1.01208	0.197347	0.0970006	L1cam	L1cam_K1172
RF / Old	0.630189	0.0219236	0.0184552	Camk2a	Camk2a_K137
RF / Old	0.327977	0.220192	0.105682	Camk2a	Camk2a_K137
RF / Old	0.536756	0.0587071	0.0383486	Camk2a	Camk2a_K146
RF / Old	0.327977	0.220192	0.105682	Camk2a	Camk2a_K146
RF / Old	1.69686	0.0045519	0.00571695	Camk2a	Camk2a_K21
RF / Old	1.05324	0.0129731	0.0124465	Camk2a	Camk2a_K226
RF / Old	0.96355	0.0382464	0.027837	Camk2a	Camk2a_K245
RF / Old	0.395285	0.129701	0.0701392	Camk2a	Camk2a_K250
RF / Old	-0.00242729	0.976587	0.327155	Camk2a	Camk2a_K258
RF / Old	0.6961	9.51186e-05	0.000270601	Camk2a	Camk2a_K267
RF / Old	-0.0985668	0.628008	0.238687	Camk2a	Camk2a_K291
RF / Old	1.27263	0.000267087	0.000627327	Camk2a	Camk2a_K300
RF / Old	0.0488	0.882672	0.305159	Camk2a	Camk2a_K328
RF / Old	-0.0844757	0.805604	0.286167	Camk2a	Camk2a_K344
RF / Old	0.335437	0.105285	0.0598785	Camk2a	Camk2a_K42
RF / Old	-0.91955	0.0705238	0.0438822	Camk2a	Camk2a_K461
RF / Old	0.284589	0.00154549	0.00248491	Camk2a	Camk2a_K68
RF / Old	0.371985	0.0891129	0.0525652	Itpr1	Itpr1_K1310
RF / Old	-0.107942	0.717295	0.263858	Itpr1	Itpr1_K1317
RF / Old	-0.0931658	0.779901	0.279842	Itpr1	Itpr1_K1654
RF / Old	-0.3324	0.00721734	0.00809281	Itpr1	Itpr1_K1660
RF / Old	0.550591	0.0180703	0.0160253	Itpr1	Itpr1_K1884
RF / Old	0.473502	0.298018	0.13424	Itpr1	Itpr1_K279
RF / Old	1.41804	0.000391881	0.000841698	Itpr1	Itpr1_K427
RF / Old	-0.527496	0.0269113	0.0214593	Itpr1	Itpr1_K451
RF / Old	0.792155	0.0341131	0.02557	Itpr1	Itpr1_K462
RF / Old	1.75929	0.00154706	0.00248491	Itpr1	Itpr1_K971
RF / Old	-0.16877	0.0611056	0.0395147	Tcp1	Tcp1_K541
RF / Old	0.213799	0.0326138	0.024762	App	App_K726
RF / Old	0.16246	0.333186	0.146534	App	App_K751
RF / Old	0.0805279	0.669873	0.250561	Prkar2a	Prkar2a_K342
RF / Old	1.21676	0.0141479	0.0132945	Pfkl	Pfkl_K677
RF / Old	4.82441	1.82628e-08	4.51116e-07	Prkar1b	Prkar1b_K222
RF / Old	-0.154423	0.419209	0.173925	Prkar1b	Prkar1b_K252
RF / Old	0.846302	0.0429633	0.0304142	Prkar1b	Prkar1b_K261
RF / Old	-0.0809044	0.763052	0.27577	Rpl7a	Rpl7a_K131
RF / Old	1.03593	0.0343396	0.0257025	Rpl7a	Rpl7a_K217
RF / Old	0.131138	0.185155	0.0923454	Rpl7a	Rpl7a_K48
RF / Old	-1.16922	0.0020058	0.00306741	Scd2	Scd2_K161
RF / Old	2.3156	0.000333431	0.000742051	Scd2	Scd2_K205
RF / Old	0.39506	0.0035268	0.00475283	Scd2	Scd2_K36
RF / Old	-0.734422	0.0220839	0.0185539	Gsn	Gsn_K175
RF / Old	3.42013	1.26988e-06	1.06275e-05	Gsn	Gsn_K191
RF / Old	-0.241372	0.0936994	0.0546967	Gsn	Gsn_K366
RF / Old	-0.613938	0.000162213	0.000412471	Ncam1	Ncam1_K1083
RF / Old	-1.46022	0.00112211	0.00192681	Ncam1	Ncam1_K1092
RF / Old	-0.871108	3.36098e-05	0.000124699	Ncam1	Ncam1_K1099
RF / Old	-1.07056	2.13416e-05	9.19824e-05	Ncam1	Ncam1_K1109
RF / Old	-0.792846	0.000242944	0.000580105	Ncam1	Ncam1_K766
RF / Old	0.103996	0.61442	0.234696	Ncam1	Ncam1_K775
RF / Old	1.14367	0.0489213	0.0334419	Gpd1	Gpd1_K272
RF / Old	-0.522149	0.0824356	0.0494843	Gpd1	Gpd1_K313
RF / Old	-0.172546	0.406465	0.170873	Gpd1	Gpd1_K62
RF / Old	1.03217	0.00160551	0.00255498	Dnmt1	Dnmt1_K669
RF / Old	1.78638	2.11816e-06	1.53433e-05	Atp1b1	Atp1b1_K14
RF / Old	0.533592	0.00131193	0.0021706	Atp1b1	Atp1b1_K21
RF / Old	2.38545	0.000192355	0.000476009	Atp1b1	Atp1b1_K224
RF / Old	-3.3224	0.00466316	0.00582292	Atp1b1	Atp1b1_K7
RF / Old	0.138929	0.491137	0.196516	Atp1b1	Atp1b1_K85
RF / Old	-0.797075	0.122548	0.0672844	Atp1b1	Atp1b1_K96
RF / Old	0.221658	0.656084	0.246532	Rps16	Rps16_K4
RF / Old	-0.166443	0.389927	0.165684	Rpl7	Rpl7_K51
RF / Old	0.830807	0.00192492	0.00296476	Mdh1	Mdh1_K103
RF / Old	0.0554329	0.890597	0.306851	Mdh1	Mdh1_K118
RF / Old	0.91343	0.000262031	0.000617134	Mdh1	Mdh1_K125
RF / Old	-0.0511842	0.399916	0.168736	Mdh1	Mdh1_K205
RF / Old	0.815529	0.020844	0.017794	Mdh1	Mdh1_K214
RF / Old	1.26495	0.0223654	0.0187137	Mdh1	Mdh1_K298
RF / Old	0.327345	0.152957	0.0795071	Mdh1	Mdh1_K312
RF / Old	-3.27045	0.000442601	0.000932817	Mdh1	Mdh1_K318
RF / Old	0.15458	0.667921	0.250108	Rpsa	Rpsa_K220
RF / Old	0.128694	0.331278	0.145953	Rpsa	Rpsa_K89
RF / Old	-0.132019	0.603366	0.2311	Fgr	Fgr_K407
RF / Old	0.819153	0.0288746	0.0225316	H2-K1	H2-K1_K297
RF / Old	2.06896	0.000357228	0.000786206	Psmd3	Psmd3_K219
RF / Old	0.400501	0.00305546	0.00425265	Psmd3	Psmd3_K292
RF / Old	0.863053	0.000905664	0.00162192	Psmd3	Psmd3_K321
RF / Old	-0.461572	0.001256	0.002105	Psmd3	Psmd3_K52
RF / Old	-0.0811623	0.49678	0.198313	Anxa6	Anxa6_K135
RF / Old	-0.719135	5.96699e-06	3.45345e-05	Anxa6	Anxa6_K3
RF / Old	-0.184728	0.610941	0.233574	Anxa6	Anxa6_K377
RF / Old	-0.290997	0.00105919	0.00184573	Anxa6	Anxa6_K478
RF / Old	1.28148	0.00749771	0.00830368	Anxa6	Anxa6_K600
RF / Old	0.538424	0.0214316	0.0181236	Anxa6	Anxa6_K81
RF / Old	8.86381	5.68501e-07	5.85714e-06	Rplp0	Rplp0_K106
RF / Old	0.856604	0.0327668	0.0248198	Map1b	Map1b_K1854
RF / Old	0.47031	0.303498	0.136164	Map1b	Map1b_K1972
RF / Old	0.995413	0.00128972	0.00214292	Map1b	Map1b_K2046
RF / Old	0.379074	1.53972e-06	1.19213e-05	Map1b	Map1b_K327
RF / Old	1.17196	0.000125169	0.000335774	Map1b	Map1b_K366
RF / Old	-0.052231	0.654907	0.246233	Map1b	Map1b_K519
RF / Old	0.303538	0.166152	0.0845973	Map1b	Map1b_K531
RF / Old	-0.0582035	0.791657	0.282764	Map1b	Map1b_K841
RF / Old	0.00887806	0.937075	0.317848	Map1b	Map1b_K852
RF / Old	0.489216	0.00349856	0.00472442	Map1b	Map1b_K863
RF / Old	-0.132321	0.215923	0.104097	Map1b	Map1b_K865
RF / Old	-0.207737	0.0528868	0.035459	Map1b	Map1b_K877
RF / Old	-0.00123356	0.987584	0.329607	Glul	Glul_K11
RF / Old	0.50535	0.0585088	0.038269	Glul	Glul_K259
RF / Old	-0.215344	0.440958	0.180458	Glul	Glul_K268
RF / Old	0.135804	0.0101603	0.0104057	Glul	Glul_K291
RF / Old	0.942399	9.5079e-05	0.000270601	Glul	Glul_K91
RF / Old	1.15022	5.28287e-05	0.0001747	Glul	Glul_K95
RF / Old	0.942399	9.5079e-05	0.000270601	Glul	Glul_K95
RF / Old	0.206316	0.153232	0.079618	Cdh2	Cdh2_K756
RF / Old	0.534958	0.0276045	0.0218913	Insr	Insr_K1012
RF / Old	0.378031	0.228724	0.108928	Insr	Insr_K1037
RF / Old	1.36292	4.73061e-07	5.29583e-06	Insr	Insr_K1047
RF / Old	-0.80501	0.00311399	0.0043086	Ntrk2	Ntrk2_K524
RF / Old	0.632749	0.0349532	0.0260112	Bpgm	Bpgm_K102
RF / Old	2.46867	0.000133391	0.000351271	Bpgm	Bpgm_K170
RF / Old	-0.88566	0.0117973	0.0115167	Sptb	Sptb_K1662
RF / Old	0.0603863	0.782808	0.280613	Sptb	Sptb_K577
RF / Old	-0.229854	2.07385e-05	8.96817e-05	Nme1	Nme1_K124
RF / Old	-0.240773	0.391775	0.166181	Nme1	Nme1_K49
RF / Old	0.492472	0.00979068	0.0101315	Nme1	Nme1_K56
RF / Old	-0.140424	0.139628	0.0743619	Hist1h1c	H1f2_K17
RF / Old	3.77415	1.86771e-07	2.54205e-06	Atp6v0a2	Atp6v0a2_K172
RF / Old	0.913967	0.00434251	0.00553462	Atp6v0a2	Atp6v0a2_K92
RF / Old	-0.412705	0.154167	0.0800111	Chgb	Chgb_K116
RF / Old	-0.141411	0.549444	0.21447	Chgb	Chgb_K121
RF / Old	-0.412705	0.154167	0.0800111	Chgb	Chgb_K121
RF / Old	1.8169	0.0417342	0.0298357	Ldhb	Ldhb_K233
RF / Old	0.424752	0.0778872	0.0475039	Ldhb	Ldhb_K244
RF / Old	-0.33743	0.00158316	0.00253596	Ldhb	Ldhb_K308
RF / Old	-0.224127	0.416831	0.173607	Ldhb	Ldhb_K310
RF / Old	2.04669	6.9421e-06	3.88577e-05	Ldhb	Ldhb_K319
RF / Old	-0.292082	0.276853	0.126715	Ldhb	Ldhb_K58
RF / Old	-0.0314448	0.915045	0.312425	Ldhb	Ldhb_K7
RF / Old	0.121592	0.578215	0.223274	Ldhb	Ldhb_K77
RF / Old	0.0369088	0.865862	0.300917	Slc4a3	Slc4a3_K1067
RF / Old	0.0155832	0.877902	0.303754	Slc4a3	Slc4a3_K642
RF / Old	0.46379	0.0207488	0.0177254	Slc4a3	Slc4a3_K656
RF / Old	-0.217283	0.00792575	0.00867372	Cnp	Cnp_K101
RF / Old	-0.221117	0.0344664	0.0257676	Cnp	Cnp_K161
RF / Old	1.30392	0.000279658	0.000647363	Cnp	Cnp_K163
RF / Old	0.284797	0.0885704	0.0522571	Cnp	Cnp_K174
RF / Old	0.512238	0.00229594	0.00342011	Cnp	Cnp_K203
RF / Old	0.218886	0.205703	0.100216	Cnp	Cnp_K216
RF / Old	0.379083	4.84082e-07	5.34973e-06	Cnp	Cnp_K232
RF / Old	0.877634	0.00354232	0.00476858	Cnp	Cnp_K234
RF / Old	-0.0753181	0.56574	0.219407	Cnp	Cnp_K243
RF / Old	0.359226	0.091248	0.0535924	Cnp	Cnp_K254
RF / Old	-0.0614344	0.669906	0.250561	Cnp	Cnp_K260
RF / Old	-0.191053	0.0374671	0.0274165	Cnp	Cnp_K274
RF / Old	2.15624	0.00181706	0.00282557	Cnp	Cnp_K279
RF / Old	1.01545	0.00834247	0.00899267	Cnp	Cnp_K29
RF / Old	1.43002	0.00281805	0.00399972	Cnp	Cnp_K315
RF / Old	1.8399	0.0276053	0.0218913	Cnp	Cnp_K355
RF / Old	-0.473827	1.92884e-06	1.41303e-05	Cnp	Cnp_K370
RF / Old	-0.151857	0.0417666	0.0298357	Cnp	Cnp_K376
RF / Old	0.86631	1.44942e-05	6.81492e-05	Cnp	Cnp_K385
RF / Old	1.59541	1.97972e-05	8.64791e-05	Cnp	Cnp_K390
RF / Old	0.180573	0.334008	0.146771	Cnp	Cnp_K399
RF / Old	-0.128932	0.0290071	0.0225983	Cnp	Cnp_K401
RF / Old	-0.0465902	0.584013	0.224947	Cnp	Cnp_K63
RF / Old	-0.0674268	0.356538	0.15457	Cnp	Cnp_K73
RF / Old	-0.601067	0.028937	0.022553	Cnp	Cnp_K79
RF / Old	-0.121626	0.215242	0.103827	Cnp	Cnp_K87
RF / Old	0.688486	0.00301121	0.00421112	Kcna1	Kcna1_K129
RF / Old	0.381875	0.00504721	0.00615374	Kcna1	Kcna1_K138
RF / Old	0.152158	0.0167318	0.0151077	Kcna1	Kcna1_K147
RF / Old	-0.176044	0.495669	0.197992	Kcna1	Kcna1_K488
RF / Old	3.1614	1.88644e-05	8.43395e-05	Kcna1	Kcna1_K490
RF / Old	0.899226	0.0181816	0.016063	Kcna1	Kcna1_K53
RF / Old	0.453428	0.0509893	0.0344548	Kcna1	Kcna1_K67
RF / Old	-0.154423	0.41921	0.173925	Ass1	Ass1_K121
RF / Old	-0.0334507	0.739448	0.269212	Sptan1	Sptan1_K1057
RF / Old	-0.555586	0.00216023	0.00326116	Sptan1	Sptan1_K2052
RF / Old	0.185869	0.182571	0.0913895	Sptan1	Sptan1_K441
RF / Old	0.414341	0.0547056	0.0364118	Sptan1	Sptan1_K803
RF / Old	0.229721	0.0327612	0.0248198	Sptan1	Sptan1_K909
RF / Old	0.926641	0.000704568	0.00134665	Gapdh	Gapdh_K105
RF / Old	0.0408007	0.901244	0.309492	Gapdh	Gapdh_K137
RF / Old	0.508114	0.0491249	0.0335456	Gapdh	Gapdh_K143
RF / Old	0.293618	0.162683	0.0832901	Gapdh	Gapdh_K184
RF / Old	0.352765	0.00916871	0.00962762	Gapdh	Gapdh_K192
RF / Old	-0.264501	0.0021232	0.00321407	Gapdh	Gapdh_K213
RF / Old	0.377561	0.163778	0.083751	Gapdh	Gapdh_K225
RF / Old	-0.158144	0.420684	0.174397	Gapdh	Gapdh_K252
RF / Old	-0.112574	0.000506547	0.00104164	Gapdh	Gapdh_K261
RF / Old	0.223272	0.0465249	0.0321837	Gapdh	Gapdh_K3
RF / Old	0.758642	0.0232473	0.0192696	Gapdh	Gapdh_K59
RF / Old	0.79585	0.01966	0.0170664	Gapdh	Gapdh_K70
RF / Old	1.37282	0.0011979	0.00202867	Gapdh	Gapdh_K84
RF / Old	-0.00643101	0.978836	0.327587	Hspa2	Hspa2_K109
RF / Old	1.86781	0.000418868	0.000890784	Hspa2	Hspa2_K461
RF / Old	0.768312	0.0118208	0.0115353	Hspa2	Hspa2_K542
RF / Old	-0.293054	0.278904	0.127316	Hspa2	Hspa2_K560
RF / Old	0.140301	0.489254	0.196065	Eno1	Eno1_K193
RF / Old	-0.0212258	0.936784	0.317833	Eno1	Eno1_K202
RF / Old	-1.22747	0.0931244	0.0544348	Eno1	Eno1_K221
RF / Old	0.38439	0.0598822	0.0389181	Eno1	Eno1_K228
RF / Old	0.632535	0.017209	0.0154791	Eno1	Eno1_K262
RF / Old	-0.663107	9.26208e-05	0.000266427	Eno1	Eno1_K420
RF / Old	-0.494776	1.44705e-05	6.81492e-05	Eno1	Eno1_K60
RF / Old	-0.102787	0.723205	0.265052	Eno1	Eno1_K80
RF / Old	-0.347843	0.297811	0.134194	Eno1	Eno1_K81
RF / Old	-0.0862216	0.619668	0.236281	Eno1	Eno1_K89
RF / Old	0.14319	0.523147	0.206449	Eno2	Eno2_K120
RF / Old	0.379367	0.41943	0.173975	Eno2	Eno2_K193
RF / Old	0.199023	0.309507	0.138427	Eno2	Eno2_K228
RF / Old	0.204639	0.650473	0.245032	Eno2	Eno2_K239
RF / Old	0.560284	0.0326465	0.0247678	Eno2	Eno2_K5
RF / Old	-0.292001	0.0260269	0.0208635	Eno2	Eno2_K60
RF / Old	-0.206267	0.0304217	0.0234557	Eno2	Eno2_K64
RF / Old	-0.0769585	0.684362	0.254662	Ap2a1	Ap2a1_K117
RF / Old	-0.157415	0.000420342	0.000893184	Ap2a1	Ap2a1_K35
RF / Old	-0.353693	0.319558	0.142111	Ap2a1	Ap2a1_K620
RF / Old	-0.315031	0.332367	0.146248	Ap2a1	Ap2a1_K880
RF / Old	2.20035	2.59269e-05	0.000104069	Ap2a2	Ap2a2_K305
RF / Old	-0.0578837	0.790596	0.282504	Ap2a2	Ap2a2_K619
RF / Old	-0.667389	0.0214563	0.0181386	Ap2a2	Ap2a2_K631
RF / Old	1.15017	0.00114702	0.00196436	Selenbp1	Selenbp1_K93
RF / Old	1.0934	2.89237e-05	0.000113328	Hk1	Hk1_K203
RF / Old	0.39586	0.0561689	0.0371206	Hk1	Hk1_K243
RF / Old	-0.00214322	0.980025	0.327901	Hk1	Hk1_K389
RF / Old	0.00211786	0.992052	0.330488	Hk1	Hk1_K402
RF / Old	0.683054	0.156975	0.0810904	Hk1	Hk1_K409
RF / Old	0.970788	0.000820002	0.00151142	Hk1	Hk1_K544
RF / Old	6.4774	2.50763e-07	3.21027e-06	Hk1	Hk1_K566
RF / Old	0.538705	0.0200722	0.0173311	Hk1	Hk1_K819
RF / Old	0.505609	0.157949	0.0814631	Hk1	Hk1_K833
RF / Old	-0.334367	0.0892829	0.0526415	Hk1	Hk1_K884
RF / Old	3.05897	2.00015e-06	1.46113e-05	Hk1	Hk1_K900
RF / Old	1.13049	0.00974113	0.0100964	Hk1	Hk1_K941
RF / Old	0.276185	0.00356764	0.00478771	Ppia	Ppia_K125
RF / Old	0.658301	0.000125097	0.000335774	Ppia	Ppia_K133
RF / Old	0.740411	0.0104148	0.0105802	Ppia	Ppia_K28
RF / Old	3.90747	8.64517e-06	4.52559e-05	Ppia	Ppia_K31
RF / Old	0.517444	0.0279886	0.0221409	Ppia	Ppia_K44
RF / Old	0.451241	0.245963	0.115689	Ppia	Ppia_K49
RF / Old	2.49251	2.9039e-07	3.57595e-06	Ppia	Ppia_K82
RF / Old	-0.106365	0.135759	0.0727162	Tpi1	Tpi1_K192
RF / Old	0.577469	0.0822546	0.0494102	Tpi1	Tpi1_K199
RF / Old	-0.0310373	0.798406	0.284372	Tpi1	Tpi1_K206
RF / Old	0.550194	0.0241542	0.0197855	Tpi1	Tpi1_K225
RF / Old	0.904125	0.00555055	0.00660245	Tpi1	Tpi1_K238
RF / Old	1.84497	0.000139513	0.000365533	Tpi1	Tpi1_K244
RF / Old	-0.568715	0.403403	0.169902	Tpi1	Tpi1_K288
RF / Old	-0.018225	0.943984	0.319856	Slc2a1	Slc2a1_K245
RF / Old	1.31098	0.000735176	0.00138335	Slc2a1	Slc2a1_K477
RF / Old	0.405684	4.09998e-06	2.57969e-05	Hspa1b;Hspa1a	Hspa1b;Hspa1a_K108
RF / Old	-0.139074	0.653342	0.245823	Hspa1b;Hspa1a	Hspa1b;Hspa1a_K512
RF / Old	0.071805	0.763493	0.27577	Pcna	Pcna_K164
RF / Old	-0.0369705	0.780826	0.280097	Ptpra	Ptpra_K172
RF / Old	0.0272128	0.92576	0.314961	Bsg	Bsg_K354
RF / Old	0.666651	0.0697411	0.0434999	Cfl1	Cfl1_K112
RF / Old	-0.0311654	0.899402	0.309161	Cfl1	Cfl1_K121
RF / Old	-0.0739446	0.265027	0.12264	Cfl1	Cfl1_K144
RF / Old	0.383722	0.0951152	0.0553358	Cfl1	Cfl1_K19
RF / Old	0.178598	0.42242	0.174864	Cfl1	Cfl1_K44
RF / Old	-0.551851	0.000111723	0.000306378	Cfl1	Cfl1_K45
RF / Old	3.07722	1.77105e-06	1.33138e-05	Cfl1	Cfl1_K53
RF / Old	-0.144781	0.778426	0.279662	Cfl1	Cfl1_K73
RF / Old	-0.409819	0.000959424	0.00170169	Cfl1	Cfl1_K92
RF / Old	-1.00751	0.368381	0.158302	Gnao1	Gnao1_K101
RF / Old	-0.246928	0.00504417	0.00615293	Gnao1	Gnao1_K105
RF / Old	-1.00751	0.368381	0.158302	Gnao1	Gnao1_K105
RF / Old	0.526071	0.101735	0.0583457	Gnao1	Gnao1_K154
RF / Old	0.739294	0.00018141	0.000453261	Gnao1	Gnao1_K193
RF / Old	-0.467038	9.52249e-08	1.56848e-06	Gnao1	Gnao1_K24
RF / Old	-0.366816	0.16196	0.0830842	Gnao1	Gnao1_K24
RF / Old	0.480645	0.00797878	0.00871497	Gnao1	Gnao1_K272
RF / Old	-0.352029	6.57176e-07	6.51133e-06	Gnao1	Gnao1_K32
RF / Old	-0.366816	0.16196	0.0830842	Gnao1	Gnao1_K32
RF / Old	0.560928	0.0352883	0.0262077	Gnao1	Gnao1_K35
RF / Old	0.201493	0.0945242	0.0550663	Gnao1	Gnao1_K54
RF / Old	-0.106629	0.341137	0.149118	Gnao1	Gnao1_K67
RF / Old	0.687943	0.0848904	0.0505822	Gnao1	Gnao1_K67
RF / Old	0.681286	0.0961234	0.0557844	Gnao1	Gnao1_K70
RF / Old	0.687943	0.0848904	0.0505822	Gnao1	Gnao1_K70
RF / Old	-0.231822	0.00255568	0.00373179	Gnao1	Gnao1_K98
RF / Old	0.374856	0.00536367	0.00644706	Fasn	Fasn_K1071
RF / Old	0.247319	0.383381	0.163367	Fasn	Fasn_K1152
RF / Old	-0.439284	0.193041	0.0953407	Fasn	Fasn_K1159
RF / Old	0.770977	0.0310434	0.0237791	Fasn	Fasn_K1826
RF / Old	0.69509	0.0499127	0.0339758	Fasn	Fasn_K1844
RF / Old	0.616211	0.0122679	0.0119132	Fasn	Fasn_K2384
RF / Old	0.315176	0.159043	0.0817989	Fasn	Fasn_K528
RF / Old	0.43515	0.0174471	0.0156118	Fasn	Fasn_K673
RF / Old	0.409883	0.120305	0.0662779	Fasn	Fasn_K993
RF / Old	0.20336	0.0418522	0.0298482	Gstp1	Gstp1_K103
RF / Old	0.0411629	0.739649	0.269247	Gstp1	Gstp1_K121
RF / Old	0.465553	0.0640242	0.0409312	Gstp1	Gstp1_K128
RF / Old	2.23374	0.0105926	0.0106607	Gstp1	Gstp1_K30
RF / Old	0.114622	0.110187	0.0620754	Gstp1	Gstp1_K82
RF / Old	-1.15722	0.000958602	0.0017014	Nefh	Nefh_K303
RF / Old	1.92107	2.16097e-07	2.85115e-06	Nefh	Nefh_K402
RF / Old	0.713235	0.0451392	0.0315717	Nefh	Nefh_K435
RF / Old	0.507502	2.54317e-05	0.000102921	Nefh	Nefh_K450
RF / Old	-0.429369	0.133969	0.0719811	Rpl13a	Rpl13a_K114
RF / Old	0.257638	0.187455	0.0932051	Rpl13a	Rpl13a_K125
RF / Old	1.10301	0.00082392	0.00151682	Rpl13a	Rpl13a_K159
RF / Old	-0.353809	0.427102	0.176323	Tmsb4x	Tmsb4x_K38
RF / Old	0.865224	0.00804396	0.0087586	Vim	Vim_K104
RF / Old	-0.185369	0.0222151	0.018646	Vim	Vim_K168
RF / Old	-0.0986986	0.397562	0.16788	Vim	Vim_K188
RF / Old	-0.0267783	0.89471	0.308003	Vim	Vim_K223
RF / Old	2.03169	1.72915e-05	7.83115e-05	Vim	Vim_K334
RF / Old	-0.134699	0.381358	0.16263	Vim	Vim_K402
RF / Old	-0.201469	0.361281	0.15605	Vim	Vim_K439
RF / Old	-0.604481	0.0413878	0.0296315	Vim	Vim_K445
RF / Old	-0.561405	0.243006	0.114569	Map2	Map2_K920
RF / Old	-0.471041	0.0223765	0.0187146	Prkca	Prkca_K172
RF / Old	-0.967283	0.100318	0.0576364	Prkca	Prkca_K197
RF / Old	2.04368	0.00347781	0.00470378	Prkca	Prkca_K628
RF / Old	0.768446	7.26454e-06	3.9801e-05	Mag	Mag_K539
RF / Old	0.37678	0.0045073	0.00568302	Mag	Mag_K540
RF / Old	0.768446	7.26454e-06	3.9801e-05	Mag	Mag_K540
RF / Old	0.145925	0.535284	0.210148	Mag	Mag_K570
RF / Old	0.996516	0.00750108	0.00830385	Mag	Mag_K604
RF / Old	0.57898	0.0538724	0.0360171	Evi2a	Evi2a_K192
RF / Old	0.264686	0.540922	0.211751	Tpm3	Tpm3_K206
RF / Old	-0.417711	3.64172e-11	3.36339e-09	Gna11	Gna11_K102
RF / Old	-0.387051	0.000975802	0.00172043	Gna11	Gna11_K107
RF / Old	0.356347	0.147774	0.0773572	Gna11	Gna11_K27
RF / Old	1.29819	0.000233528	0.000559688	Gna11	Gna11_K72
RF / Old	-0.116987	0.136867	0.0731276	Gnaq	Gnaq_K102
RF / Old	-0.337241	0.123752	0.0677678	Gnaq	Gnaq_K107
RF / Old	0.635063	0.0650626	0.0413802	Gnaq	Gnaq_K120
RF / Old	1.37896	0.000562545	0.00113563	Gnaq	Gnaq_K158
RF / Old	-0.233357	0.443475	0.18123	Gnaq	Gnaq_K252
RF / Old	-0.356222	0.450691	0.183628	Gnaq	Gnaq_K345
RF / Old	1.31814	0.00301371	0.00421112	Gnaq	Gnaq_K52
RF / Old	0.0516375	0.690866	0.256417	Gnaq	Gnaq_K72
RF / Old	0.609667	0.0104052	0.0105802	Abcb1a	Abcb1a_K1216
RF / Old	1.07591	1.49857e-05	6.95745e-05	Abcb1a	Abcb1a_K414
RF / Old	0.339141	0.110204	0.0620754	Abcb1a	Abcb1a_K511
RF / Old	0.545771	0.208635	0.101244	Hist1h2ab;Hist3h2a;Hist1h2af;Hist1h2ah	NA;H2aw;H2ac10;H2ac12_K119
RF / Old	0.476244	0.144877	0.0762726	Hist1h2ab;Hist3h2a;Hist1h2af;Hist1h2ah	NA;H2aw;H2ac10;H2ac12_K119
RF / Old	0.476244	0.144877	0.0762726	Hist1h2ab;Hist3h2a;Hist1h2af;Hist1h2ah	NA;H2aw;H2ac10;H2ac12_K120
RF / Old	0.502639	0.00536507	0.00644706	Hist1h2ab;Hist3h2a;Hist1h2af;Hist1h2ah	NA;H2aw;H2ac10;H2ac12_K96
RF / Old	0.838342	0.00385955	0.00507989	Ap1g1	Ap1g1_K362
RF / Old	2.11709	0.00539015	0.00645856	Eif3a	Eif3a_K420
RF / Old	-0.462054	0.000635499	0.0012403	Eif3a	Eif3a_K775
RF / Old	-0.655296	0.0706536	0.0439287	Gja1	Gja1_K114
RF / Old	0.247471	0.286529	0.129971	Gja1	Gja1_K128
RF / Old	0.518318	0.00132413	0.00218939	Gja1	Gja1_K13
RF / Old	0.0842757	0.269224	0.123937	Gja1	Gja1_K144
RF / Old	-0.258672	0.000623073	0.00122251	Gja1	Gja1_K258
RF / Old	-2.10235	0.0337734	0.0253963	Gja1	Gja1_K264
RF / Old	0.25281	0.18969	0.0940629	Gja1	Gja1_K303
RF / Old	-1.12695	0.0312248	0.0239039	Gja1	Gja1_K346
RF / Old	0.424157	0.257059	0.119539	Gria1	Gria1_K358
RF / Old	1.07913	6.04427e-05	0.000193925	Gria2	Gria2_K850
RF / Old	0.613745	0.0686968	0.0430353	Gria2	Gria2_K870
RF / Old	0.424162	0.0492255	0.0335876	Gria2	Gria2_K882
RF / Old	-0.0212303	0.833324	0.292955	Cryab	Cryab_K103
RF / Old	0.293541	0.000127231	0.000339896	Cryab	Cryab_K166
RF / Old	1.22451	0.000261817	0.000617134	Cryab	Cryab_K82
RF / Old	0.0692814	0.514892	0.203938	Cryab	Cryab_K90
RF / Old	0.113779	0.285929	0.129767	Cryab	Cryab_K92
RF / Old	1.13628	0.000140966	0.000368966	Cat	Cat_K243
RF / Old	0.927622	0.0204085	0.0175441	Lta4h	Lta4h_K73
RF / Old	0.52284	0.0198187	0.0171695	Impdh2	Impdh2_K195
RF / Old	0.543341	0.143443	0.0757801	Impdh2	Impdh2_K208
RF / Old	-0.130304	0.671247	0.250898	Impdh2	Impdh2_K450
RF / Old	1.91086	8.9782e-07	8.08977e-06	Aldh1a1	Aldh1a1_K91
RF / Old	0.546234	0.000498388	0.00102778	Rps2	Rps2_K275
RF / Old	0.715824	3.15725e-05	0.000120245	Rps2	Rps2_K58
RF / Old	2.46209	2.41229e-05	9.96516e-05	Rps2	Rps2_K65
RF / Old	-0.562541	0.00723608	0.00810767	Lyn	Lyn_K20
RF / Old	0.171376	0.0720491	0.044659	Ezr	Ezr_K79
RF / Old	0.359522	0.155312	0.0804399	Msn	Msn_K139
RF / Old	-1.39441	0.00564701	0.00667726	Msn	Msn_K162
RF / Old	0.773885	0.0273991	0.0217678	Msn	Msn_K79
RF / Old	1.30102	8.04168e-05	0.000240414	Msn	Msn_K83
RF / Old	-0.0688071	0.538712	0.210949	Rdx	Rdx_K162
RF / Old	2.30668	2.92827e-07	3.58156e-06	Rdx	Rdx_K263
RF / Old	0.529908	0.0607335	0.039333	Rdx	Rdx_K458
RF / Old	1.81169	0.00183107	0.00284565	Rdx	Rdx_K526
RF / Old	1.11122	0.000329309	0.000734765	Rdx	Rdx_K79
RF / Old	2.3677	0.00355055	0.00477232	Rdx	Rdx_K83
RF / Old	2.15923	5.80905e-05	0.000188248	Gabra2	Gabra2_K389
RF / Old	-0.942705	7.15718e-08	1.25908e-06	Ptma	Ptma_K103
RF / Old	-0.897647	0.177842	0.0894155	Ptma	Ptma_K15
RF / Old	-0.833627	0.0269876	0.0215002	Marcks	Marcks_K11
RF / Old	-1.05326	9.43518e-05	0.000270503	Marcks	Marcks_K169
RF / Old	-0.365798	0.01928	0.0168326	Marcks	Marcks_K85
RF / Old	0.0821274	0.465219	0.188685	Fkbp1a	Fkbp1a_K35
RF / Old	-0.0223559	0.910713	0.311687	Fkbp1a	Fkbp1a_K53
RF / Old	0.838097	0.000406306	0.0008674	Gna13	Gna13_K121
RF / Old	0.393871	0.0711002	0.0441665	Gna13	Gna13_K214
RF / Old	0.129947	0.511219	0.202825	Gna13	Gna13_K363
RF / Old	0.920163	0.00580498	0.0068266	Gna13	Gna13_K50
RF / Old	0.65323	0.0332013	0.0250609	Gna13	Gna13_K61
RF / Old	0.467679	0.00272172	0.0038929	Rpl3	Rpl3_K286
RF / Old	0.00526919	0.969361	0.3257	Rpl3	Rpl3_K294
RF / Old	0.0644607	0.271464	0.124711	Rpl3	Rpl3_K300
RF / Old	-0.0943739	0.120336	0.0662811	H2afx	H2ax_K128
RF / Old	-0.323149	0.164995	0.0841718	Rasgrf1	Rasgrf1_K196
RF / Old	1.21691	1.92345e-05	8.49651e-05	Rasgrf1	Rasgrf1_K21
RF / Old	0.528448	9.94997e-06	4.98655e-05	Gjb1	Gjb1_K121
RF / Old	-0.130569	0.167378	0.0851546	Gjb1	Gjb1_K244
RF / Old	4.27483	4.20857e-07	4.83705e-06	Gjb1	Gjb1_K250
RF / Old	0.447157	0.141359	0.0750481	Gjb1	Gjb1_K260
RF / Old	-0.0584382	0.487605	0.195647	Gjb1	Gjb1_K276
RF / Old	-0.856009	0.347428	0.151382	Gja4	Gja4_K119
RF / Old	0.470254	0.0795729	0.0482588	Aco1	Aco1_K464
RF / Old	0.30093	0.000206961	0.000505862	Aco1	Aco1_K79
RF / Old	-0.330812	0.10925	0.0616994	Adh5	Adh5_K18
RF / Old	0.367182	0.0820519	0.0493571	Adh5	Adh5_K226
RF / Old	1.65185	1.85044e-06	1.37903e-05	Adh5	Adh5_K233
RF / Old	1.17933	0.000247775	0.00059013	Adh5	Adh5_K31
RF / Old	0.983777	0.00855707	0.00914782	Adh5	Adh5_K84
RF / Old	0.268105	0.248442	0.116453	Slc6a9	Slc6a9_K673
RF / Old	2.12792	9.13811e-06	4.72427e-05	Camk2b	Camk2b_K147
RF / Old	1.41512	0.00429949	0.00549061	Camk2b	Camk2b_K22
RF / Old	2.29382	2.37253e-05	9.87981e-05	Camk2b	Camk2b_K246
RF / Old	0.452427	0.0685767	0.0429705	Camk2b	Camk2b_K259
RF / Old	0.936076	0.00340391	0.00463046	Camk2b	Camk2b_K268
RF / Old	1.13097	0.00134054	0.00220462	Camk2b	Camk2b_K408
RF / Old	0.971715	0.0158812	0.0144608	Camk2b	Camk2b_K469
RF / Old	0.846413	0.000638034	0.00124337	Camk2b	Camk2b_K69
RF / Old	0.810774	0.00938236	0.00978732	Nap1l1	Nap1l1_K105
RF / Old	-0.0744268	0.707365	0.260985	Nap1l1	Nap1l1_K116
RF / Old	-0.547689	0.0354633	0.0262548	Nap1l1	Nap1l1_K135
RF / Old	0.458776	0.0338	0.025409	Atxn10	Atxn10_K262
RF / Old	0.263551	0.479953	0.193417	Atxn10	Atxn10_K288
RF / Old	0.554822	0.0237409	0.0195788	Atxn10	Atxn10_K34
RF / Old	0.156036	0.276993	0.126735	Atxn10	Atxn10_K345
RF / Old	-0.277697	0.000471716	0.000986141	Nckap1	Nckap1_K12
RF / Old	0.0996829	0.375348	0.16081	Nckap1	Nckap1_K16
RF / Old	1.84449	0.00220538	0.00330807	Nckap1	Nckap1_K351
RF / Old	-0.0159642	0.850721	0.297087	Sept4	Septin4_K198
RF / Old	2.23238	0.00232165	0.00344848	Sept4	Septin4_K290
RF / Old	0.378345	0.0348899	0.0259791	Sept4	Septin4_K339
RF / Old	-1.1161	0.124024	0.0678929	Sept4	Septin4_K396
RF / Old	-0.595241	0.320978	0.14262	Sept4	Septin4_K451
RF / Old	-0.413826	0.16012	0.0822711	Napb	Napb_K19
RF / Old	1.53296	0.00494876	0.00606959	Napb	Napb_K22
RF / Old	1.38582	0.0260044	0.0208519	Napb	Napb_K227
RF / Old	0.342744	0.124914	0.0682691	Napb	Napb_K246
RF / Old	1.88689	0.00968727	0.0100527	Napb	Napb_K264
RF / Old	0.715474	0.00127267	0.00212057	Napb	Napb_K6
RF / Old	0.288427	0.0342751	0.0256691	Napb	Napb_K93
RF / Old	2.74163	0.00012236	0.000329608	Kif5c	Kif5c_K227
RF / Old	0.510146	0.253381	0.118275	Kif5c	Kif5c_K241
RF / Old	-1.76783	0.0168013	0.0151598	Kif5c	Kif5c_K385
RF / Old	1.53215	0.000910916	0.00162794	Kif5c	Kif5c_K413
RF / Old	0.228064	0.148357	0.0775675	Kif5c	Kif5c_K415
RF / Old	0.0635711	0.777833	0.279566	Kif2a	Kif2a_K451
RF / Old	-0.678325	0.0578928	0.0379626	Pabpc1	Pabpc1_K188
RF / Old	1.26387	0.000733944	0.00138236	Pabpc1	Pabpc1_K312
RF / Old	-0.0218844	0.927662	0.315276	Gnb4	Gnb4_K23
RF / Old	0.101873	0.548469	0.214154	Nedd8	Nedd8_K11
RF / Old	0.467872	0.0543872	0.0362581	Nedd8	Nedd8_K22
RF / Old	2.46217	7.35809e-08	1.27705e-06	Nedd8	Nedd8_K33
RF / Old	-0.0571364	0.0285237	0.0224475	Nedd8	Nedd8_K48
RF / Old	-0.458066	1.72028e-07	2.37895e-06	Nedd8	Nedd8_K54
RF / Old	0.236849	0.723197	0.265052	Nedd8	Nedd8_K6
RF / Old	-1.24316	0.0286936	0.02248	Fkbp4	Fkbp4_K28
RF / Old	0.429043	1.45986e-05	6.85152e-05	Slc6a1	Slc6a1_K26
RF / Old	0.214356	0.034374	0.0257208	Slc6a1	Slc6a1_K26
RF / Old	0.512236	0.0827414	0.0495873	Slc6a1	Slc6a1_K28
RF / Old	-0.350157	9.96386e-07	8.78104e-06	Slc6a1	Slc6a1_K33
RF / Old	1.40523	0.000977681	0.00172043	Slc6a1	Slc6a1_K36
RF / Old	0.612684	7.24796e-05	0.000222076	Slc6a1	Slc6a1_K37
RF / Old	1.40523	0.000977681	0.00172043	Slc6a1	Slc6a1_K37
RF / Old	0.360975	0.169701	0.0860486	Slc6a1	Slc6a1_K595
RF / Old	-0.0578647	0.688915	0.255921	Slc6a1	Slc6a1_K7
RF / Old	0.171101	0.0944245	0.0550207	Slc6a1	Slc6a1_K7
RF / Old	-0.487245	0.00348354	0.00470679	Slc6a11	Slc6a11_K13
RF / Old	-0.304498	0.470239	0.190333	Slc6a11	Slc6a11_K581
RF / Old	-0.161059	0.0766195	0.0469299	Slc6a11	Slc6a11_K590
RF / Old	-0.426302	0.000831193	0.00152647	Slc6a11	Slc6a11_K610
RF / Old	-0.685825	5.53514e-06	3.26801e-05	Slc6a11	Slc6a11_K612
RF / Old	-0.34961	0.000667598	0.0012873	Slc6a11	Slc6a11_K623
RF / Old	0.179666	0.129097	0.0698566	Dbi	Dbi_K51
RF / Old	1.41817	1.88675e-10	1.28398e-08	Dbi	Dbi_K77
RF / Old	0.449835	0.0413567	0.0296223	Dbi	Dbi_K8
RF / Old	-0.950654	0.156971	0.0810904	Map2k1	Map2k1_K104
RF / Old	2.27778	0.000113672	0.000310855	Map2k1	Map2k1_K168
RF / Old	1.46797	1.1946e-05	5.87306e-05	Slc2a3	Slc2a3_K217
RF / Old	-0.389528	0.162059	0.083114	Slc2a3	Slc2a3_K243
RF / Old	-0.195131	0.209755	0.101657	Slc2a3	Slc2a3_K473
RF / Old	-0.778271	0.00557173	0.0066094	Slc2a3	Slc2a3_K487
RF / Old	2.2156	0.00171731	0.0026974	Ssb	Ssb_K340
RF / Old	2.07967	6.90858e-06	3.8754e-05	Pvalb	Pvalb_K46
RF / Old	-0.816809	0.000899447	0.00161414	Kras	Kras_K128
RF / Old	-0.139648	0.286934	0.130109	Kif1a	Kif1a_K1038
RF / Old	0.990064	0.0348809	0.0259791	Kif1a	Kif1a_K373
RF / Old	0.415847	0.126801	0.068897	Kif1a	Kif1a_K876
RF / Old	-0.245129	0.217087	0.104541	Rab6a	Rab6a_K127
RF / Old	0.0713094	0.652683	0.245718	Rab6a	Rab6a_K146
RF / Old	0.28019	0.592894	0.227785	Rab6a	Rab6a_K164
RF / Old	-0.490583	0.152565	0.0793352	Rab6a	Rab6a_K26
RF / Old	-0.596033	0.0594058	0.0386766	Rab21	Rab21_K113
RF / Old	0.281471	0.0241333	0.0197746	Rab21	Rab21_K155
RF / Old	1.12934	0.00443315	0.00561144	Grin2a	Grin2a_K1352
RF / Old	0.8035	0.0139708	0.0131664	Grin2a	Grin2a_K938
RF / Old	-0.227506	0.489194	0.196065	Grin1	Grin1_K892
RF / Old	-0.326791	0.00140669	0.00229653	Grin1	Grin1_K913
RF / Old	-0.991218	0.065615	0.0416905	Canx	Canx_K145
RF / Old	-0.0642003	0.73777	0.268752	Canx	Canx_K171
RF / Old	1.88862	0.000365705	0.000798745	Prdx1	Prdx1_K136
RF / Old	0.36385	0.0975115	0.0564243	Prdx1	Prdx1_K27
RF / Old	1.23822	0.0107646	0.0107688	Prdx1	Prdx1_K35
RF / Old	1.05945	0.00133276	0.00219884	Prdx1	Prdx1_K93
RF / Old	-0.54022	0.0672386	0.0423682	Cd81	Cd81_K144
RF / Old	-1.15235	9.26038e-09	2.66082e-07	Gpm6a	Gpm6a_K250
RF / Old	0.231646	0.332817	0.146422	Gpm6a	Gpm6a_K250
RF / Old	0.0381849	0.815216	0.288156	Gpm6a	Gpm6a_K255
RF / Old	-0.455855	1.21459e-05	5.92707e-05	Gpm6a	Gpm6a_K257
RF / Old	0.00286752	0.988567	0.32982	Gpm6a	Gpm6a_K257
RF / Old	1.48464	0.0137635	0.0130328	Gpm6b	Gpm6b_K164
RF / Old	0.0432562	0.86132	0.29962	Gpm6b	Gpm6b_K2
RF / Old	-1.07124	5.95661e-06	3.45345e-05	Gpm6b	Gpm6b_K298
RF / Old	-0.591034	6.02322e-10	3.24501e-08	Gpm6b	Gpm6b_K306
RF / Old	-0.612369	1.10761e-07	1.77905e-06	Gpm6b	Gpm6b_K308
RF / Old	-1.12975	1.21491e-05	5.92707e-05	Gpm6b	Gpm6b_K321
RF / Old	0.201	0.274366	0.125711	Flt1	Flt1_K820
RF / Old	-0.331998	0.0106161	0.0106739	Flt1	Flt1_K955
RF / Old	0.113049	0.56824	0.220178	Rpl18	Rpl18_K49
RF / Old	0.0988136	0.297521	0.134087	Rpl18	Rpl18_K78
RF / Old	0.0185544	0.968226	0.325511	Sar1a	Sar1a_K146
RF / Old	0.37188	0.247261	0.116047	Bmpr1a	Bmpr1a_K232
RF / Old	0.100472	0.789473	0.282239	Dnm1	Dnm1_K191
RF / Old	0.344227	0.0874044	0.0517344	Dnm1	Dnm1_K257
RF / Old	1.60454	0.00985554	0.0101824	Dnm1	Dnm1_K309
RF / Old	0.0116502	0.960702	0.323739	Dnm1	Dnm1_K315
RF / Old	-0.0932331	0.71963	0.26434	Dnm1	Dnm1_K327
RF / Old	1.48001	0.000589643	0.00117474	Dnm1	Dnm1_K342
RF / Old	1.14982	0.000579438	0.00116157	Dnm1	Dnm1_K382
RF / Old	0.170251	0.0358961	0.0264994	Dnm1	Dnm1_K393
RF / Old	0.423747	0.0355852	0.0263149	Dnm1	Dnm1_K510
RF / Old	0.578689	0.0494597	0.033703	Dnm2	Dnm2_K191
RF / Old	0.540994	0.0477256	0.0328153	Dnm2	Dnm2_K223
RF / Old	1.60229	1.11518e-05	5.53524e-05	Tkt	Tkt_K102
RF / Old	-0.318802	0.383401	0.163367	Tkt	Tkt_K16
RF / Old	-0.44467	0.0485532	0.0332517	Tkt	Tkt_K204
RF / Old	0.983251	0.012482	0.0120667	Tkt	Tkt_K241
RF / Old	2.68878	1.59523e-12	3.43773e-10	Tkt	Tkt_K254
RF / Old	1.88795	4.75577e-07	5.30104e-06	Tkt	Tkt_K260
RF / Old	1.25051	0.00125356	0.00210363	Tkt	Tkt_K281
RF / Old	1.44175	1.44464e-06	1.14246e-05	Tkt	Tkt_K283
RF / Old	-0.0872512	0.700823	0.258941	Tkt	Tkt_K310
RF / Old	0.174059	0.027495	0.0218306	Tkt	Tkt_K319
RF / Old	0.0158049	0.948578	0.320615	Tkt	Tkt_K352
RF / Old	0.260873	0.186808	0.0929762	Tkt	Tkt_K499
RF / Old	1.01978	0.0342099	0.0256351	Tkt	Tkt_K538
RF / Old	1.95399	1.243e-05	6.03075e-05	Tkt	Tkt_K543
RF / Old	-0.448423	0.111709	0.0627179	Tkt	Tkt_K597
RF / Old	0.343316	0.0388494	0.0281492	Vps26a	Vps26a_K242
RF / Old	3.97916	9.14918e-09	2.66082e-07	Abca1	Abca1_K2019
RF / Old	0.446225	0.00896495	0.0094936	Abca1	Abca1_K2023
RF / Old	3.97916	9.14918e-09	2.66082e-07	Abca1	Abca1_K2023
RF / Old	1.08137	5.77657e-05	0.000187666	Abca2	Abca2_K1340
RF / Old	-0.396599	0.000639225	0.00124476	Abca2	Abca2_K2026
RF / Old	-0.351914	0.00016685	0.00042013	Eps15	Eps15_K795
RF / Old	0.0661824	0.83477	0.293315	Eps15	Eps15_K803
RF / Old	0.29396	0.194074	0.0956866	Eps15	Eps15_K820
RF / Old	0.648117	0.0377454	0.027589	Pura	Pura_K86
RF / Old	0.0119943	0.909099	0.311299	Lifr	Lifr_K799
RF / Old	0.832881	0.00107212	0.0018645	Htt	Htt_K1218
RF / Old	0.599647	0.00566221	0.00668943	Htt	Htt_K1242
RF / Old	-0.567606	0.00108446	0.00187586	Cct8	Cct8_K235
RF / Old	1.58573	5.74572e-05	0.000186898	Cct8	Cct8_K367
RF / Old	0.367828	0.183019	0.0915451	Cct8	Cct8_K400
RF / Old	-0.154423	0.41921	0.173925	Cct8	Cct8_K440
RF / Old	0.175009	0.407385	0.170995	Cct8	Cct8_K534
RF / Old	0.729304	0.0211271	0.017966	Cct8	Cct8_K62
RF / Old	0.782535	0.0216353	0.0182482	Cct8	Cct8_K7
RF / Old	-0.516706	2.3291e-07	3.02666e-06	Slc1a2	Slc1a2_K12
RF / Old	-1.50419	1.26981e-07	1.8981e-06	Slc1a2	Slc1a2_K29
RF / Old	-0.117362	0.503649	0.200404	Slc1a2	Slc1a2_K382
RF / Old	0.900261	0.024344	0.0198968	Slc1a2	Slc1a2_K497
RF / Old	-0.864218	3.48716e-11	3.33993e-09	Slc1a2	Slc1a2_K517
RF / Old	0.57409	0.00122078	0.0020553	Slc1a2	Slc1a2_K517
RF / Old	-0.757844	9.23817e-06	4.74211e-05	Slc1a2	Slc1a2_K525
RF / Old	0.57409	0.00122078	0.0020553	Slc1a2	Slc1a2_K525
RF / Old	-0.628117	0.00029079	0.000664883	Slc1a2	Slc1a2_K569
RF / Old	-0.0595891	0.53865	0.210949	Hist1h1e	H1f4_K17
RF / Old	-0.153026	0.135237	0.0724816	Hist1h1e	H1f4_K34
RF / Old	0.39605	0.277778	0.126937	Hist1h1e	H1f4_K46
RF / Old	0.827843	0.00228917	0.00341396	Hist1h1a	H1f1_K17
RF / Old	0.260442	0.21704	0.104538	Hist1h1b	H1f5_K17
RF / Old	0.278442	0.51945	0.205366	Hist1h1d	H1f3_K107
RF / Old	-0.198375	0.0920178	0.0539587	Hist1h1d	H1f3_K17
RF / Old	-0.206199	0.0449481	0.0315258	Hist1h1d	H1f3_K35
RF / Old	0.318253	0.393161	0.16662	Hist1h1d	H1f3_K47
RF / Old	-0.0209262	0.795404	0.283712	Hist1h1d	H1f3_K65
RF / Old	-0.305143	0.000637962	0.00124337	Hist1h1d	H1f3_K76
RF / Old	-8.76407e-06	0.999935	0.332412	Hist1h1d	H1f3_K98
RF / Old	-0.112465	0.361581	0.156154	Sdc2	Sdc2_K175
RF / Old	0.615682	0.000849473	0.00154591	Syt1	Syt1_K104
RF / Old	-0.795761	1.97238e-08	4.81186e-07	Syt1	Syt1_K119
RF / Old	-0.380625	0.6082	0.232767	Syt1	Syt1_K133
RF / Old	0.291114	0.00460489	0.00576671	Syt1	Syt1_K189
RF / Old	0.431055	0.121873	0.0669423	Syt1	Syt1_K200
RF / Old	1.30995	0.000727794	0.00137579	Syt1	Syt1_K213
RF / Old	0.365551	0.162132	0.0831234	Syt1	Syt1_K222
RF / Old	0.308194	0.178106	0.0895205	Syt1	Syt1_K236
RF / Old	-0.343076	5.16924e-05	0.00017138	Syt1	Syt1_K267
RF / Old	0.431169	0.115427	0.0643167	Syt1	Syt1_K288
RF / Old	0.169392	0.323394	0.143431	Syt1	Syt1_K297
RF / Old	-0.154423	0.41921	0.173925	Syt1	Syt1_K313
RF / Old	0.526755	0.191881	0.0948935	Syt1	Syt1_K332
RF / Old	-0.0646997	0.897944	0.308788	Syt1	Syt1_K366
RF / Old	-0.545967	0.0241869	0.0197997	Syt1	Syt1_K369
RF / Old	0.507442	0.0299825	0.0232209	Syt1	Syt1_K420
RF / Old	0.192335	0.424205	0.175277	Syt2	Syt2_K138
RF / Old	-0.104412	0.429381	0.177009	Syt2	Syt2_K268
RF / Old	-0.0555818	0.886826	0.306104	Syt2	Syt2_K367
RF / Old	-1.45555	0.00183903	0.00285458	Nsf	Nsf_K161
RF / Old	-1.45322	1.51624e-06	1.18459e-05	Nsf	Nsf_K198
RF / Old	1.32362	1.89492e-05	8.43395e-05	Nsf	Nsf_K304
RF / Old	0.107953	0.723075	0.265052	Nsf	Nsf_K401
RF / Old	0.422598	0.0651517	0.0414266	Nsf	Nsf_K427
RF / Old	-0.162625	0.48896	0.196008	Nsf	Nsf_K462
RF / Old	-0.556719	5.42531e-07	5.72647e-06	Nsf	Nsf_K469
RF / Old	0.46036	0.177683	0.08936	Nsf	Nsf_K555
RF / Old	0.604412	0.0258627	0.0207778	Vps4b	Vps4b_K147
RF / Old	0.547738	0.0285756	0.0224562	Psmc2	Psmc2_K116
RF / Old	-0.512568	0.0309426	0.0237426	Psmc2	Psmc2_K407
RF / Old	1.15595	0.00118336	0.0020153	Psmc2	Psmc2_K58
RF / Old	0.355405	0.413056	0.172423	Rab11b	Rab11b_K145
RF / Old	-0.845156	7.41457e-05	0.000225423	Rab11b	Rab11b_K179
RF / Old	0.138759	0.645071	0.243594	Ina	Ina_K216
RF / Old	0.205371	0.00685347	0.00779036	Ina	Ina_K398
RF / Old	0.30692	0.380177	0.162207	Ina	Ina_K438
RF / Old	-1.54933	0.0316417	0.0241373	Ina	Ina_K447
RF / Old	1.13535	7.01203e-05	0.000216644	Ina	Ina_K95
RF / Old	0.691269	0.0728259	0.0450868	Nedd4	Nedd4_K453
RF / Old	-0.157619	0.256863	0.119491	Cnr1	Cnr1_K316
RF / Old	0.28255	0.324243	0.143626	Cnr1	Cnr1_K327
RF / Old	0.143626	0.341747	0.149309	Cnr1	Cnr1_K452
RF / Old	0.776851	0.0335496	0.0252647	Capza2	Capza2_K273
RF / Old	0.140242	0.32616	0.144204	Capzb	Capzb_K235
RF / Old	-0.147297	0.745866	0.2709	Capzb	Capzb_K95
RF / Old	0.0640644	0.850567	0.297078	Nsg2	Nsg2_K14
RF / Old	-0.472688	0.111162	0.062547	Nsg2	Nsg2_K14
RF / Old	0.593936	0.168777	0.0857137	Nsg2	Nsg2_K43
RF / Old	-0.472688	0.111162	0.062547	Nsg2	Nsg2_K43
RF / Old	0.092779	0.912072	0.311846	Gsr	Gsr_K269
RF / Old	0.435784	0.00280702	0.00399136	Mtx1	Mtx1_K41
RF / Old	-0.180108	0.533566	0.209569	Mtx1	Mtx1_K78
RF / Old	-0.286975	0.284595	0.129275	Gfpt1	Gfpt1_K48
RF / Old	0.0703871	0.690032	0.256198	Rpl6	Rpl6_K102
RF / Old	-0.290174	0.331571	0.146022	Rpl6	Rpl6_K215
RF / Old	0.511471	0.140916	0.0748736	Rpl6	Rpl6_K245
RF / Old	0.790668	0.00714898	0.00804058	Rpl6	Rpl6_K95
RF / Old	0.577686	0.0131447	0.0125843	Rpl29	Rpl29_K134
RF / Old	0.524666	0.164849	0.084166	Rpl29	Rpl29_K63
RF / Old	0.151956	0.544239	0.212888	Rplp1	Rplp1_K27
RF / Old	0.518971	0.0549336	0.0365188	Anxa5	Anxa5_K106
RF / Old	0.327435	0.521155	0.205882	Anxa5	Anxa5_K191
RF / Old	2.26467	0.000144703	0.000375905	Anxa5	Anxa5_K240
RF / Old	0.734845	0.190162	0.0942573	Anxa5	Anxa5_K27
RF / Old	2.79483	0.000590143	0.00117483	Anxa5	Anxa5_K56
RF / Old	1.23996	3.02198e-05	0.000116466	Anxa5	Anxa5_K74
RF / Old	-0.838157	0.00481738	0.00594075	Gad1	Gad1_K73
RF / Old	-0.798057	0.0468862	0.0323759	Gad2	Gad2_K286
RF / Old	0.315176	0.159043	0.0817989	Gad2	Gad2_K462
RF / Old	0.400779	0.111035	0.0625025	Hspa4l	Hspa4l_K194
RF / Old	-0.236291	0.0453604	0.0316093	Hspa4l	Hspa4l_K351
RF / Old	1.27876	0.00737271	0.00820388	Hspa4l	Hspa4l_K388
RF / Old	2.07309	7.45667e-06	4.05957e-05	Gstm5	Gstm5_K176
RF / Old	3.11899	6.20038e-06	3.57109e-05	Gstm5	Gstm5_K196
RF / Old	0.344639	0.358022	0.155031	Gstm5	Gstm5_K208
RF / Old	-0.288886	0.257456	0.119702	Gstm5	Gstm5_K34
RF / Old	1.2111	0.117904	0.0652608	Gstm5	Gstm5_K4
RF / Old	-0.567884	0.035976	0.0265432	Gstm5	Gstm5_K53
RF / Old	2.31149	0.00108427	0.00187586	Gstm5	Gstm5_K70
RF / Old	1.1601	7.6515e-07	7.14324e-06	Gstm5	Gstm5_K72
RF / Old	1.50406	0.0556153	0.0368583	Gstm5	Gstm5_K97
RF / Old	-0.236398	0.0581272	0.0380549	Slc25a4	Slc25a4_K147
RF / Old	0.271195	0.285548	0.129662	Slc25a4	Slc25a4_K263
RF / Old	1.88568	2.23774e-05	9.46879e-05	Cit	Cit_K1149
RF / Old	-0.39483	0.188215	0.0934568	Cit	Cit_K628
RF / Old	-0.21606	0.659577	0.247521	Cdk5	Cdk5_K128
RF / Old	1.26404	0.000293924	0.00066994	Cdk5	Cdk5_K213
RF / Old	0.787288	0.0197993	0.0171585	Cdk5	Cdk5_K237
RF / Old	0.657354	1.79545e-05	8.10304e-05	Cdk5	Cdk5_K33
RF / Old	0.358784	0.0515228	0.0347607	Cdk5	Cdk5_K9
RF / Old	-0.0285986	0.848607	0.296714	Psma2	Psma2_K70
RF / Old	-0.327744	0.00239175	0.00353432	Cav1	Cav1_K176
RF / Old	0.516195	0.0730986	0.045234	Cav1	Cav1_K26
RF / Old	-1.12852	1.74933e-06	1.32274e-05	Cav1	Cav1_K39
RF / Old	-0.283329	0.101755	0.0583457	Cav1	Cav1_K5
RF / Old	-0.806341	0.00478397	0.00591647	Impdh1	Impdh1_K195
RF / Old	0.491274	0.32464	0.143731	Impdh1	Impdh1_K208
RF / Old	2.47012	0.00019891	0.00048942	S100b	S100b_K6
RF / Old	1.53296	6.16818e-05	0.00019644	Gng4	Gng4_K24
RF / Old	2.44547	0.00108254	0.00187504	Ahcy	Ahcy_K389
RF / Old	-0.693171	0.527272	0.207475	Ahcy	Ahcy_K405
RF / Old	0.424005	0.142019	0.0752585	Gdi1	Gdi1_K103
RF / Old	0.522251	0.0107106	0.0107381	Gdi1	Gdi1_K112
RF / Old	-0.0256651	0.902503	0.309715	Gdi1	Gdi1_K174
RF / Old	0.0639372	0.681044	0.253626	Gdi1	Gdi1_K210
RF / Old	1.54935	0.00454972	0.00571695	Gdi1	Gdi1_K221
RF / Old	-0.0381413	0.272912	0.125185	Gdi1	Gdi1_K269
RF / Old	-0.994588	0.0102978	0.0105022	Gdi1	Gdi1_K435
RF / Old	1.13209	0.00683748	0.0077756	Gdi1	Gdi1_K54
RF / Old	0.495244	0.0113012	0.0111805	Atp6v1a	Atp6v1a_K139
RF / Old	0.882529	0.020922	0.0178341	Atp6v1a	Atp6v1a_K220
RF / Old	2.21432	0.00295963	0.00416183	Atp6v1a	Atp6v1a_K265
RF / Old	0.828673	0.000481098	0.000998731	Atp6v1a	Atp6v1a_K393
RF / Old	1.24478	0.00212407	0.00321407	Atp6v1a	Atp6v1a_K480
RF / Old	0.176442	0.68354	0.254446	Atp6v1a	Atp6v1a_K5
RF / Old	1.18993	0.000311251	0.000699301	Atp6v1a	Atp6v1a_K513
RF / Old	0.916233	0.000773392	0.00143781	Atp6v1a	Atp6v1a_K580
RF / Old	-0.251835	0.0421195	0.0300047	Atp6v1e1	Atp6v1e1_K10
RF / Old	0.365584	0.480643	0.193635	Rab7a	Rab7_K191
RF / Old	0.925647	0.00352694	0.00475283	Rpl9	Rpl9_K21
RF / Old	-2.78256	0.0178058	0.0158669	Adcy9	Adcy9_K1218
RF / Old	-0.878922	2.45014e-06	1.74723e-05	Adcy9	Adcy9_K321
RF / Old	1.8007	0.000104597	0.000290847	Adcy9	Adcy9_K327
RF / Old	0.220864	0.0300832	0.023285	Adcy9	Adcy9_K723
RF / Old	0.203754	0.626214	0.238194	Hdgf	Hdgf_K39
RF / Old	0.203754	0.626214	0.238194	Hdgf	Hdgf_K44
RF / Old	0.123449	0.575411	0.22239	Atp6v0d1	Atp6v0d1_K234
RF / Old	0.669284	0.000783127	0.00145486	Atp6v0d1	Atp6v0d1_K288
RF / Old	0.436061	0.272929	0.125185	Atp6v0d1	Atp6v0d1_K343
RF / Old	-0.0437476	0.860468	0.299404	Atp6v0d1	Atp6v0d1_K73
RF / Old	-0.109495	0.714439	0.262995	Slc25a5	Slc25a5_K147
RF / Old	-0.343992	0.222332	0.106532	Kcnj4	Kcnj4_K329
RF / Old	0.275719	0.220403	0.105745	Jak1	Jak1_K249
RF / Old	0.23315	0.685665	0.255016	Jak1	Jak1_K923
RF / Old	0.826569	0.0642145	0.0409911	Pkm	Pkm_K115
RF / Old	0.303807	0.181379	0.0908652	Pkm	Pkm_K135
RF / Old	0.0528948	0.883772	0.305434	Pkm	Pkm_K141
RF / Old	0.350759	0.0596465	0.038804	Pkm	Pkm_K166
RF / Old	0.610926	0.0253733	0.0204922	Pkm	Pkm_K206
RF / Old	-0.269054	0.000845551	0.00153986	Pkm	Pkm_K266
RF / Old	0.45037	5.38779e-05	0.000177942	Pkm	Pkm_K270
RF / Old	-0.678265	0.0878934	0.0519544	Pkm	Pkm_K3
RF / Old	0.536142	0.197821	0.0971821	Pkm	Pkm_K305
RF / Old	-0.0545551	0.827971	0.291704	Pkm	Pkm_K505
RF / Old	-0.0700243	0.789061	0.28219	Pkm	Pkm_K89
RF / Old	-0.821327	0.111214	0.0625536	Hrsp12	Rida_K13
RF / Old	0.257944	0.252472	0.117957	Pitpna	Pitpna_K105
RF / Old	-0.267833	0.11777	0.065215	Pitpna	Pitpna_K153
RF / Old	0.363668	0.000121075	0.000326828	Pitpna	Pitpna_K68
RF / Old	-0.35045	0.149327	0.0779961	Slc16a1	Slc16a1_K204
RF / Old	-0.478055	8.82038e-08	1.47158e-06	Slc16a1	Slc16a1_K232
RF / Old	2.34059	3.30434e-10	2.03453e-08	Slc16a1	Slc16a1_K235
RF / Old	-0.50168	1.29907e-10	9.41619e-09	Slc16a1	Slc16a1_K467
RF / Old	1.39777	0.00345815	0.00468209	Rab2a	Rab2a_K165
RF / Old	0.42693	0.087905	0.0519544	Stmn1	Stmn1_K119
RF / Old	-0.591547	2.61606e-05	0.000104562	Stmn1	Stmn1_K52
RF / Old	-0.658421	0.0731415	0.0452497	Stmn1	Stmn1_K80
RF / Old	0.548125	0.000674799	0.00129839	Rad23a	Rad23a_K122
RF / Old	-0.48096	0.0138958	0.0131052	Rad23a	Rad23a_K16
RF / Old	0.368863	0.221595	0.106237	Rad23a	Rad23a_K26
RF / Old	0.174174	0.31488	0.140393	Rad23a	Rad23a_K47
RF / Old	0.230983	0.333335	0.146574	Rad23a	Rad23a_K53
RF / Old	0.391544	0.00857391	0.00916203	Rad23a	Rad23a_K62
RF / Old	2.49647	1.98435e-07	2.68666e-06	Rad23a	Rad23a_K78
RF / Old	-1.86645	0.0212772	0.0180462	Rad23a	Rad23a_K80
RF / Old	-0.117136	0.144474	0.0762313	Rad23b	Rad23b_K151
RF / Old	0.348201	0.10409	0.0593424	Rad23b	Rad23b_K24
RF / Old	-0.282272	9.62947e-06	4.88989e-05	Rad23b	Rad23b_K36
RF / Old	0.143486	0.466815	0.189237	Rad23b	Rad23b_K51
RF / Old	-0.00401393	0.958928	0.323394	Rad23b	Rad23b_K60
RF / Old	2.79061	3.13432e-06	2.11628e-05	Rad23b	Rad23b_K67
RF / Old	0.0329207	0.786018	0.281309	Rad23b	Rad23b_K76
RF / Old	0.382031	0.341287	0.149158	Nub1	Nub1_K370
RF / Old	0.183407	0.411456	0.171903	Faf1	Faf1_K145
RF / Old	-0.229033	0.421864	0.174744	Faf1	Faf1_K156
RF / Old	-0.0551829	0.91122	0.311819	Ddx6	Ddx6_K352
RF / Old	0.470548	0.264129	0.122408	Slc12a2	Slc12a2_K1000
RF / Old	0.0279064	0.898708	0.309009	Slc12a2	Slc12a2_K1010
RF / Old	-0.021185	0.858706	0.299073	Slc12a2	Slc12a2_K1054
RF / Old	4.39973	1.2214e-09	5.74185e-08	Slc12a2	Slc12a2_K1071
RF / Old	0.503833	0.157793	0.0814227	Slc12a2	Slc12a2_K1088
RF / Old	0.383745	0.117456	0.0650689	Slc12a2	Slc12a2_K1091
RF / Old	0.307882	0.390203	0.165719	Slc12a2	Slc12a2_K1111
RF / Old	2.80041	6.1402e-05	0.00019644	Slc12a2	Slc12a2_K1118
RF / Old	0.0618164	0.781644	0.280312	Slc12a2	Slc12a2_K1136
RF / Old	0.69707	0.0197644	0.0171398	Slc12a2	Slc12a2_K230
RF / Old	2.45991	8.83115e-06	4.6043e-05	Slc12a2	Slc12a2_K245
RF / Old	0.0707795	0.370825	0.159162	Slc12a2	Slc12a2_K273
RF / Old	0.105401	0.367054	0.157937	Slc12a2	Slc12a2_K624
RF / Old	-0.21941	0.483417	0.19448	Slc12a2	Slc12a2_K640
RF / Old	-0.13553	0.349806	0.152264	Slc12a2	Slc12a2_K826
RF / Old	-0.0182404	0.917167	0.312984	Slc12a2	Slc12a2_K936
RF / Old	-0.0462617	0.665755	0.249405	Slc12a2	Slc12a2_K941
RF / Old	0.232503	0.372066	0.159599	Slc12a2	Slc12a2_K951
RF / Old	-0.141597	0.0839518	0.0501732	Slc12a2	Slc12a2_K976
RF / Old	0.409254	0.0604807	0.0392086	Slc12a2	Slc12a2_K984
RF / Old	0.106059	0.32683	0.14439	Slc12a2	Slc12a2_K988
RF / Old	-0.418318	2.73905e-05	0.000108638	Aqp4	Aqp4_K268
RF / Old	-0.413212	0.00184621	0.00286058	Aqp4	Aqp4_K274
RF / Old	0.209161	0.432955	0.178205	Aqp4	Aqp4_K295
RF / Old	-0.346672	0.00819776	0.00887747	Aqp4	Aqp4_K310
RF / Old	-0.553439	2.15864e-06	1.55929e-05	Aqp4	Aqp4_K313
RF / Old	-0.360412	0.0671158	0.0423631	Abcd3	Abcd3_K260
RF / Old	1.61661	0.00106055	0.00184685	Abcd3	Abcd3_K416
RF / Old	2.66095	7.15218e-07	6.90132e-06	Abcd3	Abcd3_K615
RF / Old	0.656207	0.0998307	0.0574716	Tyro3	Tyro3_K497
RF / Old	0.769587	0.00776711	0.00852536	Tyro3	Tyro3_K572
RF / Old	2.32273	8.56626e-05	0.000251119	Rab8a	Rab8a_K138
RF / Old	-0.247166	0.599284	0.229865	Adk	Adk_K255
RF / Old	-0.0463974	0.91059	0.311686	Cdh11	Cdh11_K645
RF / Old	0.808766	0.00567532	0.00670154	Cox6b1	Cox6b1_K6
RF / Old	2.20352	8.22018e-11	6.85722e-09	Usp5	Usp5_K163
RF / Old	-0.177606	0.0233649	0.0193473	Usp5	Usp5_K184
RF / Old	1.73053	0.00170031	0.0026811	Usp5	Usp5_K318
RF / Old	0.341439	0.0737854	0.0456045	Usp5	Usp5_K360
RF / Old	-0.54022	0.0672387	0.0423682	Usp5	Usp5_K391
RF / Old	0.357438	0.00472019	0.00586283	Usp5	Usp5_K406
RF / Old	0.00597635	0.926844	0.315163	Usp5	Usp5_K423
RF / Old	-0.39646	0.301808	0.135523	Usp5	Usp5_K508
RF / Old	0.584715	0.0763384	0.0468465	Usp5	Usp5_K574
RF / Old	3.29286	0.000190447	0.000472646	Usp5	Usp5_K575
RF / Old	2.38685	0.000706849	0.00134709	Usp5	Usp5_K585
RF / Old	1.77813	9.79371e-06	4.93694e-05	Usp5	Usp5_K586
RF / Old	-0.487682	3.33973e-07	3.97057e-06	Usp5	Usp5_K743
RF / Old	0.19164	0.0406496	0.0292406	Usp5	Usp5_K793
RF / Old	0.447798	0.0249578	0.020246	Usp5	Usp5_K80
RF / Old	0.253304	0.359208	0.155336	Atp5b	Atp5b_K198
RF / Old	0.442006	0.315811	0.14075	Slc1a3	Slc1a3_K38
RF / Old	-1.02624	9.5043e-06	4.83821e-05	Slc1a3	Slc1a3_K520
RF / Old	-0.654462	3.87574e-07	4.49447e-06	Slc1a3	Slc1a3_K521
RF / Old	-0.773522	0.0938635	0.0547547	Slc1a3	Slc1a3_K521
RF / Old	-0.0665707	0.320049	0.142281	Slc1a3	Slc1a3_K534
RF / Old	-0.773522	0.0938635	0.0547547	Slc1a3	Slc1a3_K534
RF / Old	0.708868	0.00572012	0.0067452	Usp25	Usp25_K250
RF / Old	0.192335	0.424205	0.175277	Usp25	Usp25_K388
RF / Old	0.693492	0.0389592	0.0282209	Usp25	Usp25_K444
RF / Old	-0.8099	0.0231091	0.019197	Actn4	Actn4_K215
RF / Old	1.08767	0.000301117	0.00068366	Actn4	Actn4_K593
RF / Old	-0.238638	9.83435e-05	0.000276131	Eef2	Eef2_K239
RF / Old	-0.0362043	0.684085	0.254612	Eef2	Eef2_K272
RF / Old	0.314559	0.221327	0.106129	Eef2	Eef2_K498
RF / Old	0.928652	0.000764242	0.0014249	Eef2	Eef2_K512
RF / Old	0.198309	0.332077	0.146179	Ppp2r4	Ptpa_K242
RF / Old	-0.255482	0.57359	0.221885	Tpm1	Tpm1_K112
RF / Old	-0.314231	0.116263	0.0646571	Tpm1	Tpm1_K205
RF / Old	0.713198	0.000406494	0.0008674	Tpm1	Tpm1_K213
RF / Old	0.357534	0.00283069	0.00401545	Zdhhc9	Zdhhc9_K127
RF / Old	-0.466775	2.75986e-06	1.91855e-05	Fxyd7	Fxyd7_K67
RF / Old	-0.387698	0.338887	0.148441	Dock4	Dock4_K1583
RF / Old	0.9959	0.00519895	0.00629129	Dock4	Dock4_K228
RF / Old	0.321295	0.311116	0.138979	Arpc4	Arpc4_K35
RF / Old	1.43404	0.00310892	0.0043062	Arpc4	Arpc4_K44
RF / Old	0.406578	0.136075	0.0728096	Plp1	Plp1_K105
RF / Old	-0.145206	0.27378	0.125487	Plp1	Plp1_K111
RF / Old	0.210868	0.396946	0.16788	Plp1	Plp1_K111
RF / Old	-0.193663	0.000163366	0.000413809	Plp1	Plp1_K122
RF / Old	0.210868	0.396946	0.16788	Plp1	Plp1_K122
RF / Old	0.310998	0.143239	0.0757188	Pcbp1	Pcbp1_K115
RF / Old	0.120181	0.733436	0.267588	Pcbp1	Pcbp1_K314
RF / Old	-0.147724	0.504681	0.200723	Gabarapl2	Gabarapl2_K46
RF / Old	-0.754302	0.00636038	0.00732974	Nploc4	Nploc4_K302
RF / Old	0.128812	0.267271	0.123253	Actb;	Actb;NA_K113
RF / Old	-0.389118	0.489957	0.196248	Actb;	Actb;NA_K191
RF / Old	0.495206	0.0726714	0.045002	Actb;	Actb;NA_K291
RF / Old	0.438477	0.000188333	0.000469199	Actb;	Actb;NA_K315
RF / Old	-0.374637	0.000304305	0.000688481	Actb;	Actb;NA_K326
RF / Old	-0.0805691	0.337945	0.148123	Actb;	Actb;NA_K328
RF / Old	-0.275469	0.000179356	0.000448564	Actb;	Actb;NA_K50
RF / Old	-0.306159	9.18595e-05	0.000264826	Actb;	Actb;NA_K61
RF / Old	0.128812	0.267271	0.123253	Actb;	Actb;NA_K113
RF / Old	-0.389118	0.489957	0.196248	Actb;	Actb;NA_K191
RF / Old	0.495206	0.0726714	0.045002	Actb;	Actb;NA_K291
RF / Old	0.438477	0.000188333	0.000469199	Actb;	Actb;NA_K315
RF / Old	-0.374637	0.000304305	0.000688481	Actb;	Actb;NA_K326
RF / Old	-0.0805691	0.337945	0.148123	Actb;	Actb;NA_K328
RF / Old	-0.275469	0.000179356	0.000448564	Actb;	Actb;NA_K50
RF / Old	-0.306159	9.18595e-05	0.000264826	Actb;	Actb;NA_K61
RF / Old	0.0463473	0.873122	0.302559	Morf4l1	Morf4l1_K111
RF / Old	0.114843	0.601033	0.230399	Morf4l1	Morf4l1_K117
RF / Old	-0.261566	0.176067	0.0887937	Morf4l1	Morf4l1_K143
RF / Old	-0.125078	0.8077	0.286557	Morf4l1	Morf4l1_K226
RF / Old	-0.0610554	0.899194	0.309135	Morf4l1	Morf4l1_K249
RF / Old	-0.336456	0.0466712	0.0322619	Cdc42	Cdc42_K107
RF / Old	-0.177019	0.407856	0.171098	Cdc42	Cdc42_K128
RF / Old	-1.21325	1.46814e-05	6.8779e-05	Cdc42	Cdc42_K135
RF / Old	0.425183	0.0050803	0.00618815	Cdc42	Cdc42_K144
RF / Old	0.550591	0.0180703	0.0160253	Cdc42	Cdc42_K153
RF / Old	0.27437	0.494967	0.197864	Cdc42	Cdc42_K183
RF / Old	1.7144	3.34427e-06	2.21184e-05	Eif4a1	Eif4a1_K381
RF / Old	1.92318	7.1858e-05	0.000220694	Eif4a1	Eif4a1_K54
RF / Old	-0.844771	1.26471e-05	6.10178e-05	Rps20	Rps20_K4
RF / Old	-0.634829	0.0033338	0.00453987	Rps20	Rps20_K4
RF / Old	-0.358323	7.29348e-05	0.000222943	Rps20	Rps20_K8
RF / Old	-0.634829	0.0033338	0.00453987	Rps20	Rps20_K8
RF / Old	-0.0212414	0.884503	0.305547	Snap25	Snap25_K103
RF / Old	1.10085	0.000455777	0.000957464	Snap25	Snap25_K184
RF / Old	1.10085	0.000455777	0.000957464	Snap25	Snap25_K189
RF / Old	-0.413423	0.000757627	0.00141439	Snap25	Snap25_K40
RF / Old	-0.381272	0.000541788	0.00109974	Snap25	Snap25_K69
RF / Old	-0.434806	4.22669e-08	8.28048e-07	Snap25	Snap25_K76
RF / Old	-0.286641	1.03143e-05	5.15916e-05	Dnajc5	Dnajc5_K41
RF / Old	-0.200664	0.00355248	0.00477232	Dnajc5	Dnajc5_K46
RF / Old	0.287809	0.00330035	0.00450855	Dnajc5	Dnajc5_K56
RF / Old	-0.33292	0.21498	0.103739	Dnajc5	Dnajc5_K58
RF / Old	0.623348	7.32762e-05	0.000223722	Dnajc5	Dnajc5_K72
RF / Old	-0.863293	0.0286954	0.02248	Rab5b	Rab5b_K116
RF / Old	0.732548	4.25143e-05	0.000146589	Chp1	Chp1_K19
RF / Old	-0.0404657	0.841406	0.294961	Chp1	Chp1_K40
RF / Old	1.65307	0.000956387	0.00169864	Rab10	Rab10_K102
RF / Old	-0.0208646	0.926033	0.315012	Rab10	Rab10_K177
RF / Old	0.706293	0.00603998	0.00704528	Rab10	Rab10_K49
RF / Old	0.471249	3.05101e-05	0.000117235	Ube2d3	Ube2d3_K8
RF / Old	0.690069	0.00998573	0.0102812	Ube2k	Ube2k_K164
RF / Old	1.53743	0.00151696	0.00244262	Ube2k	Ube2k_K72
RF / Old	-0.257511	0.0552385	0.0366744	Ube2n	Ube2n_K24
RF / Old	-0.58961	0.0595381	0.038753	Ube2n	Ube2n_K68
RF / Old	-0.787535	0.00596737	0.00697948	Ube2n	Ube2n_K74
RF / Old	-0.439887	0.002726	0.00389686	Ube2n	Ube2n_K82
RF / Old	-0.181146	0.0939046	0.0547547	Ube2n	Ube2n_K92
RF / Old	-0.0201492	0.918882	0.313445	Ube2n	Ube2n_K94
RF / Old	1.83378	0.000317789	0.000712134	Actr2	Actr2_K118
RF / Old	1.12731	0.00621532	0.00720108	Actr2	Actr2_K195
RF / Old	1.97178	0.000406191	0.0008674	Actr2	Actr2_K351
RF / Old	0.503234	0.245356	0.115509	Actr1a	Actr1a_K96
RF / Old	2.0972	7.97329e-05	0.000238645	Cops2	Cops2_K415
RF / Old	2.6438	0.000534469	0.00108744	Cops2	Cops2_K426
RF / Old	0.0584848	0.840191	0.294728	Abce1	Abce1_K121
RF / Old	0.327582	0.0223566	0.0187137	Rpl26	Rpl26_K69
RF / Old	-0.383784	0.0836176	0.0500428	Stx1b	Stx1b_K12
RF / Old	-0.300427	0.134708	0.0722577	Stx1b	Stx1b_K125
RF / Old	1.61905	0.000834129	0.00152983	Stx1b	Stx1b_K139
RF / Old	0.278487	0.467505	0.189464	Stx1b	Stx1b_K172
RF / Old	-0.709228	0.00248215	0.00365122	Stx1b	Stx1b_K181
RF / Old	-0.816634	2.5882e-08	5.87712e-07	Stx1b	Stx1b_K188
RF / Old	0.117501	0.13556	0.0726246	Stx1b	Stx1b_K203
RF / Old	0.14239	0.0780143	0.0475365	Stx1b	Stx1b_K251
RF / Old	0.14239	0.0780143	0.0475365	Stx1b	Stx1b_K252
RF / Old	0.14239	0.0780143	0.0475365	Stx1b	Stx1b_K255
RF / Old	0.0377224	0.902677	0.309715	Stx1b	Stx1b_K45
RF / Old	-0.238879	4.86604e-05	0.000163	Stx1b	Stx1b_K55
RF / Old	2.03827	0.000125715	0.000336542	Stx1b	Stx1b_K55
RF / Old	-1.05459	4.19442e-05	0.000145205	Stx1b	Stx1b_K69
RF / Old	2.03827	0.000125715	0.000336542	Stx1b	Stx1b_K69
RF / Old	0.692474	0.00554403	0.00659773	Stx1b	Stx1b_K71
RF / Old	-0.215166	0.0386489	0.0280432	Stx1b	Stx1b_K93
RF / Old	-0.222449	0.495279	0.197928	Rab6b	Rab6b_K183
RF / Old	-0.0534975	0.784525	0.281072	Rpl27	Rpl27_K93
RF / Old	-0.233888	0.440955	0.180458	Arf4	Arf4_K142
RF / Old	1.16675	0.000567812	0.00114343	Nutf2	Nutf2_K55
RF / Old	-0.436679	0.000116608	0.000316962	Ywhag	Ywhag_K10
RF / Old	0.469531	0.0805377	0.0486676	Ywhag	Ywhag_K120
RF / Old	-0.0111602	0.89065	0.306851	Ywhag	Ywhag_K127
RF / Old	-0.427596	2.43168e-06	1.74192e-05	Ywhag	Ywhag_K142
RF / Old	-0.301024	0.00388909	0.00511556	Ywhag	Ywhag_K152
RF / Old	0.208486	0.22497	0.107556	Ywhag	Ywhag_K162
RF / Old	-0.856951	0.0657249	0.0417296	Ywhag	Ywhag_K217
RF / Old	-0.295133	0.000161538	0.000411159	Ywhag	Ywhag_K69
RF / Old	0.606713	0.00454246	0.00571343	Ppp1ca	Ppp1ca_K26
RF / Old	-0.0140037	0.954159	0.322164	Ppp1ca	Ppp1ca_K305
RF / Old	-0.105927	0.79964	0.284614	Ppp1ca	Ppp1ca_K6
RF / Old	-1.21981	0.010667	0.0107043	Ppp1cb	Ppp1cb_K25
RF / Old	-0.0208297	0.964358	0.324591	Ppp1cb	Ppp1cb_K303
RF / Old	0.640141	0.0380181	0.0277334	Psmc1	Psmc1_K430
RF / Old	1.05357	0.000100339	0.000280818	Psmc1	Psmc1_K91
RF / Old	-0.21533	0.00832747	0.00898408	Psmc1	Psmc1_K98
RF / Old	0.970276	0.0225478	0.0188167	Calm1	NA_K14
RF / Old	0.316466	0.0523296	0.0351949	Calm1	NA_K22
RF / Old	-0.377827	0.000109675	0.000302689	Calm1	NA_K31
RF / Old	-0.26281	0.0451372	0.0315717	Calm1	NA_K78
RF / Old	-0.0516709	0.713486	0.262681	Calm1	NA_K95
RF / Old	0.113634	0.699522	0.258531	Rps8	Rps8_K128
RF / Old	0.0375124	0.859069	0.299119	Rps15a	Rps15a_K84
RF / Old	-0.346044	0.29906	0.134581	Ube2g1	Ube2g1_K106
RF / Old	-1.14236	0.0550324	0.0365657	Ube2g1	Ube2g1_K163
RF / Old	0.932801	2.2482e-05	9.46879e-05	Ube2g1	Ube2g1_K85
RF / Old	0.821534	0.0419129	0.02987	Ywhae	Ywhae_K118
RF / Old	-0.0253693	0.925444	0.314895	Ywhae	Ywhae_K12
RF / Old	-0.13571	0.226487	0.108162	Ywhae	Ywhae_K123
RF / Old	0.198485	0.358592	0.155174	Ywhae	Ywhae_K142
RF / Old	1.08259	0.0218368	0.0183882	Ywhae	Ywhae_K196
RF / Old	0.482916	0.0387735	0.0281099	Ywhae	Ywhae_K28
RF / Old	0.303663	0.397169	0.16788	Ywhae	Ywhae_K29
RF / Old	0.375609	0.275133	0.12604	Ywhae	Ywhae_K50
RF / Old	0.108479	0.653055	0.245787	Ywhae	Ywhae_K69
RF / Old	-0.308743	0.16966	0.0860447	Rps13	Rps13_K27
RF / Old	2.10901	0.000435055	0.000920665	Rps13	Rps13_K43
RF / Old	0.495596	0.123221	0.0675106	Psmc6	Psmc6_K197
RF / Old	1.20567	0.000467025	0.000977124	Psmc6	Psmc6_K20
RF / Old	-0.00691592	0.985304	0.329198	Psmc6	Psmc6_K34
RF / Old	0.407882	0.288751	0.130864	Psmc6	Psmc6_K48
RF / Old	-0.191503	0.488358	0.195864	Kcnab2	Kcnab2_K104
RF / Old	0.11331	0.345534	0.150785	Kcnab2	Kcnab2_K124
RF / Old	0.275736	0.0243354	0.0198961	Kcnab2	Kcnab2_K141
RF / Old	1.04725	0.000232808	0.000558479	Kcnab2	Kcnab2_K224
RF / Old	0.0504933	0.572342	0.221502	Kcnab2	Kcnab2_K268
RF / Old	0.925591	0.00158247	0.00253596	Kcnab2	Kcnab2_K274
RF / Old	-0.423186	1.3656e-05	6.50358e-05	Kcnab2	Kcnab2_K290
RF / Old	0.872896	0.0365573	0.026903	Kcnab2	Kcnab2_K358
RF / Old	0.0557331	0.538602	0.210949	Abi2	Abi2_K101
RF / Old	0.0861843	0.661079	0.247976	Abi2	Abi2_K123
RF / Old	-0.766312	0.160453	0.0824096	Tsc22d1	Tsc22d1_K1011
RF / Old	-0.64147	1.40763e-06	1.1235e-05	Dynlrb1	Dynlrb1_K9
RF / Old	0.507899	0.160445	0.0824096	Eef1a2	Eef1a2_K146
RF / Old	1.18688	3.97452e-05	0.000140411	Eef1a2	Eef1a2_K165
RF / Old	0.900819	0.0743084	0.0458401	Eef1a2	Eef1a2_K172
RF / Old	2.62006	3.80132e-05	0.000134845	Eef1a2	Eef1a2_K244
RF / Old	0.422981	0.152352	0.079272	Eef1a2	Eef1a2_K255
RF / Old	0.260976	0.0605432	0.0392295	Eef1a2	Eef1a2_K41
RF / Old	2.12082	3.5082e-07	4.12373e-06	Eef1a2	Eef1a2_K439
RF / Old	0.238068	0.000285124	0.000656572	Eef1a2	Eef1a2_K44
RF / Old	1.62446	0.0010968	0.0018913	Eef1a2	Eef1a2_K5
RF / Old	-0.286859	0.125666	0.0684295	Rps4x	Rps4x_K106
RF / Old	-0.196983	0.646001	0.243806	Rps4x	Rps4x_K233
RF / Old	0.0929648	0.81422	0.287944	Ppp2cb	Ppp2cb_K21
RF / Old	-1.90636	0.0157921	0.0144	Ppp2cb	Ppp2cb_K4
RF / Old	0.0537627	0.663643	0.248722	Rpl18a	Rpl18a_K11
RF / Old	0.631211	0.0191418	0.0167353	Acta2;Actg2	Acta2;Actg2_K70
RF / Old	0.50183	0.221266	0.106119	Ap2s1	Ap2s1_K45
RF / Old	0.550591	0.0180703	0.0160253	Rhob	Rhob_K118
RF / Old	-0.0306756	0.878679	0.303982	Hpcal1	Hpcal1_K7
RF / Old	-3.21304	0.00134187	0.00220462	Vsnl1	Vsnl1_K139
RF / Old	0.83236	0.00644249	0.00740457	Vsnl1	Vsnl1_K153
RF / Old	1.19006	0.00405273	0.00528243	Vsnl1	Vsnl1_K157
RF / Old	-0.736206	1.2439e-06	1.0444e-05	Vsnl1	Vsnl1_K162
RF / Old	-0.308924	0.223706	0.107051	Vsnl1	Vsnl1_K18
RF / Old	-0.130613	0.512996	0.203405	Vsnl1	Vsnl1_K36
RF / Old	0.534836	0.361205	0.156043	Vsnl1	Vsnl1_K54
RF / Old	0.539611	0.0373442	0.027342	Vsnl1	Vsnl1_K63
RF / Old	-1.32388	0.0814761	0.0491136	Vsnl1	Vsnl1_K7
RF / Old	0.0767164	0.72773	0.265844	Vsnl1	Vsnl1_K74
RF / Old	-0.00668742	0.96845	0.325544	Hist1h4a	H4c8;H4c14;H4c3;H4c4;H4c6;H4c9;H4c11;H4c12;H4c18;H4f16;H4c1;H4c2;H4c17_K32
RF / Old	0.0454179	0.721286	0.264799	Hist1h4a	H4c8;H4c14;H4c3;H4c4;H4c6;H4c9;H4c11;H4c12;H4c18;H4f16;H4c1;H4c2;H4c17_K78
RF / Old	0.816706	0.0379202	0.0276776	Gabra1	Gabra1_K346
RF / Old	1.2495	4.14467e-05	0.000144061	Gabra1	Gabra1_K363
RF / Old	-0.189754	0.16457	0.0840561	Gabra1	Gabra1_K390
RF / Old	-0.391402	0.0444385	0.0312872	Gabra1	Gabra1_K400
RF / Old	0.327444	0.186492	0.0929045	Atp6v1b2	Atp6v1b2_K108
RF / Old	2.69673	2.24721e-05	9.46879e-05	Atp6v1b2	Atp6v1b2_K109
RF / Old	-1.58137	2.19977e-05	9.34092e-05	Atp6v1b2	Atp6v1b2_K137
RF / Old	0.904235	0.0105703	0.010657	Atp6v1b2	Atp6v1b2_K81
RF / Old	-1.6937	0.017372	0.015577	Rab1A	Rab1a_K103
RF / Old	-0.153638	0.0934373	0.0545561	Rab1A	Rab1a_K119
RF / Old	-0.106101	0.743505	0.270194	Rab1A	Rab1a_K187
RF / Old	2.81126	2.49895e-05	0.00010209	Ran	Ran_K142
RF / Old	0.536131	0.145962	0.0766258	Ran	Ran_K159
RF / Old	0.662178	0.0106959	0.0107291	Rap1a	Rap1a_K104
RF / Old	-0.215939	4.13796e-05	0.000144021	Rap1a	Rap1a_K128
RF / Old	2.08991	8.54104e-05	0.000250705	Rap1a	Rap1a_K31
RF / Old	0.598699	0.00538266	0.00645856	Rap1a	Rap1a_K5
RF / Old	-2.04757	0.0105948	0.0106607	Ube2d2	Ube2d2a_K144
RF / Old	0.114607	0.735627	0.268199	Ube2d2	Ube2d2a_K8
RF / Old	3.87497	0.000249238	0.00059131	Rps24	Rps24_K21
RF / Old	1.00077	0.00292242	0.00411846	Rps24	Rps24_K83
RF / Old	0.827051	0.0452792	0.0315717	Rps26	Rps26_K66
RF / Old	-0.159082	0.0581263	0.0380549	Gnb1	Gnb1_K15
RF / Old	0.163459	0.325747	0.144076	Gnb1	Gnb1_K23
RF / Old	0.653404	0.125247	0.0682895	Gnb1	Gnb1_K280
RF / Old	2.0875	2.23421e-07	2.93282e-06	Gnb2	Gnb2_K209
RF / Old	0.434498	0.0587093	0.0383486	Gnb2	Gnb2_K23
RF / Old	0.415296	0.0787888	0.0478898	Gnb2	Gnb2_K301
RF / Old	0.524266	0.0456143	0.0317252	Gnb2	Gnb2_K57
RF / Old	1.30821	0.000719406	0.00136292	Gnb2	Gnb2_K78
RF / Old	1.59958	0.000343761	0.000761753	Gnb2	Gnb2_K89
RF / Old	-0.692225	0.000522131	0.00106569	Rpl30	Rpl30_K26
RF / Old	-0.479047	0.147747	0.0773572	Cycs	Cycs_K74
RF / Old	1.9033	0.00107372	0.00186603	Cycs	Cycs_K87
RF / Old	1.14867	0.000317299	0.000711652	Rps3	Rps3_K214
RF / Old	-0.254552	0.000483629	0.00100214	Rps3	Rps3_K62
RF / Old	0.0707059	0.421487	0.174674	Rps3	Rps3_K75
RF / Old	-0.900406	0.0793631	0.0481646	Ybx1;Ybx3	Ybx1;Ybx3_K90
RF / Old	0.207977	0.334282	0.146791	Pfn1	Pfn1_K126
RF / Old	4.05675	3.62483e-06	2.34345e-05	Pfn1	Pfn1_K54
RF / Old	0.174526	0.257521	0.119711	Rps27a	Rps27a_K11
RF / Old	1.00927	0.00840188	0.00904549	Rps27a	Rps27a_K11
RF / Old	-0.747388	9.22276e-07	8.28127e-06	Rps27a	Rps27a_K113
RF / Old	0.110487	0.494783	0.197822	Rps27a	Rps27a_K27
RF / Old	1.7947	3.2041e-06	2.14569e-05	Rps27a	Rps27a_K27
RF / Old	-0.488165	0.0777845	0.0474524	Rps27a	Rps27a_K29
RF / Old	1.88087	9.17085e-06	4.72427e-05	Rps27a	Rps27a_K33
RF / Old	-0.549216	0.0535145	0.0358056	Rps27a	Rps27a_K33
RF / Old	0.0517766	0.797767	0.284281	Rps27a	Rps27a_K48
RF / Old	2.74879	0.000163079	0.000413809	Rps27a	Rps27a_K48
RF / Old	-0.00344745	0.977753	0.32731	Rps27a	Rps27a_K6
RF / Old	0.954943	0.0166667	0.01507	Rps27a	Rps27a_K6
RF / Old	0.295974	0.0945839	0.0550888	Rps27a	Rps27a_K63
RF / Old	2.74879	0.000163079	0.000413809	Rps27a	Rps27a_K63
RF / Old	0.43632	0.00874363	0.00932414	Rac1	Rac1_K116
RF / Old	-0.51535	0.00261681	0.00379745	Rac1	Rac1_K123
RF / Old	-0.635908	2.93616e-07	3.58156e-06	Rac1	Rac1_K128
RF / Old	-0.409671	0.11362	0.0635426	Rac1	Rac1_K133
RF / Old	-0.239043	0.31268	0.139581	Rac1	Rac1_K147
RF / Old	0.783923	0.00578993	0.00681509	Rac1	Rac1_K166
RF / Old	-0.96198	0.00012963	0.000344524	Rac1	Rac1_K183
RF / Old	1.16616	2.59084e-08	5.87712e-07	Rac1	Rac1_K96
RF / Old	0.272421	0.145072	0.0762888	Aes	Tle5_K112
RF / Old	0.261122	0.268815	0.123803	Aes	Tle5_K30
RF / Old	-0.368438	0.3101	0.13862	Aes	Tle5_K49
RF / Old	-0.337085	0.147511	0.0772662	Pafah1b1	Pafah1b1_K147
RF / Old	-0.65202	2.80754e-05	0.000110339	Pafah1b1	Pafah1b1_K33
RF / Old	-1.36303	0.0154627	0.0142489	Pafah1b1	Pafah1b1_K45
RF / Old	-2.083	0.00495472	0.00606959	Pafah1b1	Pafah1b1_K71
RF / Old	0.0934599	0.305861	0.137104	Pafah1b1	Pafah1b1_K76
RF / Old	0.466986	0.00252258	0.00369587	Pafah1b1	Pafah1b1_K76
RF / Old	-0.0736109	0.296391	0.13367	Pafah1b1	Pafah1b1_K88
RF / Old	0.466986	0.00252258	0.00369587	Pafah1b1	Pafah1b1_K88
RF / Old	-0.13737	0.360664	0.155862	Rab3a	Rab3a_K173
RF / Old	-0.152185	0.000950416	0.00169035	Hspa8	Hspa8_K108
RF / Old	1.62029	9.52684e-05	0.00027073	Hspa8	Hspa8_K126
RF / Old	1.41662	0.00056452	0.00113784	Hspa8	Hspa8_K137
RF / Old	0.123159	0.44201	0.180803	Hspa8	Hspa8_K159
RF / Old	0.336677	0.0522112	0.0351335	Hspa8	Hspa8_K187
RF / Old	3.32879	2.02742e-06	1.47687e-05	Hspa8	Hspa8_K246
RF / Old	0.607021	0.00793505	0.00868022	Hspa8	Hspa8_K3
RF / Old	-0.00142342	0.989772	0.330009	Hspa8	Hspa8_K319
RF / Old	1.5106	1.5893e-07	2.27068e-06	Hspa8	Hspa8_K328
RF / Old	0.508921	0.0752002	0.0462578	Hspa8	Hspa8_K348
RF / Old	0.712194	0.00494332	0.00606712	Hspa8	Hspa8_K423
RF / Old	-0.346319	0.233901	0.110944	Hspa8	Hspa8_K451
RF / Old	0.447809	0.280184	0.127698	Hspa8	Hspa8_K458
RF / Old	0.00338578	0.962715	0.324156	Hspa8	Hspa8_K500
RF / Old	-0.0997081	0.00287442	0.0040646	Hspa8	Hspa8_K507
RF / Old	-0.221156	0.000386192	0.000832243	Hspa8	Hspa8_K512
RF / Old	0.148755	0.000366903	0.000800685	Hspa8	Hspa8_K524
RF / Old	-0.118198	0.314588	0.140287	Hspa8	Hspa8_K539
RF / Old	2.62943	3.55285e-05	0.000129303	Hspa8	Hspa8_K550
RF / Old	-0.734447	3.54483e-07	4.14794e-06	Hspa8	Hspa8_K56
RF / Old	0.172776	0.00871791	0.00930054	Hspa8	Hspa8_K589
RF / Old	-0.199614	0.000121803	0.000328448	Hspa8	Hspa8_K597
RF / Old	0.383548	0.235073	0.111439	Hspa8	Hspa8_K601
RF / Old	-0.875086	6.5647e-07	6.51133e-06	Hspa8	Hspa8_K71
RF / Old	-0.540073	0.253846	0.118364	Hspa8	Hspa8_K88
RF / Old	0.226492	0.354427	0.153757	Dnaja1	Dnaja1_K338
RF / Old	0.73262	0.0667576	0.0422091	Dnaja1	Dnaja1_K37
RF / Old	0.616768	0.0846217	0.0504883	Dnaja1	Dnaja1_K59
RF / Old	-0.124524	0.575667	0.222456	Dnaja1	Dnaja1_K66
RF / Old	0.170948	0.365102	0.157385	Hspd1	Hspd1_K72
RF / Old	-0.61878	5.86715e-05	0.000189419	Stmn4	Stmn4_K7
RF / Old	-0.087351	0.207276	0.100821	Stmn4	Stmn4_K96
RF / Old	-0.170014	0.00451637	0.00569168	Vamp2	Vamp2_K52
RF / Old	-0.445813	1.18692e-07	1.83795e-06	Vamp2	Vamp2_K59
RF / Old	0.115822	0.53664	0.210425	Vamp2	Vamp2_K83
RF / Old	0.40191	0.0157363	0.0143841	Vamp2	Vamp2_K83
RF / Old	0.40191	0.0157363	0.0143841	Vamp2	Vamp2_K85
RF / Old	2.09848	3.41623e-05	0.000125524	Sult4a1	Sult4a1_K109
RF / Old	0.632097	0.0164516	0.0149067	Ppp1cc	Ppp1cc_K113
RF / Old	-0.394093	0.144411	0.0762137	Ppp1cc	Ppp1cc_K141
RF / Old	-0.379159	0.0802089	0.0485253	Ppp1cc	Ppp1cc_K238
RF / Old	-0.238033	0.0257876	0.0207424	Ppp1cc	Ppp1cc_K26
RF / Old	0.351255	0.00532282	0.00642315	Ppp1cc	Ppp1cc_K260
RF / Old	2.31717	9.47132e-05	0.000270601	Ywhaz	Ywhaz_K115
RF / Old	0.273809	0.241692	0.114012	Ywhaz	Ywhaz_K122
RF / Old	-0.0949668	0.0285725	0.0224562	Ywhaz	Ywhaz_K138
RF / Old	0.273809	0.241692	0.114012	Ywhaz	Ywhaz_K138
RF / Old	-0.329449	0.0371953	0.0272949	Ywhaz	Ywhaz_K139
RF / Old	-0.244121	0.354275	0.153717	Ywhaz	Ywhaz_K157
RF / Old	0.517251	0.184518	0.0920987	Ywhaz	Ywhaz_K193
RF / Old	-0.371639	0.422572	0.174899	Ywhaz	Ywhaz_K212
RF / Old	-0.146004	0.652036	0.245517	Ywhaz	Ywhaz_K3
RF / Old	-0.371357	7.38053e-07	6.96571e-06	Ywhaz	Ywhaz_K68
RF / Old	0.0887918	0.448241	0.182918	Ywhaz	Ywhaz_K85
RF / Old	-0.63602	5.84068e-07	5.96996e-06	Ywhaz	Ywhaz_K9
RF / Old	2.76964	8.44612e-06	4.44841e-05	Kcna2	Kcna2_K134
RF / Old	0.487454	0.250276	0.117164	Kcna2	Kcna2_K49
RF / Old	0.698438	0.0225584	0.0188181	Kcna2	Kcna2_K63
RF / Old	0.714663	0.00366602	0.00489181	Kcnab1	Kcnab1_K158
RF / Old	1.48003	0.000247827	0.00059013	Kcnab1	Kcnab1_K324
RF / Old	-0.050483	0.840101	0.294728	Kcnab1	Kcnab1_K62
RF / Old	-0.243692	0.276664	0.126673	Hmgb1	Hmgb1_K114
RF / Old	0.160722	0.610201	0.233394	Dynll1	Dynll1_K36
RF / Old	-0.105311	0.158308	0.0815831	Gng2	Gng2_K14
RF / Old	0.240227	0.0245912	0.0200356	Gng2	Gng2_K20
RF / Old	0.849674	0.00999102	0.0102812	Gng2	Gng2_K32
RF / Old	-0.403647	0.458498	0.186486	Gng3	Gng3_K18
RF / Old	-1.24941	0.0016424	0.00260528	Gng3	Gng3_K2
RF / Old	-0.0275782	0.921973	0.31421	Gng3	Gng3_K36
RF / Old	0.00380987	0.987384	0.329607	Eif5a	Eif5a_K121
RF / Old	0.631211	0.0191418	0.0167353	Acta2;Actg2	Acta2;Actg2_K69
RF / Old	1.07544	0.165089	0.0841718	Rps17	Rps17_K107
RF / Old	0.315645	0.0032848	0.00448969	Rps17	Rps17_K19
RF / Old	-0.893588	0.0292363	0.0227247	Rps17	Rps17_K49
RF / Old	0.339876	0.136685	0.0730607	Prkcg	Prkcg_K268
RF / Old	-0.0970869	0.74519	0.270693	Prkcg	Prkcg_K335
RF / Old	0.885839	6.24834e-07	6.33655e-06	Prkcg	Prkcg_K400
RF / Old	0.274398	0.267624	0.123343	Prkcg	Prkcg_K503
RF / Old	1.31472	0.000246685	0.000588495	Prkcg	Prkcg_K645
RF / Old	-0.135948	0.024576	0.0200295	Rala	Rala_K143
RF / Old	0.729766	0.00154696	0.00248491	Rala	Rala_K159
RF / Old	0.0655638	0.84537	0.295782	Rps10	Rps10_K107
RF / Old	-0.452572	0.0123296	0.0119551	Rps10	Rps10_K138
RF / Old	-0.744176	0.015773	0.0143876	Rps10	Rps10_K138
RF / Old	-0.397089	0.00164316	0.00260528	Rps10	Rps10_K139
RF / Old	-0.744176	0.015773	0.0143876	Rps10	Rps10_K139
RF / Old	0.33042	0.415267	0.173039	Ppp3ca	Ppp3ca_K10
RF / Old	-0.551756	0.000687312	0.00132148	Ppp3ca	Ppp3ca_K32
RF / Old	0.286498	0.537006	0.210504	Ppp2ca	Ppp2ca_K21
RF / Old	-0.387096	9.82961e-05	0.000276131	Ppp2ca	Ppp2ca_K4
RF / Old	0.582139	0.0240066	0.019702	Ppp2ca	Ppp2ca_K74
RF / Old	-0.38943	0.183468	0.0916983	Ppp2ca	Ppp2ca_K8
RF / Old	2.26419	3.20722e-07	3.85365e-06	Actc1	Actc1_K86
RF / Old	2.05458	4.17708e-10	2.40043e-08	Ube2l3	Ube2l3_K131
RF / Old	0.846319	0.0500163	0.0340285	Ube2l3	Ube2l3_K64
RF / Old	0.31695	0.322646	0.143164	Ube2l3	Ube2l3_K73
RF / Old	1.40994	8.28013e-05	0.00024612	Ube2l3	Ube2l3_K82
RF / Old	0.823037	0.000878482	0.00158642	Gnb2l1	Rack1_K106
RF / Old	0.442754	0.00594113	0.00695822	Prkacb	Prkacb_K280
RF / Old	0.0927266	0.711555	0.262307	Prkacb	Prkacb_K93
RF / Old	-0.563454	0.060456	0.0392024	Ywhaq	Ywhaq_K115
RF / Old	0.0939193	0.294863	0.133354	Ywhaq	Ywhaq_K139
RF / Old	0.112559	0.692721	0.257049	Ywhaq	Ywhaq_K157
RF / Old	0.40201	0.298468	0.134396	Ywhaq	Ywhaq_K212
RF / Old	0.0799682	0.716584	0.263634	Ywhaq	Ywhaq_K3
RF / Old	0.436466	0.148386	0.0775675	Ywhaq	Ywhaq_K49
RF / Old	-0.306125	0.00471397	0.00586062	Ywhaq	Ywhaq_K68
RF / Old	0.304537	0.216587	0.104378	Ywhaq	Ywhaq_K80
RF / Old	-0.255315	0.0194717	0.0169656	Ywhaq	Ywhaq_K85
RF / Old	-0.344788	1.59683e-05	7.37395e-05	Ywhaq	Ywhaq_K9
RF / Old	0.698021	0.0322904	0.0245741	Tuba4a	Tuba4a_K112
RF / Old	1.21616	0.00619506	0.0071905	Tuba4a	Tuba4a_K124
RF / Old	2.06176	0.000201318	0.000493	Tuba4a	Tuba4a_K326
RF / Old	0.663319	0.0697338	0.0434999	Tuba1a	Tuba1a_K112
RF / Old	-0.0647401	0.802941	0.285417	Tuba1a	Tuba1a_K163
RF / Old	0.552741	0.033116	0.0250149	Tuba1a	Tuba1a_K280
RF / Old	0.801017	0.0100732	0.0103411	Tuba1a	Tuba1a_K304
RF / Old	0.553557	0.0210472	0.0179213	Tuba1a	Tuba1a_K326
RF / Old	-0.0629311	0.537306	0.210558	Tuba1a	Tuba1a_K336
RF / Old	1.07875	0.000479472	0.000997518	Tuba1a	Tuba1a_K336
RF / Old	1.07875	0.000479472	0.000997518	Tuba1a	Tuba1a_K338
RF / Old	0.085395	0.644228	0.243385	Tuba1a	Tuba1a_K370
RF / Old	0.560173	0.000894143	0.00160796	Tuba1a	Tuba1a_K394
RF / Old	0.38085	0.00299991	0.00420403	Tuba1a	Tuba1a_K401
RF / Old	0.661258	0.0170437	0.0153518	Tuba1a	Tuba1a_K60
RF / Old	0.374405	0.0545294	0.0363062	Tuba1a	Tuba1a_K96
RF / Old	-0.132748	0.799913	0.284614	Tubb4b	Tubb4b_K103
RF / Old	0.206191	0.264473	0.122438	Tubb4b	Tubb4b_K122
RF / Old	-0.966901	0.22781	0.10869	Tubb4b	Tubb4b_K154
RF / Old	2.00873	8.21245e-06	4.37884e-05	Tubb4b	Tubb4b_K216
RF / Old	0.735517	0.00145696	0.00236515	Tubb4b	Tubb4b_K252
RF / Old	0.45337	0.0765266	0.0468952	Tubb4b	Tubb4b_K297
RF / Old	-2.33772	0.0014309	0.00233017	Tubb4b	Tubb4b_K324
RF / Old	0.568954	0.266211	0.123003	Tubb4b	Tubb4b_K336
RF / Old	1.46127	0.00383749	0.00506056	Tubb4b	Tubb4b_K362
RF / Old	0.556504	0.299021	0.134581	Tubb4b	Tubb4b_K379
RF / Old	0.199449	0.219888	0.105576	Tubb4b	Tubb4b_K58
RF / Old	0.0851996	0.817798	0.288713	Prkcb	Prkcb_K197
RF / Old	-0.554207	0.00425295	0.00543923	Prkcb	Prkcb_K320
RF / Old	-2.41857	0.0305493	0.0235401	Prkcb	Prkcb_K338
RF / Old	0.404437	0.262715	0.121797	Prkcb	Prkcb_K468
RF / Old	1.71248	0.000360338	0.000792375	Prkcb	Prkcb_K595
RF / Old	-0.62546	1.05955e-06	9.11475e-06	Ywhah	Ywhah_K142
RF / Old	0.472121	0.0219376	0.018461	Ywhah	Ywhah_K143
RF / Old	-0.153025	0.518613	0.205129	Sbds	Sbds_K151
RF / Old	-0.516064	0.0754627	0.046383	Sbds	Sbds_K159
RF / Old	-0.308974	0.126424	0.0687554	Sbds	Sbds_K184
RF / Old	2.04738	5.79005e-06	3.40297e-05	Kpnb1	Kpnb1_K62
RF / Old	0.558744	0.273727	0.125484	Kpnb1	Kpnb1_K710
RF / Old	0.56919	0.26083	0.121075	Kpnb1	Kpnb1_K835
RF / Old	-0.614084	0.000546549	0.00110766	Dlg3	Dlg3_K286
RF / Old	0.584455	0.0192026	0.0167763	Pip5k1a	Pip5k1a_K88
RF / Old	1.69357	0.0114997	0.0113073	Psmb7	Psmb7_K195
RF / Old	1.92478	0.000106974	0.000296187	Adcyap1r1	Adcyap1r1_K457
RF / Old	0.194856	0.329374	0.145228	Plxna2	Plxna2_K1415
RF / Old	-0.0527028	0.833204	0.292952	Vamp7	Vamp7_K125
RF / Old	-0.132556	0.425001	0.175539	Vamp7	Vamp7_K137
RF / Old	1.98109	0.00139891	0.00228592	Vamp7	Vamp7_K160
RF / Old	1.15223	0.00145517	0.00236374	Vamp7	Vamp7_K172
RF / Old	-0.122849	0.358187	0.155077	Aup1	Aup1_K250
RF / Old	-0.0499404	0.832883	0.29288	Stam	Stam_K136
RF / Old	-0.193813	0.401695	0.169377	Stam	Stam_K154
RF / Old	-0.375621	8.64517e-06	4.52559e-05	Stam	Stam_K162
RF / Old	0.407535	0.301447	0.135384	Stam	Stam_K185
RF / Old	0.586598	0.014774	0.01379	Stam	Stam_K353
RF / Old	3.10189	1.35282e-06	1.1106e-05	Hint1	Hint1_K30
RF / Old	-0.398454	0.35067	0.152486	Usp9x	Usp9x_K112
RF / Old	0.651061	0.0059967	0.00701061	Usp9x	Usp9x_K1370
RF / Old	0.480752	0.0634896	0.0407102	Usp9x	Usp9x_K1435
RF / Old	0.768813	0.00464902	0.00581071	Usp9x	Usp9x_K1627
RF / Old	1.07127	0.00191624	0.00295316	Usp9x	Usp9x_K1637
RF / Old	2.18152	1.89527e-05	8.43395e-05	Usp9x	Usp9x_K1798
RF / Old	-0.3357	0.226193	0.108041	Usp9x	Usp9x_K360
RF / Old	1.06218	0.00280929	0.00399136	Slc8a1	Slc8a1_K257
RF / Old	-0.398338	0.282224	0.128356	Slc8a1	Slc8a1_K572
RF / Old	1.27279	0.000222289	0.000537234	Slc8a1	Slc8a1_K606
RF / Old	-0.0753637	0.829353	0.292075	Slc8a1	Slc8a1_K634
RF / Old	-0.205976	0.000974082	0.00171944	Slc8a1	Slc8a1_K688
RF / Old	1.02968	0.0114727	0.0112916	Slc8a1	Slc8a1_K725
RF / Old	1.73128	0.00167304	0.00264617	Slc8a1	Slc8a1_K729
RF / Old	0.953432	0.00209273	0.00317595	Slc7a3	Slc7a3_K12
RF / Old	-0.524953	0.279193	0.127414	Slc9a3r1	Slc9a3r1_K116
RF / Old	-0.111366	0.582912	0.224618	Slc9a3r1	Slc9a3r1_K139
RF / Old	1.02143	3.92819e-05	0.000138964	Stx4	Stx4a_K243
RF / Old	-0.0971984	0.119668	0.0660539	Stx4	Stx4a_K260
RF / Old	0.310235	0.236446	0.111905	Gjb6	Gjb6_K116
RF / Old	1.59569	0.000953334	0.00169438	Gjb6	Gjb6_K122
RF / Old	0.365074	0.103896	0.0592449	Ctps1	Ctps_K100
RF / Old	-0.0209732	0.84937	0.296941	Atp8a1	Atp8a1_K1101
RF / Old	0.407523	0.0805703	0.0486697	Atp8a1	Atp8a1_K1111
RF / Old	0.655069	0.00766049	0.0084298	Atp8a1	Atp8a1_K1116
RF / Old	0.00588208	0.978962	0.327587	Atp8a1	Atp8a1_K1158
RF / Old	-0.486417	0.0037991	0.00502787	Atp8a1	Atp8a1_K20
RF / Old	0.742485	0.0506391	0.0343332	Atp8a1	Atp8a1_K27
RF / Old	2.39706	1.53168e-11	1.58437e-09	Atp8a1	Atp8a1_K498
RF / Old	-0.217154	0.296245	0.13367	Atp8a1	Atp8a1_K688
RF / Old	-0.178142	0.0627093	0.0403198	Atp8a1	Atp8a1_K922
RF / Old	0.914961	0.0201379	0.0173762	Cct7	Cct7_K109
RF / Old	0.413	0.0791955	0.0480976	Cct7	Cct7_K287
RF / Old	0.893304	0.0178886	0.0159242	Cct7	Cct7_K47
RF / Old	0.806568	0.0142325	0.0133641	Cct7	Cct7_K55
RF / Old	0.494328	0.113285	0.0633963	Cct7	Cct7_K77
RF / Old	2.37448	0.0128731	0.0123754	Cct2	Cct2_K13
RF / Old	-0.154423	0.41921	0.173925	Cct2	Cct2_K191
RF / Old	1.71406	0.00235954	0.00349072	Cct2	Cct2_K46
RF / Old	-0.488436	0.192443	0.0950815	Cct4	Cct4_K65
RF / Old	0.203563	0.386759	0.164608	Cct5	Cct5_K154
RF / Old	-0.454399	0.156309	0.0808594	Cct5	Cct5_K265
RF / Old	1.40607	5.51793e-05	0.000181083	Cct6a	Cct6a_K10
RF / Old	0.767132	1.02711e-06	8.94311e-06	Cct6a	Cct6a_K127
RF / Old	-0.252972	0.360589	0.155855	Cct6a	Cct6a_K199
RF / Old	0.223559	0.0234457	0.019408	Cct6a	Cct6a_K377
RF / Old	0.0304803	0.768655	0.276998	Cct6a	Cct6a_K5
RF / Old	0.197387	0.487453	0.195647	Cct3	Cct3_K248
RF / Old	0.296963	0.04982	0.0339217	Cct3	Cct3_K249
RF / Old	-1.51288	0.000159718	0.000406927	Cct3	Cct3_K381
RF / Old	0.474293	0.0698067	0.0435152	Cct3	Cct3_K507
RF / Old	0.287694	0.138029	0.0737031	Cct3	Cct3_K527
RF / Old	-0.0213162	0.926537	0.315101	Ptprn2	Ptprn2_K634
RF / Old	-0.371338	0.423342	0.175162	Ptprn2	Ptprn2_K636
RF / Old	-0.0213162	0.926537	0.315101	Ptprn2	Ptprn2_K636
RF / Old	-0.0347121	0.956872	0.322743	Ptprn2	Ptprn2_K733
RF / Old	0.379934	0.239882	0.113324	Cbx1	Cbx1_K150
RF / Old	-0.0586858	0.784791	0.281129	Tceb1	Eloc_K32
RF / Old	-1.768	0.0406787	0.0292534	Hpca	Hpca_K137
RF / Old	0.0806167	0.151458	0.0788544	Hpca	Hpca_K147
RF / Old	-0.381683	0.00476356	0.00590253	Hpca	Hpca_K174
RF / Old	-0.452411	0.106226	0.0602943	Hpca	Hpca_K49
RF / Old	0.434805	0.0642288	0.0409911	Hpca	Hpca_K50
RF / Old	-0.885753	0.000352754	0.000777256	Hpca	Hpca_K63
RF / Old	2.33526	3.91213e-06	2.49181e-05	Hpca	Hpca_K7
RF / Old	-0.056702	0.834933	0.293321	Arf1	Arf1_K127
RF / Old	0.344681	0.35525	0.154089	Arf1	Arf1_K142
RF / Old	-0.320744	0.515425	0.204118	Arf1	Arf1_K36
RF / Old	1.24124	0.00132947	0.00219681	Arf1	Arf1_K73
RF / Old	-0.674298	1.75633e-06	1.32416e-05	Erh	Erh_K12
RF / Old	1.68836	4.28858e-06	2.67235e-05	Ap2m1	Ap2m1_K145
RF / Old	-0.772058	0.186232	0.0928286	Ap2m1	Ap2m1_K224
RF / Old	-0.508369	0.0902349	0.0530818	Ap2m1	Ap2m1_K281
RF / Old	0.385755	0.0385572	0.0280002	Ap2m1	Ap2m1_K378
RF / Old	0.716872	0.0788163	0.0478898	Rhog	Rhog_K116
RF / Old	0.0196167	0.822343	0.29012	Rhog	Rhog_K130
RF / Old	-0.106442	0.377306	0.16145	Rhog	Rhog_K147
RF / Old	-0.222583	0.0200048	0.017296	Rhog	Rhog_K183
RF / Old	-0.0125368	0.967088	0.325171	Rpl19	Rpl19_K128
RF / Old	0.264032	6.63618e-05	0.000207762	Rpl19	Rpl19_K153
RF / Old	0.148814	0.379132	0.161841	Rpl19	Rpl19_K180
RF / Old	-0.08397	0.551104	0.21502	Rpl19	Rpl19_K181
RF / Old	-0.182446	0.00259218	0.0037723	Rpl19	Rpl19_K186
RF / Old	-0.22389	0.14305	0.0756963	Rpl19	Rpl19_K186
RF / Old	-0.0422875	0.701112	0.259011	Hist1h3b	H3c14;H3c15;H3c7;H3c3;H3c4;H3c2;H3c6;H3c13_K57
RF / Old	-0.022272	0.858953	0.299118	Hist1h3b	H3c14;H3c15;H3c7;H3c3;H3c4;H3c2;H3c6;H3c13_K80
RF / Old	-0.698848	0.00301423	0.00421112	Rps3a	Rps3a1_K46
RF / Old	1.09911	0.000389144	0.000836513	Taf1a	Taf1a_K136
RF / Old	-0.116775	0.570395	0.220914	Atp1b3	Atp1b3_K17
RF / Old	1.07236	0.059362	0.0386578	G3bp2	G3bp2_K107
RF / Old	0.935884	0.00267509	0.00385822	G3bp2	G3bp2_K25
RF / Old	-0.383627	0.0933584	0.0545223	G3bp2	G3bp2_K5
RF / Old	-0.292481	0.0105122	0.0106355	Vps45	Vps45_K257
RF / Old	0.054774	0.833753	0.293066	Vps45	Vps45_K450
RF / Old	0.344136	0.168213	0.0854782	Crmp1	Crmp1_K122
RF / Old	0.849882	0.0840912	0.0502333	Crmp1	Crmp1_K293
RF / Old	0.338829	0.213184	0.103026	Crmp1	Crmp1_K345
RF / Old	0.256202	0.0101995	0.0104377	Crmp1	Crmp1_K463
RF / Old	-0.0392209	0.630726	0.239351	Crmp1	Crmp1_K472
RF / Old	-0.137508	0.0989835	0.0570473	Crmp1	Crmp1_K487
RF / Old	-0.657382	3.03041e-06	2.06771e-05	Crmp1	Crmp1_K511
RF / Old	0.531794	0.022159	0.018611	Crmp1	Crmp1_K525
RF / Old	0.690798	0.0154554	0.0142487	Crmp1	Crmp1_K56
RF / Old	0.0715808	0.849599	0.29696	Crmp1	Crmp1_K7
RF / Old	-1.11553	0.245723	0.115598	Slc30a3	Slc30a3_K31
RF / Old	-0.5871	0.26676	0.123121	Cacna1a	Cacna1a_K1876
RF / Old	0.59776	0.278302	0.127109	Cpt1a	Cpt1a_K180
RF / Old	0.29438	0.11611	0.0645999	Cpt1a	Cpt1a_K292
RF / Old	-0.0310531	0.791871	0.282764	Wbp2	Wbp2_K258
RF / Old	1.10476	0.00169716	0.00267777	Wbp2	Wbp2_K36
RF / Old	2.1229	3.28831e-05	0.000123062	Grm1	Grm1_K841
RF / Old	0.339931	0.081099	0.0489205	Sirpa	Sirpa_K417
RF / Old	-0.00451779	0.982253	0.328476	Neo1	Neo1_K1190
RF / Old	0.910827	0.0103605	0.0105482	Nrsn1	Nrsn1_K163
RF / Old	0.485038	0.000276803	0.000642044	Nrsn1	Nrsn1_K171
RF / Old	0.5815	0.00736821	0.00820388	Lypla1	Lypla1_K105
RF / Old	0.806338	1.69852e-05	7.74491e-05	Tubb5	Tubb5_K58
RF / Old	1.34383	2.36796e-05	9.8767e-05	Xdh	Xdh_K905
RF / Old	0.298462	0.0951764	0.055359	Grin2b	Grin2b_K1140
RF / Old	-0.0992758	0.705008	0.260227	Grin2b	Grin2b_K1156
RF / Old	-0.226203	0.560652	0.218055	Grin2b	Grin2b_K1426
RF / Old	-0.588471	0.176131	0.0887937	Grin2b	Grin2b_K1458
RF / Old	-0.245798	0.205441	0.100108	Grin2b	Grin2b_K947
RF / Old	0.575437	2.63786e-05	0.00010527	Hmgcr	Hmgcr_K248
RF / Old	2.92154	9.48666e-06	4.83821e-05	Rsu1	Rsu1_K158
RF / Old	-0.168554	0.114886	0.0640847	Nme2	Nme2_K100
RF / Old	0.107986	0.180047	0.0902662	Nme2	Nme2_K12
RF / Old	0.118131	0.62609	0.238194	Nme2	Nme2_K49
RF / Old	0.576404	0.0302735	0.0233694	Nme2	Nme2_K56
RF / Old	0.0907295	0.66898	0.250396	Cacna1c	Cacna1c_K1513
RF / Old	-0.369757	0.109929	0.0620016	Cacna1c	Cacna1c_K1642
RF / Old	1.29132	0.0206174	0.0176486	Cacna1c	Cacna1c_K63
RF / Old	0.0653835	0.638442	0.2418	Vcp	Vcp_K109
RF / Old	-0.73263	1.64731e-07	2.32404e-06	Vcp	Vcp_K18
RF / Old	1.52079	5.19898e-06	3.11939e-05	Vcp	Vcp_K217
RF / Old	0.325595	0.133647	0.0718227	Vcp	Vcp_K236
RF / Old	-0.643505	0.0485841	0.0332572	Vcp	Vcp_K251
RF / Old	1.41825	0.000252188	0.000596011	Vcp	Vcp_K295
RF / Old	0.949788	0.0115863	0.0113712	Vcp	Vcp_K336
RF / Old	0.400379	0.340903	0.149041	Vcp	Vcp_K486
RF / Old	1.01237	0.00213167	0.00322241	Vcp	Vcp_K502
RF / Old	2.30286	0.000199347	0.000489529	Vcp	Vcp_K505
RF / Old	1.40692	0.0103546	0.0105463	Vcp	Vcp_K614
RF / Old	0.445119	0.0529667	0.0355033	Vcp	Vcp_K615
RF / Old	0.107878	0.658833	0.247314	Vcp	Vcp_K651
RF / Old	-0.349795	3.8727e-06	2.47279e-05	Vcp	Vcp_K658
RF / Old	-0.0751306	0.678177	0.252741	Vcp	Vcp_K668
RF / Old	0.0333402	0.869526	0.301703	Vcp	Vcp_K754
RF / Old	-0.222567	0.182594	0.0913895	Vcp	Vcp_K8
RF / Old	0.982179	2.28246e-06	1.64413e-05	Uba1	Uba1_K185
RF / Old	0.219834	0.400743	0.169042	Uba1	Uba1_K296
RF / Old	0.346857	0.32771	0.144593	Uba1	Uba1_K443
RF / Old	0.081411	0.368264	0.158302	Uba1	Uba1_K528
RF / Old	0.485314	0.00017012	0.000427531	Uba1	Uba1_K593
RF / Old	0.64751	0.139851	0.074445	Uba1	Uba1_K604
RF / Old	1.26181	8.3335e-05	0.000246572	Uba1	Uba1_K627
RF / Old	0.818625	0.0247987	0.0201855	Uba1	Uba1_K635
RF / Old	-0.296677	0.154582	0.0801738	Uba1	Uba1_K657
RF / Old	0.340374	0.083697	0.0500711	Uba1	Uba1_K671
RF / Old	1.09184	0.00455043	0.00571695	Uba1	Uba1_K746
RF / Old	0.556734	0.175546	0.0886126	Uba1	Uba1_K802
RF / Old	1.34631	9.93115e-06	4.98655e-05	Uba1	Uba1_K806
RF / Old	0.473483	0.406554	0.170873	Uba1	Uba1_K830
RF / Old	2.29055	6.11355e-08	1.12125e-06	Uba1	Uba1_K838
RF / Old	0.57344	0.0226061	0.0188396	Ank1	Ank1_K200
RF / Old	-0.184867	0.0275253	0.0218479	Ank1	Ank1_K55
RF / Old	-0.386913	0.576637	0.222764	Ank1	Ank1_K607
RF / Old	0.543423	0.0467422	0.0322851	Ank1	Ank1_K797
RF / Old	0.165861	0.0720657	0.044659	Epha4	Epha4_K587
RF / Old	3.91175	3.73071e-08	7.80121e-07	Aplp1	Aplp1_K610
RF / Old	2.13335	2.47306e-06	1.75215e-05	Scg2	Scg2_K49
RF / Old	-0.107039	0.649012	0.244657	Scg2	Scg2_K64
RF / Old	0.530805	0.0109839	0.0109712	Ckb	Ckb_K107
RF / Old	-0.59921	0.131368	0.070819	Ckb	Ckb_K11
RF / Old	1.39162	0.0051709	0.00626615	Ckb	Ckb_K156
RF / Old	1.06729	0.0139973	0.0131817	Ckb	Ckb_K196
RF / Old	1.13582	5.22186e-07	5.60321e-06	Ckb	Ckb_K242
RF / Old	-0.596459	0.000718756	0.00136269	Ckb	Ckb_K247
RF / Old	1.15457	0.00481631	0.00594075	Ckb	Ckb_K298
RF / Old	-0.0502019	0.517879	0.204964	Ckb	Ckb_K304
RF / Old	0.0125489	0.874836	0.302855	Ckb	Ckb_K307
RF / Old	-0.205037	0.00229095	0.00341464	Ckb	Ckb_K313
RF / Old	-0.573796	0.283381	0.128807	Ckb	Ckb_K32
RF / Old	0.682203	0.00562173	0.00665345	Cdk18	Cdk18_K126
RF / Old	1.45295	1.84588e-05	8.30163e-05	Cdk18	Cdk18_K150
RF / Old	1.52966	2.45264e-06	1.74723e-05	Cdk18	Cdk18_K244
RF / Old	2.58523	3.28381e-05	0.000123062	Cdk18	Cdk18_K257
RF / Old	0.603671	0.00422779	0.00541205	Cdk18	Cdk18_K428
RF / Old	0.761697	0.00151393	0.00243954	Cdk18	Cdk18_K99
RF / Old	3.3631	0.000112578	0.000308398	Fabp5	Fabp5_K10
RF / Old	3.27112	8.86137e-05	0.000257767	Fabp5	Fabp5_K24
RF / Old	0.504435	0.235406	0.111535	Fabp5	Fabp5_K5
RF / Old	-1.30932	0.0374667	0.0274165	Drp2	Drp2_K605
RF / Old	-0.121184	0.475129	0.191751	Aplp2	Aplp2_K688
RF / Old	1.04786	0.0182933	0.0161455	Kcnma1	Kcnma1_K583
RF / Old	0.232066	0.181577	0.0909466	Kcnma1	Kcnma1_K956
RF / Old	-0.503771	0.0926865	0.0542525	Padi2	Padi2_K179
RF / Old	1.83918	0.0208492	0.017794	Padi2	Padi2_K582
RF / Old	0.564621	0.00235703	0.00349072	Cnnm1	Cnnm1_K396
RF / Old	1.08838	0.0450915	0.0315717	Cnnm1	Cnnm1_K526
RF / Old	0.429806	0.142709	0.0755469	Kndc1	Kndc1_K1180
RF / Old	0.0904691	0.690919	0.256417	Npepps	Npepps_K275
[truncated: 2,011 more rows]
