# Supplementary material for: Aging and diet alter the protein ubiquitylation landscape in the mouse brain
Source: Nat Commun. 2025 Jun 6;16:5266. doi: 10.1038/s41467-025-60542-6 (PMC12144301; doi:10.1038/s41467-025-60542-6)
Supplement: Supplementary file 13 — Source Data [file 41467_2025_60542_MOESM13_ESM.zip › Source_data/Figure_5/F/F.xlsx]

## Sheet: Sheet1
ids	cond.y	cond.x	FoldChanges	pvals	adj.pvals	conds	Genes.x	data	common.cond	Comparison..group1.group2.	ProteinGroups	PTM.ModificationTitle	AVG.Log2.Ratio	Absolute.AVG.Log2.Ratio	Pvalue	Qvalue	X..of.Ratios	UniProtIds	Genes.y	ProteinDescriptions	ProteinNames	X..Unique.Total.Peptides	X..Change	Ratio	Condition.Numerator	Condition.Denominator	GO.Cellular.Component	GO.Molecular.Function	GO.Biological.Process	PG.ProteinGroups	PTM.CollapseKey	PTM.Group	PTM.FlankingRegion	SYMBOL	PTMSite	PTMLabel	delta	Regulation
A0PJN4_K142_M1	Young	Geriatric	0.532051	0.00193525	0.00273235	Geriatric / Young	Ube2ql1	Ubiqutin	Old / Young	RF / Old	A0PJN4	GlyGly (K)	0.632727	0.632727	0.0299275	0.0231922	20	A0PJN4	Ube2ql1	Ubiquitin-conjugating enzyme E2Q-like protein 1	U2QL1_MOUSE	2	55.0493	1.55049	RF	Old	nucleus,plasma membrane	ATP binding,ubiquitin conjugating enzyme activity	protein ubiquitination	A0PJN4	A0PJN4_K142_M1	_EAEATFK[GlyGly (K)]SLVK_.2	KEAEATFKSLVKTHE	Ube2ql1	K142	Ube2ql1_K142	0.100675	Consistent
A1A5B6_K344_M1	Young	Geriatric	-0.0530156	0.919541	0.31329	Geriatric / Young	Tbc1d25	Ubiqutin	Old / Young	RF / Old	A1A5B6	GlyGly (K)	-0.412651	0.412651	0.000524696	0.001069	20	A1A5B6	Tbc1d25	TBC1 domain family member 25	TBC25_MOUSE	1	-24.8759	0.751241	RF	Old	autophagosome,endomembrane system,cytoplasmic vesicle	GTPase activator activity,Rab GTPase binding	intracellular protein transport,autophagy,regulation of vesicle fusion,activation of GTPase activity,regulation of autophagosome maturation	A1A5B6	A1A5B6_K344_M1	_STVLK[GlyGly (K)]DVLR_.2	FIRSTVLKDVLRTDR	Tbc1d25	K344	Tbc1d25_K344	-0.359636	others
A2A699_K353_M1	Young	Geriatric	-0.255005	0.0625293	0.0397243	Geriatric / Young	Fam171a2	Ubiqutin	Old / Young	RF / Old	A2A699	GlyGly (K)	0.532004	0.532004	0.214944	0.103739	20	A2A699	Fam171a2	Protein FAM171A2	F1712_MOUSE	8	44.5936	1.44594	RF	Old	cellular_component,integral component of membrane	molecular_function	biological_process	A2A699	A2A699_K353_M1	_K[GlyGly (K)]LQLSGPSDNK_.3	KPRQQHRKLQLSGPS	Fam171a2	K353	Fam171a2_K353	0.787009	others
A2A699_K645_M1	Young	Geriatric	-0.790871	6.89571e-06	3.80453e-05	Geriatric / Young	Fam171a2	Ubiqutin	Old / Young	RF / Old	A2A699	GlyGly (K)	-0.689918	0.689918	0.0327813	0.0248236	20	A2A699	Fam171a2	Protein FAM171A2	F1712_MOUSE	8	-38.0111	0.619889	RF	Old	cellular_component,integral component of membrane	molecular_function	biological_process	A2A699	A2A699_K645_M1	_LLELGVK[GlyGly (K)]PHPR_.3	KLLELGVKPHPRAWF	Fam171a2	K645	Fam171a2_K645	0.100954	Consistent
A2ADY9_K170_M1	Young	Geriatric	1.20316	0.00181	0.00259525	Geriatric / Young	Ddi2	Ubiqutin	Old / Young	RF / Old	A2ADY9	GlyGly (K)	0.406538	0.406538	0.121643	0.0668866	20	A2ADY9	Ddi2	Protein DDI1 homolog 2	DDI2_MOUSE	6	32.5501	1.3255	RF	Old	nucleoplasm,cytosol,brush border,membrane	aspartic-type endopeptidase activity	proteolysis,intestinal absorption	A2ADY9	A2ADY9_K170_M1	_NPPLAEALLSGDLEK[GlyGly (K)]FSR_.3	LLSGDLEKFSRVLVE	Ddi2	K170	Ddi2_K170	-0.796624	others
A2ADY9_K283_M1	Young	Geriatric	1.31149	0.00369944	0.00450392	Geriatric / Young	Ddi2	Ubiqutin	Old / Young	RF / Old	A2ADY9	GlyGly (K)	-0.323315	0.323315	0.100195	0.0575916	20	A2ADY9	Ddi2	Protein DDI1 homolog 2	DDI2_MOUSE	6	-20.0769	0.799231	RF	Old	nucleoplasm,cytosol,brush border,membrane	aspartic-type endopeptidase activity	proteolysis,intestinal absorption	A2ADY9	A2ADY9_K283_M1	_WAGIAK[GlyGly (K)]GVGTQK_.3	RRWAGIAKGVGTQKI	Ddi2	K283	Ddi2_K283	-1.63481	others
A2AN08_K1149_M1	Young	Geriatric	-0.466823	0.00117135	0.00185556	Geriatric / Young	Ubr4	Ubiqutin	Old / Young	RF / Old	A2AN08	GlyGly (K)	0.122959	0.122959	0.30456	0.136592	20	A2AN08	Ubr4	E3 ubiquitin-protein ligase UBR4	UBR4_MOUSE	46	8.89662	1.08897	RF	Old	nucleoplasm,centrosome,cytosol,membrane,integral component of membrane	ubiquitin-protein transferase activity,protein binding,calmodulin binding,zinc ion binding	protein ubiquitination involved in ubiquitin-dependent protein catabolic process	A2AN08	A2AN08_K1149_M1	_MAAETDPHK[GlyGly (K)]SSEITK_.3;_M[Oxidation (M)]AAETDPHK[GlyGly (K)]SSEITK_.3;_MAAETDPHK[GlyGly (K)]SSEITK_.4	AAETDPHKSSEITKN	Ubr4	K1149	Ubr4_K1149	0.589782	others
A2AN08_K3461_M1	Young	Geriatric	-0.104245	0.176187	0.0884675	Geriatric / Young	Ubr4	Ubiqutin	Old / Young	RF / Old	A2AN08	GlyGly (K)	-0.897099	0.897099	0.0112877	0.0111805	20	A2AN08	Ubr4	E3 ubiquitin-protein ligase UBR4	UBR4_MOUSE	46	-46.3034	0.536966	RF	Old	nucleoplasm,centrosome,cytosol,membrane,integral component of membrane	ubiquitin-protein transferase activity,protein binding,calmodulin binding,zinc ion binding	protein ubiquitination involved in ubiquitin-dependent protein catabolic process	A2AN08	A2AN08_K3461_M1	_K[GlyGly (K)]AAQFVDLLGYFSLK_.3	ELPAYGRKAAQFVDL	Ubr4	K3461	Ubr4_K3461	-0.792854	others
A2APV2_K408_M1	Young	Geriatric	3.28075	1.14303e-05	5.52229e-05	Geriatric / Young	Fmnl2	Ubiqutin	Old / Young	RF / Old	A2APV2	GlyGly (K)	3.69768	3.69768	2.42224e-05	9.99029e-05	20	A2APV2	Fmnl2	Formin-like protein 2	FMNL2_MOUSE	11	1197.52	12.9752	RF	Old	cytoplasm	actin binding,Rho GTPase binding,cadherin binding	cytoskeleton organization,regulation of cell morphogenesis,cortical actin cytoskeleton organization	A2APV2	A2APV2_K408_M1	_VEELEENISHLSEK[GlyGly (K)]LQDTENEAM[Oxidation (M)]SK_.4;_VEELEENISHLSEK[GlyGly (K)]LQDTENEAMSK_.4	NISHLSEKLQDTENE	Fmnl2	K408	Fmnl2_K408	0.416936	Consistent
A2RSJ4_K316_M1	Young	Geriatric	0.251057	0.751127	0.27091	Geriatric / Young	Uhrf1bp1l	Ubiqutin	Old / Young	RF / Old	A2RSJ4	GlyGly (K)	-0.39708	0.39708	0.000714147	0.00135593	20	A2RSJ4	Uhrf1bp1l	UHRF1-binding protein 1-like	UH1BL_MOUSE	9	-24.0606	0.759394	RF	Old	cellular_component	molecular_function	biological_process	A2RSJ4	A2RSJ4_K316_M1	_LFNDFDVK[GlyGly (K)]ETSHHLVISHLDLHIC[Carbamidomethyl (C)]DDIHAK_.3;_LFNDFDVK[GlyGly (K)]ETSHHLVISHLDLHIC[Carbamidomethyl (C)]DDIHAK_.4	LFNDFDVKETSHHLV	Uhrf1bp1l	K316	Uhrf1bp1l_K316	-0.648137	Reverted-Down
A6H630_K11_M1	Young	Geriatric	1.30135	1.2255e-05	5.82625e-05	Geriatric / Young	Armt1	Ubiqutin	Old / Young	RF / Old	A6H630	GlyGly (K)	1.50071	1.50071	0.00490499	0.00602579	20	A6H630	Armt1	Protein-glutamate O-methyltransferase	ARMT1_MOUSE	9	182.982	2.82982	RF	Old	cellular_component	S-adenosylmethionine-dependent methyltransferase activity,enzyme binding,protein carboxyl O-methyltransferase activity	protein methylation,cellular response to DNA damage stimulus,methylation,regulation of response to DNA damage stimulus	A6H630	A6H630_K11_M1	_MAESPAFLSAK[GlyGly (K)]DEGSFAYLTIK_.3	SPAFLSAKDEGSFAY	Armt1	K11	Armt1_K11	0.19936	Consistent
B0V2N1_K1297_M1	Young	Geriatric	-0.436905	0.0315466	0.0233551	Geriatric / Young	Ptprs	Ubiqutin	Old / Young	RF / Old	B0V2N1	GlyGly (K)	-0.365253	0.365253	0.202973	0.0991853	20	B0V2N1	Ptprs	Receptor-type tyrosine-protein phosphatase S	PTPRS_MOUSE	21	-22.3667	0.776333	RF	Old	plasma membrane,cell junction,integral component of synaptic vesicle membrane,axon,perikaryon,extracellular exosome,integral component of postsynaptic density membrane	phosphoprotein phosphatase activity,protein tyrosine phosphatase activity,protein binding,heparin binding,chondroitin sulfate binding,heparan sulfate proteoglycan binding	protein dephosphorylation,cell adhesion,negative regulation of neuron projection development,spinal cord development,cerebellum development,hippocampus development,cerebral cortex development,corpus callosum development,negative regulation of axon extension,negative regulation of interferon-alpha production,negative regulation of interferon-beta production,negative regulation of toll-like recepto…	B0V2N1	B0V2N1_K1297_M1	_TK[GlyGly (K)]C[Carbamidomethyl (C)]LLNNADLAPHHPK_.4	KDSEPRTKCLLNNAD	Ptprs	K1297	Ptprs_K1297	0.0716513	others
B1AY13_K1761_M1	Young	Geriatric	-0.313626	0.00255712	0.00338707	Geriatric / Young	Usp24	Ubiqutin	Old / Young	RF / Old	B1AY13	GlyGly (K)	0.159331	0.159331	0.18799	0.0933711	20	B1AY13	Usp24	Ubiquitin carboxyl-terminal hydrolase 24	UBP24_MOUSE	18	11.6769	1.11677	RF	Old		thiol-dependent ubiquitinyl hydrolase activity	ubiquitin-dependent protein catabolic process,protein deubiquitination	B1AY13	B1AY13_K1761_M1	_M[Oxidation (M)]WNK[GlyGly (K)]ELYVR_.3;_MWNK[GlyGly (K)]ELYVR_.3;_MWNK[GlyGly (K)]ELYVR_.2;_M[Oxidation (M)]WNK[GlyGly (K)]ELYVR_.2	KIFKMWNKELYVREQ	Usp24	K1761	Usp24_K1761	0.472956	others
B1AY13_K645_M1	Young	Geriatric	-0.766113	0.0014484	0.00218263	Geriatric / Young	Usp24	Ubiqutin	Old / Young	RF / Old	B1AY13	GlyGly (K)	0.598289	0.598289	0.0882388	0.0520972	20	B1AY13	Usp24	Ubiquitin carboxyl-terminal hydrolase 24	UBP24_MOUSE	18	51.392	1.51392	RF	Old		thiol-dependent ubiquitinyl hydrolase activity	ubiquitin-dependent protein catabolic process,protein deubiquitination	B1AY13	B1AY13_K645_M1	_SFIK[GlyGly (K)]QTYQK_.2	EITRSFIKQTYQKQD	Usp24	K645	Usp24_K645	1.3644	others
B2RSH2_K132_M1	Young	Geriatric	0.594697	0.000889247	0.00150513	Geriatric / Young	Gnai1	Ubiqutin	Old / Young	RF / Old	B2RSH2	GlyGly (K)	0.494767	0.494767	0.125231	0.0682895	20	B2RSH2	Gnai1	Guanine nucleotide-binding protein G(i) subunit alpha-1	GNAI1_MOUSE	35	40.9094	1.40909	RF	Old	intracellular,nucleus,nucleolus,cytoplasm,lysosomal membrane,centrosome,heterotrimeric G-protein complex,plasma membrane,midbody,membrane raft,extracellular exosome,cell cortex region	magnesium ion binding,G-protein coupled receptor binding,GTPase activity,signal transducer activity,protein binding,GTP binding,GDP binding,G-protein beta/gamma-subunit complex binding,G-protein coupled serotonin receptor binding,GTPase activating protein binding	cell cycle,G-protein coupled receptor signaling pathway,adenylate cyclase-modulating G-protein coupled receptor signaling pathway,regulation of cAMP-mediated signaling,negative regulation of synaptic transmission,cell division,regulation of mitotic spindle organization,cellular response to forskolin,positive regulation of protein localization to cell cortex	B2RSH2	B2RSH2_K132_M1	_LWK[GlyGly (K)]DSGVQAC[Carbamidomethyl (C)]FNR_.3	GVIKRLWKDSGVQAC	Gnai1	K132	Gnai1_K132	-0.09993	others
B2RSH2_K180_M1	Young	Geriatric	1.66596	2.10578e-05	8.65213e-05	Geriatric / Young	Gnai1	Ubiqutin	Old / Young	RF / Old	B2RSH2	GlyGly (K)	0.892021	0.892021	1.21274e-06	1.02824e-05	20	B2RSH2	Gnai1	Guanine nucleotide-binding protein G(i) subunit alpha-1	GNAI1_MOUSE	35	85.5774	1.85577	RF	Old	intracellular,nucleus,nucleolus,cytoplasm,lysosomal membrane,centrosome,heterotrimeric G-protein complex,plasma membrane,midbody,membrane raft,extracellular exosome,cell cortex region	magnesium ion binding,G-protein coupled receptor binding,GTPase activity,signal transducer activity,protein binding,GTP binding,GDP binding,G-protein beta/gamma-subunit complex binding,G-protein coupled serotonin receptor binding,GTPase activating protein binding	cell cycle,G-protein coupled receptor signaling pathway,adenylate cyclase-modulating G-protein coupled receptor signaling pathway,regulation of cAMP-mediated signaling,negative regulation of synaptic transmission,cell division,regulation of mitotic spindle organization,cellular response to forskolin,positive regulation of protein localization to cell cortex	B2RSH2	B2RSH2_K180_M1	_VK[GlyGly (K)]TTGIVETHFTFK_.3;_VK[GlyGly (K)]TTGIVETHFTFK_.4	DVLRTRVKTTGIVET	Gnai1	K180	Gnai1_K180	-0.773941	Consistent
B2RSH2_K192_M1	Young	Geriatric	0.715712	0.00400756	0.004782	Geriatric / Young	Gnai1	Ubiqutin	Old / Young	RF / Old	B2RSH2	GlyGly (K)	0.939506	0.939506	0.00244907	0.00361077	20	B2RSH2	Gnai1	Guanine nucleotide-binding protein G(i) subunit alpha-1	GNAI1_MOUSE	35	91.7871	1.91787	RF	Old	intracellular,nucleus,nucleolus,cytoplasm,lysosomal membrane,centrosome,heterotrimeric G-protein complex,plasma membrane,midbody,membrane raft,extracellular exosome,cell cortex region	magnesium ion binding,G-protein coupled receptor binding,GTPase activity,signal transducer activity,protein binding,GTP binding,GDP binding,G-protein beta/gamma-subunit complex binding,G-protein coupled serotonin receptor binding,GTPase activating protein binding	cell cycle,G-protein coupled receptor signaling pathway,adenylate cyclase-modulating G-protein coupled receptor signaling pathway,regulation of cAMP-mediated signaling,negative regulation of synaptic transmission,cell division,regulation of mitotic spindle organization,cellular response to forskolin,positive regulation of protein localization to cell cortex	B2RSH2	B2RSH2_K192_M1	_TTGIVETHFTFK[GlyGly (K)]DLHFK_.4;_TTGIVETHFTFK[GlyGly (K)]DLHFK_.3	VETHFTFKDLHFKMF	Gnai1	K192	Gnai1_K192	0.223794	Consistent
B2RSH2_K248_M1	Young	Geriatric	1.43534	0.00140906	0.00213162	Geriatric / Young	Gnai1	Ubiqutin	Old / Young	RF / Old	B2RSH2	GlyGly (K)	-1.28463	1.28463	8.28096e-06	4.39724e-05	20	B2RSH2	Gnai1	Guanine nucleotide-binding protein G(i) subunit alpha-1	GNAI1_MOUSE	35	-58.9523	0.410477	RF	Old	intracellular,nucleus,nucleolus,cytoplasm,lysosomal membrane,centrosome,heterotrimeric G-protein complex,plasma membrane,midbody,membrane raft,extracellular exosome,cell cortex region	magnesium ion binding,G-protein coupled receptor binding,GTPase activity,signal transducer activity,protein binding,GTP binding,GDP binding,G-protein beta/gamma-subunit complex binding,G-protein coupled serotonin receptor binding,GTPase activating protein binding	cell cycle,G-protein coupled receptor signaling pathway,adenylate cyclase-modulating G-protein coupled receptor signaling pathway,regulation of cAMP-mediated signaling,negative regulation of synaptic transmission,cell division,regulation of mitotic spindle organization,cellular response to forskolin,positive regulation of protein localization to cell cortex	B2RSH2	B2RSH2_K248_M1	_M[Oxidation (M)]HESM[Oxidation (M)]K[GlyGly (K)]LFDSIC[Carbamidomethyl (C)]NNK_.3;_MHESMK[GlyGly (K)]LFDSIC[Carbamidomethyl (C)]NNK_.3;_MHESMK[GlyGly (K)]LFDSIC[Carbamidomethyl (C)]NNK_.4;_M[Oxidation (M)]HESM[Oxidation (M)]K[GlyGly (K)]LFDSIC[Carbamidomethyl (C)]NNK_.4	NRMHESMKLFDSICN	Gnai1	K248	Gnai1_K248	-2.71996	Reverted-Down
B2RSH2_K271_M1	Young	Geriatric	1.23166	6.01994e-05	0.000194123	Geriatric / Young	Gnai1	Ubiqutin	Old / Young	RF / Old	B2RSH2	GlyGly (K)	0.124712	0.124712	0.616985	0.235501	20	B2RSH2	Gnai1	Guanine nucleotide-binding protein G(i) subunit alpha-1	GNAI1_MOUSE	35	9.02898	1.09029	RF	Old	intracellular,nucleus,nucleolus,cytoplasm,lysosomal membrane,centrosome,heterotrimeric G-protein complex,plasma membrane,midbody,membrane raft,extracellular exosome,cell cortex region	magnesium ion binding,G-protein coupled receptor binding,GTPase activity,signal transducer activity,protein binding,GTP binding,GDP binding,G-protein beta/gamma-subunit complex binding,G-protein coupled serotonin receptor binding,GTPase activating protein binding	cell cycle,G-protein coupled receptor signaling pathway,adenylate cyclase-modulating G-protein coupled receptor signaling pathway,regulation of cAMP-mediated signaling,negative regulation of synaptic transmission,cell division,regulation of mitotic spindle organization,cellular response to forskolin,positive regulation of protein localization to cell cortex	B2RSH2	B2RSH2_K271_M1	_K[GlyGly (K)]DLFEEK_.2	IILFLNKKDLFEEKI	Gnai1	K271	Gnai1_K271	-1.10695	others
B2RSH2_K271_M2	Young	Geriatric	2.70922	5.13908e-05	0.000171408	Geriatric / Young	Gnai1	Ubiqutin	Old / Young	RF / Old	B2RSH2	GlyGly (K)	1.14353	1.14353	0.00344074	0.0046634	20	B2RSH2	Gnai1	Guanine nucleotide-binding protein G(i) subunit alpha-1	GNAI1_MOUSE	35	120.921	2.20921	RF	Old	intracellular,nucleus,nucleolus,cytoplasm,lysosomal membrane,centrosome,heterotrimeric G-protein complex,plasma membrane,midbody,membrane raft,extracellular exosome,cell cortex region	magnesium ion binding,G-protein coupled receptor binding,GTPase activity,signal transducer activity,protein binding,GTP binding,GDP binding,G-protein beta/gamma-subunit complex binding,G-protein coupled serotonin receptor binding,GTPase activating protein binding	cell cycle,G-protein coupled receptor signaling pathway,adenylate cyclase-modulating G-protein coupled receptor signaling pathway,regulation of cAMP-mediated signaling,negative regulation of synaptic transmission,cell division,regulation of mitotic spindle organization,cellular response to forskolin,positive regulation of protein localization to cell cortex	B2RSH2	B2RSH2_K271_M2	_K[GlyGly (K)]DLFEEK[GlyGly (K)]IK_.3	IILFLNKKDLFEEKI	Gnai1	K271	Gnai1_K271	-1.56569	Consistent
B2RSH2_K277_M1	Young	Geriatric	2.41157	5.42412e-07	5.92515e-06	Geriatric / Young	Gnai1	Ubiqutin	Old / Young	RF / Old	B2RSH2	GlyGly (K)	0.0884974	0.0884974	0.441579	0.180655	20	B2RSH2	Gnai1	Guanine nucleotide-binding protein G(i) subunit alpha-1	GNAI1_MOUSE	35	6.32622	1.06326	RF	Old	intracellular,nucleus,nucleolus,cytoplasm,lysosomal membrane,centrosome,heterotrimeric G-protein complex,plasma membrane,midbody,membrane raft,extracellular exosome,cell cortex region	magnesium ion binding,G-protein coupled receptor binding,GTPase activity,signal transducer activity,protein binding,GTP binding,GDP binding,G-protein beta/gamma-subunit complex binding,G-protein coupled serotonin receptor binding,GTPase activating protein binding	cell cycle,G-protein coupled receptor signaling pathway,adenylate cyclase-modulating G-protein coupled receptor signaling pathway,regulation of cAMP-mediated signaling,negative regulation of synaptic transmission,cell division,regulation of mitotic spindle organization,cellular response to forskolin,positive regulation of protein localization to cell cortex	B2RSH2	B2RSH2_K277_M1	_DLFEEK[GlyGly (K)]IK_.2;_DLFEEK[GlyGly (K)]IK_.3	KKDLFEEKIKKSPLT	Gnai1	K277	Gnai1_K277	-2.32307	others
B2RSH2_K277_M2	Young	Geriatric	2.89762	2.18182e-05	8.85755e-05	Geriatric / Young	Gnai1	Ubiqutin	Old / Young	RF / Old	B2RSH2	GlyGly (K)	1.14353	1.14353	0.00344074	0.0046634	20	B2RSH2	Gnai1	Guanine nucleotide-binding protein G(i) subunit alpha-1	GNAI1_MOUSE	35	120.921	2.20921	RF	Old	intracellular,nucleus,nucleolus,cytoplasm,lysosomal membrane,centrosome,heterotrimeric G-protein complex,plasma membrane,midbody,membrane raft,extracellular exosome,cell cortex region	magnesium ion binding,G-protein coupled receptor binding,GTPase activity,signal transducer activity,protein binding,GTP binding,GDP binding,G-protein beta/gamma-subunit complex binding,G-protein coupled serotonin receptor binding,GTPase activating protein binding	cell cycle,G-protein coupled receptor signaling pathway,adenylate cyclase-modulating G-protein coupled receptor signaling pathway,regulation of cAMP-mediated signaling,negative regulation of synaptic transmission,cell division,regulation of mitotic spindle organization,cellular response to forskolin,positive regulation of protein localization to cell cortex	B2RSH2	B2RSH2_K277_M2	_K[GlyGly (K)]DLFEEK[GlyGly (K)]IK_.3	KKDLFEEKIKKSPLT	Gnai1	K277	Gnai1_K277	-1.75409	Consistent
B2RSH2_K29_M1	Young	Geriatric	0.43361	0.00182813	0.00261517	Geriatric / Young	Gnai1	Ubiqutin	Old / Young	RF / Old	B2RSH2	GlyGly (K)	-0.306583	0.306583	3.22407e-06	2.14883e-05	20	B2RSH2	Gnai1	Guanine nucleotide-binding protein G(i) subunit alpha-1	GNAI1_MOUSE	35	-19.1445	0.808555	RF	Old	intracellular,nucleus,nucleolus,cytoplasm,lysosomal membrane,centrosome,heterotrimeric G-protein complex,plasma membrane,midbody,membrane raft,extracellular exosome,cell cortex region	magnesium ion binding,G-protein coupled receptor binding,GTPase activity,signal transducer activity,protein binding,GTP binding,GDP binding,G-protein beta/gamma-subunit complex binding,G-protein coupled serotonin receptor binding,GTPase activating protein binding	cell cycle,G-protein coupled receptor signaling pathway,adenylate cyclase-modulating G-protein coupled receptor signaling pathway,regulation of cAMP-mediated signaling,negative regulation of synaptic transmission,cell division,regulation of mitotic spindle organization,cellular response to forskolin,positive regulation of protein localization to cell cortex	B2RSH2	B2RSH2_K29_M1	_NLREDGEK[GlyGly (K)]AAR_.3	NLREDGEKAAREVKL	Gnai1	K29	Gnai1_K29	-0.740193	Reverted-Down
B2RSH2_K317_M1	Young	Geriatric	2.57614	3.60093e-05	0.000131206	Geriatric / Young	Gnai1	Ubiqutin	Old / Young	RF / Old	B2RSH2	GlyGly (K)	0.385787	0.385787	0.106215	0.0602943	20	B2RSH2	Gnai1	Guanine nucleotide-binding protein G(i) subunit alpha-1	GNAI1_MOUSE	35	30.6572	1.30657	RF	Old	intracellular,nucleus,nucleolus,cytoplasm,lysosomal membrane,centrosome,heterotrimeric G-protein complex,plasma membrane,midbody,membrane raft,extracellular exosome,cell cortex region	magnesium ion binding,G-protein coupled receptor binding,GTPase activity,signal transducer activity,protein binding,GTP binding,GDP binding,G-protein beta/gamma-subunit complex binding,G-protein coupled serotonin receptor binding,GTPase activating protein binding	cell cycle,G-protein coupled receptor signaling pathway,adenylate cyclase-modulating G-protein coupled receptor signaling pathway,regulation of cAMP-mediated signaling,negative regulation of synaptic transmission,cell division,regulation of mitotic spindle organization,cellular response to forskolin,positive regulation of protein localization to cell cortex	B2RSH2	B2RSH2_K317_M1	_DTK[GlyGly (K)]EIYTHFTC[Carbamidomethyl (C)]ATDTK_.3	LNKRKDTKEIYTHFT	Gnai1	K317	Gnai1_K317	-2.19035	others
B2RSH2_K35_M1	Young	Geriatric	1.31256	1.65944e-06	1.33876e-05	Geriatric / Young	Gnai1	Ubiqutin	Old / Young	RF / Old	B2RSH2	GlyGly (K)	0.344741	0.344741	0.0854924	0.0508471	20	B2RSH2	Gnai1	Guanine nucleotide-binding protein G(i) subunit alpha-1	GNAI1_MOUSE	35	26.9923	1.26992	RF	Old	intracellular,nucleus,nucleolus,cytoplasm,lysosomal membrane,centrosome,heterotrimeric G-protein complex,plasma membrane,midbody,membrane raft,extracellular exosome,cell cortex region	magnesium ion binding,G-protein coupled receptor binding,GTPase activity,signal transducer activity,protein binding,GTP binding,GDP binding,G-protein beta/gamma-subunit complex binding,G-protein coupled serotonin receptor binding,GTPase activating protein binding	cell cycle,G-protein coupled receptor signaling pathway,adenylate cyclase-modulating G-protein coupled receptor signaling pathway,regulation of cAMP-mediated signaling,negative regulation of synaptic transmission,cell division,regulation of mitotic spindle organization,cellular response to forskolin,positive regulation of protein localization to cell cortex	B2RSH2	B2RSH2_K35_M1	_EVK[GlyGly (K)]LLLLGAGESGK_.3;_EVK[GlyGly (K)]LLLLGAGESGK_.2	EKAAREVKLLLLGAG	Gnai1	K35	Gnai1_K35	-0.967816	others
B2RSH2_K46_M1	Young	Geriatric	2.39672	3.76005e-06	2.35653e-05	Geriatric / Young	Gnai1	Ubiqutin	Old / Young	RF / Old	B2RSH2	GlyGly (K)	0.417132	0.417132	0.0413636	0.0296223	20	B2RSH2	Gnai1	Guanine nucleotide-binding protein G(i) subunit alpha-1	GNAI1_MOUSE	35	33.5271	1.33527	RF	Old	intracellular,nucleus,nucleolus,cytoplasm,lysosomal membrane,centrosome,heterotrimeric G-protein complex,plasma membrane,midbody,membrane raft,extracellular exosome,cell cortex region	magnesium ion binding,G-protein coupled receptor binding,GTPase activity,signal transducer activity,protein binding,GTP binding,GDP binding,G-protein beta/gamma-subunit complex binding,G-protein coupled serotonin receptor binding,GTPase activating protein binding	cell cycle,G-protein coupled receptor signaling pathway,adenylate cyclase-modulating G-protein coupled receptor signaling pathway,regulation of cAMP-mediated signaling,negative regulation of synaptic transmission,cell division,regulation of mitotic spindle organization,cellular response to forskolin,positive regulation of protein localization to cell cortex	B2RSH2	B2RSH2_K46_M1	_LLLLGAGESGK[GlyGly (K)]STIVK_.3;_LLLLGAGESGK[GlyGly (K)]STIVK_.2	LGAGESGKSTIVKQM	Gnai1	K46	Gnai1_K46	-1.97959	Consistent
B2RSH2_K51_M1	Young	Geriatric	2.62485	8.52095e-06	4.44856e-05	Geriatric / Young	Gnai1	Ubiqutin	Old / Young	RF / Old	B2RSH2	GlyGly (K)	2.28661	2.28661	3.99225e-05	0.000140845	20	B2RSH2	Gnai1	Guanine nucleotide-binding protein G(i) subunit alpha-1	GNAI1_MOUSE	35	387.908	4.87908	RF	Old	intracellular,nucleus,nucleolus,cytoplasm,lysosomal membrane,centrosome,heterotrimeric G-protein complex,plasma membrane,midbody,membrane raft,extracellular exosome,cell cortex region	magnesium ion binding,G-protein coupled receptor binding,GTPase activity,signal transducer activity,protein binding,GTP binding,GDP binding,G-protein beta/gamma-subunit complex binding,G-protein coupled serotonin receptor binding,GTPase activating protein binding	cell cycle,G-protein coupled receptor signaling pathway,adenylate cyclase-modulating G-protein coupled receptor signaling pathway,regulation of cAMP-mediated signaling,negative regulation of synaptic transmission,cell division,regulation of mitotic spindle organization,cellular response to forskolin,positive regulation of protein localization to cell cortex	B2RSH2	B2RSH2_K51_M1	_STIVK[GlyGly (K)]QMK_.2	SGKSTIVKQMKIIHE	Gnai1	K51	Gnai1_K51	-0.338238	Consistent
B2RSH2_K54_M1	Young	Geriatric	0.339486	0.18035	0.0901002	Geriatric / Young	Gnai1	Ubiqutin	Old / Young	RF / Old	B2RSH2	GlyGly (K)	-0.732472	0.732472	0.0210644	0.0179245	20	B2RSH2	Gnai1	Guanine nucleotide-binding protein G(i) subunit alpha-1	GNAI1_MOUSE	35	-39.8128	0.601872	RF	Old	intracellular,nucleus,nucleolus,cytoplasm,lysosomal membrane,centrosome,heterotrimeric G-protein complex,plasma membrane,midbody,membrane raft,extracellular exosome,cell cortex region	magnesium ion binding,G-protein coupled receptor binding,GTPase activity,signal transducer activity,protein binding,GTP binding,GDP binding,G-protein beta/gamma-subunit complex binding,G-protein coupled serotonin receptor binding,GTPase activating protein binding	cell cycle,G-protein coupled receptor signaling pathway,adenylate cyclase-modulating G-protein coupled receptor signaling pathway,regulation of cAMP-mediated signaling,negative regulation of synaptic transmission,cell division,regulation of mitotic spindle organization,cellular response to forskolin,positive regulation of protein localization to cell cortex	B2RSH2	B2RSH2_K54_M1	_QM[Oxidation (M)]K[GlyGly (K)]IIHEAGYSEEEC[Carbamidomethyl (C)]K_.4;_QMK[GlyGly (K)]IIHEAGYSEEEC[Carbamidomethyl (C)]K_.3	STIVKQMKIIHEAGY	Gnai1	K54	Gnai1_K54	-1.07196	Reverted-Down
B2RSH2_K67_M1	Young	Geriatric	2.57985	4.52945e-05	0.000156545	Geriatric / Young	Gnai1	Ubiqutin	Old / Young	RF / Old	B2RSH2	GlyGly (K)	-0.490648	0.490648	0.128073	0.0694186	20	B2RSH2	Gnai1	Guanine nucleotide-binding protein G(i) subunit alpha-1	GNAI1_MOUSE	35	-28.8295	0.711705	RF	Old	intracellular,nucleus,nucleolus,cytoplasm,lysosomal membrane,centrosome,heterotrimeric G-protein complex,plasma membrane,midbody,membrane raft,extracellular exosome,cell cortex region	magnesium ion binding,G-protein coupled receptor binding,GTPase activity,signal transducer activity,protein binding,GTP binding,GDP binding,G-protein beta/gamma-subunit complex binding,G-protein coupled serotonin receptor binding,GTPase activating protein binding	cell cycle,G-protein coupled receptor signaling pathway,adenylate cyclase-modulating G-protein coupled receptor signaling pathway,regulation of cAMP-mediated signaling,negative regulation of synaptic transmission,cell division,regulation of mitotic spindle organization,cellular response to forskolin,positive regulation of protein localization to cell cortex	B2RSH2	B2RSH2_K67_M1	_IIHEAGYSEEEC[Carbamidomethyl (C)]K[GlyGly (K)]QYK_.3;_IIHEAGYSEEEC[Carbamidomethyl (C)]K[GlyGly (K)]QYK_.4	GYSEEECKQYKAVVY	Gnai1	K67	Gnai1_K67	-3.0705	others
B2RSH2_K92_M1	Young	Geriatric	-0.238645	0.00496021	0.00561806	Geriatric / Young	Gnai1	Ubiqutin	Old / Young	RF / Old	B2RSH2	GlyGly (K)	-0.152148	0.152148	0.136031	0.0728096	20	B2RSH2	Gnai1	Guanine nucleotide-binding protein G(i) subunit alpha-1	GNAI1_MOUSE	35	-10.0091	0.899909	RF	Old	intracellular,nucleus,nucleolus,cytoplasm,lysosomal membrane,centrosome,heterotrimeric G-protein complex,plasma membrane,midbody,membrane raft,extracellular exosome,cell cortex region	magnesium ion binding,G-protein coupled receptor binding,GTPase activity,signal transducer activity,protein binding,GTP binding,GDP binding,G-protein beta/gamma-subunit complex binding,G-protein coupled serotonin receptor binding,GTPase activating protein binding	cell cycle,G-protein coupled receptor signaling pathway,adenylate cyclase-modulating G-protein coupled receptor signaling pathway,regulation of cAMP-mediated signaling,negative regulation of synaptic transmission,cell division,regulation of mitotic spindle organization,cellular response to forskolin,positive regulation of protein localization to cell cortex	B2RSH2	B2RSH2_K92_M1	_LK[GlyGly (K)]IDFGDSAR_.3;_LK[GlyGly (K)]IDFGDSAR_.2	IRAMGRLKIDFGDSA	Gnai1	K92	Gnai1_K92	0.0864963	others
B2RXC1_K1119_M1	Young	Geriatric	-0.150769	0.0341439	0.0248235	Geriatric / Young	Trappc11	Ubiqutin	Old / Young	RF / Old	B2RXC1	GlyGly (K)	-0.076193	0.076193	0.766006	0.276452	20	B2RXC1	Trappc11	Trafficking protein particle complex subunit 11	TPC11_MOUSE	13	-5.14426	0.948557	RF	Old	Golgi apparatus	molecular_function	biological_process,vesicle-mediated transport	B2RXC1	B2RXC1_K1119_M1	_FIPTSIFVK[GlyGly (K)]PQGR_.3	IPTSIFVKPQGRLLE	Trappc11	K1119	Trappc11_K1119	0.0745764	others
B2RXC1_K237_M1	Young	Geriatric	0.559869	0.00269791	0.00353144	Geriatric / Young	Trappc11	Ubiqutin	Old / Young	RF / Old	B2RXC1	GlyGly (K)	-0.696685	0.696685	0.0374929	0.0274277	20	B2RXC1	Trappc11	Trafficking protein particle complex subunit 11	TPC11_MOUSE	13	-38.3012	0.616988	RF	Old	Golgi apparatus	molecular_function	biological_process,vesicle-mediated transport	B2RXC1	B2RXC1_K237_M1	_IAFFSELK[GlyGly (K)]QDTQNALK_.3	IAFFSELKQDTQNAL	Trappc11	K237	Trappc11_K237	-1.25655	Reverted-Down
B9EHT4_K520_M1	Young	Geriatric	0.00204918	0.766079	0.274944	Geriatric / Young	Clip3	Ubiqutin	Old / Young	RF / Old	B9EHT4	GlyGly (K)	-0.451166	0.451166	0.00949992	0.00988604	20	B9EHT4	Clip3	CAP-Gly domain-containing linker protein 3	CLIP3_MOUSE	7	-26.8549	0.731451	RF	Old	Golgi stack,trans-Golgi network,plasma membrane,early endosome membrane,trans-Golgi network membrane,membrane raft,recycling endosome membrane	protein binding,microtubule binding,ganglioside binding	positive regulation of protein phosphorylation,positive regulation of glucose transport,peptidyl-L-cysteine S-palmitoylation,negative regulation of microtubule polymerization,positive regulation of apoptotic process,membrane biogenesis,fat cell differentiation,positive regulation of endocytosis,chaperone-mediated protein transport,positive regulation of establishment of protein localization to pl…	B9EHT4	B9EHT4_K520_M1	_TPK[GlyGly (K)]DIASENSISR_.3	FTTVRTPKDIASENS	Clip3	K520	Clip3_K520	-0.453215	Reverted-Down
B9EKR1_K1765_M1	Young	Geriatric	0.157579	0.0242547	0.0189904	Geriatric / Young	Ptprz1	Ubiqutin	Old / Young	RF / Old	B9EKR1	GlyGly (K)	-0.472171	0.472171	0.0429118	0.030386	20	B9EKR1	Ptprz1	Receptor-type tyrosine-protein phosphatase zeta	PRPTZ_MOUSE	19	-27.9121	0.720879	RF	Old	proteinaceous extracellular matrix,integral component of membrane,intrinsic component of plasma membrane,perineuronal net	protein tyrosine phosphatase activity,protein binding	hematopoietic progenitor cell differentiation,axonogenesis,learning or memory,peptidyl-tyrosine dephosphorylation,oligodendrocyte differentiation,regulation of oligodendrocyte progenitor proliferation	B9EKR1	B9EKR1_K1765_M1	_VK[GlyGly (K)]LTQLAEK_.3;_VK[GlyGly (K)]LTQLAEK_.2	AYDHSRVKLTQLAEK	Ptprz1	K1765	Ptprz1_K1765	-0.62975	Reverted-Down
D3Z7H4_K270_M1	Young	Geriatric	-0.423038	0.00106553	0.00172258	Geriatric / Young	Gsg1l	Ubiqutin	Old / Young	RF / Old	D3Z7H4	GlyGly (K)	0.0175429	0.0175429	0.944495	0.319943	20	D3Z7H4	Gsg1l	Germ cell-specific gene 1-like protein	GSG1L_MOUSE	3	1.2234	1.01223	RF	Old	postsynaptic density,cell junction,asymmetric synapse,integral component of postsynaptic density membrane	molecular_function	regulation of alpha-amino-3-hydroxy-5-methyl-4-isoxazole propionate selective glutamate receptor activity	D3Z7H4	D3Z7H4_K270_M1	_IEK[GlyGly (K)]GDVSEEEDFR_.3	YFRERIEKGDVSEEE	Gsg1l	K270	Gsg1l_K270	0.440581	others
E9PUL5_K113_M1	Young	Geriatric	-0.581855	0.00265017	0.00348234	Geriatric / Young	Prrt2	Ubiqutin	Old / Young	RF / Old	E9PUL5	GlyGly (K)	-0.590996	0.590996	5.63334e-08	1.07116e-06	20	E9PUL5	Prrt2	Proline-rich transmembrane protein 2	PRRT2_MOUSE	11	-33.6115	0.663885	RF	Old	plasma membrane,membrane,integral component of membrane,cell junction,neuron projection,synapse	SH3 domain binding	response to biotic stimulus,neuromuscular process controlling posture	E9PUL5	E9PUL5_K113_M1	_QEPASK[GlyGly (K)]PDVNR_.3	ARQEPASKPDVNRET	Prrt2	K113	Prrt2_K113	-0.00914097	Consistent
E9PUL5_K227_M1	Young	Geriatric	0.00364028	0.818219	0.287781	Geriatric / Young	Prrt2	Ubiqutin	Old / Young	RF / Old	E9PUL5	GlyGly (K)	-0.412959	0.412959	1.33497e-06	1.09944e-05	20	E9PUL5	Prrt2	Proline-rich transmembrane protein 2	PRRT2_MOUSE	11	-24.8919	0.751081	RF	Old	plasma membrane,membrane,integral component of membrane,cell junction,neuron projection,synapse	SH3 domain binding	response to biotic stimulus,neuromuscular process controlling posture	E9PUL5	E9PUL5_K227_M1	_VLQK[GlyGly (K)]LVEEDR_.3;_VLQK[GlyGly (K)]LVEEDR_.2;_VLQK[GlyGly (K)]LVEEDRIGR_.3	APPRVLQKLVEEDRI	Prrt2	K227	Prrt2_K227	-0.416599	Reverted-Down
E9PUL5_K96_M1	Young	Geriatric	-0.543247	0.00466784	0.00537231	Geriatric / Young	Prrt2	Ubiqutin	Old / Young	RF / Old	E9PUL5	GlyGly (K)	-0.0488517	0.0488517	0.806776	0.286425	20	E9PUL5	Prrt2	Proline-rich transmembrane protein 2	PRRT2_MOUSE	11	-3.32946	0.966705	RF	Old	plasma membrane,membrane,integral component of membrane,cell junction,neuron projection,synapse	SH3 domain binding	response to biotic stimulus,neuromuscular process controlling posture	E9PUL5	E9PUL5_K96_M1	_AELAPETTETPVETPETVQATDLSLNPEEGSK[GlyGly (K)]ASPSPSPSEAR_.4	LNPEEGSKASPSPSP	Prrt2	K96	Prrt2_K96	0.494396	others
E9Q401_K3328_M1	Young	Geriatric	-0.104277	0.146091	0.0765682	Geriatric / Young	Ryr2	Ubiqutin	Old / Young	RF / Old	E9Q401	GlyGly (K)	0.656149	0.656149	0.00468516	0.00583052	20	E9Q401	Ryr2	Ryanodine receptor 2	RYR2_MOUSE	54	57.587	1.57587	RF	Old	smooth endoplasmic reticulum,plasma membrane,membrane,integral component of membrane,sarcoplasmic reticulum,sarcomere,Z disc,sarcoplasmic reticulum membrane,calcium channel complex,protein complex,extracellular exosome	ryanodine-sensitive calcium-release channel activity,calcium channel activity,calcium ion binding,protein binding,calmodulin binding,calcium-release channel activity,enzyme binding,protein kinase binding,protein kinase A catalytic subunit binding,protein kinase A regulatory subunit binding,identical protein binding,protein self-association,suramin binding,calcium-induced calcium release activity,…	response to hypoxia,regulation of heart rate,embryonic heart tube morphogenesis,left ventricular cardiac muscle tissue morphogenesis,cardiac muscle hypertrophy,detection of calcium ion,calcium ion transport,cellular calcium ion homeostasis,positive regulation of heart rate,regulation of cardiac muscle contraction by regulation of the release of sequestered calcium ion,regulation of cardiac muscle…	E9Q401	E9Q401_K3328_M1	_K[GlyGly (K)]AAMVVSEEDHLK_.3;_K[GlyGly (K)]AAM[Oxidation (M)]VVSEEDHLK_.3	LMEKLKKKAAMVVSE	Ryr2	K3328	Ryr2_K3328	0.760426	Reverted-Up
E9Q8I9_K2296_M1	Young	Geriatric	-0.360501	0.011046	0.010386	Geriatric / Young	Fry	Ubiqutin	Old / Young	RF / Old	E9Q8I9	GlyGly (K)	-0.434996	0.434996	0.0707926	0.0439966	20	E9Q8I9	Fry	Protein furry homolog	FRY_MOUSE	18	-26.0304	0.739696	RF	Old	spindle pole,microtubule organizing center,cell cortex,site of polarized growth	enzyme inhibitor activity	cell morphogenesis,neuron projection development,negative regulation of catalytic activity,actin filament reorganization,negative regulation of tubulin deacetylation	E9Q8I9	E9Q8I9_K2296_M1	_EALNILK[GlyGly (K)]LVVSR_.3	REALNILKLVVSRSA	Fry	K2296	Fry_K2296	-0.0744942	Consistent
F6SEU4_K1080_M1	Young	Geriatric	-0.0730563	0.0343328	0.024936	Geriatric / Young	Syngap1	Ubiqutin	Old / Young	RF / Old	F6SEU4	GlyGly (K)	-0.636786	0.636786	0.0380682	0.0277464	20	F6SEU4	Syngap1	Ras/Rap GTPase-activating protein SynGAP	SYGP1_MOUSE	52	-35.6856	0.643144	RF	Old	cytoplasm,postsynaptic density,membrane,cell junction,intrinsic component of the cytoplasmic side of the plasma membrane,dendritic shaft	GTPase activator activity,protein binding,SH3 domain binding	Ras protein signal transduction,pattern specification process,visual learning,dendrite development,receptor clustering,regulation of MAPK cascade,negative regulation of neuron apoptotic process,positive regulation of GTPase activity,negative regulation of Ras protein signal transduction,regulation of synaptic plasticity,regulation of long-term neuronal synaptic plasticity,negative regulation of a…	F6SEU4	F6SEU4_K1080_M1	_SQQLTVSAAQK[GlyGly (K)]PR_.3	LTVSAAQKPRPSSGN	Syngap1	K1080	Syngap1_K1080	-0.56373	Consistent
F6SEU4_K1127_M1	Young	Geriatric	-1.32881	5.82714e-05	0.000188913	Geriatric / Young	Syngap1	Ubiqutin	Old / Young	RF / Old	F6SEU4	GlyGly (K)	-0.295752	0.295752	0.390509	0.165822	20	F6SEU4	Syngap1	Ras/Rap GTPase-activating protein SynGAP	SYGP1_MOUSE	52	-18.5352	0.814648	RF	Old	cytoplasm,postsynaptic density,membrane,cell junction,intrinsic component of the cytoplasmic side of the plasma membrane,dendritic shaft	GTPase activator activity,protein binding,SH3 domain binding	Ras protein signal transduction,pattern specification process,visual learning,dendrite development,receptor clustering,regulation of MAPK cascade,negative regulation of neuron apoptotic process,positive regulation of GTPase activity,negative regulation of Ras protein signal transduction,regulation of synaptic plasticity,regulation of long-term neuronal synaptic plasticity,negative regulation of a…	F6SEU4	F6SEU4_K1127_M1	_EGSIGGSGGSGGGGGGGLK[GlyGly (K)]PSITK_.3	GGGGGGLKPSITKQH	Syngap1	K1127	Syngap1_K1127	1.03305	others
F6SEU4_K1193_M1	Young	Geriatric	-0.0559158	0.865004	0.299912	Geriatric / Young	Syngap1	Ubiqutin	Old / Young	RF / Old	F6SEU4	GlyGly (K)	-0.506007	0.506007	0.0202041	0.0174276	20	F6SEU4	Syngap1	Ras/Rap GTPase-activating protein SynGAP	SYGP1_MOUSE	52	-29.5831	0.704169	RF	Old	cytoplasm,postsynaptic density,membrane,cell junction,intrinsic component of the cytoplasmic side of the plasma membrane,dendritic shaft	GTPase activator activity,protein binding,SH3 domain binding	Ras protein signal transduction,pattern specification process,visual learning,dendrite development,receptor clustering,regulation of MAPK cascade,negative regulation of neuron apoptotic process,positive regulation of GTPase activity,negative regulation of Ras protein signal transduction,regulation of synaptic plasticity,regulation of long-term neuronal synaptic plasticity,negative regulation of a…	F6SEU4	F6SEU4_K1193_M1	_VK[GlyGly (K)]EYEEEIHSLK_.4;_VK[GlyGly (K)]EYEEEIHSLK_.3	ESRLDRVKEYEEEIH	Syngap1	K1193	Syngap1_K1193	-0.450091	others
F6SEU4_K1257_M1	Young	Geriatric	-0.660691	3.37072e-05	0.000124824	Geriatric / Young	Syngap1	Ubiqutin	Old / Young	RF / Old	F6SEU4	GlyGly (K)	-0.623764	0.623764	0.100595	0.0577831	20	F6SEU4	Syngap1	Ras/Rap GTPase-activating protein SynGAP	SYGP1_MOUSE	52	-35.1025	0.648975	RF	Old	cytoplasm,postsynaptic density,membrane,cell junction,intrinsic component of the cytoplasmic side of the plasma membrane,dendritic shaft	GTPase activator activity,protein binding,SH3 domain binding	Ras protein signal transduction,pattern specification process,visual learning,dendrite development,receptor clustering,regulation of MAPK cascade,negative regulation of neuron apoptotic process,positive regulation of GTPase activity,negative regulation of Ras protein signal transduction,regulation of synaptic plasticity,regulation of long-term neuronal synaptic plasticity,negative regulation of a…	F6SEU4	F6SEU4_K1257_M1	_DSQIK[GlyGly (K)]SIIGR_.2;_DSQIK[GlyGly (K)]SIIGR_.3	VEKDSQIKSIIGRLM	Syngap1	K1257	Syngap1_K1257	0.036927	others
F6SEU4_K710_M1	Young	Geriatric	-0.947915	0.000167564	0.000416614	Geriatric / Young	Syngap1	Ubiqutin	Old / Young	RF / Old	F6SEU4	GlyGly (K)	1.37623	1.37623	0.0027362	0.00390714	20	F6SEU4	Syngap1	Ras/Rap GTPase-activating protein SynGAP	SYGP1_MOUSE	52	159.589	2.59589	RF	Old	cytoplasm,postsynaptic density,membrane,cell junction,intrinsic component of the cytoplasmic side of the plasma membrane,dendritic shaft	GTPase activator activity,protein binding,SH3 domain binding	Ras protein signal transduction,pattern specification process,visual learning,dendrite development,receptor clustering,regulation of MAPK cascade,negative regulation of neuron apoptotic process,positive regulation of GTPase activity,negative regulation of Ras protein signal transduction,regulation of synaptic plasticity,regulation of long-term neuronal synaptic plasticity,negative regulation of a…	F6SEU4	F6SEU4_K710_M1	_EALLK[GlyGly (K)]LGPLPR_.3	LSKEALLKLGPLPRL	Syngap1	K710	Syngap1_K710	2.32414	Reverted-Up
F6SEU4_K793_M1	Young	Geriatric	-1.1905	5.85128e-06	3.3471e-05	Geriatric / Young	Syngap1	Ubiqutin	Old / Young	RF / Old	F6SEU4	GlyGly (K)	-0.611483	0.611483	0.00220174	0.00330453	20	F6SEU4	Syngap1	Ras/Rap GTPase-activating protein SynGAP	SYGP1_MOUSE	52	-34.5476	0.654524	RF	Old	cytoplasm,postsynaptic density,membrane,cell junction,intrinsic component of the cytoplasmic side of the plasma membrane,dendritic shaft	GTPase activator activity,protein binding,SH3 domain binding	Ras protein signal transduction,pattern specification process,visual learning,dendrite development,receptor clustering,regulation of MAPK cascade,negative regulation of neuron apoptotic process,positive regulation of GTPase activity,negative regulation of Ras protein signal transduction,regulation of synaptic plasticity,regulation of long-term neuronal synaptic plasticity,negative regulation of a…	F6SEU4	F6SEU4_K793_M1	_EK[GlyGly (K)]PPPPPPGGGK_.3	LPSPTKEKPPPPPPG	Syngap1	K793	Syngap1_K793	0.579021	Consistent
F6SEU4_K839_M1	Young	Geriatric	-0.726829	0.000137579	0.000360523	Geriatric / Young	Syngap1	Ubiqutin	Old / Young	RF / Old	F6SEU4	GlyGly (K)	-0.377832	0.377832	0.131339	0.0708179	20	F6SEU4	Syngap1	Ras/Rap GTPase-activating protein SynGAP	SYGP1_MOUSE	52	-23.0407	0.769593	RF	Old	cytoplasm,postsynaptic density,membrane,cell junction,intrinsic component of the cytoplasmic side of the plasma membrane,dendritic shaft	GTPase activator activity,protein binding,SH3 domain binding	Ras protein signal transduction,pattern specification process,visual learning,dendrite development,receptor clustering,regulation of MAPK cascade,negative regulation of neuron apoptotic process,positive regulation of GTPase activity,negative regulation of Ras protein signal transduction,regulation of synaptic plasticity,regulation of long-term neuronal synaptic plasticity,negative regulation of a…	F6SEU4	F6SEU4_K839_M1	_M[Oxidation (M)]LSVNK[GlyGly (K)]SVSM[Oxidation (M)]LDLQGDGPGGR_.3	QKMLSVNKSVSMLDL	Syngap1	K839	Syngap1_K839	0.348997	others
F8VPU2_K548_M1	Young	Geriatric	-0.36826	0.0398145	0.0279544	Geriatric / Young	Farp1	Ubiqutin	Old / Young	RF / Old	F8VPU2	GlyGly (K)	0.961232	0.961232	0.000165708	0.000418069	20	F8VPU2	Farp1	FERM, RhoGEF and pleckstrin domain-containing protein 1	FARP1_MOUSE	23	94.6972	1.94697	RF	Old	cytosol,cytoskeleton,cell junction,filopodium,dendrite,extrinsic component of cytoplasmic side of plasma membrane,dendritic spine	cytoskeletal protein binding,Rac guanyl-nucleotide exchange factor activity,Rac GTPase binding	synapse assembly,negative regulation of phosphatase activity,regulation of Rho protein signal transduction,positive regulation of GTPase activity,dendrite morphogenesis	F8VPU2	F8VPU2_K548_M1	_AYYIAK[GlyGly (K)]EVSTTER_.3	DKAYYIAKEVSTTER	Farp1	K548	Farp1_K548	1.32949	Reverted-Up
F8VPU2_K602_M1	Young	Geriatric	-0.408221	0.418223	0.174153	Geriatric / Young	Farp1	Ubiqutin	Old / Young	RF / Old	F8VPU2	GlyGly (K)	1.8989	1.8989	2.83006e-06	1.94126e-05	20	F8VPU2	Farp1	FERM, RhoGEF and pleckstrin domain-containing protein 1	FARP1_MOUSE	23	272.929	3.72929	RF	Old	cytosol,cytoskeleton,cell junction,filopodium,dendrite,extrinsic component of cytoplasmic side of plasma membrane,dendritic spine	cytoskeletal protein binding,Rac guanyl-nucleotide exchange factor activity,Rac GTPase binding	synapse assembly,negative regulation of phosphatase activity,regulation of Rho protein signal transduction,positive regulation of GTPase activity,dendrite morphogenesis	F8VPU2	F8VPU2_K602_M1	_FHTNFLK[GlyGly (K)]EIEQR_.3	KFHTNFLKEIEQRLA	Farp1	K602	Farp1_K602	2.30712	Reverted-Up
F8VPU2_K771_M1	Young	Geriatric	-0.376297	0.00147128	0.00220696	Geriatric / Young	Farp1	Ubiqutin	Old / Young	RF / Old	F8VPU2	GlyGly (K)	-0.490727	0.490727	0.00231162	0.00343752	20	F8VPU2	Farp1	FERM, RhoGEF and pleckstrin domain-containing protein 1	FARP1_MOUSE	23	-28.8334	0.711666	RF	Old	cytosol,cytoskeleton,cell junction,filopodium,dendrite,extrinsic component of cytoplasmic side of plasma membrane,dendritic spine	cytoskeletal protein binding,Rac guanyl-nucleotide exchange factor activity,Rac GTPase binding	synapse assembly,negative regulation of phosphatase activity,regulation of Rho protein signal transduction,positive regulation of GTPase activity,dendrite morphogenesis	F8VPU2	F8VPU2_K771_M1	_LGSLSK[GlyGly (K)]LSGK_.3;_LGSLSK[GlyGly (K)]LSGK_.2	IRLGSLSKLSGKGLQ	Farp1	K771	Farp1_K771	-0.11443	Consistent
G5E829_K1134_M1	Young	Geriatric	0.678032	0.00307227	0.00390403	Geriatric / Young	Atp2b1	Ubiqutin	Old / Young	RF / Old	G5E829	GlyGly (K)	-0.410134	0.410134	1.18027e-05	5.81367e-05	20	G5E829	Atp2b1	Plasma membrane calcium-transporting ATPase 1	AT2B1_MOUSE	58	-24.7447	0.752553	RF	Old	nucleus,plasma membrane,integral component of plasma membrane,cytoplasmic side of plasma membrane,membrane,basolateral plasma membrane,apical plasma membrane,cell junction,dendritic spine membrane,neuronal cell body membrane,intracellular membrane-bounded organelle,membrane raft,extracellular exosome	calcium-transporting ATPase activity,protein binding,calmodulin binding,ATP binding,calcium ion transmembrane transporter activity,PDZ domain binding,metal ion binding	neural retina development,calcium ion transport,cellular calcium ion homeostasis,brain development,aging,response to cold,regulation of cytosolic calcium ion concentration,calcium ion transmembrane transport,cellular response to vitamin D,cellular response to corticosterone stimulus,Requires Ontology,calcium ion export from cell	G5E829	G5E829_K1134_M1	_SSLYEGLEK[GlyGly (K)]PESR_.3;_SSLYEGLEK[GlyGly (K)]PESR_.2	SLYEGLEKPESRSSI	Atp2b1	K1134	Atp2b1_K1134	-1.08817	Reverted-Down
G5E829_K19_M1	Young	Geriatric	-0.303049	0.000874073	0.00148453	Geriatric / Young	Atp2b1	Ubiqutin	Old / Young	RF / Old	G5E829	GlyGly (K)	-0.458773	0.458773	0.0245608	0.0200256	20	G5E829	Atp2b1	Plasma membrane calcium-transporting ATPase 1	AT2B1_MOUSE	58	-27.2395	0.727605	RF	Old	nucleus,plasma membrane,integral component of plasma membrane,cytoplasmic side of plasma membrane,membrane,basolateral plasma membrane,apical plasma membrane,cell junction,dendritic spine membrane,neuronal cell body membrane,intracellular membrane-bounded organelle,membrane raft,extracellular exosome	calcium-transporting ATPase activity,protein binding,calmodulin binding,ATP binding,calcium ion transmembrane transporter activity,PDZ domain binding,metal ion binding	neural retina development,calcium ion transport,cellular calcium ion homeostasis,brain development,aging,response to cold,regulation of cytosolic calcium ion concentration,calcium ion transmembrane transport,cellular response to vitamin D,cellular response to corticosterone stimulus,Requires Ontology,calcium ion export from cell	G5E829	G5E829_K19_M1	_NSLK[GlyGly (K)]EANHDGDFGITLTELR_.4;_NSLK[GlyGly (K)]EANHDGDFGITLTELR_.3	SGVKNSLKEANHDGD	Atp2b1	K19	Atp2b1_K19	-0.155724	Consistent
G5E829_K193_M1	Young	Geriatric	0.0306756	0.509922	0.202465	Geriatric / Young	Atp2b1	Ubiqutin	Old / Young	RF / Old	G5E829	GlyGly (K)	3.47715	3.47715	1.08418e-10	8.49602e-09	20	G5E829	Atp2b1	Plasma membrane calcium-transporting ATPase 1	AT2B1_MOUSE	58	1013.59	11.1359	RF	Old	nucleus,plasma membrane,integral component of plasma membrane,cytoplasmic side of plasma membrane,membrane,basolateral plasma membrane,apical plasma membrane,cell junction,dendritic spine membrane,neuronal cell body membrane,intracellular membrane-bounded organelle,membrane raft,extracellular exosome	calcium-transporting ATPase activity,protein binding,calmodulin binding,ATP binding,calcium ion transmembrane transporter activity,PDZ domain binding,metal ion binding	neural retina development,calcium ion transport,cellular calcium ion homeostasis,brain development,aging,response to cold,regulation of cytosolic calcium ion concentration,calcium ion transmembrane transport,cellular response to vitamin D,cellular response to corticosterone stimulus,Requires Ontology,calcium ion export from cell	G5E829	G5E829_K193_M1	_IEQEQK[GlyGly (K)]FTVIR_.3	SRIEQEQKFTVIRGG	Atp2b1	K193	Atp2b1_K193	3.44647	others
G5E829_K237_M1	Young	Geriatric	0.105628	0.258362	0.119728	Geriatric / Young	Atp2b1	Ubiqutin	Old / Young	RF / Old	G5E829	GlyGly (K)	2.17829	2.17829	4.22794e-05	0.000146169	20	G5E829	Atp2b1	Plasma membrane calcium-transporting ATPase 1	AT2B1_MOUSE	58	352.617	4.52617	RF	Old	nucleus,plasma membrane,integral component of plasma membrane,cytoplasmic side of plasma membrane,membrane,basolateral plasma membrane,apical plasma membrane,cell junction,dendritic spine membrane,neuronal cell body membrane,intracellular membrane-bounded organelle,membrane raft,extracellular exosome	calcium-transporting ATPase activity,protein binding,calmodulin binding,ATP binding,calcium ion transmembrane transporter activity,PDZ domain binding,metal ion binding	neural retina development,calcium ion transport,cellular calcium ion homeostasis,brain development,aging,response to cold,regulation of cytosolic calcium ion concentration,calcium ion transmembrane transport,cellular response to vitamin D,cellular response to corticosterone stimulus,Requires Ontology,calcium ion export from cell	G5E829	G5E829_K237_M1	_YGDLLPADGILIQGNDLK[GlyGly (K)]IDESSLTGESDHVK_.4	LIQGNDLKIDESSLT	Atp2b1	K237	Atp2b1_K237	2.07266	others
G5E829_K256_M1	Young	Geriatric	0.553597	0.00634301	0.00675131	Geriatric / Young	Atp2b1	Ubiqutin	Old / Young	RF / Old	G5E829	GlyGly (K)	1.01194	1.01194	1.68594e-05	7.71654e-05	20	G5E829	Atp2b1	Plasma membrane calcium-transporting ATPase 1	AT2B1_MOUSE	58	101.662	2.01662	RF	Old	nucleus,plasma membrane,integral component of plasma membrane,cytoplasmic side of plasma membrane,membrane,basolateral plasma membrane,apical plasma membrane,cell junction,dendritic spine membrane,neuronal cell body membrane,intracellular membrane-bounded organelle,membrane raft,extracellular exosome	calcium-transporting ATPase activity,protein binding,calmodulin binding,ATP binding,calcium ion transmembrane transporter activity,PDZ domain binding,metal ion binding	neural retina development,calcium ion transport,cellular calcium ion homeostasis,brain development,aging,response to cold,regulation of cytosolic calcium ion concentration,calcium ion transmembrane transport,cellular response to vitamin D,cellular response to corticosterone stimulus,Requires Ontology,calcium ion export from cell	G5E829	G5E829_K256_M1	_SLDK[GlyGly (K)]DPLLLSGTHVM[Oxidation (M)]EGSGR_.4;_SLDK[GlyGly (K)]DPLLLSGTHVMEGSGR_.4;_SLDK[GlyGly (K)]DPLLLSGTHVMEGSGR_.3	HVKKSLDKDPLLLSG	Atp2b1	K256	Atp2b1_K256	0.458342	Consistent
G5E829_K324_M1	Young	Geriatric	-0.334631	0.0274733	0.0210263	Geriatric / Young	Atp2b1	Ubiqutin	Old / Young	RF / Old	G5E829	GlyGly (K)	-0.739781	0.739781	5.76488e-06	3.39589e-05	20	G5E829	Atp2b1	Plasma membrane calcium-transporting ATPase 1	AT2B1_MOUSE	58	-40.117	0.59883	RF	Old	nucleus,plasma membrane,integral component of plasma membrane,cytoplasmic side of plasma membrane,membrane,basolateral plasma membrane,apical plasma membrane,cell junction,dendritic spine membrane,neuronal cell body membrane,intracellular membrane-bounded organelle,membrane raft,extracellular exosome	calcium-transporting ATPase activity,protein binding,calmodulin binding,ATP binding,calcium ion transmembrane transporter activity,PDZ domain binding,metal ion binding	neural retina development,calcium ion transport,cellular calcium ion homeostasis,brain development,aging,response to cold,regulation of cytosolic calcium ion concentration,calcium ion transmembrane transport,cellular response to vitamin D,cellular response to corticosterone stimulus,Requires Ontology,calcium ion export from cell	G5E829	G5E829_K324_M1	_AK[GlyGly (K)]AQDGAAM[Oxidation (M)]EM[Oxidation (M)]QPLK_.3	IENRNKAKAQDGAAM	Atp2b1	K324	Atp2b1_K324	-0.40515	Consistent
G5E829_K337_M1	Young	Geriatric	-0.735534	0.00197956	0.00278408	Geriatric / Young	Atp2b1	Ubiqutin	Old / Young	RF / Old	G5E829	GlyGly (K)	-0.286507	0.286507	0.591715	0.227434	20	G5E829	Atp2b1	Plasma membrane calcium-transporting ATPase 1	AT2B1_MOUSE	58	-18.0115	0.819885	RF	Old	nucleus,plasma membrane,integral component of plasma membrane,cytoplasmic side of plasma membrane,membrane,basolateral plasma membrane,apical plasma membrane,cell junction,dendritic spine membrane,neuronal cell body membrane,intracellular membrane-bounded organelle,membrane raft,extracellular exosome	calcium-transporting ATPase activity,protein binding,calmodulin binding,ATP binding,calcium ion transmembrane transporter activity,PDZ domain binding,metal ion binding	neural retina development,calcium ion transport,cellular calcium ion homeostasis,brain development,aging,response to cold,regulation of cytosolic calcium ion concentration,calcium ion transmembrane transport,cellular response to vitamin D,cellular response to corticosterone stimulus,Requires Ontology,calcium ion export from cell	G5E829	G5E829_K337_M1	_AQDGAAM[Oxidation (M)]EM[Oxidation (M)]QPLK[GlyGly (K)]SEEGGDGDEK_.3;_AQDGAAMEMQPLK[GlyGly (K)]SEEGGDGDEK_.3	AMEMQPLKSEEGGDG	Atp2b1	K337	Atp2b1_K337	0.449027	others
G5E829_K452_M1	Young	Geriatric	-0.512272	0.250465	0.116835	Geriatric / Young	Atp2b1	Ubiqutin	Old / Young	RF / Old	G5E829	GlyGly (K)	2.50478	2.50478	1.57837e-08	4.12289e-07	20	G5E829	Atp2b1	Plasma membrane calcium-transporting ATPase 1	AT2B1_MOUSE	58	467.564	5.67564	RF	Old	nucleus,plasma membrane,integral component of plasma membrane,cytoplasmic side of plasma membrane,membrane,basolateral plasma membrane,apical plasma membrane,cell junction,dendritic spine membrane,neuronal cell body membrane,intracellular membrane-bounded organelle,membrane raft,extracellular exosome	calcium-transporting ATPase activity,protein binding,calmodulin binding,ATP binding,calcium ion transmembrane transporter activity,PDZ domain binding,metal ion binding	neural retina development,calcium ion transport,cellular calcium ion homeostasis,brain development,aging,response to cold,regulation of cytosolic calcium ion concentration,calcium ion transmembrane transport,cellular response to vitamin D,cellular response to corticosterone stimulus,Requires Ontology,calcium ion export from cell	G5E829	G5E829_K452_M1	_MMK[GlyGly (K)]DNNLVR_.3	YSVKKMMKDNNLVRH	Atp2b1	K452	Atp2b1_K452	3.01706	Reverted-Up
G5E829_K48_M1	Young	Geriatric	-0.132438	0.0146893	0.0129116	Geriatric / Young	Atp2b1	Ubiqutin	Old / Young	RF / Old	G5E829	GlyGly (K)	0.808496	0.808496	0.0104206	0.0105802	20	G5E829	Atp2b1	Plasma membrane calcium-transporting ATPase 1	AT2B1_MOUSE	58	75.1385	1.75138	RF	Old	nucleus,plasma membrane,integral component of plasma membrane,cytoplasmic side of plasma membrane,membrane,basolateral plasma membrane,apical plasma membrane,cell junction,dendritic spine membrane,neuronal cell body membrane,intracellular membrane-bounded organelle,membrane raft,extracellular exosome	calcium-transporting ATPase activity,protein binding,calmodulin binding,ATP binding,calcium ion transmembrane transporter activity,PDZ domain binding,metal ion binding	neural retina development,calcium ion transport,cellular calcium ion homeostasis,brain development,aging,response to cold,regulation of cytosolic calcium ion concentration,calcium ion transmembrane transport,cellular response to vitamin D,cellular response to corticosterone stimulus,Requires Ontology,calcium ion export from cell	G5E829	G5E829_K48_M1	_K[GlyGly (K)]IQESYGDVYGIC[Carbamidomethyl (C)]TK_.3	RSTDALRKIQESYGD	Atp2b1	K48	Atp2b1_K48	0.940934	Reverted-Up
G5E829_K533_M1	Young	Geriatric	-0.23636	0.213053	0.102923	Geriatric / Young	Atp2b1	Ubiqutin	Old / Young	RF / Old	G5E829	GlyGly (K)	1.21049	1.21049	0.00536029	0.00644706	20	G5E829	Atp2b1	Plasma membrane calcium-transporting ATPase 1	AT2B1_MOUSE	58	131.415	2.31415	RF	Old	nucleus,plasma membrane,integral component of plasma membrane,cytoplasmic side of plasma membrane,membrane,basolateral plasma membrane,apical plasma membrane,cell junction,dendritic spine membrane,neuronal cell body membrane,intracellular membrane-bounded organelle,membrane raft,extracellular exosome	calcium-transporting ATPase activity,protein binding,calmodulin binding,ATP binding,calcium ion transmembrane transporter activity,PDZ domain binding,metal ion binding	neural retina development,calcium ion transport,cellular calcium ion homeostasis,brain development,aging,response to cold,regulation of cytosolic calcium ion concentration,calcium ion transmembrane transport,cellular response to vitamin D,cellular response to corticosterone stimulus,Requires Ontology,calcium ion export from cell	G5E829	G5E829_K533_M1	_ILPPEK[GlyGly (K)]EGGLPR_.3	SKILPPEKEGGLPRH	Atp2b1	K533	Atp2b1_K533	1.44684	Reverted-Up
G5E829_K62_M1	Young	Geriatric	-0.372004	3.0961e-07	3.90003e-06	Geriatric / Young	Atp2b1	Ubiqutin	Old / Young	RF / Old	G5E829	GlyGly (K)	-0.0770172	0.0770172	0.786365	0.281381	20	G5E829	Atp2b1	Plasma membrane calcium-transporting ATPase 1	AT2B1_MOUSE	58	-5.19843	0.948016	RF	Old	nucleus,plasma membrane,integral component of plasma membrane,cytoplasmic side of plasma membrane,membrane,basolateral plasma membrane,apical plasma membrane,cell junction,dendritic spine membrane,neuronal cell body membrane,intracellular membrane-bounded organelle,membrane raft,extracellular exosome	calcium-transporting ATPase activity,protein binding,calmodulin binding,ATP binding,calcium ion transmembrane transporter activity,PDZ domain binding,metal ion binding	neural retina development,calcium ion transport,cellular calcium ion homeostasis,brain development,aging,response to cold,regulation of cytosolic calcium ion concentration,calcium ion transmembrane transport,cellular response to vitamin D,cellular response to corticosterone stimulus,Requires Ontology,calcium ion export from cell	G5E829	G5E829_K62_M1	_IQESYGDVYGIC[Carbamidomethyl (C)]TK[GlyGly (K)]LK_.3	DVYGICTKLKTSPNE	Atp2b1	K62	Atp2b1_K62	0.294986	others
G5E829_K634_M1	Young	Geriatric	-0.35337	8.9876e-05	0.000262606	Geriatric / Young	Atp2b1	Ubiqutin	Old / Young	RF / Old	G5E829	GlyGly (K)	0.250376	0.250376	0.177274	0.089206	20	G5E829	Atp2b1	Plasma membrane calcium-transporting ATPase 1	AT2B1_MOUSE	58	18.9517	1.18952	RF	Old	nucleus,plasma membrane,integral component of plasma membrane,cytoplasmic side of plasma membrane,membrane,basolateral plasma membrane,apical plasma membrane,cell junction,dendritic spine membrane,neuronal cell body membrane,intracellular membrane-bounded organelle,membrane raft,extracellular exosome	calcium-transporting ATPase activity,protein binding,calmodulin binding,ATP binding,calcium ion transmembrane transporter activity,PDZ domain binding,metal ion binding	neural retina development,calcium ion transport,cellular calcium ion homeostasis,brain development,aging,response to cold,regulation of cytosolic calcium ion concentration,calcium ion transmembrane transport,cellular response to vitamin D,cellular response to corticosterone stimulus,Requires Ontology,calcium ion export from cell	G5E829	G5E829_K634_M1	_DRDDIVK[GlyGly (K)]TVIEPMASEGLR_.3;_DRDDIVK[GlyGly (K)]TVIEPM[Oxidation (M)]ASEGLR_.3;_DRDDIVK[GlyGly (K)]TVIEPMASEGLR_.4;_DRDDIVK[GlyGly (K)]TVIEPM[Oxidation (M)]ASEGLR_.4	RDRDDIVKTVIEPMA	Atp2b1	K634	Atp2b1_K634	0.603745	others
G5E829_K64_M1	Young	Geriatric	-0.447009	0.00363666	0.00444945	Geriatric / Young	Atp2b1	Ubiqutin	Old / Young	RF / Old	G5E829	GlyGly (K)	-0.0923422	0.0923422	0.458714	0.186544	20	G5E829	Atp2b1	Plasma membrane calcium-transporting ATPase 1	AT2B1_MOUSE	58	-6.20013	0.937999	RF	Old	nucleus,plasma membrane,integral component of plasma membrane,cytoplasmic side of plasma membrane,membrane,basolateral plasma membrane,apical plasma membrane,cell junction,dendritic spine membrane,neuronal cell body membrane,intracellular membrane-bounded organelle,membrane raft,extracellular exosome	calcium-transporting ATPase activity,protein binding,calmodulin binding,ATP binding,calcium ion transmembrane transporter activity,PDZ domain binding,metal ion binding	neural retina development,calcium ion transport,cellular calcium ion homeostasis,brain development,aging,response to cold,regulation of cytosolic calcium ion concentration,calcium ion transmembrane transport,cellular response to vitamin D,cellular response to corticosterone stimulus,Requires Ontology,calcium ion export from cell	G5E829	G5E829_K64_M1	_LK[GlyGly (K)]TSPNEGLSGNPADLER_.3	YGICTKLKTSPNEGL	Atp2b1	K64	Atp2b1_K64	0.354667	others
G5E829_K747_M1	Young	Geriatric	-0.602179	0.000106129	0.000298522	Geriatric / Young	Atp2b1	Ubiqutin	Old / Young	RF / Old	G5E829	GlyGly (K)	-0.292071	0.292071	6.48297e-05	0.0002047	20	G5E829	Atp2b1	Plasma membrane calcium-transporting ATPase 1	AT2B1_MOUSE	58	-18.3271	0.816729	RF	Old	nucleus,plasma membrane,integral component of plasma membrane,cytoplasmic side of plasma membrane,membrane,basolateral plasma membrane,apical plasma membrane,cell junction,dendritic spine membrane,neuronal cell body membrane,intracellular membrane-bounded organelle,membrane raft,extracellular exosome	calcium-transporting ATPase activity,protein binding,calmodulin binding,ATP binding,calcium ion transmembrane transporter activity,PDZ domain binding,metal ion binding	neural retina development,calcium ion transport,cellular calcium ion homeostasis,brain development,aging,response to cold,regulation of cytosolic calcium ion concentration,calcium ion transmembrane transport,cellular response to vitamin D,cellular response to corticosterone stimulus,Requires Ontology,calcium ion export from cell	G5E829	G5E829_K747_M1	_NEK[GlyGly (K)]GEIEQER_.3;_NEK[GlyGly (K)]GEIEQER_.2;_IRNEK[GlyGly (K)]GEIEQER_.3;_IRNEK[GlyGly (K)]GEIEQER_.4;_IRNEK[GlyGly (K)]GEIEQER_.2;_IRNEK[GlyGly (K)]GEIEQERIDK_.4;_NEK[GlyGly (K)]GEIEQERIDK_.3;_NEK[GlyGly (K)]GEIEQERIDK_.4	NRRIRNEKGEIEQER	Atp2b1	K747	Atp2b1_K747	0.310108	Consistent
G5E829_K806_M1	Young	Geriatric	-0.681461	9.59512e-07	8.82284e-06	Geriatric / Young	Atp2b1	Ubiqutin	Old / Young	RF / Old	G5E829	GlyGly (K)	-0.327895	0.327895	0.00291187	0.00410808	20	G5E829	Atp2b1	Plasma membrane calcium-transporting ATPase 1	AT2B1_MOUSE	58	-20.3302	0.796698	RF	Old	nucleus,plasma membrane,integral component of plasma membrane,cytoplasmic side of plasma membrane,membrane,basolateral plasma membrane,apical plasma membrane,cell junction,dendritic spine membrane,neuronal cell body membrane,intracellular membrane-bounded organelle,membrane raft,extracellular exosome	calcium-transporting ATPase activity,protein binding,calmodulin binding,ATP binding,calcium ion transmembrane transporter activity,PDZ domain binding,metal ion binding	neural retina development,calcium ion transport,cellular calcium ion homeostasis,brain development,aging,response to cold,regulation of cytosolic calcium ion concentration,calcium ion transmembrane transport,cellular response to vitamin D,cellular response to corticosterone stimulus,Requires Ontology,calcium ion export from cell	G5E829	G5E829_K806_M1	_QVVAVTGDGTNDGPALK[GlyGly (K)]K_.3;_QVVAVTGDGTNDGPALK[GlyGly (K)]K_.2	TNDGPALKKADVGFA	Atp2b1	K806	Atp2b1_K806	0.353566	Consistent
G5E8K5_K1030_M1	Young	Geriatric	-0.28721	0.00673447	0.00707796	Geriatric / Young	Ank3	Ubiqutin	Old / Young	RF / Old	G5E8K5	GlyGly (K)	0.440435	0.440435	0.0139866	0.0131764	20	G5E8K5	Ank3	Ankyrin-3	ANK3_MOUSE	19	35.7013	1.35701	RF	Old	lysosome,plasma membrane,cell surface,intercalated disc,spectrin-associated cytoskeleton,membrane,basolateral plasma membrane,lateral plasma membrane,sarcoplasmic reticulum,Z disc,T-tubule,axon,dendrite,neuromuscular junction,node of Ranvier,paranode region of axon,sarcolemma,costamere,axon initial segment,synapse,postsynaptic membrane,bicellular tight junction,basal plasma membrane	structural constituent of cytoskeleton,protein binding,cytoskeletal protein binding,spectrin binding,protein binding, bridging,ion channel binding,cadherin binding	mitotic cytokinesis,plasma membrane organization,cytoskeleton organization,signal transduction,axonogenesis,axon guidance,neuromuscular junction development,positive regulation of gene expression,positive regulation of cell communication by electrical coupling,positive regulation of sodium ion transport,magnesium ion homeostasis,neuronal action potential,positive regulation of homotypic cell-cell…	G5E8K5	G5E8K5_K1030_M1	_HK[GlyGly (K)]LANPPPM[Oxidation (M)]VEGEGLASR_.4;_HK[GlyGly (K)]LANPPPM[Oxidation (M)]VEGEGLASR_.3;_HK[GlyGly (K)]LANPPPMVEGEGLASR_.3;_HK[GlyGly (K)]LANPPPMVEGEGLASR_.4	CRLVKRHKLANPPPM	Ank3	K1030	Ank3_K1030	0.727645	Reverted-Up
G5E8K5_K260_M1	Young	Geriatric	0.295232	0.889152	0.305674	Geriatric / Young	Ank3	Ubiqutin	Old / Young	RF / Old	G5E8K5	GlyGly (K)	1.59888	1.59888	0.00480774	0.00593736	20	G5E8K5	Ank3	Ankyrin-3	ANK3_MOUSE	19	202.908	3.02908	RF	Old	lysosome,plasma membrane,cell surface,intercalated disc,spectrin-associated cytoskeleton,membrane,basolateral plasma membrane,lateral plasma membrane,sarcoplasmic reticulum,Z disc,T-tubule,axon,dendrite,neuromuscular junction,node of Ranvier,paranode region of axon,sarcolemma,costamere,axon initial segment,synapse,postsynaptic membrane,bicellular tight junction,basal plasma membrane	structural constituent of cytoskeleton,protein binding,cytoskeletal protein binding,spectrin binding,protein binding, bridging,ion channel binding,cadherin binding	mitotic cytokinesis,plasma membrane organization,cytoskeleton organization,signal transduction,axonogenesis,axon guidance,neuromuscular junction development,positive regulation of gene expression,positive regulation of cell communication by electrical coupling,positive regulation of sodium ion transport,magnesium ion homeostasis,neuronal action potential,positive regulation of homotypic cell-cell…	G5E8K5	G5E8K5_K260_M1	_NDITPLHVASK[GlyGly (K)]R_.3	TPLHVASKRGNANMV	Ank3	K260	Ank3_K260	1.30365	others
G5E8K5_K595_M1	Young	Geriatric	-0.0745659	0.619568	0.234564	Geriatric / Young	Ank3	Ubiqutin	Old / Young	RF / Old	G5E8K5	GlyGly (K)	0.306735	0.306735	0.0664424	0.0420303	20	G5E8K5	Ank3	Ankyrin-3	ANK3_MOUSE	19	23.6905	1.23691	RF	Old	lysosome,plasma membrane,cell surface,intercalated disc,spectrin-associated cytoskeleton,membrane,basolateral plasma membrane,lateral plasma membrane,sarcoplasmic reticulum,Z disc,T-tubule,axon,dendrite,neuromuscular junction,node of Ranvier,paranode region of axon,sarcolemma,costamere,axon initial segment,synapse,postsynaptic membrane,bicellular tight junction,basal plasma membrane	structural constituent of cytoskeleton,protein binding,cytoskeletal protein binding,spectrin binding,protein binding, bridging,ion channel binding,cadherin binding	mitotic cytokinesis,plasma membrane organization,cytoskeleton organization,signal transduction,axonogenesis,axon guidance,neuromuscular junction development,positive regulation of gene expression,positive regulation of cell communication by electrical coupling,positive regulation of sodium ion transport,magnesium ion homeostasis,neuronal action potential,positive regulation of homotypic cell-cell…	G5E8K5	G5E8K5_K595_M1	_SGLTPLHVAAHYDNQK[GlyGly (K)]VALLLLDQGASPHAAAK_.5;_SGLTPLHVAAHYDNQK[GlyGly (K)]VALLLLDQGASPHAAAK_.6;_SGLTPLHVAAHYDNQK[GlyGly (K)]VALLLLDQGASPHAAAK_.4	AAHYDNQKVALLLLD	Ank3	K595	Ank3_K595	0.381301	Reverted-Up
O08539_K164_M1	Young	Geriatric	0.383646	0.000760437	0.0013379	Geriatric / Young	Bin1	Ubiqutin	Old / Young	RF / Old	O08539	GlyGly (K)	0.218882	0.218882	0.368391	0.158302	20	O08539	Bin1	Myc box-dependent-interacting protein 1	BIN1_MOUSE	29	16.3832	1.16383	RF	Old	nucleus,nuclear envelope,cytoplasm,cytosol,microtubule,membrane,Z disc,T-tubule,axon,I band,node of Ranvier,axon initial segment,lipid tube	protein binding,identical protein binding,tau protein binding,actin filament binding,RNA polymerase binding	endocytosis,nucleus organization,regulation of endocytosis,muscle cell differentiation,positive regulation of apoptotic process,regulation of neuron differentiation,positive regulation of astrocyte differentiation,nucleus localization,lipid tube assembly,regulation of cell cycle arrest	O08539	O08539_K164_M1	_HHYESLQTAK[GlyGly (K)]K_.4	YESLQTAKKKDEAKI	Bin1	K164	Bin1_K164	-0.164764	others
O08539_K211_M1	Young	Geriatric	1.02768	0.000274539	0.000608527	Geriatric / Young	Bin1	Ubiqutin	Old / Young	RF / Old	O08539	GlyGly (K)	1.19815	1.19815	0.00894945	0.00949133	20	O08539	Bin1	Myc box-dependent-interacting protein 1	BIN1_MOUSE	29	129.445	2.29445	RF	Old	nucleus,nuclear envelope,cytoplasm,cytosol,microtubule,membrane,Z disc,T-tubule,axon,I band,node of Ranvier,axon initial segment,lipid tube	protein binding,identical protein binding,tau protein binding,actin filament binding,RNA polymerase binding	endocytosis,nucleus organization,regulation of endocytosis,muscle cell differentiation,positive regulation of apoptotic process,regulation of neuron differentiation,positive regulation of astrocyte differentiation,nucleus localization,lipid tube assembly,regulation of cell cycle arrest	O08539	O08539_K211_M1	_NQAEEELIK[GlyGly (K)]AQK_.3	QAEEELIKAQKVFEE	Bin1	K211	Bin1_K211	0.170466	Consistent
O08539_K258_M1	Young	Geriatric	2.62436	3.68909e-06	2.31739e-05	Geriatric / Young	Bin1	Ubiqutin	Old / Young	RF / Old	O08539	GlyGly (K)	0.629106	0.629106	0.229771	0.109326	20	O08539	Bin1	Myc box-dependent-interacting protein 1	BIN1_MOUSE	29	54.6606	1.54661	RF	Old	nucleus,nuclear envelope,cytoplasm,cytosol,microtubule,membrane,Z disc,T-tubule,axon,I band,node of Ranvier,axon initial segment,lipid tube	protein binding,identical protein binding,tau protein binding,actin filament binding,RNA polymerase binding	endocytosis,nucleus organization,regulation of endocytosis,muscle cell differentiation,positive regulation of apoptotic process,regulation of neuron differentiation,positive regulation of astrocyte differentiation,nucleus localization,lipid tube assembly,regulation of cell cycle arrest	O08539	O08539_K258_M1	_EM[Oxidation (M)]SK[GlyGly (K)]LNQNLNDVLVSLEK_.3;_EMSK[GlyGly (K)]LNQNLNDVLVSLEK_.3	NFHKEMSKLNQNLND	Bin1	K258	Bin1_K258	-1.99526	others
O08539_K272_M1	Young	Geriatric	0.80884	0.000681916	0.00122349	Geriatric / Young	Bin1	Ubiqutin	Old / Young	RF / Old	O08539	GlyGly (K)	0.543395	0.543395	0.134064	0.0720167	20	O08539	Bin1	Myc box-dependent-interacting protein 1	BIN1_MOUSE	29	45.7398	1.4574	RF	Old	nucleus,nuclear envelope,cytoplasm,cytosol,microtubule,membrane,Z disc,T-tubule,axon,I band,node of Ranvier,axon initial segment,lipid tube	protein binding,identical protein binding,tau protein binding,actin filament binding,RNA polymerase binding	endocytosis,nucleus organization,regulation of endocytosis,muscle cell differentiation,positive regulation of apoptotic process,regulation of neuron differentiation,positive regulation of astrocyte differentiation,nucleus localization,lipid tube assembly,regulation of cell cycle arrest	O08539	O08539_K272_M1	_LNQNLNDVLVSLEK[GlyGly (K)]QHGSNTFTVK_.4	DVLVSLEKQHGSNTF	Bin1	K272	Bin1_K272	-0.265445	others
O08539_K282_M1	Young	Geriatric	0.100046	0.685999	0.253172	Geriatric / Young	Bin1	Ubiqutin	Old / Young	RF / Old	O08539	GlyGly (K)	-0.367781	0.367781	0.000806311	0.0014915	20	O08539	Bin1	Myc box-dependent-interacting protein 1	BIN1_MOUSE	29	-22.5026	0.774974	RF	Old	nucleus,nuclear envelope,cytoplasm,cytosol,microtubule,membrane,Z disc,T-tubule,axon,I band,node of Ranvier,axon initial segment,lipid tube	protein binding,identical protein binding,tau protein binding,actin filament binding,RNA polymerase binding	endocytosis,nucleus organization,regulation of endocytosis,muscle cell differentiation,positive regulation of apoptotic process,regulation of neuron differentiation,positive regulation of astrocyte differentiation,nucleus localization,lipid tube assembly,regulation of cell cycle arrest	O08539	O08539_K282_M1	_QHGSNTFTVK[GlyGly (K)]AQPSDNAPEK_.4;_QHGSNTFTVK[GlyGly (K)]AQPSDNAPEK_.3	GSNTFTVKAQPSDNA	Bin1	K282	Bin1_K282	-0.467827	Reverted-Down
O08539_K7_M1	Young	Geriatric	2.68104	2.88536e-05	0.000110073	Geriatric / Young	Bin1	Ubiqutin	Old / Young	RF / Old	O08539	GlyGly (K)	-0.902012	0.902012	0.0675728	0.042536	20	O08539	Bin1	Myc box-dependent-interacting protein 1	BIN1_MOUSE	29	-46.486	0.53514	RF	Old	nucleus,nuclear envelope,cytoplasm,cytosol,microtubule,membrane,Z disc,T-tubule,axon,I band,node of Ranvier,axon initial segment,lipid tube	protein binding,identical protein binding,tau protein binding,actin filament binding,RNA polymerase binding	endocytosis,nucleus organization,regulation of endocytosis,muscle cell differentiation,positive regulation of apoptotic process,regulation of neuron differentiation,positive regulation of astrocyte differentiation,nucleus localization,lipid tube assembly,regulation of cell cycle arrest	O08539	O08539_K7_M1	_[Acetyl (Protein N-term)]AEM[Oxidation (M)]GSK[GlyGly (K)]GVTAGK_.2	_MAEMGSKGVTAGKI	Bin1	K7	Bin1_K7	-3.58305	Reverted-Down
O08553_K146_M1	Young	Geriatric	0.587376	0.00142294	0.00215022	Geriatric / Young	Dpysl2	Ubiqutin	Old / Young	RF / Old	O08553	GlyGly (K)	0.821916	0.821916	0.0402568	0.0290236	20	O08553	Dpysl2	Dihydropyrimidinase-related protein 2	DPYL2_MOUSE	45	76.7753	1.76775	RF	Old	mitochondrion,cytosol,plasma membrane,axon,dendrite,growth cone,neuronal cell body,terminal bouton,myelin sheath,protein complex,extracellular exosome,microtubule,membrane	protein binding,microtubule binding,hydrolase activity, acting on carbon-nitrogen (but not peptide) bonds,protein kinase binding,identical protein binding	response to amphetamine,endocytosis,cytoskeleton organization,axon guidance,regulation of neuron projection development,positive regulation of glutamate secretion,spinal cord development,olfactory bulb development,regulation of axon extension,response to cocaine,response to drug,synaptic vesicle transport	O08553	O08553_K146_M1	_SC[Carbamidomethyl (C)]C[Carbamidomethyl (C)]DYSLHVDITEWHK[GlyGly (K)]GIQEEMEALVK_.5;_SC[Carbamidomethyl (C)]C[Carbamidomethyl (C)]DYSLHVDITEWHK[GlyGly (K)]GIQEEMEALVK_.4;_SC[Carbamidomethyl (C)]C[Carbamidomethyl (C)]DYSLHVDITEWHK[GlyGly (K)]GIQEEM[Oxidation (M)]EALVK_.5;_SC[Carbamidomethyl (C)]C[Carbamidomethyl (C)]DYSLHVDITEWHK[GlyGly (K)]GIQEEM[Oxidation (M)]EALVK_.4	VDITEWHKGIQEEME	Dpysl2	K146	Dpysl2_K146	0.234541	Consistent
O08553_K258_M1	Young	Geriatric	4.05996	1.08882e-07	1.92937e-06	Geriatric / Young	Dpysl2	Ubiqutin	Old / Young	RF / Old	O08553	GlyGly (K)	1.83847	1.83847	0.00213207	0.00322241	20	O08553	Dpysl2	Dihydropyrimidinase-related protein 2	DPYL2_MOUSE	45	257.63	3.5763	RF	Old	mitochondrion,cytosol,plasma membrane,axon,dendrite,growth cone,neuronal cell body,terminal bouton,myelin sheath,protein complex,extracellular exosome,microtubule,membrane	protein binding,microtubule binding,hydrolase activity, acting on carbon-nitrogen (but not peptide) bonds,protein kinase binding,identical protein binding	response to amphetamine,endocytosis,cytoskeleton organization,axon guidance,regulation of neuron projection development,positive regulation of glutamate secretion,spinal cord development,olfactory bulb development,regulation of axon extension,response to cocaine,response to drug,synaptic vesicle transport	O08553	O08553_K258_M1	_VMSK[GlyGly (K)]SAAEVIAQAR_.3	YVTKVMSKSAAEVIA	Dpysl2	K258	Dpysl2_K258	-2.22149	Consistent
O08553_K293_M1	Young	Geriatric	0.590704	0.000265623	0.000593674	Geriatric / Young	Dpysl2	Ubiqutin	Old / Young	RF / Old	O08553	GlyGly (K)	0.744278	0.744278	0.0418255	0.0298386	20	O08553	Dpysl2	Dihydropyrimidinase-related protein 2	DPYL2_MOUSE	45	67.5136	1.67514	RF	Old	mitochondrion,cytosol,plasma membrane,axon,dendrite,growth cone,neuronal cell body,terminal bouton,myelin sheath,protein complex,extracellular exosome,microtubule,membrane	protein binding,microtubule binding,hydrolase activity, acting on carbon-nitrogen (but not peptide) bonds,protein kinase binding,identical protein binding	response to amphetamine,endocytosis,cytoskeleton organization,axon guidance,regulation of neuron projection development,positive regulation of glutamate secretion,spinal cord development,olfactory bulb development,regulation of axon extension,response to cocaine,response to drug,synaptic vesicle transport	O08553	O08553_K293_M1	_GTVVYGEPITASLGTDGSHYWSK[GlyGly (K)]NWAK_.4;_GTVVYGEPITASLGTDGSHYWSK[GlyGly (K)]NWAK_.3	DGSHYWSKNWAKAAA	Dpysl2	K293	Dpysl2_K293	0.153574	Consistent
O08553_K345_M1	Young	Geriatric	0.560515	0.000271813	0.000604275	Geriatric / Young	Dpysl2	Ubiqutin	Old / Young	RF / Old	O08553	GlyGly (K)	-0.0288878	0.0288878	0.78063	0.280065	20	O08553	Dpysl2	Dihydropyrimidinase-related protein 2	DPYL2_MOUSE	45	-1.98243	0.980176	RF	Old	mitochondrion,cytosol,plasma membrane,axon,dendrite,growth cone,neuronal cell body,terminal bouton,myelin sheath,protein complex,extracellular exosome,microtubule,membrane	protein binding,microtubule binding,hydrolase activity, acting on carbon-nitrogen (but not peptide) bonds,protein kinase binding,identical protein binding	response to amphetamine,endocytosis,cytoskeleton organization,axon guidance,regulation of neuron projection development,positive regulation of glutamate secretion,spinal cord development,olfactory bulb development,regulation of axon extension,response to cocaine,response to drug,synaptic vesicle transport	O08553	O08553_K345_M1	_AVGK[GlyGly (K)]DNFTLIPEGTNGTEER_.3;_AVGK[GlyGly (K)]DNFTLIPEGTNGTEER_.2	TAQKAVGKDNFTLIP	Dpysl2	K345	Dpysl2_K345	-0.589403	others
O08553_K368_M1	Young	Geriatric	0.823796	2.32143e-07	3.25662e-06	Geriatric / Young	Dpysl2	Ubiqutin	Old / Young	RF / Old	O08553	GlyGly (K)	0.910193	0.910193	0.000116685	0.000316962	20	O08553	Dpysl2	Dihydropyrimidinase-related protein 2	DPYL2_MOUSE	45	87.9297	1.8793	RF	Old	mitochondrion,cytosol,plasma membrane,axon,dendrite,growth cone,neuronal cell body,terminal bouton,myelin sheath,protein complex,extracellular exosome,microtubule,membrane	protein binding,microtubule binding,hydrolase activity, acting on carbon-nitrogen (but not peptide) bonds,protein kinase binding,identical protein binding	response to amphetamine,endocytosis,cytoskeleton organization,axon guidance,regulation of neuron projection development,positive regulation of glutamate secretion,spinal cord development,olfactory bulb development,regulation of axon extension,response to cocaine,response to drug,synaptic vesicle transport	O08553	O08553_K368_M1	_MSVIWDK[GlyGly (K)]AVVTGK_.3;_M[Oxidation (M)]SVIWDK[GlyGly (K)]AVVTGK_.3;_MSVIWDK[GlyGly (K)]AVVTGK_.2;_M[Oxidation (M)]SVIWDK[GlyGly (K)]AVVTGK_.2	RMSVIWDKAVVTGKM	Dpysl2	K368	Dpysl2_K368	0.086397	Consistent
O08553_K423_M1	Young	Geriatric	0.0870084	0.464473	0.188661	Geriatric / Young	Dpysl2	Ubiqutin	Old / Young	RF / Old	O08553	GlyGly (K)	0.240566	0.240566	0.064881	0.0413053	20	O08553	Dpysl2	Dihydropyrimidinase-related protein 2	DPYL2_MOUSE	45	18.1456	1.18146	RF	Old	mitochondrion,cytosol,plasma membrane,axon,dendrite,growth cone,neuronal cell body,terminal bouton,myelin sheath,protein complex,extracellular exosome,microtubule,membrane	protein binding,microtubule binding,hydrolase activity, acting on carbon-nitrogen (but not peptide) bonds,protein kinase binding,identical protein binding	response to amphetamine,endocytosis,cytoskeleton organization,axon guidance,regulation of neuron projection development,positive regulation of glutamate secretion,spinal cord development,olfactory bulb development,regulation of axon extension,response to cocaine,response to drug,synaptic vesicle transport	O08553	O08553_K423_M1	_TISAK[GlyGly (K)]THNSALEYNIFEGMEC[Carbamidomethyl (C)]R_.4;_TISAK[GlyGly (K)]THNSALEYNIFEGM[Oxidation (M)]EC[Carbamidomethyl (C)]R_.4;_TISAK[GlyGly (K)]THNSALEYNIFEGM[Oxidation (M)]EC[Carbamidomethyl (C)]R_.3;_TISAK[GlyGly (K)]THNSALEYNIFEGMEC[Carbamidomethyl (C)]R_.3	SVKTISAKTHNSALE	Dpysl2	K423	Dpysl2_K423	0.153557	others
O08553_K472_M1	Young	Geriatric	0.173255	0.28108	0.1277	Geriatric / Young	Dpysl2	Ubiqutin	Old / Young	RF / Old	O08553	GlyGly (K)	0.346779	0.346779	0.0248387	0.0201857	20	O08553	Dpysl2	Dihydropyrimidinase-related protein 2	DPYL2_MOUSE	45	27.1718	1.27172	RF	Old	mitochondrion,cytosol,plasma membrane,axon,dendrite,growth cone,neuronal cell body,terminal bouton,myelin sheath,protein complex,extracellular exosome,microtubule,membrane	protein binding,microtubule binding,hydrolase activity, acting on carbon-nitrogen (but not peptide) bonds,protein kinase binding,identical protein binding	response to amphetamine,endocytosis,cytoskeleton organization,axon guidance,regulation of neuron projection development,positive regulation of glutamate secretion,spinal cord development,olfactory bulb development,regulation of axon extension,response to cocaine,response to drug,synaptic vesicle transport	O08553	O08553_K472_M1	_K[GlyGly (K)]PFPDFVYK_.3;_K[GlyGly (K)]PFPDFVYK_.2	SGRYIPRKPFPDFVY	Dpysl2	K472	Dpysl2_K472	0.173524	others
O08553_K480_M1	Young	Geriatric	0.613942	0.0143211	0.012641	Geriatric / Young	Dpysl2	Ubiqutin	Old / Young	RF / Old	O08553	GlyGly (K)	0.297777	0.297777	0.00974528	0.0100967	20	O08553	Dpysl2	Dihydropyrimidinase-related protein 2	DPYL2_MOUSE	45	22.9249	1.22925	RF	Old	mitochondrion,cytosol,plasma membrane,axon,dendrite,growth cone,neuronal cell body,terminal bouton,myelin sheath,protein complex,extracellular exosome,microtubule,membrane	protein binding,microtubule binding,hydrolase activity, acting on carbon-nitrogen (but not peptide) bonds,protein kinase binding,identical protein binding	response to amphetamine,endocytosis,cytoskeleton organization,axon guidance,regulation of neuron projection development,positive regulation of glutamate secretion,spinal cord development,olfactory bulb development,regulation of axon extension,response to cocaine,response to drug,synaptic vesicle transport	O08553	O08553_K480_M1	_KPFPDFVYK[GlyGly (K)]R_.3	PFPDFVYKRIKARSR	Dpysl2	K480	Dpysl2_K480	-0.316166	Consistent
O08553_K520_M1	Young	Geriatric	-0.715277	0.00262239	0.00345503	Geriatric / Young	Dpysl2	Ubiqutin	Old / Young	RF / Old	O08553	GlyGly (K)	-0.408897	0.408897	0.00237608	0.00351318	20	O08553	Dpysl2	Dihydropyrimidinase-related protein 2	DPYL2_MOUSE	45	-24.6801	0.753199	RF	Old	mitochondrion,cytosol,plasma membrane,axon,dendrite,growth cone,neuronal cell body,terminal bouton,myelin sheath,protein complex,extracellular exosome,microtubule,membrane	protein binding,microtubule binding,hydrolase activity, acting on carbon-nitrogen (but not peptide) bonds,protein kinase binding,identical protein binding	response to amphetamine,endocytosis,cytoskeleton organization,axon guidance,regulation of neuron projection development,positive regulation of glutamate secretion,spinal cord development,olfactory bulb development,regulation of axon extension,response to cocaine,response to drug,synaptic vesicle transport	O08553	O08553_K520_M1	_TVTPASSAK[GlyGly (K)]TSPAK_.3;_TVTPASSAK[GlyGly (K)]TSPAK_.2	VTPASSAKTSPAKQQ	Dpysl2	K520	Dpysl2_K520	0.30638	Consistent
O08553_K525_M1	Young	Geriatric	-0.503573	0.020573	0.0167165	Geriatric / Young	Dpysl2	Ubiqutin	Old / Young	RF / Old	O08553	GlyGly (K)	-0.286349	0.286349	0.00901553	0.00953383	20	O08553	Dpysl2	Dihydropyrimidinase-related protein 2	DPYL2_MOUSE	45	-18.0025	0.819975	RF	Old	mitochondrion,cytosol,plasma membrane,axon,dendrite,growth cone,neuronal cell body,terminal bouton,myelin sheath,protein complex,extracellular exosome,microtubule,membrane	protein binding,microtubule binding,hydrolase activity, acting on carbon-nitrogen (but not peptide) bonds,protein kinase binding,identical protein binding	response to amphetamine,endocytosis,cytoskeleton organization,axon guidance,regulation of neuron projection development,positive regulation of glutamate secretion,spinal cord development,olfactory bulb development,regulation of axon extension,response to cocaine,response to drug,synaptic vesicle transport	O08553	O08553_K525_M1	_TSPAK[GlyGly (K)]QQAPPVR_.3;_TSPAK[GlyGly (K)]QQAPPVR_.2	SAKTSPAKQQAPPVR	Dpysl2	K525	Dpysl2_K525	0.217224	Consistent
O08553_K56_M1	Young	Geriatric	0.472912	0.000168745	0.000418974	Geriatric / Young	Dpysl2	Ubiqutin	Old / Young	RF / Old	O08553	GlyGly (K)	0.030325	0.030325	0.944184	0.319882	20	O08553	Dpysl2	Dihydropyrimidinase-related protein 2	DPYL2_MOUSE	45	2.12421	1.02124	RF	Old	mitochondrion,cytosol,plasma membrane,axon,dendrite,growth cone,neuronal cell body,terminal bouton,myelin sheath,protein complex,extracellular exosome,microtubule,membrane	protein binding,microtubule binding,hydrolase activity, acting on carbon-nitrogen (but not peptide) bonds,protein kinase binding,identical protein binding	response to amphetamine,endocytosis,cytoskeleton organization,axon guidance,regulation of neuron projection development,positive regulation of glutamate secretion,spinal cord development,olfactory bulb development,regulation of axon extension,response to cocaine,response to drug,synaptic vesicle transport	O08553	O08553_K56_M1	_QIGENLIVPGGVK[GlyGly (K)]TIEAHSR_.3	LIVPGGVKTIEAHSR	Dpysl2	K56	Dpysl2_K56	-0.442587	others
O08599_K13_M1	Young	Geriatric	-0.621367	9.45101e-06	4.78769e-05	Geriatric / Young	Stxbp1	Ubiqutin	Old / Young	RF / Old	O08599	GlyGly (K)	0.129752	0.129752	0.206561	0.100578	20	O08599	Stxbp1	Syntaxin-binding protein 1	STXB1_MOUSE	58	9.41057	1.09411	RF	Old	nucleoplasm,mitochondrion,cytosol,cytoskeleton,plasma membrane,platelet alpha granule,terminal bouton,myelin sheath,protein complex,perinuclear region of cytoplasm,presynaptic active zone membrane,extracellular exosome,postsynapse	RNA binding,protein binding,syntaxin-1 binding,protein kinase binding,protein domain specific binding,syntaxin binding,identical protein binding,phospholipase binding,protein N-terminus binding	platelet degranulation,developmental process involved in reproduction,exocytosis,vesicle docking involved in exocytosis,neurotransmitter secretion,neuromuscular synaptic transmission,axon target recognition,regulation of synaptic vesicle priming,protein transport,synaptic vesicle maturation,negative regulation of protein complex assembly,regulation of vesicle fusion,synaptic vesicle fusion to pre…	O08599	O08599_K13_M1	_AVVGEK[GlyGly (K)]IMHDVIK_.3;_AVVGEK[GlyGly (K)]IM[Oxidation (M)]HDVIK_.3;_AVVGEK[GlyGly (K)]IMHDVIK_.4;_AVVGEK[GlyGly (K)]IM[Oxidation (M)]HDVIK_.4;_AVVGEK[GlyGly (K)]IMHDVIK_.2	LKAVVGEKIMHDVIK	Stxbp1	K13	Stxbp1_K13	0.751119	others
O08599_K165_M1	Young	Geriatric	-0.956818	0.00266668	0.00349728	Geriatric / Young	Stxbp1	Ubiqutin	Old / Young	RF / Old	O08599	GlyGly (K)	3.92466	3.92466	1.23167e-05	5.98704e-05	20	O08599	Stxbp1	Syntaxin-binding protein 1	STXB1_MOUSE	58	1418.59	15.1859	RF	Old	nucleoplasm,mitochondrion,cytosol,cytoskeleton,plasma membrane,platelet alpha granule,terminal bouton,myelin sheath,protein complex,perinuclear region of cytoplasm,presynaptic active zone membrane,extracellular exosome,postsynapse	RNA binding,protein binding,syntaxin-1 binding,protein kinase binding,protein domain specific binding,syntaxin binding,identical protein binding,phospholipase binding,protein N-terminus binding	platelet degranulation,developmental process involved in reproduction,exocytosis,vesicle docking involved in exocytosis,neurotransmitter secretion,neuromuscular synaptic transmission,axon target recognition,regulation of synaptic vesicle priming,protein transport,synaptic vesicle maturation,negative regulation of protein complex assembly,regulation of vesicle fusion,synaptic vesicle fusion to pre…	O08599	O08599_K165_M1	_AQMK[GlyGly (K)]NPILER_.3	SPHKAQMKNPILERL	Stxbp1	K165	Stxbp1_K165	4.88148	Reverted-Up
O08599_K196_M1	Young	Geriatric	-0.448172	0.0481711	0.0324682	Geriatric / Young	Stxbp1	Ubiqutin	Old / Young	RF / Old	O08599	GlyGly (K)	0.458795	0.458795	0.24016	0.113372	20	O08599	Stxbp1	Syntaxin-binding protein 1	STXB1_MOUSE	58	37.4393	1.37439	RF	Old	nucleoplasm,mitochondrion,cytosol,cytoskeleton,plasma membrane,platelet alpha granule,terminal bouton,myelin sheath,protein complex,perinuclear region of cytoplasm,presynaptic active zone membrane,extracellular exosome,postsynapse	RNA binding,protein binding,syntaxin-1 binding,protein kinase binding,protein domain specific binding,syntaxin binding,identical protein binding,phospholipase binding,protein N-terminus binding	platelet degranulation,developmental process involved in reproduction,exocytosis,vesicle docking involved in exocytosis,neurotransmitter secretion,neuromuscular synaptic transmission,axon target recognition,regulation of synaptic vesicle priming,protein transport,synaptic vesicle maturation,negative regulation of protein complex assembly,regulation of vesicle fusion,synaptic vesicle fusion to pre…	O08599	O08599_K196_M1	_GEYK[GlyGly (K)]DNALLAQLIQDK_.3;_YRGEYK[GlyGly (K)]DNALLAQLIQDK_.4;_YRGEYK[GlyGly (K)]DNALLAQLIQDK_.3	VRYRGEYKDNALLAQ	Stxbp1	K196	Stxbp1_K196	0.906967	others
O08599_K208_M1	Young	Geriatric	-0.0656895	0.397645	0.167507	Geriatric / Young	Stxbp1	Ubiqutin	Old / Young	RF / Old	O08599	GlyGly (K)	0.678947	0.678947	0.0706664	0.0439287	20	O08599	Stxbp1	Syntaxin-binding protein 1	STXB1_MOUSE	58	60.097	1.60097	RF	Old	nucleoplasm,mitochondrion,cytosol,cytoskeleton,plasma membrane,platelet alpha granule,terminal bouton,myelin sheath,protein complex,perinuclear region of cytoplasm,presynaptic active zone membrane,extracellular exosome,postsynapse	RNA binding,protein binding,syntaxin-1 binding,protein kinase binding,protein domain specific binding,syntaxin binding,identical protein binding,phospholipase binding,protein N-terminus binding	platelet degranulation,developmental process involved in reproduction,exocytosis,vesicle docking involved in exocytosis,neurotransmitter secretion,neuromuscular synaptic transmission,axon target recognition,regulation of synaptic vesicle priming,protein transport,synaptic vesicle maturation,negative regulation of protein complex assembly,regulation of vesicle fusion,synaptic vesicle fusion to pre…	O08599	O08599_K208_M1	_DNALLAQLIQDK[GlyGly (K)]LDAYK_.3	LAQLIQDKLDAYKAD	Stxbp1	K208	Stxbp1_K208	0.744636	Reverted-Up
O08599_K294_M1	Young	Geriatric	-0.31012	0.0858501	0.0507029	Geriatric / Young	Stxbp1	Ubiqutin	Old / Young	RF / Old	O08599	GlyGly (K)	0.558745	0.558745	0.000103386	0.0002881	20	O08599	Stxbp1	Syntaxin-binding protein 1	STXB1_MOUSE	58	47.2987	1.47299	RF	Old	nucleoplasm,mitochondrion,cytosol,cytoskeleton,plasma membrane,platelet alpha granule,terminal bouton,myelin sheath,protein complex,perinuclear region of cytoplasm,presynaptic active zone membrane,extracellular exosome,postsynapse	RNA binding,protein binding,syntaxin-1 binding,protein kinase binding,protein domain specific binding,syntaxin binding,identical protein binding,phospholipase binding,protein N-terminus binding	platelet degranulation,developmental process involved in reproduction,exocytosis,vesicle docking involved in exocytosis,neurotransmitter secretion,neuromuscular synaptic transmission,axon target recognition,regulation of synaptic vesicle priming,protein transport,synaptic vesicle maturation,negative regulation of protein complex assembly,regulation of vesicle fusion,synaptic vesicle fusion to pre…	O08599	O08599_K294_M1	_HK[GlyGly (K)]HIAEVSQEVTR_.3;_HK[GlyGly (K)]HIAEVSQEVTR_.4	LWIALRHKHIAEVSQ	Stxbp1	K294	Stxbp1_K294	0.868865	Reverted-Up
O08599_K308_M1	Young	Geriatric	-0.322689	0.0171052	0.0145516	Geriatric / Young	Stxbp1	Ubiqutin	Old / Young	RF / Old	O08599	GlyGly (K)	-0.747605	0.747605	0.0899531	0.0529763	20	O08599	Stxbp1	Syntaxin-binding protein 1	STXB1_MOUSE	58	-40.4409	0.595591	RF	Old	nucleoplasm,mitochondrion,cytosol,cytoskeleton,plasma membrane,platelet alpha granule,terminal bouton,myelin sheath,protein complex,perinuclear region of cytoplasm,presynaptic active zone membrane,extracellular exosome,postsynapse	RNA binding,protein binding,syntaxin-1 binding,protein kinase binding,protein domain specific binding,syntaxin binding,identical protein binding,phospholipase binding,protein N-terminus binding	platelet degranulation,developmental process involved in reproduction,exocytosis,vesicle docking involved in exocytosis,neurotransmitter secretion,neuromuscular synaptic transmission,axon target recognition,regulation of synaptic vesicle priming,protein transport,synaptic vesicle maturation,negative regulation of protein complex assembly,regulation of vesicle fusion,synaptic vesicle fusion to pre…	O08599	O08599_K308_M1	_SLK[GlyGly (K)]DFSSSK_.3	QEVTRSLKDFSSSKR	Stxbp1	K308	Stxbp1_K308	-0.424916	others
O08599_K321_M1	Young	Geriatric	-0.970022	0.000955918	0.00159247	Geriatric / Young	Stxbp1	Ubiqutin	Old / Young	RF / Old	O08599	GlyGly (K)	0.282655	0.282655	0.0509083	0.0344407	20	O08599	Stxbp1	Syntaxin-binding protein 1	STXB1_MOUSE	58	21.6431	1.21643	RF	Old	nucleoplasm,mitochondrion,cytosol,cytoskeleton,plasma membrane,platelet alpha granule,terminal bouton,myelin sheath,protein complex,perinuclear region of cytoplasm,presynaptic active zone membrane,extracellular exosome,postsynapse	RNA binding,protein binding,syntaxin-1 binding,protein kinase binding,protein domain specific binding,syntaxin binding,identical protein binding,phospholipase binding,protein N-terminus binding	platelet degranulation,developmental process involved in reproduction,exocytosis,vesicle docking involved in exocytosis,neurotransmitter secretion,neuromuscular synaptic transmission,axon target recognition,regulation of synaptic vesicle priming,protein transport,synaptic vesicle maturation,negative regulation of protein complex assembly,regulation of vesicle fusion,synaptic vesicle fusion to pre…	O08599	O08599_K321_M1	_MNTGEK[GlyGly (K)]TTMR_.3	KRMNTGEKTTMRDLS	Stxbp1	K321	Stxbp1_K321	1.25268	Reverted-Up
O08599_K382_M1	Young	Geriatric	0.984685	0.0169265	0.0144393	Geriatric / Young	Stxbp1	Ubiqutin	Old / Young	RF / Old	O08599	GlyGly (K)	-1.3845	1.3845	0.00332132	0.00453129	20	O08599	Stxbp1	Syntaxin-binding protein 1	STXB1_MOUSE	58	-61.6979	0.383021	RF	Old	nucleoplasm,mitochondrion,cytosol,cytoskeleton,plasma membrane,platelet alpha granule,terminal bouton,myelin sheath,protein complex,perinuclear region of cytoplasm,presynaptic active zone membrane,extracellular exosome,postsynapse	RNA binding,protein binding,syntaxin-1 binding,protein kinase binding,protein domain specific binding,syntaxin binding,identical protein binding,phospholipase binding,protein N-terminus binding	platelet degranulation,developmental process involved in reproduction,exocytosis,vesicle docking involved in exocytosis,neurotransmitter secretion,neuromuscular synaptic transmission,axon target recognition,regulation of synaptic vesicle priming,protein transport,synaptic vesicle maturation,negative regulation of protein complex assembly,regulation of vesicle fusion,synaptic vesicle fusion to pre…	O08599	O08599_K382_M1	_VEQDLAM[Oxidation (M)]GTDAEGEK[GlyGly (K)]IK_.3	GTDAEGEKIKDPMRA	Stxbp1	K382	Stxbp1_K382	-2.36919	Reverted-Down
O08599_K483_M1	Young	Geriatric	0.33349	0.00103945	0.00169554	Geriatric / Young	Stxbp1	Ubiqutin	Old / Young	RF / Old	O08599	GlyGly (K)	1.22979	1.22979	0.0133203	0.0127014	20	O08599	Stxbp1	Syntaxin-binding protein 1	STXB1_MOUSE	58	134.533	2.34533	RF	Old	nucleoplasm,mitochondrion,cytosol,cytoskeleton,plasma membrane,platelet alpha granule,terminal bouton,myelin sheath,protein complex,perinuclear region of cytoplasm,presynaptic active zone membrane,extracellular exosome,postsynapse	RNA binding,protein binding,syntaxin-1 binding,protein kinase binding,protein domain specific binding,syntaxin binding,identical protein binding,phospholipase binding,protein N-terminus binding	platelet degranulation,developmental process involved in reproduction,exocytosis,vesicle docking involved in exocytosis,neurotransmitter secretion,neuromuscular synaptic transmission,axon target recognition,regulation of synaptic vesicle priming,protein transport,synaptic vesicle maturation,negative regulation of protein complex assembly,regulation of vesicle fusion,synaptic vesicle fusion to pre…	O08599	O08599_K483_M1	_WTPIIK[GlyGly (K)]DIMEDTIEDK_.3;_WTPIIK[GlyGly (K)]DIM[Oxidation (M)]EDTIEDK_.3	SRWTPIIKDIMEDTI	Stxbp1	K483	Stxbp1_K483	0.896298	Consistent
O08599_K497_M1	Young	Geriatric	-0.82189	0.00112633	0.00180054	Geriatric / Young	Stxbp1	Ubiqutin	Old / Young	RF / Old	O08599	GlyGly (K)	-0.693577	0.693577	0.000871119	0.00157846	20	O08599	Stxbp1	Syntaxin-binding protein 1	STXB1_MOUSE	58	-38.1681	0.618319	RF	Old	nucleoplasm,mitochondrion,cytosol,cytoskeleton,plasma membrane,platelet alpha granule,terminal bouton,myelin sheath,protein complex,perinuclear region of cytoplasm,presynaptic active zone membrane,extracellular exosome,postsynapse	RNA binding,protein binding,syntaxin-1 binding,protein kinase binding,protein domain specific binding,syntaxin binding,identical protein binding,phospholipase binding,protein N-terminus binding	platelet degranulation,developmental process involved in reproduction,exocytosis,vesicle docking involved in exocytosis,neurotransmitter secretion,neuromuscular synaptic transmission,axon target recognition,regulation of synaptic vesicle priming,protein transport,synaptic vesicle maturation,negative regulation of protein complex assembly,regulation of vesicle fusion,synaptic vesicle fusion to pre…	O08599	O08599_K497_M1	_LDTK[GlyGly (K)]HYPYISTR_.3;_LDTK[GlyGly (K)]HYPYISTR_.4	IEDKLDTKHYPYIST	Stxbp1	K497	Stxbp1_K497	0.128313	Consistent
O08688_K352_M1	Young	Geriatric	0.81483	0.00771081	0.00787881	Geriatric / Young	Capn5	Ubiqutin	Old / Young	RF / Old	O08688	GlyGly (K)	-0.217681	0.217681	0.525135	0.206855	20	O08688	Capn5	Calpain-5	CAN5_MOUSE	11	-14.0054	0.859946	RF	Old	cytoplasm,focal adhesion,cell surface,extracellular exosome	calcium-dependent cysteine-type endopeptidase activity	proteolysis	O08688	O08688_K352_M1	_LINTSYLSIHK[GlyGly (K)]TWEEAR_.4	TSYLSIHKTWEEARL	Capn5	K352	Capn5_K352	-1.03251	others
O08709_K106_M1	Young	Geriatric	0.939509	0.00032185	0.000689044	Geriatric / Young	Prdx6	Ubiqutin	Old / Young	RF / Old	O08709	GlyGly (K)	-0.271368	0.271368	0.182882	0.0914939	20	O08709	Prdx6	Peroxiredoxin-6	PRDX6_MOUSE	24	-17.1466	0.828534	RF	Old	extracellular space,cytoplasm,mitochondrion,lysosome,cytosol,membrane,cytoplasmic vesicle,extracellular exosome	peroxidase activity,glutathione peroxidase activity,protein binding,ubiquitin protein ligase binding,protein homodimerization activity,cadherin binding,calcium-independent phospholipase A2 activity,peroxiredoxin activity	response to reactive oxygen species,response to oxidative stress,bleb assembly,cell redox homeostasis,glycerophospholipid catabolic process,oxidation-reduction process,cellular oxidant detoxification	O08709	O08709_K106_M1	_LPFPIIDDK[GlyGly (K)]GR_.3	PFPIIDDKGRDLAIL	Prdx6	K106	Prdx6_K106	-1.21088	others
O08709_K209_M1	Young	Geriatric	1.12018	0.000504594	0.00096962	Geriatric / Young	Prdx6	Ubiqutin	Old / Young	RF / Old	O08709	GlyGly (K)	-0.321846	0.321846	0.000399844	0.000855958	20	O08709	Prdx6	Peroxiredoxin-6	PRDX6_MOUSE	24	-19.9954	0.800046	RF	Old	extracellular space,cytoplasm,mitochondrion,lysosome,cytosol,membrane,cytoplasmic vesicle,extracellular exosome	peroxidase activity,glutathione peroxidase activity,protein binding,ubiquitin protein ligase binding,protein homodimerization activity,cadherin binding,calcium-independent phospholipase A2 activity,peroxiredoxin activity	response to reactive oxygen species,response to oxidative stress,bleb assembly,cell redox homeostasis,glycerophospholipid catabolic process,oxidation-reduction process,cellular oxidant detoxification	O08709	O08709_K209_M1	_GVFTK[GlyGly (K)]ELPSGK_.3;_GVFTK[GlyGly (K)]ELPSGK_.2	FPKGVFTKELPSGKK	Prdx6	K209	Prdx6_K209	-1.44202	Reverted-Down
O08709_K97_M1	Young	Geriatric	-0.225956	0.22537	0.107472	Geriatric / Young	Prdx6	Ubiqutin	Old / Young	RF / Old	O08709	GlyGly (K)	-1.63518	1.63518	0.00593443	0.00695352	20	O08709	Prdx6	Peroxiredoxin-6	PRDX6_MOUSE	24	-67.807	0.32193	RF	Old	extracellular space,cytoplasm,mitochondrion,lysosome,cytosol,membrane,cytoplasmic vesicle,extracellular exosome	peroxidase activity,glutathione peroxidase activity,protein binding,ubiquitin protein ligase binding,protein homodimerization activity,cadherin binding,calcium-independent phospholipase A2 activity,peroxiredoxin activity	response to reactive oxygen species,response to oxidative stress,bleb assembly,cell redox homeostasis,glycerophospholipid catabolic process,oxidation-reduction process,cellular oxidant detoxification	O08709	O08709_K97_M1	_DINAYNGETPTEK[GlyGly (K)]LPFPIIDDK_.3	NGETPTEKLPFPIID	Prdx6	K97	Prdx6_K97	-1.40922	others
O08759_K706_M1	Young	Geriatric	-2.30006	0.00621151	0.00663472	Geriatric / Young	Ube3a	Ubiqutin	Old / Young	RF / Old	O08759	GlyGly (K)	-0.129452	0.129452	0.599558	0.229936	20	O08759	Ube3a	Ubiquitin-protein ligase E3A	UBE3A_MOUSE	18	-8.58216	0.914178	RF	Old	proteasome complex,nucleus,cytosol	transcription coactivator activity,ubiquitin-protein transferase activity,protein binding,metal ion binding,ubiquitin protein ligase activity	ovarian follicle development,ubiquitin-dependent protein catabolic process,positive regulation of phosphatidylinositol 3-kinase signaling,protein ubiquitination,androgen receptor signaling pathway,positive regulation of protein ubiquitination,sperm entry,response to cocaine,response to hydrogen peroxide,regulation of circadian rhythm,positive regulation of transcription from RNA polymerase II pro…	O08759	O08759_K706_M1	_K[GlyGly (K)]EFVNLYSDYILNK_.3	PITNENRKEFVNLYS	Ube3a	K706	Ube3a_K706	2.1706	others
O08759_K75_M1	Young	Geriatric	0.198093	0.0761426	0.0462088	Geriatric / Young	Ube3a	Ubiqutin	Old / Young	RF / Old	O08759	GlyGly (K)	2.21716	2.21716	0.000156088	0.000399647	20	O08759	Ube3a	Ubiquitin-protein ligase E3A	UBE3A_MOUSE	18	364.978	4.64978	RF	Old	proteasome complex,nucleus,cytosol	transcription coactivator activity,ubiquitin-protein transferase activity,protein binding,metal ion binding,ubiquitin protein ligase activity	ovarian follicle development,ubiquitin-dependent protein catabolic process,positive regulation of phosphatidylinositol 3-kinase signaling,protein ubiquitination,androgen receptor signaling pathway,positive regulation of protein ubiquitination,sperm entry,response to cocaine,response to hydrogen peroxide,regulation of circadian rhythm,positive regulation of transcription from RNA polymerase II pro…	O08759	O08759_K75_M1	_ALELYK[GlyGly (K)]INAK_.3	IKALELYKINAKLCD	Ube3a	K75	Ube3a_K75	2.01907	Consistent
O08759_K817_M1	Young	Geriatric	1.38119	5.49257e-08	1.22961e-06	Geriatric / Young	Ube3a	Ubiqutin	Old / Young	RF / Old	O08759	GlyGly (K)	-0.401629	0.401629	0.112508	0.0631165	20	O08759	Ube3a	Ubiquitin-protein ligase E3A	UBE3A_MOUSE	18	-24.2997	0.757003	RF	Old	proteasome complex,nucleus,cytosol	transcription coactivator activity,ubiquitin-protein transferase activity,protein binding,metal ion binding,ubiquitin protein ligase activity	ovarian follicle development,ubiquitin-dependent protein catabolic process,positive regulation of phosphatidylinositol 3-kinase signaling,protein ubiquitination,androgen receptor signaling pathway,positive regulation of protein ubiquitination,sperm entry,response to cocaine,response to hydrogen peroxide,regulation of circadian rhythm,positive regulation of transcription from RNA polymerase II pro…	O08759	O08759_K817_M1	_APVGGLGK[GlyGly (K)]LK_.2;_APVGGLGK[GlyGly (K)]LK_.3	APVGGLGKLKMIIAK	Ube3a	K817	Ube3a_K817	-1.78282	others
O08759_K824_M1	Young	Geriatric	1.39201	3.56044e-05	0.000130167	Geriatric / Young	Ube3a	Ubiqutin	Old / Young	RF / Old	O08759	GlyGly (K)	-0.351294	0.351294	0.0261875	0.0209727	20	O08759	Ube3a	Ubiquitin-protein ligase E3A	UBE3A_MOUSE	18	-21.6119	0.783881	RF	Old	proteasome complex,nucleus,cytosol	transcription coactivator activity,ubiquitin-protein transferase activity,protein binding,metal ion binding,ubiquitin protein ligase activity	ovarian follicle development,ubiquitin-dependent protein catabolic process,positive regulation of phosphatidylinositol 3-kinase signaling,protein ubiquitination,androgen receptor signaling pathway,positive regulation of protein ubiquitination,sperm entry,response to cocaine,response to hydrogen peroxide,regulation of circadian rhythm,positive regulation of transcription from RNA polymerase II pro…	O08759	O08759_K824_M1	_MIIAK[GlyGly (K)]NGPDTER_.3;_M[Oxidation (M)]IIAK[GlyGly (K)]NGPDTER_.3	KLKMIIAKNGPDTER	Ube3a	K824	Ube3a_K824	-1.7433	Reverted-Down
O08759_K850_M1	Young	Geriatric	2.46712	0.000330701	0.000701904	Geriatric / Young	Ube3a	Ubiqutin	Old / Young	RF / Old	O08759	GlyGly (K)	3.11842	3.11842	4.13328e-05	0.000144021	20	O08759	Ube3a	Ubiquitin-protein ligase E3A	UBE3A_MOUSE	18	768.434	8.68434	RF	Old	proteasome complex,nucleus,cytosol	transcription coactivator activity,ubiquitin-protein transferase activity,protein binding,metal ion binding,ubiquitin protein ligase activity	ovarian follicle development,ubiquitin-dependent protein catabolic process,positive regulation of phosphatidylinositol 3-kinase signaling,protein ubiquitination,androgen receptor signaling pathway,positive regulation of protein ubiquitination,sperm entry,response to cocaine,response to hydrogen peroxide,regulation of circadian rhythm,positive regulation of transcription from RNA polymerase II pro…	O08759	O08759_K850_M1	_LPTSHTC[Carbamidomethyl (C)]FNVLLLPEYSSK[GlyGly (K)]EK_.4	LLPEYSSKEKLKERL	Ube3a	K850	Ube3a_K850	0.651293	Consistent
O08788_K1161_M1	Young	Geriatric	1.00904	0.000485865	0.000937603	Geriatric / Young	Dctn1	Ubiqutin	Old / Young	RF / Old	O08788	GlyGly (K)	1.85706	1.85706	0.000438069	0.000925527	20	O08788	Dctn1	Dynactin subunit 1	DCTN1_MOUSE	23	262.268	3.62268	RF	Old	kinetochore,spindle pole,nuclear envelope,centrosome,centriole,spindle,cytosol,dynactin complex,microtubule,cell cortex,actin cytoskeleton,membrane,dynein complex,cell leading edge,microtubule plus-end,protein complex,cell cortex region,retromer complex	motor activity,protein binding,microtubule binding,tubulin binding,dynein complex binding	establishment of mitotic spindle orientation,centriole-centriole cohesion,transport along microtubule,positive regulation of microtubule polymerization,cytoplasmic microtubule organization,melanosome transport,microtubule anchoring at centrosome,retrograde transport, endosome to Golgi,nuclear envelope disassembly,regulation of mitotic spindle organization,positive regulation of microtubule nuclea…	O08788	O08788_K1161_M1	_TSQLLEK[GlyGly (K)]LNQLSTHTHVVDITR_.4	KTSQLLEKLNQLSTH	Dctn1	K1161	Dctn1_K1161	0.848016	Consistent
O08808_K494_M1	Young	Geriatric	0.378786	0.683507	0.252549	Geriatric / Young	Diaph1	Ubiqutin	Old / Young	RF / Old	O08808	GlyGly (K)	1.21518	1.21518	0.000333386	0.000742051	20	O08808	Diaph1	Protein diaphanous homolog 1	DIAP1_MOUSE	4	132.169	2.32169	RF	Old	cytoplasm,microtubule organizing center,brush border,ruffle membrane,neuron projection,mitotic spindle	RNA binding,actin binding,protein binding,profilin binding,Rho GTPase binding,identical protein binding,ion channel binding	cytoskeleton organization,brain development,sensory perception of sound,regulation of cell shape,actin cytoskeleton organization,actin filament polymerization,neuron projection development,regulation of microtubule-based process,protein localization to microtubule,regulation of release of sequestered calcium ion into cytosol,cellular response to histamine	O08808	O08808_K494_M1	_HELQVEMK[GlyGly (K)]K_.3	HELQVEMKKMENDFE	Diaph1	K494	Diaph1_K494	0.836392	others
O08917_K392_M1	Young	Geriatric	0.336032	0.217021	0.104385	Geriatric / Young	Flot1	Ubiqutin	Old / Young	RF / Old	O08917	GlyGly (K)	0.988042	0.988042	0.0286722	0.0224754	20	O08917	Flot1	Flotillin-1	FLOT1_MOUSE	12	98.3491	1.98349	RF	Old	uropod,lysosomal membrane,endosome,early endosome,microtubule organizing center,plasma membrane,caveola,cell-cell junction,cell-cell adherens junction,focal adhesion,membrane,basolateral plasma membrane,flotillin complex,lamellipodium,cytoplasmic vesicle,centriolar satellite,sarcolemma,melanosome,cell-cell contact zone,plasma membrane raft,membrane raft,extracellular exosome,COP9 signalosome,cort…	protease binding,protein binding,ionotropic glutamate receptor binding,protein heterodimerization activity	membrane raft assembly,positive regulation of cytokine production,positive regulation of protein phosphorylation,regulation of receptor internalization,endocytosis,axonogenesis,axon guidance,extracellular matrix disassembly,positive regulation of protein binding,positive regulation of synaptic transmission, dopaminergic,positive regulation of interferon-beta production,dsRNA transport,positive re…	O08917	O08917_K392_M1	_ITLVSSGSGTM[Oxidation (M)]GAAK[GlyGly (K)]VTGEVLDILSR_.3	SGTMGAAKVTGEVLD	Flot1	K392	Flot1_K392	0.65201	others
O08989_K15_M1	Young	Geriatric	-0.532239	0.00237943	0.00320577	Geriatric / Young	Mras	Ubiqutin	Old / Young	RF / Old	O08989	GlyGly (K)	1.81182	1.81182	0.00097797	0.00172043	20	O08989	Mras	Ras-related protein M-Ras	RASM_MOUSE	6	251.085	3.51085	RF	Old	plasma membrane,extracellular exosome	GTPase activity,GTP binding,GTP-dependent protein binding	signal transduction	O08989	O08989_K15_M1	_[Acetyl (Protein N-term)]ATSAVPSENLPTYK[GlyGly (K)]LVVVGDGGVGK_.3	SENLPTYKLVVVGDG	Mras	K15	Mras_K15	2.34406	Reverted-Up
O08992_K186_M1	Young	Geriatric	0.913036	0.000615406	0.00113255	Geriatric / Young	Sdcbp	Ubiqutin	Old / Young	RF / Old	O08992	GlyGly (K)	1.07936	1.07936	0.00396371	0.00518995	20	O08992	Sdcbp	Syntenin-1	SDCB1_MOUSE	4	111.31	2.1131	RF	Old	extracellular space,nucleoplasm,cytoplasm,endoplasmic reticulum membrane,cytosol,cytoskeleton,plasma membrane,interleukin-5 receptor complex,focal adhesion,nuclear membrane,melanosome,intracellular membrane-bounded organelle,membrane raft,extracellular exosome,blood microparticle,extracellular vesicle	frizzled binding,interleukin-5 receptor binding,protein binding,phosphatidylinositol-4,5-bisphosphate binding,protein C-terminus binding,growth factor binding,neurexin family protein binding,identical protein binding,protein homodimerization activity,cadherin binding,syndecan binding,ephrin receptor binding,protein heterodimerization activity,protein N-terminus binding	negative regulation of receptor internalization,Ras protein signal transduction,chemical synaptic transmission,regulation of mitotic cell cycle,positive regulation of cell proliferation,positive regulation of epithelial to mesenchymal transition,positive regulation of pathway-restricted SMAD protein phosphorylation,actin cytoskeleton organization,positive regulation of cell growth,positive regula…	O08992	O08992_K186_M1	_QAFGEK[GlyGly (K)]ITM[Oxidation (M)]TIR_.3	LKQAFGEKITMTIRD	Sdcbp	K186	Sdcbp_K186	0.166327	Consistent
O09117_K66_M1	Young	Geriatric	2.74473	2.01093e-06	1.52786e-05	Geriatric / Young	Sypl1	Ubiqutin	Old / Young	RF / Old	O09117	GlyGly (K)	-0.00285739	0.00285739	0.989575	0.329991	20	O09117	Sypl1	Synaptophysin-like protein 1	SYPL1_MOUSE	4	-0.197863	0.998021	RF	Old	membrane,secretory granule,integral component of synaptic vesicle membrane,melanosome,extracellular exosome	transporter activity	transport	O09117	O09117_K66_M1	_TEIQVNC[Carbamidomethyl (C)]PK[GlyGly (K)]VGVNK_.3	EIQVNCPKVGVNKNQ	Sypl	K66	Sypl_K66	-2.74759	others
O09126_K774_M1	Young	Geriatric	-0.376923	0.0420812	0.0291955	Geriatric / Young	Sema4d	Ubiqutin	Old / Young	RF / Old	O09126	GlyGly (K)	-0.258177	0.258177	0.387684	0.16492	20	O09126	Sema4d	Semaphorin-4D	SEM4D_MOUSE	3	-16.3856	0.836144	RF	Old	extracellular space,plasma membrane,integral component of plasma membrane,membrane	receptor activity,transmembrane signaling receptor activity,receptor binding,protein binding,semaphorin receptor binding,neuropilin binding	negative regulation of transcription from RNA polymerase II promoter,positive regulation of protein phosphorylation,negative regulation of cell adhesion,regulation of cell shape,negative regulation of alkaline phosphatase activity,positive regulation of phosphatidylinositol 3-kinase signaling,positive regulation of cell migration,regulation of cell projection organization,positive regulation of G…	O09126	O09126_K774_M1	_SALLLGK[GlyGly (K)]K_.2	RSALLLGKKTPKSDF	Sema4d	K774	Sema4d_K774	0.118746	others
O09167_K122_M1	Young	Geriatric	-0.241617	0.0414058	0.0288077	Geriatric / Young	Rpl21	Ubiqutin	Old / Young	RF / Old	O09167	GlyGly (K)	0.995707	0.995707	0.000973992	0.00171944	20	O09167	Rpl21	60S ribosomal protein L21	RL21_MOUSE	6	99.4057	1.99406	RF	Old	membrane,cytosolic large ribosomal subunit	RNA binding,structural constituent of ribosome,protein binding	translation	O09167	O09167_K122_M1	_EK[GlyGly (K)]GTWVQLK_.3;_EK[GlyGly (K)]GTWVQLK_.2	KKKEAKEKGTWVQLK	Rpl21	K122	Rpl21_K122	1.23732	Reverted-Up
O35098_K511_M1	Young	Geriatric	-0.268148	0.0365951	0.0261944	Geriatric / Young	Dpysl4	Ubiqutin	Old / Young	RF / Old	O35098	GlyGly (K)	0.393396	0.393396	0.0441887	0.0311283	20	O35098	Dpysl4	Dihydropyrimidinase-related protein 4	DPYL4_MOUSE	17	31.3481	1.31348	RF	Old	cytoplasm	protein binding,hydrolase activity, acting on carbon-nitrogen (but not peptide) bonds,filamin binding,phosphoprotein binding	neuron death,neuron projection guidance	O35098	O35098_K511_M1	_GLYDGPVHEVM[Oxidation (M)]LPAK[GlyGly (K)]PGSGTQAR_.4;_GLYDGPVHEVMLPAK[GlyGly (K)]PGSGTQAR_.4	HEVMLPAKPGSGTQA	Dpysl4	K511	Dpysl4_K511	0.661544	Reverted-Up
O35136_K757_M1	Young	Geriatric	-0.131621	0.0416586	0.0289503	Geriatric / Young	Ncam2	Ubiqutin	Old / Young	RF / Old	O35136	GlyGly (K)	-0.807771	0.807771	1.0051e-06	8.78104e-06	20	O35136	Ncam2	Neural cell adhesion molecule 2	NCAM2_MOUSE	7	-42.8736	0.571264	RF	Old	plasma membrane,integral component of membrane,nuclear body,axon,anchored component of membrane		cell adhesion,axonal fasciculation,sensory perception of smell	O35136	O35136_K757_M1	_ELEEGK[GlyGly (K)]AAYLK_.3	SKELEEGKAAYLKDG	Ncam2	K757	Ncam2_K757	-0.676151	Consistent
O35188_K369_M1	Young	Geriatric	-0.232032	0.0909444	0.0529641	Geriatric / Young	Cx3cl1	Ubiqutin	Old / Young	RF / Old	O35188	GlyGly (K)	-0.254815	0.254815	0.000128767	0.000343289	20	O35188	Cx3cl1	Fractalkine	X3CL1_MOUSE	2	-16.1906	0.838094	RF	Old	extracellular region,extracellular space,plasma membrane,cell surface,integral component of membrane	integrin binding,chemokine activity,CX3C chemokine receptor binding,CCR chemokine receptor binding	leukocyte migration involved in inflammatory response,monocyte chemotaxis,chemotaxis,inflammatory response,cell adhesion,G-protein coupled receptor signaling pathway,cytokine-mediated signaling pathway,negative regulation of cell migration,neutrophil chemotaxis,positive regulation of transforming growth factor beta1 production,integrin activation,wound healing,positive regulation of GTPase activi…	O35188	O35188_K369_M1	_K[GlyGly (K)]M[Oxidation (M)]AGEM[Oxidation (M)]VEGLR_.3;_K[GlyGly (K)]M[Oxidation (M)]AGEMVEGLR_.3;_K[GlyGly (K)]MAGEMVEGLR_.3;_K[GlyGly (K)]MAGEM[Oxidation (M)]VEGLR_.3;_K[GlyGly (K)]M[Oxidation (M)]AGEM[Oxidation (M)]VEGLR_.2;_K[GlyGly (K)]MAGEMVEGLR_.2;_K[GlyGly (K)]M[Oxidation (M)]AGEMVEGLR_.2;_K[GlyGly (K)]MAGEM[Oxidation (M)]VEGLR_.2	SLQGCPRKMAGEMVE	Cx3cl1	K369	Cx3cl1_K369	-0.0227832	others
O35226_K122_M1	Young	Geriatric	1.14498	4.69847e-07	5.38098e-06	Geriatric / Young	Psmd4	Ubiqutin	Old / Young	RF / Old	O35226	GlyGly (K)	0.859095	0.859095	0.000696469	0.00133314	20	O35226	Psmd4	26S proteasome non-ATPase regulatory subunit 4	PSMD4_MOUSE	11	81.3901	1.8139	RF	Old	proteasome complex,nucleus,nucleoplasm,cytosol,proteasome regulatory particle, base subcomplex,proteasome accessory complex	RNA binding,transcription factor binding,polyubiquitin binding,identical protein binding	proteasome-mediated ubiquitin-dependent protein catabolic process,proteasome assembly	O35226	O35226_K122_M1	_IIAFVGSPVEDNEK[GlyGly (K)]DLVK_.3	SPVEDNEKDLVKLAK	Psmd4	K122	Psmd4_K122	-0.285886	Consistent
O35226_K135_M1	Young	Geriatric	0.983285	5.70256e-07	6.10668e-06	Geriatric / Young	Psmd4	Ubiqutin	Old / Young	RF / Old	O35226	GlyGly (K)	0.00247387	0.00247387	0.992344	0.330496	20	O35226	Psmd4	26S proteasome non-ATPase regulatory subunit 4	PSMD4_MOUSE	11	0.171623	1.00172	RF	Old	proteasome complex,nucleus,nucleoplasm,cytosol,proteasome regulatory particle, base subcomplex,proteasome accessory complex	RNA binding,transcription factor binding,polyubiquitin binding,identical protein binding	proteasome-mediated ubiquitin-dependent protein catabolic process,proteasome assembly	O35226	O35226_K135_M1	_EK[GlyGly (K)]VNVDIINFGEEEVNTEK_.3	AKRLKKEKVNVDIIN	Psmd4	K135	Psmd4_K135	-0.980811	others
O35226_K364_M1	Young	Geriatric	-1.03944	0.023139	0.0183172	Geriatric / Young	Psmd4	Ubiqutin	Old / Young	RF / Old	O35226	GlyGly (K)	1.26181	1.26181	0.0008629	0.00156704	20	O35226	Psmd4	26S proteasome non-ATPase regulatory subunit 4	PSMD4_MOUSE	11	139.797	2.39797	RF	Old	proteasome complex,nucleus,nucleoplasm,cytosol,proteasome regulatory particle, base subcomplex,proteasome accessory complex	RNA binding,transcription factor binding,polyubiquitin binding,identical protein binding	proteasome-mediated ubiquitin-dependent protein catabolic process,proteasome assembly	O35226	O35226_K364_M1	_SVMGALASQATK[GlyGly (K)]DGK_.3	ALASQATKDGKNDKK	Psmd4	K364	Psmd4_K364	2.30125	Reverted-Up
O35226_K74_M1	Young	Geriatric	-0.176388	0.166591	0.0846492	Geriatric / Young	Psmd4	Ubiqutin	Old / Young	RF / Old	O35226	GlyGly (K)	-0.168009	0.168009	0.0665003	0.0420567	20	O35226	Psmd4	26S proteasome non-ATPase regulatory subunit 4	PSMD4_MOUSE	11	-10.993	0.89007	RF	Old	proteasome complex,nucleus,nucleoplasm,cytosol,proteasome regulatory particle, base subcomplex,proteasome accessory complex	RNA binding,transcription factor binding,polyubiquitin binding,identical protein binding	proteasome-mediated ubiquitin-dependent protein catabolic process,proteasome assembly	O35226	O35226_K74_M1	_ILSK[GlyGly (K)]LHTVQPK_.3	DTGRILSKLHTVQPK	Psmd4	K74	Psmd4_K74	0.00837951	others
O35405_K11_M1	Young	Geriatric	0.170508	0.299913	0.134428	Geriatric / Young	Pld3	Ubiqutin	Old / Young	RF / Old	O35405	GlyGly (K)	1.22377	1.22377	0.0308129	0.0236586	20	O35405	Pld3	Phospholipase D3	PLD3_MOUSE	8	133.556	2.33556	RF	Old	endoplasmic reticulum membrane,integral component of membrane,extracellular exosome	phospholipase D activity,N-acylphosphatidylethanolamine-specific phospholipase D activity	phosphatidylglycerol biosynthetic process,lipid catabolic process	O35405	O35405_K11_M1	_LM[Oxidation (M)]YQELK[GlyGly (K)]VPVEEPAGELPLNEIEAWK_.3;_LMYQELK[GlyGly (K)]VPVEEPAGELPLNEIEAWK_.3	KLMYQELKVPVEEPA	Pld3	K11	Pld3_K11	1.05326	others
O35405_K30_M1	Young	Geriatric	0.800711	0.0028897	0.003726	Geriatric / Young	Pld3	Ubiqutin	Old / Young	RF / Old	O35405	GlyGly (K)	1.34993	1.34993	0.00328442	0.00448969	20	O35405	Pld3	Phospholipase D3	PLD3_MOUSE	8	154.899	2.54899	RF	Old	endoplasmic reticulum membrane,integral component of membrane,extracellular exosome	phospholipase D activity,N-acylphosphatidylethanolamine-specific phospholipase D activity	phosphatidylglycerol biosynthetic process,lipid catabolic process	O35405	O35405_K30_M1	_VPVEEPAGELPLNEIEAWK[GlyGly (K)]AAEK_.3	LNEIEAWKAAEKKAR	Pld3	K30	Pld3_K30	0.549215	Consistent
O35454_K224_M1	Young	Geriatric	0.194661	0.0535521	0.0352265	Geriatric / Young	Clcn6	Ubiqutin	Old / Young	RF / Old	O35454	GlyGly (K)	0.843708	0.843708	0.0362083	0.0266668	20	O35454	Clcn6	Chloride transport protein 6	CLCN6_MOUSE	14	79.4657	1.79466	RF	Old	lysosomal membrane,endosome membrane,integral component of membrane	voltage-gated chloride channel activity,ATP binding,antiporter activity	response to mechanical stimulus,chloride transmembrane transport,regulation of anion transmembrane transport	O35454	O35454_K224_M1	_K[GlyGly (K)]IQFNFPYFR_.3	FQSISLRKIQFNFPY	Clcn6	K224	Clcn6_K224	0.649047	Consistent
O35454_K46_M1	Young	Geriatric	2.83495	7.17594e-07	7.26948e-06	Geriatric / Young	Clcn6	Ubiqutin	Old / Young	RF / Old	O35454	GlyGly (K)	0.340249	0.340249	0.00647773	0.00743516	20	O35454	Clcn6	Chloride transport protein 6	CLCN6_MOUSE	14	26.5975	1.26598	RF	Old	lysosomal membrane,endosome membrane,integral component of membrane	voltage-gated chloride channel activity,ATP binding,antiporter activity	response to mechanical stimulus,chloride transmembrane transport,regulation of anion transmembrane transport	O35454	O35454_K46_M1	_K[GlyGly (K)]DYESLDYDR_.3;_K[GlyGly (K)]DYESLDYDR_.2	EDEILPRKDYESLDY	Clcn6	K46	Clcn6_K46	-2.4947	Consistent
O35454_K649_M1	Young	Geriatric	0.370129	0.035764	0.0257554	Geriatric / Young	Clcn6	Ubiqutin	Old / Young	RF / Old	O35454	GlyGly (K)	-1.84851	1.84851	0.02479	0.0201848	20	O35454	Clcn6	Chloride transport protein 6	CLCN6_MOUSE	14	-72.2321	0.277679	RF	Old	lysosomal membrane,endosome membrane,integral component of membrane	voltage-gated chloride channel activity,ATP binding,antiporter activity	response to mechanical stimulus,chloride transmembrane transport,regulation of anion transmembrane transport	O35454	O35454_K649_M1	_EFMK[GlyGly (K)]GNQLISNNIK_.3;_EFM[Oxidation (M)]K[GlyGly (K)]GNQLISNNIK_.3	GNEKEFMKGNQLISN	Clcn6	K649	Clcn6_K649	-2.21864	Reverted-Down
O35454_K703_M1	Young	Geriatric	1.28233	0.11471	0.0635399	Geriatric / Young	Clcn6	Ubiqutin	Old / Young	RF / Old	O35454	GlyGly (K)	1.04241	1.04241	0.0200425	0.0173112	20	O35454	Clcn6	Chloride transport protein 6	CLCN6_MOUSE	14	105.966	2.05966	RF	Old	lysosomal membrane,endosome membrane,integral component of membrane	voltage-gated chloride channel activity,ATP binding,antiporter activity	response to mechanical stimulus,chloride transmembrane transport,regulation of anion transmembrane transport	O35454	O35454_K703_M1	_NVC[Carbamidomethyl (C)]DEHVASEEPAEK[GlyGly (K)]EDLLQQMLER_.4	ASEEPAEKEDLLQQM	Clcn6	K703	Clcn6_K703	-0.23992	others
O35526_K204_M1	Young	Geriatric	-0.345787	0.102823	0.0583879	Geriatric / Young	Stx1a	Ubiqutin	Old / Young	RF / Old	O35526	GlyGly (K)	0.648615	0.648615	0.000114289	0.000311434	20	O35526	Stx1a	Syntaxin-1A	STX1A_MOUSE	18	56.7662	1.56766	RF	Old	plasma membrane,synaptic vesicle,postsynaptic density,membrane,integral component of membrane,cell junction,secretory granule,synaptic vesicle membrane,SNARE complex,nuclear membrane,actomyosin,neuron projection,presynaptic active zone membrane,synaptobrevin 2-SNAP-25-syntaxin-1a-complexin I complex,synaptobrevin 2-SNAP-25-syntaxin-1a-complexin II complex,synaptobrevin 2-SNAP-25-syntaxin-1a compl…	SNARE binding,glycoprotein binding,SNAP receptor activity,protein binding,myosin binding,calcium channel inhibitor activity,chloride channel inhibitor activity,kinase binding,protein domain specific binding,protein binding, bridging,myosin head/neck binding,ATP-dependent protein binding,ion channel binding,protein heterodimerization activity,protein N-terminus binding,calcium-dependent protein bi…	positive regulation of neurotransmitter secretion,intracellular protein transport,response to gravity,positive regulation of norepinephrine secretion,regulation of synaptic vesicle priming,synaptic vesicle docking,calcium ion regulated exocytosis,synaptic vesicle fusion to presynaptic active zone membrane,secretion by cell,positive regulation of catecholamine secretion,SNARE complex assembly,posi…	O35526	O35526_K204_M1	_HSEIIK[GlyGly (K)]LETSIR_.3	TRHSEIIKLETSIRE	Stx1a	K204	Stx1a_K204	0.994402	Reverted-Up
O35526_K46_M1	Young	Geriatric	0.280875	0.0555399	0.0362058	Geriatric / Young	Stx1a	Ubiqutin	Old / Young	RF / Old	O35526	GlyGly (K)	0.137555	0.137555	0.610559	0.233497	20	O35526	Stx1a	Syntaxin-1A	STX1A_MOUSE	18	10.0039	1.10004	RF	Old	plasma membrane,synaptic vesicle,postsynaptic density,membrane,integral component of membrane,cell junction,secretory granule,synaptic vesicle membrane,SNARE complex,nuclear membrane,actomyosin,neuron projection,presynaptic active zone membrane,synaptobrevin 2-SNAP-25-syntaxin-1a-complexin I complex,synaptobrevin 2-SNAP-25-syntaxin-1a-complexin II complex,synaptobrevin 2-SNAP-25-syntaxin-1a compl…	SNARE binding,glycoprotein binding,SNAP receptor activity,protein binding,myosin binding,calcium channel inhibitor activity,chloride channel inhibitor activity,kinase binding,protein domain specific binding,protein binding, bridging,myosin head/neck binding,ATP-dependent protein binding,ion channel binding,protein heterodimerization activity,protein N-terminus binding,calcium-dependent protein bi…	positive regulation of neurotransmitter secretion,intracellular protein transport,response to gravity,positive regulation of norepinephrine secretion,regulation of synaptic vesicle priming,synaptic vesicle docking,calcium ion regulated exocytosis,synaptic vesicle fusion to presynaptic active zone membrane,secretion by cell,positive regulation of catecholamine secretion,SNARE complex assembly,posi…	O35526	O35526_K46_M1	_GFIDK[GlyGly (K)]IAENVEEVK_.2	EIRGFIDKIAENVEE	Stx1a	K46	Stx1a_K46	-0.14332	others
O35526_K55_M1	Young	Geriatric	-0.554757	0.000623838	0.00114497	Geriatric / Young	Stx1a	Ubiqutin	Old / Young	RF / Old	O35526	GlyGly (K)	0.0168445	0.0168445	0.914058	0.312253	20	O35526	Stx1a	Syntaxin-1A	STX1A_MOUSE	18	1.17441	1.01174	RF	Old	plasma membrane,synaptic vesicle,postsynaptic density,membrane,integral component of membrane,cell junction,secretory granule,synaptic vesicle membrane,SNARE complex,nuclear membrane,actomyosin,neuron projection,presynaptic active zone membrane,synaptobrevin 2-SNAP-25-syntaxin-1a-complexin I complex,synaptobrevin 2-SNAP-25-syntaxin-1a-complexin II complex,synaptobrevin 2-SNAP-25-syntaxin-1a compl…	SNARE binding,glycoprotein binding,SNAP receptor activity,protein binding,myosin binding,calcium channel inhibitor activity,chloride channel inhibitor activity,kinase binding,protein domain specific binding,protein binding, bridging,myosin head/neck binding,ATP-dependent protein binding,ion channel binding,protein heterodimerization activity,protein N-terminus binding,calcium-dependent protein bi…	positive regulation of neurotransmitter secretion,intracellular protein transport,response to gravity,positive regulation of norepinephrine secretion,regulation of synaptic vesicle priming,synaptic vesicle docking,calcium ion regulated exocytosis,synaptic vesicle fusion to presynaptic active zone membrane,secretion by cell,positive regulation of catecholamine secretion,SNARE complex assembly,posi…	O35526	O35526_K55_M1	_IAENVEEVK[GlyGly (K)]R_.3	AENVEEVKRKHSAIL	Stx1a	K55	Stx1a_K55	0.571601	others
O35526_K57_M1	Young	Geriatric	-0.233186	0.0462088	0.0314338	Geriatric / Young	Stx1a	Ubiqutin	Old / Young	RF / Old	O35526	GlyGly (K)	-0.0537954	0.0537954	0.789411	0.282239	20	O35526	Stx1a	Syntaxin-1A	STX1A_MOUSE	18	-3.66015	0.963399	RF	Old	plasma membrane,synaptic vesicle,postsynaptic density,membrane,integral component of membrane,cell junction,secretory granule,synaptic vesicle membrane,SNARE complex,nuclear membrane,actomyosin,neuron projection,presynaptic active zone membrane,synaptobrevin 2-SNAP-25-syntaxin-1a-complexin I complex,synaptobrevin 2-SNAP-25-syntaxin-1a-complexin II complex,synaptobrevin 2-SNAP-25-syntaxin-1a compl…	SNARE binding,glycoprotein binding,SNAP receptor activity,protein binding,myosin binding,calcium channel inhibitor activity,chloride channel inhibitor activity,kinase binding,protein domain specific binding,protein binding, bridging,myosin head/neck binding,ATP-dependent protein binding,ion channel binding,protein heterodimerization activity,protein N-terminus binding,calcium-dependent protein bi…	positive regulation of neurotransmitter secretion,intracellular protein transport,response to gravity,positive regulation of norepinephrine secretion,regulation of synaptic vesicle priming,synaptic vesicle docking,calcium ion regulated exocytosis,synaptic vesicle fusion to presynaptic active zone membrane,secretion by cell,positive regulation of catecholamine secretion,SNARE complex assembly,posi…	O35526	O35526_K57_M1	_K[GlyGly (K)]HSAILASPNPDEK_.3	NVEEVKRKHSAILAS	Stx1a	K57	Stx1a_K57	0.17939	others
O35526_K70_M1	Young	Geriatric	-0.906379	0.000818135	0.00141011	Geriatric / Young	Stx1a	Ubiqutin	Old / Young	RF / Old	O35526	GlyGly (K)	-1.03732	1.03732	6.35802e-07	6.3976e-06	20	O35526	Stx1a	Syntaxin-1A	STX1A_MOUSE	18	-51.2768	0.487232	RF	Old	plasma membrane,synaptic vesicle,postsynaptic density,membrane,integral component of membrane,cell junction,secretory granule,synaptic vesicle membrane,SNARE complex,nuclear membrane,actomyosin,neuron projection,presynaptic active zone membrane,synaptobrevin 2-SNAP-25-syntaxin-1a-complexin I complex,synaptobrevin 2-SNAP-25-syntaxin-1a-complexin II complex,synaptobrevin 2-SNAP-25-syntaxin-1a compl…	SNARE binding,glycoprotein binding,SNAP receptor activity,protein binding,myosin binding,calcium channel inhibitor activity,chloride channel inhibitor activity,kinase binding,protein domain specific binding,protein binding, bridging,myosin head/neck binding,ATP-dependent protein binding,ion channel binding,protein heterodimerization activity,protein N-terminus binding,calcium-dependent protein bi…	positive regulation of neurotransmitter secretion,intracellular protein transport,response to gravity,positive regulation of norepinephrine secretion,regulation of synaptic vesicle priming,synaptic vesicle docking,calcium ion regulated exocytosis,synaptic vesicle fusion to presynaptic active zone membrane,secretion by cell,positive regulation of catecholamine secretion,SNARE complex assembly,posi…	O35526	O35526_K70_M1	_HSAILASPNPDEK[GlyGly (K)]TK_.3	ASPNPDEKTKEELEE	Stx1a	K70	Stx1a_K70	-0.13094	Consistent
O35526_K94_M1	Young	Geriatric	-0.381526	0.00132038	0.00203247	Geriatric / Young	Stx1a	Ubiqutin	Old / Young	RF / Old	O35526	GlyGly (K)	-0.301255	0.301255	0.0213773	0.0180955	20	O35526	Stx1a	Syntaxin-1A	STX1A_MOUSE	18	-18.8454	0.811546	RF	Old	plasma membrane,synaptic vesicle,postsynaptic density,membrane,integral component of membrane,cell junction,secretory granule,synaptic vesicle membrane,SNARE complex,nuclear membrane,actomyosin,neuron projection,presynaptic active zone membrane,synaptobrevin 2-SNAP-25-syntaxin-1a-complexin I complex,synaptobrevin 2-SNAP-25-syntaxin-1a-complexin II complex,synaptobrevin 2-SNAP-25-syntaxin-1a compl…	SNARE binding,glycoprotein binding,SNAP receptor activity,protein binding,myosin binding,calcium channel inhibitor activity,chloride channel inhibitor activity,kinase binding,protein domain specific binding,protein binding, bridging,myosin head/neck binding,ATP-dependent protein binding,ion channel binding,protein heterodimerization activity,protein N-terminus binding,calcium-dependent protein bi…	positive regulation of neurotransmitter secretion,intracellular protein transport,response to gravity,positive regulation of norepinephrine secretion,regulation of synaptic vesicle priming,synaptic vesicle docking,calcium ion regulated exocytosis,synaptic vesicle fusion to presynaptic active zone membrane,secretion by cell,positive regulation of catecholamine secretion,SNARE complex assembly,posi…	O35526	O35526_K94_M1	_LK[GlyGly (K)]SIEQSIEQEEGLNR_.3	NKVRSKLKSIEQSIE	Stx1a	K94	Stx1a_K94	0.0802705	Consistent
O35593_K152_M1	Young	Geriatric	2.25646	5.85672e-10	7.08013e-08	Geriatric / Young	Psmd14	Ubiqutin	Old / Young	RF / Old	O35593	GlyGly (K)	-0.557909	0.557909	0.0137947	0.0130455	20	O35593	Psmd14	26S proteasome non-ATPase regulatory subunit 14	PSDE_MOUSE	6	-32.0714	0.679286	RF	Old	proteasome complex,nucleus,proteasome regulatory particle, lid subcomplex,proteasome accessory complex,cytosolic proteasome complex,extracellular exosome	endopeptidase activity,protein binding,metallopeptidase activity,thiol-dependent ubiquitinyl hydrolase activity,metal ion binding,endopeptidase activator activity,proteasome binding	double-strand break repair via homologous recombination,double-strand break repair via nonhomologous end joining,positive regulation of endopeptidase activity,response to ethanol,regulation of proteasomal protein catabolic process,protein K63-linked deubiquitination	O35593	O35593_K152_M1	_AVAVVVDPIQSVK[GlyGly (K)]GK_.3	VDPIQSVKGKVVIDA	Psmd14	K152	Psmd14_K152	-2.81437	Reverted-Down
O35598_K715_M1	Young	Geriatric	1.78244	0.000339569	0.000713472	Geriatric / Young	Adam10	Ubiqutin	Old / Young	RF / Old	O35598	GlyGly (K)	0.79712	0.79712	0.0163031	0.0147877	20	O35598	Adam10	Disintegrin and metalloproteinase domain-containing protein 10	ADA10_MOUSE	5	73.7629	1.73763	RF	Old	Golgi membrane,extracellular space,nucleus,cytoplasm,Golgi apparatus,Golgi-associated vesicle,plasma membrane,focal adhesion,cell surface,postsynaptic density,membrane,integral component of membrane,host cell,extracellular exosome,perinuclear endoplasmic reticulum,tetraspanin-enriched microdomain	endopeptidase activity,metalloendopeptidase activity,protein binding,metallopeptidase activity,SH3 domain binding,protein kinase binding,SH2 domain binding,protein homodimerization activity,metal ion binding	in utero embryonic development,protein phosphorylation,membrane protein ectodomain proteolysis,nucleocytoplasmic transport,negative regulation of cell adhesion,epidermal growth factor receptor signaling pathway,Notch signaling pathway,Notch receptor processing,positive regulation of cell proliferation,positive regulation of T cell chemotaxis,protein processing,positive regulation of cell growth,p…	O35598	O35598_K715_M1	_LPPPK[GlyGly (K)]PLPGTLK_.3	NPKLPPPKPLPGTLK	Adam10	K715	Adam10_K715	-0.985324	Consistent
O35604_K1179_M1	Young	Geriatric	0.974733	0.000203093	0.000482726	Geriatric / Young	Npc1	Ubiqutin	Old / Young	RF / Old	O35604	GlyGly (K)	1.08502	1.08502	2.58969e-05	0.000104069	20	O35604	Npc1	Niemann-Pick C1 protein	NPC1_MOUSE	3	112.141	2.12141	RF	Old	extracellular region,nuclear envelope,lysosome,lysosomal membrane,endosome,endoplasmic reticulum,Golgi apparatus,plasma membrane,integral component of plasma membrane,membrane,late endosome membrane,vesicle,membrane raft,perinuclear region of cytoplasm,extracellular exosome	lipid transporter activity,protein binding,cholesterol binding	protein glycosylation,endocytosis,autophagy,lysosomal transport,adult walking behavior,cholesterol metabolic process,bile acid metabolic process,negative regulation of macroautophagy,cholesterol transport,membrane raft organization,cholesterol efflux,response to drug,cholesterol homeostasis,response to cadmium ion,viral entry into host cell,negative regulation of cell death,cellular response to s…	O35604	O35604_K1179_M1	_AFTMSTK[GlyGly (K)]GSR_.3	RAFTMSTKGSRVSRA	Npc1	K1179	Npc1_K1179	0.110288	Consistent
O35609_K103_M1	Young	Geriatric	0.104243	0.283968	0.128786	Geriatric / Young	Scamp3	Ubiqutin	Old / Young	RF / Old	O35609	GlyGly (K)	0.915583	0.915583	0.00477189	0.00590435	20	O35609	Scamp3	Secretory carrier-associated membrane protein 3	SCAM3_MOUSE	3	88.6331	1.88633	RF	Old	Golgi membrane,integral component of membrane,intracellular membrane-bounded organelle,extracellular exosome	ubiquitin protein ligase binding	intracellular protein transport,response to organic substance,response to retinoic acid	O35609	O35609_K103_M1	_NYGSYSTQASAAAATAELLK[GlyGly (K)]K_.3	AATAELLKKQEELNR	Scamp3	K103	Scamp3_K103	0.81134	others
O35633_K113_M1	Young	Geriatric	1.34283	9.00287e-05	0.000262698	Geriatric / Young	Slc32a1	Ubiqutin	Old / Young	RF / Old	O35633	GlyGly (K)	0.89906	0.89906	6.40232e-09	1.99475e-07	20	O35633	Slc32a1	Vesicular inhibitory amino acid transporter	VIAAT_MOUSE	16	86.4851	1.86485	RF	Old	integral component of plasma membrane,synaptic vesicle,integral component of synaptic vesicle membrane,dendrite,neuron projection,dendrite terminus,neuron projection terminus,cone cell pedicle,synapse,presynaptic active zone,cell tip,inhibitory synapse	glycine transmembrane transporter activity,gamma-aminobutyric acid:proton symporter activity	aging,gamma-aminobutyric acid transport,glycine transport,hippocampus development,neurotransmitter loading into synaptic vesicle	O35633	O35633_K113_M1	_DQAVGAGGEFGGHDK[GlyGly (K)]PK_.3;_DQAVGAGGEFGGHDK[GlyGly (K)]PK_.4	GEFGGHDKPKITAWE	Slc32a1	K113	Slc32a1_K113	-0.44377	Consistent
O35643_K117_M1	Young	Geriatric	1.96425	6.93895e-07	7.12224e-06	Geriatric / Young	Ap1b1	Ubiqutin	Old / Young	RF / Old	O35643	GlyGly (K)	0.663782	0.663782	0.00509889	0.00619339	20	O35643	Ap1b1	AP-1 complex subunit beta-1	AP1B1_MOUSE	38	58.423	1.58423	RF	Old	Golgi apparatus,trans-Golgi network,cytosol,clathrin adaptor complex,clathrin-coated vesicle membrane,intracellular membrane-bounded organelle	protein binding,protein transporter activity,protein kinase binding	intracellular protein transport,determination of left/right symmetry,heart development,vesicle-mediated transport	O35643	O35643_K117_M1	_VDK[GlyGly (K)]ITEYLC[Carbamidomethyl (C)]EPLR_.3;_VDK[GlyGly (K)]ITEYLC[Carbamidomethyl (C)]EPLRK_.4	MGCIRVDKITEYLCE	Ap1b1	K117	Ap1b1_K117	-1.30047	Consistent
O35643_K538_M1	Young	Geriatric	0.256824	0.000844098	0.00144581	Geriatric / Young	Ap1b1	Ubiqutin	Old / Young	RF / Old	O35643	GlyGly (K)	0.951855	0.951855	0.00363306	0.00485033	20	O35643	Ap1b1	AP-1 complex subunit beta-1	AP1B1_MOUSE	38	93.4359	1.93436	RF	Old	Golgi apparatus,trans-Golgi network,cytosol,clathrin adaptor complex,clathrin-coated vesicle membrane,intracellular membrane-bounded organelle	protein binding,protein transporter activity,protein kinase binding	intracellular protein transport,determination of left/right symmetry,heart development,vesicle-mediated transport	O35643	O35643_K538_M1	_LLSTDPVAAK[GlyGly (K)]EVVLAEK_.3	STDPVAAKEVVLAEK	Ap1b1	K538	Ap1b1_K538	0.695031	Consistent
O35668_K172_M1	Young	Geriatric	-0.0947588	0.989185	0.330348	Geriatric / Young	Hap1	Ubiqutin	Old / Young	RF / Old	O35668	GlyGly (K)	0.848106	0.848106	0.00380698	0.00503058	20	O35668	Hap1	Huntingtin-associated protein 1	HAP1_MOUSE	9	80.0136	1.80014	RF	Old	nucleolus,mitochondrion,lysosome,autophagosome,endoplasmic reticulum,centrosome,centriole,cytosol,synaptic vesicle,inclusion body,cell junction,cytoplasmic vesicle,axon cytoplasm	protein binding,ion channel binding,brain-derived neurotrophic factor binding	exocytosis,autophagy,anterograde axonal transport,retrograde axonal transport,protein localization,protein transport,regulation of exocytosis,cerebellum development,hypothalamus cell differentiation,neurogenesis,cell projection organization,positive regulation of inositol 1,4,5-trisphosphate-sensitive calcium-release channel activity,positive regulation of synaptic transmission, GABAergic,positiv…	O35668	O35668_K172_M1	_IGQSLVK[GlyGly (K)]QNSVLMEENNK_.3;_IGQSLVK[GlyGly (K)]QNSVLM[Oxidation (M)]EENNK_.3	RIGQSLVKQNSVLME	Hap1	K172	Hap1_K172	0.942865	Reverted-Up
O35668_K273_M1	Young	Geriatric	-0.414849	0.00778824	0.00794301	Geriatric / Young	Hap1	Ubiqutin	Old / Young	RF / Old	O35668	GlyGly (K)	2.27422	2.27422	6.67881e-07	6.54219e-06	20	O35668	Hap1	Huntingtin-associated protein 1	HAP1_MOUSE	9	383.735	4.83735	RF	Old	nucleolus,mitochondrion,lysosome,autophagosome,endoplasmic reticulum,centrosome,centriole,cytosol,synaptic vesicle,inclusion body,cell junction,cytoplasmic vesicle,axon cytoplasm	protein binding,ion channel binding,brain-derived neurotrophic factor binding	exocytosis,autophagy,anterograde axonal transport,retrograde axonal transport,protein localization,protein transport,regulation of exocytosis,cerebellum development,hypothalamus cell differentiation,neurogenesis,cell projection organization,positive regulation of inositol 1,4,5-trisphosphate-sensitive calcium-release channel activity,positive regulation of synaptic transmission, GABAergic,positiv…	O35668	O35668_K273_M1	_C[Carbamidomethyl (C)]PQLETLQQK[GlyGly (K)]LR_.3	QLETLQQKLRLLEEE	Hap1	K273	Hap1_K273	2.68907	Reverted-Up
O35668_K439_M1	Young	Geriatric	0.932816	0.00229094	0.00310945	Geriatric / Young	Hap1	Ubiqutin	Old / Young	RF / Old	O35668	GlyGly (K)	0.545	0.545	0.0385064	0.0279917	20	O35668	Hap1	Huntingtin-associated protein 1	HAP1_MOUSE	9	45.9021	1.45902	RF	Old	nucleolus,mitochondrion,lysosome,autophagosome,endoplasmic reticulum,centrosome,centriole,cytosol,synaptic vesicle,inclusion body,cell junction,cytoplasmic vesicle,axon cytoplasm	protein binding,ion channel binding,brain-derived neurotrophic factor binding	exocytosis,autophagy,anterograde axonal transport,retrograde axonal transport,protein localization,protein transport,regulation of exocytosis,cerebellum development,hypothalamus cell differentiation,neurogenesis,cell projection organization,positive regulation of inositol 1,4,5-trisphosphate-sensitive calcium-release channel activity,positive regulation of synaptic transmission, GABAergic,positiv…	O35668	O35668_K439_M1	_K[GlyGly (K)]FITDPAYFM[Oxidation (M)]ER_.3;_K[GlyGly (K)]FITDPAYFMER_.3	ELRTSLRKFITDPAY	Hap1	K439	Hap1_K439	-0.387816	Consistent
O35681_K273_M1	Young	Geriatric	-0.6244	0.00491647	0.0055883	Geriatric / Young	Syt3	Ubiqutin	Old / Young	RF / Old	O35681	GlyGly (K)	0.640434	0.640434	0.00555445	0.00660404	20	O35681	Syt3	Synaptotagmin-3	SYT3_MOUSE	9	55.8798	1.5588	RF	Old	endosome,plasma membrane,integral component of membrane,transport vesicle membrane,presynapse	calcium ion binding,protein binding,calcium-dependent phospholipid binding,syntaxin binding,clathrin binding,identical protein binding,protein homodimerization activity,protein heterodimerization activity	vesicle fusion,regulation of calcium ion-dependent exocytosis,calcium ion-regulated exocytosis of neurotransmitter,positive regulation of dendrite extension	O35681	O35681_K273_M1	_LIGQIK[GlyGly (K)]PELYQGTGPGGR_.3	AKLIGQIKPELYQGT	Syt3	K273	Syt3_K273	1.26483	Reverted-Up
O35864_K56_M1	Young	Geriatric	-0.378332	0.00480794	0.00549133	Geriatric / Young	Cops5	Ubiqutin	Old / Young	RF / Old	O35864	GlyGly (K)	-0.329088	0.329088	0.361918	0.156247	20	O35864	Cops5	COP9 signalosome complex subunit 5	CSN5_MOUSE	11	-20.396	0.79604	RF	Old	nucleus,nucleoplasm,transcription factor complex,cytoplasm,synaptic vesicle,COP9 signalosome,cell junction,perinuclear region of cytoplasm	transcription coactivator activity,thiol-dependent ubiquitin-specific protease activity,protein binding,metallopeptidase activity,metal ion binding	protein deneddylation,regulation of transcription, DNA-templated,protein deubiquitination,positive regulation of transcription from RNA polymerase II promoter,regulation of JNK cascade,regulation of cell cycle,regulation of IRE1-mediated unfolded protein response,exosomal secretion	O35864	O35864_K56_M1	_YC[Carbamidomethyl (C)]K[GlyGly (K)]ISALALLK_.3	HHYFKYCKISALALL	Cops5	K56	Cops5_K56	0.0492444	others
O35927_K700_M1	Young	Geriatric	-0.845557	0.000183956	0.000447749	Geriatric / Young	Ctnnd2	Ubiqutin	Old / Young	RF / Old	O35927	GlyGly (K)	-0.0802796	0.0802796	0.437106	0.17945	20	O35927	Ctnnd2	Catenin delta-2	CTND2_MOUSE	24	-5.41257	0.945874	RF	Old	nucleus,adherens junction,postsynaptic density,dendrite,perikaryon	beta-catenin binding	morphogenesis of a branching structure,transcription, DNA-templated,regulation of transcription, DNA-templated,learning,single organismal cell-cell adhesion,regulation of synaptic plasticity,synapse organization,regulation of canonical Wnt signaling pathway,dendritic spine morphogenesis	O35927	O35927_K700_M1	_K[GlyGly (K)]IQLHSSQVLR_.3;_K[GlyGly (K)]IQLHSSQVLR_.4	SPLQDDRKIQLHSSQ	Ctnnd2	K700	Ctnnd2_K700	0.765278	others
O35969_K39_M1	Young	Geriatric	1.89019	0.000103336	0.000292939	Geriatric / Young	Gamt	Ubiqutin	Old / Young	RF / Old	O35969	GlyGly (K)	1.86258	1.86258	0.000150754	0.000388296	20	O35969	Gamt	Guanidinoacetate N-methyltransferase	GAMT_MOUSE	3	263.658	3.63658	RF	Old	nucleus,cytoplasm,microvillus,extracellular exosome	guanidinoacetate N-methyltransferase activity	creatine biosynthetic process,spermatogenesis,animal organ morphogenesis,methylation,regulation of multicellular organism growth,S-adenosylhomocysteine metabolic process,S-adenosylmethionine metabolic process	O35969	O35969_K39_M1	_AAPAAYDASDTHLQILGK[GlyGly (K)]PVMER_.4;_AAPAAYDASDTHLQILGK[GlyGly (K)]PVM[Oxidation (M)]ER_.4	THLQILGKPVMERWE	Gamt	K39	Gamt_K39	-0.0276024	Consistent
O35988_K175_M1	Young	Geriatric	1.05417	0.000104429	0.000295268	Geriatric / Young	Sdc4	Ubiqutin	Old / Young	RF / Old	O35988	GlyGly (K)	0.991515	0.991515	0.00207754	0.00315658	20	O35988	Sdc4	Syndecan-4	SDC4_MOUSE	3	98.8272	1.98827	RF	Old	Golgi lumen,focal adhesion,cell surface,integral component of membrane,costamere,membrane raft,extracellular exosome	fibronectin binding,protein kinase C binding,protein binding,thrombospondin receptor activity	ureteric bud development,neural tube closure,glycosaminoglycan biosynthetic process,signal transduction,regulation of fibroblast migration,wound healing,negative regulation of T cell proliferation,positive regulation of protein kinase activity,positive regulation of stress fiber assembly,positive regulation of focal adhesion assembly,inner ear receptor stereocilium organization,positive regulatio…	O35988	O35988_K175_M1	_K[GlyGly (K)]DEGSYDLGK_.2	LVYRMKKKDEGSYDL	Sdc4	K175	Sdc4_K175	-0.0626529	Consistent
O35988_K190_M1	Young	Geriatric	0.294032	0.0160721	0.0138605	Geriatric / Young	Sdc4	Ubiqutin	Old / Young	RF / Old	O35988	GlyGly (K)	1.61474	1.61474	2.65335e-07	3.34711e-06	20	O35988	Sdc4	Syndecan-4	SDC4_MOUSE	3	206.256	3.06256	RF	Old	Golgi lumen,focal adhesion,cell surface,integral component of membrane,costamere,membrane raft,extracellular exosome	fibronectin binding,protein kinase C binding,protein binding,thrombospondin receptor activity	ureteric bud development,neural tube closure,glycosaminoglycan biosynthetic process,signal transduction,regulation of fibroblast migration,wound healing,negative regulation of T cell proliferation,positive regulation of protein kinase activity,positive regulation of stress fiber assembly,positive regulation of focal adhesion assembly,inner ear receptor stereocilium organization,positive regulatio…	O35988	O35988_K190_M1	_K[GlyGly (K)]APTNEFYA_.2	GKKPIYKKAPTNEFY	Sdc4	K190	Sdc4_K190	1.32071	Consistent
O54724_K111_M1	Young	Geriatric	1.38663	0.000636956	0.00116238	Geriatric / Young	Ptrf	Ubiqutin	Old / Young	RF / Old	O54724	GlyGly (K)	0.592252	0.592252	0.0344006	0.0257333	20	O54724	Ptrf	Polymerase I and transcript release factor	PTRF_MOUSE	5	50.7599	1.5076	RF	Old	nucleus,cytoplasm,mitochondrion,endoplasmic reticulum,cytosol,plasma membrane,caveola,intracellular membrane-bounded organelle,protein complex,membrane raft	RNA binding,protein binding,rRNA primary transcript binding	regulation of transcription, DNA-templated,transcription initiation from RNA polymerase I promoter,termination of RNA polymerase I transcription,rRNA transcription,positive regulation of cell motility	O54724	O54724_K111_M1	_AHATTSNTVSK[GlyGly (K)]LLEK_.3	TTSNTVSKLLEKVRK	Cavin1	K111	Cavin1_K111	-0.794381	Consistent
O54829_K349_M1	Young	Geriatric	0.386233	0.0361032	0.0259241	Geriatric / Young	Rgs7	Ubiqutin	Old / Young	RF / Old	O54829	GlyGly (K)	0.788601	0.788601	0.0738233	0.0456061	20	O54829	Rgs7	Regulator of G-protein signaling 7	RGS7_MOUSE	10	72.7398	1.7274	RF	Old	nucleus,cytoplasm,cytosol,heterotrimeric G-protein complex,plasma membrane,dendrite terminus	signal transducer activity,GTPase activator activity,protein binding,G-protein beta-subunit binding	G-protein coupled receptor signaling pathway,regulation of G-protein coupled receptor protein signaling pathway,negative regulation of signal transduction,intracellular signal transduction,positive regulation of GTPase activity	O54829	O54829_K349_M1	_EQFLK[GlyGly (K)]FLESEFSSENLR_.3;_EQFLK[GlyGly (K)]FLESEFSSENLR_.2	VGREQFLKFLESEFS	Rgs7	K349	Rgs7_K349	0.402368	Consistent
O54946_K20_M1	Young	Geriatric	0.73271	0.0519711	0.0343945	Geriatric / Young	Dnajb6	Ubiqutin	Old / Young	RF / Old	O54946	GlyGly (K)	-0.0342351	0.0342351	0.903393	0.309879	20	O54946	Dnajb6	DnaJ homolog subfamily B member 6	DNJB6_MOUSE	8	-2.34506	0.976549	RF	Old	nucleus,nucleoplasm,cytoplasm,cytosol,membrane,Z disc,perinuclear region of cytoplasm	ATPase activator activity,DNA binding,protein binding,heat shock protein binding,identical protein binding,protein binding involved in protein folding,unfolded protein binding,chaperone binding	protein folding,actin cytoskeleton organization,extracellular matrix organization,positive regulation of ATPase activity,regulation of protein localization,protein localization to nucleus,negative regulation of cysteine-type endopeptidase activity involved in apoptotic process,intermediate filament organization,negative regulation of transcription, DNA-templated,chorio-allantoic fusion,syncytiotr…	O54946	O54946_K20_M1	_HASPEDIK[GlyGly (K)]K_.3	HASPEDIKKAYRKQA	Dnajb6	K20	Dnajb6_K20	-0.766945	others
O54946_K34_M1	Young	Geriatric	0.454748	0.0307408	0.0228863	Geriatric / Young	Dnajb6	Ubiqutin	Old / Young	RF / Old	O54946	GlyGly (K)	0.484221	0.484221	0.00029946	0.000680494	20	O54946	Dnajb6	DnaJ homolog subfamily B member 6	DNJB6_MOUSE	8	39.883	1.39883	RF	Old	nucleus,nucleoplasm,cytoplasm,cytosol,membrane,Z disc,perinuclear region of cytoplasm	ATPase activator activity,DNA binding,protein binding,heat shock protein binding,identical protein binding,protein binding involved in protein folding,unfolded protein binding,chaperone binding	protein folding,actin cytoskeleton organization,extracellular matrix organization,positive regulation of ATPase activity,regulation of protein localization,protein localization to nucleus,negative regulation of cysteine-type endopeptidase activity involved in apoptotic process,intermediate filament organization,negative regulation of transcription, DNA-templated,chorio-allantoic fusion,syncytiotr…	O54946	O54946_K34_M1	_WHPDK[GlyGly (K)]NPENK_.3	ALKWHPDKNPENKEE	Dnajb6	K34	Dnajb6_K34	0.0294729	Consistent
O54950_K233_M1	Young	Geriatric	1.17795	3.43649e-06	2.20454e-05	Geriatric / Young	Prkag1	Ubiqutin	Old / Young	RF / Old	O54950	GlyGly (K)	-0.00592986	0.00592986	0.983448	0.328706	20	O54950	Prkag1	5'-AMP-activated protein kinase subunit gamma-1	AAKG1_MOUSE	7	-0.410183	0.995898	RF	Old	nucleus,nucleoplasm,cytosol,membrane,nucleotide-activated protein kinase complex,host cell,extracellular exosome	protein kinase activity,AMP-activated protein kinase activity,ATP binding,AMP binding,protein kinase binding,ADP binding	protein phosphorylation,fatty acid biosynthetic process,mitochondrion organization,positive regulation of gene expression,membrane organization,single-organism nuclear import	O54950	O54950_K233_M1	_VSALPVVDEK[GlyGly (K)]GR_.3	ALPVVDEKGRVVDIY	Prkag1	K233	Prkag1_K233	-1.18388	others
O54965_K233_M1	Young	Geriatric	0.486131	0.0181629	0.0151986	Geriatric / Young	Rnf13	Ubiqutin	Old / Young	RF / Old	O54965	GlyGly (K)	0.165562	0.165562	0.626526	0.238194	20	O54965	Rnf13	E3 ubiquitin-protein ligase RNF13	RNF13_MOUSE	3	12.1603	1.1216	RF	Old	nuclear inner membrane,nucleoplasm,lysosomal membrane,cytosol,integral component of membrane,late endosome membrane,intracellular membrane-bounded organelle	ubiquitin-protein transferase activity,metal ion binding,ubiquitin protein ligase activity	protein autoubiquitination	O54965	O54965_K233_M1	_K[GlyGly (K)]GDEYDVC[Carbamidomethyl (C)]AIC[Carbamidomethyl (C)]LEEYEDGDK_.3	LPVHKFKKGDEYDVC	Rnf13	K233	Rnf13_K233	-0.320569	others
O54991_K1313_M1	Young	Geriatric	-0.0467969	0.573384	0.221519	Geriatric / Young	Cntnap1	Ubiqutin	Old / Young	RF / Old	O54991	GlyGly (K)	0.446928	0.446928	0.0638651	0.0408901	20	O54991	Cntnap1	Contactin-associated protein 1	CNTP1_MOUSE	38	36.3135	1.36313	RF	Old	plasma membrane,integral component of membrane,paranode region of axon,myelin sheath,voltage-gated potassium channel complex	SH3 domain binding	protein localization to paranode region of axon,cytoskeleton organization,cell adhesion,neuronal action potential propagation,central nervous system myelination,myelination in peripheral nervous system,paranodal junction assembly,neuron projection development,neuron projection morphogenesis,neuromuscular process controlling posture,neuromuscular process controlling balance,protein localization to…	O54991	O54991_K1313_M1	_YK[GlyGly (K)]GSYHTNEPK_.3	YLQNHRYKGSYHTNE	Cntnap1	K1313	Cntnap1_K1313	0.493725	Reverted-Up
O54991_K1322_M1	Young	Geriatric	0.160559	0.490915	0.196902	Geriatric / Young	Cntnap1	Ubiqutin	Old / Young	RF / Old	O54991	GlyGly (K)	-0.851887	0.851887	0.0288191	0.0225316	20	O54991	Cntnap1	Contactin-associated protein 1	CNTP1_MOUSE	38	-44.594	0.55406	RF	Old	plasma membrane,integral component of membrane,paranode region of axon,myelin sheath,voltage-gated potassium channel complex	SH3 domain binding	protein localization to paranode region of axon,cytoskeleton organization,cell adhesion,neuronal action potential propagation,central nervous system myelination,myelination in peripheral nervous system,paranodal junction assembly,neuron projection development,neuron projection morphogenesis,neuromuscular process controlling posture,neuromuscular process controlling balance,protein localization to…	O54991	O54991_K1322_M1	_GSYHTNEPK[GlyGly (K)]ATHDSHPGGK_.5;_GSYHTNEPK[GlyGly (K)]ATHDSHPGGK_.4	SYHTNEPKATHDSHP	Cntnap1	K1322	Cntnap1_K1322	-1.01245	Reverted-Down
O54991_K1332_M1	Young	Geriatric	-0.895597	0.00143088	0.00215922	Geriatric / Young	Cntnap1	Ubiqutin	Old / Young	RF / Old	O54991	GlyGly (K)	-0.530579	0.530579	0.000392703	0.000842764	20	O54991	Cntnap1	Contactin-associated protein 1	CNTP1_MOUSE	38	-30.7723	0.692277	RF	Old	plasma membrane,integral component of membrane,paranode region of axon,myelin sheath,voltage-gated potassium channel complex	SH3 domain binding	protein localization to paranode region of axon,cytoskeleton organization,cell adhesion,neuronal action potential propagation,central nervous system myelination,myelination in peripheral nervous system,paranodal junction assembly,neuron projection development,neuron projection morphogenesis,neuromuscular process controlling posture,neuromuscular process controlling balance,protein localization to…	O54991	O54991_K1332_M1	_ATHDSHPGGK[GlyGly (K)]APLPPSGPAQAPAPTPAPTQLPTPAPAPAPAPASGPGPR_.5	HDSHPGGKAPLPPSG	Cntnap1	K1332	Cntnap1_K1332	0.365018	Consistent
O55017_K1098_M1	Young	Geriatric	1.47011	0.000896749	0.00151453	Geriatric / Young	Cacna1b	Ubiqutin	Old / Young	RF / Old	O55017	GlyGly (K)	0.343803	0.343803	0.00792298	0.00867372	20	O55017	Cacna1b	Voltage-dependent N-type calcium channel subunit alpha-1B	CAC1B_MOUSE	13	26.9097	1.2691	RF	Old	voltage-gated calcium channel complex,membrane,dendrite,neuronal cell body,presynapse	voltage-gated calcium channel activity,calcium ion binding,protein binding,ATP binding,protein C-terminus binding,high voltage-gated calcium channel activity	calcium ion transport,neurotransmitter secretion,locomotory behavior,regulation of heart contraction,regulation of blood pressure,regulation of ion transmembrane transport,response to pain,regulation of calcium ion transport,calcium ion transmembrane transport,membrane depolarization during action potential	O55017	O55017_K1098_M1	_K[GlyGly (K)]EAEADDVLR_.3	EGQAEGKKEAEADDV	Cacna1b	K1098	Cacna1b_K1098	-1.12631	Consistent
O55017_K1804_M1	Young	Geriatric	-0.634657	9.63848e-05	0.000276985	Geriatric / Young	Cacna1b	Ubiqutin	Old / Young	RF / Old	O55017	GlyGly (K)	0.237204	0.237204	0.53592	0.210247	20	O55017	Cacna1b	Voltage-dependent N-type calcium channel subunit alpha-1B	CAC1B_MOUSE	13	17.8706	1.17871	RF	Old	voltage-gated calcium channel complex,membrane,dendrite,neuronal cell body,presynapse	voltage-gated calcium channel activity,calcium ion binding,protein binding,ATP binding,protein C-terminus binding,high voltage-gated calcium channel activity	calcium ion transport,neurotransmitter secretion,locomotory behavior,regulation of heart contraction,regulation of blood pressure,regulation of ion transmembrane transport,response to pain,regulation of calcium ion transport,calcium ion transmembrane transport,membrane depolarization during action potential	O55017	O55017_K1804_M1	_LAPAGTK[GlyGly (K)]QHQC[Carbamidomethyl (C)]DAELR_.4	KLAPAGTKQHQCDAE	Cacna1b	K1804	Cacna1b_K1804	0.871861	others
O55017_K1814_M1	Young	Geriatric	-0.320721	0.00231087	0.00313024	Geriatric / Young	Cacna1b	Ubiqutin	Old / Young	RF / Old	O55017	GlyGly (K)	0.821367	0.821367	0.00314342	0.00434225	20	O55017	Cacna1b	Voltage-dependent N-type calcium channel subunit alpha-1B	CAC1B_MOUSE	13	76.7079	1.76708	RF	Old	voltage-gated calcium channel complex,membrane,dendrite,neuronal cell body,presynapse	voltage-gated calcium channel activity,calcium ion binding,protein binding,ATP binding,protein C-terminus binding,high voltage-gated calcium channel activity	calcium ion transport,neurotransmitter secretion,locomotory behavior,regulation of heart contraction,regulation of blood pressure,regulation of ion transmembrane transport,response to pain,regulation of calcium ion transport,calcium ion transmembrane transport,membrane depolarization during action potential	O55017	O55017_K1814_M1	_K[GlyGly (K)]EISSVWANLPQK_.3	QCDAELRKEISSVWA	Cacna1b	K1814	Cacna1b_K1814	1.14209	Reverted-Up
O55023_K260_M1	Young	Geriatric	0.637077	0.00059015	0.0010972	Geriatric / Young	Impa1	Ubiqutin	Old / Young	RF / Old	O55023	GlyGly (K)	0.23739	0.23739	0.355615	0.154221	20	O55023	Impa1	Inositol monophosphatase 1	IMPA1_MOUSE	11	17.8858	1.17886	RF	Old	cytoplasm,extracellular exosome	magnesium ion binding,inositol monophosphate 1-phosphatase activity,manganese ion binding,lithium ion binding,identical protein binding,protein homodimerization activity,inositol monophosphate 3-phosphatase activity,inositol monophosphate 4-phosphatase activity,inositol monophosphate phosphatase activity	inositol metabolic process,inositol biosynthetic process,phosphatidylinositol biosynthetic process,phosphate-containing compound metabolic process,signal transduction,phosphatidylinositol phosphorylation,inositol phosphate dephosphorylation	O55023	O55023_K260_M1	_IIAANSITLAK[GlyGly (K)]R_.3	ANSITLAKRIAKEIE	Impa1	K260	Impa1_K260	-0.399687	others
O55074_K55_M1	Young	Geriatric	-1.16429	0.000219199	0.000510902	Geriatric / Young	Akap7	Ubiqutin	Old / Young	RF / Old	O55074;Q7TN79	GlyGly (K)	-0.528068	0.528068	0.155752	0.0805871	20	O55074;Q7TN79	Akap7	A-kinase anchor protein 7 isoform alpha;A-kinase anchor protein 7 isoform gamma	AKA7A_MOUSE;AKA7G_MOUSE	3	-30.6517	0.693483	RF	Old	;nucleus,cytoplasm,cytosol,apical plasma membrane,lateral plasma membrane	;nucleotide binding,protein binding,protein kinase binding,protein kinase A regulatory subunit binding,protein kinase A binding	;transmembrane receptor protein serine/threonine kinase signaling pathway,protein localization,regulation of protein kinase A signaling,regulation of membrane repolarization,cellular response to cAMP,positive regulation of potassium ion transmembrane transport,positive regulation of delayed rectifier potassium channel activity	O55074;Q7TN79	O55074_K55_M1	_AVQQYLEETQNK[GlyGly (K)]K_.3	YLEETQNKKQPGEGN	Akap7	K55	Akap7_K55	0.636225	others
O55091_K127_M1	Young	Geriatric	-0.191231	0.77906	0.278345	Geriatric / Young	Impact	Ubiqutin	Old / Young	RF / Old	O55091	GlyGly (K)	-0.432987	0.432987	0.000661392	0.0012783	20	O55091	Impact	Protein IMPACT	IMPCT_MOUSE	14	-25.9274	0.740726	RF	Old	cytoplasm,polysome	actin binding,protein binding,ribosome binding	negative regulation of transcription from RNA polymerase II promoter,negative regulation of protein phosphorylation,regulation of translational initiation,negative regulation of protein complex assembly,negative regulation of protein autophosphorylation,cellular response to amino acid starvation,cellular response to glucose starvation,positive regulation of neuron differentiation,negative regulat…	O55091	O55091_K127_M1	_SQITEPDPDVK[GlyGly (K)]K_.3	TEPDPDVKKKTEEVE	Impact	K127	Impact_K127	-0.241756	others
O55091_K291_M1	Young	Geriatric	-0.554386	0.110676	0.0618531	Geriatric / Young	Impact	Ubiqutin	Old / Young	RF / Old	O55091	GlyGly (K)	0.909372	0.909372	0.00655017	0.00751497	20	O55091	Impact	Protein IMPACT	IMPCT_MOUSE	14	87.8227	1.87823	RF	Old	cytoplasm,polysome	actin binding,protein binding,ribosome binding	negative regulation of transcription from RNA polymerase II promoter,negative regulation of protein phosphorylation,regulation of translational initiation,negative regulation of protein complex assembly,negative regulation of protein autophosphorylation,cellular response to amino acid starvation,cellular response to glucose starvation,positive regulation of neuron differentiation,negative regulat…	O55091	O55091_K291_M1	_NILVEK[GlyGly (K)]NFTNTPDESTK_.3	ARNILVEKNFTNTPD	Impact	K291	Impact_K291	1.46376	Reverted-Up
O55131_K185_M1	Young	Geriatric	0.265709	0.00499413	0.00564473	Geriatric / Young	Sept7	Ubiqutin	Old / Young	RF / Old	O55131	GlyGly (K)	0.362839	0.362839	0.084996	0.0506218	20	O55131	Sept7	Septin-7	SEPT7_MOUSE	31	28.5954	1.28595	RF	Old	condensed chromosome kinetochore,stress fiber,nucleus,spindle,axoneme,cell cortex,septin ring,actin cytoskeleton,microtubule cytoskeleton,midbody,septin complex,cleavage furrow,septin cytoskeleton,septin filament array,neuron projection,myelin sheath,protein complex,axon terminus,cell body,synapse,extracellular exosome,sperm annulus,Requires Ontology,apical plasma membrane	protein binding,GTP binding,identical protein binding,cadherin binding,protein heterodimerization activity	mitotic cytokinesis,spermatogenesis,regulation of embryonic cell shape,cortical cytoskeleton organization,pseudopodium retraction,collateral sprouting,protein heterooligomerization,cilium morphogenesis,dendritic spine morphogenesis,positive regulation of nonmotile primary cilium assembly	O55131	O55131_K185_M1	_LHEK[GlyGly (K)]VNIIPLIAK_.3;_LHEK[GlyGly (K)]VNIIPLIAK_.4	FMKRLHEKVNIIPLI	Septin7	K185	Septin7_K185	0.0971302	others
O55131_K207_M1	Young	Geriatric	0.461461	0.178416	0.0892901	Geriatric / Young	Sept7	Ubiqutin	Old / Young	RF / Old	O55131	GlyGly (K)	0.706277	0.706277	0.0103895	0.0105693	20	O55131	Sept7	Septin-7	SEPT7_MOUSE	31	63.1588	1.63159	RF	Old	condensed chromosome kinetochore,stress fiber,nucleus,spindle,axoneme,cell cortex,septin ring,actin cytoskeleton,microtubule cytoskeleton,midbody,septin complex,cleavage furrow,septin cytoskeleton,septin filament array,neuron projection,myelin sheath,protein complex,axon terminus,cell body,synapse,extracellular exosome,sperm annulus,Requires Ontology,apical plasma membrane	protein binding,GTP binding,identical protein binding,cadherin binding,protein heterodimerization activity	mitotic cytokinesis,spermatogenesis,regulation of embryonic cell shape,cortical cytoskeleton organization,pseudopodium retraction,collateral sprouting,protein heterooligomerization,cilium morphogenesis,dendritic spine morphogenesis,positive regulation of nonmotile primary cilium assembly	O55131	O55131_K207_M1	_ADTLTPEEC[Carbamidomethyl (C)]QQFK[GlyGly (K)]K_.3	PEECQQFKKQIMKEI	Septin7	K207	Septin7_K207	0.244815	others
O55131_K212_M1	Young	Geriatric	0.000702831	0.688467	0.253899	Geriatric / Young	Sept7	Ubiqutin	Old / Young	RF / Old	O55131	GlyGly (K)	1.27237	1.27237	0.000105245	0.000292021	20	O55131	Sept7	Septin-7	SEPT7_MOUSE	31	141.558	2.41558	RF	Old	condensed chromosome kinetochore,stress fiber,nucleus,spindle,axoneme,cell cortex,septin ring,actin cytoskeleton,microtubule cytoskeleton,midbody,septin complex,cleavage furrow,septin cytoskeleton,septin filament array,neuron projection,myelin sheath,protein complex,axon terminus,cell body,synapse,extracellular exosome,sperm annulus,Requires Ontology,apical plasma membrane	protein binding,GTP binding,identical protein binding,cadherin binding,protein heterodimerization activity	mitotic cytokinesis,spermatogenesis,regulation of embryonic cell shape,cortical cytoskeleton organization,pseudopodium retraction,collateral sprouting,protein heterooligomerization,cilium morphogenesis,dendritic spine morphogenesis,positive regulation of nonmotile primary cilium assembly	O55131	O55131_K212_M1	_QIM[Oxidation (M)]K[GlyGly (K)]EIQEHK_.3;_QIMK[GlyGly (K)]EIQEHK_.3	QFKKQIMKEIQEHKI	Septin7	K212	Septin7_K212	1.27167	others
O55131_K234_M1	Young	Geriatric	0.158913	0.140513	0.0741517	Geriatric / Young	Sept7	Ubiqutin	Old / Young	RF / Old	O55131	GlyGly (K)	0.350643	0.350643	0.0558108	0.0369595	20	O55131	Sept7	Septin-7	SEPT7_MOUSE	31	27.5129	1.27513	RF	Old	condensed chromosome kinetochore,stress fiber,nucleus,spindle,axoneme,cell cortex,septin ring,actin cytoskeleton,microtubule cytoskeleton,midbody,septin complex,cleavage furrow,septin cytoskeleton,septin filament array,neuron projection,myelin sheath,protein complex,axon terminus,cell body,synapse,extracellular exosome,sperm annulus,Requires Ontology,apical plasma membrane	protein binding,GTP binding,identical protein binding,cadherin binding,protein heterodimerization activity	mitotic cytokinesis,spermatogenesis,regulation of embryonic cell shape,cortical cytoskeleton organization,pseudopodium retraction,collateral sprouting,protein heterooligomerization,cilium morphogenesis,dendritic spine morphogenesis,positive regulation of nonmotile primary cilium assembly	O55131	O55131_K234_M1	_IYEFPETDDEEENK[GlyGly (K)]LVK_.3	TDDEEENKLVKKIKD	Septin7	K234	Septin7_K234	0.191731	others
O55131_K297_M1	Young	Geriatric	0.877652	4.74342e-05	0.00016168	Geriatric / Young	Sept7	Ubiqutin	Old / Young	RF / Old	O55131	GlyGly (K)	0.133236	0.133236	0.54688	0.213662	20	O55131	Sept7	Septin-7	SEPT7_MOUSE	31	9.67507	1.09675	RF	Old	condensed chromosome kinetochore,stress fiber,nucleus,spindle,axoneme,cell cortex,septin ring,actin cytoskeleton,microtubule cytoskeleton,midbody,septin complex,cleavage furrow,septin cytoskeleton,septin filament array,neuron projection,myelin sheath,protein complex,axon terminus,cell body,synapse,extracellular exosome,sperm annulus,Requires Ontology,apical plasma membrane	protein binding,GTP binding,identical protein binding,cadherin binding,protein heterodimerization activity	mitotic cytokinesis,spermatogenesis,regulation of embryonic cell shape,cortical cytoskeleton organization,pseudopodium retraction,collateral sprouting,protein heterooligomerization,cilium morphogenesis,dendritic spine morphogenesis,positive regulation of nonmotile primary cilium assembly	O55131	O55131_K297_M1	_THM[Oxidation (M)]QDLK[GlyGly (K)]DVTNNVHYENYR_.4;_THMQDLK[GlyGly (K)]DVTNNVHYENYR_.4	RTHMQDLKDVTNNVH	Septin7	K297	Septin7_K297	-0.744417	others
O55131_K325_M1	Young	Geriatric	2.18102	2.2811e-07	3.23156e-06	Geriatric / Young	Sept7	Ubiqutin	Old / Young	RF / Old	O55131	GlyGly (K)	0.425704	0.425704	0.151601	0.0789131	20	O55131	Sept7	Septin-7	SEPT7_MOUSE	31	34.3228	1.34323	RF	Old	condensed chromosome kinetochore,stress fiber,nucleus,spindle,axoneme,cell cortex,septin ring,actin cytoskeleton,microtubule cytoskeleton,midbody,septin complex,cleavage furrow,septin cytoskeleton,septin filament array,neuron projection,myelin sheath,protein complex,axon terminus,cell body,synapse,extracellular exosome,sperm annulus,Requires Ontology,apical plasma membrane	protein binding,GTP binding,identical protein binding,cadherin binding,protein heterodimerization activity	mitotic cytokinesis,spermatogenesis,regulation of embryonic cell shape,cortical cytoskeleton organization,pseudopodium retraction,collateral sprouting,protein heterooligomerization,cilium morphogenesis,dendritic spine morphogenesis,positive regulation of nonmotile primary cilium assembly	O55131	O55131_K325_M1	_LAAVTYNGVDNNK[GlyGly (K)]NK_.3	YNGVDNNKNKGQLTK	Septin7	K325	Septin7_K325	-1.75532	others
O55131_K332_M1	Young	Geriatric	0.933531	0.0818322	0.048898	Geriatric / Young	Sept7	Ubiqutin	Old / Young	RF / Old	O55131	GlyGly (K)	0.147487	0.147487	0.488692	0.195931	20	O55131	Sept7	Septin-7	SEPT7_MOUSE	31	10.7638	1.10764	RF	Old	condensed chromosome kinetochore,stress fiber,nucleus,spindle,axoneme,cell cortex,septin ring,actin cytoskeleton,microtubule cytoskeleton,midbody,septin complex,cleavage furrow,septin cytoskeleton,septin filament array,neuron projection,myelin sheath,protein complex,axon terminus,cell body,synapse,extracellular exosome,sperm annulus,Requires Ontology,apical plasma membrane	protein binding,GTP binding,identical protein binding,cadherin binding,protein heterodimerization activity	mitotic cytokinesis,spermatogenesis,regulation of embryonic cell shape,cortical cytoskeleton organization,pseudopodium retraction,collateral sprouting,protein heterooligomerization,cilium morphogenesis,dendritic spine morphogenesis,positive regulation of nonmotile primary cilium assembly	O55131	O55131_K332_M1	_GQLTK[GlyGly (K)]SPLAQMEEERR_.4	KNKGQLTKSPLAQME	Septin7	K332	Septin7_K332	-0.786044	others
O55131_K372_M1	Young	Geriatric	0.314319	0.00953524	0.00927274	Geriatric / Young	Sept7	Ubiqutin	Old / Young	RF / Old	O55131	GlyGly (K)	-0.194013	0.194013	0.0631411	0.0405269	20	O55131	Sept7	Septin-7	SEPT7_MOUSE	31	-12.5829	0.874171	RF	Old	condensed chromosome kinetochore,stress fiber,nucleus,spindle,axoneme,cell cortex,septin ring,actin cytoskeleton,microtubule cytoskeleton,midbody,septin complex,cleavage furrow,septin cytoskeleton,septin filament array,neuron projection,myelin sheath,protein complex,axon terminus,cell body,synapse,extracellular exosome,sperm annulus,Requires Ontology,apical plasma membrane	protein binding,GTP binding,identical protein binding,cadherin binding,protein heterodimerization activity	mitotic cytokinesis,spermatogenesis,regulation of embryonic cell shape,cortical cytoskeleton organization,pseudopodium retraction,collateral sprouting,protein heterooligomerization,cilium morphogenesis,dendritic spine morphogenesis,positive regulation of nonmotile primary cilium assembly	O55131	O55131_K372_M1	_LK[GlyGly (K)]DSEAELQR_.3;_LK[GlyGly (K)]DSEAELQR_.2	KEKVQKLKDSEAELQ	Septin7	K372	Septin7_K372	-0.508331	Reverted-Down
O55131_K394_M1	Young	Geriatric	0.123232	0.0487507	0.0327372	Geriatric / Young	Sept7	Ubiqutin	Old / Young	RF / Old	O55131	GlyGly (K)	-0.384137	0.384137	1.57066e-07	2.25651e-06	20	O55131	Sept7	Septin-7	SEPT7_MOUSE	31	-23.3763	0.766237	RF	Old	condensed chromosome kinetochore,stress fiber,nucleus,spindle,axoneme,cell cortex,septin ring,actin cytoskeleton,microtubule cytoskeleton,midbody,septin complex,cleavage furrow,septin cytoskeleton,septin filament array,neuron projection,myelin sheath,protein complex,axon terminus,cell body,synapse,extracellular exosome,sperm annulus,Requires Ontology,apical plasma membrane	protein binding,GTP binding,identical protein binding,cadherin binding,protein heterodimerization activity	mitotic cytokinesis,spermatogenesis,regulation of embryonic cell shape,cortical cytoskeleton organization,pseudopodium retraction,collateral sprouting,protein heterooligomerization,cilium morphogenesis,dendritic spine morphogenesis,positive regulation of nonmotile primary cilium assembly	O55131	O55131_K394_M1	_NLEAQHK[GlyGly (K)]ELEEK_.3;_NLEAQHK[GlyGly (K)]ELEEK_.4	KNLEAQHKELEEKRR	Septin7	K394	Septin7_K394	-0.507369	Reverted-Down
O55131_K407_M1	Young	Geriatric	1.11376	9.15257e-07	8.52568e-06	Geriatric / Young	Sept7	Ubiqutin	Old / Young	RF / Old	O55131	GlyGly (K)	0.44821	0.44821	0.0196124	0.0170417	20	O55131	Sept7	Septin-7	SEPT7_MOUSE	31	36.4346	1.36435	RF	Old	condensed chromosome kinetochore,stress fiber,nucleus,spindle,axoneme,cell cortex,septin ring,actin cytoskeleton,microtubule cytoskeleton,midbody,septin complex,cleavage furrow,septin cytoskeleton,septin filament array,neuron projection,myelin sheath,protein complex,axon terminus,cell body,synapse,extracellular exosome,sperm annulus,Requires Ontology,apical plasma membrane	protein binding,GTP binding,identical protein binding,cadherin binding,protein heterodimerization activity	mitotic cytokinesis,spermatogenesis,regulation of embryonic cell shape,cortical cytoskeleton organization,pseudopodium retraction,collateral sprouting,protein heterooligomerization,cilium morphogenesis,dendritic spine morphogenesis,positive regulation of nonmotile primary cilium assembly	O55131	O55131_K407_M1	_QFEEEK[GlyGly (K)]ANWEAQQR_.3	RRQFEEEKANWEAQQ	Septin7	K407	Septin7_K407	-0.665547	Consistent
O55234_K91_M1	Young	Geriatric	0.0832684	0.261911	0.121053	Geriatric / Young	Psmb5	Ubiqutin	Old / Young	RF / Old	O55234	GlyGly (K)	-0.152332	0.152332	0.00660658	0.00756897	20	O55234	Psmb5	Proteasome subunit beta type-5	PSB5_MOUSE	11	-10.0205	0.899795	RF	Old	proteasome complex,nucleus,nucleoplasm,centrosome,cytosol,proteasome core complex,proteasome core complex, beta-subunit complex,extracellular exosome	threonine-type endopeptidase activity,peptidase activity	proteolysis,response to oxidative stress,proteasome-mediated ubiquitin-dependent protein catabolic process	O55234	O55234_K91_M1	_ATAGAYIASQTVK[GlyGly (K)]K_.3;_ATAGAYIASQTVK[GlyGly (K)]K_.2	YIASQTVKKVIEINP	Psmb5	K91	Psmb5_K91	-0.235601	Reverted-Down
O70133_K859_M1	Young	Geriatric	-0.278037	0.0602571	0.0385964	Geriatric / Young	Dhx9	Ubiqutin	Old / Young	RF / Old	O70133	GlyGly (K)	0.441945	0.441945	0.00379786	0.00502787	20	O70133	Dhx9	ATP-dependent RNA helicase A	DHX9_MOUSE	32	35.8435	1.35843	RF	Old	nucleus,nucleoplasm,perichromatin fibrils,nucleolus,cytoplasm,centrosome,membrane,nuclear body,intracellular ribonucleoprotein complex,cytoplasmic ribonucleoprotein granule,polysomal ribosome,CRD-mediated mRNA stability complex,nuclear stress granule	RNA polymerase II transcription factor binding,DNA binding,single-stranded DNA binding,RNA binding,double-stranded RNA binding,single-stranded RNA binding,mRNA binding,ATP-dependent RNA helicase activity,protein binding,ATP binding,ATPase activity,nucleoside-triphosphatase activity,chromatin DNA binding,ATP-dependent 3'-5' DNA/RNA helicase activity,ATP-dependent 3'-5' RNA helicase activity,RNA st…	alternative mRNA splicing, via spliceosome,osteoblast differentiation,RNA processing,circadian rhythm,RNA secondary structure unwinding,DNA duplex unwinding,cellular response to heat,positive regulation of interferon-beta secretion,positive regulation of DNA repair,positive regulation of transcription from RNA polymerase II promoter,positive regulation of response to cytokine stimulus,CRD-mediate…	O70133	O70133_K859_M1	_ILAK[GlyGly (K)]LPIEPR_.3	PLGRILAKLPIEPRF	Dhx9	K859	Dhx9_K859	0.719982	Reverted-Up
O70161_K97_M1	Young	Geriatric	-0.556639	0.00190515	0.00269868	Geriatric / Young	Pip5k1c	Ubiqutin	Old / Young	RF / Old	O70161	GlyGly (K)	-1.40784	1.40784	0.146285	0.0767793	20	O70161	Pip5k1c	Phosphatidylinositol 4-phosphate 5-kinase type-1 gamma	PI51C_MOUSE	12	-62.3123	0.376877	RF	Old	phagocytic cup,uropod,nucleoplasm,cytosol,focal adhesion,endomembrane system,ruffle membrane	protein binding,ATP binding,1-phosphatidylinositol-4-phosphate 5-kinase activity,talin binding	phosphatidylinositol biosynthetic process,exocytosis,phagocytosis,chemotaxis,cytoskeletal anchoring at plasma membrane,axonogenesis,phosphatidylinositol metabolic process,phosphatidylinositol phosphorylation,platelet aggregation	O70161	O70161_K97_M1	_GAIQLGIGYTVGNLSSK[GlyGly (K)]PER_.3	TVGNLSSKPERDVLM	Pip5k1c	K97	Pip5k1c_K97	-0.851197	others
O70166_K87_M1	Young	Geriatric	-0.223137	0.027706	0.0211835	Geriatric / Young	Stmn3	Ubiqutin	Old / Young	RF / Old	O70166	GlyGly (K)	-0.379676	0.379676	0.0301855	0.0233293	20	O70166	Stmn3	Stathmin-3	STMN3_MOUSE	6	-23.139	0.76861	RF	Old	cytoplasm,Golgi apparatus,axon,growth cone,neuron projection	protein binding,tubulin binding,protein domain specific binding	microtubule depolymerization,regulation of microtubule polymerization or depolymerization,cytoplasmic microtubule organization,neuron projection development,negative regulation of Rac protein signal transduction,regulation of GTPase activity,regulation of cytoskeleton organization	O70166	O70166_K87_M1	_DASLEELQK[GlyGly (K)]R_.3;_DASLEELQK[GlyGly (K)]R_.2	ASLEELQKRLEAAEE	Stmn3	K87	Stmn3_K87	-0.156539	Consistent
O70166_K9_M1	Young	Geriatric	-0.325603	0.00319845	0.00402425	Geriatric / Young	Stmn3	Ubiqutin	Old / Young	RF / Old	O70166	GlyGly (K)	-0.771298	0.771298	4.51846e-06	2.79539e-05	20	O70166	Stmn3	Stathmin-3	STMN3_MOUSE	6	-41.411	0.58589	RF	Old	cytoplasm,Golgi apparatus,axon,growth cone,neuron projection	protein binding,tubulin binding,protein domain specific binding	microtubule depolymerization,regulation of microtubule polymerization or depolymerization,cytoplasmic microtubule organization,neuron projection development,negative regulation of Rac protein signal transduction,regulation of GTPase activity,regulation of cytoskeleton organization	O70166	O70166_K9_M1	_[Acetyl (Protein N-term)]ASTVSAYK[GlyGly (K)]EK_.2	ASTVSAYKEKMKELS	Stmn3	K9	Stmn3_K9	-0.445695	Consistent
O70172_K160_M1	Young	Geriatric	1.7479	0.000328865	0.000699657	Geriatric / Young	Pip4k2a	Ubiqutin	Old / Young	RF / Old	O70172	GlyGly (K)	0.270439	0.270439	0.295033	0.133397	20	O70172	Pip4k2a	Phosphatidylinositol 5-phosphate 4-kinase type-2 alpha	PI42A_MOUSE	12	20.6175	1.20617	RF	Old	nucleus,autophagosome,plasma membrane	ATP binding,1-phosphatidylinositol-5-phosphate 4-kinase activity	regulation of autophagy,megakaryocyte development,phosphatidylinositol phosphorylation,positive regulation of autophagosome assembly	O70172	O70172_K160_M1	_TITSEDVAEMHNILK[GlyGly (K)]K_.4	AEMHNILKKYHQYIV	Pip4k2a	K160	Pip4k2a_K160	-1.47746	others
O70228_K181_M1	Young	Geriatric	0.20319	0.00758326	0.00779093	Geriatric / Young	Atp9a	Ubiqutin	Old / Young	RF / Old	O70228	GlyGly (K)	1.65095	1.65095	0.000288537	0.000660315	20	O70228	Atp9a	Probable phospholipid-transporting ATPase IIA	ATP9A_MOUSE	13	214.041	3.14041	RF	Old	endosome,early endosome,trans-Golgi network,plasma membrane,integral component of membrane,early endosome membrane,perinuclear region of cytoplasm,recycling endosome	magnesium ion binding,phospholipid-translocating ATPase activity,ATP binding	retrograde vesicle-mediated transport, Golgi to ER,endocytosis,phospholipid translocation	O70228	O70228_K181_M1	_TSEK[GlyGly (K)]NGSC[Carbamidomethyl (C)]FLR_.3	IFLRTSEKNGSCFLR	Atp9a	K181	Atp9a_K181	1.44776	Consistent
O70228_K367_M1	Young	Geriatric	1.09302	0.0171683	0.0145881	Geriatric / Young	Atp9a	Ubiqutin	Old / Young	RF / Old	O70228	GlyGly (K)	1.23135	1.23135	0.0134363	0.0127885	20	O70228	Atp9a	Probable phospholipid-transporting ATPase IIA	ATP9A_MOUSE	13	134.787	2.34787	RF	Old	endosome,early endosome,trans-Golgi network,plasma membrane,integral component of membrane,early endosome membrane,perinuclear region of cytoplasm,recycling endosome	magnesium ion binding,phospholipid-translocating ATPase activity,ATP binding	retrograde vesicle-mediated transport, Golgi to ER,endocytosis,phospholipid translocation	O70228	O70228_K367_M1	_DSK[GlyGly (K)]IPGTVVR_.2	WVIRRDSKIPGTVVR	Atp9a	K367	Atp9a_K367	0.138335	Consistent
O70228_K48_M1	Young	Geriatric	0.52457	1.78286e-06	1.40422e-05	Geriatric / Young	Atp9a	Ubiqutin	Old / Young	RF / Old	O70228	GlyGly (K)	1.01744	1.01744	0.000110004	0.000303218	20	O70228	Atp9a	Probable phospholipid-transporting ATPase IIA	ATP9A_MOUSE	13	102.433	2.02433	RF	Old	endosome,early endosome,trans-Golgi network,plasma membrane,integral component of membrane,early endosome membrane,perinuclear region of cytoplasm,recycling endosome	magnesium ion binding,phospholipid-translocating ATPase activity,ATP binding	retrograde vesicle-mediated transport, Golgi to ER,endocytosis,phospholipid translocation	O70228	O70228_K48_M1	_TVWLGHPEK[GlyGly (K)]R_.3	VWLGHPEKRDQRYPR	Atp9a	K48	Atp9a_K48	0.492874	Consistent
O70228_K622_M1	Young	Geriatric	0.359302	0.00215447	0.00296717	Geriatric / Young	Atp9a	Ubiqutin	Old / Young	RF / Old	O70228	GlyGly (K)	0.242258	0.242258	0.00926406	0.00969521	20	O70228	Atp9a	Probable phospholipid-transporting ATPase IIA	ATP9A_MOUSE	13	18.2843	1.18284	RF	Old	endosome,early endosome,trans-Golgi network,plasma membrane,integral component of membrane,early endosome membrane,perinuclear region of cytoplasm,recycling endosome	magnesium ion binding,phospholipid-translocating ATPase activity,ATP binding	retrograde vesicle-mediated transport, Golgi to ER,endocytosis,phospholipid translocation	O70228	O70228_K622_M1	_YVQAK[GlyGly (K)]LSVHDR_.3	EARYVQAKLSVHDRS	Atp9a	K622	Atp9a_K622	-0.117044	Consistent
O70251_K185_M1	Young	Geriatric	-0.33131	0.0507867	0.0337421	Geriatric / Young	Eef1b	Ubiqutin	Old / Young	RF / Old	O70251	GlyGly (K)	-0.154423	0.154423	0.419209	0.173925	20	O70251	Eef1b	Elongation factor 1-beta	EF1B_MOUSE	8	-10.1509	0.898491	RF	Old	cytoplasm,eukaryotic translation elongation factor 1 complex,endoplasmic reticulum	translation elongation factor activity,protein binding	translational elongation,response to ethanol	O70251	O70251_K185_M1	_LVPVGYGIK[GlyGly (K)]K_.3	VPVGYGIKKLQIQCV	Eef1b2	K185	Eef1b2_K185	0.176887	others
O70251_K78_M1	Young	Geriatric	0.921607	0.0190936	0.0157808	Geriatric / Young	Eef1b	Ubiqutin	Old / Young	RF / Old	O70251	GlyGly (K)	0.22473	0.22473	0.280465	0.127803	20	O70251	Eef1b	Elongation factor 1-beta	EF1B_MOUSE	8	16.8558	1.16856	RF	Old	cytoplasm,eukaryotic translation elongation factor 1 complex,endoplasmic reticulum	translation elongation factor activity,protein binding	translational elongation,response to ethanol	O70251	O70251_K78_M1	_SLGK[GlyGly (K)]YGPSSVEDTTGSGAADAK_.3	GVKKSLGKYGPSSVE	Eef1b2	K78	Eef1b2_K78	-0.696877	others
O70309_K756_M1	Young	Geriatric	4.10186	2.15379e-07	3.13279e-06	Geriatric / Young	Itgb5	Ubiqutin	Old / Young	RF / Old	O70309	GlyGly (K)	-0.16676	0.16676	0.45925	0.186704	20	O70309	Itgb5	Integrin beta-5	ITB5_MOUSE	3	-10.9159	0.890841	RF	Old	plasma membrane,focal adhesion,cell surface,cell leading edge,integrin alphav-beta5 complex,receptor complex,extracellular exosome	receptor activity,integrin binding,protein binding	cell-matrix adhesion,transforming growth factor beta receptor signaling pathway,integrin-mediated signaling pathway,stress fiber assembly,epithelial cell-cell adhesion	O70309	O70309_K756_M1	_EFAK[GlyGly (K)]FQSER_.3	HDRREFAKFQSERSR	Itgb5	K756	Itgb5_K756	-4.26862	others
O70310_K310_M1	Young	Geriatric	-0.03242	0.219509	0.105284	Geriatric / Young	Nmt1	Ubiqutin	Old / Young	RF / Old	O70310	GlyGly (K)	1.16375	1.16375	0.0161962	0.014727	20	O70310	Nmt1	Glycylpeptide N-tetradecanoyltransferase 1	NMT1_MOUSE	7	124.039	2.24039	RF	Old	cytoplasm,cytosol,plasma membrane,extrinsic component of membrane	glycylpeptide N-tetradecanoyltransferase activity	in utero embryonic development,N-terminal protein myristoylation,N-terminal peptidyl-glycine N-myristoylation	O70310	O70310_K310_M1	_LIEVK[GlyGly (K)]FSHLSR_.3	PRKLIEVKFSHLSRN	Nmt1	K310	Nmt1_K310	1.19617	Reverted-Up
O70318_K196_M1	Young	Geriatric	1.01847	0.0315233	0.0233524	Geriatric / Young	Epb41l2	Ubiqutin	Old / Young	RF / Old	O70318	GlyGly (K)	-0.373942	0.373942	0.490861	0.196436	20	O70318	Epb41l2	Band 4.1-like protein 2	E41L2_MOUSE	25	-22.8329	0.771671	RF	Old	nucleus,nucleoplasm,cytoskeleton,plasma membrane,focal adhesion,actin cytoskeleton,cell junction,extracellular exosome,cell cortex region,COP9 signalosome	actin binding,structural constituent of cytoskeleton,protein binding,spectrin binding,PH domain binding	regulation of cell shape,actin cytoskeleton organization,cortical actin cytoskeleton organization,actomyosin structure organization,positive regulation of protein localization to cell cortex	O70318	O70318_K196_M1	_EVQTSELK[GlyGly (K)]AEVASQK_.3	EVQTSELKAEVASQK	Epb41l2	K196	Epb41l2_K196	-1.39241	others
O70318_K263_M1	Young	Geriatric	0.574813	0.000173081	0.000426624	Geriatric / Young	Epb41l2	Ubiqutin	Old / Young	RF / Old	O70318	GlyGly (K)	0.1482	0.1482	0.591808	0.227436	20	O70318	Epb41l2	Band 4.1-like protein 2	E41L2_MOUSE	25	10.8186	1.10819	RF	Old	nucleus,nucleoplasm,cytoskeleton,plasma membrane,focal adhesion,actin cytoskeleton,cell junction,extracellular exosome,cell cortex region,COP9 signalosome	actin binding,structural constituent of cytoskeleton,protein binding,spectrin binding,PH domain binding	regulation of cell shape,actin cytoskeleton organization,cortical actin cytoskeleton organization,actomyosin structure organization,positive regulation of protein localization to cell cortex	O70318	O70318_K263_M1	_DYFGLLFQDHPEQK[GlyGly (K)]NWLDPAK_.4	FQDHPEQKNWLDPAK	Epb41l2	K263	Epb41l2_K263	-0.426612	others
O70318_K367_M1	Young	Geriatric	1.40579	2.69056e-07	3.5713e-06	Geriatric / Young	Epb41l2	Ubiqutin	Old / Young	RF / Old	O70318	GlyGly (K)	-0.208898	0.208898	0.00880508	0.00937768	20	O70318	Epb41l2	Band 4.1-like protein 2	E41L2_MOUSE	25	-13.4802	0.865198	RF	Old	nucleus,nucleoplasm,cytoskeleton,plasma membrane,focal adhesion,actin cytoskeleton,cell junction,extracellular exosome,cell cortex region,COP9 signalosome	actin binding,structural constituent of cytoskeleton,protein binding,spectrin binding,PH domain binding	regulation of cell shape,actin cytoskeleton organization,cortical actin cytoskeleton organization,actomyosin structure organization,positive regulation of protein localization to cell cortex	O70318	O70318_K367_M1	_ELEEK[GlyGly (K)]VSELHK_.3	HTKELEEKVSELHKT	Epb41l2	K367	Epb41l2_K367	-1.61469	Reverted-Down
O70318_K392_M1	Young	Geriatric	0.476968	0.00455724	0.00526804	Geriatric / Young	Epb41l2	Ubiqutin	Old / Young	RF / Old	O70318	GlyGly (K)	0.00223687	0.00223687	0.984311	0.328909	20	O70318	Epb41l2	Band 4.1-like protein 2	E41L2_MOUSE	25	0.155168	1.00155	RF	Old	nucleus,nucleoplasm,cytoskeleton,plasma membrane,focal adhesion,actin cytoskeleton,cell junction,extracellular exosome,cell cortex region,COP9 signalosome	actin binding,structural constituent of cytoskeleton,protein binding,spectrin binding,PH domain binding	regulation of cell shape,actin cytoskeleton organization,cortical actin cytoskeleton organization,actomyosin structure organization,positive regulation of protein localization to cell cortex	O70318	O70318_K392_M1	_GLSPAQADSQFLENAK[GlyGly (K)]R_.3	SQFLENAKRLSMYGV	Epb41l2	K392	Epb41l2_K392	-0.474731	others
O70443_K189_M1	Young	Geriatric	-0.51065	0.0002748	0.000608527	Geriatric / Young	Gnaz	Ubiqutin	Old / Young	RF / Old	O70443	GlyGly (K)	0.0293143	0.0293143	0.877285	0.303587	20	O70443	Gnaz	Guanine nucleotide-binding protein G(z) subunit alpha	GNAZ_MOUSE	14	2.05269	1.02053	RF	Old	cytosol,heterotrimeric G-protein complex,membrane,dendrite,cell body,extracellular exosome	G-protein coupled receptor binding,GTPase activity,signal transducer activity,GTP binding,G-protein beta/gamma-subunit complex binding,G-protein coupled serotonin receptor binding,metal ion binding	G-protein coupled receptor signaling pathway,adenylate cyclase-modulating G-protein coupled receptor signaling pathway,adenylate cyclase-inhibiting G-protein coupled receptor signaling pathway	O70443	O70443_K189_M1	_DM[Oxidation (M)]TTGIVENK[GlyGly (K)]FTFK_.3;_DMTTGIVENK[GlyGly (K)]FTFK_.3	TTGIVENKFTFKELT	Gnaz	K189	Gnaz_K189	0.539965	others
O70443_K272_M1	Young	Geriatric	0.108084	0.0858721	0.0507104	Geriatric / Young	Gnaz	Ubiqutin	Old / Young	RF / Old	O70443	GlyGly (K)	0.628568	0.628568	0.000831709	0.00152647	20	O70443	Gnaz	Guanine nucleotide-binding protein G(z) subunit alpha	GNAZ_MOUSE	14	54.6029	1.54603	RF	Old	cytosol,heterotrimeric G-protein complex,membrane,dendrite,cell body,extracellular exosome	G-protein coupled receptor binding,GTPase activity,signal transducer activity,GTP binding,G-protein beta/gamma-subunit complex binding,G-protein coupled serotonin receptor binding,metal ion binding	G-protein coupled receptor signaling pathway,adenylate cyclase-modulating G-protein coupled receptor signaling pathway,adenylate cyclase-inhibiting G-protein coupled receptor signaling pathway	O70443	O70443_K272_M1	_K[GlyGly (K)]DLLAEK_.2	LILFLNKKDLLAEKI	Gnaz	K272	Gnaz_K272	0.520483	others
O70443_K92_M1	Young	Geriatric	-0.800695	0.000551247	0.00104052	Geriatric / Young	Gnaz	Ubiqutin	Old / Young	RF / Old	O70443	GlyGly (K)	0.646739	0.646739	0.0158201	0.0144205	20	O70443	Gnaz	Guanine nucleotide-binding protein G(z) subunit alpha	GNAZ_MOUSE	14	56.5625	1.56563	RF	Old	cytosol,heterotrimeric G-protein complex,membrane,dendrite,cell body,extracellular exosome	G-protein coupled receptor binding,GTPase activity,signal transducer activity,GTP binding,G-protein beta/gamma-subunit complex binding,G-protein coupled serotonin receptor binding,metal ion binding	G-protein coupled receptor signaling pathway,adenylate cyclase-modulating G-protein coupled receptor signaling pathway,adenylate cyclase-inhibiting G-protein coupled receptor signaling pathway	O70443	O70443_K92_M1	_ALAALK[GlyGly (K)]IDFHNPDR_.4;_ALAALK[GlyGly (K)]IDFHNPDR_.3	IRALAALKIDFHNPD	Gnaz	K92	Gnaz_K92	1.44743	Reverted-Up
O70480_K73_M1	Young	Geriatric	0.819863	0.00336108	0.0041842	Geriatric / Young	Vamp4	Ubiqutin	Old / Young	RF / Old	O70480	GlyGly (K)	0.170278	0.170278	0.444801	0.181744	20	O70480	Vamp4	Vesicle-associated membrane protein 4	VAMP4_MOUSE	3	12.5275	1.12528	RF	Old	Golgi apparatus,trans-Golgi network,synaptic vesicle,cell surface,integral component of membrane,SNARE complex	SNARE binding,SNAP receptor activity	microtubule cytoskeleton organization,exocytosis,vesicle fusion,SNARE complex assembly,regulation of Golgi to plasma membrane protein transport,Golgi to plasma membrane protein transport,Golgi ribbon formation,toxin transport	O70480	O70480_K73_M1	_HVQNQVDEVIDVMQENITK[GlyGly (K)]VIER_.4	VMQENITKVIERGER	Vamp4	K73	Vamp4_K73	-0.649585	others
O70480_K87_M1	Young	Geriatric	0.349583	0.00832291	0.00836133	Geriatric / Young	Vamp4	Ubiqutin	Old / Young	RF / Old	O70480	GlyGly (K)	0.725092	0.725092	0.0202755	0.0174717	20	O70480	Vamp4	Vesicle-associated membrane protein 4	VAMP4_MOUSE	3	65.3006	1.65301	RF	Old	Golgi apparatus,trans-Golgi network,synaptic vesicle,cell surface,integral component of membrane,SNARE complex	SNARE binding,SNAP receptor activity	microtubule cytoskeleton organization,exocytosis,vesicle fusion,SNARE complex assembly,regulation of Golgi to plasma membrane protein transport,Golgi to plasma membrane protein transport,Golgi ribbon formation,toxin transport	O70480	O70480_K87_M1	_LDELQDK[GlyGly (K)]SESLSDNATAFSNR_.3	RLDELQDKSESLSDN	Vamp4	K87	Vamp4_K87	0.375509	Consistent
O70492_K119_M1	Young	Geriatric	0.299765	0.0484405	0.0325852	Geriatric / Young	Snx3	Ubiqutin	Old / Young	RF / Old	O70492	GlyGly (K)	1.08068	1.08068	0.0044825	0.00565451	20	O70492	Snx3	Sorting nexin-3	SNX3_MOUSE	5	111.504	2.11504	RF	Old	cytoplasm,endosome,early endosome,cytosol,endosome membrane,extrinsic component of membrane,clathrin-coated vesicle,early endosome membrane,early phagosome,extracellular exosome,retromer complex	protein binding,phosphatidylinositol-5-phosphate binding,protein phosphatase binding,phosphatidylinositol-3-phosphate binding,phosphatidylinositol-4-phosphate binding,phosphatidylinositol-3,5-bisphosphate binding	heme biosynthetic process,endocytosis,response to bacterium,membrane invagination,positive regulation of neuron projection development,vesicle organization,protein to membrane docking,regulation of Wnt signaling pathway,regulation of cellular protein metabolic process,regulation of intracellular protein transport,transferrin transport,negative regulation of protein catabolic process,hemoglobin bi…	O70492	O70492_K119_M1	_K[GlyGly (K)]QGLEQFINK_.3	DNFIEERKQGLEQFI	Snx3	K119	Snx3_K119	0.78092	Consistent
O70492_K95_M1	Young	Geriatric	0.956222	0.000249176	0.000564094	Geriatric / Young	Snx3	Ubiqutin	Old / Young	RF / Old	O70492	GlyGly (K)	1.15917	1.15917	0.00485557	0.00598213	20	O70492	Snx3	Sorting nexin-3	SNX3_MOUSE	5	123.328	2.23328	RF	Old	cytoplasm,endosome,early endosome,cytosol,endosome membrane,extrinsic component of membrane,clathrin-coated vesicle,early endosome membrane,early phagosome,extracellular exosome,retromer complex	protein binding,phosphatidylinositol-5-phosphate binding,protein phosphatase binding,phosphatidylinositol-3-phosphate binding,phosphatidylinositol-4-phosphate binding,phosphatidylinositol-3,5-bisphosphate binding	heme biosynthetic process,endocytosis,response to bacterium,membrane invagination,positive regulation of neuron projection development,vesicle organization,protein to membrane docking,regulation of Wnt signaling pathway,regulation of cellular protein metabolic process,regulation of intracellular protein transport,transferrin transport,negative regulation of protein catabolic process,hemoglobin bi…	O70492	O70492_K95_M1	_VVVPPLPGK[GlyGly (K)]AFLR_.3	VVPPLPGKAFLRHVP	Snx3	K95	Snx3_K95	0.202945	Consistent
O70589_K143_M1	Young	Geriatric	-0.379108	0.0128967	0.0117047	Geriatric / Young	Cask	Ubiqutin	Old / Young	RF / Old	O70589	GlyGly (K)	-0.124177	0.124177	0.564428	0.219128	20	O70589	Cask	Peripheral plasma membrane protein CASK	CSKP_MOUSE	17	-8.24728	0.917527	RF	Old	basement membrane,nucleus,nuclear lamina,nucleolus,cytoplasm,cytosol,cell-cell junction,focal adhesion,membrane,basolateral plasma membrane,nuclear matrix,vesicle,synapse	protein serine/threonine kinase activity,protein binding,calmodulin binding,ATP binding,neurexin family protein binding	negative regulation of cell-matrix adhesion,protein phosphorylation,negative regulation of keratinocyte proliferation,positive regulation of transcription from RNA polymerase II promoter,negative regulation of wound healing,calcium ion import,positive regulation of calcium ion import,negative regulation of cellular response to growth factor stimulus	O70589	O70589_K143_M1	_DVK[GlyGly (K)]PHC[Carbamidomethyl (C)]VLLASK_.3	NIIHRDVKPHCVLLA	Cask	K143	Cask_K143	0.254931	others
O70589_K41_M1	Young	Geriatric	-0.0914787	0.120851	0.0660911	Geriatric / Young	Cask	Ubiqutin	Old / Young	RF / Old	O70589	GlyGly (K)	1.55502	1.55502	0.00276259	0.00393179	20	O70589	Cask	Peripheral plasma membrane protein CASK	CSKP_MOUSE	17	193.838	2.93838	RF	Old	basement membrane,nucleus,nuclear lamina,nucleolus,cytoplasm,cytosol,cell-cell junction,focal adhesion,membrane,basolateral plasma membrane,nuclear matrix,vesicle,synapse	protein serine/threonine kinase activity,protein binding,calmodulin binding,ATP binding,neurexin family protein binding	negative regulation of cell-matrix adhesion,protein phosphorylation,negative regulation of keratinocyte proliferation,positive regulation of transcription from RNA polymerase II promoter,negative regulation of wound healing,calcium ion import,positive regulation of calcium ion import,negative regulation of cellular response to growth factor stimulus	O70589	O70589_K41_M1	_ETGQQFAVK[GlyGly (K)]IVDVAK_.3	TGQQFAVKIVDVAKF	Cask	K41	Cask_K41	1.6465	Reverted-Up
O70589_K665_M1	Young	Geriatric	-0.698067	0.00316554	0.00399641	Geriatric / Young	Cask	Ubiqutin	Old / Young	RF / Old	O70589	GlyGly (K)	0.357232	0.357232	0.0635075	0.0407116	20	O70589	Cask	Peripheral plasma membrane protein CASK	CSKP_MOUSE	17	28.0966	1.28097	RF	Old	basement membrane,nucleus,nuclear lamina,nucleolus,cytoplasm,cytosol,cell-cell junction,focal adhesion,membrane,basolateral plasma membrane,nuclear matrix,vesicle,synapse	protein serine/threonine kinase activity,protein binding,calmodulin binding,ATP binding,neurexin family protein binding	negative regulation of cell-matrix adhesion,protein phosphorylation,negative regulation of keratinocyte proliferation,positive regulation of transcription from RNA polymerase II promoter,negative regulation of wound healing,calcium ion import,positive regulation of calcium ion import,negative regulation of cellular response to growth factor stimulus	O70589	O70589_K665_M1	_LENSK[GlyGly (K)]NGTAGLIPSPELQEWR_.3	QGKLENSKNGTAGLI	Cask	K665	Cask_K665	1.0553	Reverted-Up
O70589_K825_M1	Young	Geriatric	1.20912	1.51558e-06	1.25228e-05	Geriatric / Young	Cask	Ubiqutin	Old / Young	RF / Old	O70589	GlyGly (K)	0.0837746	0.0837746	0.822817	0.290208	20	O70589	Cask	Peripheral plasma membrane protein CASK	CSKP_MOUSE	17	5.97872	1.05979	RF	Old	basement membrane,nucleus,nuclear lamina,nucleolus,cytoplasm,cytosol,cell-cell junction,focal adhesion,membrane,basolateral plasma membrane,nuclear matrix,vesicle,synapse	protein serine/threonine kinase activity,protein binding,calmodulin binding,ATP binding,neurexin family protein binding	negative regulation of cell-matrix adhesion,protein phosphorylation,negative regulation of keratinocyte proliferation,positive regulation of transcription from RNA polymerase II promoter,negative regulation of wound healing,calcium ion import,positive regulation of calcium ion import,negative regulation of cellular response to growth factor stimulus	O70589	O70589_K825_M1	_K[GlyGly (K)]IHEQGLIAILDVEPQALK_.4;_K[GlyGly (K)]IHEQGLIAILDVEPQALK_.3	TKLETIRKIHEQGLI	Cask	K825	Cask_K825	-1.12535	others
O70628_K84_M1	Young	Geriatric	0.425045	0.0597394	0.0383641	Geriatric / Young	Pde9a	Ubiqutin	Old / Young	RF / Old	O70628	GlyGly (K)	0.566391	0.566391	0.000593594	0.00117808	20	O70628	Pde9a	High affinity cGMP-specific 3',5'-cyclic phosphodiesterase 9A	PDE9A_MOUSE	2	48.0815	1.48081	RF	Old	endoplasmic reticulum,Golgi apparatus,cytosol,ruffle membrane,sarcolemma,perikaryon,perinuclear region of cytoplasm	metal ion binding,3',5'-cyclic-GMP phosphodiesterase activity	positive regulation of cardiac muscle hypertrophy,cGMP-mediated signaling,cGMP metabolic process,cGMP catabolic process	O70628	O70628_K84_M1	_VRPVAVK[GlyGly (K)]QVSER_.3;_VRPVAVK[GlyGly (K)]QVSER_.4	KVRPVAVKQVSEREE	Pde9a	K84	Pde9a_K84	0.141346	Consistent
O88342_K104_M1	Young	Geriatric	2.51238	9.94406e-09	3.89178e-07	Geriatric / Young	Wdr1	Ubiqutin	Old / Young	RF / Old	O88342	GlyGly (K)	0.423878	0.423878	0.109064	0.0616078	20	O88342	Wdr1	WD repeat-containing protein 1	WDR1_MOUSE	37	34.1529	1.34153	RF	Old	podosome,cytosol,cell-cell junction,actin cytoskeleton,cortical actin cytoskeleton,actomyosin, actin portion,cell projection,myelin sheath,extracellular exosome,actin filament	actin binding,actin filament binding	neutrophil mediated immunity,sensory perception of sound,regulation of cell shape,actin cytoskeleton organization,actin filament fragmentation,platelet formation,regulation of actin filament depolymerization,positive regulation of actin filament depolymerization,cortical cytoskeleton organization,establishment of planar polarity of follicular epithelium,apical junction assembly,maintenance of epi…	O88342	O88342_K104_M1	_YEYQPFAGK[GlyGly (K)]IK_.3	EYQPFAGKIKDIAWT	Wdr1	K104	Wdr1_K104	-2.08851	others
O88342_K106_M1	Young	Geriatric	2.15047	0.000139146	0.000363396	Geriatric / Young	Wdr1	Ubiqutin	Old / Young	RF / Old	O88342	GlyGly (K)	1.42241	1.42241	0.0112124	0.0111392	20	O88342	Wdr1	WD repeat-containing protein 1	WDR1_MOUSE	37	168.033	2.68033	RF	Old	podosome,cytosol,cell-cell junction,actin cytoskeleton,cortical actin cytoskeleton,actomyosin, actin portion,cell projection,myelin sheath,extracellular exosome,actin filament	actin binding,actin filament binding	neutrophil mediated immunity,sensory perception of sound,regulation of cell shape,actin cytoskeleton organization,actin filament fragmentation,platelet formation,regulation of actin filament depolymerization,positive regulation of actin filament depolymerization,cortical cytoskeleton organization,establishment of planar polarity of follicular epithelium,apical junction assembly,maintenance of epi…	O88342	O88342_K106_M1	_IK[GlyGly (K)]DIAWTEDSK_.3	QPFAGKIKDIAWTED	Wdr1	K106	Wdr1_K106	-0.728058	Consistent
O88342_K115_M1	Young	Geriatric	1.96321	1.02128e-08	3.96839e-07	Geriatric / Young	Wdr1	Ubiqutin	Old / Young	RF / Old	O88342	GlyGly (K)	0.898943	0.898943	0.00834586	0.00899267	20	O88342	Wdr1	WD repeat-containing protein 1	WDR1_MOUSE	37	86.4699	1.8647	RF	Old	podosome,cytosol,cell-cell junction,actin cytoskeleton,cortical actin cytoskeleton,actomyosin, actin portion,cell projection,myelin sheath,extracellular exosome,actin filament	actin binding,actin filament binding	neutrophil mediated immunity,sensory perception of sound,regulation of cell shape,actin cytoskeleton organization,actin filament fragmentation,platelet formation,regulation of actin filament depolymerization,positive regulation of actin filament depolymerization,cortical cytoskeleton organization,establishment of planar polarity of follicular epithelium,apical junction assembly,maintenance of epi…	O88342	O88342_K115_M1	_DIAWTEDSK[GlyGly (K)]R_.3	IAWTEDSKRIAVVGE	Wdr1	K115	Wdr1_K115	-1.06427	Consistent
O88342_K223_M1	Young	Geriatric	2.52107	4.68182e-06	2.81116e-05	Geriatric / Young	Wdr1	Ubiqutin	Old / Young	RF / Old	O88342	GlyGly (K)	0.257924	0.257924	0.250687	0.117271	20	O88342	Wdr1	WD repeat-containing protein 1	WDR1_MOUSE	37	19.5757	1.19576	RF	Old	podosome,cytosol,cell-cell junction,actin cytoskeleton,cortical actin cytoskeleton,actomyosin, actin portion,cell projection,myelin sheath,extracellular exosome,actin filament	actin binding,actin filament binding	neutrophil mediated immunity,sensory perception of sound,regulation of cell shape,actin cytoskeleton organization,actin filament fragmentation,platelet formation,regulation of actin filament depolymerization,positive regulation of actin filament depolymerization,cortical cytoskeleton organization,establishment of planar polarity of follicular epithelium,apical junction assembly,maintenance of epi…	O88342	O88342_K223_M1	_TGEK[GlyGly (K)]VC[Carbamidomethyl (C)]ALGESK_.3	YDGKTGEKVCALGES	Wdr1	K223	Wdr1_K223	-2.26315	others
O88342_K480_M1	Young	Geriatric	2.8354	2.90884e-07	3.7587e-06	Geriatric / Young	Wdr1	Ubiqutin	Old / Young	RF / Old	O88342	GlyGly (K)	0.614149	0.614149	0.0866501	0.0513467	20	O88342	Wdr1	WD repeat-containing protein 1	WDR1_MOUSE	37	53.0654	1.53065	RF	Old	podosome,cytosol,cell-cell junction,actin cytoskeleton,cortical actin cytoskeleton,actomyosin, actin portion,cell projection,myelin sheath,extracellular exosome,actin filament	actin binding,actin filament binding	neutrophil mediated immunity,sensory perception of sound,regulation of cell shape,actin cytoskeleton organization,actin filament fragmentation,platelet formation,regulation of actin filament depolymerization,positive regulation of actin filament depolymerization,cortical cytoskeleton organization,establishment of planar polarity of follicular epithelium,apical junction assembly,maintenance of epi…	O88342	O88342_K480_M1	_VYSILASTLK[GlyGly (K)]DEGK_.3	SILASTLKDEGKLLE	Wdr1	K480	Wdr1_K480	-2.22125	others
O88343_K137_M1	Young	Geriatric	0.0955412	0.248659	0.116192	Geriatric / Young	Slc4a4	Ubiqutin	Old / Young	RF / Old	O88343	GlyGly (K)	0.441339	0.441339	4.88104e-05	0.000163291	20	O88343	Slc4a4	Electrogenic sodium bicarbonate cotransporter 1	S4A4_MOUSE	39	35.7864	1.35786	RF	Old	integral component of plasma membrane,basolateral plasma membrane,extracellular exosome	inorganic anion exchanger activity,protein binding,sodium:bicarbonate symporter activity	sodium ion transport,regulation of pH,inorganic anion transport,bicarbonate transport,sodium ion transmembrane transport,regulation of intracellular pH,anion transmembrane transport	O88343	O88343_K137_M1	_FEEK[GlyGly (K)]VEQGGER_.3	RWIKFEEKVEQGGER	Slc4a4	K137	Slc4a4_K137	0.345798	others
O88343_K203_M1	Young	Geriatric	-0.505964	0.000379275	0.000776828	Geriatric / Young	Slc4a4	Ubiqutin	Old / Young	RF / Old	O88343	GlyGly (K)	-0.00653589	0.00653589	0.947624	0.320334	20	O88343	Slc4a4	Electrogenic sodium bicarbonate cotransporter 1	S4A4_MOUSE	39	-0.452009	0.99548	RF	Old	integral component of plasma membrane,basolateral plasma membrane,extracellular exosome	inorganic anion exchanger activity,protein binding,sodium:bicarbonate symporter activity	sodium ion transport,regulation of pH,inorganic anion transport,bicarbonate transport,sodium ion transmembrane transport,regulation of intracellular pH,anion transmembrane transport	O88343	O88343_K203_M1	_DK[GlyGly (K)]VTYTLLR_.2;_DK[GlyGly (K)]VTYTLLR_.3	LKPDLKDKVTYTLLR	Slc4a4	K203	Slc4a4_K203	0.499428	others
O88343_K335_M1	Young	Geriatric	-0.802078	0.19569	0.0961917	Geriatric / Young	Slc4a4	Ubiqutin	Old / Young	RF / Old	O88343	GlyGly (K)	1.52706	1.52706	0.00224523	0.00335617	20	O88343	Slc4a4	Electrogenic sodium bicarbonate cotransporter 1	S4A4_MOUSE	39	188.198	2.88198	RF	Old	integral component of plasma membrane,basolateral plasma membrane,extracellular exosome	inorganic anion exchanger activity,protein binding,sodium:bicarbonate symporter activity	sodium ion transport,regulation of pH,inorganic anion transport,bicarbonate transport,sodium ion transmembrane transport,regulation of intracellular pH,anion transmembrane transport	O88343	O88343_K335_M1	_AK[GlyGly (K)]SYHEIGR_.3	LGPKGKAKSYHEIGR	Slc4a4	K335	Slc4a4_K335	2.32914	Reverted-Up
O88343_K67_M1	Young	Geriatric	-0.254409	0.241133	0.113367	Geriatric / Young	Slc4a4	Ubiqutin	Old / Young	RF / Old	O88343	GlyGly (K)	0.495927	0.495927	0.0290934	0.0226476	20	O88343	Slc4a4	Electrogenic sodium bicarbonate cotransporter 1	S4A4_MOUSE	39	41.0226	1.41023	RF	Old	integral component of plasma membrane,basolateral plasma membrane,extracellular exosome	inorganic anion exchanger activity,protein binding,sodium:bicarbonate symporter activity	sodium ion transport,regulation of pH,inorganic anion transport,bicarbonate transport,sodium ion transmembrane transport,regulation of intracellular pH,anion transmembrane transport	O88343	O88343_K67_M1	_ISENYSDK[GlyGly (K)]SDVENADESSSSILK_.3	ISENYSDKSDVENAD	Slc4a4	K67	Slc4a4_K67	0.750336	Reverted-Up
O88343_K82_M1	Young	Geriatric	-0.0717933	0.0464788	0.0315701	Geriatric / Young	Slc4a4	Ubiqutin	Old / Young	RF / Old	O88343	GlyGly (K)	-2.94734	2.94734	0.00918397	0.00963478	20	O88343	Slc4a4	Electrogenic sodium bicarbonate cotransporter 1	S4A4_MOUSE	39	-87.0353	0.129647	RF	Old	integral component of plasma membrane,basolateral plasma membrane,extracellular exosome	inorganic anion exchanger activity,protein binding,sodium:bicarbonate symporter activity	sodium ion transport,regulation of pH,inorganic anion transport,bicarbonate transport,sodium ion transmembrane transport,regulation of intracellular pH,anion transmembrane transport	O88343	O88343_K82_M1	_SDVENADESSSSILK[GlyGly (K)]PLISPAAER_.3	ESSSSILKPLISPAA	Slc4a4	K82	Slc4a4_K82	-2.87555	Consistent
O88351_K555_M1	Young	Geriatric	1.21205	0.0821359	0.0490202	Geriatric / Young	Ikbkb	Ubiqutin	Old / Young	RF / Old	O88351	GlyGly (K)	0.0108757	0.0108757	0.973548	0.326633	20	O88351	Ikbkb	Inhibitor of nuclear factor kappa-B kinase subunit beta	IKKB_MOUSE	1	0.756691	1.00757	RF	Old	nucleus,cytoplasm,cytosol,IkappaB kinase complex,cytoplasmic side of plasma membrane,CD40 receptor complex,membrane raft	protein kinase activity,protein serine/threonine kinase activity,receptor signaling protein serine/threonine kinase activity,protein binding,ATP binding,IkappaB kinase activity,protein kinase binding,protein homodimerization activity,protein heterodimerization activity,scaffold protein binding	B cell homeostasis,protein phosphorylation,inflammatory response,I-kappaB kinase/NF-kappaB signaling,I-kappaB phosphorylation,anatomical structure morphogenesis,positive regulation of sodium ion transport,peptidyl-serine phosphorylation,signal transduction by protein phosphorylation,cortical actin cytoskeleton organization,tumor necrosis factor-mediated signaling pathway,negative regulation of my…	O88351	O88351_K555_M1	_K[GlyGly (K)]QGGTLDDLEEQAR_.3	QRSPMGRKQGGTLDD	Ikbkb	K555	Ikbkb_K555	-1.20117	others
O88384_K13_M1	Young	Geriatric	0.111813	0.564021	0.218756	Geriatric / Young	Vti1b	Ubiqutin	Old / Young	RF / Old	O88384	GlyGly (K)	-0.534411	0.534411	0.00014659	0.000379462	20	O88384	Vti1b	Vesicle transport through interaction with t-SNAREs homolog 1B	VTI1B_MOUSE	4	-30.956	0.69044	RF	Old	lysosomal membrane,endoplasmic reticulum membrane,Golgi apparatus,cytosol,ER to Golgi transport vesicle membrane,integral component of membrane,SNARE complex,early endosome membrane,late endosome membrane,vesicle,intracellular membrane-bounded organelle,perinuclear region of cytoplasm,recycling endosome,recycling endosome membrane	SNARE binding,SNAP receptor activity,protein binding,chloride channel inhibitor activity	protein targeting to vacuole,ER to Golgi vesicle-mediated transport,intra-Golgi vesicle-mediated transport,Golgi to vacuole transport,retrograde transport, endosome to Golgi,vesicle fusion with Golgi apparatus,regulation of molecular function,regulation of protein localization to plasma membrane	O88384	O88384_K13_M1	_[Acetyl (Protein N-term)]AASAASSEHFEK[GlyGly (K)]LHEIFR_.4;_[Acetyl (Protein N-term)]AASAASSEHFEK[GlyGly (K)]LHEIFR_.3	ASSEHFEKLHEIFRG	Vti1b	K13	Vti1b_K13	-0.646225	Reverted-Down
O88384_K190_M1	Young	Geriatric	1.01535	1.79456e-06	1.40728e-05	Geriatric / Young	Vti1b	Ubiqutin	Old / Young	RF / Old	O88384	GlyGly (K)	0.375642	0.375642	1.07839e-09	5.26173e-08	20	O88384	Vti1b	Vesicle transport through interaction with t-SNAREs homolog 1B	VTI1B_MOUSE	4	29.7416	1.29742	RF	Old	lysosomal membrane,endoplasmic reticulum membrane,Golgi apparatus,cytosol,ER to Golgi transport vesicle membrane,integral component of membrane,SNARE complex,early endosome membrane,late endosome membrane,vesicle,intracellular membrane-bounded organelle,perinuclear region of cytoplasm,recycling endosome,recycling endosome membrane	SNARE binding,SNAP receptor activity,protein binding,chloride channel inhibitor activity	protein targeting to vacuole,ER to Golgi vesicle-mediated transport,intra-Golgi vesicle-mediated transport,Golgi to vacuole transport,retrograde transport, endosome to Golgi,vesicle fusion with Golgi apparatus,regulation of molecular function,regulation of protein localization to plasma membrane	O88384	O88384_K190_M1	_LVNTNENLSK[GlyGly (K)]SR_.3	NTNENLSKSRKILRS	Vti1b	K190	Vti1b_K190	-0.639712	Consistent
O88444_K493_M1	Young	Geriatric	-0.881191	6.51928e-05	0.000207155	Geriatric / Young	Adcy1	Ubiqutin	Old / Young	RF / Old	O88444	GlyGly (K)	0.560168	0.560168	0.126199	0.0686622	20	O88444	Adcy1	Adenylate cyclase type 1	ADCY1_MOUSE	7	47.4441	1.47444	RF	Old	nucleus,cytoplasm,plasma membrane,integral component of plasma membrane,guanylate cyclase complex, soluble,membrane raft,extracellular exosome	adenylate cyclase activity,guanylate cyclase activity,calmodulin binding,ATP binding,calcium- and calmodulin-responsive adenylate cyclase activity,metal ion binding	cAMP biosynthetic process,cGMP biosynthetic process,signal transduction,adenylate cyclase-activating G-protein coupled receptor signaling pathway,activation of adenylate cyclase activity,axonogenesis,long-term memory,circadian rhythm,response to lithium ion,cAMP-mediated signaling,response to drug,regulation of circadian rhythm,cellular response to calcium ion,cellular response to forskolin	O88444	O88444_K493_M1	_IFPGLILSDIK[GlyGly (K)]PAK_.3	GLILSDIKPAKRMKF	Adcy1	K493	Adcy1_K493	1.44136	others
O88487_K229_M1	Young	Geriatric	1.34918	0.00376308	0.00455725	Geriatric / Young	Dync1i2	Ubiqutin	Old / Young	RF / Old	O88487	GlyGly (K)	0.297951	0.297951	0.119982	0.0662128	20	O88487	Dync1i2	Cytoplasmic dynein 1 intermediate chain 2	DC1I2_MOUSE	9	22.9397	1.2294	RF	Old	cytoplasm,cytoplasmic dynein complex,microtubule,vesicle	protein binding,dynein light chain binding,dynein heavy chain binding,ATP-dependent microtubule motor activity, plus-end-directed	transport along microtubule,positive regulation of ATP-dependent microtubule motor activity, plus-end-directed	O88487	O88487_K229_M1	_DLEDK[GlyGly (K)]EGEIQAGAK_.3	SGRDLEDKEGEIQAG	Dync1i2	K229	Dync1i2_K229	-1.05123	others
O88502_K264_M1	Young	Geriatric	0.7892	2.49884e-06	1.78395e-05	Geriatric / Young	Pde8a	Ubiqutin	Old / Young	RF / Old	O88502	GlyGly (K)	-0.0310295	0.0310295	0.892262	0.307228	20	O88502	Pde8a	High affinity cAMP-specific and IBMX-insensitive 3',5'-cyclic phosphodiesterase 8A	PDE8A_MOUSE	6	-2.12784	0.978722	RF	Old	extracellular exosome	3',5'-cyclic-AMP phosphodiesterase activity,kinase binding,metal ion binding	positive regulation of protein phosphorylation,cAMP catabolic process,signal transduction,negative regulation of cell death,positive regulation of ERK1 and ERK2 cascade,cellular response to epidermal growth factor stimulus,negative regulation of hydrogen peroxide-induced cell death	O88502	O88502_K264_M1	_ELAQVPINEK[GlyGly (K)]K_.3	AQVPINEKKGDLLDA	Pde8a	K264	Pde8a_K264	-0.820229	others
O88502_K311_M1	Young	Geriatric	0.957572	0.000223131	0.000516469	Geriatric / Young	Pde8a	Ubiqutin	Old / Young	RF / Old	O88502	GlyGly (K)	0.775061	0.775061	0.0447823	0.0314266	20	O88502	Pde8a	High affinity cAMP-specific and IBMX-insensitive 3',5'-cyclic phosphodiesterase 8A	PDE8A_MOUSE	6	71.1263	1.71126	RF	Old	extracellular exosome	3',5'-cyclic-AMP phosphodiesterase activity,kinase binding,metal ion binding	positive regulation of protein phosphorylation,cAMP catabolic process,signal transduction,negative regulation of cell death,positive regulation of ERK1 and ERK2 cascade,cellular response to epidermal growth factor stimulus,negative regulation of hydrogen peroxide-induced cell death	O88502	O88502_K311_M1	_IIPVIGQGGK[GlyGly (K)]IR_.3	PVIGQGGKIRHYVSI	Pde8a	K311	Pde8a_K311	-0.18251	Consistent
O88531_K174_M1	Young	Geriatric	1.71971	0.029466	0.0221524	Geriatric / Young	Ppt1	Ubiqutin	Old / Young	RF / Old	O88531	GlyGly (K)	0.310032	0.310032	0.178879	0.0898042	20	O88531	Ppt1	Palmitoyl-protein thioesterase 1	PPT1_MOUSE	8	23.9735	1.23973	RF	Old	extracellular region,extracellular space,nucleus,lysosome,Golgi apparatus,cytosol,synaptic vesicle,membrane,axon,dendrite,neuronal cell body,membrane raft,extracellular exosome	protein binding,palmitoyl-(protein) hydrolase activity,palmitoyl-CoA hydrolase activity	protein depalmitoylation,receptor-mediated endocytosis,pinocytosis,lysosome organization,lysosomal lumen acidification,neurotransmitter secretion,nervous system development,brain development,visual perception,grooming behavior,associative learning,adult locomotory behavior,protein transport,lipid catabolic process,negative regulation of cell growth,membrane raft organization,regulation of phospho…	O88531	O88531_K174_M1	_SLNAGAYSK[GlyGly (K)]LVQER_.3	LNAGAYSKLVQERLV	Ppt1	K174	Ppt1_K174	-1.40968	others
O88533_K380_M1	Young	Geriatric	1.66992	1.92942e-05	8.13994e-05	Geriatric / Young	Ddc	Ubiqutin	Old / Young	RF / Old	O88533	GlyGly (K)	-0.176314	0.176314	0.380974	0.16252	20	O88533	Ddc	Aromatic-L-amino-acid decarboxylase	DDC_MOUSE	11	-11.5039	0.884961	RF	Old	cytoplasm,synaptic vesicle,axon,neuronal cell body,extracellular exosome	aromatic-L-amino-acid decarboxylase activity,amino acid binding,enzyme binding,protein domain specific binding,pyridoxal phosphate binding,L-dopa decarboxylase activity	cellular amino acid metabolic process,circadian rhythm,response to toxic substance,multicellular organism aging,aminergic neurotransmitter loading into synaptic vesicle,isoquinoline alkaloid metabolic process,cellular response to drug,dopamine biosynthetic process,serotonin biosynthetic process,response to pyrethroid,phytoalexin metabolic process,cellular response to alkaloid,cellular response to…	O88533	O88533_K380_M1	_K[GlyGly (K)]HVELSHEFESLVR_.4	GLQAYIRKHVELSHE	Ddc	K380	Ddc_K380	-1.84624	others
O88533_K432_M1	Young	Geriatric	1.16118	0.0091198	0.00896814	Geriatric / Young	Ddc	Ubiqutin	Old / Young	RF / Old	O88533	GlyGly (K)	-0.0828923	0.0828923	0.775436	0.279064	20	O88533	Ddc	Aromatic-L-amino-acid decarboxylase	DDC_MOUSE	11	-5.58371	0.944163	RF	Old	cytoplasm,synaptic vesicle,axon,neuronal cell body,extracellular exosome	aromatic-L-amino-acid decarboxylase activity,amino acid binding,enzyme binding,protein domain specific binding,pyridoxal phosphate binding,L-dopa decarboxylase activity	cellular amino acid metabolic process,circadian rhythm,response to toxic substance,multicellular organism aging,aminergic neurotransmitter loading into synaptic vesicle,isoquinoline alkaloid metabolic process,cellular response to drug,dopamine biosynthetic process,serotonin biosynthetic process,response to pyrethroid,phytoalexin metabolic process,cellular response to alkaloid,cellular response to…	O88533	O88533_K432_M1	_K[GlyGly (K)]IHLVPC[Carbamidomethyl (C)]R_.3	QRINSAKKIHLVPCR	Ddc	K432	Ddc_K432	-1.24407	others
O88543_K171_M1	Young	Geriatric	0.647171	0.00923504	0.00905078	Geriatric / Young	Cops3	Ubiqutin	Old / Young	RF / Old	O88543	GlyGly (K)	-0.631974	0.631974	0.0203379	0.0175021	20	O88543	Cops3	COP9 signalosome complex subunit 3	CSN3_MOUSE	10	-35.4707	0.645293	RF	Old	nucleus,nucleoplasm,cytosol,COP9 signalosome	protein binding	protein deneddylation,in utero embryonic development,ubiquitin-dependent protein catabolic process	O88543	O88543_K171_M1	_PALPYLDVDM[Oxidation (M)]M[Oxidation (M)]DIC[Carbamidomethyl (C)]K[GlyGly (K)]ENGAYDAK_.3;_PALPYLDVDMMDIC[Carbamidomethyl (C)]K[GlyGly (K)]ENGAYDAK_.3	VDMMDICKENGAYDA	Cops3	K171	Cops3_K171	-1.27915	Reverted-Down
O88543_K281_M1	Young	Geriatric	0.361488	0.254008	0.118158	Geriatric / Young	Cops3	Ubiqutin	Old / Young	RF / Old	O88543	GlyGly (K)	1.94955	1.94955	7.69869e-06	4.15633e-05	20	O88543	Cops3	COP9 signalosome complex subunit 3	CSN3_MOUSE	10	286.255	3.86255	RF	Old	nucleus,nucleoplasm,cytosol,COP9 signalosome	protein binding	protein deneddylation,in utero embryonic development,ubiquitin-dependent protein catabolic process	O88543	O88543_K281_M1	_NLVSK[GlyGly (K)]HSETFTR_.3	ELRNLVSKHSETFTR	Cops3	K281	Cops3_K281	1.58807	others
O88602_K308_M1	Young	Geriatric	-0.806958	0.00183303	0.00261943	Geriatric / Young	Cacng2	Ubiqutin	Old / Young	RF / Old	O88602	GlyGly (K)	-0.461645	0.461645	0.095239	0.0553829	20	O88602	Cacng2	Voltage-dependent calcium channel gamma-2 subunit	CCG2_MOUSE	4	-27.3842	0.726158	RF	Old	intracellular,voltage-gated calcium channel complex,cell junction,AMPA glutamate receptor complex,neuron projection,postsynaptic density membrane	voltage-gated calcium channel activity,channel regulator activity,ionotropic glutamate receptor binding	neuromuscular junction development,transmission of nerve impulse,regulation of membrane potential,neurological system process,membrane depolarization,membrane hyperpolarization,calcium ion transmembrane transport,neurotransmitter receptor transport, postsynaptic endosome to lysosome,regulation of postsynaptic neurotransmitter receptor activity,postsynaptic neurotransmitter receptor diffusion trap…	O88602	O88602_K308_M1	_DSK[GlyGly (K)]DSLHANTANR_.3	NCIQKDSKDSLHANT	Cacng2	K308	Cacng2_K308	0.345314	others
O88643_K391_M1	Young	Geriatric	-0.430143	0.68453	0.252824	Geriatric / Young	Pak1	Ubiqutin	Old / Young	RF / Old	O88643	GlyGly (K)	-1.63333	1.63333	3.1908e-05	0.000120873	20	O88643	Pak1	Serine/threonine-protein kinase PAK 1	PAK1_MOUSE	17	-67.7657	0.322343	RF	Old	ruffle,nucleus,cytoplasm,Golgi apparatus,cytosol,plasma membrane,cell-cell junction,focal adhesion,postsynaptic density,axon,dendrite,growth cone,ruffle membrane,protein complex,invadopodium,presynapse	protein kinase activity,protein serine/threonine kinase activity,protein binding,collagen binding,ATP binding,Rac GTPase binding	positive regulation of protein phosphorylation,protein phosphorylation,exocytosis,apoptotic process,Rho protein signal transduction,regulation of mitotic cell cycle,neuromuscular junction development,positive regulation of cell proliferation,regulation of gene expression,dendrite development,cell migration,amygdala development,actin cytoskeleton organization,positive regulation of cell migration,…	O88643	O88643_K391_M1	_DIK[GlyGly (K)]SDNILLGM[Oxidation (M)]DGSVK_.3;_DIK[GlyGly (K)]SDNILLGMDGSVK_.3	QVIHRDIKSDNILLG	Pak1	K391	Pak1_K391	-1.20319	others
O88685_K149_M1	Young	Geriatric	-0.0626497	0.0802966	0.0481868	Geriatric / Young	Psmc3	Ubiqutin	Old / Young	RF / Old	O88685	GlyGly (K)	1.45365	1.45365	3.04452e-05	0.000117159	20	O88685	Psmc3	26S protease regulatory subunit 6A	PRS6A_MOUSE	15	173.901	2.73901	RF	Old	proteasome complex,cytoplasmic mRNA processing body,nucleus,proteasome regulatory particle, base subcomplex,membrane,proteasome accessory complex,nuclear proteasome complex,cytosolic proteasome complex	ATP binding,TBP-class protein binding,proteasome-activating ATPase activity,identical protein binding	blastocyst development,ER-associated ubiquitin-dependent protein catabolic process,modulation by host of viral transcription,positive regulation of RNA polymerase II transcriptional preinitiation complex assembly,positive regulation of transcription from RNA polymerase II promoter,positive regulation of proteasomal protein catabolic process	O88685	O88685_K149_M1	_LK[GlyGly (K)]PGDLVGVNK_.3;_LK[GlyGly (K)]PGDLVGVNK_.2	LVDAEKLKPGDLVGV	Psmc3	K149	Psmc3_K149	1.5163	Reverted-Up
O88685_K176_M1	Young	Geriatric	0.594483	0.0547148	0.0358116	Geriatric / Young	Psmc3	Ubiqutin	Old / Young	RF / Old	O88685	GlyGly (K)	0.781786	0.781786	0.000309443	0.000697662	20	O88685	Psmc3	26S protease regulatory subunit 6A	PRS6A_MOUSE	15	71.9258	1.71926	RF	Old	proteasome complex,cytoplasmic mRNA processing body,nucleus,proteasome regulatory particle, base subcomplex,membrane,proteasome accessory complex,nuclear proteasome complex,cytosolic proteasome complex	ATP binding,TBP-class protein binding,proteasome-activating ATPase activity,identical protein binding	blastocyst development,ER-associated ubiquitin-dependent protein catabolic process,modulation by host of viral transcription,positive regulation of RNA polymerase II transcriptional preinitiation complex assembly,positive regulation of transcription from RNA polymerase II promoter,positive regulation of proteasomal protein catabolic process	O88685	O88685_K176_M1	_VK[GlyGly (K)]AM[Oxidation (M)]EVDERPTEQYSDIGGLDK_.4;_VK[GlyGly (K)]AMEVDERPTEQYSDIGGLDK_.4	TEYDSRVKAMEVDER	Psmc3	K176	Psmc3_K176	0.187302	Consistent
O88685_K19_M1	Young	Geriatric	0.497356	5.1336e-05	0.00017133	Geriatric / Young	Psmc3	Ubiqutin	Old / Young	RF / Old	O88685	GlyGly (K)	0.321108	0.321108	0.437887	0.179641	20	O88685	Psmc3	26S protease regulatory subunit 6A	PRS6A_MOUSE	15	24.929	1.24929	RF	Old	proteasome complex,cytoplasmic mRNA processing body,nucleus,proteasome regulatory particle, base subcomplex,membrane,proteasome accessory complex,nuclear proteasome complex,cytosolic proteasome complex	ATP binding,TBP-class protein binding,proteasome-activating ATPase activity,identical protein binding	blastocyst development,ER-associated ubiquitin-dependent protein catabolic process,modulation by host of viral transcription,positive regulation of RNA polymerase II transcriptional preinitiation complex assembly,positive regulation of transcription from RNA polymerase II promoter,positive regulation of proteasomal protein catabolic process	O88685	O88685_K19_M1	_QEK[GlyGly (K)]M[Oxidation (M)]ATVWDEAEQDGIGEEVLK_.3;_QEK[GlyGly (K)]MATVWDEAEQDGIGEEVLK_.3	SPVTRQEKMATVWDE	Psmc3	K19	Psmc3_K19	-0.176248	others
O88685_K56_M1	Young	Geriatric	0.434686	0.000532363	0.00100978	Geriatric / Young	Psmc3	Ubiqutin	Old / Young	RF / Old	O88685	GlyGly (K)	0.0128663	0.0128663	0.940439	0.318822	20	O88685	Psmc3	26S protease regulatory subunit 6A	PRS6A_MOUSE	15	0.895813	1.00896	RF	Old	proteasome complex,cytoplasmic mRNA processing body,nucleus,proteasome regulatory particle, base subcomplex,membrane,proteasome accessory complex,nuclear proteasome complex,cytosolic proteasome complex	ATP binding,TBP-class protein binding,proteasome-activating ATPase activity,identical protein binding	blastocyst development,ER-associated ubiquitin-dependent protein catabolic process,modulation by host of viral transcription,positive regulation of RNA polymerase II transcriptional preinitiation complex assembly,positive regulation of transcription from RNA polymerase II promoter,positive regulation of proteasomal protein catabolic process	O88685	O88685_K56_M1	_LLDSEIK[GlyGly (K)]IM[Oxidation (M)]K_.3;_LLDSEIK[GlyGly (K)]IMK_.3	RLLDSEIKIMKSEVL	Psmc3	K56	Psmc3_K56	-0.42182	others
O88685_K73_M1	Young	Geriatric	-0.148434	0.654137	0.244107	Geriatric / Young	Psmc3	Ubiqutin	Old / Young	RF / Old	O88685	GlyGly (K)	0.360994	0.360994	0.0130505	0.0125134	20	O88685	Psmc3	26S protease regulatory subunit 6A	PRS6A_MOUSE	15	28.431	1.28431	RF	Old	proteasome complex,cytoplasmic mRNA processing body,nucleus,proteasome regulatory particle, base subcomplex,membrane,proteasome accessory complex,nuclear proteasome complex,cytosolic proteasome complex	ATP binding,TBP-class protein binding,proteasome-activating ATPase activity,identical protein binding	blastocyst development,ER-associated ubiquitin-dependent protein catabolic process,modulation by host of viral transcription,positive regulation of RNA polymerase II transcriptional preinitiation complex assembly,positive regulation of transcription from RNA polymerase II promoter,positive regulation of proteasomal protein catabolic process	O88685	O88685_K73_M1	_VTHELQAMK[GlyGly (K)]DK_.3;_VTHELQAMK[GlyGly (K)]DK_.4	THELQAMKDKIKENS	Psmc3	K73	Psmc3_K73	0.509428	Reverted-Up
O88703_K150_M1	Young	Geriatric	0.0702168	0.963324	0.324328	Geriatric / Young	Hcn2	Ubiqutin	Old / Young	RF / Old	O88703	GlyGly (K)	0.650784	0.650784	0.0787156	0.0478898	20	O88703	Hcn2	Potassium/sodium hyperpolarization-activated cyclic nucleotide-gated channel 2	HCN2_MOUSE	26	57.0021	1.57002	RF	Old	plasma membrane,integral component of plasma membrane,HCN channel complex	intracellular cAMP activated cation channel activity,voltage-gated sodium channel activity,voltage-gated potassium channel activity,protein binding,cAMP binding,identical protein binding	regulation of ion transmembrane transport,sodium ion transmembrane transport,regulation of membrane potential,regulation of postsynaptic membrane potential,cellular response to cAMP,cellular response to cGMP,potassium ion transmembrane transport,sodium ion import across plasma membrane,potassium ion import across plasma membrane	O88703	O88703_K150_M1	_QFGALLQPGVNK[GlyGly (K)]FSLR_.3	LLQPGVNKFSLRMFG	Hcn2	K150	Hcn2_K150	0.580567	others
O88703_K160_M1	Young	Geriatric	0.230459	0.0696653	0.0432526	Geriatric / Young	Hcn2	Ubiqutin	Old / Young	RF / Old	O88703	GlyGly (K)	0.121071	0.121071	0.291926	0.13221	20	O88703	Hcn2	Potassium/sodium hyperpolarization-activated cyclic nucleotide-gated channel 2	HCN2_MOUSE	26	8.75417	1.08754	RF	Old	plasma membrane,integral component of plasma membrane,HCN channel complex	intracellular cAMP activated cation channel activity,voltage-gated sodium channel activity,voltage-gated potassium channel activity,protein binding,cAMP binding,identical protein binding	regulation of ion transmembrane transport,sodium ion transmembrane transport,regulation of membrane potential,regulation of postsynaptic membrane potential,cellular response to cAMP,cellular response to cGMP,potassium ion transmembrane transport,sodium ion import across plasma membrane,potassium ion import across plasma membrane	O88703	O88703_K160_M1	_MFGSQK[GlyGly (K)]AVER_.3;_M[Oxidation (M)]FGSQK[GlyGly (K)]AVER_.3;_M[Oxidation (M)]FGSQK[GlyGly (K)]AVER_.2	LRMFGSQKAVEREQE	Hcn2	K160	Hcn2_K160	-0.109389	others
O88703_K170_M1	Young	Geriatric	1.4668	3.34458e-07	4.08866e-06	Geriatric / Young	Hcn2	Ubiqutin	Old / Young	RF / Old	O88703	GlyGly (K)	1.26535	1.26535	0.000966378	0.00171168	20	O88703	Hcn2	Potassium/sodium hyperpolarization-activated cyclic nucleotide-gated channel 2	HCN2_MOUSE	26	140.386	2.40386	RF	Old	plasma membrane,integral component of plasma membrane,HCN channel complex	intracellular cAMP activated cation channel activity,voltage-gated sodium channel activity,voltage-gated potassium channel activity,protein binding,cAMP binding,identical protein binding	regulation of ion transmembrane transport,sodium ion transmembrane transport,regulation of membrane potential,regulation of postsynaptic membrane potential,cellular response to cAMP,cellular response to cGMP,potassium ion transmembrane transport,sodium ion import across plasma membrane,potassium ion import across plasma membrane	O88703	O88703_K170_M1	_VK[GlyGly (K)]SAGAWIIHPYSDFR_.4;_VK[GlyGly (K)]SAGAWIIHPYSDFR_.3	EREQERVKSAGAWII	Hcn2	K170	Hcn2_K170	-0.201448	Consistent
O88703_K291_M1	Young	Geriatric	1.8787	1.30245e-06	1.10681e-05	Geriatric / Young	Hcn2	Ubiqutin	Old / Young	RF / Old	O88703	GlyGly (K)	0.621809	0.621809	0.0193008	0.016845	20	O88703	Hcn2	Potassium/sodium hyperpolarization-activated cyclic nucleotide-gated channel 2	HCN2_MOUSE	26	53.8804	1.5388	RF	Old	plasma membrane,integral component of plasma membrane,HCN channel complex	intracellular cAMP activated cation channel activity,voltage-gated sodium channel activity,voltage-gated potassium channel activity,protein binding,cAMP binding,identical protein binding	regulation of ion transmembrane transport,sodium ion transmembrane transport,regulation of membrane potential,regulation of postsynaptic membrane potential,cellular response to cAMP,cellular response to cGMP,potassium ion transmembrane transport,sodium ion import across plasma membrane,potassium ion import across plasma membrane	O88703	O88703_K291_M1	_GIDSEVYK[GlyGly (K)]TAR_.3	GIDSEVYKTARALRI	Hcn2	K291	Hcn2_K291	-1.25689	Consistent
O88703_K454_M1	Young	Geriatric	0.725692	0.00716078	0.00744546	Geriatric / Young	Hcn2	Ubiqutin	Old / Young	RF / Old	O88703	GlyGly (K)	0.227125	0.227125	0.357932	0.155031	20	O88703	Hcn2	Potassium/sodium hyperpolarization-activated cyclic nucleotide-gated channel 2	HCN2_MOUSE	26	17.05	1.1705	RF	Old	plasma membrane,integral component of plasma membrane,HCN channel complex	intracellular cAMP activated cation channel activity,voltage-gated sodium channel activity,voltage-gated potassium channel activity,protein binding,cAMP binding,identical protein binding	regulation of ion transmembrane transport,sodium ion transmembrane transport,regulation of membrane potential,regulation of postsynaptic membrane potential,cellular response to cAMP,cellular response to cGMP,potassium ion transmembrane transport,sodium ion import across plasma membrane,potassium ion import across plasma membrane	O88703	O88703_K454_M1	_YK[GlyGly (K)]QVEQYMSFHK_.4	RQYQEKYKQVEQYMS	Hcn2	K454	Hcn2_K454	-0.498567	others
O88703_K464_M1	Young	Geriatric	1.08683	0.000189415	0.000457799	Geriatric / Young	Hcn2	Ubiqutin	Old / Young	RF / Old	O88703	GlyGly (K)	0.990133	0.990133	7.80972e-05	0.000234564	20	O88703	Hcn2	Potassium/sodium hyperpolarization-activated cyclic nucleotide-gated channel 2	HCN2_MOUSE	26	98.6368	1.98637	RF	Old	plasma membrane,integral component of plasma membrane,HCN channel complex	intracellular cAMP activated cation channel activity,voltage-gated sodium channel activity,voltage-gated potassium channel activity,protein binding,cAMP binding,identical protein binding	regulation of ion transmembrane transport,sodium ion transmembrane transport,regulation of membrane potential,regulation of postsynaptic membrane potential,cellular response to cAMP,cellular response to cGMP,potassium ion transmembrane transport,sodium ion import across plasma membrane,potassium ion import across plasma membrane	O88703	O88703_K464_M1	_QVEQYM[Oxidation (M)]SFHK[GlyGly (K)]LPADFR_.4;_QVEQYMSFHK[GlyGly (K)]LPADFR_.4;_QVEQYMSFHK[GlyGly (K)]LPADFR_.3	EQYMSFHKLPADFRQ	Hcn2	K464	Hcn2_K464	-0.0966949	Consistent
O88703_K472_M1	Young	Geriatric	3.30668	8.22405e-05	0.000245953	Geriatric / Young	Hcn2	Ubiqutin	Old / Young	RF / Old	O88703	GlyGly (K)	0.883553	0.883553	4.36683e-05	0.000149324	20	O88703	Hcn2	Potassium/sodium hyperpolarization-activated cyclic nucleotide-gated channel 2	HCN2_MOUSE	26	84.4913	1.84491	RF	Old	plasma membrane,integral component of plasma membrane,HCN channel complex	intracellular cAMP activated cation channel activity,voltage-gated sodium channel activity,voltage-gated potassium channel activity,protein binding,cAMP binding,identical protein binding	regulation of ion transmembrane transport,sodium ion transmembrane transport,regulation of membrane potential,regulation of postsynaptic membrane potential,cellular response to cAMP,cellular response to cGMP,potassium ion transmembrane transport,sodium ion import across plasma membrane,potassium ion import across plasma membrane	O88703	O88703_K472_M1	_QK[GlyGly (K)]IHDYYEHR_.3;_QK[GlyGly (K)]IHDYYEHR_.4	LPADFRQKIHDYYEH	Hcn2	K472	Hcn2_K472	-2.42313	Consistent
O88703_K484_M1	Young	Geriatric	1.69466	1.38401e-07	2.26097e-06	Geriatric / Young	Hcn2	Ubiqutin	Old / Young	RF / Old	O88703	GlyGly (K)	1.26576	1.26576	0.0555131	0.0368189	20	O88703	Hcn2	Potassium/sodium hyperpolarization-activated cyclic nucleotide-gated channel 2	HCN2_MOUSE	26	140.454	2.40454	RF	Old	plasma membrane,integral component of plasma membrane,HCN channel complex	intracellular cAMP activated cation channel activity,voltage-gated sodium channel activity,voltage-gated potassium channel activity,protein binding,cAMP binding,identical protein binding	regulation of ion transmembrane transport,sodium ion transmembrane transport,regulation of membrane potential,regulation of postsynaptic membrane potential,cellular response to cAMP,cellular response to cGMP,potassium ion transmembrane transport,sodium ion import across plasma membrane,potassium ion import across plasma membrane	O88703	O88703_K484_M1	_YQGK[GlyGly (K)]M[Oxidation (M)]FDEDSILGELNGPLR_.3	YEHRYQGKMFDEDSI	Hcn2	K484	Hcn2_K484	-0.428904	Consistent
O88703_K534_M1	Young	Geriatric	2.07023	0.00228429	0.00310431	Geriatric / Young	Hcn2	Ubiqutin	Old / Young	RF / Old	O88703	GlyGly (K)	-0.827679	0.827679	0.151262	0.0787684	20	O88703	Hcn2	Potassium/sodium hyperpolarization-activated cyclic nucleotide-gated channel 2	HCN2_MOUSE	26	-43.6565	0.563435	RF	Old	plasma membrane,integral component of plasma membrane,HCN channel complex	intracellular cAMP activated cation channel activity,voltage-gated sodium channel activity,voltage-gated potassium channel activity,protein binding,cAMP binding,identical protein binding	regulation of ion transmembrane transport,sodium ion transmembrane transport,regulation of membrane potential,regulation of postsynaptic membrane potential,cellular response to cAMP,cellular response to cGMP,potassium ion transmembrane transport,sodium ion import across plasma membrane,potassium ion import across plasma membrane	O88703	O88703_K534_M1	_LK[GlyGly (K)]FEVFQPGDYIIR_.3	TAMLTKLKFEVFQPG	Hcn2	K534	Hcn2_K534	-2.89791	others
O88704_K586_M1	Young	Geriatric	-0.820192	0.00413966	0.00489986	Geriatric / Young	Hcn1	Ubiqutin	Old / Young	RF / Old	O88704	GlyGly (K)	0.417482	0.417482	0.21654	0.104375	20	O88704	Hcn1	Potassium/sodium hyperpolarization-activated cyclic nucleotide-gated channel 1	HCN1_MOUSE	10	33.5595	1.33559	RF	Old	plasma membrane,integral component of plasma membrane,axon,dendrite,HCN channel complex	intracellular cAMP activated cation channel activity,voltage-gated sodium channel activity,voltage-gated potassium channel activity,protein binding,voltage-gated cation channel activity,cAMP binding,identical protein binding	regulation of ion transmembrane transport,sodium ion transmembrane transport,regulation of membrane potential,apical protein localization,retinal cone cell development,protein homotetramerization,regulation of postsynaptic membrane potential,cellular response to cAMP,potassium ion transmembrane transport	O88704	O88704_K586_M1	_K[GlyGly (K)]NSILLQK_.3;_K[GlyGly (K)]NSILLQK_.2	RLDRIGKKNSILLQK	Hcn1	K586	Hcn1_K586	1.23767	others
O88704_K593_M1	Young	Geriatric	-0.673673	8.0583e-05	0.000242784	Geriatric / Young	Hcn1	Ubiqutin	Old / Young	RF / Old	O88704	GlyGly (K)	-0.149027	0.149027	0.763457	0.27577	20	O88704	Hcn1	Potassium/sodium hyperpolarization-activated cyclic nucleotide-gated channel 1	HCN1_MOUSE	10	-9.81416	0.901858	RF	Old	plasma membrane,integral component of plasma membrane,axon,dendrite,HCN channel complex	intracellular cAMP activated cation channel activity,voltage-gated sodium channel activity,voltage-gated potassium channel activity,protein binding,voltage-gated cation channel activity,cAMP binding,identical protein binding	regulation of ion transmembrane transport,sodium ion transmembrane transport,regulation of membrane potential,apical protein localization,retinal cone cell development,protein homotetramerization,regulation of postsynaptic membrane potential,cellular response to cAMP,potassium ion transmembrane transport	O88704	O88704_K593_M1	_NSILLQK[GlyGly (K)]FQK_.2	KNSILLQKFQKDLNT	Hcn1	K593	Hcn1_K593	0.524646	others
O88738_K2293_M1	Young	Geriatric	-0.177966	0.0697544	0.0432752	Geriatric / Young	Birc6	Ubiqutin	Old / Young	RF / Old	O88738	GlyGly (K)	-0.619156	0.619156	1.12345e-05	5.5656e-05	20	O88738	Birc6	Baculoviral IAP repeat-containing protein 6	BIRC6_MOUSE	22	-34.8948	0.651052	RF	Old	spindle pole,cytoplasm,endosome,Golgi apparatus,trans-Golgi network,microtubule organizing center,membrane,midbody,intracellular membrane-bounded organelle	ubiquitin-protein transferase activity,cysteine-type endopeptidase inhibitor activity,protein binding,ubiquitin conjugating enzyme activity	placenta development,apoptotic process,cell cycle,positive regulation of cell proliferation,regulation of signal transduction,negative regulation of endopeptidase activity,protein ubiquitination,regulation of cytokinesis,regulation of cell proliferation,negative regulation of apoptotic process,cell division,labyrinthine layer development,spongiotrophoblast layer development,negative regulation of…	O88738	O88738_K2293_M1	_GSSYK[GlyGly (K)]LLVEQAK_.3	SNKGSSYKLLVEQAK	Birc6	K2293	Birc6_K2293	-0.44119	Consistent
O88741_K207_M1	Young	Geriatric	1.00711	4.56529e-05	0.000157384	Geriatric / Young	Gdap1	Ubiqutin	Old / Young	RF / Old	O88741	GlyGly (K)	0.62228	0.62228	0.191839	0.0948935	20	O88741	Gdap1	Ganglioside-induced differentiation-associated protein 1	GDAP1_MOUSE	11	53.9306	1.53931	RF	Old	nucleus,cytoplasm,mitochondrion,cytosol,membrane,integral component of mitochondrial outer membrane	glutathione transferase activity	mitochondrial fission,protein targeting to mitochondrion,glutathione metabolic process,mitochondrial fusion,response to retinoic acid,cellular response to vitamin D	O88741	O88741_K207_M1	_K[GlyGly (K)]ILDELEK_.2	DNVKYLKKILDELEK	Gdap1	K207	Gdap1_K207	-0.384831	others
O88746_K106_M1	Young	Geriatric	1.32696	4.36205e-07	5.07041e-06	Geriatric / Young	Tom1	Ubiqutin	Old / Young	RF / Old	O88746	GlyGly (K)	1.09374	1.09374	0.00195213	0.00300132	20	O88746	Tom1	Target of Myb protein 1	TOM1_MOUSE	7	113.426	2.13426	RF	Old	cytoplasm,endosome,early endosome,cytosol,membrane,extracellular exosome	protein binding,clathrin binding	intracellular protein transport	O88746	O88746_K106_M1	_TILPK[GlyGly (K)]NNPPTIVHDK_.4	LVRTILPKNNPPTIV	Tom1	K106	Tom1_K106	-0.233225	Consistent
O88935_K179_M1	Young	Geriatric	1.76782	0.0335187	0.0244754	Geriatric / Young	Syn1	Ubiqutin	Old / Young	RF / Old	O88935	GlyGly (K)	-0.218167	0.218167	0.567922	0.220088	20	O88935	Syn1	Synapsin-1	SYN1_MOUSE	46	-14.0343	0.859657	RF	Old	synaptonemal complex,Golgi apparatus,cytosol,postsynaptic density,cell junction,axon,dendrite,synaptic vesicle membrane,terminal bouton,myelin sheath,synapse,presynaptic active zone,anchored component of synaptic vesicle membrane	actin binding,catalytic activity,protein binding,ATP binding,protein kinase binding,protein dimerization activity,calcium-dependent protein binding	neurotransmitter secretion,regulation of short-term neuronal synaptic plasticity,synaptic vesicle clustering	O88935	O88935_K179_M1	_SLK[GlyGly (K)]PDFVLIR_.3	VKVVRSLKPDFVLIR	Syn1	K179	Syn1_K179	-1.98599	others
O88935_K238_M1	Young	Geriatric	0.663871	5.32941e-05	0.000175816	Geriatric / Young	Syn1	Ubiqutin	Old / Young	RF / Old	O88935	GlyGly (K)	0.673566	0.673566	0.0426525	0.0302896	20	O88935	Syn1	Synapsin-1	SYN1_MOUSE	46	59.5011	1.59501	RF	Old	synaptonemal complex,Golgi apparatus,cytosol,postsynaptic density,cell junction,axon,dendrite,synaptic vesicle membrane,terminal bouton,myelin sheath,synapse,presynaptic active zone,anchored component of synaptic vesicle membrane	actin binding,catalytic activity,protein binding,ATP binding,protein kinase binding,protein dimerization activity,calcium-dependent protein binding	neurotransmitter secretion,regulation of short-term neuronal synaptic plasticity,synaptic vesicle clustering	O88935	O88935_K238_M1	_K[GlyGly (K)]LGTEEFPLIDQTFYPNHK_.4;_K[GlyGly (K)]LGTEEFPLIDQTFYPNHK_.3	QMVRLHKKLGTEEFP	Syn1	K238	Syn1_K238	0.0096953	Consistent
O88935_K281_M1	Young	Geriatric	1.4185	0.00224176	0.00305719	Geriatric / Young	Syn1	Ubiqutin	Old / Young	RF / Old	O88935	GlyGly (K)	0.0954066	0.0954066	0.850232	0.297041	20	O88935	Syn1	Synapsin-1	SYN1_MOUSE	46	6.83665	1.06837	RF	Old	synaptonemal complex,Golgi apparatus,cytosol,postsynaptic density,cell junction,axon,dendrite,synaptic vesicle membrane,terminal bouton,myelin sheath,synapse,presynaptic active zone,anchored component of synaptic vesicle membrane	actin binding,catalytic activity,protein binding,ATP binding,protein kinase binding,protein dimerization activity,calcium-dependent protein binding	neurotransmitter secretion,regulation of short-term neuronal synaptic plasticity,synaptic vesicle clustering	O88935	O88935_K281_M1	_VK[GlyGly (K)]VDNQHDFQDIASVVALTK_.4	HSGMGKVKVDNQHDF	Syn1	K281	Syn1_K281	-1.32309	others
O88935_K311_M1	Young	Geriatric	-0.284239	0.463427	0.18839	Geriatric / Young	Syn1	Ubiqutin	Old / Young	RF / Old	O88935	GlyGly (K)	-0.347354	0.347354	0.023793	0.0196138	20	O88935	Syn1	Synapsin-1	SYN1_MOUSE	46	-21.3976	0.786024	RF	Old	synaptonemal complex,Golgi apparatus,cytosol,postsynaptic density,cell junction,axon,dendrite,synaptic vesicle membrane,terminal bouton,myelin sheath,synapse,presynaptic active zone,anchored component of synaptic vesicle membrane	actin binding,catalytic activity,protein binding,ATP binding,protein kinase binding,protein dimerization activity,calcium-dependent protein binding	neurotransmitter secretion,regulation of short-term neuronal synaptic plasticity,synaptic vesicle clustering	O88935	O88935_K311_M1	_TYATAEPFIDAK[GlyGly (K)]YDVR_.3	AEPFIDAKYDVRVQK	Syn1	K311	Syn1_K311	-0.0631151	others
O88958_K197_M1	Young	Geriatric	0.0256723	0.616029	0.233566	Geriatric / Young	Gnpda1	Ubiqutin	Old / Young	RF / Old	O88958	GlyGly (K)	1.17249	1.17249	0.0253673	0.0204922	20	O88958	Gnpda1	Glucosamine-6-phosphate isomerase 1	GNPI1_MOUSE	7	125.4	2.254	RF	Old	cytoplasm,extracellular exosome	glucosamine-6-phosphate deaminase activity,hydrolase activity	fructose 6-phosphate metabolic process,glucosamine metabolic process,glucosamine catabolic process,N-acetylglucosamine metabolic process,generation of precursor metabolites and energy,acrosome reaction,fructose biosynthetic process	O88958	O88958_K197_M1	_VPTM[Oxidation (M)]ALTVGVGTVM[Oxidation (M)]DAK[GlyGly (K)]EVMILITGAHK_.4;_VPTM[Oxidation (M)]ALTVGVGTVMDAK[GlyGly (K)]EVMILITGAHK_.4;_VPTMALTVGVGTVMDAK[GlyGly (K)]EVMILITGAHK_.4;_VPTM[Oxidation (M)]ALTVGVGTVM[Oxidation (M)]DAK[GlyGly (K)]EVM[Oxidation (M)]ILITGAHK_.4;_VPTM[Oxidation (M)]ALTVGVGTVMDAK[GlyGly (K)]EVM[Oxidation (M)]ILITGAHK_.4	VGTVMDAKEVMILIT	Gnpda1	K197	Gnpda1_K197	1.14682	others
O88983_K146_M1	Young	Geriatric	0.904093	0.00015024	0.000385704	Geriatric / Young	Stx8	Ubiqutin	Old / Young	RF / Old	O88983	GlyGly (K)	0.477157	0.477157	0.323749	0.143506	20	O88983	Stx8	Syntaxin-8	STX8_MOUSE	2	39.1998	1.392	RF	Old	lysosomal membrane,endosome,early endosome,late endosome,trans-Golgi network,cytosol,endomembrane system,integral component of membrane,SNARE complex,late endosome membrane,vesicle,perinuclear region of cytoplasm,recycling endosome	SNARE binding,SNAP receptor activity,chloride channel inhibitor activity,syntaxin binding,ubiquitin protein ligase binding	intracellular protein transport,vesicle fusion,endosome to lysosome transport,early endosome to late endosome transport,vesicle docking,regulation of molecular function,regulation of protein localization to plasma membrane	O88983	O88983_K146_M1	_QQQQK[GlyGly (K)]IIQEQDAGLDALSSIISR_.3	EIRQQQQKIIQEQDA	Stx8	K146	Stx8_K146	-0.426937	others
O89051_K13_M1	Young	Geriatric	-0.447322	0.0021455	0.00295631	Geriatric / Young	Itm2b	Ubiqutin	Old / Young	RF / Old	O89051	GlyGly (K)	-0.34481	0.34481	4.23993e-05	0.000146388	20	O89051	Itm2b	Integral membrane protein 2B	ITM2B_MOUSE	10	-21.2588	0.787412	RF	Old	Golgi membrane,extracellular space,Golgi apparatus,plasma membrane,endosome membrane,membrane,Golgi-associated vesicle membrane,integral component of organelle membrane,intracellular membrane-bounded organelle,extracellular exosome	beta-amyloid binding,ATP binding	nervous system development,negative regulation of amyloid precursor protein biosynthetic process	O89051	O89051_K13_M1	_VTFNSALAQK[GlyGly (K)]EAK_.3;_VTFNSALAQK[GlyGly (K)]EAK_.2	FNSALAQKEAKKDEP	Itm2b	K13	Itm2b_K13	0.102512	Consistent
O89051_K13_M2	Young	Geriatric	0.26944	0.596269	0.22806	Geriatric / Young	Itm2b	Ubiqutin	Old / Young	RF / Old	O89051	GlyGly (K)	-0.236219	0.236219	0.0223682	0.0187137	20	O89051	Itm2b	Integral membrane protein 2B	ITM2B_MOUSE	10	-15.1033	0.848967	RF	Old	Golgi membrane,extracellular space,Golgi apparatus,plasma membrane,endosome membrane,membrane,Golgi-associated vesicle membrane,integral component of organelle membrane,intracellular membrane-bounded organelle,extracellular exosome	beta-amyloid binding,ATP binding	nervous system development,negative regulation of amyloid precursor protein biosynthetic process	O89051	O89051_K13_M2	_VTFNSALAQK[GlyGly (K)]EAK[GlyGly (K)]K_.4;_VK[GlyGly (K)]VTFNSALAQK[GlyGly (K)]EAK_.3	FNSALAQKEAKKDEP	Itm2b	K13	Itm2b_K13	-0.505659	Reverted-Down
O89051_K16_M2	Young	Geriatric	0.460722	0.890134	0.305934	Geriatric / Young	Itm2b	Ubiqutin	Old / Young	RF / Old	O89051	GlyGly (K)	-0.253144	0.253144	0.00789573	0.00864818	20	O89051	Itm2b	Integral membrane protein 2B	ITM2B_MOUSE	10	-16.0934	0.839066	RF	Old	Golgi membrane,extracellular space,Golgi apparatus,plasma membrane,endosome membrane,membrane,Golgi-associated vesicle membrane,integral component of organelle membrane,intracellular membrane-bounded organelle,extracellular exosome	beta-amyloid binding,ATP binding	nervous system development,negative regulation of amyloid precursor protein biosynthetic process	O89051	O89051_K16_M2	_VTFNSALAQK[GlyGly (K)]EAK[GlyGly (K)]K_.4	ALAQKEAKKDEPKSS	Itm2b	K16	Itm2b_K16	-0.713867	Reverted-Down
O89051_K17_M2	Young	Geriatric	-0.275519	0.000176937	0.000434416	Geriatric / Young	Itm2b	Ubiqutin	Old / Young	RF / Old	O89051	GlyGly (K)	-0.0778832	0.0778832	0.721922	0.264866	20	O89051	Itm2b	Integral membrane protein 2B	ITM2B_MOUSE	10	-5.25533	0.947447	RF	Old	Golgi membrane,extracellular space,Golgi apparatus,plasma membrane,endosome membrane,membrane,Golgi-associated vesicle membrane,integral component of organelle membrane,intracellular membrane-bounded organelle,extracellular exosome	beta-amyloid binding,ATP binding	nervous system development,negative regulation of amyloid precursor protein biosynthetic process	O89051	O89051_K17_M2	_K[GlyGly (K)]DEPK[GlyGly (K)]SSEEALIVPPDAVAVDC[Carbamidomethyl (C)]K_.4	LAQKEAKKDEPKSSE	Itm2b	K17	Itm2b_K17	0.197636	others
O89051_K21_M2	Young	Geriatric	-0.275519	0.000176937	0.000434416	Geriatric / Young	Itm2b	Ubiqutin	Old / Young	RF / Old	O89051	GlyGly (K)	-0.0778832	0.0778832	0.721922	0.264866	20	O89051	Itm2b	Integral membrane protein 2B	ITM2B_MOUSE	10	-5.25533	0.947447	RF	Old	Golgi membrane,extracellular space,Golgi apparatus,plasma membrane,endosome membrane,membrane,Golgi-associated vesicle membrane,integral component of organelle membrane,intracellular membrane-bounded organelle,extracellular exosome	beta-amyloid binding,ATP binding	nervous system development,negative regulation of amyloid precursor protein biosynthetic process	O89051	O89051_K21_M2	_K[GlyGly (K)]DEPK[GlyGly (K)]SSEEALIVPPDAVAVDC[Carbamidomethyl (C)]K_.4	EAKKDEPKSSEEALI	Itm2b	K21	Itm2b_K21	0.197636	others
O89051_K3_M2	Young	Geriatric	-0.748283	0.00106397	0.00172057	Geriatric / Young	Itm2b	Ubiqutin	Old / Young	RF / Old	O89051	GlyGly (K)	-0.101027	0.101027	0.68628	0.255208	20	O89051	Itm2b	Integral membrane protein 2B	ITM2B_MOUSE	10	-6.76307	0.932369	RF	Old	Golgi membrane,extracellular space,Golgi apparatus,plasma membrane,endosome membrane,membrane,Golgi-associated vesicle membrane,integral component of organelle membrane,intracellular membrane-bounded organelle,extracellular exosome	beta-amyloid binding,ATP binding	nervous system development,negative regulation of amyloid precursor protein biosynthetic process	O89051	O89051_K3_M2	_VK[GlyGly (K)]VTFNSALAQK[GlyGly (K)]EAK_.3	_____MVKVTFNSAL	Itm2b	K3	Itm2b_K3	0.647257	others
O89051_K39_M1	Young	Geriatric	-0.145657	0.0489718	0.0328486	Geriatric / Young	Itm2b	Ubiqutin	Old / Young	RF / Old	O89051	GlyGly (K)	0.239719	0.239719	0.261376	0.121285	20	O89051	Itm2b	Integral membrane protein 2B	ITM2B_MOUSE	10	18.0763	1.18076	RF	Old	Golgi membrane,extracellular space,Golgi apparatus,plasma membrane,endosome membrane,membrane,Golgi-associated vesicle membrane,integral component of organelle membrane,intracellular membrane-bounded organelle,extracellular exosome	beta-amyloid binding,ATP binding	nervous system development,negative regulation of amyloid precursor protein biosynthetic process	O89051	O89051_K39_M1	_SSEEALIVPPDAVAVDC[Carbamidomethyl (C)]K[GlyGly (K)]DPGDVVPVGQR_.3;_SSEEALIVPPDAVAVDC[Carbamidomethyl (C)]K[GlyGly (K)]DPGDVVPVGQR_.4	DAVAVDCKDPGDVVP	Itm2b	K39	Itm2b_K39	0.385376	others
P00920_K132_M1	Young	Geriatric	4.23398	1.17436e-07	2.0153e-06	Geriatric / Young	Ca2	Ubiqutin	Old / Young	RF / Old	P00920	GlyGly (K)	2.57775	2.57775	0.000627228	0.0012288	20	P00920	Ca2	Carbonic anhydrase 2	CAH2_MOUSE	23	497.008	5.97008	RF	Old	cytoplasm,cytosol,plasma membrane,microvillus,basolateral plasma membrane,axon,myelin sheath,apical part of cell,extracellular exosome	arylesterase activity,carbonate dehydratase activity,zinc ion binding	kidney development,morphogenesis of an epithelium,one-carbon metabolic process,regulation of pH,response to pH,response to zinc ion,carbon dioxide transport,positive regulation of synaptic transmission, GABAergic,positive regulation of cellular pH reduction,angiotensin-activated signaling pathway,odontogenesis of dentin-containing tooth,response to estrogen,regulation of anion transport,positive …	P00920	P00920_K132_M1	_YGDFGK[GlyGly (K)]AVQQPDGLAVLGIFLK_.3	TKYGDFGKAVQQPDG	Car2	K132	Car2_K132	-1.65623	Consistent
P00920_K158_M1	Young	Geriatric	2.79868	1.17872e-06	1.03164e-05	Geriatric / Young	Ca2	Ubiqutin	Old / Young	RF / Old	P00920	GlyGly (K)	0.837121	0.837121	0.117861	0.0652512	20	P00920	Ca2	Carbonic anhydrase 2	CAH2_MOUSE	23	78.6482	1.78648	RF	Old	cytoplasm,cytosol,plasma membrane,microvillus,basolateral plasma membrane,axon,myelin sheath,apical part of cell,extracellular exosome	arylesterase activity,carbonate dehydratase activity,zinc ion binding	kidney development,morphogenesis of an epithelium,one-carbon metabolic process,regulation of pH,response to pH,response to zinc ion,carbon dioxide transport,positive regulation of synaptic transmission, GABAergic,positive regulation of cellular pH reduction,angiotensin-activated signaling pathway,odontogenesis of dentin-containing tooth,response to estrogen,regulation of anion transport,positive …	P00920	P00920_K158_M1	_IGPASQGLQK[GlyGly (K)]VLEALHSIK_.4;_IGPASQGLQK[GlyGly (K)]VLEALHSIK_.3	PASQGLQKVLEALHS	Car2	K158	Car2_K158	-1.96156	others
P00920_K167_M1	Young	Geriatric	4.29004	1.46896e-08	5.11737e-07	Geriatric / Young	Ca2	Ubiqutin	Old / Young	RF / Old	P00920	GlyGly (K)	0.272158	0.272158	0.0635336	0.0407182	20	P00920	Ca2	Carbonic anhydrase 2	CAH2_MOUSE	23	20.7613	1.20761	RF	Old	cytoplasm,cytosol,plasma membrane,microvillus,basolateral plasma membrane,axon,myelin sheath,apical part of cell,extracellular exosome	arylesterase activity,carbonate dehydratase activity,zinc ion binding	kidney development,morphogenesis of an epithelium,one-carbon metabolic process,regulation of pH,response to pH,response to zinc ion,carbon dioxide transport,positive regulation of synaptic transmission, GABAergic,positive regulation of cellular pH reduction,angiotensin-activated signaling pathway,odontogenesis of dentin-containing tooth,response to estrogen,regulation of anion transport,positive …	P00920	P00920_K167_M1	_VLEALHSIK[GlyGly (K)]TK_.3	LEALHSIKTKGKRAA	Car2	K167	Car2_K167	-4.01789	Consistent
P00920_K18_M1	Young	Geriatric	2.3796	5.15463e-08	1.19188e-06	Geriatric / Young	Ca2	Ubiqutin	Old / Young	RF / Old	P00920	GlyGly (K)	0.409496	0.409496	0.00519347	0.00629055	20	P00920	Ca2	Carbonic anhydrase 2	CAH2_MOUSE	23	32.8222	1.32822	RF	Old	cytoplasm,cytosol,plasma membrane,microvillus,basolateral plasma membrane,axon,myelin sheath,apical part of cell,extracellular exosome	arylesterase activity,carbonate dehydratase activity,zinc ion binding	kidney development,morphogenesis of an epithelium,one-carbon metabolic process,regulation of pH,response to pH,response to zinc ion,carbon dioxide transport,positive regulation of synaptic transmission, GABAergic,positive regulation of cellular pH reduction,angiotensin-activated signaling pathway,odontogenesis of dentin-containing tooth,response to estrogen,regulation of anion transport,positive …	P00920	P00920_K18_M1	_HNGPENWHK[GlyGly (K)]DFPIANGDR_.4	NGPENWHKDFPIANG	Car2	K18	Car2_K18	-1.97011	Consistent
P00920_K53_M1	Young	Geriatric	1.18662	0.000158068	0.000399762	Geriatric / Young	Ca2	Ubiqutin	Old / Young	RF / Old	P00920	GlyGly (K)	1.25882	1.25882	0.0297635	0.0230859	20	P00920	Ca2	Carbonic anhydrase 2	CAH2_MOUSE	23	139.301	2.39301	RF	Old	cytoplasm,cytosol,plasma membrane,microvillus,basolateral plasma membrane,axon,myelin sheath,apical part of cell,extracellular exosome	arylesterase activity,carbonate dehydratase activity,zinc ion binding	kidney development,morphogenesis of an epithelium,one-carbon metabolic process,regulation of pH,response to pH,response to zinc ion,carbon dioxide transport,positive regulation of synaptic transmission, GABAergic,positive regulation of cellular pH reduction,angiotensin-activated signaling pathway,odontogenesis of dentin-containing tooth,response to estrogen,regulation of anion transport,positive …	P00920	P00920_K53_M1	_QSPVDIDTATAQHDPALQPLLISYDK[GlyGly (K)]AASK_.4	PLLISYDKAASKSIV	Car2	K53	Car2_K53	0.0722029	Consistent
P00920_K57_M1	Young	Geriatric	2.09027	1.01415e-07	1.8574e-06	Geriatric / Young	Ca2	Ubiqutin	Old / Young	RF / Old	P00920	GlyGly (K)	1.7635	1.7635	1.39277e-05	6.62077e-05	20	P00920	Ca2	Carbonic anhydrase 2	CAH2_MOUSE	23	239.521	3.39521	RF	Old	cytoplasm,cytosol,plasma membrane,microvillus,basolateral plasma membrane,axon,myelin sheath,apical part of cell,extracellular exosome	arylesterase activity,carbonate dehydratase activity,zinc ion binding	kidney development,morphogenesis of an epithelium,one-carbon metabolic process,regulation of pH,response to pH,response to zinc ion,carbon dioxide transport,positive regulation of synaptic transmission, GABAergic,positive regulation of cellular pH reduction,angiotensin-activated signaling pathway,odontogenesis of dentin-containing tooth,response to estrogen,regulation of anion transport,positive …	P00920	P00920_K57_M1	_AASK[GlyGly (K)]SIVNNGHSFNVEFDDSQDNAVLK_.4	SYDKAASKSIVNNGH	Car2	K57	Car2_K57	-0.326771	Consistent
P00920_K80_M1	Young	Geriatric	3.09157	1.00252e-07	1.8574e-06	Geriatric / Young	Ca2	Ubiqutin	Old / Young	RF / Old	P00920	GlyGly (K)	0.832255	0.832255	0.00764987	0.00842232	20	P00920	Ca2	Carbonic anhydrase 2	CAH2_MOUSE	23	78.0466	1.78047	RF	Old	cytoplasm,cytosol,plasma membrane,microvillus,basolateral plasma membrane,axon,myelin sheath,apical part of cell,extracellular exosome	arylesterase activity,carbonate dehydratase activity,zinc ion binding	kidney development,morphogenesis of an epithelium,one-carbon metabolic process,regulation of pH,response to pH,response to zinc ion,carbon dioxide transport,positive regulation of synaptic transmission, GABAergic,positive regulation of cellular pH reduction,angiotensin-activated signaling pathway,odontogenesis of dentin-containing tooth,response to estrogen,regulation of anion transport,positive …	P00920	P00920_K80_M1	_SIVNNGHSFNVEFDDSQDNAVLK[GlyGly (K)]GGPLSDSYR_.4	SQDNAVLKGGPLSDS	Car2	K80	Car2_K80	-2.25931	Consistent
P01831_K61_M1	Young	Geriatric	0.300767	0.236435	0.111485	Geriatric / Young	Thy1	Ubiqutin	Old / Young	RF / Old	P01831	GlyGly (K)	0.957722	0.957722	0.0144352	0.0135399	20	P01831	Thy1	Thy-1 membrane glycoprotein	THY1_MOUSE	6	94.224	1.94224	RF	Old	endoplasmic reticulum,cytosol,plasma membrane,focal adhesion,external side of plasma membrane,cell surface,apical plasma membrane,dendrite,growth cone,axolemma,anchored component of external side of plasma membrane,dendrite membrane,neuronal cell body membrane,myelin sheath,membrane raft,extracellular exosome	GTPase activator activity,integrin binding,protein kinase binding,GPI anchor binding	angiogenesis,regulation of cell-matrix adhesion,positive regulation of cellular extravasation,negative regulation of protein kinase activity,cytoskeleton organization,integrin-mediated signaling pathway,cell-cell signaling,single organismal cell-cell adhesion,negative regulation of cell migration,positive regulation of heterotypic cell-cell adhesion,receptor clustering,positive regulation of GTPa…	P01831	P01831_K61_M1	_K[GlyGly (K)]HVLSGTLGIPEHTYR_.4	SLTREKRKHVLSGTL	Thy1	K61	Thy1_K61	0.656955	others
P01899_K340_M1	Young	Geriatric	1.76403	7.5086e-05	0.000231164	Geriatric / Young	H2-D1	Ubiqutin	Old / Young	RF / Old	P01897;P01899	GlyGly (K)	3.4524	3.4524	5.32646e-07	5.64518e-06	20	P01897;P01899	H2-L;H2-D1	H-2 class I histocompatibility antigen, L-D alpha chain;H-2 class I histocompatibility antigen, D-B alpha chain	HA1L_MOUSE;HA11_MOUSE	2	994.655	10.9465	RF	Old	plasma membrane,phagocytic vesicle membrane,MHC class I protein complex,integral component of lumenal side of endoplasmic reticulum membrane;	receptor binding,peptide antigen binding;	antigen processing and presentation of peptide antigen via MHC class I,defense response,immune response;	P01897;P01899	P01899_K340_M1	_NTGGK[GlyGly (K)]GGDYALAPGSQSSEMSLR_.3	RRRNTGGKGGDYALA	H2-D1	K340	H2-D1_K340	1.68837	Consistent
P01901_K338_M1	Young	Geriatric	1.14537	1.90129e-10	2.94905e-08	Geriatric / Young	H2-K1	Ubiqutin	Old / Young	RF / Old	P01901;P03991;P04223;P14428	GlyGly (K)	0.819153	0.819153	0.0288746	0.0225316	20	P01901;P03991;P04223;P14428	H2-K1	H-2 class I histocompatibility antigen, K-B alpha chain;H-2 class I histocompatibility antigen, K-W28 alpha chain;H-2 class I histocompatibility antigen, K-K alpha chain;H-2 class I histocompatibility antigen, K-Q alpha chain (Fragment)	HA1B_MOUSE;HA1W_MOUSE;HA1K_MOUSE;HA1Q_MOUSE	2	76.437	1.76437	RF	Old	endoplasmic reticulum,Golgi apparatus,Golgi medial cisterna,external side of plasma membrane,cell surface,membrane,phagocytic vesicle membrane,MHC class I protein complex,extracellular exosome,endoplasmic reticulum exit site,integral component of lumenal side of endoplasmic reticulum membrane;;;	RNA binding,receptor binding,protein binding,beta-2-microglobulin binding,peptide antigen binding,T cell receptor binding,TAP binding;;;	positive regulation of T cell mediated cytotoxicity,antigen processing and presentation of peptide antigen via MHC class I,antigen processing and presentation of endogenous peptide antigen via MHC class I via ER pathway, TAP-dependent,immune response,negative regulation of neuron projection development,antigen processing and presentation of exogenous peptide antigen via MHC class I,defense respon…	P01901;P03991;P04223;P14428	P01901_K338_M1	_NTGGK[GlyGly (K)]GGDYALAPGSQTSDLSLPDC[Carbamidomethyl (C)]K_.3	RRRNTGGKGGDYALA	H2-K1	K338	H2-K1_K338	-0.32622	Consistent
P01942_K12_M1	Young	Geriatric	-0.533688	0.0031715	0.00400113	Geriatric / Young	Hba	Ubiqutin	Old / Young	RF / Old	P01942	GlyGly (K)	1.96833	1.96833	0.000423377	0.000897421	20	P01942	Hba	Hemoglobin subunit alpha	HBA_MOUSE	17	291.316	3.91316	RF	Old	extracellular space,hemoglobin complex,membrane,cytosolic small ribosomal subunit,haptoglobin-hemoglobin complex,myelin sheath,extracellular exosome,blood microparticle	oxygen transporter activity,iron ion binding,oxygen binding,heme binding,peroxidase activity,haptoglobin binding	in utero embryonic development,oxygen transport,response to stilbenoid,erythrocyte development,cellular oxidant detoxification	P01942	P01942_K12_M1	_SNIK[GlyGly (K)]AAWGK_.3	GEDKSNIKAAWGKIG	Hba-a1	K12	Hba-a1_K12	2.50202	Reverted-Up
P01942_K17_M1	Young	Geriatric	-0.572262	0.0194512	0.0160058	Geriatric / Young	Hba	Ubiqutin	Old / Young	RF / Old	P01942	GlyGly (K)	3.31121	3.31121	3.7788e-05	0.000134415	20	P01942	Hba	Hemoglobin subunit alpha	HBA_MOUSE	17	892.6	9.926	RF	Old	extracellular space,hemoglobin complex,membrane,cytosolic small ribosomal subunit,haptoglobin-hemoglobin complex,myelin sheath,extracellular exosome,blood microparticle	oxygen transporter activity,iron ion binding,oxygen binding,heme binding,peroxidase activity,haptoglobin binding	in utero embryonic development,oxygen transport,response to stilbenoid,erythrocyte development,cellular oxidant detoxification	P01942	P01942_K17_M1	_AAWGK[GlyGly (K)]IGGHGAEYGAEALER_.4;_AAWGK[GlyGly (K)]IGGHGAEYGAEALER_.3	NIKAAWGKIGGHGAE	Hba-a1	K17	Hba-a1_K17	3.88348	Reverted-Up
P01942_K41_M1	Young	Geriatric	-0.519291	0.000102106	0.000290454	Geriatric / Young	Hba	Ubiqutin	Old / Young	RF / Old	P01942	GlyGly (K)	0.705778	0.705778	0.140487	0.0747377	20	P01942	Hba	Hemoglobin subunit alpha	HBA_MOUSE	17	63.1024	1.63102	RF	Old	extracellular space,hemoglobin complex,membrane,cytosolic small ribosomal subunit,haptoglobin-hemoglobin complex,myelin sheath,extracellular exosome,blood microparticle	oxygen transporter activity,iron ion binding,oxygen binding,heme binding,peroxidase activity,haptoglobin binding	in utero embryonic development,oxygen transport,response to stilbenoid,erythrocyte development,cellular oxidant detoxification	P01942	P01942_K41_M1	_M[Oxidation (M)]FASFPTTK[GlyGly (K)]TYFPHFDVSHGSAQVK_.4;_M[Oxidation (M)]FASFPTTK[GlyGly (K)]TYFPHFDVSHGSAQVK_.5;_MFASFPTTK[GlyGly (K)]TYFPHFDVSHGSAQVK_.5;_MFASFPTTK[GlyGly (K)]TYFPHFDVSHGSAQVK_.4	FASFPTTKTYFPHFD	Hba-a1	K41	Hba-a1_K41	1.22507	others
P01942_K57_M1	Young	Geriatric	-0.306845	0.0742085	0.0452521	Geriatric / Young	Hba	Ubiqutin	Old / Young	RF / Old	P01942	GlyGly (K)	1.03557	1.03557	0.0027136	0.00388398	20	P01942	Hba	Hemoglobin subunit alpha	HBA_MOUSE	17	104.993	2.04993	RF	Old	extracellular space,hemoglobin complex,membrane,cytosolic small ribosomal subunit,haptoglobin-hemoglobin complex,myelin sheath,extracellular exosome,blood microparticle	oxygen transporter activity,iron ion binding,oxygen binding,heme binding,peroxidase activity,haptoglobin binding	in utero embryonic development,oxygen transport,response to stilbenoid,erythrocyte development,cellular oxidant detoxification	P01942	P01942_K57_M1	_TYFPHFDVSHGSAQVK[GlyGly (K)]GHGK_.5;_TYFPHFDVSHGSAQVK[GlyGly (K)]GHGK_.4;_TYFPHFDVSHGSAQVK[GlyGly (K)]GHGK_.3	SHGSAQVKGHGKKVA	Hba-a1	K57	Hba-a1_K57	1.34242	Reverted-Up
P01942_K8_M1	Young	Geriatric	-0.780385	1.13574e-06	9.98133e-06	Geriatric / Young	Hba	Ubiqutin	Old / Young	RF / Old	P01942	GlyGly (K)	0.260907	0.260907	0.30406	0.136392	20	P01942	Hba	Hemoglobin subunit alpha	HBA_MOUSE	17	19.8232	1.19823	RF	Old	extracellular space,hemoglobin complex,membrane,cytosolic small ribosomal subunit,haptoglobin-hemoglobin complex,myelin sheath,extracellular exosome,blood microparticle	oxygen transporter activity,iron ion binding,oxygen binding,heme binding,peroxidase activity,haptoglobin binding	in utero embryonic development,oxygen transport,response to stilbenoid,erythrocyte development,cellular oxidant detoxification	P01942	P01942_K8_M1	_VLSGEDK[GlyGly (K)]SNIK_.3;_VLSGEDK[GlyGly (K)]SNIK_.2;_[Acetyl (Protein N-term)]VLSGEDK[GlyGly (K)]SNIK_.2	MVLSGEDKSNIKAAW	Hba-a1	K8	Hba-a1_K8	1.04129	others
P01966_K17_M1	Young	Geriatric	-0.419488	0.00547772	0.006069	Geriatric / Young	NaN	Ubiqutin	Old / Young	RF / Old	P01966	GlyGly (K)	4.05812	4.05812	4.96956e-06	3.03813e-05	20	NaN	NaN	SWISS-PROT:P01966 (Bos taurus) Hemoglobin subunit alpha	P01966	4	1565.77	16.6577	RF	Old				P01966	P01966_K17_M1	_AAWGK[GlyGly (K)]VGGHAAEYGAEALER_.4	NVKAAWGKVGGHAAE	NA	K17	NA_K17	4.47761	Reverted-Up
P01966_K69_M2	Young	Geriatric	-0.919863	0.000111642	0.000309075	Geriatric / Young	NaN	Ubiqutin	Old / Young	RF / Old	P01966	GlyGly (K)	3.23202	3.23202	0.0092573	0.00969205	20	NaN	NaN	SWISS-PROT:P01966 (Bos taurus) Hemoglobin subunit alpha	P01966	4	839.582	9.39582	RF	Old				P01966	P01966_K69_M2	_VAAALTK[GlyGly (K)]AVEHLDDLPGALSELSDLHAHK[GlyGly (K)]LR_.5;_VAAALTK[GlyGly (K)]AVEHLDDLPGALSELSDLHAHK[GlyGly (K)]LR_.6	KVAAALTKAVEHLDD	NA	K69	NA_K69	4.15188	Reverted-Up
P01966_K91_M2	Young	Geriatric	-0.919863	0.000111642	0.000309075	Geriatric / Young	NaN	Ubiqutin	Old / Young	RF / Old	P01966	GlyGly (K)	3.23202	3.23202	0.0092573	0.00969205	20	NaN	NaN	SWISS-PROT:P01966 (Bos taurus) Hemoglobin subunit alpha	P01966	4	839.582	9.39582	RF	Old				P01966	P01966_K91_M2	_VAAALTK[GlyGly (K)]AVEHLDDLPGALSELSDLHAHK[GlyGly (K)]LR_.5;_VAAALTK[GlyGly (K)]AVEHLDDLPGALSELSDLHAHK[GlyGly (K)]LR_.6	LSDLHAHKLRVDPVN	NA	K91	NA_K91	4.15188	Reverted-Up
P02088_K60_M1	Young	Geriatric	-0.937981	2.69817e-07	3.5713e-06	Geriatric / Young	Hbb-b1	Ubiqutin	Old / Young	RF / Old	P02088	GlyGly (K)	1.72038	1.72038	0.00172721	0.00270139	20	P02088	Hbb-b1	Hemoglobin subunit beta-1	HBB1_MOUSE	16	229.524	3.29524	RF	Old	hemoglobin complex,myelin sheath	oxygen transporter activity,iron ion binding,oxygen binding,heme binding	regulation of eIF2 alpha phosphorylation by heme,oxygen transport,hemopoiesis,erythrocyte development	P02088	P02088_K60_M1	_YFDSFGDLSSASAIM[Oxidation (M)]GNAK[GlyGly (K)]VK_.3;_YFDSFGDLSSASAIMGNAK[GlyGly (K)]VK_.3	SAIMGNAKVKAHGKK	Hbb-b1	K60	Hbb-b1_K60	2.65836	Reverted-Up
P02088_K67_M1	Young	Geriatric	-0.668013	2.80337e-05	0.000107776	Geriatric / Young	Hbb-b1	Ubiqutin	Old / Young	RF / Old	P02088	GlyGly (K)	1.42139	1.42139	0.00270178	0.00387725	20	P02088	Hbb-b1	Hemoglobin subunit beta-1	HBB1_MOUSE	16	167.843	2.67843	RF	Old	hemoglobin complex,myelin sheath	oxygen transporter activity,iron ion binding,oxygen binding,heme binding	regulation of eIF2 alpha phosphorylation by heme,oxygen transport,hemopoiesis,erythrocyte development	P02088	P02088_K67_M1	_K[GlyGly (K)]VITAFNDGLNHLDSLK_.3;_K[GlyGly (K)]VITAFNDGLNHLDSLK_.4	KVKAHGKKVITAFND	Hbb-b1	K67	Hbb-b1_K67	2.0894	Reverted-Up
P02088_K83_M1	Young	Geriatric	-0.397042	0.0722011	0.0443712	Geriatric / Young	Hbb-b1	Ubiqutin	Old / Young	RF / Old	P02088	GlyGly (K)	2.13075	2.13075	0.000449789	0.000947194	20	P02088	Hbb-b1	Hemoglobin subunit beta-1	HBB1_MOUSE	16	337.945	4.37945	RF	Old	hemoglobin complex,myelin sheath	oxygen transporter activity,iron ion binding,oxygen binding,heme binding	regulation of eIF2 alpha phosphorylation by heme,oxygen transport,hemopoiesis,erythrocyte development	P02088	P02088_K83_M1	_VITAFNDGLNHLDSLK[GlyGly (K)]GTFASLSELHC[Carbamidomethyl (C)]DK_.5;_VITAFNDGLNHLDSLK[GlyGly (K)]GTFASLSELHC[Carbamidomethyl (C)]DK_.4	LNHLDSLKGTFASLS	Hbb-b1	K83	Hbb-b1_K83	2.52779	Reverted-Up
P02088_K96_M1	Young	Geriatric	-0.908314	4.4078e-05	0.000153413	Geriatric / Young	Hbb-b1	Ubiqutin	Old / Young	RF / Old	P02088	GlyGly (K)	1.28581	1.28581	0.000939765	0.00167371	20	P02088	Hbb-b1	Hemoglobin subunit beta-1	HBB1_MOUSE	16	143.819	2.43819	RF	Old	hemoglobin complex,myelin sheath	oxygen transporter activity,iron ion binding,oxygen binding,heme binding	regulation of eIF2 alpha phosphorylation by heme,oxygen transport,hemopoiesis,erythrocyte development	P02088	P02088_K96_M1	_GTFASLSELHC[Carbamidomethyl (C)]DK[GlyGly (K)]LHVDPENFR_.4;_GTFASLSELHC[Carbamidomethyl (C)]DK[GlyGly (K)]LHVDPENFR_.5;_GTFASLSELHC[Carbamidomethyl (C)]DK[GlyGly (K)]LHVDPENFR_.3	LSELHCDKLHVDPEN	Hbb-b1	K96	Hbb-b1_K96	2.19412	Reverted-Up
P03975_K67_M1	Young	Geriatric	0.450152	0.00574503	0.00629085	Geriatric / Young	Iap	Ubiqutin	Old / Young	RF / Old	P03975	GlyGly (K)	-0.39782	0.39782	0.00447561	0.00565133	20	P03975	Iap	IgE-binding protein	IGEB_MOUSE	2	-24.0996	0.759004	RF	Old		nucleic acid binding,IgE binding	DNA integration,viral process	P03975	P03975_K67_M1	_YTGLSK[GlyGly (K)]GLEPEEK_.3	NKYTGLSKGLEPEEK	NA	K67	NA_K67	-0.847972	Reverted-Down
P03975_K74_M1	Young	Geriatric	0.689854	0.0216407	0.0173841	Geriatric / Young	Iap	Ubiqutin	Old / Young	RF / Old	P03975	GlyGly (K)	0.749003	0.749003	0.048469	0.0332117	20	P03975	Iap	IgE-binding protein	IGEB_MOUSE	2	68.0631	1.68063	RF	Old		nucleic acid binding,IgE binding	DNA integration,viral process	P03975	P03975_K74_M1	_GLEPEEK[GlyGly (K)]LR_.3	KGLEPEEKLRLGRNT	NA	K74	NA_K74	0.0591486	Consistent
P03991_K337_M1	Young	Geriatric	1.14537	1.90129e-10	2.94905e-08	Geriatric / Young	H2-K1	Ubiqutin	Old / Young	RF / Old	P01901;P03991;P04223;P14428	GlyGly (K)	0.819153	0.819153	0.0288746	0.0225316	20	P01901;P03991;P04223;P14428	H2-K1	H-2 class I histocompatibility antigen, K-B alpha chain;H-2 class I histocompatibility antigen, K-W28 alpha chain;H-2 class I histocompatibility antigen, K-K alpha chain;H-2 class I histocompatibility antigen, K-Q alpha chain (Fragment)	HA1B_MOUSE;HA1W_MOUSE;HA1K_MOUSE;HA1Q_MOUSE	2	76.437	1.76437	RF	Old	endoplasmic reticulum,Golgi apparatus,Golgi medial cisterna,external side of plasma membrane,cell surface,membrane,phagocytic vesicle membrane,MHC class I protein complex,extracellular exosome,endoplasmic reticulum exit site,integral component of lumenal side of endoplasmic reticulum membrane;;;	RNA binding,receptor binding,protein binding,beta-2-microglobulin binding,peptide antigen binding,T cell receptor binding,TAP binding;;;	positive regulation of T cell mediated cytotoxicity,antigen processing and presentation of peptide antigen via MHC class I,antigen processing and presentation of endogenous peptide antigen via MHC class I via ER pathway, TAP-dependent,immune response,negative regulation of neuron projection development,antigen processing and presentation of exogenous peptide antigen via MHC class I,defense respon…	P01901;P03991;P04223;P14428	P03991_K337_M1	_NTGGK[GlyGly (K)]GGDYALAPGSQTSDLSLPDC[Carbamidomethyl (C)]K_.3	RRRNTGGKGGDYALA	H2-K1	K337	H2-K1_K337	-0.32622	Consistent
P03995_K151_M1	Young	Geriatric	1.40998	1.14239e-10	2.70201e-08	Geriatric / Young	Gfap	Ubiqutin	Old / Young	RF / Old	P03995	GlyGly (K)	0.105605	0.105605	0.473618	0.1914	20	P03995	Gfap	Glial fibrillary acidic protein	GFAP_MOUSE	33	7.59452	1.07595	RF	Old	intracellular,cytoplasm,intermediate filament,membrane,cell projection,myelin sheath,cell body,intermediate filament cytoskeleton,glial cell projection,astrocyte projection,astrocyte end-foot,cytoplasmic side of lysosomal membrane	glycoprotein binding,integrin binding,structural molecule activity,structural constituent of cytoskeleton,protein binding,kinase binding,identical protein binding	response to wounding,positive regulation of Schwann cell proliferation,negative regulation of neuron projection development,astrocyte development,extracellular matrix organization,neuron projection regeneration,intermediate filament-based process,intermediate filament organization,regulation of neurotransmitter uptake,Bergmann glial cell differentiation,long-term synaptic potentiation,regulation …	P03995	P03995_K151_M1	_QK[GlyGly (K)]LQDETNLR_.3	DLGTLRQKLQDETNL	Gfap	K151	Gfap_K151	-1.30438	others
P03995_K186_M1	Young	Geriatric	3.47369	1.05198e-06	9.42798e-06	Geriatric / Young	Gfap	Ubiqutin	Old / Young	RF / Old	P03995	GlyGly (K)	1.65102	1.65102	0.0123215	0.0119518	20	P03995	Gfap	Glial fibrillary acidic protein	GFAP_MOUSE	33	214.055	3.14055	RF	Old	intracellular,cytoplasm,intermediate filament,membrane,cell projection,myelin sheath,cell body,intermediate filament cytoskeleton,glial cell projection,astrocyte projection,astrocyte end-foot,cytoplasmic side of lysosomal membrane	glycoprotein binding,integrin binding,structural molecule activity,structural constituent of cytoskeleton,protein binding,kinase binding,identical protein binding	response to wounding,positive regulation of Schwann cell proliferation,negative regulation of neuron projection development,astrocyte development,extracellular matrix organization,neuron projection regeneration,intermediate filament-based process,intermediate filament organization,regulation of neurotransmitter uptake,Bergmann glial cell differentiation,long-term synaptic potentiation,regulation …	P03995	P03995_K186_M1	_K[GlyGly (K)]VESLEEEIQFLR_.3	ARVDLERKVESLEEE	Gfap	K186	Gfap_K186	-1.82267	Consistent
P03995_K199_M1	Young	Geriatric	1.88089	1.08639e-07	1.92937e-06	Geriatric / Young	Gfap	Ubiqutin	Old / Young	RF / Old	P03995	GlyGly (K)	0.0900737	0.0900737	0.376267	0.161097	20	P03995	Gfap	Glial fibrillary acidic protein	GFAP_MOUSE	33	6.44246	1.06442	RF	Old	intracellular,cytoplasm,intermediate filament,membrane,cell projection,myelin sheath,cell body,intermediate filament cytoskeleton,glial cell projection,astrocyte projection,astrocyte end-foot,cytoplasmic side of lysosomal membrane	glycoprotein binding,integrin binding,structural molecule activity,structural constituent of cytoskeleton,protein binding,kinase binding,identical protein binding	response to wounding,positive regulation of Schwann cell proliferation,negative regulation of neuron projection development,astrocyte development,extracellular matrix organization,neuron projection regeneration,intermediate filament-based process,intermediate filament organization,regulation of neurotransmitter uptake,Bergmann glial cell differentiation,long-term synaptic potentiation,regulation …	P03995	P03995_K199_M1	_K[GlyGly (K)]IYEEEVR_.3;_K[GlyGly (K)]IYEEEVR_.2	EEIQFLRKIYEEEVR	Gfap	K199	Gfap_K199	-1.79082	others
P03995_K365_M1	Young	Geriatric	3.26177	1.41933e-16	7.72114e-13	Geriatric / Young	Gfap	Ubiqutin	Old / Young	RF / Old	P03995	GlyGly (K)	0.32701	0.32701	0.035035	0.0260571	20	P03995	Gfap	Glial fibrillary acidic protein	GFAP_MOUSE	33	25.4411	1.25441	RF	Old	intracellular,cytoplasm,intermediate filament,membrane,cell projection,myelin sheath,cell body,intermediate filament cytoskeleton,glial cell projection,astrocyte projection,astrocyte end-foot,cytoplasmic side of lysosomal membrane	glycoprotein binding,integrin binding,structural molecule activity,structural constituent of cytoskeleton,protein binding,kinase binding,identical protein binding	response to wounding,positive regulation of Schwann cell proliferation,negative regulation of neuron projection development,astrocyte development,extracellular matrix organization,neuron projection regeneration,intermediate filament-based process,intermediate filament organization,regulation of neurotransmitter uptake,Bergmann glial cell differentiation,long-term synaptic potentiation,regulation …	P03995	P03995_K365_M1	_K[GlyGly (K)]LLEGEENR_.3;_K[GlyGly (K)]LLEGEENR_.2	IEIATYRKLLEGEEN	Gfap	K365	Gfap_K365	-2.93476	Consistent
P03995_K394_M1	Young	Geriatric	1.06164	2.2501e-05	9.10755e-05	Geriatric / Young	Gfap	Ubiqutin	Old / Young	RF / Old	P03995	GlyGly (K)	-1.06997	1.06997	0.00124414	0.00208918	20	P03995	Gfap	Glial fibrillary acidic protein	GFAP_MOUSE	33	-52.367	0.47633	RF	Old	intracellular,cytoplasm,intermediate filament,membrane,cell projection,myelin sheath,cell body,intermediate filament cytoskeleton,glial cell projection,astrocyte projection,astrocyte end-foot,cytoplasmic side of lysosomal membrane	glycoprotein binding,integrin binding,structural molecule activity,structural constituent of cytoskeleton,protein binding,kinase binding,identical protein binding	response to wounding,positive regulation of Schwann cell proliferation,negative regulation of neuron projection development,astrocyte development,extracellular matrix organization,neuron projection regeneration,intermediate filament-based process,intermediate filament organization,regulation of neurotransmitter uptake,Bergmann glial cell differentiation,long-term synaptic potentiation,regulation …	P03995	P03995_K394_M1	_ETSLDTK[GlyGly (K)]SVSEGHLK_.4	RETSLDTKSVSEGHL	Gfap	K394	Gfap_K394	-2.13161	Reverted-Down
P03995_K83_M1	Young	Geriatric	1.72719	2.97869e-05	0.000113078	Geriatric / Young	Gfap	Ubiqutin	Old / Young	RF / Old	P03995	GlyGly (K)	0.187211	0.187211	0.32221	0.14302	20	P03995	Gfap	Glial fibrillary acidic protein	GFAP_MOUSE	33	13.8561	1.13856	RF	Old	intracellular,cytoplasm,intermediate filament,membrane,cell projection,myelin sheath,cell body,intermediate filament cytoskeleton,glial cell projection,astrocyte projection,astrocyte end-foot,cytoplasmic side of lysosomal membrane	glycoprotein binding,integrin binding,structural molecule activity,structural constituent of cytoskeleton,protein binding,kinase binding,identical protein binding	response to wounding,positive regulation of Schwann cell proliferation,negative regulation of neuron projection development,astrocyte development,extracellular matrix organization,neuron projection regeneration,intermediate filament-based process,intermediate filament organization,regulation of neurotransmitter uptake,Bergmann glial cell differentiation,long-term synaptic potentiation,regulation …	P03995	P03995_K83_M1	_FASYIEK[GlyGly (K)]VR_.3	RFASYIEKVRFLEQQ	Gfap	K83	Gfap_K83	-1.53998	others
P03995_K92_M1	Young	Geriatric	1.59034	8.62776e-07	8.14844e-06	Geriatric / Young	Gfap	Ubiqutin	Old / Young	RF / Old	P03995	GlyGly (K)	0.427892	0.427892	0.152246	0.0792327	20	P03995	Gfap	Glial fibrillary acidic protein	GFAP_MOUSE	33	34.5267	1.34527	RF	Old	intracellular,cytoplasm,intermediate filament,membrane,cell projection,myelin sheath,cell body,intermediate filament cytoskeleton,glial cell projection,astrocyte projection,astrocyte end-foot,cytoplasmic side of lysosomal membrane	glycoprotein binding,integrin binding,structural molecule activity,structural constituent of cytoskeleton,protein binding,kinase binding,identical protein binding	response to wounding,positive regulation of Schwann cell proliferation,negative regulation of neuron projection development,astrocyte development,extracellular matrix organization,neuron projection regeneration,intermediate filament-based process,intermediate filament organization,regulation of neurotransmitter uptake,Bergmann glial cell differentiation,long-term synaptic potentiation,regulation …	P03995	P03995_K92_M1	_FLEQQNK[GlyGly (K)]ALAAELNQLR_.3	RFLEQQNKALAAELN	Gfap	K92	Gfap_K92	-1.16245	others
P04223_K338_M1	Young	Geriatric	1.14537	1.90129e-10	2.94905e-08	Geriatric / Young	H2-K1	Ubiqutin	Old / Young	RF / Old	P01901;P03991;P04223;P14428	GlyGly (K)	0.819153	0.819153	0.0288746	0.0225316	20	P01901;P03991;P04223;P14428	H2-K1	H-2 class I histocompatibility antigen, K-B alpha chain;H-2 class I histocompatibility antigen, K-W28 alpha chain;H-2 class I histocompatibility antigen, K-K alpha chain;H-2 class I histocompatibility antigen, K-Q alpha chain (Fragment)	HA1B_MOUSE;HA1W_MOUSE;HA1K_MOUSE;HA1Q_MOUSE	2	76.437	1.76437	RF	Old	endoplasmic reticulum,Golgi apparatus,Golgi medial cisterna,external side of plasma membrane,cell surface,membrane,phagocytic vesicle membrane,MHC class I protein complex,extracellular exosome,endoplasmic reticulum exit site,integral component of lumenal side of endoplasmic reticulum membrane;;;	RNA binding,receptor binding,protein binding,beta-2-microglobulin binding,peptide antigen binding,T cell receptor binding,TAP binding;;;	positive regulation of T cell mediated cytotoxicity,antigen processing and presentation of peptide antigen via MHC class I,antigen processing and presentation of endogenous peptide antigen via MHC class I via ER pathway, TAP-dependent,immune response,negative regulation of neuron projection development,antigen processing and presentation of exogenous peptide antigen via MHC class I,defense respon…	P01901;P03991;P04223;P14428	P04223_K338_M1	_NTGGK[GlyGly (K)]GGDYALAPGSQTSDLSLPDC[Carbamidomethyl (C)]K_.3	RRRNTGGKGGDYALA	H2-K1	K338	H2-K1_K338	-0.32622	Consistent
P04370_K145_M1	Young	Geriatric	1.42757	6.06494e-06	3.44213e-05	Geriatric / Young	Mbp	Ubiqutin	Old / Young	RF / Old	P04370	GlyGly (K)	0.909833	0.909833	3.97667e-14	3.42789e-11	20	P04370	Mbp	Myelin basic protein	MBP_MOUSE	19	87.8828	1.87883	RF	Old	intracellular,nucleus,cytoplasm,plasma membrane,internode region of axon,cell projection,neuronal cell body,myelin sheath,compact myelin,protein complex,cell periphery	protease binding,calmodulin binding,structural constituent of myelin sheath	MAPK cascade,central nervous system development,sensory perception of sound,response to toxic substance,substantia nigra development,negative regulation of heterotypic cell-cell adhesion,maintenance of blood-brain barrier,myelination,membrane organization,positive regulation of chemokine (C-C motif) ligand 2 secretion,positive regulation of metalloendopeptidase activity,positive regulation of int…	P04370	P04370_K145_M1	_SK[GlyGly (K)]YLATASTM[Oxidation (M)]DHAR_.4;_SK[GlyGly (K)]YLATASTM[Oxidation (M)]DHAR_.3;_SK[GlyGly (K)]YLATASTMDHAR_.3;_SK[GlyGly (K)]YLATASTMDHAR_.4	KRPSQRSKYLATAST	Mbp	K145	Mbp_K145	-0.517737	Consistent
P04370_K205_M1	Young	Geriatric	1.47299	2.18491e-06	1.60838e-05	Geriatric / Young	Mbp	Ubiqutin	Old / Young	RF / Old	P04370	GlyGly (K)	0.0971563	0.0971563	0.00628078	0.00725469	20	P04370	Mbp	Myelin basic protein	MBP_MOUSE	19	6.9663	1.06966	RF	Old	intracellular,nucleus,cytoplasm,plasma membrane,internode region of axon,cell projection,neuronal cell body,myelin sheath,compact myelin,protein complex,cell periphery	protease binding,calmodulin binding,structural constituent of myelin sheath	MAPK cascade,central nervous system development,sensory perception of sound,response to toxic substance,substantia nigra development,negative regulation of heterotypic cell-cell adhesion,maintenance of blood-brain barrier,myelination,membrane organization,positive regulation of chemokine (C-C motif) ligand 2 secretion,positive regulation of metalloendopeptidase activity,positive regulation of int…	P04370	P04370_K205_M1	_TTHYGSLPQK[GlyGly (K)]SQHGR_.4;_TTHYGSLPQK[GlyGly (K)]SQHGR_.5;_TTHYGSLPQK[GlyGly (K)]SQHGR_.3	HYGSLPQKSQHGRTQ	Mbp	K205	Mbp_K205	-1.37584	Consistent
P04370_K222_M1	Young	Geriatric	1.26098	5.08166e-05	0.000170014	Geriatric / Young	Mbp	Ubiqutin	Old / Young	RF / Old	P04370	GlyGly (K)	0.261524	0.261524	0.55486	0.216258	20	P04370	Mbp	Myelin basic protein	MBP_MOUSE	19	19.8744	1.19874	RF	Old	intracellular,nucleus,cytoplasm,plasma membrane,internode region of axon,cell projection,neuronal cell body,myelin sheath,compact myelin,protein complex,cell periphery	protease binding,calmodulin binding,structural constituent of myelin sheath	MAPK cascade,central nervous system development,sensory perception of sound,response to toxic substance,substantia nigra development,negative regulation of heterotypic cell-cell adhesion,maintenance of blood-brain barrier,myelination,membrane organization,positive regulation of chemokine (C-C motif) ligand 2 secretion,positive regulation of metalloendopeptidase activity,positive regulation of int…	P04370	P04370_K222_M1	_TQDENPVVHFFK[GlyGly (K)]NIVTPR_.4;_TQDENPVVHFFK[GlyGly (K)]NIVTPR_.3	NPVVHFFKNIVTPRT	Mbp	K222	Mbp_K222	-0.999455	others
P04919_K252_M1	Young	Geriatric	-0.640009	0.0118095	0.0109407	Geriatric / Young	Slc4a1	Ubiqutin	Old / Young	RF / Old	P04919	GlyGly (K)	2.73649	2.73649	0.00532011	0.00642288	20	P04919	Slc4a1	Band 3 anion transport protein	B3AT_MOUSE	10	566.448	6.66448	RF	Old	integral component of plasma membrane,membrane,basolateral plasma membrane,Z disc,cortical cytoskeleton,extracellular exosome,blood microparticle	inorganic anion exchanger activity,protein binding,sodium:bicarbonate symporter activity,bicarbonate transmembrane transporter activity,chloride transmembrane transporter activity,anion:anion antiporter activity,ankyrin binding,protein homodimerization activity	anion transport,chloride transport,bicarbonate transport,sodium ion transmembrane transport,regulation of intracellular pH,chloride transmembrane transport	P04919	P04919_K252_M1	_ANFLEK[GlyGly (K)]PVLGFVR_.3	GRANFLEKPVLGFVR	Slc4a1	K252	Slc4a1_K252	3.3765	Reverted-Up
P04925_K27_M1	Young	Geriatric	0.81621	0.0093282	0.00911539	Geriatric / Young	Prnp	Ubiqutin	Old / Young	RF / Old	P04925	GlyGly (K)	1.59065	1.59065	4.18384e-09	1.3871e-07	20	P04925	Prnp	Major prion protein	PRIO_MOUSE	9	201.185	3.01185	RF	Old	mitochondrial outer membrane,endoplasmic reticulum,Golgi apparatus,cytosol,plasma membrane,cell surface,postsynaptic density,membrane,inclusion body,anchored component of membrane,nuclear membrane,intracellular membrane-bounded organelle,membrane raft,extracellular exosome,Requires Ontology,dendrite	beta-amyloid binding,protease binding,signal transducer activity,receptor activity,copper ion binding,protein binding,lamin binding,glycosaminoglycan binding,microtubule binding,tubulin binding,type 5 metabotropic glutamate receptor binding,identical protein binding,ATP-dependent protein binding,ion channel binding,chaperone binding,cupric ion binding,cuprous ion binding	negative regulation of protein phosphorylation,nucleobase-containing compound metabolic process,cellular copper ion homeostasis,response to oxidative stress,learning or memory,positive regulation of cell death,protein destabilization,negative regulation of interferon-gamma production,negative regulation of interleukin-17 production,negative regulation of interleukin-2 production,regulation of pro…	P04925	P04925_K27_M1	_RPK[GlyGly (K)]PGGWNTGGSR_.3;_RPK[GlyGly (K)]PGGWNTGGSR_.4	GLCKKRPKPGGWNTG	Prnp	K27	Prnp_K27	0.774441	Consistent
P05063_K101_M1	Young	Geriatric	-0.172613	0.21854	0.104911	Geriatric / Young	Aldoc	Ubiqutin	Old / Young	RF / Old	P05063	GlyGly (K)	1.06162	1.06162	1.25041e-05	6.04404e-05	20	P05063	Aldoc	Fructose-bisphosphate aldolase C	ALDOC_MOUSE	32	108.727	2.08727	RF	Old	mitochondrion,extracellular exosome	fructose-bisphosphate aldolase activity,cytoskeletal protein binding	glycolytic process,fructose 1,6-bisphosphate metabolic process,epithelial cell differentiation	P05063	P05063_K101_M1	_TIQDK[GlyGly (K)]GILVGIK_.3;_TIQDK[GlyGly (K)]GILVGIK_.2	FVRTIQDKGILVGIK	Aldoc	K101	Aldoc_K101	1.23423	Reverted-Up
P05063_K108_M1	Young	Geriatric	0.0558395	0.935464	0.317423	Geriatric / Young	Aldoc	Ubiqutin	Old / Young	RF / Old	P05063	GlyGly (K)	0.31008	0.31008	0.00265677	0.00384036	20	P05063	Aldoc	Fructose-bisphosphate aldolase C	ALDOC_MOUSE	32	23.9776	1.23978	RF	Old	mitochondrion,extracellular exosome	fructose-bisphosphate aldolase activity,cytoskeletal protein binding	glycolytic process,fructose 1,6-bisphosphate metabolic process,epithelial cell differentiation	P05063	P05063_K108_M1	_GILVGIK[GlyGly (K)]VDK_.3;_GILVGIK[GlyGly (K)]VDK_.2	KGILVGIKVDKGVVP	Aldoc	K108	Aldoc_K108	0.25424	others
P05063_K111_M1	Young	Geriatric	1.23095	3.4564e-06	2.21114e-05	Geriatric / Young	Aldoc	Ubiqutin	Old / Young	RF / Old	P05063	GlyGly (K)	0.945032	0.945032	0.0235857	0.0194989	20	P05063	Aldoc	Fructose-bisphosphate aldolase C	ALDOC_MOUSE	32	92.5232	1.92523	RF	Old	mitochondrion,extracellular exosome	fructose-bisphosphate aldolase activity,cytoskeletal protein binding	glycolytic process,fructose 1,6-bisphosphate metabolic process,epithelial cell differentiation	P05063	P05063_K111_M1	_VDK[GlyGly (K)]GVVPLAGTDGETTTQGLDGLLER_.3	LVGIKVDKGVVPLAG	Aldoc	K111	Aldoc_K111	-0.285914	Consistent
P05063_K153_M1	Young	Geriatric	0.712917	3.55745e-07	4.28153e-06	Geriatric / Young	Aldoc	Ubiqutin	Old / Young	RF / Old	P05063	GlyGly (K)	0.310213	0.310213	0.139115	0.0741603	20	P05063	Aldoc	Fructose-bisphosphate aldolase C	ALDOC_MOUSE	32	23.9891	1.23989	RF	Old	mitochondrion,extracellular exosome	fructose-bisphosphate aldolase activity,cytoskeletal protein binding	glycolytic process,fructose 1,6-bisphosphate metabolic process,epithelial cell differentiation	P05063	P05063_K153_M1	_C[Carbamidomethyl (C)]VLK[GlyGly (K)]ISDR_.2;_C[Carbamidomethyl (C)]VLK[GlyGly (K)]ISDR_.3	AKWRCVLKISDRTPS	Aldoc	K153	Aldoc_K153	-0.402704	others
P05063_K42_M1	Young	Geriatric	0.0329635	0.280206	0.127473	Geriatric / Young	Aldoc	Ubiqutin	Old / Young	RF / Old	P05063	GlyGly (K)	2.8354	2.8354	4.14052e-06	2.59888e-05	20	P05063	Aldoc	Fructose-bisphosphate aldolase C	ALDOC_MOUSE	32	613.739	7.13739	RF	Old	mitochondrion,extracellular exosome	fructose-bisphosphate aldolase activity,cytoskeletal protein binding	glycolytic process,fructose 1,6-bisphosphate metabolic process,epithelial cell differentiation	P05063	P05063_K42_M1	_GILAADESVGSMAK[GlyGly (K)]R_.3	ESVGSMAKRLSQIGV	Aldoc	K42	Aldoc_K42	2.80243	others
P05064_K108_M1	Young	Geriatric	0.272916	0.0106294	0.0100914	Geriatric / Young	Aldoa	Ubiqutin	Old / Young	RF / Old	P05064	GlyGly (K)	-0.286431	0.286431	5.43824e-05	0.000179058	20	P05064	Aldoa	Fructose-bisphosphate aldolase A	ALDOA_MOUSE	54	-18.0072	0.819928	RF	Old	extracellular space,nucleus,cytosol,actin cytoskeleton,membrane,Z disc,M band,sperm fibrous sheath,myelin sheath,protein complex,extracellular exosome	protease binding,RNA binding,fructose-bisphosphate aldolase activity,cytoskeletal protein binding,identical protein binding,cadherin binding,fructose binding	fructose metabolic process,glycolytic process,ATP biosynthetic process,striated muscle contraction,regulation of cell shape,fructose 1,6-bisphosphate metabolic process,muscle cell cellular homeostasis,protein homotetramerization,glycolytic process through fructose-6-phosphate	P05064	P05064_K108_M1	_GGVVGIK[GlyGly (K)]VDK_.2;_GGVVGIK[GlyGly (K)]VDK_.3	KGGVVGIKVDKGVVP	Aldoa	K108	Aldoa_K108	-0.559347	Reverted-Down
P05064_K111_M1	Young	Geriatric	0.484207	0.000500641	0.000964066	Geriatric / Young	Aldoa	Ubiqutin	Old / Young	RF / Old	P05064	GlyGly (K)	0.888358	0.888358	3.42468e-05	0.000125524	20	P05064	Aldoa	Fructose-bisphosphate aldolase A	ALDOA_MOUSE	54	85.1069	1.85107	RF	Old	extracellular space,nucleus,cytosol,actin cytoskeleton,membrane,Z disc,M band,sperm fibrous sheath,myelin sheath,protein complex,extracellular exosome	protease binding,RNA binding,fructose-bisphosphate aldolase activity,cytoskeletal protein binding,identical protein binding,cadherin binding,fructose binding	fructose metabolic process,glycolytic process,ATP biosynthetic process,striated muscle contraction,regulation of cell shape,fructose 1,6-bisphosphate metabolic process,muscle cell cellular homeostasis,protein homotetramerization,glycolytic process through fructose-6-phosphate	P05064	P05064_K111_M1	_VDK[GlyGly (K)]GVVPLAGTNGETTTQGLDGLSER_.3	VVGIKVDKGVVPLAG	Aldoa	K111	Aldoa_K111	0.404151	Consistent
P05064_K14_M1	Young	Geriatric	0.130883	0.0604052	0.0386366	Geriatric / Young	Aldoa	Ubiqutin	Old / Young	RF / Old	P05064	GlyGly (K)	0.438007	0.438007	0.0592631	0.0386226	20	P05064	Aldoa	Fructose-bisphosphate aldolase A	ALDOA_MOUSE	54	35.4732	1.35473	RF	Old	extracellular space,nucleus,cytosol,actin cytoskeleton,membrane,Z disc,M band,sperm fibrous sheath,myelin sheath,protein complex,extracellular exosome	protease binding,RNA binding,fructose-bisphosphate aldolase activity,cytoskeletal protein binding,identical protein binding,cadherin binding,fructose binding	fructose metabolic process,glycolytic process,ATP biosynthetic process,striated muscle contraction,regulation of cell shape,fructose 1,6-bisphosphate metabolic process,muscle cell cellular homeostasis,protein homotetramerization,glycolytic process through fructose-6-phosphate	P05064	P05064_K14_M1	_K[GlyGly (K)]ELSDIAHR_.3	ALTPEQKKELSDIAH	Aldoa	K14	Aldoa_K14	0.307124	Consistent
P05064_K147_M1	Young	Geriatric	1.29894	1.13926e-10	2.70201e-08	Geriatric / Young	Aldoa	Ubiqutin	Old / Young	RF / Old	P05064	GlyGly (K)	3.00234	3.00234	6.61089e-08	1.20393e-06	20	P05064	Aldoa	Fructose-bisphosphate aldolase A	ALDOA_MOUSE	54	701.301	8.01301	RF	Old	extracellular space,nucleus,cytosol,actin cytoskeleton,membrane,Z disc,M band,sperm fibrous sheath,myelin sheath,protein complex,extracellular exosome	protease binding,RNA binding,fructose-bisphosphate aldolase activity,cytoskeletal protein binding,identical protein binding,cadherin binding,fructose binding	fructose metabolic process,glycolytic process,ATP biosynthetic process,striated muscle contraction,regulation of cell shape,fructose 1,6-bisphosphate metabolic process,muscle cell cellular homeostasis,protein homotetramerization,glycolytic process through fructose-6-phosphate	P05064	P05064_K147_M1	_DGADFAK[GlyGly (K)]WR_.3;_DGADFAK[GlyGly (K)]WR_.2	KDGADFAKWRCVLKI	Aldoa	K147	Aldoa_K147	1.7034	Consistent
P05064_K153_M1	Young	Geriatric	0.260427	0.0855729	0.0505733	Geriatric / Young	Aldoa	Ubiqutin	Old / Young	RF / Old	P05064	GlyGly (K)	1.93778	1.93778	1.46392e-06	1.15067e-05	20	P05064	Aldoa	Fructose-bisphosphate aldolase A	ALDOA_MOUSE	54	283.116	3.83116	RF	Old	extracellular space,nucleus,cytosol,actin cytoskeleton,membrane,Z disc,M band,sperm fibrous sheath,myelin sheath,protein complex,extracellular exosome	protease binding,RNA binding,fructose-bisphosphate aldolase activity,cytoskeletal protein binding,identical protein binding,cadherin binding,fructose binding	fructose metabolic process,glycolytic process,ATP biosynthetic process,striated muscle contraction,regulation of cell shape,fructose 1,6-bisphosphate metabolic process,muscle cell cellular homeostasis,protein homotetramerization,glycolytic process through fructose-6-phosphate	P05064	P05064_K153_M1	_C[Carbamidomethyl (C)]VLK[GlyGly (K)]IGEHTPSALAIMENANVLAR_.4;_C[Carbamidomethyl (C)]VLK[GlyGly (K)]IGEHTPSALAIM[Oxidation (M)]ENANVLAR_.4;_C[Carbamidomethyl (C)]VLK[GlyGly (K)]IGEHTPSALAIMENANVLAR_.3	AKWRCVLKIGEHTPS	Aldoa	K153	Aldoa_K153	1.67736	others
P05064_K200_M1	Young	Geriatric	0.240157	0.00359132	0.0044111	Geriatric / Young	Aldoa	Ubiqutin	Old / Young	RF / Old	P05064	GlyGly (K)	0.216482	0.216482	0.341812	0.149312	20	P05064	Aldoa	Fructose-bisphosphate aldolase A	ALDOA_MOUSE	54	16.1897	1.1619	RF	Old	extracellular space,nucleus,cytosol,actin cytoskeleton,membrane,Z disc,M band,sperm fibrous sheath,myelin sheath,protein complex,extracellular exosome	protease binding,RNA binding,fructose-bisphosphate aldolase activity,cytoskeletal protein binding,identical protein binding,cadherin binding,fructose binding	fructose metabolic process,glycolytic process,ATP biosynthetic process,striated muscle contraction,regulation of cell shape,fructose 1,6-bisphosphate metabolic process,muscle cell cellular homeostasis,protein homotetramerization,glycolytic process through fructose-6-phosphate	P05064	P05064_K200_M1	_YASIC[Carbamidomethyl (C)]QQNGIVPIVEPEILPDGDHDLK[GlyGly (K)]R_.4;_YASIC[Carbamidomethyl (C)]QQNGIVPIVEPEILPDGDHDLK[GlyGly (K)]R_.3	PDGDHDLKRCQYVTE	Aldoa	K200	Aldoa_K200	-0.0236744	others
P05064_K243_M1	Young	Geriatric	0.826094	4.81706e-05	0.000163738	Geriatric / Young	Aldoa	Ubiqutin	Old / Young	RF / Old	P05064	GlyGly (K)	1.14593	1.14593	0.0102161	0.0104437	20	P05064	Aldoa	Fructose-bisphosphate aldolase A	ALDOA_MOUSE	54	121.289	2.21289	RF	Old	extracellular space,nucleus,cytosol,actin cytoskeleton,membrane,Z disc,M band,sperm fibrous sheath,myelin sheath,protein complex,extracellular exosome	protease binding,RNA binding,fructose-bisphosphate aldolase activity,cytoskeletal protein binding,identical protein binding,cadherin binding,fructose binding	fructose metabolic process,glycolytic process,ATP biosynthetic process,striated muscle contraction,regulation of cell shape,fructose 1,6-bisphosphate metabolic process,muscle cell cellular homeostasis,protein homotetramerization,glycolytic process through fructose-6-phosphate	P05064	P05064_K243_M1	_PNM[Oxidation (M)]VTPGHAC[Carbamidomethyl (C)]TQK[GlyGly (K)]FSNEEIAMATVTALR_.4;_PNMVTPGHAC[Carbamidomethyl (C)]TQK[GlyGly (K)]FSNEEIAMATVTALR_.4;_PNM[Oxidation (M)]VTPGHAC[Carbamidomethyl (C)]TQK[GlyGly (K)]FSNEEIAM[Oxidation (M)]ATVTALR_.4	PGHACTQKFSNEEIA	Aldoa	K243	Aldoa_K243	0.319836	Consistent
P05064_K318_M2	Young	Geriatric	0.746269	0.00737327	0.00763139	Geriatric / Young	Aldoa	Ubiqutin	Old / Young	RF / Old	P05064	GlyGly (K)	0.999799	0.999799	0.000474996	0.000991396	20	P05064	Aldoa	Fructose-bisphosphate aldolase A	ALDOA_MOUSE	54	99.9721	1.99972	RF	Old	extracellular space,nucleus,cytosol,actin cytoskeleton,membrane,Z disc,M band,sperm fibrous sheath,myelin sheath,protein complex,extracellular exosome	protease binding,RNA binding,fructose-bisphosphate aldolase activity,cytoskeletal protein binding,identical protein binding,cadherin binding,fructose binding	fructose metabolic process,glycolytic process,ATP biosynthetic process,striated muscle contraction,regulation of cell shape,fructose 1,6-bisphosphate metabolic process,muscle cell cellular homeostasis,protein homotetramerization,glycolytic process through fructose-6-phosphate	P05064	P05064_K318_M2	_K[GlyGly (K)]ENLK[GlyGly (K)]AAQEEYIK_.3	LKAWGGKKENLKAAQ	Aldoa	K318	Aldoa_K318	0.25353	Consistent
P05064_K322_M1	Young	Geriatric	0.109019	0.882097	0.303882	Geriatric / Young	Aldoa	Ubiqutin	Old / Young	RF / Old	P05064	GlyGly (K)	-0.309938	0.309938	0.000558378	0.0011281	20	P05064	Aldoa	Fructose-bisphosphate aldolase A	ALDOA_MOUSE	54	-19.3324	0.806676	RF	Old	extracellular space,nucleus,cytosol,actin cytoskeleton,membrane,Z disc,M band,sperm fibrous sheath,myelin sheath,protein complex,extracellular exosome	protease binding,RNA binding,fructose-bisphosphate aldolase activity,cytoskeletal protein binding,identical protein binding,cadherin binding,fructose binding	fructose metabolic process,glycolytic process,ATP biosynthetic process,striated muscle contraction,regulation of cell shape,fructose 1,6-bisphosphate metabolic process,muscle cell cellular homeostasis,protein homotetramerization,glycolytic process through fructose-6-phosphate	P05064	P05064_K322_M1	_ENLK[GlyGly (K)]AAQEEYIK_.3;_ENLK[GlyGly (K)]AAQEEYIK_.2	GGKKENLKAAQEEYI	Aldoa	K322	Aldoa_K322	-0.418957	Reverted-Down
P05064_K322_M2	Young	Geriatric	0.746269	0.00737327	0.00763139	Geriatric / Young	Aldoa	Ubiqutin	Old / Young	RF / Old	P05064	GlyGly (K)	0.999799	0.999799	0.000474996	0.000991396	20	P05064	Aldoa	Fructose-bisphosphate aldolase A	ALDOA_MOUSE	54	99.9721	1.99972	RF	Old	extracellular space,nucleus,cytosol,actin cytoskeleton,membrane,Z disc,M band,sperm fibrous sheath,myelin sheath,protein complex,extracellular exosome	protease binding,RNA binding,fructose-bisphosphate aldolase activity,cytoskeletal protein binding,identical protein binding,cadherin binding,fructose binding	fructose metabolic process,glycolytic process,ATP biosynthetic process,striated muscle contraction,regulation of cell shape,fructose 1,6-bisphosphate metabolic process,muscle cell cellular homeostasis,protein homotetramerization,glycolytic process through fructose-6-phosphate	P05064	P05064_K322_M2	_K[GlyGly (K)]ENLK[GlyGly (K)]AAQEEYIK_.3	GGKKENLKAAQEEYI	Aldoa	K322	Aldoa_K322	0.25353	Consistent
P05064_K42_M1	Young	Geriatric	0.223312	0.0170598	0.0145235	Geriatric / Young	Aldoa	Ubiqutin	Old / Young	RF / Old	P05064	GlyGly (K)	-0.0509527	0.0509527	0.438653	0.179807	20	P05064	Aldoa	Fructose-bisphosphate aldolase A	ALDOA_MOUSE	54	-3.47013	0.965299	RF	Old	extracellular space,nucleus,cytosol,actin cytoskeleton,membrane,Z disc,M band,sperm fibrous sheath,myelin sheath,protein complex,extracellular exosome	protease binding,RNA binding,fructose-bisphosphate aldolase activity,cytoskeletal protein binding,identical protein binding,cadherin binding,fructose binding	fructose metabolic process,glycolytic process,ATP biosynthetic process,striated muscle contraction,regulation of cell shape,fructose 1,6-bisphosphate metabolic process,muscle cell cellular homeostasis,protein homotetramerization,glycolytic process through fructose-6-phosphate	P05064	P05064_K42_M1	_GILAADESTGSIAK[GlyGly (K)]R_.3;_GILAADESTGSIAK[GlyGly (K)]R_.2	ESTGSIAKRLQSIGT	Aldoa	K42	Aldoa_K42	-0.274265	others
P05132_K286_M1	Young	Geriatric	-0.712922	3.36703e-06	2.18315e-05	Geriatric / Young	Prkaca	Ubiqutin	Old / Young	RF / Old	P05132	GlyGly (K)	2.00231	2.00231	7.53247e-06	4.08364e-05	20	P05132	Prkaca	cAMP-dependent protein kinase catalytic subunit alpha	KAPCA_MOUSE	6	300.64	4.0064	RF	Old	acrosomal vesicle,nucleus,nucleoplasm,cytoplasm,mitochondrion,centrosome,cytosol,plasma membrane,cAMP-dependent protein kinase complex,nuclear speck,nucleotide-activated protein kinase complex,neuromuscular junction,sperm flagellum,dendritic spine,plasma membrane raft,intercellular bridge,perinuclear region of cytoplasm,extracellular exosome,sperm midpiece,ciliary base,membrane	magnesium ion binding,protein kinase activity,protein serine/threonine kinase activity,cAMP-dependent protein kinase activity,protein serine/threonine/tyrosine kinase activity,protein binding,ATP binding,protein kinase binding,protein domain specific binding,manganese ion binding,ubiquitin protein ligase binding,protein kinase A regulatory subunit binding	mesoderm formation,neural tube closure,mRNA processing,protein phosphorylation,peptidyl-serine phosphorylation,peptidyl-threonine phosphorylation,triglyceride catabolic process,cellular response to heat,intracellular signal transduction,regulation of osteoblast differentiation,protein autophosphorylation,positive regulation of protein export from nucleus,sperm capacitation,modulation of synaptic …	P05132	P05132_K286_M1	_FGNLK[GlyGly (K)]NGVNDIK_.3	TKRFGNLKNGVNDIK	Prkaca	K286	Prkaca_K286	2.71523	Reverted-Up
P05201_K290_M1	Young	Geriatric	-0.350422	0.0109983	0.0103549	Geriatric / Young	Got1	Ubiqutin	Old / Young	RF / Old	P05201	GlyGly (K)	-0.000258249	0.000258249	0.997489	0.331855	20	P05201	Got1	Aspartate aminotransferase, cytoplasmic	AATC_MOUSE	30	-0.0178988	0.999821	RF	Old	nucleus,nucleoplasm,cytoplasm,lysosome,cytosol,axon terminus,extracellular exosome,mitochondrion	L-aspartate:2-oxoglutarate aminotransferase activity,phosphatidylserine decarboxylase activity,pyridoxal phosphate binding,carboxylic acid binding,L-cysteine:2-oxoglutarate aminotransferase activity,L-phenylalanine:2-oxoglutarate aminotransferase activity	2-oxoglutarate metabolic process,oxaloacetate metabolic process,glycerol biosynthetic process,aspartate metabolic process,aspartate biosynthetic process,aspartate catabolic process,glutamate metabolic process,Notch signaling pathway,glutamate catabolic process to aspartate,glutamate catabolic process to 2-oxoglutarate,cellular response to insulin stimulus,response to glucocorticoid,fatty acid hom…	P05201	P05201_K290_M1	_VLSQMEK[GlyGly (K)]IVR_.3;_VLSQM[Oxidation (M)]EK[GlyGly (K)]IVR_.3;_VLSQMEK[GlyGly (K)]IVR_.2;_VLSQM[Oxidation (M)]EK[GlyGly (K)]IVR_.2	RVLSQMEKIVRITWS	Got1	K290	Got1_K290	0.350164	others
P05201_K318_M1	Young	Geriatric	0.586389	0.000132567	0.000350421	Geriatric / Young	Got1	Ubiqutin	Old / Young	RF / Old	P05201	GlyGly (K)	1.51447	1.51447	0.00757617	0.00836906	20	P05201	Got1	Aspartate aminotransferase, cytoplasmic	AATC_MOUSE	30	185.694	2.85694	RF	Old	nucleus,nucleoplasm,cytoplasm,lysosome,cytosol,axon terminus,extracellular exosome,mitochondrion	L-aspartate:2-oxoglutarate aminotransferase activity,phosphatidylserine decarboxylase activity,pyridoxal phosphate binding,carboxylic acid binding,L-cysteine:2-oxoglutarate aminotransferase activity,L-phenylalanine:2-oxoglutarate aminotransferase activity	2-oxoglutarate metabolic process,oxaloacetate metabolic process,glycerol biosynthetic process,aspartate metabolic process,aspartate biosynthetic process,aspartate catabolic process,glutamate metabolic process,Notch signaling pathway,glutamate catabolic process to aspartate,glutamate catabolic process to 2-oxoglutarate,cellular response to insulin stimulus,response to glucocorticoid,fatty acid hom…	P05201	P05201_K318_M1	_IVAATLSDPELFK[GlyGly (K)]EWK_.3	LSDPELFKEWKGNVK	Got1	K318	Got1_K318	0.92808	Consistent
P05201_K346_M1	Young	Geriatric	1.38459	0.00022671	0.000523474	Geriatric / Young	Got1	Ubiqutin	Old / Young	RF / Old	P05201	GlyGly (K)	0.308424	0.308424	0.26938	0.123975	20	P05201	Got1	Aspartate aminotransferase, cytoplasmic	AATC_MOUSE	30	23.8354	1.23835	RF	Old	nucleus,nucleoplasm,cytoplasm,lysosome,cytosol,axon terminus,extracellular exosome,mitochondrion	L-aspartate:2-oxoglutarate aminotransferase activity,phosphatidylserine decarboxylase activity,pyridoxal phosphate binding,carboxylic acid binding,L-cysteine:2-oxoglutarate aminotransferase activity,L-phenylalanine:2-oxoglutarate aminotransferase activity	2-oxoglutarate metabolic process,oxaloacetate metabolic process,glycerol biosynthetic process,aspartate metabolic process,aspartate biosynthetic process,aspartate catabolic process,glutamate metabolic process,Notch signaling pathway,glutamate catabolic process to aspartate,glutamate catabolic process to 2-oxoglutarate,cellular response to insulin stimulus,response to glucocorticoid,fatty acid hom…	P05201	P05201_K346_M1	_LEALK[GlyGly (K)]TPGTWSHITEQIGMFSFTGLNPK_.4	RARLEALKTPGTWSH	Got1	K346	Got1_K346	-1.07616	others
P05201_K60_M1	Young	Geriatric	0.425798	0.497617	0.198959	Geriatric / Young	Got1	Ubiqutin	Old / Young	RF / Old	P05201	GlyGly (K)	1.73134	1.73134	0.00715133	0.00804058	20	P05201	Got1	Aspartate aminotransferase, cytoplasmic	AATC_MOUSE	30	232.036	3.32036	RF	Old	nucleus,nucleoplasm,cytoplasm,lysosome,cytosol,axon terminus,extracellular exosome,mitochondrion	L-aspartate:2-oxoglutarate aminotransferase activity,phosphatidylserine decarboxylase activity,pyridoxal phosphate binding,carboxylic acid binding,L-cysteine:2-oxoglutarate aminotransferase activity,L-phenylalanine:2-oxoglutarate aminotransferase activity	2-oxoglutarate metabolic process,oxaloacetate metabolic process,glycerol biosynthetic process,aspartate metabolic process,aspartate biosynthetic process,aspartate catabolic process,glutamate metabolic process,Notch signaling pathway,glutamate catabolic process to aspartate,glutamate catabolic process to 2-oxoglutarate,cellular response to insulin stimulus,response to glucocorticoid,fatty acid hom…	P05201	P05201_K60_M1	_VEQK[GlyGly (K)]IANDNSLNHEYLPILGLAEFR_.4	VVRKVEQKIANDNSL	Got1	K60	Got1_K60	1.30554	others
P06151_K243_M1	Young	Geriatric	-0.163687	0.598229	0.228633	Geriatric / Young	Ldha	Ubiqutin	Old / Young	RF / Old	P06151	GlyGly (K)	0.540881	0.540881	0.030653	0.0235638	20	P06151	Ldha	L-lactate dehydrogenase A chain	LDHA_MOUSE	25	45.4861	1.45486	RF	Old	nucleus,mitochondrion,cytosol,membrane,sperm fibrous sheath,extracellular exosome	lactate dehydrogenase activity,L-lactate dehydrogenase activity,protein binding,cadherin binding	lactate biosynthetic process from pyruvate,glucose catabolic process to lactate via pyruvate,cellular response to extracellular stimulus	P06151	P06151_K243_M1	_QVVDSAYEVIK[GlyGly (K)]LK_.3	DSAYEVIKLKGYTSW	Ldha	K243	Ldha_K243	0.704569	Reverted-Up
P06151_K81_M1	Young	Geriatric	0.13465	0.155937	0.0805828	Geriatric / Young	Ldha	Ubiqutin	Old / Young	RF / Old	P06151	GlyGly (K)	0.807386	0.807386	0.0238138	0.0196174	20	P06151	Ldha	L-lactate dehydrogenase A chain	LDHA_MOUSE	25	75.0038	1.75004	RF	Old	nucleus,mitochondrion,cytosol,membrane,sperm fibrous sheath,extracellular exosome	lactate dehydrogenase activity,L-lactate dehydrogenase activity,protein binding,cadherin binding	lactate biosynthetic process from pyruvate,glucose catabolic process to lactate via pyruvate,cellular response to extracellular stimulus	P06151	P06151_K81_M1	_IVSSK[GlyGly (K)]DYC[Carbamidomethyl (C)]VTANSK_.3	TPKIVSSKDYCVTAN	Ldha	K81	Ldha_K81	0.672736	others
P06745_K116_M1	Young	Geriatric	0.572955	0.0172462	0.0146288	Geriatric / Young	Gpi	Ubiqutin	Old / Young	RF / Old	P06745	GlyGly (K)	-0.766075	0.766075	7.13082e-05	0.000219789	20	P06745	Gpi	Glucose-6-phosphate isomerase	G6PI_MOUSE	48	-41.1985	0.588015	RF	Old	extracellular space,nucleoplasm,cytosol,plasma membrane,membrane,neuron projection,myelin sheath,ciliary membrane,extracellular exosome	glucose-6-phosphate isomerase activity,cytokine activity,protein binding,growth factor activity,intramolecular transferase activity,ubiquitin protein ligase binding,monosaccharide binding	angiogenesis,in utero embryonic development,mesoderm formation,gluconeogenesis,glycolytic process,learning or memory,methylglyoxal biosynthetic process,response to estradiol,response to progesterone,response to testosterone,erythrocyte homeostasis,response to immobilization stress,response to muscle stretch,glucose homeostasis,negative regulation of cysteine-type endopeptidase activity involved i…	P06745	P06745_K116_M1	_VDGK[GlyGly (K)]DVM[Oxidation (M)]PEVNR_.3	TPIKVDGKDVMPEVN	Gpi1	K116	Gpi1_K116	-1.33903	Reverted-Down
P06745_K12_M1	Young	Geriatric	0.845723	3.55193e-07	4.28153e-06	Geriatric / Young	Gpi	Ubiqutin	Old / Young	RF / Old	P06745	GlyGly (K)	1.59467	1.59467	4.57916e-05	0.00015431	20	P06745	Gpi	Glucose-6-phosphate isomerase	G6PI_MOUSE	48	202.025	3.02025	RF	Old	extracellular space,nucleoplasm,cytosol,plasma membrane,membrane,neuron projection,myelin sheath,ciliary membrane,extracellular exosome	glucose-6-phosphate isomerase activity,cytokine activity,protein binding,growth factor activity,intramolecular transferase activity,ubiquitin protein ligase binding,monosaccharide binding	angiogenesis,in utero embryonic development,mesoderm formation,gluconeogenesis,glycolytic process,learning or memory,methylglyoxal biosynthetic process,response to estradiol,response to progesterone,response to testosterone,erythrocyte homeostasis,response to immobilization stress,response to muscle stretch,glucose homeostasis,negative regulation of cysteine-type endopeptidase activity involved i…	P06745	P06745_K12_M1	_NPQFQK[GlyGly (K)]LLEWHR_.3;_NPQFQK[GlyGly (K)]LLEWHR_.4	TRNPQFQKLLEWHRA	Gpi1	K12	Gpi1_K12	0.748943	Consistent
P06745_K226_M1	Young	Geriatric	1.43013	9.73174e-07	8.89759e-06	Geriatric / Young	Gpi	Ubiqutin	Old / Young	RF / Old	P06745	GlyGly (K)	1.95523	1.95523	0.00474821	0.0058948	20	P06745	Gpi	Glucose-6-phosphate isomerase	G6PI_MOUSE	48	287.778	3.87778	RF	Old	extracellular space,nucleoplasm,cytosol,plasma membrane,membrane,neuron projection,myelin sheath,ciliary membrane,extracellular exosome	glucose-6-phosphate isomerase activity,cytokine activity,protein binding,growth factor activity,intramolecular transferase activity,ubiquitin protein ligase binding,monosaccharide binding	angiogenesis,in utero embryonic development,mesoderm formation,gluconeogenesis,glycolytic process,learning or memory,methylglyoxal biosynthetic process,response to estradiol,response to progesterone,response to testosterone,erythrocyte homeostasis,response to immobilization stress,response to muscle stretch,glucose homeostasis,negative regulation of cysteine-type endopeptidase activity involved i…	P06745	P06745_K226_M1	_TFTTQETITNAETAK[GlyGly (K)]EWFLEAAK_.3	ITNAETAKEWFLEAA	Gpi1	K226	Gpi1_K226	0.525101	Consistent
P06745_K234_M1	Young	Geriatric	-0.164132	0.862717	0.299253	Geriatric / Young	Gpi	Ubiqutin	Old / Young	RF / Old	P06745	GlyGly (K)	1.22314	1.22314	0.00310511	0.00430553	20	P06745	Gpi	Glucose-6-phosphate isomerase	G6PI_MOUSE	48	133.454	2.33454	RF	Old	extracellular space,nucleoplasm,cytosol,plasma membrane,membrane,neuron projection,myelin sheath,ciliary membrane,extracellular exosome	glucose-6-phosphate isomerase activity,cytokine activity,protein binding,growth factor activity,intramolecular transferase activity,ubiquitin protein ligase binding,monosaccharide binding	angiogenesis,in utero embryonic development,mesoderm formation,gluconeogenesis,glycolytic process,learning or memory,methylglyoxal biosynthetic process,response to estradiol,response to progesterone,response to testosterone,erythrocyte homeostasis,response to immobilization stress,response to muscle stretch,glucose homeostasis,negative regulation of cysteine-type endopeptidase activity involved i…	P06745	P06745_K234_M1	_EWFLEAAK[GlyGly (K)]DPSAVAK_.3	EWFLEAAKDPSAVAK	Gpi1	K234	Gpi1_K234	1.38727	Reverted-Up
P06745_K25_M1	Young	Geriatric	2.21915	1.04172e-09	9.77066e-08	Geriatric / Young	Gpi	Ubiqutin	Old / Young	RF / Old	P06745	GlyGly (K)	-0.206476	0.206476	0.0232962	0.0192966	20	P06745	Gpi	Glucose-6-phosphate isomerase	G6PI_MOUSE	48	-13.3348	0.866652	RF	Old	extracellular space,nucleoplasm,cytosol,plasma membrane,membrane,neuron projection,myelin sheath,ciliary membrane,extracellular exosome	glucose-6-phosphate isomerase activity,cytokine activity,protein binding,growth factor activity,intramolecular transferase activity,ubiquitin protein ligase binding,monosaccharide binding	angiogenesis,in utero embryonic development,mesoderm formation,gluconeogenesis,glycolytic process,learning or memory,methylglyoxal biosynthetic process,response to estradiol,response to progesterone,response to testosterone,erythrocyte homeostasis,response to immobilization stress,response to muscle stretch,glucose homeostasis,negative regulation of cysteine-type endopeptidase activity involved i…	P06745	P06745_K25_M1	_ANSANLK[GlyGly (K)]LR_.3	RANSANLKLRELFEA	Gpi1	K25	Gpi1_K25	-2.42562	Reverted-Down
P06745_K423_M1	Young	Geriatric	0.907064	0.01056	0.0100431	Geriatric / Young	Gpi	Ubiqutin	Old / Young	RF / Old	P06745	GlyGly (K)	1.95811	1.95811	0.000150749	0.000388296	20	P06745	Gpi	Glucose-6-phosphate isomerase	G6PI_MOUSE	48	288.553	3.88553	RF	Old	extracellular space,nucleoplasm,cytosol,plasma membrane,membrane,neuron projection,myelin sheath,ciliary membrane,extracellular exosome	glucose-6-phosphate isomerase activity,cytokine activity,protein binding,growth factor activity,intramolecular transferase activity,ubiquitin protein ligase binding,monosaccharide binding	angiogenesis,in utero embryonic development,mesoderm formation,gluconeogenesis,glycolytic process,learning or memory,methylglyoxal biosynthetic process,response to estradiol,response to progesterone,response to testosterone,erythrocyte homeostasis,response to immobilization stress,response to muscle stretch,glucose homeostasis,negative regulation of cysteine-type endopeptidase activity involved i…	P06745	P06745_K423_M1	_GLHHK[GlyGly (K)]ILLANFLAQTEALMK_.4;_GLHHK[GlyGly (K)]ILLANFLAQTEALM[Oxidation (M)]K_.4	IRKGLHHKILLANFL	Gpi1	K423	Gpi1_K423	1.05105	Consistent
P06745_K438_M1	Young	Geriatric	0.464747	0.000109332	0.00030501	Geriatric / Young	Gpi	Ubiqutin	Old / Young	RF / Old	P06745	GlyGly (K)	1.05502	1.05502	0.0280805	0.0221797	20	P06745	Gpi	Glucose-6-phosphate isomerase	G6PI_MOUSE	48	107.775	2.07775	RF	Old	extracellular space,nucleoplasm,cytosol,plasma membrane,membrane,neuron projection,myelin sheath,ciliary membrane,extracellular exosome	glucose-6-phosphate isomerase activity,cytokine activity,protein binding,growth factor activity,intramolecular transferase activity,ubiquitin protein ligase binding,monosaccharide binding	angiogenesis,in utero embryonic development,mesoderm formation,gluconeogenesis,glycolytic process,learning or memory,methylglyoxal biosynthetic process,response to estradiol,response to progesterone,response to testosterone,erythrocyte homeostasis,response to immobilization stress,response to muscle stretch,glucose homeostasis,negative regulation of cysteine-type endopeptidase activity involved i…	P06745	P06745_K438_M1	_ILLANFLAQTEALM[Oxidation (M)]K[GlyGly (K)]GK_.3;_ILLANFLAQTEALMK[GlyGly (K)]GK_.3	AQTEALMKGKLPEEA	Gpi1	K438	Gpi1_K438	0.590273	Consistent
P06745_K454_M1	Young	Geriatric	0.514739	0.00032471	0.00069353	Geriatric / Young	Gpi	Ubiqutin	Old / Young	RF / Old	P06745	GlyGly (K)	0.419039	0.419039	0.0368437	0.0270829	20	P06745	Gpi	Glucose-6-phosphate isomerase	G6PI_MOUSE	48	33.7037	1.33704	RF	Old	extracellular space,nucleoplasm,cytosol,plasma membrane,membrane,neuron projection,myelin sheath,ciliary membrane,extracellular exosome	glucose-6-phosphate isomerase activity,cytokine activity,protein binding,growth factor activity,intramolecular transferase activity,ubiquitin protein ligase binding,monosaccharide binding	angiogenesis,in utero embryonic development,mesoderm formation,gluconeogenesis,glycolytic process,learning or memory,methylglyoxal biosynthetic process,response to estradiol,response to progesterone,response to testosterone,erythrocyte homeostasis,response to immobilization stress,response to muscle stretch,glucose homeostasis,negative regulation of cysteine-type endopeptidase activity involved i…	P06745	P06745_K454_M1	_ELQAAGK[GlyGly (K)]SPEDLEK_.3	KELQAAGKSPEDLEK	Gpi1	K454	Gpi1_K454	-0.0956994	Consistent
P06745_K466_M1	Young	Geriatric	0.481036	0.0037	0.00450392	Geriatric / Young	Gpi	Ubiqutin	Old / Young	RF / Old	P06745	GlyGly (K)	0.0573282	0.0573282	0.811728	0.287473	20	P06745	Gpi	Glucose-6-phosphate isomerase	G6PI_MOUSE	48	4.0537	1.04054	RF	Old	extracellular space,nucleoplasm,cytosol,plasma membrane,membrane,neuron projection,myelin sheath,ciliary membrane,extracellular exosome	glucose-6-phosphate isomerase activity,cytokine activity,protein binding,growth factor activity,intramolecular transferase activity,ubiquitin protein ligase binding,monosaccharide binding	angiogenesis,in utero embryonic development,mesoderm formation,gluconeogenesis,glycolytic process,learning or memory,methylglyoxal biosynthetic process,response to estradiol,response to progesterone,response to testosterone,erythrocyte homeostasis,response to immobilization stress,response to muscle stretch,glucose homeostasis,negative regulation of cysteine-type endopeptidase activity involved i…	P06745	P06745_K466_M1	_LLPHK[GlyGly (K)]VFEGNRPTNSIVFTK_.4	LEKLLPHKVFEGNRP	Gpi1	K466	Gpi1_K466	-0.423708	others
P06745_K73_M1	Young	Geriatric	1.32711	0.000678045	0.00121936	Geriatric / Young	Gpi	Ubiqutin	Old / Young	RF / Old	P06745	GlyGly (K)	1.60417	1.60417	3.62105e-05	0.000130782	20	P06745	Gpi	Glucose-6-phosphate isomerase	G6PI_MOUSE	48	204.022	3.04022	RF	Old	extracellular space,nucleoplasm,cytosol,plasma membrane,membrane,neuron projection,myelin sheath,ciliary membrane,extracellular exosome	glucose-6-phosphate isomerase activity,cytokine activity,protein binding,growth factor activity,intramolecular transferase activity,ubiquitin protein ligase binding,monosaccharide binding	angiogenesis,in utero embryonic development,mesoderm formation,gluconeogenesis,glycolytic process,learning or memory,methylglyoxal biosynthetic process,response to estradiol,response to progesterone,response to testosterone,erythrocyte homeostasis,response to immobilization stress,response to muscle stretch,glucose homeostasis,negative regulation of cysteine-type endopeptidase activity involved i…	P06745	P06745_K73_M1	_EVMQMLVELAK[GlyGly (K)]SR_.3	QMLVELAKSRGVEAA	Gpi1	K73	Gpi1_K73	0.277063	Consistent
P06800_K774_M1	Young	Geriatric	0.26456	0.0397711	0.0279348	Geriatric / Young	Ptprc	Ubiqutin	Old / Young	RF / Old	P06800	GlyGly (K)	-0.0399237	0.0399237	0.632371	0.239852	20	P06800	Ptprc	Receptor-type tyrosine-protein phosphatase C	PTPRC_MOUSE	3	-2.72936	0.972706	RF	Old	plasma membrane,integral component of plasma membrane,focal adhesion,external side of plasma membrane,cell surface,membrane,membrane raft,extracellular exosome,cell periphery	protein tyrosine phosphatase activity,protein binding,heparin binding,protein kinase binding,heparan sulfate proteoglycan binding	activation of MAPK activity,negative regulation of T cell mediated cytotoxicity,positive regulation of T cell mediated cytotoxicity,negative regulation of cytokine-mediated signaling pathway,hematopoietic progenitor cell differentiation,immunoglobulin biosynthetic process,positive regulation of T cell mediated immunity,regulation of humoral immune response mediated by circulating immunoglobulin,p…	P06800	P06800_K774_M1	_DIVVTINDHK[GlyGly (K)]R_.3;_DIVVTINDHK[GlyGly (K)]R_.4	VVTINDHKRCPDYII	Ptprc	K774	Ptprc_K774	-0.304484	others
P06801_K476_M1	Young	Geriatric	0.69453	0.00836413	0.00838726	Geriatric / Young	Me1	Ubiqutin	Old / Young	RF / Old	P06801	GlyGly (K)	0.895652	0.895652	0.0232755	0.0192856	20	P06801	Me1	NADP-dependent malic enzyme	MAOX_MOUSE	20	86.045	1.86045	RF	Old	mitochondrion,cytosol	malic enzyme activity,malate dehydrogenase (decarboxylating) (NAD+) activity,malate dehydrogenase (decarboxylating) (NADP+) activity,protein binding,oxaloacetate decarboxylase activity,manganese ion binding,NAD binding	pyruvate metabolic process,malate metabolic process,response to hormone,protein tetramerization,oxidation-reduction process,regulation of NADP metabolic process	P06801	P06801_K476_M1	_HIDDK[GlyGly (K)]VFLTTAEVISQQVSDK_.3	GLRHIDDKVFLTTAE	Me1	K476	Me1_K476	0.201122	Consistent
P06801_K516_M1	Young	Geriatric	-0.147218	0.393725	0.166345	Geriatric / Young	Me1	Ubiqutin	Old / Young	RF / Old	P06801	GlyGly (K)	0.752858	0.752858	0.00270084	0.00387725	20	P06801	Me1	NADP-dependent malic enzyme	MAOX_MOUSE	20	68.5128	1.68513	RF	Old	mitochondrion,cytosol	malic enzyme activity,malate dehydrogenase (decarboxylating) (NAD+) activity,malate dehydrogenase (decarboxylating) (NADP+) activity,protein binding,oxaloacetate decarboxylase activity,manganese ion binding,NAD binding	pyruvate metabolic process,malate metabolic process,response to hormone,protein tetramerization,oxidation-reduction process,regulation of NADP metabolic process	P06801	P06801_K516_M1	_IAVK[GlyGly (K)]IVQDAYK_.2	VSLKIAVKIVQDAYK	Me1	K516	Me1_K516	0.900077	Reverted-Up
P06837_K104_M1	Young	Geriatric	-0.68833	0.00153149	0.00227756	Geriatric / Young	Gap43	Ubiqutin	Old / Young	RF / Old	P06837	GlyGly (K)	-0.535624	0.535624	1.6536e-05	7.58194e-05	20	P06837	Gap43	Neuromodulin	NEUM_MOUSE	25	-31.014	0.68986	RF	Old	cytoplasm,plasma membrane,postsynaptic density,cell junction,axon,filopodium membrane,growth cone membrane,cell periphery	phosphatidylserine binding,calmodulin binding,lysophosphatidic acid binding,phosphatidylinositol phosphate binding	axon guidance,glial cell differentiation,axon choice point recognition,regulation of growth,tissue regeneration,cell fate commitment,regulation of filopodium assembly	P06837	P06837_K104_M1	_AEEPSK[GlyGly (K)]AGDAPSEEK_.3;_AEEPSK[GlyGly (K)]AGDAPSEEK_.2	PKAEEPSKAGDAPSE	Gap43	K104	Gap43_K104	0.152706	Consistent
P06837_K125_M1	Young	Geriatric	-0.340539	0.0751357	0.0456895	Geriatric / Young	Gap43	Ubiqutin	Old / Young	RF / Old	P06837	GlyGly (K)	-0.335935	0.335935	1.30355e-05	6.27744e-05	20	P06837	Gap43	Neuromodulin	NEUM_MOUSE	25	-20.7729	0.792271	RF	Old	cytoplasm,plasma membrane,postsynaptic density,cell junction,axon,filopodium membrane,growth cone membrane,cell periphery	phosphatidylserine binding,calmodulin binding,lysophosphatidic acid binding,phosphatidylinositol phosphate binding	axon guidance,glial cell differentiation,axon choice point recognition,regulation of growth,tissue regeneration,cell fate commitment,regulation of filopodium assembly	P06837	P06837_K125_M1	_KGEGDAAPSEEK[GlyGly (K)]AGSAETESAAK_.4;_KGEGDAAPSEEK[GlyGly (K)]AGSAETESAAK_.3;_GEGDAAPSEEK[GlyGly (K)]AGSAETESAAK_.3	DAAPSEEKAGSAETE	Gap43	K125	Gap43_K125	0.00460386	Consistent
P06837_K136_M1	Young	Geriatric	-0.764854	0.00202438	0.00283465	Geriatric / Young	Gap43	Ubiqutin	Old / Young	RF / Old	P06837	GlyGly (K)	-0.328904	0.328904	2.01232e-05	8.76072e-05	20	P06837	Gap43	Neuromodulin	NEUM_MOUSE	25	-20.3859	0.796141	RF	Old	cytoplasm,plasma membrane,postsynaptic density,cell junction,axon,filopodium membrane,growth cone membrane,cell periphery	phosphatidylserine binding,calmodulin binding,lysophosphatidic acid binding,phosphatidylinositol phosphate binding	axon guidance,glial cell differentiation,axon choice point recognition,regulation of growth,tissue regeneration,cell fate commitment,regulation of filopodium assembly	P06837	P06837_K136_M1	_AGSAETESAAK[GlyGly (K)]ATTDNSPSSK_.3	AETESAAKATTDNSP	Gap43	K136	Gap43_K136	0.43595	Consistent
P06837_K19_M1	Young	Geriatric	-0.775867	0.00147144	0.00220696	Geriatric / Young	Gap43	Ubiqutin	Old / Young	RF / Old	P06837	GlyGly (K)	-0.900762	0.900762	1.87382e-05	8.39809e-05	20	P06837	Gap43	Neuromodulin	NEUM_MOUSE	25	-46.4396	0.535604	RF	Old	cytoplasm,plasma membrane,postsynaptic density,cell junction,axon,filopodium membrane,growth cone membrane,cell periphery	phosphatidylserine binding,calmodulin binding,lysophosphatidic acid binding,phosphatidylinositol phosphate binding	axon guidance,glial cell differentiation,axon choice point recognition,regulation of growth,tissue regeneration,cell fate commitment,regulation of filopodium assembly	P06837	P06837_K19_M1	_NDEDQK[GlyGly (K)]IEQDGVKPEDK_.4;_NDEDQK[GlyGly (K)]IEQDGVKPEDK_.3	EKNDEDQKIEQDGVK	Gap43	K19	Gap43_K19	-0.124894	Consistent
P06837_K199_M1	Young	Geriatric	-0.263267	0.243352	0.114202	Geriatric / Young	Gap43	Ubiqutin	Old / Young	RF / Old	P06837	GlyGly (K)	-0.275029	0.275029	0.0291246	0.0226598	20	P06837	Gap43	Neuromodulin	NEUM_MOUSE	25	-17.3567	0.826433	RF	Old	cytoplasm,plasma membrane,postsynaptic density,cell junction,axon,filopodium membrane,growth cone membrane,cell periphery	phosphatidylserine binding,calmodulin binding,lysophosphatidic acid binding,phosphatidylinositol phosphate binding	axon guidance,glial cell differentiation,axon choice point recognition,regulation of growth,tissue regeneration,cell fate commitment,regulation of filopodium assembly	P06837	P06837_K199_M1	_AAQPPTETAESSQAEEEK[GlyGly (K)]DAVDEAK_.3	SSQAEEEKDAVDEAK	Gap43	K199	Gap43_K199	-0.0117621	others
P06837_K217_M1	Young	Geriatric	-1.6878	0.000369322	0.000759034	Geriatric / Young	Gap43	Ubiqutin	Old / Young	RF / Old	P06837	GlyGly (K)	-0.886061	0.886061	0.00739895	0.008226	20	P06837	Gap43	Neuromodulin	NEUM_MOUSE	25	-45.8911	0.541089	RF	Old	cytoplasm,plasma membrane,postsynaptic density,cell junction,axon,filopodium membrane,growth cone membrane,cell periphery	phosphatidylserine binding,calmodulin binding,lysophosphatidic acid binding,phosphatidylinositol phosphate binding	axon guidance,glial cell differentiation,axon choice point recognition,regulation of growth,tissue regeneration,cell fate commitment,regulation of filopodium assembly	P06837	P06837_K217_M1	_QDEGK[GlyGly (K)]EDPEADQEHA_.3	SARQDEGKEDPEADQ	Gap43	K217	Gap43_K217	0.801743	Consistent
P06837_K26_M1	Young	Geriatric	-0.591503	0.00787254	0.00800648	Geriatric / Young	Gap43	Ubiqutin	Old / Young	RF / Old	P06837	GlyGly (K)	-0.575609	0.575609	6.1241e-09	1.93133e-07	20	P06837	Gap43	Neuromodulin	NEUM_MOUSE	25	-32.8997	0.671003	RF	Old	cytoplasm,plasma membrane,postsynaptic density,cell junction,axon,filopodium membrane,growth cone membrane,cell periphery	phosphatidylserine binding,calmodulin binding,lysophosphatidic acid binding,phosphatidylinositol phosphate binding	axon guidance,glial cell differentiation,axon choice point recognition,regulation of growth,tissue regeneration,cell fate commitment,regulation of filopodium assembly	P06837	P06837_K26_M1	_IEQDGVK[GlyGly (K)]PEDK_.3;_IEQDGVK[GlyGly (K)]PEDK_.2	KIEQDGVKPEDKAHK	Gap43	K26	Gap43_K26	0.0158935	Consistent
P06837_K30_M1	Young	Geriatric	-2.68016	1.02966e-05	5.1014e-05	Geriatric / Young	Gap43	Ubiqutin	Old / Young	RF / Old	P06837	GlyGly (K)	-0.658931	0.658931	0.00632024	0.00728673	18	P06837	Gap43	Neuromodulin	NEUM_MOUSE	25	-36.6653	0.633347	RF	Old	cytoplasm,plasma membrane,postsynaptic density,cell junction,axon,filopodium membrane,growth cone membrane,cell periphery	phosphatidylserine binding,calmodulin binding,lysophosphatidic acid binding,phosphatidylinositol phosphate binding	axon guidance,glial cell differentiation,axon choice point recognition,regulation of growth,tissue regeneration,cell fate commitment,regulation of filopodium assembly	P06837	P06837_K30_M1	_IEQDGVKPEDK[GlyGly (K)]AHK_.4;_IEQDGVKPEDK[GlyGly (K)]AHK_.3	DGVKPEDKAHKAATK	Gap43	K30	Gap43_K30	2.02123	Consistent
P06837_K37_M1	Young	Geriatric	-1.0971	0.000538805	0.00102027	Geriatric / Young	Gap43	Ubiqutin	Old / Young	RF / Old	P06837	GlyGly (K)	-0.893643	0.893643	4.30936e-05	0.000148191	20	P06837	Gap43	Neuromodulin	NEUM_MOUSE	25	-46.1747	0.538253	RF	Old	cytoplasm,plasma membrane,postsynaptic density,cell junction,axon,filopodium membrane,growth cone membrane,cell periphery	phosphatidylserine binding,calmodulin binding,lysophosphatidic acid binding,phosphatidylinositol phosphate binding	axon guidance,glial cell differentiation,axon choice point recognition,regulation of growth,tissue regeneration,cell fate commitment,regulation of filopodium assembly	P06837	P06837_K37_M1	_AATK[GlyGly (K)]IQASFR_.3;_AATK[GlyGly (K)]IQASFR_.2	KAHKAATKIQASFRG	Gap43	K37	Gap43_K37	0.203454	Consistent
P06837_K67_M1	Young	Geriatric	-0.401152	0.0157229	0.0136285	Geriatric / Young	Gap43	Ubiqutin	Old / Young	RF / Old	P06837	GlyGly (K)	-0.597442	0.597442	1.16038e-05	5.73756e-05	20	P06837	Gap43	Neuromodulin	NEUM_MOUSE	25	-33.9075	0.660925	RF	Old	cytoplasm,plasma membrane,postsynaptic density,cell junction,axon,filopodium membrane,growth cone membrane,cell periphery	phosphatidylserine binding,calmodulin binding,lysophosphatidic acid binding,phosphatidylinositol phosphate binding	axon guidance,glial cell differentiation,axon choice point recognition,regulation of growth,tissue regeneration,cell fate commitment,regulation of filopodium assembly	P06837	P06837_K67_M1	_KGDAPAAEAEAK[GlyGly (K)]EK_.3;_GDAPAAEAEAK[GlyGly (K)]EK_.3	PAAEAEAKEKDDAPV	Gap43	K67	Gap43_K67	-0.19629	Consistent
P06837_K69_M1	Young	Geriatric	0.154133	0.503608	0.200558	Geriatric / Young	Gap43	Ubiqutin	Old / Young	RF / Old	P06837	GlyGly (K)	-0.326116	0.326116	1.16286e-05	5.73883e-05	20	P06837	Gap43	Neuromodulin	NEUM_MOUSE	25	-20.2319	0.797681	RF	Old	cytoplasm,plasma membrane,postsynaptic density,cell junction,axon,filopodium membrane,growth cone membrane,cell periphery	phosphatidylserine binding,calmodulin binding,lysophosphatidic acid binding,phosphatidylinositol phosphate binding	axon guidance,glial cell differentiation,axon choice point recognition,regulation of growth,tissue regeneration,cell fate commitment,regulation of filopodium assembly	P06837	P06837_K69_M1	_EK[GlyGly (K)]DDAPVADGVEK_.3;_EK[GlyGly (K)]DDAPVADGVEK_.2	AEAEAKEKDDAPVAD	Gap43	K69	Gap43_K69	-0.480249	Reverted-Down
P06837_K80_M1	Young	Geriatric	-0.279622	0.0629244	0.0398775	Geriatric / Young	Gap43	Ubiqutin	Old / Young	RF / Old	P06837	GlyGly (K)	-0.428174	0.428174	8.32884e-05	0.000246572	20	P06837	Gap43	Neuromodulin	NEUM_MOUSE	25	-25.6798	0.743202	RF	Old	cytoplasm,plasma membrane,postsynaptic density,cell junction,axon,filopodium membrane,growth cone membrane,cell periphery	phosphatidylserine binding,calmodulin binding,lysophosphatidic acid binding,phosphatidylinositol phosphate binding	axon guidance,glial cell differentiation,axon choice point recognition,regulation of growth,tissue regeneration,cell fate commitment,regulation of filopodium assembly	P06837	P06837_K80_M1	_DDAPVADGVEK[GlyGly (K)]K_.3;_DDAPVADGVEK[GlyGly (K)]K_.2;_EKDDAPVADGVEK[GlyGly (K)]K_.3;_EKDDAPVADGVEK[GlyGly (K)]K_.4	PVADGVEKKEGDGSA	Gap43	K80	Gap43_K80	-0.148552	Consistent
P06837_K98_M1	Young	Geriatric	-1.24661	0.000325764	0.00069455	Geriatric / Young	Gap43	Ubiqutin	Old / Young	RF / Old	P06837	GlyGly (K)	0.380297	0.380297	0.125844	0.0684831	20	P06837	Gap43	Neuromodulin	NEUM_MOUSE	25	30.1609	1.30161	RF	Old	cytoplasm,plasma membrane,postsynaptic density,cell junction,axon,filopodium membrane,growth cone membrane,cell periphery	phosphatidylserine binding,calmodulin binding,lysophosphatidic acid binding,phosphatidylinositol phosphate binding	axon guidance,glial cell differentiation,axon choice point recognition,regulation of growth,tissue regeneration,cell fate commitment,regulation of filopodium assembly	P06837	P06837_K98_M1	_EGDGSATTDAAPATSPK[GlyGly (K)]AEEPSK_.3	AAPATSPKAEEPSKA	Gap43	K98	Gap43_K98	1.62691	others
P07901_K633_M1	Young	Geriatric	3.52357	7.21921e-06	3.95577e-05	Geriatric / Young	Hsp90aa1	Ubiqutin	Old / Young	RF / Old	P07901	GlyGly (K)	0.17325	0.17325	0.810319	0.287131	20	P07901	Hsp90aa1	Heat shock protein HSP 90-alpha	HS90A_MOUSE	38	12.7596	1.1276	RF	Old	intracellular,nucleus,cytoplasm,cytosol,membrane,ruffle membrane,melanosome,myelin sheath,protein complex,extracellular exosome	RNA binding,protein tyrosine kinase activity,protein binding,ATP binding,ATPase activity,MHC class II protein complex binding,nitric-oxide synthase regulator activity,TPR domain binding,identical protein binding,protein homodimerization activity,histone deacetylase binding,GTPase binding,unfolded protein binding,DNA polymerase binding,disordered domain specific binding,protein tyrosine kinase bin…	nitric oxide biosynthetic process,response to unfolded protein,telomere maintenance via telomerase,response to heat,response to cold,peptidyl-tyrosine phosphorylation,regulation of protein ubiquitination,protein refolding,protein import into mitochondrial outer membrane,positive regulation of nitric oxide biosynthetic process,positive regulation of cytotoxic T cell differentiation,response to ant…	P07901	P07901_K633_M1	_K[GlyGly (K)]HLEINPDHSIIETLR_.4	MGYMAAKKHLEINPD	Hsp90aa1	K633	Hsp90aa1_K633	-3.35032	others
P07901_K74_M1	Young	Geriatric	0.365557	0.0119556	0.0110347	Geriatric / Young	Hsp90aa1	Ubiqutin	Old / Young	RF / Old	P07901	GlyGly (K)	-0.247683	0.247683	0.0426336	0.0302886	20	P07901	Hsp90aa1	Heat shock protein HSP 90-alpha	HS90A_MOUSE	38	-15.7752	0.842248	RF	Old	intracellular,nucleus,cytoplasm,cytosol,membrane,ruffle membrane,melanosome,myelin sheath,protein complex,extracellular exosome	RNA binding,protein tyrosine kinase activity,protein binding,ATP binding,ATPase activity,MHC class II protein complex binding,nitric-oxide synthase regulator activity,TPR domain binding,identical protein binding,protein homodimerization activity,histone deacetylase binding,GTPase binding,unfolded protein binding,DNA polymerase binding,disordered domain specific binding,protein tyrosine kinase bin…	nitric oxide biosynthetic process,response to unfolded protein,telomere maintenance via telomerase,response to heat,response to cold,peptidyl-tyrosine phosphorylation,regulation of protein ubiquitination,protein refolding,protein import into mitochondrial outer membrane,positive regulation of nitric oxide biosynthetic process,positive regulation of cytotoxic T cell differentiation,response to ant…	P07901	P07901_K74_M1	_LDSGK[GlyGly (K)]ELHINLIPSK_.3	PSKLDSGKELHINLI	Hsp90aa1	K74	Hsp90aa1_K74	-0.61324	Reverted-Down
P07901_K84_M1	Young	Geriatric	1.91881	2.25429e-06	1.6483e-05	Geriatric / Young	Hsp90aa1	Ubiqutin	Old / Young	RF / Old	P07901	GlyGly (K)	0.296261	0.296261	0.301198	0.135367	20	P07901	Hsp90aa1	Heat shock protein HSP 90-alpha	HS90A_MOUSE	38	22.7958	1.22796	RF	Old	intracellular,nucleus,cytoplasm,cytosol,membrane,ruffle membrane,melanosome,myelin sheath,protein complex,extracellular exosome	RNA binding,protein tyrosine kinase activity,protein binding,ATP binding,ATPase activity,MHC class II protein complex binding,nitric-oxide synthase regulator activity,TPR domain binding,identical protein binding,protein homodimerization activity,histone deacetylase binding,GTPase binding,unfolded protein binding,DNA polymerase binding,disordered domain specific binding,protein tyrosine kinase bin…	nitric oxide biosynthetic process,response to unfolded protein,telomere maintenance via telomerase,response to heat,response to cold,peptidyl-tyrosine phosphorylation,regulation of protein ubiquitination,protein refolding,protein import into mitochondrial outer membrane,positive regulation of nitric oxide biosynthetic process,positive regulation of cytotoxic T cell differentiation,response to ant…	P07901	P07901_K84_M1	_ELHINLIPSK[GlyGly (K)]QDR_.4;_ELHINLIPSK[GlyGly (K)]QDR_.3	HINLIPSKQDRTLTI	Hsp90aa1	K84	Hsp90aa1_K84	-1.62255	others
P08226_K105_M1	Young	Geriatric	0.0360101	0.506205	0.201354	Geriatric / Young	Apoe	Ubiqutin	Old / Young	RF / Old	P08226	GlyGly (K)	2.23894	2.23894	5.45689e-08	1.0453e-06	20	P08226	Apoe	Apolipoprotein E	APOE_MOUSE	12	372.051	4.72051	RF	Old	extracellular region,extracellular space,nucleus,endoplasmic reticulum,Golgi apparatus,cytosol,plasma membrane,membrane,extracellular matrix,very-low-density lipoprotein particle,low-density lipoprotein particle,intermediate-density lipoprotein particle,high-density lipoprotein particle,chylomicron,extracellular exosome,blood microparticle,Requires Ontology,extracellular vesicle,lipoprotein parti…	beta-amyloid binding,lipid transporter activity,protein binding,phospholipid binding,heparin binding,lipid binding,cholesterol binding,antioxidant activity,cholesterol transporter activity,identical protein binding,protein homodimerization activity,metal chelating activity,protein dimerization activity,tau protein binding,low-density lipoprotein particle receptor binding,phosphatidylcholine-stero…	retinoid metabolic process,negative regulation of endothelial cell proliferation,response to dietary excess,lipid metabolic process,triglyceride metabolic process,cholesterol biosynthetic process,cholesterol catabolic process,cellular calcium ion homeostasis,receptor-mediated endocytosis,response to oxidative stress,G-protein coupled receptor signaling pathway,nitric oxide mediated signal transdu…	P08226	P08226_K105_M1	_LGK[GlyGly (K)]EVQAAQAR_.2	ETRARLGKEVQAAQA	Apoe	K105	Apoe_K105	2.20293	others
P08226_K252_M1	Young	Geriatric	0.354574	0.0329879	0.0241787	Geriatric / Young	Apoe	Ubiqutin	Old / Young	RF / Old	P08226	GlyGly (K)	0.447362	0.447362	2.64694e-06	1.86005e-05	20	P08226	Apoe	Apolipoprotein E	APOE_MOUSE	12	36.3545	1.36355	RF	Old	extracellular region,extracellular space,nucleus,endoplasmic reticulum,Golgi apparatus,cytosol,plasma membrane,membrane,extracellular matrix,very-low-density lipoprotein particle,low-density lipoprotein particle,intermediate-density lipoprotein particle,high-density lipoprotein particle,chylomicron,extracellular exosome,blood microparticle,Requires Ontology,extracellular vesicle,lipoprotein parti…	beta-amyloid binding,lipid transporter activity,protein binding,phospholipid binding,heparin binding,lipid binding,cholesterol binding,antioxidant activity,cholesterol transporter activity,identical protein binding,protein homodimerization activity,metal chelating activity,protein dimerization activity,tau protein binding,low-density lipoprotein particle receptor binding,phosphatidylcholine-stero…	retinoid metabolic process,negative regulation of endothelial cell proliferation,response to dietary excess,lipid metabolic process,triglyceride metabolic process,cholesterol biosynthetic process,cholesterol catabolic process,cellular calcium ion homeostasis,receptor-mediated endocytosis,response to oxidative stress,G-protein coupled receptor signaling pathway,nitric oxide mediated signal transdu…	P08226	P08226_K252_M1	_SK[GlyGly (K)]MEEQTQQIR_.3;_SK[GlyGly (K)]M[Oxidation (M)]EEQTQQIR_.3	HMEEVRSKMEEQTQQ	Apoe	K252	Apoe_K252	0.0927879	Consistent
P08226_K86_M1	Young	Geriatric	1.90753	2.87717e-05	0.000109837	Geriatric / Young	Apoe	Ubiqutin	Old / Young	RF / Old	P08226	GlyGly (K)	0.492751	0.492751	0.0007291	0.00137725	20	P08226	Apoe	Apolipoprotein E	APOE_MOUSE	12	40.7125	1.40713	RF	Old	extracellular region,extracellular space,nucleus,endoplasmic reticulum,Golgi apparatus,cytosol,plasma membrane,membrane,extracellular matrix,very-low-density lipoprotein particle,low-density lipoprotein particle,intermediate-density lipoprotein particle,high-density lipoprotein particle,chylomicron,extracellular exosome,blood microparticle,Requires Ontology,extracellular vesicle,lipoprotein parti…	beta-amyloid binding,lipid transporter activity,protein binding,phospholipid binding,heparin binding,lipid binding,cholesterol binding,antioxidant activity,cholesterol transporter activity,identical protein binding,protein homodimerization activity,metal chelating activity,protein dimerization activity,tau protein binding,low-density lipoprotein particle receptor binding,phosphatidylcholine-stero…	retinoid metabolic process,negative regulation of endothelial cell proliferation,response to dietary excess,lipid metabolic process,triglyceride metabolic process,cholesterol biosynthetic process,cholesterol catabolic process,cellular calcium ion homeostasis,receptor-mediated endocytosis,response to oxidative stress,G-protein coupled receptor signaling pathway,nitric oxide mediated signal transdu…	P08226	P08226_K86_M1	_K[GlyGly (K)]ELEEQLGPVAEETR_.3	TEVKAYKKELEEQLG	Apoe	K86	Apoe_K86	-1.41478	Consistent
P08228_K123_M1	Young	Geriatric	0.820257	2.45356e-07	3.3763e-06	Geriatric / Young	Sod1	Ubiqutin	Old / Young	RF / Old	P08228	GlyGly (K)	0.505785	0.505785	0.0551203	0.0366053	20	P08228	Sod1	Superoxide dismutase [Cu-Zn]	SODC_MOUSE	9	41.9896	1.4199	RF	Old	extracellular space,nucleus,nucleoplasm,cytoplasm,mitochondrion,mitochondrial intermembrane space,lysosome,peroxisome,cytosol,extracellular matrix,dense core granule,cytoplasmic vesicle,dendrite cytoplasm,neuronal cell body,myelin sheath,protein complex,extracellular exosome,axon cytoplasm,plasma membrane	superoxide dismutase activity,copper ion binding,protein binding,zinc ion binding,protein phosphatase 2B binding,identical protein binding,Rac GTPase binding,chaperone binding	activation of MAPK activity,response to reactive oxygen species,response to superoxide,ovarian follicle development,positive regulation of cytokine production,retina homeostasis,response to amphetamine,myeloid cell homeostasis,glutathione metabolic process,superoxide metabolic process,cellular iron ion homeostasis,response to oxidative stress,spermatogenesis,embryo implantation,aging,cell aging,s…	P08228	P08228_K123_M1	_TMVVHEK[GlyGly (K)]QDDLGK_.3;_TM[Oxidation (M)]VVHEK[GlyGly (K)]QDDLGK_.3;_TMVVHEK[GlyGly (K)]QDDLGK_.4	RTMVVHEKQDDLGKG	Sod1	K123	Sod1_K123	-0.314472	Consistent
P08228_K92_M1	Young	Geriatric	0.373793	1.52199e-06	1.25228e-05	Geriatric / Young	Sod1	Ubiqutin	Old / Young	RF / Old	P08228	GlyGly (K)	0.211159	0.211159	0.101218	0.0581022	20	P08228	Sod1	Superoxide dismutase [Cu-Zn]	SODC_MOUSE	9	15.7618	1.15762	RF	Old	extracellular space,nucleus,nucleoplasm,cytoplasm,mitochondrion,mitochondrial intermembrane space,lysosome,peroxisome,cytosol,extracellular matrix,dense core granule,cytoplasmic vesicle,dendrite cytoplasm,neuronal cell body,myelin sheath,protein complex,extracellular exosome,axon cytoplasm,plasma membrane	superoxide dismutase activity,copper ion binding,protein binding,zinc ion binding,protein phosphatase 2B binding,identical protein binding,Rac GTPase binding,chaperone binding	activation of MAPK activity,response to reactive oxygen species,response to superoxide,ovarian follicle development,positive regulation of cytokine production,retina homeostasis,response to amphetamine,myeloid cell homeostasis,glutathione metabolic process,superoxide metabolic process,cellular iron ion homeostasis,response to oxidative stress,spermatogenesis,embryo implantation,aging,cell aging,s…	P08228	P08228_K92_M1	_HVGDLGNVTAGK[GlyGly (K)]DGVANVSIEDR_.3	LGNVTAGKDGVANVS	Sod1	K92	Sod1_K92	-0.162634	others
P08551_K157_M1	Young	Geriatric	-0.307916	0.110645	0.0618422	Geriatric / Young	Nefl	Ubiqutin	Old / Young	RF / Old	P08551	GlyGly (K)	1.98814	1.98814	0.000421626	0.000895175	20	P08551	Nefl	Neurofilament light polypeptide	NFL_MOUSE	37	296.724	3.96724	RF	Old	cytoplasm,intermediate filament,neurofilament,axon,growth cone,neuron projection,myelin sheath,axon cytoplasm,TSC1-TSC2 complex	structural constituent of cytoskeleton,protein binding,protein C-terminus binding,protein domain specific binding,protein binding, bridging,identical protein binding,phospholipase binding,protein heterodimerization activity	microtubule cytoskeleton organization,anterograde axonal transport,retrograde axonal transport,response to toxic substance,peripheral nervous system axon regeneration,axonal transport of mitochondrion,spinal cord development,hippocampus development,cerebral cortex development,regulation of axon diameter,neurofilament bundle assembly,locomotion,response to peptide hormone,negative regulation of ne…	P08551	P08551_K157_M1	_LAAEDATNEK[GlyGly (K)]QALQGER_.3	AEDATNEKQALQGER	Nefl	K157	Nefl_K157	2.29605	Reverted-Up
P08551_K294_M1	Young	Geriatric	-0.14718	0.0442647	0.0303733	Geriatric / Young	Nefl	Ubiqutin	Old / Young	RF / Old	P08551	GlyGly (K)	1.29158	1.29158	3.38259e-05	0.000125321	20	P08551	Nefl	Neurofilament light polypeptide	NFL_MOUSE	37	144.795	2.44795	RF	Old	cytoplasm,intermediate filament,neurofilament,axon,growth cone,neuron projection,myelin sheath,axon cytoplasm,TSC1-TSC2 complex	structural constituent of cytoskeleton,protein binding,protein C-terminus binding,protein domain specific binding,protein binding, bridging,identical protein binding,phospholipase binding,protein heterodimerization activity	microtubule cytoskeleton organization,anterograde axonal transport,retrograde axonal transport,response to toxic substance,peripheral nervous system axon regeneration,axonal transport of mitochondrion,spinal cord development,hippocampus development,cerebral cortex development,regulation of axon diameter,neurofilament bundle assembly,locomotion,response to peptide hormone,negative regulation of ne…	P08551	P08551_K294_M1	_FTVLTESAAK[GlyGly (K)]NTDAVR_.3	VLTESAAKNTDAVRA	Nefl	K294	Nefl_K294	1.43876	Reverted-Up
P08551_K316_M1	Young	Geriatric	-0.513011	1.41943e-05	6.44547e-05	Geriatric / Young	Nefl	Ubiqutin	Old / Young	RF / Old	P08551	GlyGly (K)	0.280691	0.280691	0.177377	0.0892406	20	P08551	Nefl	Neurofilament light polypeptide	NFL_MOUSE	37	21.4776	1.21478	RF	Old	cytoplasm,intermediate filament,neurofilament,axon,growth cone,neuron projection,myelin sheath,axon cytoplasm,TSC1-TSC2 complex	structural constituent of cytoskeleton,protein binding,protein C-terminus binding,protein domain specific binding,protein binding, bridging,identical protein binding,phospholipase binding,protein heterodimerization activity	microtubule cytoskeleton organization,anterograde axonal transport,retrograde axonal transport,response to toxic substance,peripheral nervous system axon regeneration,axonal transport of mitochondrion,spinal cord development,hippocampus development,cerebral cortex development,regulation of axon diameter,neurofilament bundle assembly,locomotion,response to peptide hormone,negative regulation of ne…	P08551	P08551_K316_M1	_AK[GlyGly (K)]TLEIEAC[Carbamidomethyl (C)]R_.3	SRRLLKAKTLEIEAC	Nefl	K316	Nefl_K316	0.793701	others
P08553_K100_M1	Young	Geriatric	0.0221233	0.610687	0.232025	Geriatric / Young	Nefm	Ubiqutin	Old / Young	RF / Old	P08553	GlyGly (K)	1.04251	1.04251	0.0070908	0.00798294	20	P08553	Nefm	Neurofilament medium polypeptide	NFM_MOUSE	54	105.981	2.05981	RF	Old	neurofilament,postsynaptic density,axon,neuromuscular junction,neuron projection,myelin sheath	structural molecule activity	microtubule cytoskeleton organization,axo-dendritic transport,regulation of axon diameter,intermediate filament cytoskeleton organization,intermediate filament bundle assembly,neurofilament cytoskeleton organization,axon development	P08553	P08553_K100_M1	_SNEK[GlyGly (K)]EQLQGLNDR_.3	KLSRSNEKEQLQGLN	Nefm	K100	Nefm_K100	1.02039	others
P08553_K166_M1	Young	Geriatric	0.633804	0.00896101	0.00884075	Geriatric / Young	Nefm	Ubiqutin	Old / Young	RF / Old	P08553	GlyGly (K)	0.786111	0.786111	1.17017e-07	1.83397e-06	20	P08553	Nefm	Neurofilament medium polypeptide	NFM_MOUSE	54	72.442	1.72442	RF	Old	neurofilament,postsynaptic density,axon,neuromuscular junction,neuron projection,myelin sheath	structural molecule activity	microtubule cytoskeleton organization,axo-dendritic transport,regulation of axon diameter,intermediate filament cytoskeleton organization,intermediate filament bundle assembly,neurofilament cytoskeleton organization,axon development	P08553	P08553_K166_M1	_ATLEMVNHEK[GlyGly (K)]AQVQLDSDHLEEDIHR_.5;_ATLEM[Oxidation (M)]VNHEK[GlyGly (K)]AQVQLDSDHLEEDIHR_.5;_ATLEMVNHEK[GlyGly (K)]AQVQLDSDHLEEDIHR_.4;_ATLEM[Oxidation (M)]VNHEK[GlyGly (K)]AQVQLDSDHLEEDIHR_.4	LEMVNHEKAQVQLDS	Nefm	K166	Nefm_K166	0.152306	Consistent
P08553_K269_M1	Young	Geriatric	-0.504097	6.61651e-05	0.000208902	Geriatric / Young	Nefm	Ubiqutin	Old / Young	RF / Old	P08553	GlyGly (K)	1.25326	1.25326	2.68572e-06	1.88219e-05	20	P08553	Nefm	Neurofilament medium polypeptide	NFM_MOUSE	54	138.38	2.3838	RF	Old	neurofilament,postsynaptic density,axon,neuromuscular junction,neuron projection,myelin sheath	structural molecule activity	microtubule cytoskeleton organization,axo-dendritic transport,regulation of axon diameter,intermediate filament cytoskeleton organization,intermediate filament bundle assembly,neurofilament cytoskeleton organization,axon development	P08553	P08553_K269_M1	_TDISTALK[GlyGly (K)]EIR_.3	TDISTALKEIRSQLE	Nefm	K269	Nefm_K269	1.75736	Reverted-Up
P08553_K305_M1	Young	Geriatric	0.157485	0.17333	0.0873638	Geriatric / Young	Nefm	Ubiqutin	Old / Young	RF / Old	P08553	GlyGly (K)	1.43638	1.43638	2.73084e-06	1.90864e-05	20	P08553	Nefm	Neurofilament medium polypeptide	NFM_MOUSE	54	170.641	2.70641	RF	Old	neurofilament,postsynaptic density,axon,neuromuscular junction,neuron projection,myelin sheath	structural molecule activity	microtubule cytoskeleton organization,axo-dendritic transport,regulation of axon diameter,intermediate filament cytoskeleton organization,intermediate filament bundle assembly,neurofilament cytoskeleton organization,axon development	P08553	P08553_K305_M1	_LTEAAEQNK[GlyGly (K)]EAIR_.3	TEAAEQNKEAIRSAK	Nefm	K305	Nefm_K305	1.27889	others
P08553_K450_M1	Young	Geriatric	0.530981	0.0525578	0.0347152	Geriatric / Young	Nefm	Ubiqutin	Old / Young	RF / Old	P08553	GlyGly (K)	0.825895	0.825895	0.248009	0.116313	20	P08553	Nefm	Neurofilament medium polypeptide	NFM_MOUSE	54	77.2634	1.77263	RF	Old	neurofilament,postsynaptic density,axon,neuromuscular junction,neuron projection,myelin sheath	structural molecule activity	microtubule cytoskeleton organization,axo-dendritic transport,regulation of axon diameter,intermediate filament cytoskeleton organization,intermediate filament bundle assembly,neurofilament cytoskeleton organization,axon development	P08553	P08553_K450_M1	_VQHK[GlyGly (K)]FVEEIIEETK_.3	PKLKVQHKFVEEIIE	Nefm	K450	Nefm_K450	0.294914	others
P08553_K465_M1	Young	Geriatric	0.559499	0.744232	0.269155	Geriatric / Young	Nefm	Ubiqutin	Old / Young	RF / Old	P08553	GlyGly (K)	1.62184	1.62184	1.39803e-05	6.6336e-05	20	P08553	Nefm	Neurofilament medium polypeptide	NFM_MOUSE	54	207.767	3.07767	RF	Old	neurofilament,postsynaptic density,axon,neuromuscular junction,neuron projection,myelin sheath	structural molecule activity	microtubule cytoskeleton organization,axo-dendritic transport,regulation of axon diameter,intermediate filament cytoskeleton organization,intermediate filament bundle assembly,neurofilament cytoskeleton organization,axon development	P08553	P08553_K465_M1	_VEDEK[GlyGly (K)]SEMEETLTAIAEELAASAK_.3	ETKVEDEKSEMEETL	Nefm	K465	Nefm_K465	1.06234	others
P08553_K484_M1	Young	Geriatric	0.134507	0.347747	0.150713	Geriatric / Young	Nefm	Ubiqutin	Old / Young	RF / Old	P08553	GlyGly (K)	0.926369	0.926369	0.0829977	0.0497063	20	P08553	Nefm	Neurofilament medium polypeptide	NFM_MOUSE	54	90.0487	1.90049	RF	Old	neurofilament,postsynaptic density,axon,neuromuscular junction,neuron projection,myelin sheath	structural molecule activity	microtubule cytoskeleton organization,axo-dendritic transport,regulation of axon diameter,intermediate filament cytoskeleton organization,intermediate filament bundle assembly,neurofilament cytoskeleton organization,axon development	P08553	P08553_K484_M1	_SEM[Oxidation (M)]EETLTAIAEELAASAK[GlyGly (K)]EEK_.3	EELAASAKEEKEEAE	Nefm	K484	Nefm_K484	0.791862	others
P08553_K592_M1	Young	Geriatric	-0.763377	0.000977678	0.00161708	Geriatric / Young	Nefm	Ubiqutin	Old / Young	RF / Old	P08553	GlyGly (K)	1.2431	1.2431	5.68395e-05	0.000185824	20	P08553	Nefm	Neurofilament medium polypeptide	NFM_MOUSE	54	136.707	2.36707	RF	Old	neurofilament,postsynaptic density,axon,neuromuscular junction,neuron projection,myelin sheath	structural molecule activity	microtubule cytoskeleton organization,axo-dendritic transport,regulation of axon diameter,intermediate filament cytoskeleton organization,intermediate filament bundle assembly,neurofilament cytoskeleton organization,axon development	P08553	P08553_K592_M1	_VEEVAVK[GlyGly (K)]EEIK_.3;_VEEVAVK[GlyGly (K)]EEIK_.2	KVEEVAVKEEIKVEK	Nefm	K592	Nefm_K592	2.00648	Reverted-Up
P08553_K674_M1	Young	Geriatric	0.0916122	0.18492	0.0919864	Geriatric / Young	Nefm	Ubiqutin	Old / Young	RF / Old	P08553	GlyGly (K)	1.11253	1.11253	2.91892e-05	0.000113851	20	P08553	Nefm	Neurofilament medium polypeptide	NFM_MOUSE	54	116.225	2.16225	RF	Old	neurofilament,postsynaptic density,axon,neuromuscular junction,neuron projection,myelin sheath	structural molecule activity	microtubule cytoskeleton organization,axo-dendritic transport,regulation of axon diameter,intermediate filament cytoskeleton organization,intermediate filament bundle assembly,neurofilament cytoskeleton organization,axon development	P08553	P08553_K674_M1	_EK[GlyGly (K)]AVEEVITISK_.3;_EK[GlyGly (K)]AVEEVITISK_.2	AESPVKEKAVEEVIT	Nefm	K674	Nefm_K674	1.02092	others
P08553_K684_M1	Young	Geriatric	-1.79825	0.00166438	0.00243067	Geriatric / Young	Nefm	Ubiqutin	Old / Young	RF / Old	P08553	GlyGly (K)	0.131798	0.131798	0.112579	0.0631165	20	P08553	Nefm	Neurofilament medium polypeptide	NFM_MOUSE	54	9.56581	1.09566	RF	Old	neurofilament,postsynaptic density,axon,neuromuscular junction,neuron projection,myelin sheath	structural molecule activity	microtubule cytoskeleton organization,axo-dendritic transport,regulation of axon diameter,intermediate filament cytoskeleton organization,intermediate filament bundle assembly,neurofilament cytoskeleton organization,axon development	P08553	P08553_K684_M1	_AVEEVITISK[GlyGly (K)]SVK_.3	EEVITISKSVKVSLE	Nefm	K684	Nefm_K684	1.93005	others
P08752_K296_M1	Young	Geriatric	2.16687	1.30309e-06	1.10681e-05	Geriatric / Young	Gnai2	Ubiqutin	Old / Young	RF / Old	P08752	GlyGly (K)	0.526592	0.526592	0.022256	0.0186663	20	P08752	Gnai2	Guanine nucleotide-binding protein G(i) subunit alpha-2	GNAI2_MOUSE	11	44.0522	1.44052	RF	Old	nucleoplasm,cytoplasm,centrosome,cytosol,heterotrimeric G-protein complex,plasma membrane,membrane,dendrite,midbody,cell body,membrane raft,extracellular exosome,extracellular vesicle	G-protein coupled receptor binding,GTPase activity,signal transducer activity,protein binding,GTP binding,G-protein beta/gamma-subunit complex binding,metal ion binding	activation of MAPKK activity,adenosine receptor signaling pathway,cell cycle,adenylate cyclase-inhibiting G-protein coupled receptor signaling pathway,G-protein coupled acetylcholine receptor signaling pathway,gamma-aminobutyric acid signaling pathway,cell proliferation,positive regulation of cell proliferation,intracellular signal transduction,negative regulation of synaptic transmission,cell di…	P08752	P08752_K296_M1	_ITQSSLTIC[Carbamidomethyl (C)]FPEYTGANK[GlyGly (K)]YDEAASYIQSK_.3	PEYTGANKYDEAASY	Gnai2	K296	Gnai2_K296	-1.64028	Consistent
P08752_K307_M1	Young	Geriatric	3.5742	2.25377e-07	3.21798e-06	Geriatric / Young	Gnai2	Ubiqutin	Old / Young	RF / Old	P08752	GlyGly (K)	-0.0861083	0.0861083	0.732214	0.267256	20	P08752	Gnai2	Guanine nucleotide-binding protein G(i) subunit alpha-2	GNAI2_MOUSE	11	-5.79395	0.942061	RF	Old	nucleoplasm,cytoplasm,centrosome,cytosol,heterotrimeric G-protein complex,plasma membrane,membrane,dendrite,midbody,cell body,membrane raft,extracellular exosome,extracellular vesicle	G-protein coupled receptor binding,GTPase activity,signal transducer activity,protein binding,GTP binding,G-protein beta/gamma-subunit complex binding,metal ion binding	activation of MAPKK activity,adenosine receptor signaling pathway,cell cycle,adenylate cyclase-inhibiting G-protein coupled receptor signaling pathway,G-protein coupled acetylcholine receptor signaling pathway,gamma-aminobutyric acid signaling pathway,cell proliferation,positive regulation of cell proliferation,intracellular signal transduction,negative regulation of synaptic transmission,cell di…	P08752	P08752_K307_M1	_YDEAASYIQSK[GlyGly (K)]FEDLNK_.3	AASYIQSKFEDLNKR	Gnai2	K307	Gnai2_K307	-3.6603	others
P08752_K313_M1	Young	Geriatric	3.49412	3.11788e-08	8.35532e-07	Geriatric / Young	Gnai2	Ubiqutin	Old / Young	RF / Old	P08752	GlyGly (K)	0.590926	0.590926	0.00069338	0.00132919	20	P08752	Gnai2	Guanine nucleotide-binding protein G(i) subunit alpha-2	GNAI2_MOUSE	11	50.6214	1.50621	RF	Old	nucleoplasm,cytoplasm,centrosome,cytosol,heterotrimeric G-protein complex,plasma membrane,membrane,dendrite,midbody,cell body,membrane raft,extracellular exosome,extracellular vesicle	G-protein coupled receptor binding,GTPase activity,signal transducer activity,protein binding,GTP binding,G-protein beta/gamma-subunit complex binding,metal ion binding	activation of MAPKK activity,adenosine receptor signaling pathway,cell cycle,adenylate cyclase-inhibiting G-protein coupled receptor signaling pathway,G-protein coupled acetylcholine receptor signaling pathway,gamma-aminobutyric acid signaling pathway,cell proliferation,positive regulation of cell proliferation,intracellular signal transduction,negative regulation of synaptic transmission,cell di…	P08752	P08752_K313_M1	_FEDLNK[GlyGly (K)]R_.2	SKFEDLNKRKDTKEI	Gnai2	K313	Gnai2_K313	-2.90319	Consistent
P09055_K784_M1	Young	Geriatric	1.20074	0.00103367	0.00168864	Geriatric / Young	Itgb1	Ubiqutin	Old / Young	RF / Old	P09055	GlyGly (K)	0.971911	0.971911	0.000824708	0.00151685	20	P09055	Itgb1	Integrin beta-1	ITB1_MOUSE	14	96.1437	1.96144	RF	Old	cytoplasm,plasma membrane,focal adhesion,external side of plasma membrane,cell surface,intercalated disc,membrane,lamellipodium,filopodium,neuromuscular junction,integrin alpha1-beta1 complex,integrin alpha2-beta1 complex,integrin alpha3-beta1 complex,integrin alpha7-beta1 complex,integrin alpha10-beta1 complex,integrin alpha11-beta1 complex,myelin sheath abaxonal region,sarcolemma,melanosome,den…	fibronectin binding,protease binding,actin binding,receptor activity,integrin binding,protein binding,protein complex binding,cadherin binding,metal ion binding,protein heterodimerization activity,cell adhesion molecule binding,collagen binding involved in cell-matrix adhesion,C-X3-C chemokine binding,laminin binding	G1/S transition of mitotic cell cycle,in utero embryonic development,cell fate specification,cell migration involved in sprouting angiogenesis,leukocyte cell-cell adhesion,cell-matrix adhesion,calcium-independent cell-matrix adhesion,integrin-mediated signaling pathway,positive regulation of cell proliferation,germ cell migration,visual learning,regulation of collagen catabolic process,cell migra…	P09055	P09055_K784_M1	_WDTGENPIYK[GlyGly (K)]SAVTTVVNPK_.3	TGENPIYKSAVTTVV	Itgb1	K784	Itgb1_K784	-0.228826	Consistent
P09055_K794_M1	Young	Geriatric	1.84199	1.7772e-09	1.38112e-07	Geriatric / Young	Itgb1	Ubiqutin	Old / Young	RF / Old	P09055	GlyGly (K)	0.223756	0.223756	0.477682	0.192592	20	P09055	Itgb1	Integrin beta-1	ITB1_MOUSE	14	16.777	1.16777	RF	Old	cytoplasm,plasma membrane,focal adhesion,external side of plasma membrane,cell surface,intercalated disc,membrane,lamellipodium,filopodium,neuromuscular junction,integrin alpha1-beta1 complex,integrin alpha2-beta1 complex,integrin alpha3-beta1 complex,integrin alpha7-beta1 complex,integrin alpha10-beta1 complex,integrin alpha11-beta1 complex,myelin sheath abaxonal region,sarcolemma,melanosome,den…	fibronectin binding,protease binding,actin binding,receptor activity,integrin binding,protein binding,protein complex binding,cadherin binding,metal ion binding,protein heterodimerization activity,cell adhesion molecule binding,collagen binding involved in cell-matrix adhesion,C-X3-C chemokine binding,laminin binding	G1/S transition of mitotic cell cycle,in utero embryonic development,cell fate specification,cell migration involved in sprouting angiogenesis,leukocyte cell-cell adhesion,cell-matrix adhesion,calcium-independent cell-matrix adhesion,integrin-mediated signaling pathway,positive regulation of cell proliferation,germ cell migration,visual learning,regulation of collagen catabolic process,cell migra…	P09055	P09055_K794_M1	_SAVTTVVNPK[GlyGly (K)]YEGK_.3	VTTVVNPKYEGK___	Itgb1	K794	Itgb1_K794	-1.61824	others
P09411_K131_M1	Young	Geriatric	0.910509	0.000222676	0.00051591	Geriatric / Young	Pgk1	Ubiqutin	Old / Young	RF / Old	P09411	GlyGly (K)	-0.0138172	0.0138172	0.962816	0.324156	20	P09411	Pgk1	Phosphoglycerate kinase 1	PGK1_MOUSE	39	-0.953163	0.990468	RF	Old	extracellular space,cytoplasm,membrane,membrane raft,extracellular exosome	phosphoglycerate kinase activity,ATP binding,protein-disulfide reductase activity	glycolytic process,phosphorylation,negative regulation of angiogenesis,epithelial cell differentiation,plasminogen activation,oxidation-reduction process,cellular response to hypoxia	P09411	P09411_K131_M1	_FHVEEEGK[GlyGly (K)]GK_.3	FHVEEEGKGKDASGN	Pgk1	K131	Pgk1_K131	-0.924326	others
P09411_K146_M1	Young	Geriatric	0.407431	0.000843715	0.00144581	Geriatric / Young	Pgk1	Ubiqutin	Old / Young	RF / Old	P09411	GlyGly (K)	-0.0835765	0.0835765	0.269764	0.124042	20	P09411	Pgk1	Phosphoglycerate kinase 1	PGK1_MOUSE	39	-5.62848	0.943715	RF	Old	extracellular space,cytoplasm,membrane,membrane raft,extracellular exosome	phosphoglycerate kinase activity,ATP binding,protein-disulfide reductase activity	glycolytic process,phosphorylation,negative regulation of angiogenesis,epithelial cell differentiation,plasminogen activation,oxidation-reduction process,cellular response to hypoxia	P09411	P09411_K146_M1	_AEPAK[GlyGly (K)]IDAFR_.3;_AEPAK[GlyGly (K)]IDAFR_.2	KVKAEPAKIDAFRAS	Pgk1	K146	Pgk1_K146	-0.491007	others
P09411_K199_M1	Young	Geriatric	0.924073	0.00227694	0.00309664	Geriatric / Young	Pgk1	Ubiqutin	Old / Young	RF / Old	P09411	GlyGly (K)	-0.25839	0.25839	0.197465	0.0970255	20	P09411	Pgk1	Phosphoglycerate kinase 1	PGK1_MOUSE	39	-16.398	0.83602	RF	Old	extracellular space,cytoplasm,membrane,membrane raft,extracellular exosome	phosphoglycerate kinase activity,ATP binding,protein-disulfide reductase activity	glycolytic process,phosphorylation,negative regulation of angiogenesis,epithelial cell differentiation,plasminogen activation,oxidation-reduction process,cellular response to hypoxia	P09411	P09411_K199_M1	_ELNYFAK[GlyGly (K)]ALESPERPFLAILGGAK_.4	KELNYFAKALESPER	Pgk1	K199	Pgk1_K199	-1.18246	others
P09411_K216_M1	Young	Geriatric	0.147242	0.222904	0.106565	Geriatric / Young	Pgk1	Ubiqutin	Old / Young	RF / Old	P09411	GlyGly (K)	0.845875	0.845875	0.0140107	0.0131896	20	P09411	Pgk1	Phosphoglycerate kinase 1	PGK1_MOUSE	39	79.7354	1.79735	RF	Old	extracellular space,cytoplasm,membrane,membrane raft,extracellular exosome	phosphoglycerate kinase activity,ATP binding,protein-disulfide reductase activity	glycolytic process,phosphorylation,negative regulation of angiogenesis,epithelial cell differentiation,plasminogen activation,oxidation-reduction process,cellular response to hypoxia	P09411	P09411_K216_M1	_ALESPERPFLAILGGAK[GlyGly (K)]VADK_.4;_ALESPERPFLAILGGAK[GlyGly (K)]VADK_.3	LAILGGAKVADKIQL	Pgk1	K216	Pgk1_K216	0.698632	others
P09411_K220_M1	Young	Geriatric	1.38417	0.0189687	0.0157062	Geriatric / Young	Pgk1	Ubiqutin	Old / Young	RF / Old	P09411	GlyGly (K)	0.0219941	0.0219941	0.928259	0.315434	20	P09411	Pgk1	Phosphoglycerate kinase 1	PGK1_MOUSE	39	1.5362	1.01536	RF	Old	extracellular space,cytoplasm,membrane,membrane raft,extracellular exosome	phosphoglycerate kinase activity,ATP binding,protein-disulfide reductase activity	glycolytic process,phosphorylation,negative regulation of angiogenesis,epithelial cell differentiation,plasminogen activation,oxidation-reduction process,cellular response to hypoxia	P09411	P09411_K220_M1	_VADK[GlyGly (K)]IQLINNMLDK_.3	GGAKVADKIQLINNM	Pgk1	K220	Pgk1_K220	-1.36217	others
P09411_K291_M1	Young	Geriatric	1.39724	0.00547896	0.00606914	Geriatric / Young	Pgk1	Ubiqutin	Old / Young	RF / Old	P09411	GlyGly (K)	1.31744	1.31744	0.000351521	0.00077694	20	P09411	Pgk1	Phosphoglycerate kinase 1	PGK1_MOUSE	39	149.224	2.49224	RF	Old	extracellular space,cytoplasm,membrane,membrane raft,extracellular exosome	phosphoglycerate kinase activity,ATP binding,protein-disulfide reductase activity	glycolytic process,phosphorylation,negative regulation of angiogenesis,epithelial cell differentiation,plasminogen activation,oxidation-reduction process,cellular response to hypoxia	P09411	P09411_K291_M1	_ITLPVDFVTADK[GlyGly (K)]FDENAK_.3	VDFVTADKFDENAKT	Pgk1	K291	Pgk1_K291	-0.0797974	Consistent
P09411_K30_M1	Young	Geriatric	-0.143629	0.0639914	0.0403937	Geriatric / Young	Pgk1	Ubiqutin	Old / Young	RF / Old	P09411	GlyGly (K)	-0.0407049	0.0407049	0.583264	0.22472	20	P09411	Pgk1	Phosphoglycerate kinase 1	PGK1_MOUSE	39	-2.78202	0.97218	RF	Old	extracellular space,cytoplasm,membrane,membrane raft,extracellular exosome	phosphoglycerate kinase activity,ATP binding,protein-disulfide reductase activity	glycolytic process,phosphorylation,negative regulation of angiogenesis,epithelial cell differentiation,plasminogen activation,oxidation-reduction process,cellular response to hypoxia	P09411	P09411_K30_M1	_VDFNVPMK[GlyGly (K)]NNQITNNQR_.3;_VDFNVPM[Oxidation (M)]K[GlyGly (K)]NNQITNNQR_.3	VDFNVPMKNNQITNN	Pgk1	K30	Pgk1_K30	0.102924	others
P09411_K361_M1	Young	Geriatric	0.445061	0.411994	0.172202	Geriatric / Young	Pgk1	Ubiqutin	Old / Young	RF / Old	P09411	GlyGly (K)	1.09338	1.09338	0.0168794	0.0152197	20	P09411	Pgk1	Phosphoglycerate kinase 1	PGK1_MOUSE	39	113.373	2.13373	RF	Old	extracellular space,cytoplasm,membrane,membrane raft,extracellular exosome	phosphoglycerate kinase activity,ATP binding,protein-disulfide reductase activity	glycolytic process,phosphorylation,negative regulation of angiogenesis,epithelial cell differentiation,plasminogen activation,oxidation-reduction process,cellular response to hypoxia	P09411	P09411_K361_M1	_SLMDEVVK[GlyGly (K)]ATSR_.3	SLMDEVVKATSRGCI	Pgk1	K361	Pgk1_K361	0.648316	others
P09411_K86_M1	Young	Geriatric	1.76054	0.00239221	0.00321722	Geriatric / Young	Pgk1	Ubiqutin	Old / Young	RF / Old	P09411	GlyGly (K)	0.430516	0.430516	0.0680127	0.0427207	20	P09411	Pgk1	Phosphoglycerate kinase 1	PGK1_MOUSE	39	34.7716	1.34772	RF	Old	extracellular space,cytoplasm,membrane,membrane raft,extracellular exosome	phosphoglycerate kinase activity,ATP binding,protein-disulfide reductase activity	glycolytic process,phosphorylation,negative regulation of angiogenesis,epithelial cell differentiation,plasminogen activation,oxidation-reduction process,cellular response to hypoxia	P09411	P09411_K86_M1	_YSLEPVAAELK[GlyGly (K)]SLLGK_.3	EPVAAELKSLLGKDV	Pgk1	K86	Pgk1_K86	-1.33002	Consistent
P09528_K120_M1	Young	Geriatric	3.75695	2.25241e-09	1.57092e-07	Geriatric / Young	Fth1	Ubiqutin	Old / Young	RF / Old	P09528	GlyGly (K)	0.610822	0.610822	0.0459677	0.0319121	20	P09528	Fth1	Ferritin heavy chain	FRIH_MOUSE	12	52.7129	1.52713	RF	Old	extracellular region,nucleus,mitochondrion,autolysosome,extracellular exosome,endocytic vesicle lumen	ferroxidase activity,iron ion binding,ferric iron binding	intracellular sequestering of iron ion,receptor-mediated endocytosis,immune response,negative regulation of cell proliferation,negative regulation of fibroblast proliferation,oxidation-reduction process,iron ion import	P09528	P09528_K120_M1	_SVNQSLLELHK[GlyGly (K)]LATDK_.4	QSLLELHKLATDKND	Fth1	K120	Fth1_K120	-3.14613	Consistent
P0CG49_K158_M1	Young	Geriatric	3.251	0.00205542	0.00285825	Geriatric / Young	Ubb;Ubc	Ubiqutin	Old / Young	RF / Old	P0CG49;P0CG50	GlyGly (K)	0.202629	0.202629	0.727603	0.265835	20	P0CG49;P0CG50	Ubb;Ubc	Polyubiquitin-B;Polyubiquitin-C	UBB_MOUSE;UBC_MOUSE	1	15.0793	1.15079	RF	Old	nucleoplasm,mitochondrion,cytosol,neuron projection,neuronal cell body,myelin sheath,extracellular exosome;extracellular space,nucleus,nucleoplasm,cytosol,vesicle,myelin sheath,extracellular exosome	;protease binding,RNA binding,protein binding	male meiosis I,female meiosis I,Notch signaling pathway,circadian rhythm,male gonad development,female gonad development,ubiquitin homeostasis,hypothalamus gonadotrophin-releasing hormone neuron development,mitochondrion transport along microtubule,neuron projection morphogenesis,regulation of mitochondrial membrane potential,adipose tissue development,fat pad development,regulation of proteasoma…	P0CG49;P0CG50	P0CG49_K158_M1	_GGM[Oxidation (M)]QIFVK[GlyGly (K)]TLTGK_.3	GGMQIFVKTLTGKTI	Ubb;Ubc	K158	Ubb;Ubc_K158	-3.04837	others
P0CG49_K234_M1	Young	Geriatric	3.251	0.00205542	0.00285825	Geriatric / Young	Ubb;Ubc	Ubiqutin	Old / Young	RF / Old	P0CG49;P0CG50	GlyGly (K)	0.202629	0.202629	0.727603	0.265835	20	P0CG49;P0CG50	Ubb;Ubc	Polyubiquitin-B;Polyubiquitin-C	UBB_MOUSE;UBC_MOUSE	1	15.0793	1.15079	RF	Old	nucleoplasm,mitochondrion,cytosol,neuron projection,neuronal cell body,myelin sheath,extracellular exosome;extracellular space,nucleus,nucleoplasm,cytosol,vesicle,myelin sheath,extracellular exosome	;protease binding,RNA binding,protein binding	male meiosis I,female meiosis I,Notch signaling pathway,circadian rhythm,male gonad development,female gonad development,ubiquitin homeostasis,hypothalamus gonadotrophin-releasing hormone neuron development,mitochondrion transport along microtubule,neuron projection morphogenesis,regulation of mitochondrial membrane potential,adipose tissue development,fat pad development,regulation of proteasoma…	P0CG49;P0CG50	P0CG49_K234_M1	_GGM[Oxidation (M)]QIFVK[GlyGly (K)]TLTGK_.3	GGMQIFVKTLTGKTI	Ubb;Ubc	K234	Ubb;Ubc_K234	-3.04837	others
P0CG49_K82_M1	Young	Geriatric	3.251	0.00205542	0.00285825	Geriatric / Young	Ubb;Ubc	Ubiqutin	Old / Young	RF / Old	P0CG49;P0CG50	GlyGly (K)	0.202629	0.202629	0.727603	0.265835	20	P0CG49;P0CG50	Ubb;Ubc	Polyubiquitin-B;Polyubiquitin-C	UBB_MOUSE;UBC_MOUSE	1	15.0793	1.15079	RF	Old	nucleoplasm,mitochondrion,cytosol,neuron projection,neuronal cell body,myelin sheath,extracellular exosome;extracellular space,nucleus,nucleoplasm,cytosol,vesicle,myelin sheath,extracellular exosome	;protease binding,RNA binding,protein binding	male meiosis I,female meiosis I,Notch signaling pathway,circadian rhythm,male gonad development,female gonad development,ubiquitin homeostasis,hypothalamus gonadotrophin-releasing hormone neuron development,mitochondrion transport along microtubule,neuron projection morphogenesis,regulation of mitochondrial membrane potential,adipose tissue development,fat pad development,regulation of proteasoma…	P0CG49;P0CG50	P0CG49_K82_M1	_GGM[Oxidation (M)]QIFVK[GlyGly (K)]TLTGK_.3	GGMQIFVKTLTGKTI	Ubb;Ubc	K82	Ubb;Ubc_K82	-3.04837	others
P0CG50_K158_M1	Young	Geriatric	3.251	0.00205542	0.00285825	Geriatric / Young	Ubb;Ubc	Ubiqutin	Old / Young	RF / Old	P0CG49;P0CG50	GlyGly (K)	0.202629	0.202629	0.727603	0.265835	20	P0CG49;P0CG50	Ubb;Ubc	Polyubiquitin-B;Polyubiquitin-C	UBB_MOUSE;UBC_MOUSE	1	15.0793	1.15079	RF	Old	nucleoplasm,mitochondrion,cytosol,neuron projection,neuronal cell body,myelin sheath,extracellular exosome;extracellular space,nucleus,nucleoplasm,cytosol,vesicle,myelin sheath,extracellular exosome	;protease binding,RNA binding,protein binding	male meiosis I,female meiosis I,Notch signaling pathway,circadian rhythm,male gonad development,female gonad development,ubiquitin homeostasis,hypothalamus gonadotrophin-releasing hormone neuron development,mitochondrion transport along microtubule,neuron projection morphogenesis,regulation of mitochondrial membrane potential,adipose tissue development,fat pad development,regulation of proteasoma…	P0CG49;P0CG50	P0CG50_K158_M1	_GGM[Oxidation (M)]QIFVK[GlyGly (K)]TLTGK_.3	GGMQIFVKTLTGKTI	Ubb;Ubc	K158	Ubb;Ubc_K158	-3.04837	others
P0CG50_K234_M1	Young	Geriatric	3.251	0.00205542	0.00285825	Geriatric / Young	Ubb;Ubc	Ubiqutin	Old / Young	RF / Old	P0CG49;P0CG50	GlyGly (K)	0.202629	0.202629	0.727603	0.265835	20	P0CG49;P0CG50	Ubb;Ubc	Polyubiquitin-B;Polyubiquitin-C	UBB_MOUSE;UBC_MOUSE	1	15.0793	1.15079	RF	Old	nucleoplasm,mitochondrion,cytosol,neuron projection,neuronal cell body,myelin sheath,extracellular exosome;extracellular space,nucleus,nucleoplasm,cytosol,vesicle,myelin sheath,extracellular exosome	;protease binding,RNA binding,protein binding	male meiosis I,female meiosis I,Notch signaling pathway,circadian rhythm,male gonad development,female gonad development,ubiquitin homeostasis,hypothalamus gonadotrophin-releasing hormone neuron development,mitochondrion transport along microtubule,neuron projection morphogenesis,regulation of mitochondrial membrane potential,adipose tissue development,fat pad development,regulation of proteasoma…	P0CG49;P0CG50	P0CG50_K234_M1	_GGM[Oxidation (M)]QIFVK[GlyGly (K)]TLTGK_.3	GGMQIFVKTLTGKTI	Ubb;Ubc	K234	Ubb;Ubc_K234	-3.04837	others
P0CG50_K310_M1	Young	Geriatric	3.251	0.00205542	0.00285825	Geriatric / Young	Ubb;Ubc	Ubiqutin	Old / Young	RF / Old	P0CG49;P0CG50	GlyGly (K)	0.202629	0.202629	0.727603	0.265835	20	P0CG49;P0CG50	Ubb;Ubc	Polyubiquitin-B;Polyubiquitin-C	UBB_MOUSE;UBC_MOUSE	1	15.0793	1.15079	RF	Old	nucleoplasm,mitochondrion,cytosol,neuron projection,neuronal cell body,myelin sheath,extracellular exosome;extracellular space,nucleus,nucleoplasm,cytosol,vesicle,myelin sheath,extracellular exosome	;protease binding,RNA binding,protein binding	male meiosis I,female meiosis I,Notch signaling pathway,circadian rhythm,male gonad development,female gonad development,ubiquitin homeostasis,hypothalamus gonadotrophin-releasing hormone neuron development,mitochondrion transport along microtubule,neuron projection morphogenesis,regulation of mitochondrial membrane potential,adipose tissue development,fat pad development,regulation of proteasoma…	P0CG49;P0CG50	P0CG50_K310_M1	_GGM[Oxidation (M)]QIFVK[GlyGly (K)]TLTGK_.3	GGMQIFVKTLTGKTI	Ubb;Ubc	K310	Ubb;Ubc_K310	-3.04837	others
P0CG50_K386_M1	Young	Geriatric	3.251	0.00205542	0.00285825	Geriatric / Young	Ubb;Ubc	Ubiqutin	Old / Young	RF / Old	P0CG49;P0CG50	GlyGly (K)	0.202629	0.202629	0.727603	0.265835	20	P0CG49;P0CG50	Ubb;Ubc	Polyubiquitin-B;Polyubiquitin-C	UBB_MOUSE;UBC_MOUSE	1	15.0793	1.15079	RF	Old	nucleoplasm,mitochondrion,cytosol,neuron projection,neuronal cell body,myelin sheath,extracellular exosome;extracellular space,nucleus,nucleoplasm,cytosol,vesicle,myelin sheath,extracellular exosome	;protease binding,RNA binding,protein binding	male meiosis I,female meiosis I,Notch signaling pathway,circadian rhythm,male gonad development,female gonad development,ubiquitin homeostasis,hypothalamus gonadotrophin-releasing hormone neuron development,mitochondrion transport along microtubule,neuron projection morphogenesis,regulation of mitochondrial membrane potential,adipose tissue development,fat pad development,regulation of proteasoma…	P0CG49;P0CG50	P0CG50_K386_M1	_GGM[Oxidation (M)]QIFVK[GlyGly (K)]TLTGK_.3	GGMQIFVKTLTGKTI	Ubb;Ubc	K386	Ubb;Ubc_K386	-3.04837	others
P0CG50_K462_M1	Young	Geriatric	3.251	0.00205542	0.00285825	Geriatric / Young	Ubb;Ubc	Ubiqutin	Old / Young	RF / Old	P0CG49;P0CG50	GlyGly (K)	0.202629	0.202629	0.727603	0.265835	20	P0CG49;P0CG50	Ubb;Ubc	Polyubiquitin-B;Polyubiquitin-C	UBB_MOUSE;UBC_MOUSE	1	15.0793	1.15079	RF	Old	nucleoplasm,mitochondrion,cytosol,neuron projection,neuronal cell body,myelin sheath,extracellular exosome;extracellular space,nucleus,nucleoplasm,cytosol,vesicle,myelin sheath,extracellular exosome	;protease binding,RNA binding,protein binding	male meiosis I,female meiosis I,Notch signaling pathway,circadian rhythm,male gonad development,female gonad development,ubiquitin homeostasis,hypothalamus gonadotrophin-releasing hormone neuron development,mitochondrion transport along microtubule,neuron projection morphogenesis,regulation of mitochondrial membrane potential,adipose tissue development,fat pad development,regulation of proteasoma…	P0CG49;P0CG50	P0CG50_K462_M1	_GGM[Oxidation (M)]QIFVK[GlyGly (K)]TLTGK_.3	GGMQIFVKTLTGKTI	Ubb;Ubc	K462	Ubb;Ubc_K462	-3.04837	others
P0CG50_K538_M1	Young	Geriatric	3.251	0.00205542	0.00285825	Geriatric / Young	Ubb;Ubc	Ubiqutin	Old / Young	RF / Old	P0CG49;P0CG50	GlyGly (K)	0.202629	0.202629	0.727603	0.265835	20	P0CG49;P0CG50	Ubb;Ubc	Polyubiquitin-B;Polyubiquitin-C	UBB_MOUSE;UBC_MOUSE	1	15.0793	1.15079	RF	Old	nucleoplasm,mitochondrion,cytosol,neuron projection,neuronal cell body,myelin sheath,extracellular exosome;extracellular space,nucleus,nucleoplasm,cytosol,vesicle,myelin sheath,extracellular exosome	;protease binding,RNA binding,protein binding	male meiosis I,female meiosis I,Notch signaling pathway,circadian rhythm,male gonad development,female gonad development,ubiquitin homeostasis,hypothalamus gonadotrophin-releasing hormone neuron development,mitochondrion transport along microtubule,neuron projection morphogenesis,regulation of mitochondrial membrane potential,adipose tissue development,fat pad development,regulation of proteasoma…	P0CG49;P0CG50	P0CG50_K538_M1	_GGM[Oxidation (M)]QIFVK[GlyGly (K)]TLTGK_.3	GGMQIFVKTLTGKTI	Ubb;Ubc	K538	Ubb;Ubc_K538	-3.04837	others
P0CG50_K614_M1	Young	Geriatric	3.251	0.00205542	0.00285825	Geriatric / Young	Ubb;Ubc	Ubiqutin	Old / Young	RF / Old	P0CG49;P0CG50	GlyGly (K)	0.202629	0.202629	0.727603	0.265835	20	P0CG49;P0CG50	Ubb;Ubc	Polyubiquitin-B;Polyubiquitin-C	UBB_MOUSE;UBC_MOUSE	1	15.0793	1.15079	RF	Old	nucleoplasm,mitochondrion,cytosol,neuron projection,neuronal cell body,myelin sheath,extracellular exosome;extracellular space,nucleus,nucleoplasm,cytosol,vesicle,myelin sheath,extracellular exosome	;protease binding,RNA binding,protein binding	male meiosis I,female meiosis I,Notch signaling pathway,circadian rhythm,male gonad development,female gonad development,ubiquitin homeostasis,hypothalamus gonadotrophin-releasing hormone neuron development,mitochondrion transport along microtubule,neuron projection morphogenesis,regulation of mitochondrial membrane potential,adipose tissue development,fat pad development,regulation of proteasoma…	P0CG49;P0CG50	P0CG50_K614_M1	_GGM[Oxidation (M)]QIFVK[GlyGly (K)]TLTGK_.3	GGMQIFVKTLTGKTI	Ubb;Ubc	K614	Ubb;Ubc_K614	-3.04837	others
P0CG50_K690_M1	Young	Geriatric	3.251	0.00205542	0.00285825	Geriatric / Young	Ubb;Ubc	Ubiqutin	Old / Young	RF / Old	P0CG49;P0CG50	GlyGly (K)	0.202629	0.202629	0.727603	0.265835	20	P0CG49;P0CG50	Ubb;Ubc	Polyubiquitin-B;Polyubiquitin-C	UBB_MOUSE;UBC_MOUSE	1	15.0793	1.15079	RF	Old	nucleoplasm,mitochondrion,cytosol,neuron projection,neuronal cell body,myelin sheath,extracellular exosome;extracellular space,nucleus,nucleoplasm,cytosol,vesicle,myelin sheath,extracellular exosome	;protease binding,RNA binding,protein binding	male meiosis I,female meiosis I,Notch signaling pathway,circadian rhythm,male gonad development,female gonad development,ubiquitin homeostasis,hypothalamus gonadotrophin-releasing hormone neuron development,mitochondrion transport along microtubule,neuron projection morphogenesis,regulation of mitochondrial membrane potential,adipose tissue development,fat pad development,regulation of proteasoma…	P0CG49;P0CG50	P0CG50_K690_M1	_GGM[Oxidation (M)]QIFVK[GlyGly (K)]TLTGK_.3	GGMQIFVKTLTGKTI	Ubb;Ubc	K690	Ubb;Ubc_K690	-3.04837	others
P0CG50_K82_M1	Young	Geriatric	3.251	0.00205542	0.00285825	Geriatric / Young	Ubb;Ubc	Ubiqutin	Old / Young	RF / Old	P0CG49;P0CG50	GlyGly (K)	0.202629	0.202629	0.727603	0.265835	20	P0CG49;P0CG50	Ubb;Ubc	Polyubiquitin-B;Polyubiquitin-C	UBB_MOUSE;UBC_MOUSE	1	15.0793	1.15079	RF	Old	nucleoplasm,mitochondrion,cytosol,neuron projection,neuronal cell body,myelin sheath,extracellular exosome;extracellular space,nucleus,nucleoplasm,cytosol,vesicle,myelin sheath,extracellular exosome	;protease binding,RNA binding,protein binding	male meiosis I,female meiosis I,Notch signaling pathway,circadian rhythm,male gonad development,female gonad development,ubiquitin homeostasis,hypothalamus gonadotrophin-releasing hormone neuron development,mitochondrion transport along microtubule,neuron projection morphogenesis,regulation of mitochondrial membrane potential,adipose tissue development,fat pad development,regulation of proteasoma…	P0CG49;P0CG50	P0CG50_K82_M1	_GGM[Oxidation (M)]QIFVK[GlyGly (K)]TLTGK_.3	GGMQIFVKTLTGKTI	Ubb;Ubc	K82	Ubb;Ubc_K82	-3.04837	others
P10126_K154_M1	Young	Geriatric	2.82968	2.2944e-06	1.66642e-05	Geriatric / Young	Eef1a1	Ubiqutin	Old / Young	RF / Old	P10126	GlyGly (K)	1.19359	1.19359	8.9462e-05	0.000259942	20	P10126	Eef1a1	Elongation factor 1-alpha 1	EF1A1_MOUSE	25	128.721	2.28721	RF	Old	extracellular space,nucleus,nucleolus,cytoplasm,cytosol,plasma membrane,membrane,cortical actin cytoskeleton,ruffle membrane,myelin sheath,extracellular exosome	tRNA binding,RNA binding,translation elongation factor activity,GTPase activity,protein binding,GTP binding,protein kinase binding	translational elongation,cellular response to epidermal growth factor stimulus	P10126	P10126_K154_M1	_QLIVGVNK[GlyGly (K)]MDSTEPPYSQK_.3;_QLIVGVNK[GlyGly (K)]M[Oxidation (M)]DSTEPPYSQK_.3	QLIVGVNKMDSTEPP	Eef1a1	K154	Eef1a1_K154	-1.63609	Consistent
P10126_K165_M1	Young	Geriatric	1.71192	3.6273e-06	2.2865e-05	Geriatric / Young	Eef1a1	Ubiqutin	Old / Young	RF / Old	P10126	GlyGly (K)	0.447962	0.447962	9.67807e-06	4.88989e-05	20	P10126	Eef1a1	Elongation factor 1-alpha 1	EF1A1_MOUSE	25	36.4112	1.36411	RF	Old	extracellular space,nucleus,nucleolus,cytoplasm,cytosol,plasma membrane,membrane,cortical actin cytoskeleton,ruffle membrane,myelin sheath,extracellular exosome	tRNA binding,RNA binding,translation elongation factor activity,GTPase activity,protein binding,GTP binding,protein kinase binding	translational elongation,cellular response to epidermal growth factor stimulus	P10126	P10126_K165_M1	_MDSTEPPYSQK[GlyGly (K)]R_.3	TEPPYSQKRYEEIVK	Eef1a1	K165	Eef1a1_K165	-1.26396	Consistent
P10126_K172_M1	Young	Geriatric	2.12392	3.09709e-07	3.90003e-06	Geriatric / Young	Eef1a1	Ubiqutin	Old / Young	RF / Old	P10126	GlyGly (K)	0.683395	0.683395	0.0176638	0.0157567	20	P10126	Eef1a1	Elongation factor 1-alpha 1	EF1A1_MOUSE	25	60.5914	1.60591	RF	Old	extracellular space,nucleus,nucleolus,cytoplasm,cytosol,plasma membrane,membrane,cortical actin cytoskeleton,ruffle membrane,myelin sheath,extracellular exosome	tRNA binding,RNA binding,translation elongation factor activity,GTPase activity,protein binding,GTP binding,protein kinase binding	translational elongation,cellular response to epidermal growth factor stimulus	P10126	P10126_K172_M1	_RYEEIVK[GlyGly (K)]EVSTYIK_.3;_RYEEIVK[GlyGly (K)]EVSTYIK_.4;_YEEIVK[GlyGly (K)]EVSTYIK_.3;_YEEIVK[GlyGly (K)]EVSTYIK_.2	KRYEEIVKEVSTYIK	Eef1a1	K172	Eef1a1_K172	-1.44052	Consistent
P10126_K179_M1	Young	Geriatric	2.23057	6.04994e-11	1.82843e-08	Geriatric / Young	Eef1a1	Ubiqutin	Old / Young	RF / Old	P10126	GlyGly (K)	0.174784	0.174784	0.185854	0.092658	20	P10126	Eef1a1	Elongation factor 1-alpha 1	EF1A1_MOUSE	25	12.8795	1.1288	RF	Old	extracellular space,nucleus,nucleolus,cytoplasm,cytosol,plasma membrane,membrane,cortical actin cytoskeleton,ruffle membrane,myelin sheath,extracellular exosome	tRNA binding,RNA binding,translation elongation factor activity,GTPase activity,protein binding,GTP binding,protein kinase binding	translational elongation,cellular response to epidermal growth factor stimulus	P10126	P10126_K179_M1	_EVSTYIK[GlyGly (K)]K_.2;_EVSTYIK[GlyGly (K)]K_.3	KEVSTYIKKIGYNPD	Eef1a1	K179	Eef1a1_K179	-2.05578	others
P10126_K219_M1	Young	Geriatric	2.61268	2.97302e-05	0.000112941	Geriatric / Young	Eef1a1	Ubiqutin	Old / Young	RF / Old	P10126	GlyGly (K)	1.32967	1.32967	0.012903	0.0123995	20	P10126	Eef1a1	Elongation factor 1-alpha 1	EF1A1_MOUSE	25	151.345	2.51345	RF	Old	extracellular space,nucleus,nucleolus,cytoplasm,cytosol,plasma membrane,membrane,cortical actin cytoskeleton,ruffle membrane,myelin sheath,extracellular exosome	tRNA binding,RNA binding,translation elongation factor activity,GTPase activity,protein binding,GTP binding,protein kinase binding	translational elongation,cellular response to epidermal growth factor stimulus	P10126	P10126_K219_M1	_K[GlyGly (K)]DGSASGTTLLEALDC[Carbamidomethyl (C)]ILPPTRPTDK_.4	KGWKVTRKDGSASGT	Eef1a1	K219	Eef1a1_K219	-1.28301	Consistent
P10126_K244_M1	Young	Geriatric	3.90194	0.000135126	0.0003558	Geriatric / Young	Eef1a1	Ubiqutin	Old / Young	RF / Old	P10126	GlyGly (K)	1.55696	1.55696	0.00064638	0.00125303	20	P10126	Eef1a1	Elongation factor 1-alpha 1	EF1A1_MOUSE	25	194.234	2.94234	RF	Old	extracellular space,nucleus,nucleolus,cytoplasm,cytosol,plasma membrane,membrane,cortical actin cytoskeleton,ruffle membrane,myelin sheath,extracellular exosome	tRNA binding,RNA binding,translation elongation factor activity,GTPase activity,protein binding,GTP binding,protein kinase binding	translational elongation,cellular response to epidermal growth factor stimulus	P10126	P10126_K244_M1	_DGSASGTTLLEALDC[Carbamidomethyl (C)]ILPPTRPTDK[GlyGly (K)]PLR_.4	PPTRPTDKPLRLPLQ	Eef1a1	K244	Eef1a1_K244	-2.34498	Consistent
P10126_K273_M1	Young	Geriatric	2.77695	4.4538e-06	2.68611e-05	Geriatric / Young	Eef1a1	Ubiqutin	Old / Young	RF / Old	P10126	GlyGly (K)	1.73838	1.73838	0.000622794	0.00122251	20	P10126	Eef1a1	Elongation factor 1-alpha 1	EF1A1_MOUSE	25	233.66	3.3366	RF	Old	extracellular space,nucleus,nucleolus,cytoplasm,cytosol,plasma membrane,membrane,cortical actin cytoskeleton,ruffle membrane,myelin sheath,extracellular exosome	tRNA binding,RNA binding,translation elongation factor activity,GTPase activity,protein binding,GTP binding,protein kinase binding	translational elongation,cellular response to epidermal growth factor stimulus	P10126	P10126_K273_M1	_VETGVLK[GlyGly (K)]PGM[Oxidation (M)]VVTFAPVNVTTEVK_.3;_VETGVLK[GlyGly (K)]PGMVVTFAPVNVTTEVK_.3	RVETGVLKPGMVVTF	Eef1a1	K273	Eef1a1_K273	-1.03857	Consistent
P10126_K395_M1	Young	Geriatric	2.31398	1.95836e-06	1.48999e-05	Geriatric / Young	Eef1a1	Ubiqutin	Old / Young	RF / Old	P10126	GlyGly (K)	2.03062	2.03062	1.66501e-08	4.30571e-07	20	P10126	Eef1a1	Elongation factor 1-alpha 1	EF1A1_MOUSE	25	308.582	4.08582	RF	Old	extracellular space,nucleus,nucleolus,cytoplasm,cytosol,plasma membrane,membrane,cortical actin cytoskeleton,ruffle membrane,myelin sheath,extracellular exosome	tRNA binding,RNA binding,translation elongation factor activity,GTPase activity,protein binding,GTP binding,protein kinase binding	translational elongation,cellular response to epidermal growth factor stimulus	P10126	P10126_K395_M1	_FLK[GlyGly (K)]SGDAAIVDM[Oxidation (M)]VPGK_.3;_FLK[GlyGly (K)]SGDAAIVDMVPGK_.3	EDGPKFLKSGDAAIV	Eef1a1	K395	Eef1a1_K395	-0.283354	Consistent
P10126_K408_M1	Young	Geriatric	2.64666	1.68784e-06	1.35226e-05	Geriatric / Young	Eef1a1	Ubiqutin	Old / Young	RF / Old	P10126	GlyGly (K)	0.232433	0.232433	0.498261	0.198782	20	P10126	Eef1a1	Elongation factor 1-alpha 1	EF1A1_MOUSE	25	17.4814	1.17481	RF	Old	extracellular space,nucleus,nucleolus,cytoplasm,cytosol,plasma membrane,membrane,cortical actin cytoskeleton,ruffle membrane,myelin sheath,extracellular exosome	tRNA binding,RNA binding,translation elongation factor activity,GTPase activity,protein binding,GTP binding,protein kinase binding	translational elongation,cellular response to epidermal growth factor stimulus	P10126	P10126_K408_M1	_SGDAAIVDMVPGK[GlyGly (K)]PMC[Carbamidomethyl (C)]VESFSDYPPLGR_.3;_SGDAAIVDM[Oxidation (M)]VPGK[GlyGly (K)]PM[Oxidation (M)]C[Carbamidomethyl (C)]VESFSDYPPLGR_.3	IVDMVPGKPMCVESF	Eef1a1	K408	Eef1a1_K408	-2.41423	others
P10126_K439_M1	Young	Geriatric	1.27128	0.00345275	0.00427371	Geriatric / Young	Eef1a1	Ubiqutin	Old / Young	RF / Old	P10126	GlyGly (K)	0.330421	0.330421	0.421446	0.174674	20	P10126	Eef1a1	Elongation factor 1-alpha 1	EF1A1_MOUSE	25	25.738	1.25738	RF	Old	extracellular space,nucleus,nucleolus,cytoplasm,cytosol,plasma membrane,membrane,cortical actin cytoskeleton,ruffle membrane,myelin sheath,extracellular exosome	tRNA binding,RNA binding,translation elongation factor activity,GTPase activity,protein binding,GTP binding,protein kinase binding	translational elongation,cellular response to epidermal growth factor stimulus	P10126	P10126_K439_M1	_QTVAVGVIK[GlyGly (K)]AVDK_.3;_QTVAVGVIK[GlyGly (K)]AVDK_.2	TVAVGVIKAVDKKAA	Eef1a1	K439	Eef1a1_K439	-0.940862	others
P10518_K184_M1	Young	Geriatric	0.219174	0.723259	0.263691	Geriatric / Young	Alad	Ubiqutin	Old / Young	RF / Old	P10518	GlyGly (K)	0.708621	0.708621	0.0248878	0.0202008	20	P10518	Alad	Delta-aminolevulinic acid dehydratase	HEM2_MOUSE	8	63.4241	1.63424	RF	Old	nucleus,cytosol,proteasome core complex,extracellular exosome	porphobilinogen synthase activity,zinc ion binding,identical protein binding,proteasome core complex binding	response to hypoxia,protoporphyrinogen IX biosynthetic process,heme biosynthetic process,response to oxidative stress,response to herbicide,response to iron ion,response to zinc ion,response to aluminum ion,response to ionizing radiation,response to vitamin B1,response to selenium ion,response to activity,response to cobalt ion,response to lipopolysaccharide,response to vitamin E,response to drug…	P10518	P10518_K184_M1	_AALLK[GlyGly (K)]HGLGNR_.3	AIKAALLKHGLGNRV	Alad	K184	Alad_K184	0.489447	others
P10518_K87_M1	Young	Geriatric	0.793174	2.75397e-05	0.000106177	Geriatric / Young	Alad	Ubiqutin	Old / Young	RF / Old	P10518	GlyGly (K)	-0.13083	0.13083	0.0257617	0.0207366	20	P10518	Alad	Delta-aminolevulinic acid dehydratase	HEM2_MOUSE	8	-8.66944	0.913306	RF	Old	nucleus,cytosol,proteasome core complex,extracellular exosome	porphobilinogen synthase activity,zinc ion binding,identical protein binding,proteasome core complex binding	response to hypoxia,protoporphyrinogen IX biosynthetic process,heme biosynthetic process,response to oxidative stress,response to herbicide,response to iron ion,response to zinc ion,response to aluminum ion,response to ionizing radiation,response to vitamin B1,response to selenium ion,response to activity,response to cobalt ion,response to lipopolysaccharide,response to vitamin E,response to drug…	P10518	P10518_K87_M1	_VPK[GlyGly (K)]DEQGSAADSEDSPTIEAVR_.3	GVPSRVPKDEQGSAA	Alad	K87	Alad_K87	-0.924005	Reverted-Down
P10637_K573_M1	Young	Geriatric	1.28807	0.000478123	0.000926609	Geriatric / Young	Mapt	Ubiqutin	Old / Young	RF / Old	P10637	GlyGly (K)	-0.0932332	0.0932332	0.71963	0.26434	20	P10637	Mapt	Microtubule-associated protein tau	TAU_MOUSE	21	-6.25804	0.93742	RF	Old	nucleus,cytoplasm,cytosol,microtubule,microtubule associated complex,plasma membrane,axoneme,postsynaptic density,microtubule cytoskeleton,nuclear speck,axon,dendrite,growth cone,axolemma,nuclear periphery,cytoplasmic ribonucleoprotein granule,somatodendritic compartment,neuronal cell body,cell body,tubulin complex,neurofibrillary tangle,membrane	DNA binding,protein binding,microtubule binding,SH3 domain binding,enzyme binding,protein kinase binding,apolipoprotein binding,identical protein binding,protein homodimerization activity,receptor agonist activity,lipoprotein particle binding,microtubule lateral binding	microtubule cytoskeleton organization,neuron migration,signal transduction,axonogenesis,memory,adult walking behavior,axo-dendritic transport,regulation of autophagy,negative regulation of gene expression,negative regulation of mitochondrial membrane potential,regulation of microtubule polymerization or depolymerization,positive regulation of microtubule polymerization,negative regulation of intr…	P10637	P10637_K573_M1	_K[GlyGly (K)]LDLSNVQSK_.3	KVQIINKKLDLSNVQ	Mapt	K573	Mapt_K573	-1.3813	others
P10649_K144_M1	Young	Geriatric	0.882194	1.23929e-05	5.86238e-05	Geriatric / Young	Gstm1	Ubiqutin	Old / Young	RF / Old	P10649	GlyGly (K)	0.963426	0.963426	0.000295793	0.000673345	20	P10649	Gstm1	Glutathione S-transferase Mu 1	GSTM1_MOUSE	24	94.9936	1.94994	RF	Old	cytoplasm,myelin sheath	glutathione transferase activity,protein binding,identical protein binding,protein homodimerization activity,protein heterodimerization activity	glutathione metabolic process,cellular response to drug	P10649	P10649_K144_M1	_LYSEFLGK[GlyGly (K)]RPWFAGDK_.4;_LYSEFLGK[GlyGly (K)]RPWFAGDK_.3;_LYSEFLGK[GlyGly (K)]R_.3	LYSEFLGKRPWFAGD	Gstm1	K144	Gstm1_K144	0.0812327	Consistent
P10852_K10_M1	Young	Geriatric	0.0155139	0.247383	0.115725	Geriatric / Young	Slc3a2	Ubiqutin	Old / Young	RF / Old	P10852	GlyGly (K)	-1.16182	1.16182	0.0511669	0.0345387	20	P10852	Slc3a2	4F2 cell-surface antigen heavy chain	4F2_MOUSE	22	-55.305	0.44695	RF	Old	nucleus,cytosol,plasma membrane,cell surface,membrane,integral component of membrane,apical plasma membrane,melanosome,extracellular exosome	RNA binding,double-stranded RNA binding,catalytic activity,protein binding,neutral amino acid transmembrane transporter activity,cadherin binding	carbohydrate metabolic process,tryptophan transport,response to exogenous dsRNA,leucine import	P10852	P10852_K10_M1	_[Acetyl (Protein N-term)]SQDTEVDM[Oxidation (M)]K[GlyGly (K)]DVELNELEPEK_.3	QDTEVDMKDVELNEL	Slc3a2	K10	Slc3a2_K10	-1.17733	Reverted-Down
P10852_K21_M1	Young	Geriatric	0.0824907	0.78852	0.28073	Geriatric / Young	Slc3a2	Ubiqutin	Old / Young	RF / Old	P10852	GlyGly (K)	-0.248514	0.248514	0.0231935	0.0192423	20	P10852	Slc3a2	4F2 cell-surface antigen heavy chain	4F2_MOUSE	22	-15.8237	0.841763	RF	Old	nucleus,cytosol,plasma membrane,cell surface,membrane,integral component of membrane,apical plasma membrane,melanosome,extracellular exosome	RNA binding,double-stranded RNA binding,catalytic activity,protein binding,neutral amino acid transmembrane transporter activity,cadherin binding	carbohydrate metabolic process,tryptophan transport,response to exogenous dsRNA,leucine import	P10852	P10852_K21_M1	_DVELNELEPEK[GlyGly (K)]QPM[Oxidation (M)]NAADGAAAGEK_.3;_DVELNELEPEK[GlyGly (K)]QPMNAADGAAAGEK_.3	LNELEPEKQPMNAAD	Slc3a2	K21	Slc3a2_K21	-0.331005	Reverted-Down
P10852_K42_M1	Young	Geriatric	0.180314	0.152884	0.0793597	Geriatric / Young	Slc3a2	Ubiqutin	Old / Young	RF / Old	P10852	GlyGly (K)	-0.401989	0.401989	2.48855e-06	1.7583e-05	20	P10852	Slc3a2	4F2 cell-surface antigen heavy chain	4F2_MOUSE	22	-24.3186	0.756814	RF	Old	nucleus,cytosol,plasma membrane,cell surface,membrane,integral component of membrane,apical plasma membrane,melanosome,extracellular exosome	RNA binding,double-stranded RNA binding,catalytic activity,protein binding,neutral amino acid transmembrane transporter activity,cadherin binding	carbohydrate metabolic process,tryptophan transport,response to exogenous dsRNA,leucine import	P10852	P10852_K42_M1	_IK[GlyGly (K)]VAEDETEAGVK_.3;_IK[GlyGly (K)]VAEDETEAGVK_.2	KNGLVKIKVAEDETE	Slc3a2	K42	Slc3a2_K42	-0.582303	Reverted-Down
P10852_K59_M1	Young	Geriatric	0.311831	0.00767836	0.00786042	Geriatric / Young	Slc3a2	Ubiqutin	Old / Young	RF / Old	P10852	GlyGly (K)	1.02327	1.02327	2.35039e-05	9.85106e-05	20	P10852	Slc3a2	4F2 cell-surface antigen heavy chain	4F2_MOUSE	22	103.252	2.03252	RF	Old	nucleus,cytosol,plasma membrane,cell surface,membrane,integral component of membrane,apical plasma membrane,melanosome,extracellular exosome	RNA binding,double-stranded RNA binding,catalytic activity,protein binding,neutral amino acid transmembrane transporter activity,cadherin binding	carbohydrate metabolic process,tryptophan transport,response to exogenous dsRNA,leucine import	P10852	P10852_K59_M1	_FTGLSK[GlyGly (K)]EELLK_.3;_FTGLSK[GlyGly (K)]EELLK_.2	VKFTGLSKEELLKVA	Slc3a2	K59	Slc3a2_K59	0.711441	Consistent
P10852_K64_M1	Young	Geriatric	0.279814	0.00080562	0.00139484	Geriatric / Young	Slc3a2	Ubiqutin	Old / Young	RF / Old	P10852	GlyGly (K)	1.13718	1.13718	6.81423e-05	0.000211798	20	P10852	Slc3a2	4F2 cell-surface antigen heavy chain	4F2_MOUSE	22	119.95	2.1995	RF	Old	nucleus,cytosol,plasma membrane,cell surface,membrane,integral component of membrane,apical plasma membrane,melanosome,extracellular exosome	RNA binding,double-stranded RNA binding,catalytic activity,protein binding,neutral amino acid transmembrane transporter activity,cadherin binding	carbohydrate metabolic process,tryptophan transport,response to exogenous dsRNA,leucine import	P10852	P10852_K64_M1	_EELLK[GlyGly (K)]VAGSPGWVR_.3	LSKEELLKVAGSPGW	Slc3a2	K64	Slc3a2_K64	0.857364	Consistent
P10922_K12_M1	Young	Geriatric	-1.04869	0.000361387	0.000746941	Geriatric / Young	H1f0	Ubiqutin	Old / Young	RF / Old	P10922	GlyGly (K)	0.380632	0.380632	0.0271755	0.0216233	20	P10922	H1f0	Histone H1.0	H10_MOUSE	8	30.1912	1.30191	RF	Old	nucleosome,nuclear chromatin,nucleus,nuclear euchromatin,Golgi apparatus,actin cytoskeleton,nuclear body,nucleolus	AT DNA binding,double-stranded DNA binding,RNA binding,chromatin DNA binding	nucleosome assembly	P10922	P10922_K12_M1	_[Acetyl (Protein N-term)]TENSTSAPAAK[GlyGly (K)]PK_.2	STSAPAAKPKRAKAS	H1f0	K12	H1f0_K12	1.42932	Reverted-Up
P10922_K40_M1	Young	Geriatric	0.428429	0.0781238	0.0471377	Geriatric / Young	H1f0	Ubiqutin	Old / Young	RF / Old	P10922	GlyGly (K)	-0.652571	0.652571	0.363903	0.156973	20	P10922	H1f0	Histone H1.0	H10_MOUSE	8	-36.3854	0.636146	RF	Old	nucleosome,nuclear chromatin,nucleus,nuclear euchromatin,Golgi apparatus,actin cytoskeleton,nuclear body,nucleolus	AT DNA binding,double-stranded DNA binding,RNA binding,chromatin DNA binding	nucleosome assembly	P10922	P10922_K40_M1	_YSDM[Oxidation (M)]IVAAIQAEK[GlyGly (K)]NR_.3	VAAIQAEKNRAGSSR	H1f0	K40	H1f0_K40	-1.081	others
P10922_K59_M1	Young	Geriatric	0.128934	0.211421	0.102261	Geriatric / Young	H1f0	Ubiqutin	Old / Young	RF / Old	P10922	GlyGly (K)	-0.149132	0.149132	0.000573508	0.00115209	20	P10922	H1f0	Histone H1.0	H10_MOUSE	8	-9.82074	0.901793	RF	Old	nucleosome,nuclear chromatin,nucleus,nuclear euchromatin,Golgi apparatus,actin cytoskeleton,nuclear body,nucleolus	AT DNA binding,double-stranded DNA binding,RNA binding,chromatin DNA binding	nucleosome assembly	P10922	P10922_K59_M1	_SHYK[GlyGly (K)]VGENADSQIK_.3	KYIKSHYKVGENADS	H1f0	K59	H1f0_K59	-0.278066	Reverted-Down
P10922_K82_M1	Young	Geriatric	0.115153	0.438001	0.180426	Geriatric / Young	H1f0	Ubiqutin	Old / Young	RF / Old	P10922	GlyGly (K)	-0.342044	0.342044	0.000414545	0.000883041	20	P10922	H1f0	Histone H1.0	H10_MOUSE	8	-21.1077	0.788923	RF	Old	nucleosome,nuclear chromatin,nucleus,nuclear euchromatin,Golgi apparatus,actin cytoskeleton,nuclear body,nucleolus	AT DNA binding,double-stranded DNA binding,RNA binding,chromatin DNA binding	nucleosome assembly	P10922	P10922_K82_M1	_LVTTGVLK[GlyGly (K)]QTK_.3;_LVTTGVLK[GlyGly (K)]QTK_.2	LVTTGVLKQTKGVGA	H1f0	K82	H1f0_K82	-0.457197	Reverted-Down
[truncated: 2,790 more rows]
