# Supplementary material for: Aging and diet alter the protein ubiquitylation landscape in the mouse brain
Source: Nat Commun. 2025 Jun 6;16:5266. doi: 10.1038/s41467-025-60542-6 (PMC12144301; doi:10.1038/s41467-025-60542-6)
Supplement: Supplementary file 13 — Source Data [file 41467_2025_60542_MOESM13_ESM.zip › Source_data/Figure_S4/E/E.xlsx]

## Sheet: Sheet1
ID	Description	setSize	enrichmentScore	NES	pvalue	p.adjust	qvalues	rank	leading_edge	core_enrichment
GO:0005654	nucleoplasm	314	0.496435	2.1059	1e-10	9.36364e-10	1.91388e-10	1234	tags=33%, list=33%, signal=29%	17913/64685/14751/14469/232989/60595/226442/18854/12978/59027/12978/14469/59027/21881/15388/22235/214290/80838/104831/59027/14751/18412/20503/216705/246727/66054/17254/19186/433256/53945/12978/53945/11534/80838/235323/11522/16906/15387/73723/170676/387609/12978/60595/21881/67972/13211/214498/12978/14751/17254/26441/21881/20751/216705/54723/104458/11770/18412/16211/18412/14751/93736/59027/16202/98…
GO:0005768	endosome	138	0.620241	2.41983	1e-10	9.36364e-10	1.91388e-10	1104	tags=45%, list=29%, signal=35%	19084/382551/67771/12306/18854/57440/66530/78610/13855/22350/19353/104831/216238/15944/14964/14964/19326/13855/11749/213053/18412/216705/68724/19349/11749/22329/78287/15040/13057/13858/98878/216810/55943/228359/14130/14964/14964/216705/13169/15944/18412/18412/16337/54445/67166/57440/22365/14433/18412/54445/19345/11749/18412/23790/27410/170625/18854/100226/18412/30948/78781/13854/233489/22201/1385…
GO:0005856	cytoskeleton	251	0.519657	2.16191	1e-10	9.36364e-10	1.91388e-10	917	tags=29%, list=24%, signal=27%	17913/14469/12466/19084/67771/17886/12306/17886/60595/107476/12798/13821/16668/55963/11629/17886/14469/66530/22352/54519/78610/12540/68026/22350/16691/19353/16691/22388/104831/19241/230163/17449/19241/20740/26362/68724/17886/16691/19241/16668/68089/17886/13043/22329/29875/11674/13057/16691/16668/11629/17886/26936/16906/65970/17698/230163/65970/60595/13211/17886/94176/12488/17886/57342/14130/17886…
GO:0005886	plasma membrane	444	0.577432	2.51495	1e-10	9.36364e-10	1.91388e-10	1160	tags=41%, list=31%, signal=41%	17913/14751/19084/382551/17886/12306/17886/60595/105722/20288/13821/16668/55963/12978/59027/11629/17886/12978/59027/57440/80877/22352/54519/12540/13855/22350/12359/16691/19353/28254/11747/16691/22388/59027/216238/15944/14964/14964/230163/14104/15979/15516/13855/13119/11747/11749/213053/14127/14751/20740/26362/20503/216705/246727/17886/13119/11520/16691/13119/17254/14863/13119/13852/22333/16668/51…
GO:0012505	endomembrane system	476	0.51792	2.27532	1e-10	9.36364e-10	1.91388e-10	1202	tags=35%, list=32%, signal=37%	17913/14262/14469/12466/19084/382551/67771/17886/12306/13094/17886/18854/22436/17886/60440/14469/57440/66530/21881/80877/78610/12540/13855/22350/12359/19353/109900/60440/11747/104831/11657/216238/15944/14964/14964/230163/14104/22436/60440/15979/19326/13855/13119/11747/11657/11749/213053/109672/18412/216705/68724/17886/13119/109900/19349/13119/13119/17252/13099/13852/22333/67891/11749/17886/14161/…
GO:0016021	integral component of membrane	305	0.462698	1.95753	1e-10	9.36364e-10	1.91388e-10	899	tags=27%, list=24%, signal=25%	14262/382551/105722/20288/67775/55963/18738/12978/12978/80877/28254/14964/14964/65963/65963/15979/213053/109672/14127/26362/20503/17254/17252/13852/22333/51811/13043/22329/433256/23943/53945/15040/216136/78339/13057/12978/53945/20397/64294/214359/114332/16523/55943/13058/12978/11966/214359/20908/19264/65963/67972/114584/21917/12978/17254/14130/14964/14964/74144/16513/55963/114584/14073/14828/1873…
GO:0030054	cell junction	274	0.5281	2.20525	1e-10	9.36364e-10	1.91388e-10	1175	tags=34%, list=31%, signal=31%	19084/17886/12306/17886/60595/13821/59027/17886/59027/54519/12540/22350/16691/19353/11747/16691/22388/59027/15979/19326/11747/11749/21816/20740/68724/17886/16691/17254/13852/22333/11749/17886/14161/13043/53945/29875/13057/53945/16691/17886/65970/15387/17698/14161/17874/65970/16785/60595/20908/19264/67972/17886/12488/17886/57342/17254/14130/17886/51792/13169/67186/14645/14161/14161/234214/108030/1…
GO:0031090	organelle membrane	291	0.467655	1.96655	1e-10	9.36364e-10	1.91388e-10	789	tags=22%, list=21%, signal=22%	17913/14751/14469/12306/18854/60440/14469/57440/66530/21881/78610/12540/13855/12359/19353/109900/60440/15944/14964/14964/230163/60440/15516/19326/13855/11749/213053/109672/14751/216705/68724/109900/19349/17252/22333/11749/56305/433256/23943/15040/216136/11430/60440/13858/16906/98878/17698/230163/55943/22117/11966/20908/21881/67972/21917/228359/14751/11430/14964/14964/21881/216705/14073/14828/1594…
GO:0031224	intrinsic component of membrane	313	0.470779	1.99778	1e-10	9.36364e-10	1.91388e-10	882	tags=26%, list=23%, signal=25%	14262/382551/105722/20288/67775/55963/18738/12978/12978/80877/28254/14964/14964/65963/65963/15979/21816/213053/109672/14127/26362/20503/17254/17252/13852/22333/51811/13043/22329/433256/23943/53945/15040/216136/78339/13057/12978/53945/20397/64294/214359/114332/16523/21817/55943/13058/12978/21817/21817/11966/214359/20908/19264/65963/67972/114584/21917/12978/17254/14130/14964/14964/74144/16513/55963…
GO:0031410	cytoplasmic vesicle	234	0.608035	2.50823	1e-10	9.36364e-10	1.91388e-10	1155	tags=48%, list=31%, signal=39%	17913/14469/12466/19084/382551/67771/17886/12306/17886/18854/20288/17886/14469/57440/66530/80877/22352/78610/12540/13855/22350/19353/11747/104831/216238/15944/14964/14964/19326/13855/11747/14319/11749/213053/18412/216705/11806/68724/17886/19349/13852/22333/11749/17886/14161/22329/78287/53945/15040/13057/53945/17886/13858/98878/17698/14161/216810/55943/13058/20908/67972/17886/228359/12488/17886/11…
GO:0031974	membrane-enclosed lumen	403	0.470985	2.03585	1e-10	9.36364e-10	1.91388e-10	3760	tags=100%, list=100%, signal=0%	17913/64685/14751/14469/232989/60595/226442/672511/18854/107476/12978/59027/12978/14469/59027/11669/21881/22350/12359/15388/22235/214290/80838/104831/59027/14319/14751/18412/20503/216705/246727/66054/672511/17254/22333/19186/672511/433256/53945/12978/53945/11534/80838/235323/11522/16906/15387/15488/73723/170676/387609/12978/60595/21881/67972/13211/214498/12488/12978/14751/17254/26441/21881/20751/…
GO:0031981	nuclear lumen	360	0.491641	2.103	1e-10	9.36364e-10	1.91388e-10	1238	tags=30%, list=33%, signal=28%	17913/64685/14751/14469/232989/60595/226442/672511/18854/107476/12978/59027/12978/14469/59027/21881/22350/15388/22235/214290/80838/104831/59027/14751/18412/20503/216705/246727/66054/672511/17254/19186/672511/433256/53945/12978/53945/11534/80838/235323/11522/16906/15387/73723/170676/387609/12978/60595/21881/67972/13211/214498/12488/12978/14751/17254/26441/21881/20751/216705/54723/104458/11770/1841…
GO:0031982	vesicle	257	0.608606	2.53615	1e-10	9.36364e-10	1.91388e-10	1175	tags=47%, list=31%, signal=39%	17913/14469/12466/19084/382551/67771/17886/12306/17886/18854/20288/17886/14469/57440/66530/80877/22352/78610/12540/13855/22350/19353/11747/15525/80838/104831/11657/216238/15944/14964/14964/15979/19326/13855/11747/11657/14319/11749/213053/18412/216705/11806/68724/17886/19349/13852/22333/11749/17886/14161/22329/78287/53945/15040/11674/13057/53945/80838/17886/13858/98878/17698/14161/216810/11657/559…
GO:0042995	cell projection	256	0.602706	2.51585	1e-10	9.36364e-10	1.91388e-10	1058	tags=36%, list=28%, signal=32%	17913/14751/19084/67771/17886/12306/17886/60595/55963/11629/17886/57440/22352/54519/12540/22350/19353/109900/11747/22388/104831/216238/15944/15979/15516/20195/11747/14751/20740/18412/68724/17886/109900/223601/13852/68089/17886/13043/22329/16828/16828/29875/11674/13057/11629/17886/13858/65970/15387/17698/65970/11966/60595/20908/19264/67972/17886/228359/12488/17886/57342/14751/14130/17886/51792/165…
GO:0043005	neuron projection	156	0.558754	2.20051	1e-10	9.36364e-10	1.91388e-10	1058	tags=34%, list=28%, signal=28%	17913/14751/67771/60595/55963/22352/12540/19353/109900/11747/216238/15979/15516/11747/14751/20740/109900/13043/29875/13057/15387/60595/20908/67972/12488/14751/14130/55963/13169/20853/14645/234214/14751/16337/16202/14411/67166/110391/223254/67760/20619/15387/239667/14751/12631/170625/14489/22352/15519/12268/15519/14645/235072/22352/12540/30948/54725/11747/233489/14751/20740/12847/19181/22352/10402…
GO:0043228	non-membrane-bounded organelle	480	0.477087	2.09603	1e-10	9.36364e-10	1.91388e-10	3765	tags=100%, list=100%, signal=0%	17913/14469/12466/19084/67771/17886/12306/17886/60595/672511/18854/107476/12798/13821/100038882/16668/55963/11629/17886/14469/66530/22352/54519/78610/12540/68026/22350/15388/16691/19353/11747/16691/15525/22388/80838/104831/19241/230163/11747/17449/19241/20740/26362/18412/68724/17886/11520/16691/672511/19241/19349/22333/16668/67891/68089/17886/13043/672511/22329/433256/29875/11674/13057/16691/8083…
GO:0043232	intracellular non-membrane-bounded organelle	480	0.477087	2.09603	1e-10	9.36364e-10	1.91388e-10	3765	tags=100%, list=100%, signal=0%	17913/14469/12466/19084/67771/17886/12306/17886/60595/672511/18854/107476/12798/13821/100038882/16668/55963/11629/17886/14469/66530/22352/54519/78610/12540/68026/22350/15388/16691/19353/11747/16691/15525/22388/80838/104831/19241/230163/11747/17449/19241/20740/26362/18412/68724/17886/11520/16691/672511/19241/19349/22333/16668/67891/68089/17886/13043/672511/22329/433256/29875/11674/13057/16691/8083…
GO:0043233	organelle lumen	403	0.470985	2.03585	1e-10	9.36364e-10	1.91388e-10	3760	tags=100%, list=100%, signal=0%	17913/64685/14751/14469/232989/60595/226442/672511/18854/107476/12978/59027/12978/14469/59027/11669/21881/22350/12359/15388/22235/214290/80838/104831/59027/14319/14751/18412/20503/216705/246727/66054/672511/17254/22333/19186/672511/433256/53945/12978/53945/11534/80838/235323/11522/16906/15387/15488/73723/170676/387609/12978/60595/21881/67972/13211/214498/12488/12978/14751/17254/26441/21881/20751/…
GO:0070013	intracellular organelle lumen	403	0.470985	2.03585	1e-10	9.36364e-10	1.91388e-10	3760	tags=100%, list=100%, signal=0%	17913/64685/14751/14469/232989/60595/226442/672511/18854/107476/12978/59027/12978/14469/59027/11669/21881/22350/12359/15388/22235/214290/80838/104831/59027/14319/14751/18412/20503/216705/246727/66054/672511/17254/22333/19186/672511/433256/53945/12978/53945/11534/80838/235323/11522/16906/15387/15488/73723/170676/387609/12978/60595/21881/67972/13211/214498/12488/12978/14751/17254/26441/21881/20751/…
GO:0071944	cell periphery	480	0.577876	2.53884	1e-10	9.36364e-10	1.91388e-10	1175	tags=41%, list=31%, signal=43%	17913/14751/19084/382551/17886/12306/17886/60595/105722/20288/13821/16668/55963/12978/59027/11629/17886/12978/59027/57440/80877/22352/54519/12540/13855/22350/12359/16691/19353/28254/11747/16691/22388/11657/59027/216238/15944/14964/14964/230163/14104/15979/15516/20719/20195/13855/13119/16859/11747/11657/11749/213053/14127/14751/20740/26362/20503/216705/246727/17886/16859/13119/11520/16691/13119/17…
GO:0097708	intracellular vesicle	234	0.608035	2.50823	1e-10	9.36364e-10	1.91388e-10	1155	tags=48%, list=31%, signal=39%	17913/14469/12466/19084/382551/67771/17886/12306/17886/18854/20288/17886/14469/57440/66530/80877/22352/78610/12540/13855/22350/19353/11747/104831/216238/15944/14964/14964/19326/13855/11747/14319/11749/213053/18412/216705/11806/68724/17886/19349/13852/22333/11749/17886/14161/22329/78287/53945/15040/13057/53945/17886/13858/98878/17698/14161/216810/55943/13058/20908/67972/17886/228359/12488/17886/11…
GO:0120025	plasma membrane bounded cell projection	236	0.586995	2.41824	1e-10	9.36364e-10	1.91388e-10	1058	tags=35%, list=28%, signal=31%	17913/14751/19084/67771/17886/12306/17886/60595/55963/11629/17886/57440/22352/12540/22350/19353/109900/11747/104831/216238/15979/15516/20195/11747/14751/20740/18412/17886/109900/223601/13852/17886/13043/22329/16828/16828/29875/11674/13057/11629/17886/13858/65970/15387/17698/65970/11966/60595/20908/19264/67972/17886/228359/12488/17886/57342/14751/14130/17886/16513/55963/13169/20853/14645/18412/234…
GO:0045202	synapse	188	0.516974	2.08854	1.28106e-10	1.14738e-09	2.34519e-10	1180	tags=36%, list=31%, signal=29%	19084/17886/17886/13821/17886/12540/19353/11747/15979/19326/11747/68724/17886/17254/13852/22333/17886/14161/13043/53945/53945/17886/15387/14161/17874/16785/20908/67972/17886/17886/17254/14130/17886/51792/13169/67186/14645/14161/14161/234214/108030/58810/16337/16202/20068/67166/223254/17886/17886/20619/226414/15387/21985/21985/12631/20649/12268/14645/17886/235072/100226/12540/30948/54725/52398/117…
GO:0098552	side of membrane	65	0.673143	2.3407	2.65002e-10	2.2746e-09	4.64915e-10	884	tags=61%, list=23%, signal=48%	17886/17886/20288/16668/17886/22350/19353/11747/14964/14964/11747/14127/17886/16668/17886/14161/22329/23943/15040/29875/16668/17886/17698/14161/19264/67972/17886/17886/14130/14964/14964/17886/74144/14161/14161/18613/17698/16337/16668/17698/16668/16414/223254/17886/17886/170625/16668/20288/15894/17886/20969/17698/11747/13854/13854/66616/13854/14161/17698/14161/17096/50877/11747/16416/29875/14972/1…
GO:0031252	cell leading edge	78	0.635036	2.28284	4.40434e-10	3.62917e-09	7.41783e-10	884	tags=33%, list=23%, signal=27%	17913/67771/17886/12306/17886/11629/17886/22352/12540/22350/19353/20195/17886/13852/17886/13043/29875/11629/17886/65970/65970/11966/20908/67972/17886/228359/12488/17886/57342/17886/13169/18613/16337/21894/16202/13627/17886/17886/20195/12631/23790/23789/22352/15519/15519/17886/22352/12540/230073/22352/12631/66713/329165/52822/13043/16416/13043/29875/21894/271457/13430/26382/16412/18472/12631/20742…
GO:0098590	plasma membrane region	164	0.527615	2.09312	6.63137e-10	5.25408e-09	1.07391e-09	792	tags=26%, list=21%, signal=24%	17913/14751/19084/17886/12306/17886/13821/11629/17886/57440/22350/16691/19353/16691/15516/13119/11749/213053/14751/17886/13119/16691/13119/17254/13119/13852/11749/17886/13043/22329/53945/13057/53945/16691/11629/17886/13858/65970/17698/65970/11966/20908/67972/17886/17886/14751/17254/17886/16513/13169/13859/108030/17698/58810/14751/16337/13627/17698/13859/16414/17886/57440/17886/16691/11749/14751/1…
GO:0005576	extracellular region	130	0.560361	2.15987	8.35583e-10	6.37519e-09	1.30305e-09	760	tags=36%, list=20%, signal=32%	64685/14751/14469/12306/22436/20288/100038882/16668/59027/60440/14469/59027/12359/60440/11747/15525/11657/59027/14964/14964/22436/60440/15516/20719/20195/13119/16859/11747/11657/14319/14751/18655/26362/11806/16859/13119/13119/14863/13119/13852/16668/14161/22329/15040/11674/16668/60440/14862/14161/22436/21817/11657/16644/12266/100038882/21817/21817/11657/114584/11806/14863/14751/14130/14964/14964/…
GO:0005773	vacuole	83	0.61884	2.25049	1.33955e-09	9.85526e-09	2.01436e-09	1155	tags=48%, list=31%, signal=36%	382551/12306/66530/80877/78610/12540/12359/15944/14964/14964/230163/15516/14319/11749/213053/18412/68724/19349/17254/11749/15040/64294/230163/55943/11966/20908/17254/14964/14964/15944/18412/18412/16337/54445/67166/20619/18412/54445/11749/21929/18412/27410/12540/18412/78781/12359/22201/11749/230163/15516/17254/18260/50877/20778/26373/22320/108664/12359/17118/230163/14972/12359/209200/67804/14972/1…
GO:0048471	perinuclear region of cytoplasm	113	0.564945	2.13804	3.31858e-09	2.35733e-08	4.81826e-09	1195	tags=39%, list=32%, signal=29%	14469/12306/60595/11629/14469/57440/22352/68026/22350/15388/109900/230163/15516/11749/109900/11749/12017/13057/66314/11629/64294/98878/17698/21817/230163/55943/21817/21817/66314/60595/114584/228359/12488/114584/78903/17698/17698/57440/14469/11749/21985/21985/19106/23789/59021/78388/22352/66314/15519/15519/17698/22352/233489/16905/21985/22352/11749/230163/16905/16905/15516/17698/17096/269523/22320…
GO:0030139	endocytic vesicle	48	0.703498	2.29975	6.85809e-09	4.70922e-08	9.62539e-09	909	tags=55%, list=24%, signal=43%	17913/57440/22352/78610/12540/13855/15944/14964/14964/19326/13855/14319/11806/19349/15040/13858/98878/55943/13058/12488/11806/14964/14964/15944/11806/54445/11806/11806/57440/54445/19345/22352/22352/100226/12540/11806/22352/18260/54189/22320/57440/14972/271457/13430/21356/14972/13858/11773/71770/11806/22320/20912/22352/11806/56324/15018/20911/56324/57440/56324/286940/67300
GO:0030659	cytoplasmic vesicle membrane	87	0.601411	2.20032	7.34175e-09	4.87871e-08	9.97181e-09	925	tags=40%, list=25%, signal=32%	17913/12306/57440/66530/13855/19353/14964/14964/19326/13855/11749/213053/216705/19349/11749/15040/13858/98878/17698/55943/20908/67972/228359/14964/14964/216705/108030/17698/17698/57440/22365/11749/23790/27410/17698/100226/320528/13854/22201/13854/12847/66616/13854/234852/11749/17698/11852/50877/22320/12847/24056/57440/14972/18717/271457/67804/21356/14972/213827/13858/11773/71770/11736/13854/50877…
GO:0000323	lytic vacuole	73	0.630037	2.23406	8.11852e-09	5.06792e-08	1.03586e-08	1155	tags=50%, list=31%, signal=36%	382551/12306/66530/80877/78610/12359/15944/14964/14964/230163/15516/14319/11749/213053/18412/68724/19349/17254/11749/15040/64294/230163/55943/20908/17254/14964/14964/15944/18412/18412/16337/54445/67166/20619/18412/54445/11749/21929/18412/27410/18412/78781/12359/22201/11749/230163/15516/17254/18260/50877/20778/26373/22320/12359/17118/230163/14972/12359/209200/67804/14972/12359/12359/20619/15516/50…
GO:0005764	lysosome	73	0.630037	2.23406	8.11852e-09	5.06792e-08	1.03586e-08	1155	tags=50%, list=31%, signal=36%	382551/12306/66530/80877/78610/12359/15944/14964/14964/230163/15516/14319/11749/213053/18412/68724/19349/17254/11749/15040/64294/230163/55943/20908/17254/14964/14964/15944/18412/18412/16337/54445/67166/20619/18412/54445/11749/21929/18412/27410/18412/78781/12359/22201/11749/230163/15516/17254/18260/50877/20778/26373/22320/12359/17118/230163/14972/12359/209200/67804/14972/12359/12359/20619/15516/50…
GO:0098796	membrane protein complex	132	0.544961	2.11469	8.54803e-09	5.1791e-08	1.05858e-08	1058	tags=37%, list=28%, signal=29%	105722/54519/13855/16691/16691/14964/14964/13855/14127/216705/16691/19349/17254/13852/22333/13043/22329/15040/78339/13057/16691/13858/16523/55943/13058/11966/20908/114584/17254/14964/14964/216705/114584/13859/108030/16337/68292/13859/16414/20619/16691/23790/20649/100226/13854/233489/16691/16691/13854/12847/13854/234852/13043/11928/13859/13859/17096/17254/21366/16416/269523/16691/13043/22320/12847…
GO:0015629	actin cytoskeleton	103	0.571301	2.13441	1.13607e-08	6.68661e-08	1.36671e-08	326	tags=21%, list=9%, signal=21%	19684/232493/140781/71994/17897/103988/19684/17907/12955/59069/22138/17879/17884/22330/17907/17879/22004/56351/12955/60595/17884/22004/22003/21957/22003/22004/22004/22003/22004/17884/22138/22138/22138/22138/22138/17879/22004/22138/140781/22138/17879/22004/17879/140781/17879/17879/17885/22138/22138/22138/22138/17884/59069/17879/17879/17907/17879/17897/22138/22003/17884/17879/17879/17879/22138/1787…
GO:0012506	vesicle membrane	90	0.60034	2.20049	1.48082e-08	8.47357e-08	1.73195e-08	925	tags=40%, list=25%, signal=32%	17913/14469/12306/14469/57440/66530/13855/19353/14964/14964/19326/13855/11749/213053/216705/19349/11749/15040/13858/98878/17698/55943/20908/67972/228359/14964/14964/216705/108030/17698/17698/57440/22365/14469/11749/23790/27410/17698/100226/320528/13854/22201/13854/12847/66616/13854/234852/11749/17698/11852/50877/22320/12847/24056/57440/14972/18717/271457/67804/21356/14972/213827/13858/11773/71770…
GO:0098588	bounding membrane of organelle	168	0.498882	1.98425	3.52824e-08	1.96437e-07	4.01506e-08	912	tags=26%, list=24%, signal=23%	14751/12306/57440/66530/78610/12540/13855/12359/19353/109900/15944/14964/14964/230163/15516/19326/13855/11749/213053/14751/216705/68724/109900/19349/22333/11749/56305/433256/15040/11430/13858/98878/17698/230163/55943/11966/20908/67972/228359/14751/11430/14964/14964/216705/15944/108030/17698/14751/67166/11430/17698/15357/26949/57440/22365/11430/11749/433256/14751/23790/27410/59021/17698/100226/125…
GO:0031226	intrinsic component of plasma membrane	78	0.587715	2.11273	8.56755e-08	4.64451e-07	9.49313e-08	899	tags=38%, list=24%, signal=30%	105722/12978/12978/28254/213053/14127/26362/20503/13043/22329/13057/12978/16523/21817/13058/12978/21817/21817/19264/67972/12978/14130/16513/18613/16337/14411/16414/67760/15894/54725/117167/20501/20517/13043/20501/11928/28253/17096/101488/20501/21366/16416/20778/13043/20501/15894/16412/14411/21356/101488/394436/101488/76257/67760/101488/117167/26367/72040/20501/14619/14411/14619/76257/101488/22038…
GO:0036477	somatodendritic compartment	115	0.548602	2.08683	9.33269e-08	4.92958e-07	1.00758e-07	1366	tags=45%, list=36%, signal=31%	55963/11629/12540/19353/109900/11747/15979/15516/11747/109900/17254/13057/11629/15387/16644/16785/20908/67972/12488/17254/14130/55963/13169/20853/14645/234214/16337/16202/223254/67760/15387/239667/12631/170625/59021/15519/12268/15519/14645/12540/30948/54725/11747/233489/19181/104027/12631/329165/15516/52822/104027/239667/17254/13424/21366/11747/11846/16644/17118/233489/271457/16412/14678/18472/12…
GO:1902494	catalytic complex	144	0.501688	1.96084	1.42507e-07	7.33909e-07	1.50007e-07	1008	tags=24%, list=27%, signal=20%	19084/78610/216238/19186/216136/13057/15387/13058/13211/214498/23997/26441/51792/30940/54723/16337/68292/98758/15387/67089/72399/56424/72117/19139/22195/16151/19181/18746/19177/13806/15254/192160/192160/19079/192160/13424/66471/18746/269523/22195/15382/23997/98999/18538/14672/110809/14678/18472/26440/216238/108155/16396/16151/14711/15254/74106/20494/72399/19185/76936/19383/19052/98758/56459/16396…
GO:0005615	extracellular space	100	0.556745	2.07903	1.48683e-07	7.47044e-07	1.52692e-07	876	tags=36%, list=23%, signal=30%	64685/14751/12306/22436/20288/16668/59027/59027/12359/11747/15525/11657/59027/14964/14964/22436/20719/20195/13119/16859/11747/11657/14751/18655/26362/11806/16859/13119/13119/13119/13852/16668/14161/22329/15040/11674/16668/14161/22436/11657/16644/12266/11657/114584/11806/14751/14964/14964/18655/22436/114584/14161/14161/11806/18613/14751/59027/11806/16668/103161/16668/11806/70110/20195/20194/14751/…
GO:0030424	axon	72	0.591525	2.09091	2.33101e-07	1.1433e-06	2.33685e-07	1056	tags=37%, list=28%, signal=28%	67771/22352/11747/216238/15516/11747/20740/13043/29875/15387/20908/12488/14645/16337/16202/67166/67760/15387/239667/12631/170625/14489/22352/15519/12268/15519/14645/235072/22352/30948/54725/11747/20740/12847/22352/12631/15516/52822/13043/239667/13424/11747/13043/29875/12847/17118/22627/271457/13430/353172/11668/18472/12631/20742/67760/216238/12631/12330/15516/11747/12934/11848/22352/17118/19052/6…
GO:0009986	cell surface	90	0.572034	2.09674	2.54978e-07	1.22152e-06	2.49672e-07	1066	tags=40%, list=28%, signal=31%	12306/20288/16668/12978/12978/11747/80838/14964/14964/15516/11747/14127/26362/11806/17254/13852/16668/14161/22329/15040/12978/80838/16668/17698/14161/12266/12978/19264/12978/11806/17254/14130/14964/14964/74144/14828/14161/14161/11806/18613/17698/16337/11806/16668/17698/16668/11806/16414/16668/20288/15894/20969/17698/80838/11747/11806/233489/13806/14161/15516/17698/14161/17254/69550/18260/50877/11…
GO:0005887	integral component of plasma membrane	75	0.586729	2.09261	2.66662e-07	1.24846e-06	2.55179e-07	899	tags=37%, list=24%, signal=30%	105722/12978/12978/28254/213053/14127/26362/20503/13043/22329/13057/12978/16523/13058/12978/19264/67972/12978/14130/16513/18613/16337/14411/16414/67760/15894/54725/117167/20501/20517/13043/20501/11928/28253/17096/101488/20501/21366/16416/20778/13043/20501/15894/16412/14411/21356/101488/394436/101488/76257/67760/101488/117167/26367/72040/20501/14619/14411/14619/76257/101488/22038/16412/76408/20501…
GO:0019898	extrinsic component of membrane	42	0.685633	2.21271	3.6556e-07	1.67345e-06	3.42045e-07	792	tags=30%, list=21%, signal=25%	12306/18854/66530/22350/19353/216238/19349/23943/29875/223254/20194/170625/18854/320528/13854/233489/13854/66616/13854/13806/17096/29875/14672/233489/23943/14678/223254/216238/19041/20200/13854/19353/192652/16653/11848
GO:0070161	anchoring junction	106	0.53078	1.99238	5.91312e-07	2.64805e-06	5.41246e-07	908	tags=31%, list=24%, signal=26%	17886/17886/60595/17886/12540/22350/16691/11747/16691/22388/11747/11749/21816/20740/17886/16691/13852/11749/17886/13043/29875/13057/16691/17886/65970/17698/65970/60595/20908/19264/17886/12488/17886/57342/17886/108030/18613/17698/21894/16202/17698/16414/17886/17886/20619/16691/11749/12631/16796/22388/17886/17698/12540/54725/11747/230073/22201/20740/16691/16691/104027/11749/12631/329165/13043/11928…
GO:0005739	mitochondrion	237	0.431455	1.78073	7.14172e-07	3.1302e-06	6.39796e-07	826	tags=21%, list=22%, signal=21%	70223/22262/22262/107476/11669/22262/12359/109900/22262/15944/22262/14104/15516/19326/17449/14319/109672/18412/55936/109900/223601/22333/22321/12017/433256/74114/16828/16828/11674/13057/11430/11522/16523/15387/21817/15488/22117/13058/21817/21817/15926/100705/114584/11430/20751/114584/14828/104458/14645/22262/15944/22262/18412/102632/18412/18534/11430/15488/26949/110391/20619/15387/14433/18412/114…
GO:0009897	external side of plasma membrane	34	0.713498	2.21459	7.91002e-07	3.39472e-06	6.93861e-07	881	tags=62%, list=23%, signal=48%	20288/16668/11747/14964/14964/11747/14127/16668/14161/22329/15040/16668/14161/19264/14130/14964/14964/74144/14161/14161/18613/16337/16668/16668/16414/16668/20288/15894/20969/11747/14161/14161/50877/11747/16416/14972/15894/16412/14972/26367/11747/50877/16668/14161/11816/15018/16412
GO:0043209	myelin sheath	71	0.583491	2.06065	9.38607e-07	3.94598e-06	8.06537e-07	677	tags=19%, list=18%, signal=17%	14751/12306/18738/57440/21881/12540/22350/22388/11657/11657/17449/14751/20740/22333/11674/14862/17698/11657/11657/11966/21881/14751/21881/14828/14645/18738/17698/14751/13627/17698/57440/14433/21881/14751/15519/22388/15519/14645/235072/17698/12540/11674/18648/14751/20740/18746/13806/11928/17698/18746/14862/14862/269523/17449/57440/18477/11674/14862/16412/14433/14862
GO:0005783	endoplasmic reticulum	253	0.428073	1.78472	1.04817e-06	4.31844e-06	8.82666e-07	648	tags=15%, list=17%, signal=16%	14262/13094/18854/22436/60440/21881/80877/78610/12359/109900/60440/11747/11657/15944/14964/14964/230163/22436/60440/15979/13119/11747/11657/109672/18412/13119/109900/13119/13119/17252/13099/67891/14161/56305/22329/433256/23943/15040/216136/13057/60440/20397/98878/14161/22436/230163/11657/243168/11657/21881/11855/14964/14964/21881/22436/30940/13096/20853/14073/14828/14645/15944/14161/14161/18412/1…
GO:0031253	cell projection membrane	49	0.64206	2.1064	1.2707e-06	5.13262e-06	1.04908e-06	792	tags=27%, list=21%, signal=22%	17913/14751/11629/57440/22350/19353/15516/14751/11629/13858/65970/17698/65970/67972/14751/17698/14751/16337/13627/17698/57440/14751/15519/15519/17698/230073/14751/15516/17698/21366/16416/20778/57440/59020/13430/16412/13858/20742/12361/15516/72040/19353/19271/11848
GO:0001726	ruffle	42	0.670766	2.16473	1.36449e-06	5.40546e-06	1.10485e-06	656	tags=32%, list=17%, signal=28%	17913/17886/12306/17886/11629/17886/22350/19353/20195/17886/17886/13043/29875/11629/17886/65970/65970/11966/17886/228359/12488/17886/17886/13169/18613/21894/13627/17886/17886/20195/15519/15519/17886/230073/13043/16416/13043/29875/21894/271457/13430/26382/16412
GO:0005769	early endosome	50	0.630011	2.07633	1.5123e-06	5.87798e-06	1.20143e-06	1062	tags=53%, list=28%, signal=39%	12306/57440/66530/78610/19353/104831/216238/14964/14964/213053/22329/15040/98878/55943/14964/14964/57440/19345/233489/234852/56715/11852/50877/22320/57440/14972/233489/271457/26382/209200/14972/216238/16396/11736/50877/22320/19353/192652/16396/11816/15018/15289/57440/16396/56715/11816/11736/11816/53612/15289/11972/233489/209200
GO:0005938	cell cortex	64	0.590428	2.04358	1.63742e-06	6.24644e-06	1.27674e-06	926	tags=37%, list=25%, signal=29%	17886/12306/17886/60595/17886/19353/22388/20740/17886/17886/14161/13043/29875/17886/15387/14161/60595/17886/12488/17886/17886/13169/14161/14161/72042/13627/17886/17886/15387/12631/12331/16796/22388/17886/235072/13822/52398/20740/72042/66616/12631/13806/14161/66713/13043/14161/13822/13424/11852/13043/29875/16796/17118/71683/13822/18472/12631/20742/66713/16396/12631/17886/60595/19353/11848/60595/14…
GO:0005794	Golgi apparatus	143	0.478402	1.86822	2.94155e-06	1.10175e-05	2.25191e-06	1101	tags=32%, list=29%, signal=25%	14469/60440/14469/80877/12540/12359/19353/60440/11657/15944/14964/14964/14104/60440/11657/216705/19349/13043/56305/22329/15040/13057/60440/64294/11657/55943/11657/14130/14964/14964/15530/216705/13169/14073/15944/60440/22365/14469/59021/53424/20969/100226/12540/14104/12359/233489/12847/66616/117167/13043/11928/14104/17096/60440/14104/69550/13043/12847/12359/60440/14972/22782/233489/13430/12359/141…
GO:0030864	cortical actin cytoskeleton	23	0.753549	2.12673	3.48981e-06	1.28375e-05	2.62392e-06	819	tags=43%, list=22%, signal=35%	17886/17886/60595/17886/22388/20740/17886/17886/13043/29875/17886/60595/17886/17886/17886/13169/72042/13627/17886/17886/12631/12331/16796/22388/17886/20740/72042/66616/12631/66713/13043/13043/29875/16796/12631/20742/66713/12631/17886/60595/60595/217325
GO:0140513	nuclear protein-containing complex	99	0.517624	1.9339	3.65074e-06	1.31939e-05	2.69676e-06	1060	tags=30%, list=28%, signal=23%	17913/17886/17886/17886/78610/15516/17886/17886/17886/15387/71844/214498/17886/17886/17886/54723/14828/16211/93736/98758/17886/17886/15387/98386/93736/71805/17886/13822/15254/192160/15516/192160/17355/192160/20924/13822/66471/21416/15382/98999/18538/22592/107939/432508/13822/110809/70350/269966/108155/17886/15516/15254/19656/76936/19383/20848/98758/56459/17886/108121/21761/59008/67300/15516/56403…
GO:0044297	cell body	104	0.513309	1.92044	4.5497e-06	1.61593e-05	3.30287e-06	1045	tags=34%, list=28%, signal=27%	12466/55963/11629/22352/12540/22350/109900/11747/15516/11747/109900/17254/13057/11629/16644/16785/67972/17254/14130/16513/55963/20853/14645/234214/16337/16202/67760/239667/12631/170625/59021/22352/15519/12268/15519/14645/235072/22352/12540/11747/12466/233489/12847/22352/12631/15516/52822/239667/17254/13424/21366/11747/11846/12847/16644/233489/271457/14678/18472/12631/67760/12361/109900/108155/109…
GO:0098797	plasma membrane protein complex	66	0.570508	1.98828	6.29579e-06	2.19819e-05	4.49298e-06	1058	tags=44%, list=28%, signal=33%	54519/16691/16691/14964/14964/14127/16691/17254/13043/22329/15040/13057/16691/13858/16523/13058/17254/14964/14964/13859/108030/16337/13859/16414/16691/23790/20649/233489/16691/16691/13043/11928/13859/13859/17096/17254/21366/16416/16691/13043/14972/14672/233489/16412/14972/13858/14678/11773/16691/71770/16691/26367/12695/13859/16691/16691/14619/14619/12695/23790/15018/16412/15289/67300/14707/16691/…
GO:1990904	ribonucleoprotein complex	134	0.472813	1.84083	9.59934e-06	3.28708e-05	6.71861e-06	1542	tags=40%, list=41%, signal=27%	60595/100038882/22352/15388/22327/67891/29875/15387/100038882/16785/60595/13211/54723/67186/20853/100038882/20068/98758/15387/14433/22352/22352/230073/27370/20116/22352/192160/192160/192160/20091/15382/29875/15568/16418/20085/432508/14433/110809/23881/269966/67186/54196/20088/19656/60595/20102/13629/60595/22352/20813/319195/76936/19383/98758/19942/269261/110611/13211/108121/20088/20115/60595/7680…
GO:0030425	dendrite	82	0.535867	1.94482	9.89316e-06	3.28708e-05	6.71861e-06	1056	tags=34%, list=28%, signal=26%	55963/12540/19353/11747/15979/15516/11747/13057/15387/20908/67972/12488/14130/55963/13169/20853/234214/16337/16202/223254/67760/15387/239667/12631/15519/12268/15519/12540/30948/54725/11747/19181/104027/12631/329165/15516/52822/104027/239667/21366/11747/17118/271457/16412/14678/12631/67760/12361/223254/12631/12330/15516/11747/19353/12934/11848/16549/17118/16202/11816/16412/15516/56403/15519/11816/…
GO:0097447	dendritic tree	82	0.535867	1.94482	9.89316e-06	3.28708e-05	6.71861e-06	1056	tags=34%, list=28%, signal=26%	55963/12540/19353/11747/15979/15516/11747/13057/15387/20908/67972/12488/14130/55963/13169/20853/234214/16337/16202/223254/67760/15387/239667/12631/15519/12268/15519/12540/30948/54725/11747/19181/104027/12631/329165/15516/52822/104027/239667/21366/11747/17118/271457/16412/14678/12631/67760/12361/223254/12631/12330/15516/11747/19353/12934/11848/16549/17118/16202/11816/16412/15516/56403/15519/11816/…
GO:0005815	microtubule organizing center	65	0.566701	1.97057	1.02452e-05	3.35003e-05	6.84728e-06	934	tags=29%, list=25%, signal=23%	19084/16668/55963/78610/12540/68026/22350/19353/104831/230163/17449/16668/16668/230163/13211/12488/55963/16668/16668/26914/71805/16668/12540/234852/230163/20501/20501/13424/20501/17449/17118/230163/18538/13430/20501/14678/18472/26440/15270/12695/29876/19353/16668/17118/20501/12695/13211/20501/230163/20115/12211
GO:0010008	endosome membrane	45	0.623195	2.02727	1.45863e-05	4.69497e-05	9.59627e-06	780	tags=34%, list=21%, signal=28%	12306/57440/66530/19353/14964/14964/19326/11749/213053/19349/11749/15040/98878/55943/228359/14964/14964/57440/22365/11749/23790/22201/234852/11749/11852/50877/22320/57440/14972/18717/271457/67804/14972/11736/50877/22320/19353/192652
GO:0043025	neuronal cell body	80	0.532236	1.92485	1.5003e-05	4.75479e-05	9.71854e-06	1058	tags=36%, list=28%, signal=27%	55963/11629/12540/109900/11747/15516/11747/109900/17254/13057/11629/16644/16785/67972/17254/55963/20853/14645/234214/16337/16202/67760/239667/12631/170625/59021/15519/12268/15519/14645/12540/11747/233489/12631/15516/52822/239667/17254/13424/21366/11747/11846/16644/233489/271457/18472/12631/67760/12361/109900/108155/109900/12631/12330/15516/11747/12934/11898/16549/16202/11816/286940/15516/56403/15…
GO:0019897	extrinsic component of plasma membrane	30	0.681745	2.03553	1.73251e-05	5.40753e-05	1.10527e-05	1246	tags=48%, list=33%, signal=33%	12306/19353/216238/23943/29875/223254/20194/170625/13854/233489/13854/66616/13854/13806/17096/29875/14672/233489/23943/14678/223254/216238/19041/20200/13854/19353/16653/11848/11816/14707/11816/11816/17096/233489/13806/11816/13806/14701/13806/19353
GO:0099503	secretory vesicle	62	0.574107	1.98149	1.78685e-05	5.48204e-05	1.1205e-05	1180	tags=46%, list=31%, signal=33%	12466/17886/17886/17886/12540/11747/19326/11747/17886/19349/13852/22333/17886/14161/53945/53945/17886/17698/14161/20908/67972/17886/17886/17886/14161/14161/17698/17698/17886/17886/20619/27410/17886/17698/100226/12540/320528/30948/54725/11747/12466/233489/14161/17698/14161/11747/22320/53945/233489/271457/353172/16412/11773/108155/20619/17886/11747/22320/20912/14161/17698/13121/16412/20911/17886/13…
GO:0001725	stress fiber	23	0.728554	2.05618	1.83622e-05	5.48204e-05	1.1205e-05	529	tags=32%, list=14%, signal=28%	17886/12306/17886/60595/12798/17886/17886/17886/13057/17886/26936/65970/65970/60595/17886/17886/17886/16202/17886/17886/23789/17886/235072/52398/104027/104027
GO:0097517	contractile actin filament bundle	23	0.728554	2.05618	1.83622e-05	5.48204e-05	1.1205e-05	529	tags=32%, list=14%, signal=28%	17886/12306/17886/60595/12798/17886/17886/17886/13057/17886/26936/65970/65970/60595/17886/17886/17886/16202/17886/17886/23789/17886/235072/52398/104027/104027
GO:0045335	phagocytic vesicle	26	0.706803	2.05274	1.87589e-05	5.52047e-05	1.12835e-05	1101	tags=74%, list=29%, signal=53%	17913/22352/78610/12540/15944/14964/14964/19326/19349/15040/55943/13058/14964/14964/15944/54445/54445/22352/22352/100226/12540/22352/22320/14972/271457/21356/14972/22320/20912/22352/15018/20911/286940/22352/12540/12540/286940/20911/100226/68365
GO:0016604	nuclear body	67	0.551956	1.92882	2.54735e-05	7.39091e-05	1.51066e-05	1299	tags=47%, list=35%, signal=32%	17913/60595/18854/59027/59027/21881/104831/59027/18412/235323/73723/60595/21881/13211/21881/54723/18412/18412/59027/21881/107271/18412/18412/18854/59027/70984/18412/16905/19177/16905/16905/170930/16905/24056/59079/18538/432508/54473/110809/70350/269966/15270/16905/21881/60595/16905/18412/16905/16341/60595/76936/16905/16905/20658/13211/108121/21761/60595/23983/21761/16905/16905/13211/17434/18720/2…
GO:0005925	focal adhesion	31	0.67027	2.02115	2.85286e-05	8.16234e-05	1.66834e-05	906	tags=46%, list=24%, signal=36%	17886/17886/17886/22350/11749/17886/11749/17886/13043/29875/13057/17886/65970/17698/65970/19264/17886/17886/57342/17886/17698/21894/16202/17698/16414/17886/17886/11749/12631/16796/17886/17698/11749/12631/13043/17698/16416/13043/29875/16796/21894/16412/12631/12631/17886/210126/74106/16202/17698/16412/17886/21894/286940
GO:0015630	microtubule cytoskeleton	123	0.476339	1.82741	2.98751e-05	8.43052e-05	1.72315e-05	1050	tags=28%, list=28%, signal=23%	12466/19084/17886/17886/16668/55963/17886/78610/12540/68026/22350/19353/104831/230163/17449/20740/68724/17886/16668/17886/13043/29875/16668/17886/230163/13211/17886/12488/17886/17886/55963/16564/16668/67166/16668/17886/17886/14433/28193/26914/71805/16668/17886/235072/12540/52398/12466/20740/16151/234852/230163/20501/13043/20501/13424/20501/17449/13043/29875/17118/22627/230163/18538/13430/20501/14…
GO:0042641	actomyosin	25	0.703667	2.03865	3.16675e-05	8.81555e-05	1.80185e-05	529	tags=30%, list=14%, signal=26%	17886/12306/17886/60595/12798/17886/17886/17886/13057/17886/26936/65970/65970/60595/17886/17886/17886/16202/17886/17886/23789/17886/235072/52398/104027/104027
GO:0005694	chromosome	97	0.496807	1.8596	3.40317e-05	9.34736e-05	1.91055e-05	897	tags=22%, list=24%, signal=19%	18854/78610/80838/11674/80838/15387/21817/21817/21817/13211/21917/50708/51792/54723/78903/93736/21917/15387/26914/93736/18854/235072/22378/80838/11674/22201/16905/234852/66713/16905/16905/15312/66471/21416/269523/16905/319178/319178/18538/18477/22592/11674/97165/432508/18472/384309/50708/66713/70350/269966/108155/15270/16905/16905/16905/20846/20848/16905/19052/14957/16905/78903/18477/13211/15289/…
GO:0005911	cell-cell junction	84	0.503723	1.8358	3.47773e-05	9.42647e-05	1.92672e-05	854	tags=27%, list=23%, signal=23%	17886/17886/60595/17886/12540/16691/11747/16691/22388/11747/11749/21816/20740/17886/16691/13852/11749/17886/29875/16691/17886/60595/20908/17886/12488/17886/17886/108030/18613/21894/16202/17886/17886/20619/16691/11749/12631/22388/17886/12540/54725/11747/230073/22201/20740/16691/16691/104027/11749/12631/329165/11928/104027/17096/18260/11747/16416/16691/29875/21816/21894/16412/12631/12361/16691/1669…
GO:0030055	cell-substrate junction	34	0.657451	2.04063	3.94989e-05	0.000105672	2.15988e-05	906	tags=46%, list=24%, signal=36%	17886/17886/17886/22350/11749/17886/11749/17886/13043/29875/13057/17886/65970/17698/65970/19264/17886/17886/57342/17886/17698/21894/16202/17698/16414/17886/17886/11749/12631/16796/17886/17698/11749/12631/13043/17698/16416/13043/29875/16796/59079/21894/16412/12631/12631/17886/210126/74106/16202/17698/16412/17886/21894/286940
GO:0016324	apical plasma membrane	64	0.549535	1.90204	4.13357e-05	0.000109169	2.23135e-05	1196	tags=37%, list=32%, signal=27%	22350/15516/13119/11749/213053/13119/13119/17254/13119/11749/22329/13057/17698/11966/20908/67972/17254/16513/17698/58810/17698/11749/17698/11749/20501/15516/20517/20501/11928/17698/17254/101488/20501/21366/69550/18260/16416/59020/20501/101488/101488/76257/101488/26367/15516/72040/20494/21872/20912/20501/76257/101488/17698/20911/20501/12780/15516/63959/21872/11746/20517/21366/11972/13117/67473/209…
GO:0045177	apical part of cell	77	0.522209	1.87859	4.42406e-05	0.000115361	2.35792e-05	912	tags=25%, list=24%, signal=20%	12540/22350/15516/13119/11749/213053/13119/13119/17254/13119/11749/22329/13057/17698/11966/20908/67972/17254/16513/17698/58810/17698/11749/17698/12540/11749/20501/15516/20517/20501/11928/17698/17254/101488/20501/21366/69550/18260/16416/59020/20501/101488/101488/76257/101488/56615/26367/12695/29876/15516/72040/20494/21872/20912/20501/12695/76257/101488/17698/20911/20501/12780/15516
GO:0098793	presynapse	51	0.593732	1.96135	4.66649e-05	0.000120162	2.45605e-05	1180	tags=42%, list=31%, signal=30%	11747/19326/11747/13852/22333/53945/53945/15387/20908/67972/14645/16202/15387/14645/235072/100226/30948/54725/11747/13854/233489/13854/13854/11747/53945/17118/233489/271457/12361/13854/11747/12934/20912/17118/19052/16202/14718/67300/13002/67533/235072/20511/14645/53612/14645/15481/11972/15387/233489/100226/11772/108100/15481/19934/107767/20511/13167
GO:0005929	cilium	40	0.634999	2.00722	4.83848e-05	0.000123053	2.51513e-05	820	tags=34%, list=22%, signal=28%	14751/19084/57440/22350/19353/104831/14751/18412/223601/16828/16828/11674/13858/14751/16513/18412/18412/14751/57440/18412/18412/14751/235072/18412/11674/18648/16828/14751/18746/11928/18746/17118/57440/11674/13858/18472/223601/12361/19353/18412/17118/16828
GO:1990234	transferase complex	54	0.577368	1.92329	5.2642e-05	0.000132247	2.70306e-05	1008	tags=38%, list=27%, signal=29%	19084/78610/216238/216136/214498/16337/68292/72399/56424/72117/19139/22195/16151/18746/19079/18746/22195/98999/18538/216238/108155/16396/16151/14711/74106/72399/16396/21761/59008/26965/16396/18704/21761/232087/19084/114893
GO:0005884	actin filament	24	0.715459	2.03861	5.86625e-05	0.000145596	2.9759e-05	285	tags=24%, list=8%, signal=22%	103988/59069/22330/22004/56351/22004/22003/22003/22004/22004/22003/22004/22004/22004/59069/22003
GO:0005813	centrosome	59	0.556171	1.89637	9.88744e-05	0.000242478	4.95611e-05	916	tags=28%, list=24%, signal=22%	19084/16668/55963/78610/12540/68026/19353/230163/17449/16668/16668/230163/13211/12488/55963/16668/16668/26914/71805/16668/12540/230163/20501/20501/13424/20501/17449/17118/230163/18538/13430/20501/14678/18472/26440/15270/12695/29876/19353/16668/17118/20501/12695/13211/20501/230163/20115
GO:0009925	basal plasma membrane	55	0.559818	1.87713	0.000105454	0.000255571	5.22374e-05	963	tags=35%, list=26%, signal=27%	17913/12306/22350/15516/213053/17254/13852/53945/53945/17698/67972/17254/16513/108030/17698/17698/17698/54725/26459/20501/15516/20517/20501/11928/28253/17698/17254/101488/20501/21366/22320/53945/59079/20501/101488/101488/76257/12361/101488/26367/15516/22320/21872/20912/20501/76257/101488/17698/76408/20501/15516/63959/21872/20493
GO:0098562	cytoplasmic side of membrane	30	0.653068	1.9499	0.000115442	0.000276524	5.652e-05	792	tags=58%, list=21%, signal=46%	17886/17886/17886/22350/19353/17886/17886/23943/29875/17886/17698/19264/67972/17886/17886/17886/17698/17698/223254/17886/17886/170625/17886/17698/13854/13854/66616/13854/17698/17096/29875/14672/271457/23943/14678/223254/20200/17886/13854/19353/16653/11848
GO:0032432	actin filament bundle	26	0.672051	1.95181	0.000127083	0.000300909	6.15042e-05	917	tags=45%, list=24%, signal=35%	17886/12306/17886/60595/12798/17886/17886/17886/13057/17886/26936/65970/65970/60595/17886/17886/17886/16202/17886/17886/12631/23789/17886/235072/52398/104027/12631/104027/17118/12631/12631/17886/210126/60595/60595/17118/54132/16202/17886/286940/60595
GO:0030312	external encapsulating structure	34	0.636689	1.97618	0.000146342	0.000338724	6.92333e-05	881	tags=53%, list=23%, signal=41%	12306/11747/11657/20719/20195/16859/11747/11657/11749/16859/11749/14161/14161/21817/11657/16644/21817/21817/11657/16785/15530/54723/14161/14161/20195/11749/20194/11747/18746/11749/14161/14161/18746/11747/16644/16412/12361/16678/20200/11747/14161/76936/11816/22038/16412
GO:0031012	extracellular matrix	34	0.636689	1.97618	0.000146342	0.000338724	6.92333e-05	881	tags=53%, list=23%, signal=41%	12306/11747/11657/20719/20195/16859/11747/11657/11749/16859/11749/14161/14161/21817/11657/16644/21817/21817/11657/16785/15530/54723/14161/14161/20195/11749/20194/11747/18746/11749/14161/14161/18746/11747/16644/16412/12361/16678/20200/11747/14161/76936/11816/22038/16412
GO:0030863	cortical cytoskeleton	31	0.64276	1.9382	0.00014817	0.000339145	6.93194e-05	917	tags=42%, list=24%, signal=33%	17886/17886/60595/17886/22388/20740/17886/17886/13043/29875/17886/60595/17886/17886/17886/13169/72042/13627/17886/17886/12631/12331/16796/22388/17886/20740/72042/66616/12631/66713/13043/13043/29875/16796/71683/12631/20742/66713/12631/17886/60595/60595/217325/12343/17886/20740/60595
GO:0005770	late endosome	37	0.619464	1.93338	0.000167252	0.000378614	7.73866e-05	1153	tags=40%, list=31%, signal=29%	19084/12306/66530/78610/15944/11749/213053/19349/11749/55943/15944/14433/11749/27410/78781/234852/11749/11852/69550/22320/14433/22320/192652/11816/11816/78781/11816/19084/53612/15481/14433/80876/11749/68365/15481/11749/27410/11816
GO:0150034	distal axon	39	0.599365	1.88545	0.000185633	0.000412762	8.43663e-05	1056	tags=39%, list=28%, signal=29%	67771/11747/15516/11747/13043/29875/15387/20908/14645/16202/15387/12631/170625/15519/15519/14645/235072/30948/11747/12847/12631/15516/52822/13043/11747/13043/29875/12847/17118/22627/271457/13430/18472/12631/12631/15516/11747/12934/17118/19052/67771/16202/14718/15516/15519/235072/13043/14645/14645/15481/11972/15387
GO:0045178	basal part of cell	57	0.553114	1.87766	0.000186344	0.000412762	8.43663e-05	963	tags=34%, list=26%, signal=27%	17913/12306/22350/15516/213053/17254/13852/53945/53945/17698/67972/17254/16513/108030/17698/17698/17698/54725/26459/20501/15516/20517/20501/11928/28253/17698/17254/101488/20501/21366/22320/53945/59079/20501/101488/101488/76257/12361/101488/26367/15516/22320/21872/20912/20501/76257/101488/17698/76408/20501/15516/63959/21872/20493
GO:0099513	polymeric cytoskeletal fiber	87	0.479192	1.75317	0.000230831	0.000505864	0.000103396	1024	tags=30%, list=27%, signal=24%	17913/12466/16668/55963/11629/22352/22350/16691/19353/16691/16691/16668/13043/29875/16691/16668/11629/16906/12488/55963/13169/72042/16564/16668/16668/28193/16906/16691/23789/22352/16668/22352/12466/16905/16691/72042/16691/22352/329165/16905/16905/16906/13043/13424/16906/16691/13043/16905/29875/17118/16906/13430/16418/18472/16691/16678/16906/19041/16691/16905/16691/16905/19353/12934/16668/16905/22…
GO:0005774	vacuolar membrane	40	0.604263	1.91007	0.000244792	0.000530812	0.000108495	780	tags=32%, list=21%, signal=26%	12306/66530/78610/14964/14964/15516/11749/213053/68724/19349/11749/15040/55943/11966/14964/14964/67166/11749/22201/11749/15516/18260/50877/22320/108664/14972/14972/15516/50877/22320/192652
GO:0062023	collagen-containing extracellular matrix	32	0.628188	1.91623	0.000286092	0.000613907	0.000125479	811	tags=51%, list=22%, signal=41%	12306/11747/11657/20719/20195/16859/11747/11657/11749/16859/11749/14161/14161/21817/11657/16644/21817/21817/11657/16785/15530/14161/14161/20195/11749/20194/11747/18746/11749/14161/14161/18746/11747/16644/16412/12361/16678/20200/11747/14161/76936
GO:0009898	cytoplasmic side of plasma membrane	28	0.658088	1.9419	0.000314996	0.00066483	0.000135888	792	tags=59%, list=21%, signal=47%	17886/17886/17886/22350/19353/17886/17886/23943/29875/17886/17698/19264/67972/17886/17886/17886/17698/17698/223254/17886/17886/170625/17886/17698/13854/13854/66616/13854/17698/17096/29875/14672/23943/14678/223254/20200/17886/13854/19353/16653/11848
GO:0030133	transport vesicle	33	0.613948	1.88989	0.000316278	0.00066483	0.000135888	1228	tags=40%, list=33%, signal=27%	11747/19326/11747/13852/22333/53945/53945/20908/67972/108030/100226/30948/54725/11747/233489/11747/53945/233489/271457/11747/56041/18703/67300/13002/69162/53612/15481/11972/233489/100226/68365/11772/15481/107767/13167/11747/11972
GO:0000785	chromatin	64	0.512564	1.77408	0.000331901	0.000690622	0.000141159	722	tags=20%, list=19%, signal=17%	18854/80838/11674/80838/15387/21817/21817/21817/13211/21917/50708/93736/21917/15387/26914/93736/18854/22378/80838/11674/22201/15312/66471/21416/319178/319178/18538/18477/11674/97165/432508/384309/50708/70350/108155/15270
GO:0005765	lysosomal membrane	31	0.623766	1.88092	0.000395124	0.000805897	0.000164721	780	tags=33%, list=21%, signal=27%	12306/66530/14964/14964/15516/11749/213053/68724/19349/11749/15040/55943/14964/14964/67166/11749/22201/11749/15516/18260/50877/22320/14972/14972/15516/50877/22320/192652
GO:0098852	lytic vacuole membrane	31	0.623766	1.88092	0.000395124	0.000805897	0.000164721	780	tags=33%, list=21%, signal=27%	12306/66530/14964/14964/15516/11749/213053/68724/19349/11749/15040/55943/14964/14964/67166/11749/22201/11749/15516/18260/50877/22320/14972/14972/15516/50877/22320/192652
GO:0045121	membrane raft	63	0.512105	1.77378	0.000418386	0.000836772	0.000171032	694	tags=17%, list=18%, signal=15%	17913/19084/12306/22350/14964/14964/14127/18655/13852/29875/19264/67972/14130/14964/14964/18655/18613/16337/16414/20194/23790/15894/100226/13641/11928/17096/20778/29875/18655/59020/271457/15894/16412/14678/12361
GO:0098857	membrane microdomain	63	0.512105	1.77378	0.000418386	0.000836772	0.000171032	694	tags=17%, list=18%, signal=15%	17913/19084/12306/22350/14964/14964/14127/18655/13852/29875/19264/67972/14130/14964/14964/18655/18613/16337/16414/20194/23790/15894/100226/13641/11928/17096/20778/29875/18655/59020/271457/15894/16412/14678/12361
GO:0098794	postsynapse	90	0.475794	1.74398	0.000500828	0.000992025	0.000202764	1373	tags=42%, list=36%, signal=29%	13821/12540/19353/15979/15387/17874/20908/67972/14130/13169/234214/108030/15387/12631/100226/12540/54725/13854/233489/13854/13854/19181/104027/12631/66713/329165/11928/104027/17096/21366/16416/15568/59079/17118/18717/233489/271457/13430/20085/16412/12631/20742/12361/22631/66713/12631/12330/13854/19353/11848/17118/19052/269261/16412/76808/13669/75617/71994/20511/12540/71994/17096/15481/12540/21366…
GO:0140535	intracellular protein-containing complex	82	0.478957	1.73828	0.000522446	0.00102499	0.000209502	1008	tags=21%, list=27%, signal=16%	19084/15516/19186/214498/23997/26441/51792/30940/67089/72399/56424/72117/22195/16151/19181/19177/15516/19079/269523/22195/23997/98999/26440/108155/16396/16151/15516/74106/20494/72399/74195/233789/19185/19052/16396/21761/59008/15516/26965/16396/21761/23997/232087/30940/19084/114893
GO:0031984	organelle subcompartment	113	0.438404	1.65914	0.000543035	0.00105533	0.000215704	663	tags=16%, list=18%, signal=14%	18854/60440/21881/80877/19353/60440/15944/14964/14964/230163/60440/109672/17252/56305/23943/15040/216136/60440/230163/55943/21881/14964/14964/21881/14828/15944/16211/60440/57874/68292/15357/21881/98386/28193/59021/18854/22201/66616/230163/26459/338366/60440/269523/338366/109168/230163/60440/14972/13430/23943/21356/14972
GO:0098862	cluster of actin-based cell projections	30	0.624369	1.86422	0.000552552	0.00106379	0.000217433	912	tags=31%, list=24%, signal=24%	17913/17886/17886/17886/22350/19353/15516/17886/17886/17886/65970/65970/17886/17886/17886/17886/67760/17886/17886/15516/59020/18472/67760/17886/15516/72040/19353/70737/12343/224796/17886/12780/286940/15516
GO:0031256	leading edge membrane	27	0.649216	1.90579	0.000614197	0.00117152	0.000239453	1315	tags=43%, list=35%, signal=29%	17913/11629/12540/19353/11629/67972/16337/13627/15519/15519/12540/230073/16416/13430/16412/20742/19353/19271/11848/16412/15519/20511/12540/18720/12540/16412/20742/13367/20511/12540/12540/20742/19353/20742/11629/13627
GO:0016323	basolateral plasma membrane	49	0.531305	1.74304	0.000883579	0.00166988	0.000341315	963	tags=35%, list=26%, signal=27%	12306/22350/15516/213053/17254/13852/53945/53945/17698/67972/17254/16513/108030/17698/17698/17698/54725/20501/15516/20517/20501/11928/28253/17698/17254/20501/21366/22320/53945/59079/20501/76257/12361/26367/15516/22320/21872/20912/20501/76257/17698/76408/20501/15516/63959/21872/20493
GO:0043230	extracellular organelle	22	0.659444	1.82985	0.00129721	0.00240744	0.000492067	647	tags=25%, list=17%, signal=21%	14469/12306/60440/14469/60440/15525/11657/60440/11657/11674/60440/11657/11657/114584/114584/60440/14469/170625/15894/11674/60440/60440/11674/224727/15894/353172
GO:0065010	extracellular membrane-bounded organelle	22	0.659444	1.82985	0.00129721	0.00240744	0.000492067	647	tags=25%, list=17%, signal=21%	14469/12306/60440/14469/60440/15525/11657/60440/11657/11674/60440/11657/11657/114584/114584/60440/14469/170625/15894/11674/60440/60440/11674/224727/15894/353172
GO:0005635	nuclear envelope	56	0.498836	1.68088	0.00136017	0.00250175	0.000511343	1200	tags=50%, list=32%, signal=35%	17913/18854/16906/71844/114584/21917/114584/16211/16337/57874/21917/14433/98386/16906/72399/71805/18854/30948/16905/192160/16905/16905/16906/192160/192160/13424/16906/16905/22782/16906/107939/14433/18472/16906/269966/20200/16905/16905/72399/16905/16905/16905/11816/16906/16211/11816/16907/16907/11816/16905/16905/11746/16907/22608/22608/14433/266692/16905/77053/208263/16905/16906/11816/237542/16905…
GO:0030427	site of polarized growth	29	0.602305	1.77815	0.0013965	0.00254584	0.000520356	932	tags=40%, list=25%, signal=31%	67771/15516/13043/29875/20908/13169/12631/170625/15519/15519/12847/12631/15516/52822/13043/13043/29875/12847/17118/22627/13430/18472/12631/12631/15516/12934/17118/67771/15516/15519
GO:0005903	brush border	25	0.629762	1.82454	0.00147594	0.00266705	0.00054513	912	tags=34%, list=24%, signal=26%	17913/17886/17886/17886/22350/15516/17886/17886/17886/65970/65970/17886/17886/17886/17886/67760/17886/17886/15516/59020/67760/17886/15516/72040/70737/12343/17886/12780/286940/15516
GO:0099080	supramolecular complex	168	0.389106	1.54763	0.00168117	0.00301148	0.000615531	307	tags=14%, list=8%, signal=16%	269523/140781/52653/17897/13087/103988/13346/15481/15507/17988/12955/59069/22138/15481/23950/13087/13087/17879/17884/20533/227613/22330/109620/20533/13087/30948/17879/22004/56351/12955/60595/17884/19988/22004/68016/13346/22003/21957/22003/22004/22004/22003/22004/17884/22154/22138/22138/22138/22138/22138/17879/22004/22138/140781/22138/17879/22004/17879/140781/17879/17879/17885/11937/22138/22138/22…
GO:0098827	endoplasmic reticulum subcompartment	88	0.436305	1.59157	0.00207481	0.00368458	0.000753107	663	tags=16%, list=18%, signal=15%	18854/60440/21881/60440/15944/14964/14964/230163/60440/109672/17252/56305/23943/15040/216136/60440/230163/21881/14964/14964/21881/14828/15944/16211/60440/57874/68292/15357/21881/98386/28193/59021/18854/22201/230163/26459/338366/60440/269523/338366/109168/230163/60440/14972/23943/21356/14972
GO:0030027	lamellipodium	36	0.550959	1.71063	0.00216505	0.00381197	0.000779146	883	tags=28%, list=23%, signal=22%	67771/11629/19353/13852/13043/11629/20908/57342/13169/16202/12631/23790/23789/12631/66713/329165/52822/13043/16416/13043/13430/12631/66713/12631/19353/11848/67771/16202/23790/20911
GO:0044306	neuron projection terminus	20	0.658969	1.79369	0.00227942	0.00397932	0.000813352	1366	tags=52%, list=36%, signal=34%	11747/11747/15387/20908/14645/16202/15387/14645/235072/30948/11747/11747/17118/271457/11747/12934/17118/19052/16202/14718/235072/20511/14645/14645/15481/11972/15387/108100/15481/20511/11747/11972/15481/13405/15481/15387/271457
GO:0042383	sarcolemma	26	0.601918	1.74813	0.00248538	0.00430241	0.00087939	758	tags=38%, list=20%, signal=31%	12306/22350/16691/11747/16691/11747/11749/16691/11749/22329/16691/16523/17698/17698/17698/67760/16691/11749/17698/30948/11747/16691/16691/11749/11928/17698/11747/16691/22782/16412/67760/16691/16691/11747/16691
GO:0005777	peroxisome	46	0.518394	1.68499	0.00273827	0.00466184	0.000952855	816	tags=29%, list=22%, signal=24%	22262/22262/22436/21881/22352/22262/12359/22262/22262/22436/74114/11430/22436/15488/15926/21881/11430/21881/22436/22262/22262/102632/11430/15488/15357/21881/11430/102632/22352/15926/74147/22352/15926/12359/22352/22262/51798/15488/15926/15926/12359/19193/18477/12359/110196/12359/22262/56615/12359/21881/22262/22262/12359/22352/74147
GO:0042579	microbody	46	0.518394	1.68499	0.00273827	0.00466184	0.000952855	816	tags=29%, list=22%, signal=24%	22262/22262/22436/21881/22352/22262/12359/22262/22262/22436/74114/11430/22436/15488/15926/21881/11430/21881/22436/22262/22262/102632/11430/15488/15357/21881/11430/102632/22352/15926/74147/22352/15926/12359/22352/22262/51798/15488/15926/15926/12359/19193/18477/12359/110196/12359/22262/56615/12359/21881/22262/22262/12359/22352/74147
GO:0034399	nuclear periphery	26	0.597674	1.7358	0.00280198	0.00473121	0.000967033	1431	tags=54%, list=38%, signal=34%	18854/16906/98386/16906/71805/18854/16905/234852/16905/16905/16906/16906/16905/18538/16906/16418/11720/12361/11720/16906/70350/269966/16905/29876/16905/16905/76936/16905/16905/16906/16907/16907/16905/16905/16907/16905/16905/16906/16905/16905/269966/16905/16907/16907/17184/16907/16907/29876/16906/11720/11720
GO:0030135	coated vesicle	35	0.552247	1.717	0.00310227	0.00519567	0.00106197	1154	tags=46%, list=31%, signal=32%	13855/13855/216705/13858/216705/170625/13854/233489/13854/12847/66616/13854/12847/233489/13430/213827/13858/11773/71770/13854/56041/67300/13002/69162/18704/53612/13858/233489/27061/68365/11772/68421/107767
GO:0032587	ruffle membrane	21	0.649446	1.78885	0.00322465	0.00535707	0.00109496	792	tags=22%, list=21%, signal=18%	17913/11629/19353/11629/13627/15519/15519/230073/16416/13430/16412/19353/19271/11848
GO:0005789	endoplasmic reticulum membrane	86	0.433821	1.58452	0.00326443	0.00537979	0.0010996	663	tags=16%, list=18%, signal=14%	18854/60440/21881/60440/15944/14964/14964/230163/60440/109672/17252/56305/23943/15040/216136/60440/230163/21881/14964/14964/21881/14828/15944/60440/57874/68292/15357/21881/98386/28193/59021/18854/22201/230163/26459/338366/60440/269523/338366/109168/230163/60440/14972/23943/21356/14972
GO:0098858	actin-based cell projection	40	0.551727	1.744	0.00331338	0.00541711	0.00110723	1323	tags=44%, list=35%, signal=29%	17913/12540/22350/22329/17698/11966/16513/17698/17698/12631/17698/12540/12631/329165/52822/17698/13424/21366/16416/20778/59020/16412/18472/12631/12631/29876/72040/20494/17698/16412/224796/12408/12540/544963/12540/21366/16412/20778/59020/13052/59020/12540/12540/20778/544963/234267/59020/13405/17999
GO:0005730	nucleolus	77	0.441409	1.58792	0.00347024	0.0056289	0.00115052	555	tags=31%, list=15%, signal=29%	26914/20091/227231/15170/19988/227231/56207/20115/20249/19899/27367/68052/19921/27367/66656/19942/227231/27367/227231/227231/56041/13627/227231/227231/56041/227231/227231/19988/20249/227231/13207/227231/27050/12606/66945/102103/227231/13627/227231/20342/227231/227231/227231/227231/227231/227231/227231/13627/227231/227231/56041/227231/227231/227231/20846/233863/227231/20846/20342/20342/227231/2272…
GO:0030141	secretory granule	40	0.546306	1.72686	0.00374689	0.00603015	0.00123253	1173	tags=52%, list=31%, signal=37%	12466/17886/17886/17886/12540/17886/19349/17886/14161/17886/17698/14161/20908/17886/17886/17886/14161/14161/17698/17698/17886/17886/20619/27410/17886/17698/12540/320528/12466/14161/17698/14161/22320/353172/16412/11773/108155/20619/17886/22320/20912/14161/17698/13121/16412/20911/17886/14161/12540/12540/16412/20911/77053/68365/17886/11772/108100/13052/27410/107767/20619/12540
GO:0042175	nuclear outer membrane-endoplasmic reticulum membrane network	91	0.420286	1.54542	0.00389997	0.00622786	0.00127294	663	tags=16%, list=18%, signal=14%	18854/60440/21881/60440/15944/14964/14964/230163/60440/109672/17252/56305/23943/15040/216136/60440/230163/21881/14964/14964/21881/14828/15944/60440/57874/68292/15357/21881/98386/28193/59021/18854/22201/230163/26459/338366/60440/269523/338366/109168/230163/60440/14972/23943/21356/14972
GO:0030496	midbody	28	0.591456	1.74528	0.00405473	0.00642519	0.00131327	1206	tags=35%, list=32%, signal=24%	12306/78610/12540/68724/13852/29875/14828/67166/12540/22320/29875/14678/29876/18571/22320/18221/12211/12540/12540/225898/66988/66988/22027/12540/12540
GO:0035770	ribonucleoprotein granule	41	0.531948	1.69214	0.00431871	0.00679125	0.00138809	162	tags=10%, list=4%, signal=10%	17879/19988/22154/17879/17879/17879/17879/17879/17879/17879/17879/17879/17879/17879/17879/17879/17879
GO:0070062	extracellular exosome	20	0.63536	1.72943	0.00458135	0.006961	0.00142279	647	tags=17%, list=17%, signal=15%	12306/15525/11657/11657/11674/11657/11657/114584/114584/170625/15894/11674/11674/224727/15894/353172
GO:1903561	extracellular vesicle	20	0.63536	1.72943	0.00458135	0.006961	0.00142279	647	tags=17%, list=17%, signal=15%	12306/15525/11657/11657/11674/11657/11657/114584/114584/170625/15894/11674/11674/224727/15894/353172
GO:0008021	synaptic vesicle	27	0.599133	1.75877	0.00460558	0.006961	0.00142279	638	tags=23%, list=17%, signal=20%	11747/19326/11747/13852/22333/53945/53945/20908/67972/100226/30948/54725/11747/233489/11747/53945/233489/271457
GO:0070382	exocytic vesicle	27	0.599133	1.75877	0.00460558	0.006961	0.00142279	638	tags=23%, list=17%, signal=20%	11747/19326/11747/13852/22333/53945/53945/20908/67972/100226/30948/54725/11747/233489/11747/53945/233489/271457
GO:0030117	membrane coat	21	0.640037	1.76293	0.0046294	0.006961	0.00142279	756	tags=42%, list=20%, signal=34%	13855/13855/216705/13858/216705/13859/13859/13854/233489/13854/12847/13854/13859/13859/12847/233489/213827/13858/11773/71770/13854/13859
GO:0048475	coated membrane	21	0.640037	1.76293	0.0046294	0.006961	0.00142279	756	tags=42%, list=20%, signal=34%	13855/13855/216705/13858/216705/13859/13859/13854/233489/13854/12847/13854/13859/13859/12847/233489/213827/13858/11773/71770/13854/13859
GO:0005681	spliceosomal complex	29	0.565326	1.66898	0.00506764	0.00756473	0.00154619	1563	tags=49%, list=42%, signal=29%	15387/54723/98758/15387/192160/192160/192160/15382/110809/19656/76936/19383/98758/108121/56403/229279/229279/19383/15481/22608/22608/15387/17975/15481/18458/19704/20637/67465/22668/15481/18458/18458/15481/22608/15387/13207/19656/56403/19656/15381/53379/15387/229279/229279/22608/19704/15481/192159/229279/17975
GO:0030426	growth cone	27	0.591939	1.73765	0.00625722	0.00927329	0.00189541	932	tags=40%, list=25%, signal=30%	67771/15516/13043/29875/20908/12631/170625/15519/15519/12847/12631/15516/52822/13043/13043/29875/12847/17118/22627/13430/18472/12631/12631/15516/12934/17118/67771/15516/15519
GO:0043235	receptor complex	22	0.612303	1.69904	0.00652615	0.00960276	0.00196275	912	tags=41%, list=24%, signal=32%	12978/12978/54519/15516/26362/12978/12978/12978/16337/16414/15516/17096/16416/16412/26367/15516/18703/16412/15516
GO:0005840	ribosome	72	0.429679	1.51882	0.00750367	0.0109628	0.00224074	1484	tags=32%, list=39%, signal=20%	100038882/67891/100038882/16785/13211/67186/100038882/20068/27370/20116/20091/20085/67186/12330/20088/20102/13629/319195/19942/269261/13211/20088/20115/76808/20091/75617/27176/13211/66489/27176/218490/19988/27176/20115/75617/19934/13629/67427/13629/67427/67025/13405/20085/16898/269261/19988/20084/20055/270106/68052/76846/20091/27176/65019/67427/67427/67025/68436/19989/67186/27176/66489/12330/6789…
GO:0005811	lipid droplet	21	0.627837	1.72933	0.00802117	0.0116363	0.0023784	379	tags=9%, list=10%, signal=8%	12306/15525/11520/19349/243168/14433/19345
GO:0055037	recycling endosome	24	0.593703	1.69168	0.00853048	0.0122887	0.00251173	898	tags=35%, list=24%, signal=27%	57440/19353/216238/19326/98878/55943/14130/57440/100226/50877/22320/57440/216238/50877/22320/19353/18703/57440
GO:0036464	cytoplasmic ribonucleoprotein granule	39	0.515136	1.62048	0.00868635	0.0124263	0.00253987	162	tags=10%, list=4%, signal=10%	17879/19988/22154/17879/17879/17879/17879/17879/17879/17879/17879/17879/17879/17879/17879/17879/17879
GO:0098978	glutamatergic synapse	39	0.511863	1.61019	0.0100812	0.0143223	0.00292739	1168	tags=43%, list=31%, signal=30%	19084/19353/16785/20908/67972/51792/21985/21985/54725/21985/104027/329165/104027/16416/15568/59079/18717/16412/11773/71770/22631/19353/11848/11816/16412/66656/11816/20511/11816/19084/18643/15481/16412/15481/19934/11816/20511/68097
GO:0031965	nuclear membrane	36	0.509115	1.58072	0.0105334	0.0148382	0.00303285	1352	tags=60%, list=36%, signal=40%	18854/16906/21917/16211/57874/21917/14433/98386/16906/72399/71805/18854/16905/192160/16905/16905/16906/192160/192160/16906/16905/22782/16906/107939/14433/16906/269966/16905/16905/72399/16905/16905/16905/16906/16211/16907/16907/16905/16905/11746/16907/22608/22608/14433/266692/16905/77053/208263/16905/16906/237542/16905/16905/269966/16905/16907/56709/56709/16907/22608/16907
GO:0005902	microvillus	25	0.574885	1.66555	0.0105884	0.0148382	0.00303285	776	tags=20%, list=21%, signal=17%	17913/22350/22329/17698/11966/16513/17698/17698/17698/17698/21366/16416/20778/59020/29876/72040/20494
GO:0098687	chromosomal region	22	0.582083	1.61519	0.0138959	0.0193416	0.00395333	432	tags=15%, list=11%, signal=13%	18854/78610/51792/54723/78903/26914/18854/235072
GO:0030136	clathrin-coated vesicle	25	0.560671	1.62437	0.0172036	0.0237849	0.0048615	1154	tags=51%, list=31%, signal=36%	13855/13855/216705/13858/216705/170625/13854/233489/13854/66616/13854/233489/13430/13858/11773/71770/13854/67300/13002/18704/13858/233489/27061/68365/11772/68421/107767
GO:0099081	supramolecular polymer	130	0.36476	1.40594	0.0203184	0.0277192	0.00566565	292	tags=18%, list=8%, signal=19%	17897/13087/103988/13346/15481/15507/17988/12955/59069/22138/15481/23950/13087/13087/17879/17884/20533/227613/22330/109620/20533/13087/30948/17879/22004/56351/12955/60595/17884/19988/22004/68016/13346/22003/21957/22003/22004/22004/22003/22004/17884/22154/22138/22138/22138/22138/22138/17879/22004/22138/140781/22138/17879/22004/17879/140781/17879/17879/17885/11937/22138/22138/22138/22138/17884/2139…
GO:0099512	supramolecular fiber	130	0.36476	1.40594	0.0203184	0.0277192	0.00566565	292	tags=18%, list=8%, signal=19%	17897/13087/103988/13346/15481/15507/17988/12955/59069/22138/15481/23950/13087/13087/17879/17884/20533/227613/22330/109620/20533/13087/30948/17879/22004/56351/12955/60595/17884/19988/22004/68016/13346/22003/21957/22003/22004/22004/22003/22004/17884/22154/22138/22138/22138/22138/22138/17879/22004/22138/140781/22138/17879/22004/17879/140781/17879/17879/17885/11937/22138/22138/22138/22138/17884/2139…
GO:0016607	nuclear speck	29	0.526086	1.55314	0.0209862	0.0284419	0.00581336	1280	tags=56%, list=34%, signal=38%	59027/59027/59027/54723/59027/59027/16905/16905/16905/16905/59079/432508/110809/70350/15270/16905/16905/16905/16905/16905/20658/108121/21761/23983/21761/16905/16905/17434/18720/16905/225027/16905/16905/16905/21761/20637/21761/23983/67465/16905
GO:0098791	Golgi apparatus subcompartment	30	0.508202	1.51737	0.0245489	0.0330528	0.00675581	1154	tags=41%, list=31%, signal=29%	80877/19353/14964/14964/55943/14964/14964/66616/14972/13430/14972/19353/56041/18704/12211/80877/27061/66310/68365/66988/66988/107767
GO:0031300	intrinsic component of organelle membrane	37	0.489217	1.52687	0.0257457	0.0344166	0.00703456	663	tags=14%, list=18%, signal=12%	14964/14964/23943/15040/67972/14964/14964/14828/57874/100226/26459/14972/271457/23943/21356/14972
GO:0000139	Golgi membrane	34	0.499098	1.54912	0.025896	0.0344166	0.00703456	788	tags=32%, list=21%, signal=26%	67664/27413/15445/15445/13106/70231/27413/27413/56041/15445/15445/56041/15445/13106/27413/27413/76983/13106/13106/13106/12389/20787/56041/27413/15445/228998/15445/12389/13106/56041/27413/76983/15445/12389/15445
GO:0071013	catalytic step 2 spliceosome	20	0.55862	1.52054	0.0371964	0.0491184	0.0100395	1562	tags=52%, list=41%, signal=31%	15387/54723/98758/15387/15382/110809/76936/19383/98758/108121/56403/229279/229279/19383/15387/18458/67465/18458/18458/15387/13207/56403/15381/53379/15387/229279/229279/192159/229279
GO:0031301	integral component of organelle membrane	34	0.486083	1.50873	0.039975	0.0524513	0.0107208	663	tags=16%, list=18%, signal=14%	14964/14964/23943/15040/67972/14964/14964/14828/57874/100226/26459/14972/23943/21356/14972
GO:0022626	cytosolic ribosome	65	0.414112	1.43998	0.0404531	0.0527426	0.0107803	1484	tags=30%, list=39%, signal=19%	100038882/67891/100038882/16785/67186/100038882/20068/27370/20116/20091/20085/67186/20088/20102/319195/19942/269261/20088/20115/76808/20091/75617/27176/66489/27176/19988/27176/20115/75617/19934/67427/67427/67025/20085/16898/269261/19988/20084/20055/270106/68052/76846/20091/27176/65019/67427/67427/67025/68436/19989/67186/27176/66489/67891/19943/27050/20042
GO:0000502	proteasome complex	34	0.47752	1.48215	0.041806	0.0531607	0.0108658	1264	tags=44%, list=34%, signal=31%	67089/269523/19192/19182/56085/70247/19173/19185/56207/21762/19359/56085/19166/19182/70247/19166/269523/19181/269523/15925/56207/21762/269523/22215/21762/269523/19359/269523/19181/269523/56207/19179/19358/59025/269523/22123/21762/21762/269523/59025/269523/19192/53382/70247/21762/19179/22123/269523/56812/59025/19179/15925/15507/56812/19358/269523/53382/15507/59025/59025
GO:0097060	synaptic membrane	40	0.459403	1.45217	0.041806	0.0531607	0.0108658	754	tags=23%, list=20%, signal=19%	13821/13852/20908/67972/13169/108030/12631/235072/54725/13854/233489/13854/13854/12631/21366/16416/233489/13430/16412/12631/12361/12631/13854
GO:1905368	peptidase complex	34	0.47752	1.48215	0.041806	0.0531607	0.0108658	1264	tags=44%, list=34%, signal=31%	67089/269523/19192/19182/56085/70247/19173/19185/56207/21762/19359/56085/19166/19182/70247/19166/269523/19181/269523/15925/56207/21762/269523/22215/21762/269523/19359/269523/19181/269523/56207/19179/19358/59025/269523/22123/21762/21762/269523/59025/269523/19192/53382/70247/21762/19179/22123/269523/56812/59025/19179/15925/15507/56812/19358/269523/53382/15507/59025/59025
GO:1905369	endopeptidase complex	34	0.47752	1.48215	0.041806	0.0531607	0.0108658	1264	tags=44%, list=34%, signal=31%	67089/269523/19192/19182/56085/70247/19173/19185/56207/21762/19359/56085/19166/19182/70247/19166/269523/19181/269523/15925/56207/21762/269523/22215/21762/269523/19359/269523/19181/269523/56207/19179/19358/59025/269523/22123/21762/21762/269523/59025/269523/19192/53382/70247/21762/19179/22123/269523/56812/59025/19179/15925/15507/56812/19358/269523/53382/15507/59025/59025
GO:0044391	ribosomal subunit	65	0.409518	1.42401	0.0453074	0.0572597	0.0117036	1484	tags=29%, list=39%, signal=19%	100038882/67891/100038882/16785/67186/100038882/20068/27370/20116/20091/20085/67186/20088/20102/319195/19942/269261/20088/20115/76808/20091/75617/27176/66489/27176/19988/27176/20115/75617/19934/67427/67427/67025/20085/16898/269261/19988/20084/20055/270106/68052/76846/20091/27176/65019/67427/67427/67025/19989/67186/27176/66489/67891/19943/27050/20042
GO:0031227	intrinsic component of endoplasmic reticulum membrane	26	0.511113	1.4844	0.0463918	0.0582726	0.0119106	663	tags=14%, list=18%, signal=12%	14964/14964/23943/15040/14964/14964/14828/57874/26459/14972/23943/21356/14972
GO:0005819	spindle	34	0.479405	1.488	0.0475174	0.0593247	0.0121256	985	tags=37%, list=26%, signal=28%	17886/17886/17886/12540/68724/17886/17886/13043/17886/17886/17886/17886/67166/17886/17886/17886/12540/16151/13043/13043/18472/66194/16151/17886/18221/17886/59008/67300/12211/13043/12540
GO:0140534	endoplasmic reticulum protein-containing complex	22	0.52895	1.46775	0.0486111	0.0603246	0.01233	733	tags=20%, list=19%, signal=16%	14964/14964/14964/14964/14828/68292/269523/14972/21356/14972/394436/217365
GO:0005882	intermediate filament	20	0.54051	1.47125	0.050173	0.0618901	0.01265	1024	tags=47%, list=27%, signal=35%	16668/55963/22352/16691/16691/16691/16668/16691/16668/16906/55963/16668/16668/16906/16691/22352/16668/22352/16905/16691/16691/22352/16905/16905/16906/16906/16691/16905/16906/16418/16691/16678/16906/19041/16691/16905/16691/16905/16668/16905/22352/16905/16691/16905/16906/16691/18103/22352/16907/16907/16905/16905/16907/15481
GO:0044309	neuron spine	30	0.482131	1.43953	0.0532646	0.0653126	0.0133495	1360	tags=45%, list=36%, signal=30%	12540/19353/216238/15387/67972/14130/15387/12631/12540/19181/104027/12631/329165/104027/17118/16412/12631/216238/12631/12330/19353/11848/17118/16412/71994/20511/12540/71994/15481/12540/16412/15387/108100/15481/20511/12540/12540/19353/15481/12388/17999/12388/15481/19181/15387/77579
GO:0045111	intermediate filament cytoskeleton	22	0.524491	1.45538	0.0538194	0.0656024	0.0134088	1024	tags=41%, list=27%, signal=31%	16668/55963/22352/16691/16691/16691/16668/16691/16668/16906/55963/16668/16668/16906/16691/22352/16668/22352/16905/16691/16691/22352/16905/16905/16906/16906/16691/16905/16906/16418/16691/16678/16906/19041/16691/16905/16691/16905/16668/16905/22352/16905/16691/16905/16906/16691/18103/22352/16907/16907/16905/16905/16907/15481
GO:0030176	integral component of endoplasmic reticulum membrane	24	0.515755	1.46958	0.0543294	0.0658344	0.0134562	663	tags=18%, list=18%, signal=15%	14964/14964/23943/15040/14964/14964/14828/57874/26459/14972/23943/21356/14972
GO:0005844	polysome	31	0.463392	1.39733	0.0668954	0.0805874	0.0164716	1171	tags=25%, list=31%, signal=18%	22352/22327/13211/22352/22352/27370/22352/20102/13629/22352/319195/110611/13211/76808/75617/22352/27176/13211/27176/218490/19988/27176/75617/13629/13629
GO:0014069	postsynaptic density	49	0.411687	1.35062	0.0741351	0.0887897	0.0181481	1483	tags=43%, list=39%, signal=27%	13821/15979/15387/17874/13169/234214/15387/54725/233489/66713/11928/17096/18717/233489/20085/20742/12361/22631/66713/19052/269261/76808/13669/75617/71994/71994/17096/15387/233489/19988/20742/108100/75617/11928/20742/13669/20742/13405/20085/269261/19988/15387/22631/20084/68052/13669/22631/19989/15387/13669/29816/27050
GO:0022627	cytosolic small ribosomal subunit	33	0.455189	1.40119	0.0760135	0.0905132	0.0185004	1797	tags=51%, list=48%, signal=27%	100038882/100038882/16785/100038882/20068/27370/20116/20091/20085/20088/20102/20088/20115/20091/75617/20115/75617/67427/67427/20085/16898/20084/20055/68052/76846/20091/67427/67427/27050/20042/78294/27207/76846/27050/20054/78294/20091/16898/67097/67097/67097/20104/20115/67427/27050/20102/78294/68052/75617
GO:0015935	small ribosomal subunit	34	0.450708	1.39893	0.0785953	0.0930496	0.0190188	1797	tags=51%, list=48%, signal=27%	100038882/100038882/16785/100038882/20068/27370/20116/20091/20085/20088/20102/20088/20115/20091/75617/20115/75617/67427/67427/20085/16898/20084/20055/68052/76846/20091/67427/67427/27050/20042/78294/27207/76846/27050/20054/78294/20091/16898/67097/67097/67097/20104/20115/67427/27050/20102/78294/68052/75617
GO:0031967	organelle envelope	132	0.328087	1.27312	0.0810811	0.0949017	0.0193974	784	tags=27%, list=21%, signal=24%	53328/16337/14081/17920/227231/13106/11898/227231/227231/229285/15277/17992/229285/11898/12387/18563/227231/16907/53328/227231/11846/17966/14084/22238/13106/227231/276770/227231/229285/14084/56812/11898/28080/227231/11946/94040/20280/20280/227231/14433/13106/27050/66945/56632/227231/19299/227231/17827/227231/227231/13106/13106/56615/227231/19299/18810/227231/227231/227231/67442/227231/19299/22723…
GO:0031975	envelope	132	0.328087	1.27312	0.0810811	0.0949017	0.0193974	784	tags=27%, list=21%, signal=24%	53328/16337/14081/17920/227231/13106/11898/227231/227231/229285/15277/17992/229285/11898/12387/18563/227231/16907/53328/227231/11846/17966/14084/22238/13106/227231/276770/227231/229285/14084/56812/11898/28080/227231/11946/94040/20280/20280/227231/14433/13106/27050/66945/56632/227231/19299/227231/17827/227231/227231/13106/13106/56615/227231/19299/18810/227231/227231/227231/67442/227231/19299/22723…
GO:0000151	ubiquitin ligase complex	24	0.492362	1.40293	0.0831919	0.0968222	0.0197899	1055	tags=35%, list=28%, signal=25%	72399/56424/22195/16151/22195/16396/16151/74106/72399/16396/59008/26965/16396/114893/93765
GO:0032279	asymmetric synapse	50	0.40398	1.3314	0.0858086	0.0987518	0.0201843	1483	tags=39%, list=39%, signal=24%	13821/15979/15387/17874/13169/234214/15387/54725/233489/66713/11928/17096/18717/233489/20085/20742/12361/22631/66713/19052/269261/76808/13669/75617/71994/71994/17096/15481/15387/233489/19988/20742/108100/75617/15481/11928/20742/13669/20742/15481/13405/20085/15481/269261/19988/15387/22631/20084/68052/13669/22631/19989/15387/13669/29816/27050
GO:0099572	postsynaptic specialization	50	0.40398	1.3314	0.0858086	0.0987518	0.0201843	1483	tags=39%, list=39%, signal=24%	13821/15979/15387/17874/13169/234214/15387/54725/233489/66713/11928/17096/18717/233489/20085/20742/12361/22631/66713/19052/269261/76808/13669/75617/71994/71994/17096/15481/15387/233489/19988/20742/108100/75617/15481/11928/20742/13669/20742/15481/13405/20085/15481/269261/19988/15387/22631/20084/68052/13669/22631/19989/15387/13669/29816/27050
GO:0043197	dendritic spine	29	0.461074	1.3612	0.0929432	0.106368	0.0217411	1360	tags=44%, list=36%, signal=29%	12540/19353/15387/67972/14130/15387/12631/12540/19181/104027/12631/329165/104027/17118/16412/12631/12631/12330/19353/11848/17118/16412/71994/20511/12540/71994/15481/12540/16412/15387/108100/15481/20511/12540/12540/19353/15481/12388/17999/12388/15481/19181/15387/77579
GO:0005802	trans-Golgi network	22	0.493832	1.3703	0.09375	0.106699	0.0218087	1154	tags=41%, list=31%, signal=29%	80877/19353/55943/66616/13430/19353/18704/12211/80877/66310/68365/66988/66988/107767
GO:0098984	neuron to neuron synapse	52	0.392175	1.30121	0.0980392	0.110967	0.0226811	1483	tags=39%, list=39%, signal=24%	13821/15979/15387/17874/13169/234214/15387/54725/233489/66713/11928/17096/18717/233489/20085/20742/12361/22631/66713/19052/269261/76808/13669/75617/71994/71994/17096/15481/15387/233489/19988/20742/108100/75617/15481/11928/20742/13669/20742/15481/58235/13405/20085/15481/269261/19988/15387/22631/20084/68052/13669/22631/19989/15387/13669/29816/27050
GO:0032993	protein-DNA complex	23	0.478103	1.34934	0.115843	0.130403	0.0266536	722	tags=18%, list=19%, signal=15%	80838/80838/15387/50708/15387/26914/80838/21416/319178/319178/22592/50708/15270
GO:0005874	microtubule	44	0.386333	1.25538	0.143548	0.160712	0.0328486	651	tags=17%, list=17%, signal=14%	13087/12469/67300/544963/12469/12469/13087/13085/12462/13087/12466/381110/13087/13087/15481/17988/15481/13087/13087/227613/13087/22154/80280
GO:0005912	adherens junction	31	0.408992	1.23329	0.169811	0.189087	0.0386484	1155	tags=35%, list=31%, signal=25%	17886/17886/17886/21816/17886/17886/17886/17886/17886/17886/108030/21894/17886/17886/20619/17886/329165/17096/21816/21894/16412/26367/20619/17886/21872/54132/16412/17886/21894/21872/69524/17096/54132/16412/21872/17886/22330/22330/13052/20619
GO:0045211	postsynaptic membrane	22	0.451497	1.25283	0.180556	0.19997	0.0408728	656	tags=18%, list=17%, signal=15%	13169/108030/54725/13854/233489/13854/13854/21366/16416/233489/13430/16412
GO:0030017	sarcomere	43	-0.351772	-1.17009	0.202597	0.223182	0.0456172	303	tags=34%, list=8%, signal=33%	140781/17897/13346/15507/12955/22138/23950/17879/20533/22330/20533/30948/17879/22004/12955/60595/19988/22004/68016/13346/22003/21957/22003/22004/22004/22003/22004/22138/22138/22138/22138/22138/17879/22004/22138/140781/22138/17879/22004/17879/140781/17879/17879/11937/22138/22138/22138/22138/21393/17879/17879/17879/17897/22138/22003/17879/17879/17879/22138/17879/17879/17879/21953
