# Supplementary material for: Aging and diet alter the protein ubiquitylation landscape in the mouse brain
Source: Nat Commun. 2025 Jun 6;16:5266. doi: 10.1038/s41467-025-60542-6 (PMC12144301; doi:10.1038/s41467-025-60542-6)
Supplement: Supplementary file 13 — Source Data [file 41467_2025_60542_MOESM13_ESM.zip › Source_data/Figure_S4/B/B.xlsx]

## Sheet: Sheet1
	PC1	PC2	PC3	PC4	PC5	PC6	PC7	PC8	PC9	PC10
240829_NP_A277_y_ubi_01	-82.7783	-9.49707	1.68786	-20.8191	1.75871	1.07017	-0.206206	0.793949	0.111434	2.37508e-13
240829_NP_A277_y_ubi_02	16.9903	-10.5101	12.2625	4.57347	3.32488	-7.78825	-0.790212	5.77566	6.33386	5.81462e-14
240829_NP_A277_y_ubi_03	-52.5035	-10.0067	7.28858	10.4119	5.39784	-1.87396	-5.92633	-4.616	-6.04479	5.76449e-14
240829_NP_A277_y_ubi_04	-11.9886	-11.8359	-2.39381	8.45088	2.49623	13.2648	4.51505	2.30011	2.20117	5.48303e-14
240829_NP_A277_y_ubi_05	-5.03638	-14.9713	-23.8884	3.20517	-6.60539	-5.09088	-1.54579	-0.148502	0.674664	3.01931e-14
240829_NP_A277_o_ubi_06	10.5377	-0.220801	8.94412	0.393512	-7.64622	-3.1627	11.7079	-5.54655	-1.25158	2.28936e-14
240829_NP_A277_o_ubi_07	-59.3298	34.3044	-5.49579	4.27573	2.08686	-2.05773	2.68266	4.96523	-1.34354	-3.07358e-14
240829_NP_A277_o_ubi_08	11.3772	13.9347	7.14701	-0.497365	-11.2533	4.55386	-9.04155	-2.32439	2.93357	2.6818e-14
240829_NP_A277_o_ubi_09	68.6628	10.9387	-6.81278	-4.4713	10.8722	-0.0694752	-0.435978	-7.241	3.09804	6.99649e-14
240829_NP_A277_o_ubi_10	104.069	-2.13596	1.26069	-5.52286	-0.43185	1.15415	-0.959581	6.04149	-6.71283	-4.38032e-13
