# Supplementary material for: Aging and diet alter the protein ubiquitylation landscape in the mouse brain
Source: Nat Commun. 2025 Jun 6;16:5266. doi: 10.1038/s41467-025-60542-6 (PMC12144301; doi:10.1038/s41467-025-60542-6)
Supplement: Supplementary file 13 — Source Data [file 41467_2025_60542_MOESM13_ESM.zip › Source_data/Figure_S5/A/A.xlsx]

## Sheet: Sheet1
ProteinGroups	AVG.Log2.Ratio.x	Qvalue.x	AVG.Log2.Ratio.y	Qvalue.y
Nfu_p_1_000008;Nfu_p_1_000009;Nfu_p_1_000010;Nfu_p_1_000011;Nfu_p_1_000012;Nfu_p_1_000013	0.139631	0.0867308	-0.23577	0.00398697
Nfu_p_1_000008;Nfu_p_1_000009;Nfu_p_1_000010;Nfu_p_1_000011;Nfu_p_1_000012;Nfu_p_1_000013	0.0729686	0.203021	-0.23577	0.00398697
Nfu_p_1_000008;Nfu_p_1_000009;Nfu_p_1_000010;Nfu_p_1_000011;Nfu_p_1_000012;Nfu_p_1_000013	0.139631	0.0867308	-0.23577	0.00398697
Nfu_p_1_000008;Nfu_p_1_000009;Nfu_p_1_000010;Nfu_p_1_000011;Nfu_p_1_000012;Nfu_p_1_000013	0.0729686	0.203021	-0.23577	0.00398697
Nfu_p_1_000008;Nfu_p_1_000009;Nfu_p_1_000010;Nfu_p_1_000011;Nfu_p_1_000012;Nfu_p_1_000013	0.0729686	0.203021	-0.23577	0.00398697
Nfu_p_1_000008;Nfu_p_1_000009;Nfu_p_1_000010;Nfu_p_1_000011;Nfu_p_1_000012;Nfu_p_1_000013	0.139631	0.0867308	-0.23577	0.00398697
Nfu_p_1_000008;Nfu_p_1_000009;Nfu_p_1_000010;Nfu_p_1_000011;Nfu_p_1_000012;Nfu_p_1_000013	0.0729686	0.203021	-0.23577	0.00398697
Nfu_p_1_000008;Nfu_p_1_000009;Nfu_p_1_000010;Nfu_p_1_000011;Nfu_p_1_000012;Nfu_p_1_000013	0.139631	0.0867308	-0.23577	0.00398697
Nfu_p_1_000008;Nfu_p_1_000009;Nfu_p_1_000010;Nfu_p_1_000011;Nfu_p_1_000012;Nfu_p_1_000013	0.0729686	0.203021	-0.23577	0.00398697
Nfu_p_1_000008;Nfu_p_1_000009;Nfu_p_1_000010;Nfu_p_1_000011;Nfu_p_1_000012;Nfu_p_1_000013	0.139631	0.0867308	-0.23577	0.00398697
Nfu_p_1_000008;Nfu_p_1_000009;Nfu_p_1_000010;Nfu_p_1_000011;Nfu_p_1_000012;Nfu_p_1_000013	0.139631	0.0867308	-0.23577	0.00398697
Nfu_p_1_000008;Nfu_p_1_000009;Nfu_p_1_000010;Nfu_p_1_000011;Nfu_p_1_000012;Nfu_p_1_000013	0.0729686	0.203021	-0.23577	0.00398697
Nfu_p_1_000088	-0.185644	0.389125	0.367189	0.000329303
Nfu_p_1_000088	-0.332851	0.238998	0.367189	0.000329303
Nfu_p_1_000088	-0.070246	0.0116733	0.367189	0.000329303
Nfu_p_1_000194	-0.896984	0.0696419	-0.221302	0.000479767
Nfu_p_1_000234	-1.61007	0.0404708	0.0501008	0.120043
Nfu_p_1_000234	-0.457172	0.0349034	0.0501008	0.120043
Nfu_p_1_000234	-1.13236	0.0637791	0.0501008	0.120043
Nfu_p_1_000279	-0.301019	0.21795	-0.912321	3.3243e-06
Nfu_p_1_000279	-0.354742	0.161885	-0.912321	3.3243e-06
Nfu_p_1_000279	-1.37339	0.0113431	-0.912321	3.3243e-06
Nfu_p_1_000365	-1.60543	0.18584	-0.772621	3.4979e-06
Nfu_p_1_000369;Nfu_p_1_000370;Nfu_p_1_000371;Nfu_p_1_000372;Nfu_p_1_000373;Nfu_p_1_000374	-1.02275	0.0609992	-0.414274	0.00645278
Nfu_p_1_000369;Nfu_p_1_000370;Nfu_p_1_000371;Nfu_p_1_000372;Nfu_p_1_000373;Nfu_p_1_000374	-1.02275	0.0609992	-0.414274	0.00645278
Nfu_p_1_000369;Nfu_p_1_000370;Nfu_p_1_000371;Nfu_p_1_000372;Nfu_p_1_000373;Nfu_p_1_000374	-1.02275	0.0609992	-0.414274	0.00645278
Nfu_p_1_000369;Nfu_p_1_000370;Nfu_p_1_000371;Nfu_p_1_000372;Nfu_p_1_000373;Nfu_p_1_000374	-1.02275	0.0609992	-0.414274	0.00645278
Nfu_p_1_000369;Nfu_p_1_000370;Nfu_p_1_000371;Nfu_p_1_000372;Nfu_p_1_000373;Nfu_p_1_000374	-1.02275	0.0609992	-0.414274	0.00645278
Nfu_p_1_000369;Nfu_p_1_000370;Nfu_p_1_000371;Nfu_p_1_000372;Nfu_p_1_000373;Nfu_p_1_000374	-1.02275	0.0609992	-0.414274	0.00645278
Nfu_p_1_000403	-1.84912	0.00670007	-0.296272	1.29688e-05
Nfu_p_1_000616	-0.994353	0.0672162	0.216242	0.000432737
Nfu_p_1_000618;Nfu_p_1_017003;Nfu_p_1_017517;Nfu_p_1_017543;Nfu_p_1_028757;Nfu_p_1_030607;Nfu_p_1_033176	-1.9021	0.0460926	0.144209	0.00750382
Nfu_p_1_000618;Nfu_p_1_017003;Nfu_p_1_017517;Nfu_p_1_017543;Nfu_p_1_028757;Nfu_p_1_030607;Nfu_p_1_033176	-1.9021	0.0460926	0.144209	0.00750382
Nfu_p_1_000618;Nfu_p_1_017003;Nfu_p_1_017517;Nfu_p_1_017543;Nfu_p_1_028757;Nfu_p_1_030607;Nfu_p_1_033176	-1.9021	0.0460926	0.144209	0.00750382
Nfu_p_1_000618;Nfu_p_1_017003;Nfu_p_1_017517;Nfu_p_1_017543;Nfu_p_1_028757;Nfu_p_1_030607;Nfu_p_1_033176	-1.9021	0.0460926	0.144209	0.00750382
Nfu_p_1_000618;Nfu_p_1_017003;Nfu_p_1_017517;Nfu_p_1_017543;Nfu_p_1_028757;Nfu_p_1_030607;Nfu_p_1_033176	-1.9021	0.0460926	0.144209	0.00750382
Nfu_p_1_000618;Nfu_p_1_017003;Nfu_p_1_017517;Nfu_p_1_017543;Nfu_p_1_028757;Nfu_p_1_030607;Nfu_p_1_033176	-1.9021	0.0460926	0.144209	0.00750382
Nfu_p_1_000618;Nfu_p_1_017003;Nfu_p_1_017517;Nfu_p_1_017543;Nfu_p_1_028757;Nfu_p_1_030607;Nfu_p_1_033176	-1.13831	0.171077	0.144209	0.00750382
Nfu_p_1_000618;Nfu_p_1_017003;Nfu_p_1_017517;Nfu_p_1_017543;Nfu_p_1_028757;Nfu_p_1_030607;Nfu_p_1_033176	-1.9021	0.0460926	0.144209	0.00750382
Nfu_p_1_000618;Nfu_p_1_017003;Nfu_p_1_017517;Nfu_p_1_017543;Nfu_p_1_028757;Nfu_p_1_030607;Nfu_p_1_033176	-1.13831	0.171077	0.144209	0.00750382
Nfu_p_1_000618;Nfu_p_1_017003;Nfu_p_1_017517;Nfu_p_1_017543;Nfu_p_1_028757;Nfu_p_1_030607;Nfu_p_1_033176	-1.9021	0.0460926	0.144209	0.00750382
Nfu_p_1_000618;Nfu_p_1_017003;Nfu_p_1_017517;Nfu_p_1_017543;Nfu_p_1_028757;Nfu_p_1_030607;Nfu_p_1_033176	-1.9021	0.0460926	0.144209	0.00750382
Nfu_p_1_000618;Nfu_p_1_017003;Nfu_p_1_017517;Nfu_p_1_017543;Nfu_p_1_028757;Nfu_p_1_030607;Nfu_p_1_033176	-1.3359	0.165831	0.144209	0.00750382
Nfu_p_1_000618;Nfu_p_1_017003;Nfu_p_1_017517;Nfu_p_1_017543;Nfu_p_1_028757;Nfu_p_1_030607;Nfu_p_1_033176	-1.13831	0.171077	0.144209	0.00750382
Nfu_p_1_000618;Nfu_p_1_017003;Nfu_p_1_017517;Nfu_p_1_017543;Nfu_p_1_028757;Nfu_p_1_030607;Nfu_p_1_033176	-1.13831	0.171077	0.144209	0.00750382
Nfu_p_1_000618;Nfu_p_1_017003;Nfu_p_1_017517;Nfu_p_1_017543;Nfu_p_1_028757;Nfu_p_1_030607;Nfu_p_1_033176	-1.3359	0.165831	0.144209	0.00750382
Nfu_p_1_000618;Nfu_p_1_017003;Nfu_p_1_017517;Nfu_p_1_017543;Nfu_p_1_028757;Nfu_p_1_030607;Nfu_p_1_033176	-1.9021	0.0460926	0.144209	0.00750382
Nfu_p_1_000618;Nfu_p_1_017003;Nfu_p_1_017517;Nfu_p_1_017543;Nfu_p_1_028757;Nfu_p_1_030607;Nfu_p_1_033176	-1.3359	0.165831	0.144209	0.00750382
Nfu_p_1_000618;Nfu_p_1_017003;Nfu_p_1_017517;Nfu_p_1_017543;Nfu_p_1_028757;Nfu_p_1_030607;Nfu_p_1_033176	-1.13831	0.171077	0.144209	0.00750382
Nfu_p_1_000618;Nfu_p_1_017003;Nfu_p_1_017517;Nfu_p_1_017543;Nfu_p_1_028757;Nfu_p_1_030607;Nfu_p_1_033176	-1.9021	0.0460926	0.144209	0.00750382
Nfu_p_1_000618;Nfu_p_1_017003;Nfu_p_1_017517;Nfu_p_1_017543;Nfu_p_1_028757;Nfu_p_1_030607;Nfu_p_1_033176	-1.3359	0.165831	0.144209	0.00750382
Nfu_p_1_000618;Nfu_p_1_017003;Nfu_p_1_017517;Nfu_p_1_017543;Nfu_p_1_028757;Nfu_p_1_030607;Nfu_p_1_033176	-1.3359	0.165831	0.144209	0.00750382
Nfu_p_1_000618;Nfu_p_1_017003;Nfu_p_1_017517;Nfu_p_1_017543;Nfu_p_1_028757;Nfu_p_1_030607;Nfu_p_1_033176	-1.3359	0.165831	0.144209	0.00750382
Nfu_p_1_000618;Nfu_p_1_017003;Nfu_p_1_017517;Nfu_p_1_017543;Nfu_p_1_028757;Nfu_p_1_030607;Nfu_p_1_033176	-1.9021	0.0460926	0.144209	0.00750382
Nfu_p_1_000618;Nfu_p_1_017003;Nfu_p_1_017517;Nfu_p_1_017543;Nfu_p_1_028757;Nfu_p_1_030607;Nfu_p_1_033176	-1.13831	0.171077	0.144209	0.00750382
Nfu_p_1_000618;Nfu_p_1_017003;Nfu_p_1_017517;Nfu_p_1_017543;Nfu_p_1_028757;Nfu_p_1_030607;Nfu_p_1_033176	-1.3359	0.165831	0.144209	0.00750382
Nfu_p_1_000618;Nfu_p_1_017003;Nfu_p_1_017517;Nfu_p_1_017543;Nfu_p_1_028757;Nfu_p_1_030607;Nfu_p_1_033176	-1.9021	0.0460926	0.144209	0.00750382
Nfu_p_1_000618;Nfu_p_1_017003;Nfu_p_1_017517;Nfu_p_1_017543;Nfu_p_1_028757;Nfu_p_1_030607;Nfu_p_1_033176	-1.13831	0.171077	0.144209	0.00750382
Nfu_p_1_000618;Nfu_p_1_017003;Nfu_p_1_017517;Nfu_p_1_017543;Nfu_p_1_028757;Nfu_p_1_030607;Nfu_p_1_033176	-1.9021	0.0460926	0.144209	0.00750382
Nfu_p_1_000725	-0.76788	0.0103511	0.304581	0.00125108
Nfu_p_1_000737	-2.69351	0.00198316	-0.771054	1.1159e-06
Nfu_p_1_000850	1.60322	0.05466	0.269647	0.00304305
Nfu_p_1_000850	0.186675	0.156526	0.269647	0.00304305
Nfu_p_1_000850	0.126055	0.312618	0.269647	0.00304305
Nfu_p_1_000866;Nfu_p_1_000867	-2.47284	0.0128048	-0.532799	2.58661e-06
Nfu_p_1_000866;Nfu_p_1_000867	-2.47284	0.0128048	-0.532799	2.58661e-06
Nfu_p_1_000992	-5.93484	0.0519963	-0.441547	0.00100747
Nfu_p_1_000999	-3.71393	0.0102488	-0.380179	0.00014581
Nfu_p_1_000999	-2.10069	0.00295101	-0.380179	0.00014581
Nfu_p_1_001009	-0.259944	0.137608	0.251222	0.00618238
Nfu_p_1_001009	-0.461759	0.0330479	0.251222	0.00618238
Nfu_p_1_001009	-0.0771906	0.268959	0.251222	0.00618238
Nfu_p_1_001009	-0.187228	0.357687	0.251222	0.00618238
Nfu_p_1_001016	-0.0725532	0.3344	-0.689721	2.07894e-05
Nfu_p_1_001030	-0.397688	0.182556	-0.0315867	0.018182
Nfu_p_1_001030	-0.798081	0.0211648	-0.0315867	0.018182
Nfu_p_1_001050	-0.745212	0.00723008	-0.193004	0.0195975
Nfu_p_1_001071	1.85208	0.00906984	-0.0884596	0.049216
Nfu_p_1_001071	4.41087	0.00495231	-0.0884596	0.049216
Nfu_p_1_001071	-0.064598	0.283114	-0.0884596	0.049216
Nfu_p_1_001071	1.91202	0.0155915	-0.0884596	0.049216
Nfu_p_1_001071	3.69057	0.0482287	-0.0884596	0.049216
Nfu_p_1_001071	-0.118521	0.342844	-0.0884596	0.049216
Nfu_p_1_001071	3.83831	0.00340666	-0.0884596	0.049216
Nfu_p_1_001071	0.247444	0.0192921	-0.0884596	0.049216
Nfu_p_1_001071	4.10179	0.00578586	-0.0884596	0.049216
Nfu_p_1_001071	1.40414	0.00416897	-0.0884596	0.049216
Nfu_p_1_001100;Nfu_p_1_001101;Nfu_p_1_001102;Nfu_p_1_001103;Nfu_p_1_001104	2.32307	0.00401555	0.180737	0.103976
Nfu_p_1_001100;Nfu_p_1_001101;Nfu_p_1_001102;Nfu_p_1_001103;Nfu_p_1_001104	2.32307	0.00401555	0.180737	0.103976
Nfu_p_1_001100;Nfu_p_1_001101;Nfu_p_1_001102;Nfu_p_1_001103;Nfu_p_1_001104	2.32307	0.00401555	0.180737	0.103976
Nfu_p_1_001100;Nfu_p_1_001101;Nfu_p_1_001102;Nfu_p_1_001103;Nfu_p_1_001104	2.32307	0.00401555	0.180737	0.103976
Nfu_p_1_001100;Nfu_p_1_001101;Nfu_p_1_001102;Nfu_p_1_001103;Nfu_p_1_001104	2.32307	0.00401555	0.180737	0.103976
Nfu_p_1_001132	-1.54525	0.0695069	-0.317063	3.10305e-05
Nfu_p_1_001240;Nfu_p_1_015219;Nfu_p_1_017377;Nfu_p_1_028301;Nfu_p_1_028382;Nfu_p_1_028488;Nfu_p_1_032806;Nfu_p_1_057732	-1.10466	0.268779	-0.0249997	0.0158752
Nfu_p_1_001240;Nfu_p_1_015219;Nfu_p_1_017377;Nfu_p_1_028301;Nfu_p_1_028382;Nfu_p_1_028488;Nfu_p_1_032806;Nfu_p_1_057732	-1.23046	0.0176389	-0.0249997	0.0158752
Nfu_p_1_001240;Nfu_p_1_015219;Nfu_p_1_017377;Nfu_p_1_028301;Nfu_p_1_028382;Nfu_p_1_028488;Nfu_p_1_032806;Nfu_p_1_057732	-1.10466	0.268779	-0.0249997	0.0158752
Nfu_p_1_001240;Nfu_p_1_015219;Nfu_p_1_017377;Nfu_p_1_028301;Nfu_p_1_028382;Nfu_p_1_028488;Nfu_p_1_032806;Nfu_p_1_057732	-1.10466	0.268779	-0.0249997	0.0158752
Nfu_p_1_001240;Nfu_p_1_015219;Nfu_p_1_017377;Nfu_p_1_028301;Nfu_p_1_028382;Nfu_p_1_028488;Nfu_p_1_032806;Nfu_p_1_057732	-1.10466	0.268779	-0.0249997	0.0158752
Nfu_p_1_001240;Nfu_p_1_015219;Nfu_p_1_017377;Nfu_p_1_028301;Nfu_p_1_028382;Nfu_p_1_028488;Nfu_p_1_032806;Nfu_p_1_057732	-1.10466	0.268779	-0.0249997	0.0158752
Nfu_p_1_001240;Nfu_p_1_015219;Nfu_p_1_017377;Nfu_p_1_028301;Nfu_p_1_028382;Nfu_p_1_028488;Nfu_p_1_032806;Nfu_p_1_057732	-1.23046	0.0176389	-0.0249997	0.0158752
Nfu_p_1_001240;Nfu_p_1_015219;Nfu_p_1_017377;Nfu_p_1_028301;Nfu_p_1_028382;Nfu_p_1_028488;Nfu_p_1_032806;Nfu_p_1_057732	-2.24397	0.00115983	-0.0249997	0.0158752
Nfu_p_1_001240;Nfu_p_1_015219;Nfu_p_1_017377;Nfu_p_1_028301;Nfu_p_1_028382;Nfu_p_1_028488;Nfu_p_1_032806;Nfu_p_1_057732	-2.24397	0.00115983	-0.0249997	0.0158752
Nfu_p_1_001240;Nfu_p_1_015219;Nfu_p_1_017377;Nfu_p_1_028301;Nfu_p_1_028382;Nfu_p_1_028488;Nfu_p_1_032806;Nfu_p_1_057732	-1.23046	0.0176389	-0.0249997	0.0158752
Nfu_p_1_001240;Nfu_p_1_015219;Nfu_p_1_017377;Nfu_p_1_028301;Nfu_p_1_028382;Nfu_p_1_028488;Nfu_p_1_032806;Nfu_p_1_057732	-1.10466	0.268779	-0.0249997	0.0158752
Nfu_p_1_001240;Nfu_p_1_015219;Nfu_p_1_017377;Nfu_p_1_028301;Nfu_p_1_028382;Nfu_p_1_028488;Nfu_p_1_032806;Nfu_p_1_057732	-1.10466	0.268779	-0.0249997	0.0158752
Nfu_p_1_001240;Nfu_p_1_015219;Nfu_p_1_017377;Nfu_p_1_028301;Nfu_p_1_028382;Nfu_p_1_028488;Nfu_p_1_032806;Nfu_p_1_057732	-1.23046	0.0176389	-0.0249997	0.0158752
Nfu_p_1_001240;Nfu_p_1_015219;Nfu_p_1_017377;Nfu_p_1_028301;Nfu_p_1_028382;Nfu_p_1_028488;Nfu_p_1_032806;Nfu_p_1_057732	-2.24397	0.00115983	-0.0249997	0.0158752
Nfu_p_1_001240;Nfu_p_1_015219;Nfu_p_1_017377;Nfu_p_1_028301;Nfu_p_1_028382;Nfu_p_1_028488;Nfu_p_1_032806;Nfu_p_1_057732	-1.23046	0.0176389	-0.0249997	0.0158752
Nfu_p_1_001240;Nfu_p_1_015219;Nfu_p_1_017377;Nfu_p_1_028301;Nfu_p_1_028382;Nfu_p_1_028488;Nfu_p_1_032806;Nfu_p_1_057732	-1.23046	0.0176389	-0.0249997	0.0158752
Nfu_p_1_001240;Nfu_p_1_015219;Nfu_p_1_017377;Nfu_p_1_028301;Nfu_p_1_028382;Nfu_p_1_028488;Nfu_p_1_032806;Nfu_p_1_057732	-2.24397	0.00115983	-0.0249997	0.0158752
Nfu_p_1_001240;Nfu_p_1_015219;Nfu_p_1_017377;Nfu_p_1_028301;Nfu_p_1_028382;Nfu_p_1_028488;Nfu_p_1_032806;Nfu_p_1_057732	-1.10466	0.268779	-0.0249997	0.0158752
Nfu_p_1_001240;Nfu_p_1_015219;Nfu_p_1_017377;Nfu_p_1_028301;Nfu_p_1_028382;Nfu_p_1_028488;Nfu_p_1_032806;Nfu_p_1_057732	-1.23046	0.0176389	-0.0249997	0.0158752
Nfu_p_1_001240;Nfu_p_1_015219;Nfu_p_1_017377;Nfu_p_1_028301;Nfu_p_1_028382;Nfu_p_1_028488;Nfu_p_1_032806;Nfu_p_1_057732	-2.24397	0.00115983	-0.0249997	0.0158752
Nfu_p_1_001240;Nfu_p_1_015219;Nfu_p_1_017377;Nfu_p_1_028301;Nfu_p_1_028382;Nfu_p_1_028488;Nfu_p_1_032806;Nfu_p_1_057732	-2.24397	0.00115983	-0.0249997	0.0158752
Nfu_p_1_001240;Nfu_p_1_015219;Nfu_p_1_017377;Nfu_p_1_028301;Nfu_p_1_028382;Nfu_p_1_028488;Nfu_p_1_032806;Nfu_p_1_057732	-1.23046	0.0176389	-0.0249997	0.0158752
Nfu_p_1_001240;Nfu_p_1_015219;Nfu_p_1_017377;Nfu_p_1_028301;Nfu_p_1_028382;Nfu_p_1_028488;Nfu_p_1_032806;Nfu_p_1_057732	-2.24397	0.00115983	-0.0249997	0.0158752
Nfu_p_1_001240;Nfu_p_1_015219;Nfu_p_1_017377;Nfu_p_1_028301;Nfu_p_1_028382;Nfu_p_1_028488;Nfu_p_1_032806;Nfu_p_1_057732	-2.24397	0.00115983	-0.0249997	0.0158752
Nfu_p_1_001250;Nfu_p_1_001251	-0.288477	0.163488	0.531399	5.01836e-05
Nfu_p_1_001250;Nfu_p_1_001251	-0.563965	0.0810229	0.531399	5.01836e-05
Nfu_p_1_001250;Nfu_p_1_001251	1.96796	0.0326838	0.531399	5.01836e-05
Nfu_p_1_001250;Nfu_p_1_001251	-1.47995	0.10321	0.531399	5.01836e-05
Nfu_p_1_001250;Nfu_p_1_001251	-0.288477	0.163488	0.531399	5.01836e-05
Nfu_p_1_001250;Nfu_p_1_001251	1.96796	0.0326838	0.531399	5.01836e-05
Nfu_p_1_001250;Nfu_p_1_001251	-1.47995	0.10321	0.531399	5.01836e-05
Nfu_p_1_001250;Nfu_p_1_001251	3.33844	0.00817283	0.531399	5.01836e-05
Nfu_p_1_001250;Nfu_p_1_001251	-0.448578	0.0837783	0.531399	5.01836e-05
Nfu_p_1_001250;Nfu_p_1_001251	4.74217	0.000102751	0.531399	5.01836e-05
Nfu_p_1_001250;Nfu_p_1_001251	-0.563965	0.0810229	0.531399	5.01836e-05
Nfu_p_1_001250;Nfu_p_1_001251	4.74217	0.000102751	0.531399	5.01836e-05
Nfu_p_1_001250;Nfu_p_1_001251	-0.448578	0.0837783	0.531399	5.01836e-05
Nfu_p_1_001250;Nfu_p_1_001251	3.33844	0.00817283	0.531399	5.01836e-05
Nfu_p_1_001255	-1.1829	0.252152	-0.136723	0.00464658
Nfu_p_1_001255	-0.294981	0.319619	-0.136723	0.00464658
Nfu_p_1_001255	-0.117492	0.4053	-0.136723	0.00464658
Nfu_p_1_001255	-0.333167	0.210217	-0.136723	0.00464658
Nfu_p_1_001255	-0.439005	0.344829	-0.136723	0.00464658
Nfu_p_1_001313	3.21655	0.00171165	0.2626	0.000574268
Nfu_p_1_001313	1.77251	0.109065	0.2626	0.000574268
Nfu_p_1_001313	-0.12281	0.022195	0.2626	0.000574268
Nfu_p_1_001313	3.42702	0.00286157	0.2626	0.000574268
Nfu_p_1_001313	3.21471	0.000102751	0.2626	0.000574268
Nfu_p_1_001317;Nfu_p_1_001318;Nfu_p_1_001319	-0.596861	0.108384	-0.0210467	0.176881
Nfu_p_1_001317;Nfu_p_1_001318;Nfu_p_1_001319	-0.596861	0.108384	-0.0210467	0.176881
Nfu_p_1_001317;Nfu_p_1_001318;Nfu_p_1_001319	-0.596861	0.108384	-0.0210467	0.176881
Nfu_p_1_001317;Nfu_p_1_001318;Nfu_p_1_001319	-1.59242	0.00282436	-0.0210467	0.176881
Nfu_p_1_001317;Nfu_p_1_001318;Nfu_p_1_001319	-1.59242	0.00282436	-0.0210467	0.176881
Nfu_p_1_001317;Nfu_p_1_001318;Nfu_p_1_001319	-1.59242	0.00282436	-0.0210467	0.176881
Nfu_p_1_001475	0.539947	0.0838525	0.214414	0.000971095
Nfu_p_1_001475	1.48081	0.0376777	0.214414	0.000971095
Nfu_p_1_001475	3.04199	0.0189966	0.214414	0.000971095
Nfu_p_1_001475	3.39223	0.011428	0.214414	0.000971095
Nfu_p_1_001475	4.42625	0.0120556	0.214414	0.000971095
Nfu_p_1_001516	-1.55362	0.0131192	-0.272036	0.0148327
Nfu_p_1_001594;Nfu_p_1_001595	-1.56637	0.0061337	-0.871711	3.5368e-05
Nfu_p_1_001594;Nfu_p_1_001595	-1.56637	0.0061337	-0.871711	3.5368e-05
Nfu_p_1_001613	-2.44735	0.0193968	-0.179358	3.15493e-05
Nfu_p_1_001613	-0.295148	0.102544	-0.179358	3.15493e-05
Nfu_p_1_001613	-0.38314	0.0811913	-0.179358	3.15493e-05
Nfu_p_1_001613	-0.832303	0.0260106	-0.179358	3.15493e-05
Nfu_p_1_001613	-1.16885	0.0219102	-0.179358	3.15493e-05
Nfu_p_1_001613	-0.880361	0.00473711	-0.179358	3.15493e-05
Nfu_p_1_001613	0.737627	0.0415615	-0.179358	3.15493e-05
Nfu_p_1_001613	-0.492261	0.0845758	-0.179358	3.15493e-05
Nfu_p_1_001613	0.354386	0.0949916	-0.179358	3.15493e-05
Nfu_p_1_001613	-0.635371	0.00593002	-0.179358	3.15493e-05
Nfu_p_1_001613	0.265479	0.106061	-0.179358	3.15493e-05
Nfu_p_1_001655	-1.07417	0.00544783	0.00167937	0.0474549
Nfu_p_1_001665	-0.662883	0.0462523	-0.230849	0.0012618
Nfu_p_1_001665	-4.04381	0.0105	-0.230849	0.0012618
Nfu_p_1_001789	0.0808161	0.360302	0.0194905	0.0772895
Nfu_p_1_001789	0.0260006	0.248372	0.0194905	0.0772895
Nfu_p_1_001809;Nfu_p_1_001810;Nfu_p_1_001811;Nfu_p_1_001812	-0.306313	0.374497	-0.0121366	0.089974
Nfu_p_1_001809;Nfu_p_1_001810;Nfu_p_1_001811;Nfu_p_1_001812	-1.67869	0.0753569	-0.0121366	0.089974
Nfu_p_1_001809;Nfu_p_1_001810;Nfu_p_1_001811;Nfu_p_1_001812	-0.306313	0.374497	-0.0121366	0.089974
Nfu_p_1_001809;Nfu_p_1_001810;Nfu_p_1_001811;Nfu_p_1_001812	-0.306313	0.374497	-0.0121366	0.089974
Nfu_p_1_001809;Nfu_p_1_001810;Nfu_p_1_001811;Nfu_p_1_001812	-1.67869	0.0753569	-0.0121366	0.089974
Nfu_p_1_001809;Nfu_p_1_001810;Nfu_p_1_001811;Nfu_p_1_001812	-1.67869	0.0753569	-0.0121366	0.089974
Nfu_p_1_001809;Nfu_p_1_001810;Nfu_p_1_001811;Nfu_p_1_001812	-0.306313	0.374497	-0.0121366	0.089974
Nfu_p_1_001809;Nfu_p_1_001810;Nfu_p_1_001811;Nfu_p_1_001812	-1.67869	0.0753569	-0.0121366	0.089974
Nfu_p_1_001832	-0.205805	0.126267	-0.286813	0.00791589
Nfu_p_1_001834;Nfu_p_1_001835	-0.567233	0.0215824	-0.370768	8.75484e-05
Nfu_p_1_001834;Nfu_p_1_001835	-0.379576	0.0575373	-0.370768	8.75484e-05
Nfu_p_1_001834;Nfu_p_1_001835	0.213652	0.374989	-0.370768	8.75484e-05
Nfu_p_1_001834;Nfu_p_1_001835	-0.567233	0.0215824	-0.370768	8.75484e-05
Nfu_p_1_001834;Nfu_p_1_001835	-0.379576	0.0575373	-0.370768	8.75484e-05
Nfu_p_1_001834;Nfu_p_1_001835	0.213652	0.374989	-0.370768	8.75484e-05
Nfu_p_1_001844	-1.16547	0.00817283	0.10851	0.00504924
Nfu_p_1_001844	-1.23241	0.0089408	0.10851	0.00504924
Nfu_p_1_001864;Nfu_p_1_001865;Nfu_p_1_001866;Nfu_p_1_001867;Nfu_p_1_001868;Nfu_p_1_001869	1.16073	0.393333	0.112885	0.136587
Nfu_p_1_001864;Nfu_p_1_001865;Nfu_p_1_001866;Nfu_p_1_001867;Nfu_p_1_001868;Nfu_p_1_001869	1.16073	0.393333	0.112885	0.136587
Nfu_p_1_001864;Nfu_p_1_001865;Nfu_p_1_001866;Nfu_p_1_001867;Nfu_p_1_001868;Nfu_p_1_001869	1.16073	0.393333	0.112885	0.136587
Nfu_p_1_001864;Nfu_p_1_001865;Nfu_p_1_001866;Nfu_p_1_001867;Nfu_p_1_001868;Nfu_p_1_001869	1.16073	0.393333	0.112885	0.136587
Nfu_p_1_001864;Nfu_p_1_001865;Nfu_p_1_001866;Nfu_p_1_001867;Nfu_p_1_001868;Nfu_p_1_001869	1.16073	0.393333	0.112885	0.136587
Nfu_p_1_001864;Nfu_p_1_001865;Nfu_p_1_001866;Nfu_p_1_001867;Nfu_p_1_001868;Nfu_p_1_001869	1.16073	0.393333	0.112885	0.136587
Nfu_p_1_001892	0.141094	0.116724	0.339635	3.38674e-05
Nfu_p_1_001892	1.09112	0.0014393	0.339635	3.38674e-05
Nfu_p_1_001990	1.60458	0.00509266	0.064306	0.00873674
Nfu_p_1_001990	1.09231	0.0015157	0.064306	0.00873674
Nfu_p_1_001990	-1.04349	0.0259001	0.064306	0.00873674
Nfu_p_1_001991	1.95633	0.000703685	-0.143875	0.04686
Nfu_p_1_001991	1.75396	0.0054597	-0.143875	0.04686
Nfu_p_1_001991	0.8563	0.0193383	-0.143875	0.04686
Nfu_p_1_001991	1.45128	0.0049144	-0.143875	0.04686
Nfu_p_1_001991	3.73242	0.00610074	-0.143875	0.04686
Nfu_p_1_001994	0.479925	0.0523549	-0.18006	0.0770608
Nfu_p_1_001994	0.457716	0.352609	-0.18006	0.0770608
Nfu_p_1_001994	-1.49785	0.374274	-0.18006	0.0770608
Nfu_p_1_001994	-1.84575	0.0658107	-0.18006	0.0770608
Nfu_p_1_002014	-0.612558	0.0257731	-0.150656	0.0245376
Nfu_p_1_002021;Nfu_p_1_002022	-2.29716	0.0518246	-0.527332	0.000213179
Nfu_p_1_002021;Nfu_p_1_002022	-2.29716	0.0518246	-0.527332	0.000213179
Nfu_p_1_002054	3.5282	0.00246347	-0.142133	0.0133368
Nfu_p_1_002054	0.708539	0.0117115	-0.142133	0.0133368
Nfu_p_1_002054	1.35669	0.000587328	-0.142133	0.0133368
Nfu_p_1_002229	-0.677485	0.0860809	0.386052	2.54146e-06
Nfu_p_1_002229	-0.407807	0.127021	0.386052	2.54146e-06
Nfu_p_1_002229	-0.241754	0.403345	0.386052	2.54146e-06
Nfu_p_1_002232	-0.245054	0.112543	-0.297135	0.000246561
Nfu_p_1_002232	-0.962366	0.020339	-0.297135	0.000246561
Nfu_p_1_002232	-0.224362	0.309764	-0.297135	0.000246561
Nfu_p_1_002232	-0.994631	0.0234968	-0.297135	0.000246561
Nfu_p_1_002232	-1.80224	0.0100482	-0.297135	0.000246561
Nfu_p_1_002232	-2.8045	0.0231522	-0.297135	0.000246561
Nfu_p_1_002259	-2.74344	0.080723	-0.435478	0.000189194
Nfu_p_1_002265	-0.884255	0.0198136	0.210419	0.00143541
Nfu_p_1_002265	-0.0097374	0.273544	0.210419	0.00143541
Nfu_p_1_002265	0.544098	0.118142	0.210419	0.00143541
Nfu_p_1_002265	0.877946	0.018716	0.210419	0.00143541
Nfu_p_1_002287;Nfu_p_1_002288	-0.116328	0.223032	-0.402195	7.91891e-05
Nfu_p_1_002287;Nfu_p_1_002288	-0.1882	0.154121	-0.402195	7.91891e-05
Nfu_p_1_002287;Nfu_p_1_002288	-0.116328	0.223032	-0.402195	7.91891e-05
Nfu_p_1_002287;Nfu_p_1_002288	-0.1882	0.154121	-0.402195	7.91891e-05
Nfu_p_1_002337	-0.611546	0.254323	-1.1551	0.000311372
Nfu_p_1_002337	-1.31053	0.0172095	-1.1551	0.000311372
Nfu_p_1_002390	0.340232	0.305301	0.0678287	0.0873376
Nfu_p_1_002415	-1.71982	0.00572795	-0.0675068	0.0049428
Nfu_p_1_002415	-0.692563	0.152239	-0.0675068	0.0049428
Nfu_p_1_002415	-1.07994	0.409344	-0.0675068	0.0049428
Nfu_p_1_002436	-0.958816	0.0129904	0.0573763	0.00204884
Nfu_p_1_002450	0.502989	0.0441391	-0.179093	0.00439964
Nfu_p_1_002450	-0.802639	0.0954583	-0.179093	0.00439964
Nfu_p_1_002450	-0.235853	0.127961	-0.179093	0.00439964
Nfu_p_1_002466	-1.84392	0.00883317	-0.675092	4.93159e-07
Nfu_p_1_002542;Nfu_p_1_002543	0.398441	0.0977608	-0.112999	0.00674879
Nfu_p_1_002542;Nfu_p_1_002543	-0.192399	0.0991671	-0.112999	0.00674879
Nfu_p_1_002542;Nfu_p_1_002543	-0.192399	0.0991671	-0.112999	0.00674879
Nfu_p_1_002542;Nfu_p_1_002543	0.675872	0.111512	-0.112999	0.00674879
Nfu_p_1_002542;Nfu_p_1_002543	0.398441	0.0977608	-0.112999	0.00674879
Nfu_p_1_002542;Nfu_p_1_002543	-0.176594	0.32245	-0.112999	0.00674879
Nfu_p_1_002542;Nfu_p_1_002543	-0.176594	0.32245	-0.112999	0.00674879
Nfu_p_1_002542;Nfu_p_1_002543	0.675872	0.111512	-0.112999	0.00674879
Nfu_p_1_002559;Nfu_p_1_002560;Nfu_p_1_002561	-1.08761	0.0183247	-0.0430929	0.0628499
Nfu_p_1_002559;Nfu_p_1_002560;Nfu_p_1_002561	-1.08761	0.0183247	-0.0430929	0.0628499
Nfu_p_1_002559;Nfu_p_1_002560;Nfu_p_1_002561	-1.08761	0.0183247	-0.0430929	0.0628499
Nfu_p_1_002559;Nfu_p_1_002560;Nfu_p_1_002561	-0.879612	0.0476966	-0.0430929	0.0628499
Nfu_p_1_002559;Nfu_p_1_002560;Nfu_p_1_002561	-0.879612	0.0476966	-0.0430929	0.0628499
Nfu_p_1_002559;Nfu_p_1_002560;Nfu_p_1_002561	-0.879612	0.0476966	-0.0430929	0.0628499
Nfu_p_1_002619	1.99811	0.0987547	2.84692	0.000368188
Nfu_p_1_002619	2.76113	0.0193383	2.84692	0.000368188
Nfu_p_1_002620	3.84956	0.00205929	2.1462	0.000855659
Nfu_p_1_002620	3.61434	0.00862275	2.1462	0.000855659
Nfu_p_1_002665	-0.829363	0.0799936	-0.0282994	0.00357858
Nfu_p_1_002665	-0.881279	0.0225931	-0.0282994	0.00357858
Nfu_p_1_002665	-0.559524	0.406285	-0.0282994	0.00357858
Nfu_p_1_002665	1.12849	0.00560628	-0.0282994	0.00357858
Nfu_p_1_002665	0.352782	0.248659	-0.0282994	0.00357858
Nfu_p_1_002665	0.144906	0.112722	-0.0282994	0.00357858
Nfu_p_1_002665	-0.478476	0.143651	-0.0282994	0.00357858
Nfu_p_1_002665	-0.50671	0.104578	-0.0282994	0.00357858
Nfu_p_1_002665	-0.543592	0.0264368	-0.0282994	0.00357858
Nfu_p_1_002665	-0.911212	0.0299291	-0.0282994	0.00357858
Nfu_p_1_002665	-0.162694	0.208136	-0.0282994	0.00357858
Nfu_p_1_002693	0.798088	0.129455	-0.797709	1.64829e-06
Nfu_p_1_002693	0.0516391	0.319657	-0.797709	1.64829e-06
Nfu_p_1_002720	-2.29284	0.00403634	-0.209514	0.00147157
Nfu_p_1_002722	0.415508	0.336439	-0.111365	0.00603312
Nfu_p_1_002722	-0.413799	0.0634232	-0.111365	0.00603312
Nfu_p_1_002752;Nfu_p_1_002753;Nfu_p_1_002754	-1.48755	0.0177938	0.0344965	0.188305
Nfu_p_1_002752;Nfu_p_1_002753;Nfu_p_1_002754	-0.344928	0.384136	0.0344965	0.188305
Nfu_p_1_002752;Nfu_p_1_002753;Nfu_p_1_002754	-0.692119	0.0827298	0.0344965	0.188305
Nfu_p_1_002752;Nfu_p_1_002753;Nfu_p_1_002754	-0.172321	0.259436	0.0344965	0.188305
Nfu_p_1_002752;Nfu_p_1_002753;Nfu_p_1_002754	-0.692119	0.0827298	0.0344965	0.188305
Nfu_p_1_002752;Nfu_p_1_002753;Nfu_p_1_002754	-1.48755	0.0177938	0.0344965	0.188305
Nfu_p_1_002752;Nfu_p_1_002753;Nfu_p_1_002754	0.368608	0.394449	0.0344965	0.188305
Nfu_p_1_002752;Nfu_p_1_002753;Nfu_p_1_002754	-0.627026	0.0985504	0.0344965	0.188305
Nfu_p_1_002752;Nfu_p_1_002753;Nfu_p_1_002754	-0.627026	0.0985504	0.0344965	0.188305
Nfu_p_1_002752;Nfu_p_1_002753;Nfu_p_1_002754	-0.344928	0.384136	0.0344965	0.188305
Nfu_p_1_002752;Nfu_p_1_002753;Nfu_p_1_002754	-1.48755	0.0177938	0.0344965	0.188305
Nfu_p_1_002752;Nfu_p_1_002753;Nfu_p_1_002754	-0.692119	0.0827298	0.0344965	0.188305
Nfu_p_1_002752;Nfu_p_1_002753;Nfu_p_1_002754	-0.332691	0.115272	0.0344965	0.188305
Nfu_p_1_002752;Nfu_p_1_002753;Nfu_p_1_002754	-0.627026	0.0985504	0.0344965	0.188305
Nfu_p_1_002752;Nfu_p_1_002753;Nfu_p_1_002754	0.368608	0.394449	0.0344965	0.188305
Nfu_p_1_002752;Nfu_p_1_002753;Nfu_p_1_002754	-0.332691	0.115272	0.0344965	0.188305
Nfu_p_1_002752;Nfu_p_1_002753;Nfu_p_1_002754	-0.344928	0.384136	0.0344965	0.188305
Nfu_p_1_002752;Nfu_p_1_002753;Nfu_p_1_002754	-0.0937806	0.336306	0.0344965	0.188305
Nfu_p_1_002752;Nfu_p_1_002753;Nfu_p_1_002754	-0.332691	0.115272	0.0344965	0.188305
Nfu_p_1_002752;Nfu_p_1_002753;Nfu_p_1_002754	-0.0937806	0.336306	0.0344965	0.188305
Nfu_p_1_002752;Nfu_p_1_002753;Nfu_p_1_002754	0.368608	0.394449	0.0344965	0.188305
Nfu_p_1_002752;Nfu_p_1_002753;Nfu_p_1_002754	-0.172321	0.259436	0.0344965	0.188305
Nfu_p_1_002752;Nfu_p_1_002753;Nfu_p_1_002754	-0.172321	0.259436	0.0344965	0.188305
Nfu_p_1_002752;Nfu_p_1_002753;Nfu_p_1_002754	-0.0937806	0.336306	0.0344965	0.188305
Nfu_p_1_002805	0.417617	0.0343897	0.121037	0.0336419
Nfu_p_1_002805	0.134909	0.115994	0.121037	0.0336419
Nfu_p_1_002805	0.534365	0.0171961	0.121037	0.0336419
Nfu_p_1_002805	1.65764	0.00817287	0.121037	0.0336419
Nfu_p_1_002805	1.56044	0.0202435	0.121037	0.0336419
Nfu_p_1_002805	2.86492	0.00572795	0.121037	0.0336419
Nfu_p_1_002805	0.22458	0.209636	0.121037	0.0336419
Nfu_p_1_002805	0.936101	0.00716568	0.121037	0.0336419
Nfu_p_1_002838	-1.64554	0.00219378	-0.667226	2.15996e-08
Nfu_p_1_002844	-1.45067	0.0125583	-0.124818	0.00449532
Nfu_p_1_002844	-1.06252	0.0308186	-0.124818	0.00449532
Nfu_p_1_002844	0.362	0.403597	-0.124818	0.00449532
Nfu_p_1_002844	-1.17403	0.0115303	-0.124818	0.00449532
Nfu_p_1_002844	-2.55964	0.0361643	-0.124818	0.00449532
Nfu_p_1_002881	-1.25882	0.0184653	0.0263311	0.137285
Nfu_p_1_002895	-0.6462	0.0227381	-0.202359	0.00167086
Nfu_p_1_002895	-1.82368	0.0041433	-0.202359	0.00167086
Nfu_p_1_002895	-1.55893	0.0148586	-0.202359	0.00167086
Nfu_p_1_002895	-1.69246	0.0103511	-0.202359	0.00167086
Nfu_p_1_002922	-1.04512	0.00580927	0.132257	0.00352775
Nfu_p_1_002922	0.381563	0.0595111	0.132257	0.00352775
Nfu_p_1_002922	-0.448578	0.385532	0.132257	0.00352775
Nfu_p_1_002922	-0.768426	0.0134889	0.132257	0.00352775
Nfu_p_1_002922	0.0067176	0.234141	0.132257	0.00352775
Nfu_p_1_002922	-0.566348	0.0809961	0.132257	0.00352775
Nfu_p_1_002922	0.0406853	0.232635	0.132257	0.00352775
Nfu_p_1_002922	0.710321	0.0132112	0.132257	0.00352775
Nfu_p_1_002922	0.134562	0.290103	0.132257	0.00352775
Nfu_p_1_002922	-0.226572	0.351528	0.132257	0.00352775
Nfu_p_1_002922	-0.566348	0.0809961	0.132257	0.00352775
Nfu_p_1_002922	-0.647274	0.088099	0.132257	0.00352775
Nfu_p_1_002922	0.173765	0.180804	0.132257	0.00352775
Nfu_p_1_002922	1.666	0.0111973	0.132257	0.00352775
Nfu_p_1_002938	1.37627	0.0304882	0.824964	0.000393105
Nfu_p_1_002938	1.1703	0.0150054	0.824964	0.000393105
Nfu_p_1_002938	-3.47428	0.122531	0.824964	0.000393105
Nfu_p_1_002938	0.693559	0.0154756	0.824964	0.000393105
Nfu_p_1_003113	-0.519666	0.103597	0.674245	3.98439e-06
Nfu_p_1_003113	0.5952	0.00844427	0.674245	3.98439e-06
Nfu_p_1_003113	3.37939	0.00539142	0.674245	3.98439e-06
Nfu_p_1_003113	0.576806	0.0397096	0.674245	3.98439e-06
Nfu_p_1_003289	-1.68414	0.00529383	-0.705355	0.0115643
Nfu_p_1_003364	0.074626	0.273377	0.015286	0.137129
Nfu_p_1_003364	-0.545209	0.106219	0.015286	0.137129
Nfu_p_1_003376;Nfu_p_1_003377	-0.41973	0.0833747	-0.278647	0.000191844
Nfu_p_1_003376;Nfu_p_1_003377	-1.20837	0.0809961	-0.278647	0.000191844
Nfu_p_1_003376;Nfu_p_1_003377	-1.20837	0.0809961	-0.278647	0.000191844
Nfu_p_1_003376;Nfu_p_1_003377	-0.41973	0.0833747	-0.278647	0.000191844
Nfu_p_1_003397	-1.41159	0.0371727	-0.410956	1.78887e-05
Nfu_p_1_003397	-1.49635	0.00683604	-0.410956	1.78887e-05
Nfu_p_1_003397	-1.49635	0.00683604	-0.410956	1.78887e-05
Nfu_p_1_003397	-1.41159	0.0371727	-0.410956	1.78887e-05
Nfu_p_1_003404	-0.519784	0.0722478	-0.414165	0.00689599
Nfu_p_1_003431;Nfu_p_1_003432	2.48259	2.22857e-05	0.284338	0.000573045
Nfu_p_1_003431;Nfu_p_1_003432	2.48259	2.22857e-05	0.284338	0.000573045
Nfu_p_1_003513	-0.151634	0.406214	0.138528	0.00249498
Nfu_p_1_003513	-1.40409	0.0238467	0.138528	0.00249498
Nfu_p_1_003553;Nfu_p_1_003554;Nfu_p_1_003558	-0.199767	0.23122	-0.175331	0.00596898
Nfu_p_1_003553;Nfu_p_1_003554;Nfu_p_1_003558	-0.199767	0.23122	-0.175331	0.00596898
Nfu_p_1_003553;Nfu_p_1_003554;Nfu_p_1_003558	-0.513809	0.142867	-0.175331	0.00596898
Nfu_p_1_003553;Nfu_p_1_003554;Nfu_p_1_003558	-0.513809	0.142867	-0.175331	0.00596898
Nfu_p_1_003553;Nfu_p_1_003554;Nfu_p_1_003558	-0.513809	0.142867	-0.175331	0.00596898
Nfu_p_1_003553;Nfu_p_1_003554;Nfu_p_1_003558	-0.199767	0.23122	-0.175331	0.00596898
Nfu_p_1_003556	1.52469	0.020339	0.696497	9.10835e-05
Nfu_p_1_003556	0.941595	0.000971043	0.696497	9.10835e-05
Nfu_p_1_003556	0.548052	0.0109366	0.696497	9.10835e-05
Nfu_p_1_003556	0.959139	0.00643388	0.696497	9.10835e-05
Nfu_p_1_003556	0.764515	0.00263002	0.696497	9.10835e-05
Nfu_p_1_003556	0.183335	0.0260106	0.696497	9.10835e-05
Nfu_p_1_003556	-0.16669	0.260564	0.696497	9.10835e-05
Nfu_p_1_003556	1.29293	0.0336974	0.696497	9.10835e-05
Nfu_p_1_003556	1.98937	0.0110274	0.696497	9.10835e-05
Nfu_p_1_003556	0.471352	0.136205	0.696497	9.10835e-05
Nfu_p_1_003556	2.14133	0.00804217	0.696497	9.10835e-05
Nfu_p_1_003588	0.446975	0.214437	0.0928544	0.0464117
Nfu_p_1_003588	-0.103417	0.218713	0.0928544	0.0464117
Nfu_p_1_003588	-0.385323	0.188829	0.0928544	0.0464117
Nfu_p_1_003588	0.252649	0.237851	0.0928544	0.0464117
Nfu_p_1_003588	-1.72202	0.00239107	0.0928544	0.0464117
Nfu_p_1_003588	0.046457	0.331526	0.0928544	0.0464117
Nfu_p_1_003588	-0.143378	0.138212	0.0928544	0.0464117
Nfu_p_1_003588	2.5313	0.0423626	0.0928544	0.0464117
Nfu_p_1_003588	-0.155262	0.360656	0.0928544	0.0464117
Nfu_p_1_003620	-0.910226	0.0231096	0.106939	0.00406911
Nfu_p_1_003620	-0.912274	0.363107	0.106939	0.00406911
Nfu_p_1_003620	0.551616	0.101335	0.106939	0.00406911
Nfu_p_1_003620	0.812975	0.0678437	0.106939	0.00406911
Nfu_p_1_003620	0.340268	0.401554	0.106939	0.00406911
Nfu_p_1_003620	-0.0209569	0.36033	0.106939	0.00406911
Nfu_p_1_003620	-0.772817	0.0587332	0.106939	0.00406911
Nfu_p_1_003620	0.729989	0.0813326	0.106939	0.00406911
Nfu_p_1_003620	-0.103082	0.323161	0.106939	0.00406911
Nfu_p_1_003620	-0.561162	0.0113065	0.106939	0.00406911
Nfu_p_1_003620	0.278597	0.243061	0.106939	0.00406911
Nfu_p_1_003620	0.437453	0.0858561	0.106939	0.00406911
Nfu_p_1_003620	-0.220269	0.255047	0.106939	0.00406911
Nfu_p_1_003620	-6.33588	0.0231001	0.106939	0.00406911
Nfu_p_1_003620	-0.737061	0.00825064	0.106939	0.00406911
Nfu_p_1_003620	-1.04113	0.0399529	0.106939	0.00406911
Nfu_p_1_003694	0.403119	0.315328	-0.868218	1.2666e-06
Nfu_p_1_003702	0.0916199	0.0508815	-0.466439	0.000948758
Nfu_p_1_003744	-1.42186	0.195839	0.223274	0.00453361
Nfu_p_1_003744	-0.255176	0.119556	0.223274	0.00453361
Nfu_p_1_003744	-3.4715	0.00191023	0.223274	0.00453361
Nfu_p_1_003744	-0.220415	0.25587	0.223274	0.00453361
Nfu_p_1_003750	-2.77612	0.00522493	-0.858107	0.0355351
Nfu_p_1_003821	0.142826	0.176403	0.286084	0.000977777
Nfu_p_1_003821	0.508683	0.0143646	0.286084	0.000977777
Nfu_p_1_003821	0.238541	0.0743554	0.286084	0.000977777
Nfu_p_1_003821	0.397494	0.137266	0.286084	0.000977777
Nfu_p_1_003821	1.80882	0.000228744	0.286084	0.000977777
Nfu_p_1_003823	-0.785495	0.390638	0.49084	4.3781e-05
Nfu_p_1_003823	1.54306	0.0121078	0.49084	4.3781e-05
Nfu_p_1_003823	0.25187	0.143973	0.49084	4.3781e-05
Nfu_p_1_003823	1.01348	0.00390337	0.49084	4.3781e-05
Nfu_p_1_003823	0.95956	0.0387057	0.49084	4.3781e-05
Nfu_p_1_003823	1.73307	0.00150639	0.49084	4.3781e-05
Nfu_p_1_003823	0.876831	0.00835223	0.49084	4.3781e-05
Nfu_p_1_003823	2.42218	0.00618262	0.49084	4.3781e-05
Nfu_p_1_003823	-0.101076	0.260024	0.49084	4.3781e-05
Nfu_p_1_003823	1.43586	0.000800375	0.49084	4.3781e-05
Nfu_p_1_003846;Nfu_p_1_003847	-0.0520913	0.384292	-0.00210168	0.0228956
Nfu_p_1_003846;Nfu_p_1_003847	-0.0520913	0.384292	-0.00210168	0.0228956
Nfu_p_1_003848;Nfu_p_1_003849;Nfu_p_1_003850;Nfu_p_1_003851;Nfu_p_1_003852	0.476919	0.0564813	0.26419	0.0875148
Nfu_p_1_003848;Nfu_p_1_003849;Nfu_p_1_003850;Nfu_p_1_003851;Nfu_p_1_003852	0.476919	0.0564813	0.26419	0.0875148
Nfu_p_1_003848;Nfu_p_1_003849;Nfu_p_1_003850;Nfu_p_1_003851;Nfu_p_1_003852	0.476919	0.0564813	0.26419	0.0875148
Nfu_p_1_003848;Nfu_p_1_003849;Nfu_p_1_003850;Nfu_p_1_003851;Nfu_p_1_003852	0.516209	0.0416401	0.26419	0.0875148
Nfu_p_1_003848;Nfu_p_1_003849;Nfu_p_1_003850;Nfu_p_1_003851;Nfu_p_1_003852	0.476919	0.0564813	0.26419	0.0875148
Nfu_p_1_003848;Nfu_p_1_003849;Nfu_p_1_003850;Nfu_p_1_003851;Nfu_p_1_003852	0.516209	0.0416401	0.26419	0.0875148
Nfu_p_1_003848;Nfu_p_1_003849;Nfu_p_1_003850;Nfu_p_1_003851;Nfu_p_1_003852	0.476919	0.0564813	0.26419	0.0875148
Nfu_p_1_003848;Nfu_p_1_003849;Nfu_p_1_003850;Nfu_p_1_003851;Nfu_p_1_003852	0.516209	0.0416401	0.26419	0.0875148
Nfu_p_1_003848;Nfu_p_1_003849;Nfu_p_1_003850;Nfu_p_1_003851;Nfu_p_1_003852	0.516209	0.0416401	0.26419	0.0875148
Nfu_p_1_003848;Nfu_p_1_003849;Nfu_p_1_003850;Nfu_p_1_003851;Nfu_p_1_003852	0.516209	0.0416401	0.26419	0.0875148
Nfu_p_1_003915;Nfu_p_1_003917	0.393629	0.0484703	-0.308352	0.00133883
Nfu_p_1_003915;Nfu_p_1_003917	-1.57366	0.00521546	-0.308352	0.00133883
Nfu_p_1_003915;Nfu_p_1_003917	-1.61835	0.00144412	-0.308352	0.00133883
Nfu_p_1_003915;Nfu_p_1_003917	0.393629	0.0484703	-0.308352	0.00133883
Nfu_p_1_003915;Nfu_p_1_003917	0.245532	0.0376901	-0.308352	0.00133883
Nfu_p_1_003915;Nfu_p_1_003917	0.245532	0.0376901	-0.308352	0.00133883
Nfu_p_1_003915;Nfu_p_1_003917	-1.61835	0.00144412	-0.308352	0.00133883
Nfu_p_1_003915;Nfu_p_1_003917	-1.57366	0.00521546	-0.308352	0.00133883
Nfu_p_1_003921	1.0255	0.00194668	0.246617	0.000404926
Nfu_p_1_003921	-3.12344	0.00950938	0.246617	0.000404926
Nfu_p_1_003921	3.15752	0.00486975	0.246617	0.000404926
Nfu_p_1_003921	-1.658	0.105631	0.246617	0.000404926
Nfu_p_1_003921	1.29243	0.0299291	0.246617	0.000404926
Nfu_p_1_003952;Nfu_p_1_003953;Nfu_p_1_003954	0.00466839	0.116173	-0.233402	0.0160003
Nfu_p_1_003952;Nfu_p_1_003953;Nfu_p_1_003954	0.00466839	0.116173	-0.233402	0.0160003
Nfu_p_1_003952;Nfu_p_1_003953;Nfu_p_1_003954	0.00466839	0.116173	-0.233402	0.0160003
Nfu_p_1_003964;Nfu_p_1_003965	0.3572	0.153743	0.122071	0.154717
Nfu_p_1_003964;Nfu_p_1_003965	0.0157724	0.00322426	0.122071	0.154717
Nfu_p_1_003964;Nfu_p_1_003965	0.0157724	0.00322426	0.122071	0.154717
Nfu_p_1_003964;Nfu_p_1_003965	0.3572	0.153743	0.122071	0.154717
Nfu_p_1_003999	0.143458	0.391017	0.563588	0.000286049
Nfu_p_1_003999	-0.206807	0.22054	0.563588	0.000286049
Nfu_p_1_004059	-1.12478	0.00953497	-0.289201	0.00161613
Nfu_p_1_004059	-0.17487	0.305504	-0.289201	0.00161613
Nfu_p_1_004186	-1.12966	0.216762	-0.0990126	0.00544218
Nfu_p_1_004215	-0.281313	0.273295	-0.238887	0.000518694
Nfu_p_1_004243	0.111219	0.301413	-0.374772	0.00310826
Nfu_p_1_004243	-0.661751	0.0930605	-0.374772	0.00310826
Nfu_p_1_004243	-0.266009	0.126172	-0.374772	0.00310826
Nfu_p_1_004243	-0.661751	0.0930605	-0.374772	0.00310826
Nfu_p_1_004243	-0.863175	0.0186846	-0.374772	0.00310826
Nfu_p_1_004243	-0.541395	0.0506426	-0.374772	0.00310826
Nfu_p_1_004329;Nfu_p_1_004330;Nfu_p_1_004331;Nfu_p_1_004332;Nfu_p_1_004333;Nfu_p_1_004334	-1.61366	0.0373621	-0.658482	0.0364854
Nfu_p_1_004329;Nfu_p_1_004330;Nfu_p_1_004331;Nfu_p_1_004332;Nfu_p_1_004333;Nfu_p_1_004334	-1.61366	0.0373621	-0.658482	0.0364854
Nfu_p_1_004329;Nfu_p_1_004330;Nfu_p_1_004331;Nfu_p_1_004332;Nfu_p_1_004333;Nfu_p_1_004334	-1.23404	0.00643388	-0.658482	0.0364854
Nfu_p_1_004329;Nfu_p_1_004330;Nfu_p_1_004331;Nfu_p_1_004332;Nfu_p_1_004333;Nfu_p_1_004334	-1.23404	0.00643388	-0.658482	0.0364854
Nfu_p_1_004329;Nfu_p_1_004330;Nfu_p_1_004331;Nfu_p_1_004332;Nfu_p_1_004333;Nfu_p_1_004334	-1.23404	0.00643388	-0.658482	0.0364854
Nfu_p_1_004329;Nfu_p_1_004330;Nfu_p_1_004331;Nfu_p_1_004332;Nfu_p_1_004333;Nfu_p_1_004334	-1.61366	0.0373621	-0.658482	0.0364854
Nfu_p_1_004329;Nfu_p_1_004330;Nfu_p_1_004331;Nfu_p_1_004332;Nfu_p_1_004333;Nfu_p_1_004334	-1.61366	0.0373621	-0.658482	0.0364854
Nfu_p_1_004329;Nfu_p_1_004330;Nfu_p_1_004331;Nfu_p_1_004332;Nfu_p_1_004333;Nfu_p_1_004334	-1.23404	0.00643388	-0.658482	0.0364854
Nfu_p_1_004329;Nfu_p_1_004330;Nfu_p_1_004331;Nfu_p_1_004332;Nfu_p_1_004333;Nfu_p_1_004334	-1.23404	0.00643388	-0.658482	0.0364854
Nfu_p_1_004329;Nfu_p_1_004330;Nfu_p_1_004331;Nfu_p_1_004332;Nfu_p_1_004333;Nfu_p_1_004334	-1.61366	0.0373621	-0.658482	0.0364854
Nfu_p_1_004329;Nfu_p_1_004330;Nfu_p_1_004331;Nfu_p_1_004332;Nfu_p_1_004333;Nfu_p_1_004334	-1.61366	0.0373621	-0.658482	0.0364854
Nfu_p_1_004329;Nfu_p_1_004330;Nfu_p_1_004331;Nfu_p_1_004332;Nfu_p_1_004333;Nfu_p_1_004334	-1.23404	0.00643388	-0.658482	0.0364854
Nfu_p_1_004342	0.142652	0.0990641	0.0805871	0.0153864
Nfu_p_1_004342	-5.60953	0.0312318	0.0805871	0.0153864
Nfu_p_1_004397;Nfu_p_1_004398	-0.0852668	0.39566	-0.337198	0.000231379
Nfu_p_1_004397;Nfu_p_1_004398	-0.0852668	0.39566	-0.337198	0.000231379
Nfu_p_1_004475	-2.18189	0.00974442	-0.375606	0.00249246
Nfu_p_1_004549	-2.63375	0.00184668	-0.0410183	0.0431907
Nfu_p_1_004549	-1.40366	0.00544783	-0.0410183	0.0431907
Nfu_p_1_004621;Nfu_p_1_004622	0.0267093	0.36766	0.242831	2.54761e-05
Nfu_p_1_004621;Nfu_p_1_004622	0.0267093	0.36766	0.242831	2.54761e-05
Nfu_p_1_004641	-0.848017	0.159235	-0.606043	2.88666e-05
Nfu_p_1_004677	1.34069	0.0873151	0.64172	6.17743e-05
Nfu_p_1_004677	-0.0915366	0.0615168	0.64172	6.17743e-05
Nfu_p_1_004677	1.34069	0.0873151	0.64172	6.17743e-05
Nfu_p_1_004677	1.21028	0.0173734	0.64172	6.17743e-05
Nfu_p_1_004768	-0.530312	0.101735	0.0612165	0.0395555
Nfu_p_1_004768	0.204956	0.254432	0.0612165	0.0395555
Nfu_p_1_004768	3.69821	0.00325644	0.0612165	0.0395555
Nfu_p_1_004768	-1.18015	0.140838	0.0612165	0.0395555
Nfu_p_1_004768	0.947637	0.0804744	0.0612165	0.0395555
Nfu_p_1_004768	0.953692	0.00578586	0.0612165	0.0395555
Nfu_p_1_004768	1.18454	0.0190699	0.0612165	0.0395555
Nfu_p_1_004768	0.876084	0.0463207	0.0612165	0.0395555
Nfu_p_1_004815;Nfu_p_1_004816;Nfu_p_1_004817;Nfu_p_1_004818	1.76719	0.0077874	0.0809599	0.0305743
Nfu_p_1_004815;Nfu_p_1_004816;Nfu_p_1_004817;Nfu_p_1_004818	1.76719	0.0077874	0.0809599	0.0305743
Nfu_p_1_004815;Nfu_p_1_004816;Nfu_p_1_004817;Nfu_p_1_004818	1.76719	0.0077874	0.0809599	0.0305743
Nfu_p_1_004815;Nfu_p_1_004816;Nfu_p_1_004817;Nfu_p_1_004818	1.76719	0.0077874	0.0809599	0.0305743
Nfu_p_1_004822	-0.931277	0.00399874	0.0813646	0.122035
Nfu_p_1_004822	-0.447391	0.331544	0.0813646	0.122035
Nfu_p_1_004822	-0.817975	0.00722601	0.0813646	0.122035
Nfu_p_1_004823	1.07593	0.0276114	-0.182846	0.000135901
Nfu_p_1_004928	-0.0105028	0.348889	0.173862	0.0200767
Nfu_p_1_004928	-0.504987	0.094612	0.173862	0.0200767
Nfu_p_1_004956	-0.295698	0.151092	0.0276277	0.0615256
Nfu_p_1_004956	0.0421452	0.396156	0.0276277	0.0615256
Nfu_p_1_004956	0.176603	0.0547502	0.0276277	0.0615256
Nfu_p_1_004956	-1.1038	0.178734	0.0276277	0.0615256
Nfu_p_1_004956	-0.654185	0.140205	0.0276277	0.0615256
Nfu_p_1_004956	1.65163	0.076624	0.0276277	0.0615256
Nfu_p_1_005010	1.96459	0.00187648	1.76739	2.01774e-07
Nfu_p_1_005010	-5.46898	0.0375376	1.76739	2.01774e-07
Nfu_p_1_005048	-0.789947	0.00900998	-0.455905	3.22592e-06
Nfu_p_1_005142	0.328835	0.359333	-0.711865	5.22844e-06
Nfu_p_1_005178	-0.0773607	0.30478	1.10441	0.00044142
Nfu_p_1_005182	-0.966382	0.102976	-0.121354	0.00748871
Nfu_p_1_005269	-2.71974	0.00330345	-0.928542	2.1884e-05
Nfu_p_1_005269	-3.05245	0.00800675	-0.928542	2.1884e-05
Nfu_p_1_005269	-3.024	0.00116328	-0.928542	2.1884e-05
Nfu_p_1_005276	-0.866021	0.00716261	-0.140008	0.0221153
Nfu_p_1_005279	0.88069	0.0605119	-0.365932	7.23693e-07
Nfu_p_1_005279	-1.92196	0.0451889	-0.365932	7.23693e-07
Nfu_p_1_005279	-1.72264	0.00887936	-0.365932	7.23693e-07
Nfu_p_1_005279	0.209399	0.255404	-0.365932	7.23693e-07
Nfu_p_1_005279	-1.02798	0.0075756	-0.365932	7.23693e-07
Nfu_p_1_005279	-1.55399	0.00130441	-0.365932	7.23693e-07
Nfu_p_1_005296	-0.798918	0.111155	-0.219298	0.000302648
Nfu_p_1_005329	-3.2134	0.00587003	-0.619992	1.86516e-05
Nfu_p_1_005407	0.467322	0.052203	0.313902	0.00010383
Nfu_p_1_005410	0.219751	0.325431	-0.656638	0.000535447
Nfu_p_1_005410	-0.992981	0.193195	-0.656638	0.000535447
Nfu_p_1_005439	-5.09869	0.0379258	0.521927	3.39769e-06
Nfu_p_1_005450	0.455417	0.0148438	1.22614	3.54591e-05
Nfu_p_1_005450	-4.22812	0.0475254	1.22614	3.54591e-05
Nfu_p_1_005450	0.304885	0.0619213	1.22614	3.54591e-05
Nfu_p_1_005450	0.1414	0.202437	1.22614	3.54591e-05
Nfu_p_1_005478	-1.28768	0.00682108	-0.13196	0.00167425
Nfu_p_1_005478	-1.2436	0.00450613	-0.13196	0.00167425
Nfu_p_1_005478	-0.498771	0.0912317	-0.13196	0.00167425
Nfu_p_1_005478	-1.13288	0.139081	-0.13196	0.00167425
Nfu_p_1_005478	-1.11546	0.0241111	-0.13196	0.00167425
Nfu_p_1_005478	-0.555389	0.0702467	-0.13196	0.00167425
Nfu_p_1_005478	-1.63238	0.0158398	-0.13196	0.00167425
Nfu_p_1_005478	-1.28873	0.00800675	-0.13196	0.00167425
Nfu_p_1_005573	-1.06378	0.00967809	-0.0397265	0.127242
Nfu_p_1_005573	-1.98491	0.01875	-0.0397265	0.127242
Nfu_p_1_005573	-0.188288	0.194606	-0.0397265	0.127242
Nfu_p_1_005573	-0.301389	0.0429381	-0.0397265	0.127242
Nfu_p_1_005573	-0.0675799	0.303259	-0.0397265	0.127242
Nfu_p_1_005573	-0.657722	0.0240655	-0.0397265	0.127242
Nfu_p_1_005574;Nfu_p_1_005575	-4.08803	0.000322899	-0.0764129	0.00498531
Nfu_p_1_005574;Nfu_p_1_005575	-4.08803	0.000322899	-0.0764129	0.00498531
Nfu_p_1_005604	-1.39281	0.01211	-0.417855	0.000543419
Nfu_p_1_005822	-1.0904	0.0205017	-0.345485	9.76994e-05
Nfu_p_1_005822	-0.463969	0.0663274	-0.345485	9.76994e-05
Nfu_p_1_005829	-1.05545	0.00429277	0.193339	0.0383335
Nfu_p_1_005829	-2.40054	0.00552881	0.193339	0.0383335
Nfu_p_1_005830	0.477267	0.149748	-0.192058	0.00175946
Nfu_p_1_005830	-1.10792	0.00233848	-0.192058	0.00175946
Nfu_p_1_005883	3.00272	0.0149659	-0.171225	0.00408407
Nfu_p_1_005883	2.63321	0.0344742	-0.171225	0.00408407
Nfu_p_1_005883	4.03042	0.0161298	-0.171225	0.00408407
Nfu_p_1_005883	1.40193	0.0219102	-0.171225	0.00408407
Nfu_p_1_005883	0.733997	0.0523025	-0.171225	0.00408407
Nfu_p_1_005883	0.90506	0.0591856	-0.171225	0.00408407
Nfu_p_1_005893	-1.34393	0.0113794	-0.153322	0.016827
Nfu_p_1_005924	-2.4441	0.00295101	-0.894541	2.04204e-06
Nfu_p_1_005928	1.45586	0.062819	-0.228221	0.015165
Nfu_p_1_005975	-0.958518	0.022554	0.0406768	0.0932872
Nfu_p_1_006007;Nfu_p_1_006008	-0.0216709	0.232319	0.230697	0.000579818
Nfu_p_1_006007;Nfu_p_1_006008	0.401027	0.0427584	0.230697	0.000579818
Nfu_p_1_006007;Nfu_p_1_006008	-0.0216709	0.232319	0.230697	0.000579818
Nfu_p_1_006007;Nfu_p_1_006008	0.401027	0.0427584	0.230697	0.000579818
Nfu_p_1_006160	-2.48686	0.000684211	-0.721178	6.23149e-07
Nfu_p_1_006160	-3.52656	0.0412947	-0.721178	6.23149e-07
Nfu_p_1_006160	-1.11358	0.00835414	-0.721178	6.23149e-07
Nfu_p_1_006286;Nfu_p_1_006287;Nfu_p_1_006288;Nfu_p_1_006290;Nfu_p_1_006291;Nfu_p_1_006293	-0.477385	0.0855104	-0.688654	3.65319e-06
Nfu_p_1_006286;Nfu_p_1_006287;Nfu_p_1_006288;Nfu_p_1_006290;Nfu_p_1_006291;Nfu_p_1_006293	-1.21299	0.00579947	-0.688654	3.65319e-06
Nfu_p_1_006286;Nfu_p_1_006287;Nfu_p_1_006288;Nfu_p_1_006290;Nfu_p_1_006291;Nfu_p_1_006293	-0.477385	0.0855104	-0.688654	3.65319e-06
Nfu_p_1_006286;Nfu_p_1_006287;Nfu_p_1_006288;Nfu_p_1_006290;Nfu_p_1_006291;Nfu_p_1_006293	-0.477385	0.0855104	-0.688654	3.65319e-06
Nfu_p_1_006286;Nfu_p_1_006287;Nfu_p_1_006288;Nfu_p_1_006290;Nfu_p_1_006291;Nfu_p_1_006293	-0.477385	0.0855104	-0.688654	3.65319e-06
Nfu_p_1_006286;Nfu_p_1_006287;Nfu_p_1_006288;Nfu_p_1_006290;Nfu_p_1_006291;Nfu_p_1_006293	-0.477385	0.0855104	-0.688654	3.65319e-06
Nfu_p_1_006286;Nfu_p_1_006287;Nfu_p_1_006288;Nfu_p_1_006290;Nfu_p_1_006291;Nfu_p_1_006293	-0.477385	0.0855104	-0.688654	3.65319e-06
Nfu_p_1_006286;Nfu_p_1_006287;Nfu_p_1_006288;Nfu_p_1_006290;Nfu_p_1_006291;Nfu_p_1_006293	-1.21299	0.00579947	-0.688654	3.65319e-06
Nfu_p_1_006286;Nfu_p_1_006287;Nfu_p_1_006288;Nfu_p_1_006290;Nfu_p_1_006291;Nfu_p_1_006293	-1.21299	0.00579947	-0.688654	3.65319e-06
Nfu_p_1_006286;Nfu_p_1_006287;Nfu_p_1_006288;Nfu_p_1_006290;Nfu_p_1_006291;Nfu_p_1_006293	-1.21299	0.00579947	-0.688654	3.65319e-06
Nfu_p_1_006286;Nfu_p_1_006287;Nfu_p_1_006288;Nfu_p_1_006290;Nfu_p_1_006291;Nfu_p_1_006293	-1.21299	0.00579947	-0.688654	3.65319e-06
Nfu_p_1_006286;Nfu_p_1_006287;Nfu_p_1_006288;Nfu_p_1_006290;Nfu_p_1_006291;Nfu_p_1_006293	-1.21299	0.00579947	-0.688654	3.65319e-06
Nfu_p_1_006303;Nfu_p_1_006304	-0.590703	0.157913	0.29243	0.00742127
Nfu_p_1_006303;Nfu_p_1_006304	2.15686	1.91846e-05	0.29243	0.00742127
Nfu_p_1_006303;Nfu_p_1_006304	2.15686	1.91846e-05	0.29243	0.00742127
Nfu_p_1_006303;Nfu_p_1_006304	0.182997	0.331043	0.29243	0.00742127
Nfu_p_1_006303;Nfu_p_1_006304	-0.897058	0.0172095	0.29243	0.00742127
Nfu_p_1_006303;Nfu_p_1_006304	0.182997	0.331043	0.29243	0.00742127
Nfu_p_1_006303;Nfu_p_1_006304	-0.897058	0.0172095	0.29243	0.00742127
Nfu_p_1_006303;Nfu_p_1_006304	0.48187	0.112722	0.29243	0.00742127
Nfu_p_1_006303;Nfu_p_1_006304	-0.590703	0.157913	0.29243	0.00742127
Nfu_p_1_006303;Nfu_p_1_006304	0.48187	0.112722	0.29243	0.00742127
Nfu_p_1_006429;Nfu_p_1_006430;Nfu_p_1_006431;Nfu_p_1_006432;Nfu_p_1_006433;Nfu_p_1_006434;Nfu_p_1_006439	-0.604939	0.0450298	-0.070301	0.0261974
Nfu_p_1_006429;Nfu_p_1_006430;Nfu_p_1_006431;Nfu_p_1_006432;Nfu_p_1_006433;Nfu_p_1_006434;Nfu_p_1_006439	-0.604939	0.0450298	-0.070301	0.0261974
Nfu_p_1_006429;Nfu_p_1_006430;Nfu_p_1_006431;Nfu_p_1_006432;Nfu_p_1_006433;Nfu_p_1_006434;Nfu_p_1_006439	0.462267	0.154733	-0.070301	0.0261974
Nfu_p_1_006429;Nfu_p_1_006430;Nfu_p_1_006431;Nfu_p_1_006432;Nfu_p_1_006433;Nfu_p_1_006434;Nfu_p_1_006439	0.462267	0.154733	-0.070301	0.0261974
Nfu_p_1_006429;Nfu_p_1_006430;Nfu_p_1_006431;Nfu_p_1_006432;Nfu_p_1_006433;Nfu_p_1_006434;Nfu_p_1_006439	-0.604939	0.0450298	-0.070301	0.0261974
Nfu_p_1_006429;Nfu_p_1_006430;Nfu_p_1_006431;Nfu_p_1_006432;Nfu_p_1_006433;Nfu_p_1_006434;Nfu_p_1_006439	0.462267	0.154733	-0.070301	0.0261974
Nfu_p_1_006429;Nfu_p_1_006430;Nfu_p_1_006431;Nfu_p_1_006432;Nfu_p_1_006433;Nfu_p_1_006434;Nfu_p_1_006439	0.462267	0.154733	-0.070301	0.0261974
Nfu_p_1_006429;Nfu_p_1_006430;Nfu_p_1_006431;Nfu_p_1_006432;Nfu_p_1_006433;Nfu_p_1_006434;Nfu_p_1_006439	0.462267	0.154733	-0.070301	0.0261974
Nfu_p_1_006429;Nfu_p_1_006430;Nfu_p_1_006431;Nfu_p_1_006432;Nfu_p_1_006433;Nfu_p_1_006434;Nfu_p_1_006439	-0.604939	0.0450298	-0.070301	0.0261974
Nfu_p_1_006429;Nfu_p_1_006430;Nfu_p_1_006431;Nfu_p_1_006432;Nfu_p_1_006433;Nfu_p_1_006434;Nfu_p_1_006439	0.25796	0.159208	-0.070301	0.0261974
Nfu_p_1_006429;Nfu_p_1_006430;Nfu_p_1_006431;Nfu_p_1_006432;Nfu_p_1_006433;Nfu_p_1_006434;Nfu_p_1_006439	-0.604939	0.0450298	-0.070301	0.0261974
Nfu_p_1_006429;Nfu_p_1_006430;Nfu_p_1_006431;Nfu_p_1_006432;Nfu_p_1_006433;Nfu_p_1_006434;Nfu_p_1_006439	0.25796	0.159208	-0.070301	0.0261974
Nfu_p_1_006429;Nfu_p_1_006430;Nfu_p_1_006431;Nfu_p_1_006432;Nfu_p_1_006433;Nfu_p_1_006434;Nfu_p_1_006439	0.462267	0.154733	-0.070301	0.0261974
Nfu_p_1_006429;Nfu_p_1_006430;Nfu_p_1_006431;Nfu_p_1_006432;Nfu_p_1_006433;Nfu_p_1_006434;Nfu_p_1_006439	0.25796	0.159208	-0.070301	0.0261974
Nfu_p_1_006429;Nfu_p_1_006430;Nfu_p_1_006431;Nfu_p_1_006432;Nfu_p_1_006433;Nfu_p_1_006434;Nfu_p_1_006439	0.25796	0.159208	-0.070301	0.0261974
Nfu_p_1_006429;Nfu_p_1_006430;Nfu_p_1_006431;Nfu_p_1_006432;Nfu_p_1_006433;Nfu_p_1_006434;Nfu_p_1_006439	0.462267	0.154733	-0.070301	0.0261974
Nfu_p_1_006429;Nfu_p_1_006430;Nfu_p_1_006431;Nfu_p_1_006432;Nfu_p_1_006433;Nfu_p_1_006434;Nfu_p_1_006439	-0.604939	0.0450298	-0.070301	0.0261974
Nfu_p_1_006429;Nfu_p_1_006430;Nfu_p_1_006431;Nfu_p_1_006432;Nfu_p_1_006433;Nfu_p_1_006434;Nfu_p_1_006439	0.25796	0.159208	-0.070301	0.0261974
Nfu_p_1_006429;Nfu_p_1_006430;Nfu_p_1_006431;Nfu_p_1_006432;Nfu_p_1_006433;Nfu_p_1_006434;Nfu_p_1_006439	0.25796	0.159208	-0.070301	0.0261974
Nfu_p_1_006429;Nfu_p_1_006430;Nfu_p_1_006431;Nfu_p_1_006432;Nfu_p_1_006433;Nfu_p_1_006434;Nfu_p_1_006439	0.25796	0.159208	-0.070301	0.0261974
Nfu_p_1_006429;Nfu_p_1_006430;Nfu_p_1_006431;Nfu_p_1_006432;Nfu_p_1_006433;Nfu_p_1_006434;Nfu_p_1_006439	-0.604939	0.0450298	-0.070301	0.0261974
Nfu_p_1_006560	-0.501774	0.0910558	0.0553312	0.156675
Nfu_p_1_006566;Nfu_p_1_006567;Nfu_p_1_006568;Nfu_p_1_006569;Nfu_p_1_006570;Nfu_p_1_006571;Nfu_p_1_006572;Nfu_p_1_006573;Nfu_p_1_006574;Nfu_p_1_006575;Nfu_p_1_006576;Nfu_p_1_006577	-3.93373	0.0219102	-0.773053	5.56445e-05
Nfu_p_1_006566;Nfu_p_1_006567;Nfu_p_1_006568;Nfu_p_1_006569;Nfu_p_1_006570;Nfu_p_1_006571;Nfu_p_1_006572;Nfu_p_1_006573;Nfu_p_1_006574;Nfu_p_1_006575;Nfu_p_1_006576;Nfu_p_1_006577	-3.93373	0.0219102	-0.773053	5.56445e-05
Nfu_p_1_006566;Nfu_p_1_006567;Nfu_p_1_006568;Nfu_p_1_006569;Nfu_p_1_006570;Nfu_p_1_006571;Nfu_p_1_006572;Nfu_p_1_006573;Nfu_p_1_006574;Nfu_p_1_006575;Nfu_p_1_006576;Nfu_p_1_006577	-3.93373	0.0219102	-0.773053	5.56445e-05
Nfu_p_1_006566;Nfu_p_1_006567;Nfu_p_1_006568;Nfu_p_1_006569;Nfu_p_1_006570;Nfu_p_1_006571;Nfu_p_1_006572;Nfu_p_1_006573;Nfu_p_1_006574;Nfu_p_1_006575;Nfu_p_1_006576;Nfu_p_1_006577	-3.93373	0.0219102	-0.773053	5.56445e-05
Nfu_p_1_006566;Nfu_p_1_006567;Nfu_p_1_006568;Nfu_p_1_006569;Nfu_p_1_006570;Nfu_p_1_006571;Nfu_p_1_006572;Nfu_p_1_006573;Nfu_p_1_006574;Nfu_p_1_006575;Nfu_p_1_006576;Nfu_p_1_006577	-3.93373	0.0219102	-0.773053	5.56445e-05
Nfu_p_1_006566;Nfu_p_1_006567;Nfu_p_1_006568;Nfu_p_1_006569;Nfu_p_1_006570;Nfu_p_1_006571;Nfu_p_1_006572;Nfu_p_1_006573;Nfu_p_1_006574;Nfu_p_1_006575;Nfu_p_1_006576;Nfu_p_1_006577	-3.93373	0.0219102	-0.773053	5.56445e-05
Nfu_p_1_006566;Nfu_p_1_006567;Nfu_p_1_006568;Nfu_p_1_006569;Nfu_p_1_006570;Nfu_p_1_006571;Nfu_p_1_006572;Nfu_p_1_006573;Nfu_p_1_006574;Nfu_p_1_006575;Nfu_p_1_006576;Nfu_p_1_006577	-3.93373	0.0219102	-0.773053	5.56445e-05
Nfu_p_1_006566;Nfu_p_1_006567;Nfu_p_1_006568;Nfu_p_1_006569;Nfu_p_1_006570;Nfu_p_1_006571;Nfu_p_1_006572;Nfu_p_1_006573;Nfu_p_1_006574;Nfu_p_1_006575;Nfu_p_1_006576;Nfu_p_1_006577	-3.93373	0.0219102	-0.773053	5.56445e-05
Nfu_p_1_006566;Nfu_p_1_006567;Nfu_p_1_006568;Nfu_p_1_006569;Nfu_p_1_006570;Nfu_p_1_006571;Nfu_p_1_006572;Nfu_p_1_006573;Nfu_p_1_006574;Nfu_p_1_006575;Nfu_p_1_006576;Nfu_p_1_006577	-3.93373	0.0219102	-0.773053	5.56445e-05
Nfu_p_1_006566;Nfu_p_1_006567;Nfu_p_1_006568;Nfu_p_1_006569;Nfu_p_1_006570;Nfu_p_1_006571;Nfu_p_1_006572;Nfu_p_1_006573;Nfu_p_1_006574;Nfu_p_1_006575;Nfu_p_1_006576;Nfu_p_1_006577	-3.93373	0.0219102	-0.773053	5.56445e-05
Nfu_p_1_006566;Nfu_p_1_006567;Nfu_p_1_006568;Nfu_p_1_006569;Nfu_p_1_006570;Nfu_p_1_006571;Nfu_p_1_006572;Nfu_p_1_006573;Nfu_p_1_006574;Nfu_p_1_006575;Nfu_p_1_006576;Nfu_p_1_006577	-3.93373	0.0219102	-0.773053	5.56445e-05
Nfu_p_1_006566;Nfu_p_1_006567;Nfu_p_1_006568;Nfu_p_1_006569;Nfu_p_1_006570;Nfu_p_1_006571;Nfu_p_1_006572;Nfu_p_1_006573;Nfu_p_1_006574;Nfu_p_1_006575;Nfu_p_1_006576;Nfu_p_1_006577	-3.93373	0.0219102	-0.773053	5.56445e-05
Nfu_p_1_006579;Nfu_p_1_006580;Nfu_p_1_006581;Nfu_p_1_006582	1.20553	0.0193383	-0.270448	0.161331
Nfu_p_1_006579;Nfu_p_1_006580;Nfu_p_1_006581;Nfu_p_1_006582	1.20553	0.0193383	-0.270448	0.161331
Nfu_p_1_006579;Nfu_p_1_006580;Nfu_p_1_006581;Nfu_p_1_006582	1.20553	0.0193383	-0.270448	0.161331
Nfu_p_1_006579;Nfu_p_1_006580;Nfu_p_1_006581;Nfu_p_1_006582	1.20553	0.0193383	-0.270448	0.161331
Nfu_p_1_006587	-0.552813	0.293331	-0.436305	3.85462e-05
Nfu_p_1_006587	-0.439251	0.153594	-0.436305	3.85462e-05
Nfu_p_1_006587	-2.45756	0.00295101	-0.436305	3.85462e-05
Nfu_p_1_006587	-1.36703	0.0113286	-0.436305	3.85462e-05
Nfu_p_1_006663	-1.91761	0.0299564	-0.660117	0.000305881
Nfu_p_1_006769	-1.04267	0.0122763	-0.199986	0.000400662
Nfu_p_1_006821	2.65598	0.0324324	1.66952	0.00191903
Nfu_p_1_006850;Nfu_p_1_006851;Nfu_p_1_006852;Nfu_p_1_006853;Nfu_p_1_006854;Nfu_p_1_006855;Nfu_p_1_006856;Nfu_p_1_006857;Nfu_p_1_006858	-0.189256	0.302902	-0.113107	0.00835987
Nfu_p_1_006850;Nfu_p_1_006851;Nfu_p_1_006852;Nfu_p_1_006853;Nfu_p_1_006854;Nfu_p_1_006855;Nfu_p_1_006856;Nfu_p_1_006857;Nfu_p_1_006858	-0.189256	0.302902	-0.113107	0.00835987
Nfu_p_1_006850;Nfu_p_1_006851;Nfu_p_1_006852;Nfu_p_1_006853;Nfu_p_1_006854;Nfu_p_1_006855;Nfu_p_1_006856;Nfu_p_1_006857;Nfu_p_1_006858	-0.189256	0.302902	-0.113107	0.00835987
Nfu_p_1_006850;Nfu_p_1_006851;Nfu_p_1_006852;Nfu_p_1_006853;Nfu_p_1_006854;Nfu_p_1_006855;Nfu_p_1_006856;Nfu_p_1_006857;Nfu_p_1_006858	-0.189256	0.302902	-0.113107	0.00835987
Nfu_p_1_006850;Nfu_p_1_006851;Nfu_p_1_006852;Nfu_p_1_006853;Nfu_p_1_006854;Nfu_p_1_006855;Nfu_p_1_006856;Nfu_p_1_006857;Nfu_p_1_006858	-0.189256	0.302902	-0.113107	0.00835987
Nfu_p_1_006850;Nfu_p_1_006851;Nfu_p_1_006852;Nfu_p_1_006853;Nfu_p_1_006854;Nfu_p_1_006855;Nfu_p_1_006856;Nfu_p_1_006857;Nfu_p_1_006858	-0.189256	0.302902	-0.113107	0.00835987
Nfu_p_1_006850;Nfu_p_1_006851;Nfu_p_1_006852;Nfu_p_1_006853;Nfu_p_1_006854;Nfu_p_1_006855;Nfu_p_1_006856;Nfu_p_1_006857;Nfu_p_1_006858	-0.189256	0.302902	-0.113107	0.00835987
Nfu_p_1_006850;Nfu_p_1_006851;Nfu_p_1_006852;Nfu_p_1_006853;Nfu_p_1_006854;Nfu_p_1_006855;Nfu_p_1_006856;Nfu_p_1_006857;Nfu_p_1_006858	-0.189256	0.302902	-0.113107	0.00835987
Nfu_p_1_006850;Nfu_p_1_006851;Nfu_p_1_006852;Nfu_p_1_006853;Nfu_p_1_006854;Nfu_p_1_006855;Nfu_p_1_006856;Nfu_p_1_006857;Nfu_p_1_006858	-0.189256	0.302902	-0.113107	0.00835987
Nfu_p_1_006932;Nfu_p_1_006933;Nfu_p_1_006934;Nfu_p_1_006935;Nfu_p_1_006936;Nfu_p_1_006937;Nfu_p_1_006938;Nfu_p_1_006939;Nfu_p_1_006940;Nfu_p_1_006941;Nfu_p_1_006942;Nfu_p_1_006943;Nfu_p_1_006944;Nfu_p_1_006945;Nfu_p_1_006946;Nfu_p_1_006947;Nfu_p_1_006948;Nfu_p_1_006950;Nfu_p_1_006951	-1.55753	0.0215563	-0.142525	0.0282208
Nfu_p_1_006932;Nfu_p_1_006933;Nfu_p_1_006934;Nfu_p_1_006935;Nfu_p_1_006936;Nfu_p_1_006937;Nfu_p_1_006938;Nfu_p_1_006939;Nfu_p_1_006940;Nfu_p_1_006941;Nfu_p_1_006942;Nfu_p_1_006943;Nfu_p_1_006944;Nfu_p_1_006945;Nfu_p_1_006946;Nfu_p_1_006947;Nfu_p_1_006948;Nfu_p_1_006950;Nfu_p_1_006951	-1.55753	0.0215563	-0.142525	0.0282208
Nfu_p_1_006932;Nfu_p_1_006933;Nfu_p_1_006934;Nfu_p_1_006935;Nfu_p_1_006936;Nfu_p_1_006937;Nfu_p_1_006938;Nfu_p_1_006939;Nfu_p_1_006940;Nfu_p_1_006941;Nfu_p_1_006942;Nfu_p_1_006943;Nfu_p_1_006944;Nfu_p_1_006945;Nfu_p_1_006946;Nfu_p_1_006947;Nfu_p_1_006948;Nfu_p_1_006950;Nfu_p_1_006951	-0.76947	0.0103511	-0.142525	0.0282208
Nfu_p_1_006932;Nfu_p_1_006933;Nfu_p_1_006934;Nfu_p_1_006935;Nfu_p_1_006936;Nfu_p_1_006937;Nfu_p_1_006938;Nfu_p_1_006939;Nfu_p_1_006940;Nfu_p_1_006941;Nfu_p_1_006942;Nfu_p_1_006943;Nfu_p_1_006944;Nfu_p_1_006945;Nfu_p_1_006946;Nfu_p_1_006947;Nfu_p_1_006948;Nfu_p_1_006950;Nfu_p_1_006951	-1.55753	0.0215563	-0.142525	0.0282208
Nfu_p_1_006932;Nfu_p_1_006933;Nfu_p_1_006934;Nfu_p_1_006935;Nfu_p_1_006936;Nfu_p_1_006937;Nfu_p_1_006938;Nfu_p_1_006939;Nfu_p_1_006940;Nfu_p_1_006941;Nfu_p_1_006942;Nfu_p_1_006943;Nfu_p_1_006944;Nfu_p_1_006945;Nfu_p_1_006946;Nfu_p_1_006947;Nfu_p_1_006948;Nfu_p_1_006950;Nfu_p_1_006951	-1.55753	0.0215563	-0.142525	0.0282208
Nfu_p_1_006932;Nfu_p_1_006933;Nfu_p_1_006934;Nfu_p_1_006935;Nfu_p_1_006936;Nfu_p_1_006937;Nfu_p_1_006938;Nfu_p_1_006939;Nfu_p_1_006940;Nfu_p_1_006941;Nfu_p_1_006942;Nfu_p_1_006943;Nfu_p_1_006944;Nfu_p_1_006945;Nfu_p_1_006946;Nfu_p_1_006947;Nfu_p_1_006948;Nfu_p_1_006950;Nfu_p_1_006951	-0.846764	0.00940634	-0.142525	0.0282208
Nfu_p_1_006932;Nfu_p_1_006933;Nfu_p_1_006934;Nfu_p_1_006935;Nfu_p_1_006936;Nfu_p_1_006937;Nfu_p_1_006938;Nfu_p_1_006939;Nfu_p_1_006940;Nfu_p_1_006941;Nfu_p_1_006942;Nfu_p_1_006943;Nfu_p_1_006944;Nfu_p_1_006945;Nfu_p_1_006946;Nfu_p_1_006947;Nfu_p_1_006948;Nfu_p_1_006950;Nfu_p_1_006951	-1.55753	0.0215563	-0.142525	0.0282208
Nfu_p_1_006932;Nfu_p_1_006933;Nfu_p_1_006934;Nfu_p_1_006935;Nfu_p_1_006936;Nfu_p_1_006937;Nfu_p_1_006938;Nfu_p_1_006939;Nfu_p_1_006940;Nfu_p_1_006941;Nfu_p_1_006942;Nfu_p_1_006943;Nfu_p_1_006944;Nfu_p_1_006945;Nfu_p_1_006946;Nfu_p_1_006947;Nfu_p_1_006948;Nfu_p_1_006950;Nfu_p_1_006951	-1.2355	0.0473595	-0.142525	0.0282208
Nfu_p_1_006932;Nfu_p_1_006933;Nfu_p_1_006934;Nfu_p_1_006935;Nfu_p_1_006936;Nfu_p_1_006937;Nfu_p_1_006938;Nfu_p_1_006939;Nfu_p_1_006940;Nfu_p_1_006941;Nfu_p_1_006942;Nfu_p_1_006943;Nfu_p_1_006944;Nfu_p_1_006945;Nfu_p_1_006946;Nfu_p_1_006947;Nfu_p_1_006948;Nfu_p_1_006950;Nfu_p_1_006951	-0.846764	0.00940634	-0.142525	0.0282208
Nfu_p_1_006932;Nfu_p_1_006933;Nfu_p_1_006934;Nfu_p_1_006935;Nfu_p_1_006936;Nfu_p_1_006937;Nfu_p_1_006938;Nfu_p_1_006939;Nfu_p_1_006940;Nfu_p_1_006941;Nfu_p_1_006942;Nfu_p_1_006943;Nfu_p_1_006944;Nfu_p_1_006945;Nfu_p_1_006946;Nfu_p_1_006947;Nfu_p_1_006948;Nfu_p_1_006950;Nfu_p_1_006951	-1.2355	0.0473595	-0.142525	0.0282208
Nfu_p_1_006932;Nfu_p_1_006933;Nfu_p_1_006934;Nfu_p_1_006935;Nfu_p_1_006936;Nfu_p_1_006937;Nfu_p_1_006938;Nfu_p_1_006939;Nfu_p_1_006940;Nfu_p_1_006941;Nfu_p_1_006942;Nfu_p_1_006943;Nfu_p_1_006944;Nfu_p_1_006945;Nfu_p_1_006946;Nfu_p_1_006947;Nfu_p_1_006948;Nfu_p_1_006950;Nfu_p_1_006951	-0.76947	0.0103511	-0.142525	0.0282208
Nfu_p_1_006932;Nfu_p_1_006933;Nfu_p_1_006934;Nfu_p_1_006935;Nfu_p_1_006936;Nfu_p_1_006937;Nfu_p_1_006938;Nfu_p_1_006939;Nfu_p_1_006940;Nfu_p_1_006941;Nfu_p_1_006942;Nfu_p_1_006943;Nfu_p_1_006944;Nfu_p_1_006945;Nfu_p_1_006946;Nfu_p_1_006947;Nfu_p_1_006948;Nfu_p_1_006950;Nfu_p_1_006951	-1.36252	0.00401696	-0.142525	0.0282208
Nfu_p_1_006932;Nfu_p_1_006933;Nfu_p_1_006934;Nfu_p_1_006935;Nfu_p_1_006936;Nfu_p_1_006937;Nfu_p_1_006938;Nfu_p_1_006939;Nfu_p_1_006940;Nfu_p_1_006941;Nfu_p_1_006942;Nfu_p_1_006943;Nfu_p_1_006944;Nfu_p_1_006945;Nfu_p_1_006946;Nfu_p_1_006947;Nfu_p_1_006948;Nfu_p_1_006950;Nfu_p_1_006951	-1.55753	0.0215563	-0.142525	0.0282208
Nfu_p_1_006932;Nfu_p_1_006933;Nfu_p_1_006934;Nfu_p_1_006935;Nfu_p_1_006936;Nfu_p_1_006937;Nfu_p_1_006938;Nfu_p_1_006939;Nfu_p_1_006940;Nfu_p_1_006941;Nfu_p_1_006942;Nfu_p_1_006943;Nfu_p_1_006944;Nfu_p_1_006945;Nfu_p_1_006946;Nfu_p_1_006947;Nfu_p_1_006948;Nfu_p_1_006950;Nfu_p_1_006951	-0.76947	0.0103511	-0.142525	0.0282208
Nfu_p_1_006932;Nfu_p_1_006933;Nfu_p_1_006934;Nfu_p_1_006935;Nfu_p_1_006936;Nfu_p_1_006937;Nfu_p_1_006938;Nfu_p_1_006939;Nfu_p_1_006940;Nfu_p_1_006941;Nfu_p_1_006942;Nfu_p_1_006943;Nfu_p_1_006944;Nfu_p_1_006945;Nfu_p_1_006946;Nfu_p_1_006947;Nfu_p_1_006948;Nfu_p_1_006950;Nfu_p_1_006951	-0.76947	0.0103511	-0.142525	0.0282208
Nfu_p_1_006932;Nfu_p_1_006933;Nfu_p_1_006934;Nfu_p_1_006935;Nfu_p_1_006936;Nfu_p_1_006937;Nfu_p_1_006938;Nfu_p_1_006939;Nfu_p_1_006940;Nfu_p_1_006941;Nfu_p_1_006942;Nfu_p_1_006943;Nfu_p_1_006944;Nfu_p_1_006945;Nfu_p_1_006946;Nfu_p_1_006947;Nfu_p_1_006948;Nfu_p_1_006950;Nfu_p_1_006951	-1.55753	0.0215563	-0.142525	0.0282208
Nfu_p_1_006932;Nfu_p_1_006933;Nfu_p_1_006934;Nfu_p_1_006935;Nfu_p_1_006936;Nfu_p_1_006937;Nfu_p_1_006938;Nfu_p_1_006939;Nfu_p_1_006940;Nfu_p_1_006941;Nfu_p_1_006942;Nfu_p_1_006943;Nfu_p_1_006944;Nfu_p_1_006945;Nfu_p_1_006946;Nfu_p_1_006947;Nfu_p_1_006948;Nfu_p_1_006950;Nfu_p_1_006951	-1.2355	0.0473595	-0.142525	0.0282208
Nfu_p_1_006932;Nfu_p_1_006933;Nfu_p_1_006934;Nfu_p_1_006935;Nfu_p_1_006936;Nfu_p_1_006937;Nfu_p_1_006938;Nfu_p_1_006939;Nfu_p_1_006940;Nfu_p_1_006941;Nfu_p_1_006942;Nfu_p_1_006943;Nfu_p_1_006944;Nfu_p_1_006945;Nfu_p_1_006946;Nfu_p_1_006947;Nfu_p_1_006948;Nfu_p_1_006950;Nfu_p_1_006951	-0.76947	0.0103511	-0.142525	0.0282208
Nfu_p_1_006932;Nfu_p_1_006933;Nfu_p_1_006934;Nfu_p_1_006935;Nfu_p_1_006936;Nfu_p_1_006937;Nfu_p_1_006938;Nfu_p_1_006939;Nfu_p_1_006940;Nfu_p_1_006941;Nfu_p_1_006942;Nfu_p_1_006943;Nfu_p_1_006944;Nfu_p_1_006945;Nfu_p_1_006946;Nfu_p_1_006947;Nfu_p_1_006948;Nfu_p_1_006950;Nfu_p_1_006951	-0.76947	0.0103511	-0.142525	0.0282208
Nfu_p_1_006932;Nfu_p_1_006933;Nfu_p_1_006934;Nfu_p_1_006935;Nfu_p_1_006936;Nfu_p_1_006937;Nfu_p_1_006938;Nfu_p_1_006939;Nfu_p_1_006940;Nfu_p_1_006941;Nfu_p_1_006942;Nfu_p_1_006943;Nfu_p_1_006944;Nfu_p_1_006945;Nfu_p_1_006946;Nfu_p_1_006947;Nfu_p_1_006948;Nfu_p_1_006950;Nfu_p_1_006951	-1.36252	0.00401696	-0.142525	0.0282208
Nfu_p_1_006932;Nfu_p_1_006933;Nfu_p_1_006934;Nfu_p_1_006935;Nfu_p_1_006936;Nfu_p_1_006937;Nfu_p_1_006938;Nfu_p_1_006939;Nfu_p_1_006940;Nfu_p_1_006941;Nfu_p_1_006942;Nfu_p_1_006943;Nfu_p_1_006944;Nfu_p_1_006945;Nfu_p_1_006946;Nfu_p_1_006947;Nfu_p_1_006948;Nfu_p_1_006950;Nfu_p_1_006951	-1.2355	0.0473595	-0.142525	0.0282208
Nfu_p_1_006932;Nfu_p_1_006933;Nfu_p_1_006934;Nfu_p_1_006935;Nfu_p_1_006936;Nfu_p_1_006937;Nfu_p_1_006938;Nfu_p_1_006939;Nfu_p_1_006940;Nfu_p_1_006941;Nfu_p_1_006942;Nfu_p_1_006943;Nfu_p_1_006944;Nfu_p_1_006945;Nfu_p_1_006946;Nfu_p_1_006947;Nfu_p_1_006948;Nfu_p_1_006950;Nfu_p_1_006951	-1.2355	0.0473595	-0.142525	0.0282208
Nfu_p_1_006932;Nfu_p_1_006933;Nfu_p_1_006934;Nfu_p_1_006935;Nfu_p_1_006936;Nfu_p_1_006937;Nfu_p_1_006938;Nfu_p_1_006939;Nfu_p_1_006940;Nfu_p_1_006941;Nfu_p_1_006942;Nfu_p_1_006943;Nfu_p_1_006944;Nfu_p_1_006945;Nfu_p_1_006946;Nfu_p_1_006947;Nfu_p_1_006948;Nfu_p_1_006950;Nfu_p_1_006951	-1.36252	0.00401696	-0.142525	0.0282208
Nfu_p_1_006932;Nfu_p_1_006933;Nfu_p_1_006934;Nfu_p_1_006935;Nfu_p_1_006936;Nfu_p_1_006937;Nfu_p_1_006938;Nfu_p_1_006939;Nfu_p_1_006940;Nfu_p_1_006941;Nfu_p_1_006942;Nfu_p_1_006943;Nfu_p_1_006944;Nfu_p_1_006945;Nfu_p_1_006946;Nfu_p_1_006947;Nfu_p_1_006948;Nfu_p_1_006950;Nfu_p_1_006951	-1.55753	0.0215563	-0.142525	0.0282208
Nfu_p_1_006932;Nfu_p_1_006933;Nfu_p_1_006934;Nfu_p_1_006935;Nfu_p_1_006936;Nfu_p_1_006937;Nfu_p_1_006938;Nfu_p_1_006939;Nfu_p_1_006940;Nfu_p_1_006941;Nfu_p_1_006942;Nfu_p_1_006943;Nfu_p_1_006944;Nfu_p_1_006945;Nfu_p_1_006946;Nfu_p_1_006947;Nfu_p_1_006948;Nfu_p_1_006950;Nfu_p_1_006951	-0.846764	0.00940634	-0.142525	0.0282208
Nfu_p_1_006932;Nfu_p_1_006933;Nfu_p_1_006934;Nfu_p_1_006935;Nfu_p_1_006936;Nfu_p_1_006937;Nfu_p_1_006938;Nfu_p_1_006939;Nfu_p_1_006940;Nfu_p_1_006941;Nfu_p_1_006942;Nfu_p_1_006943;Nfu_p_1_006944;Nfu_p_1_006945;Nfu_p_1_006946;Nfu_p_1_006947;Nfu_p_1_006948;Nfu_p_1_006950;Nfu_p_1_006951	-0.76947	0.0103511	-0.142525	0.0282208
Nfu_p_1_006932;Nfu_p_1_006933;Nfu_p_1_006934;Nfu_p_1_006935;Nfu_p_1_006936;Nfu_p_1_006937;Nfu_p_1_006938;Nfu_p_1_006939;Nfu_p_1_006940;Nfu_p_1_006941;Nfu_p_1_006942;Nfu_p_1_006943;Nfu_p_1_006944;Nfu_p_1_006945;Nfu_p_1_006946;Nfu_p_1_006947;Nfu_p_1_006948;Nfu_p_1_006950;Nfu_p_1_006951	-0.846764	0.00940634	-0.142525	0.0282208
Nfu_p_1_006932;Nfu_p_1_006933;Nfu_p_1_006934;Nfu_p_1_006935;Nfu_p_1_006936;Nfu_p_1_006937;Nfu_p_1_006938;Nfu_p_1_006939;Nfu_p_1_006940;Nfu_p_1_006941;Nfu_p_1_006942;Nfu_p_1_006943;Nfu_p_1_006944;Nfu_p_1_006945;Nfu_p_1_006946;Nfu_p_1_006947;Nfu_p_1_006948;Nfu_p_1_006950;Nfu_p_1_006951	-0.846764	0.00940634	-0.142525	0.0282208
Nfu_p_1_006932;Nfu_p_1_006933;Nfu_p_1_006934;Nfu_p_1_006935;Nfu_p_1_006936;Nfu_p_1_006937;Nfu_p_1_006938;Nfu_p_1_006939;Nfu_p_1_006940;Nfu_p_1_006941;Nfu_p_1_006942;Nfu_p_1_006943;Nfu_p_1_006944;Nfu_p_1_006945;Nfu_p_1_006946;Nfu_p_1_006947;Nfu_p_1_006948;Nfu_p_1_006950;Nfu_p_1_006951	-1.2355	0.0473595	-0.142525	0.0282208
Nfu_p_1_006932;Nfu_p_1_006933;Nfu_p_1_006934;Nfu_p_1_006935;Nfu_p_1_006936;Nfu_p_1_006937;Nfu_p_1_006938;Nfu_p_1_006939;Nfu_p_1_006940;Nfu_p_1_006941;Nfu_p_1_006942;Nfu_p_1_006943;Nfu_p_1_006944;Nfu_p_1_006945;Nfu_p_1_006946;Nfu_p_1_006947;Nfu_p_1_006948;Nfu_p_1_006950;Nfu_p_1_006951	-1.2355	0.0473595	-0.142525	0.0282208
Nfu_p_1_006932;Nfu_p_1_006933;Nfu_p_1_006934;Nfu_p_1_006935;Nfu_p_1_006936;Nfu_p_1_006937;Nfu_p_1_006938;Nfu_p_1_006939;Nfu_p_1_006940;Nfu_p_1_006941;Nfu_p_1_006942;Nfu_p_1_006943;Nfu_p_1_006944;Nfu_p_1_006945;Nfu_p_1_006946;Nfu_p_1_006947;Nfu_p_1_006948;Nfu_p_1_006950;Nfu_p_1_006951	-1.2355	0.0473595	-0.142525	0.0282208
Nfu_p_1_006932;Nfu_p_1_006933;Nfu_p_1_006934;Nfu_p_1_006935;Nfu_p_1_006936;Nfu_p_1_006937;Nfu_p_1_006938;Nfu_p_1_006939;Nfu_p_1_006940;Nfu_p_1_006941;Nfu_p_1_006942;Nfu_p_1_006943;Nfu_p_1_006944;Nfu_p_1_006945;Nfu_p_1_006946;Nfu_p_1_006947;Nfu_p_1_006948;Nfu_p_1_006950;Nfu_p_1_006951	-1.2355	0.0473595	-0.142525	0.0282208
Nfu_p_1_006932;Nfu_p_1_006933;Nfu_p_1_006934;Nfu_p_1_006935;Nfu_p_1_006936;Nfu_p_1_006937;Nfu_p_1_006938;Nfu_p_1_006939;Nfu_p_1_006940;Nfu_p_1_006941;Nfu_p_1_006942;Nfu_p_1_006943;Nfu_p_1_006944;Nfu_p_1_006945;Nfu_p_1_006946;Nfu_p_1_006947;Nfu_p_1_006948;Nfu_p_1_006950;Nfu_p_1_006951	-1.2355	0.0473595	-0.142525	0.0282208
Nfu_p_1_006932;Nfu_p_1_006933;Nfu_p_1_006934;Nfu_p_1_006935;Nfu_p_1_006936;Nfu_p_1_006937;Nfu_p_1_006938;Nfu_p_1_006939;Nfu_p_1_006940;Nfu_p_1_006941;Nfu_p_1_006942;Nfu_p_1_006943;Nfu_p_1_006944;Nfu_p_1_006945;Nfu_p_1_006946;Nfu_p_1_006947;Nfu_p_1_006948;Nfu_p_1_006950;Nfu_p_1_006951	-0.846764	0.00940634	-0.142525	0.0282208
Nfu_p_1_006932;Nfu_p_1_006933;Nfu_p_1_006934;Nfu_p_1_006935;Nfu_p_1_006936;Nfu_p_1_006937;Nfu_p_1_006938;Nfu_p_1_006939;Nfu_p_1_006940;Nfu_p_1_006941;Nfu_p_1_006942;Nfu_p_1_006943;Nfu_p_1_006944;Nfu_p_1_006945;Nfu_p_1_006946;Nfu_p_1_006947;Nfu_p_1_006948;Nfu_p_1_006950;Nfu_p_1_006951	-1.2355	0.0473595	-0.142525	0.0282208
Nfu_p_1_006932;Nfu_p_1_006933;Nfu_p_1_006934;Nfu_p_1_006935;Nfu_p_1_006936;Nfu_p_1_006937;Nfu_p_1_006938;Nfu_p_1_006939;Nfu_p_1_006940;Nfu_p_1_006941;Nfu_p_1_006942;Nfu_p_1_006943;Nfu_p_1_006944;Nfu_p_1_006945;Nfu_p_1_006946;Nfu_p_1_006947;Nfu_p_1_006948;Nfu_p_1_006950;Nfu_p_1_006951	-1.2355	0.0473595	-0.142525	0.0282208
Nfu_p_1_006932;Nfu_p_1_006933;Nfu_p_1_006934;Nfu_p_1_006935;Nfu_p_1_006936;Nfu_p_1_006937;Nfu_p_1_006938;Nfu_p_1_006939;Nfu_p_1_006940;Nfu_p_1_006941;Nfu_p_1_006942;Nfu_p_1_006943;Nfu_p_1_006944;Nfu_p_1_006945;Nfu_p_1_006946;Nfu_p_1_006947;Nfu_p_1_006948;Nfu_p_1_006950;Nfu_p_1_006951	-0.76947	0.0103511	-0.142525	0.0282208
Nfu_p_1_006932;Nfu_p_1_006933;Nfu_p_1_006934;Nfu_p_1_006935;Nfu_p_1_006936;Nfu_p_1_006937;Nfu_p_1_006938;Nfu_p_1_006939;Nfu_p_1_006940;Nfu_p_1_006941;Nfu_p_1_006942;Nfu_p_1_006943;Nfu_p_1_006944;Nfu_p_1_006945;Nfu_p_1_006946;Nfu_p_1_006947;Nfu_p_1_006948;Nfu_p_1_006950;Nfu_p_1_006951	-0.846764	0.00940634	-0.142525	0.0282208
Nfu_p_1_006932;Nfu_p_1_006933;Nfu_p_1_006934;Nfu_p_1_006935;Nfu_p_1_006936;Nfu_p_1_006937;Nfu_p_1_006938;Nfu_p_1_006939;Nfu_p_1_006940;Nfu_p_1_006941;Nfu_p_1_006942;Nfu_p_1_006943;Nfu_p_1_006944;Nfu_p_1_006945;Nfu_p_1_006946;Nfu_p_1_006947;Nfu_p_1_006948;Nfu_p_1_006950;Nfu_p_1_006951	-0.846764	0.00940634	-0.142525	0.0282208
Nfu_p_1_006932;Nfu_p_1_006933;Nfu_p_1_006934;Nfu_p_1_006935;Nfu_p_1_006936;Nfu_p_1_006937;Nfu_p_1_006938;Nfu_p_1_006939;Nfu_p_1_006940;Nfu_p_1_006941;Nfu_p_1_006942;Nfu_p_1_006943;Nfu_p_1_006944;Nfu_p_1_006945;Nfu_p_1_006946;Nfu_p_1_006947;Nfu_p_1_006948;Nfu_p_1_006950;Nfu_p_1_006951	-1.55753	0.0215563	-0.142525	0.0282208
Nfu_p_1_006932;Nfu_p_1_006933;Nfu_p_1_006934;Nfu_p_1_006935;Nfu_p_1_006936;Nfu_p_1_006937;Nfu_p_1_006938;Nfu_p_1_006939;Nfu_p_1_006940;Nfu_p_1_006941;Nfu_p_1_006942;Nfu_p_1_006943;Nfu_p_1_006944;Nfu_p_1_006945;Nfu_p_1_006946;Nfu_p_1_006947;Nfu_p_1_006948;Nfu_p_1_006950;Nfu_p_1_006951	-1.2355	0.0473595	-0.142525	0.0282208
Nfu_p_1_006932;Nfu_p_1_006933;Nfu_p_1_006934;Nfu_p_1_006935;Nfu_p_1_006936;Nfu_p_1_006937;Nfu_p_1_006938;Nfu_p_1_006939;Nfu_p_1_006940;Nfu_p_1_006941;Nfu_p_1_006942;Nfu_p_1_006943;Nfu_p_1_006944;Nfu_p_1_006945;Nfu_p_1_006946;Nfu_p_1_006947;Nfu_p_1_006948;Nfu_p_1_006950;Nfu_p_1_006951	-1.36252	0.00401696	-0.142525	0.0282208
Nfu_p_1_006932;Nfu_p_1_006933;Nfu_p_1_006934;Nfu_p_1_006935;Nfu_p_1_006936;Nfu_p_1_006937;Nfu_p_1_006938;Nfu_p_1_006939;Nfu_p_1_006940;Nfu_p_1_006941;Nfu_p_1_006942;Nfu_p_1_006943;Nfu_p_1_006944;Nfu_p_1_006945;Nfu_p_1_006946;Nfu_p_1_006947;Nfu_p_1_006948;Nfu_p_1_006950;Nfu_p_1_006951	-0.76947	0.0103511	-0.142525	0.0282208
Nfu_p_1_006932;Nfu_p_1_006933;Nfu_p_1_006934;Nfu_p_1_006935;Nfu_p_1_006936;Nfu_p_1_006937;Nfu_p_1_006938;Nfu_p_1_006939;Nfu_p_1_006940;Nfu_p_1_006941;Nfu_p_1_006942;Nfu_p_1_006943;Nfu_p_1_006944;Nfu_p_1_006945;Nfu_p_1_006946;Nfu_p_1_006947;Nfu_p_1_006948;Nfu_p_1_006950;Nfu_p_1_006951	-0.76947	0.0103511	-0.142525	0.0282208
Nfu_p_1_006932;Nfu_p_1_006933;Nfu_p_1_006934;Nfu_p_1_006935;Nfu_p_1_006936;Nfu_p_1_006937;Nfu_p_1_006938;Nfu_p_1_006939;Nfu_p_1_006940;Nfu_p_1_006941;Nfu_p_1_006942;Nfu_p_1_006943;Nfu_p_1_006944;Nfu_p_1_006945;Nfu_p_1_006946;Nfu_p_1_006947;Nfu_p_1_006948;Nfu_p_1_006950;Nfu_p_1_006951	-0.846764	0.00940634	-0.142525	0.0282208
Nfu_p_1_006932;Nfu_p_1_006933;Nfu_p_1_006934;Nfu_p_1_006935;Nfu_p_1_006936;Nfu_p_1_006937;Nfu_p_1_006938;Nfu_p_1_006939;Nfu_p_1_006940;Nfu_p_1_006941;Nfu_p_1_006942;Nfu_p_1_006943;Nfu_p_1_006944;Nfu_p_1_006945;Nfu_p_1_006946;Nfu_p_1_006947;Nfu_p_1_006948;Nfu_p_1_006950;Nfu_p_1_006951	-1.2355	0.0473595	-0.142525	0.0282208
Nfu_p_1_006932;Nfu_p_1_006933;Nfu_p_1_006934;Nfu_p_1_006935;Nfu_p_1_006936;Nfu_p_1_006937;Nfu_p_1_006938;Nfu_p_1_006939;Nfu_p_1_006940;Nfu_p_1_006941;Nfu_p_1_006942;Nfu_p_1_006943;Nfu_p_1_006944;Nfu_p_1_006945;Nfu_p_1_006946;Nfu_p_1_006947;Nfu_p_1_006948;Nfu_p_1_006950;Nfu_p_1_006951	-0.846764	0.00940634	-0.142525	0.0282208
Nfu_p_1_006932;Nfu_p_1_006933;Nfu_p_1_006934;Nfu_p_1_006935;Nfu_p_1_006936;Nfu_p_1_006937;Nfu_p_1_006938;Nfu_p_1_006939;Nfu_p_1_006940;Nfu_p_1_006941;Nfu_p_1_006942;Nfu_p_1_006943;Nfu_p_1_006944;Nfu_p_1_006945;Nfu_p_1_006946;Nfu_p_1_006947;Nfu_p_1_006948;Nfu_p_1_006950;Nfu_p_1_006951	-0.846764	0.00940634	-0.142525	0.0282208
Nfu_p_1_006932;Nfu_p_1_006933;Nfu_p_1_006934;Nfu_p_1_006935;Nfu_p_1_006936;Nfu_p_1_006937;Nfu_p_1_006938;Nfu_p_1_006939;Nfu_p_1_006940;Nfu_p_1_006941;Nfu_p_1_006942;Nfu_p_1_006943;Nfu_p_1_006944;Nfu_p_1_006945;Nfu_p_1_006946;Nfu_p_1_006947;Nfu_p_1_006948;Nfu_p_1_006950;Nfu_p_1_006951	-1.55753	0.0215563	-0.142525	0.0282208
Nfu_p_1_006932;Nfu_p_1_006933;Nfu_p_1_006934;Nfu_p_1_006935;Nfu_p_1_006936;Nfu_p_1_006937;Nfu_p_1_006938;Nfu_p_1_006939;Nfu_p_1_006940;Nfu_p_1_006941;Nfu_p_1_006942;Nfu_p_1_006943;Nfu_p_1_006944;Nfu_p_1_006945;Nfu_p_1_006946;Nfu_p_1_006947;Nfu_p_1_006948;Nfu_p_1_006950;Nfu_p_1_006951	-0.846764	0.00940634	-0.142525	0.0282208
Nfu_p_1_006932;Nfu_p_1_006933;Nfu_p_1_006934;Nfu_p_1_006935;Nfu_p_1_006936;Nfu_p_1_006937;Nfu_p_1_006938;Nfu_p_1_006939;Nfu_p_1_006940;Nfu_p_1_006941;Nfu_p_1_006942;Nfu_p_1_006943;Nfu_p_1_006944;Nfu_p_1_006945;Nfu_p_1_006946;Nfu_p_1_006947;Nfu_p_1_006948;Nfu_p_1_006950;Nfu_p_1_006951	-0.76947	0.0103511	-0.142525	0.0282208
Nfu_p_1_006932;Nfu_p_1_006933;Nfu_p_1_006934;Nfu_p_1_006935;Nfu_p_1_006936;Nfu_p_1_006937;Nfu_p_1_006938;Nfu_p_1_006939;Nfu_p_1_006940;Nfu_p_1_006941;Nfu_p_1_006942;Nfu_p_1_006943;Nfu_p_1_006944;Nfu_p_1_006945;Nfu_p_1_006946;Nfu_p_1_006947;Nfu_p_1_006948;Nfu_p_1_006950;Nfu_p_1_006951	-1.55753	0.0215563	-0.142525	0.0282208
Nfu_p_1_006932;Nfu_p_1_006933;Nfu_p_1_006934;Nfu_p_1_006935;Nfu_p_1_006936;Nfu_p_1_006937;Nfu_p_1_006938;Nfu_p_1_006939;Nfu_p_1_006940;Nfu_p_1_006941;Nfu_p_1_006942;Nfu_p_1_006943;Nfu_p_1_006944;Nfu_p_1_006945;Nfu_p_1_006946;Nfu_p_1_006947;Nfu_p_1_006948;Nfu_p_1_006950;Nfu_p_1_006951	-1.55753	0.0215563	-0.142525	0.0282208
Nfu_p_1_006932;Nfu_p_1_006933;Nfu_p_1_006934;Nfu_p_1_006935;Nfu_p_1_006936;Nfu_p_1_006937;Nfu_p_1_006938;Nfu_p_1_006939;Nfu_p_1_006940;Nfu_p_1_006941;Nfu_p_1_006942;Nfu_p_1_006943;Nfu_p_1_006944;Nfu_p_1_006945;Nfu_p_1_006946;Nfu_p_1_006947;Nfu_p_1_006948;Nfu_p_1_006950;Nfu_p_1_006951	-1.55753	0.0215563	-0.142525	0.0282208
Nfu_p_1_006932;Nfu_p_1_006933;Nfu_p_1_006934;Nfu_p_1_006935;Nfu_p_1_006936;Nfu_p_1_006937;Nfu_p_1_006938;Nfu_p_1_006939;Nfu_p_1_006940;Nfu_p_1_006941;Nfu_p_1_006942;Nfu_p_1_006943;Nfu_p_1_006944;Nfu_p_1_006945;Nfu_p_1_006946;Nfu_p_1_006947;Nfu_p_1_006948;Nfu_p_1_006950;Nfu_p_1_006951	-1.36252	0.00401696	-0.142525	0.0282208
Nfu_p_1_006932;Nfu_p_1_006933;Nfu_p_1_006934;Nfu_p_1_006935;Nfu_p_1_006936;Nfu_p_1_006937;Nfu_p_1_006938;Nfu_p_1_006939;Nfu_p_1_006940;Nfu_p_1_006941;Nfu_p_1_006942;Nfu_p_1_006943;Nfu_p_1_006944;Nfu_p_1_006945;Nfu_p_1_006946;Nfu_p_1_006947;Nfu_p_1_006948;Nfu_p_1_006950;Nfu_p_1_006951	-1.55753	0.0215563	-0.142525	0.0282208
Nfu_p_1_006932;Nfu_p_1_006933;Nfu_p_1_006934;Nfu_p_1_006935;Nfu_p_1_006936;Nfu_p_1_006937;Nfu_p_1_006938;Nfu_p_1_006939;Nfu_p_1_006940;Nfu_p_1_006941;Nfu_p_1_006942;Nfu_p_1_006943;Nfu_p_1_006944;Nfu_p_1_006945;Nfu_p_1_006946;Nfu_p_1_006947;Nfu_p_1_006948;Nfu_p_1_006950;Nfu_p_1_006951	-0.846764	0.00940634	-0.142525	0.0282208
Nfu_p_1_006932;Nfu_p_1_006933;Nfu_p_1_006934;Nfu_p_1_006935;Nfu_p_1_006936;Nfu_p_1_006937;Nfu_p_1_006938;Nfu_p_1_006939;Nfu_p_1_006940;Nfu_p_1_006941;Nfu_p_1_006942;Nfu_p_1_006943;Nfu_p_1_006944;Nfu_p_1_006945;Nfu_p_1_006946;Nfu_p_1_006947;Nfu_p_1_006948;Nfu_p_1_006950;Nfu_p_1_006951	-1.36252	0.00401696	-0.142525	0.0282208
Nfu_p_1_006932;Nfu_p_1_006933;Nfu_p_1_006934;Nfu_p_1_006935;Nfu_p_1_006936;Nfu_p_1_006937;Nfu_p_1_006938;Nfu_p_1_006939;Nfu_p_1_006940;Nfu_p_1_006941;Nfu_p_1_006942;Nfu_p_1_006943;Nfu_p_1_006944;Nfu_p_1_006945;Nfu_p_1_006946;Nfu_p_1_006947;Nfu_p_1_006948;Nfu_p_1_006950;Nfu_p_1_006951	-0.846764	0.00940634	-0.142525	0.0282208
Nfu_p_1_006932;Nfu_p_1_006933;Nfu_p_1_006934;Nfu_p_1_006935;Nfu_p_1_006936;Nfu_p_1_006937;Nfu_p_1_006938;Nfu_p_1_006939;Nfu_p_1_006940;Nfu_p_1_006941;Nfu_p_1_006942;Nfu_p_1_006943;Nfu_p_1_006944;Nfu_p_1_006945;Nfu_p_1_006946;Nfu_p_1_006947;Nfu_p_1_006948;Nfu_p_1_006950;Nfu_p_1_006951	-0.76947	0.0103511	-0.142525	0.0282208
Nfu_p_1_006932;Nfu_p_1_006933;Nfu_p_1_006934;Nfu_p_1_006935;Nfu_p_1_006936;Nfu_p_1_006937;Nfu_p_1_006938;Nfu_p_1_006939;Nfu_p_1_006940;Nfu_p_1_006941;Nfu_p_1_006942;Nfu_p_1_006943;Nfu_p_1_006944;Nfu_p_1_006945;Nfu_p_1_006946;Nfu_p_1_006947;Nfu_p_1_006948;Nfu_p_1_006950;Nfu_p_1_006951	-0.846764	0.00940634	-0.142525	0.0282208
Nfu_p_1_006932;Nfu_p_1_006933;Nfu_p_1_006934;Nfu_p_1_006935;Nfu_p_1_006936;Nfu_p_1_006937;Nfu_p_1_006938;Nfu_p_1_006939;Nfu_p_1_006940;Nfu_p_1_006941;Nfu_p_1_006942;Nfu_p_1_006943;Nfu_p_1_006944;Nfu_p_1_006945;Nfu_p_1_006946;Nfu_p_1_006947;Nfu_p_1_006948;Nfu_p_1_006950;Nfu_p_1_006951	-1.2355	0.0473595	-0.142525	0.0282208
Nfu_p_1_006932;Nfu_p_1_006933;Nfu_p_1_006934;Nfu_p_1_006935;Nfu_p_1_006936;Nfu_p_1_006937;Nfu_p_1_006938;Nfu_p_1_006939;Nfu_p_1_006940;Nfu_p_1_006941;Nfu_p_1_006942;Nfu_p_1_006943;Nfu_p_1_006944;Nfu_p_1_006945;Nfu_p_1_006946;Nfu_p_1_006947;Nfu_p_1_006948;Nfu_p_1_006950;Nfu_p_1_006951	-0.846764	0.00940634	-0.142525	0.0282208
Nfu_p_1_006932;Nfu_p_1_006933;Nfu_p_1_006934;Nfu_p_1_006935;Nfu_p_1_006936;Nfu_p_1_006937;Nfu_p_1_006938;Nfu_p_1_006939;Nfu_p_1_006940;Nfu_p_1_006941;Nfu_p_1_006942;Nfu_p_1_006943;Nfu_p_1_006944;Nfu_p_1_006945;Nfu_p_1_006946;Nfu_p_1_006947;Nfu_p_1_006948;Nfu_p_1_006950;Nfu_p_1_006951	-0.76947	0.0103511	-0.142525	0.0282208
Nfu_p_1_006932;Nfu_p_1_006933;Nfu_p_1_006934;Nfu_p_1_006935;Nfu_p_1_006936;Nfu_p_1_006937;Nfu_p_1_006938;Nfu_p_1_006939;Nfu_p_1_006940;Nfu_p_1_006941;Nfu_p_1_006942;Nfu_p_1_006943;Nfu_p_1_006944;Nfu_p_1_006945;Nfu_p_1_006946;Nfu_p_1_006947;Nfu_p_1_006948;Nfu_p_1_006950;Nfu_p_1_006951	-1.36252	0.00401696	-0.142525	0.0282208
Nfu_p_1_006932;Nfu_p_1_006933;Nfu_p_1_006934;Nfu_p_1_006935;Nfu_p_1_006936;Nfu_p_1_006937;Nfu_p_1_006938;Nfu_p_1_006939;Nfu_p_1_006940;Nfu_p_1_006941;Nfu_p_1_006942;Nfu_p_1_006943;Nfu_p_1_006944;Nfu_p_1_006945;Nfu_p_1_006946;Nfu_p_1_006947;Nfu_p_1_006948;Nfu_p_1_006950;Nfu_p_1_006951	-0.846764	0.00940634	-0.142525	0.0282208
Nfu_p_1_006932;Nfu_p_1_006933;Nfu_p_1_006934;Nfu_p_1_006935;Nfu_p_1_006936;Nfu_p_1_006937;Nfu_p_1_006938;Nfu_p_1_006939;Nfu_p_1_006940;Nfu_p_1_006941;Nfu_p_1_006942;Nfu_p_1_006943;Nfu_p_1_006944;Nfu_p_1_006945;Nfu_p_1_006946;Nfu_p_1_006947;Nfu_p_1_006948;Nfu_p_1_006950;Nfu_p_1_006951	-1.36252	0.00401696	-0.142525	0.0282208
Nfu_p_1_006932;Nfu_p_1_006933;Nfu_p_1_006934;Nfu_p_1_006935;Nfu_p_1_006936;Nfu_p_1_006937;Nfu_p_1_006938;Nfu_p_1_006939;Nfu_p_1_006940;Nfu_p_1_006941;Nfu_p_1_006942;Nfu_p_1_006943;Nfu_p_1_006944;Nfu_p_1_006945;Nfu_p_1_006946;Nfu_p_1_006947;Nfu_p_1_006948;Nfu_p_1_006950;Nfu_p_1_006951	-1.2355	0.0473595	-0.142525	0.0282208
Nfu_p_1_006932;Nfu_p_1_006933;Nfu_p_1_006934;Nfu_p_1_006935;Nfu_p_1_006936;Nfu_p_1_006937;Nfu_p_1_006938;Nfu_p_1_006939;Nfu_p_1_006940;Nfu_p_1_006941;Nfu_p_1_006942;Nfu_p_1_006943;Nfu_p_1_006944;Nfu_p_1_006945;Nfu_p_1_006946;Nfu_p_1_006947;Nfu_p_1_006948;Nfu_p_1_006950;Nfu_p_1_006951	-1.2355	0.0473595	-0.142525	0.0282208
Nfu_p_1_006932;Nfu_p_1_006933;Nfu_p_1_006934;Nfu_p_1_006935;Nfu_p_1_006936;Nfu_p_1_006937;Nfu_p_1_006938;Nfu_p_1_006939;Nfu_p_1_006940;Nfu_p_1_006941;Nfu_p_1_006942;Nfu_p_1_006943;Nfu_p_1_006944;Nfu_p_1_006945;Nfu_p_1_006946;Nfu_p_1_006947;Nfu_p_1_006948;Nfu_p_1_006950;Nfu_p_1_006951	-1.2355	0.0473595	-0.142525	0.0282208
Nfu_p_1_006932;Nfu_p_1_006933;Nfu_p_1_006934;Nfu_p_1_006935;Nfu_p_1_006936;Nfu_p_1_006937;Nfu_p_1_006938;Nfu_p_1_006939;Nfu_p_1_006940;Nfu_p_1_006941;Nfu_p_1_006942;Nfu_p_1_006943;Nfu_p_1_006944;Nfu_p_1_006945;Nfu_p_1_006946;Nfu_p_1_006947;Nfu_p_1_006948;Nfu_p_1_006950;Nfu_p_1_006951	-0.76947	0.0103511	-0.142525	0.0282208
Nfu_p_1_006932;Nfu_p_1_006933;Nfu_p_1_006934;Nfu_p_1_006935;Nfu_p_1_006936;Nfu_p_1_006937;Nfu_p_1_006938;Nfu_p_1_006939;Nfu_p_1_006940;Nfu_p_1_006941;Nfu_p_1_006942;Nfu_p_1_006943;Nfu_p_1_006944;Nfu_p_1_006945;Nfu_p_1_006946;Nfu_p_1_006947;Nfu_p_1_006948;Nfu_p_1_006950;Nfu_p_1_006951	-0.76947	0.0103511	-0.142525	0.0282208
Nfu_p_1_006932;Nfu_p_1_006933;Nfu_p_1_006934;Nfu_p_1_006935;Nfu_p_1_006936;Nfu_p_1_006937;Nfu_p_1_006938;Nfu_p_1_006939;Nfu_p_1_006940;Nfu_p_1_006941;Nfu_p_1_006942;Nfu_p_1_006943;Nfu_p_1_006944;Nfu_p_1_006945;Nfu_p_1_006946;Nfu_p_1_006947;Nfu_p_1_006948;Nfu_p_1_006950;Nfu_p_1_006951	-0.76947	0.0103511	-0.142525	0.0282208
Nfu_p_1_006932;Nfu_p_1_006933;Nfu_p_1_006934;Nfu_p_1_006935;Nfu_p_1_006936;Nfu_p_1_006937;Nfu_p_1_006938;Nfu_p_1_006939;Nfu_p_1_006940;Nfu_p_1_006941;Nfu_p_1_006942;Nfu_p_1_006943;Nfu_p_1_006944;Nfu_p_1_006945;Nfu_p_1_006946;Nfu_p_1_006947;Nfu_p_1_006948;Nfu_p_1_006950;Nfu_p_1_006951	-0.76947	0.0103511	-0.142525	0.0282208
Nfu_p_1_006932;Nfu_p_1_006933;Nfu_p_1_006934;Nfu_p_1_006935;Nfu_p_1_006936;Nfu_p_1_006937;Nfu_p_1_006938;Nfu_p_1_006939;Nfu_p_1_006940;Nfu_p_1_006941;Nfu_p_1_006942;Nfu_p_1_006943;Nfu_p_1_006944;Nfu_p_1_006945;Nfu_p_1_006946;Nfu_p_1_006947;Nfu_p_1_006948;Nfu_p_1_006950;Nfu_p_1_006951	-1.55753	0.0215563	-0.142525	0.0282208
Nfu_p_1_006932;Nfu_p_1_006933;Nfu_p_1_006934;Nfu_p_1_006935;Nfu_p_1_006936;Nfu_p_1_006937;Nfu_p_1_006938;Nfu_p_1_006939;Nfu_p_1_006940;Nfu_p_1_006941;Nfu_p_1_006942;Nfu_p_1_006943;Nfu_p_1_006944;Nfu_p_1_006945;Nfu_p_1_006946;Nfu_p_1_006947;Nfu_p_1_006948;Nfu_p_1_006950;Nfu_p_1_006951	-1.36252	0.00401696	-0.142525	0.0282208
Nfu_p_1_006932;Nfu_p_1_006933;Nfu_p_1_006934;Nfu_p_1_006935;Nfu_p_1_006936;Nfu_p_1_006937;Nfu_p_1_006938;Nfu_p_1_006939;Nfu_p_1_006940;Nfu_p_1_006941;Nfu_p_1_006942;Nfu_p_1_006943;Nfu_p_1_006944;Nfu_p_1_006945;Nfu_p_1_006946;Nfu_p_1_006947;Nfu_p_1_006948;Nfu_p_1_006950;Nfu_p_1_006951	-1.36252	0.00401696	-0.142525	0.0282208
Nfu_p_1_006932;Nfu_p_1_006933;Nfu_p_1_006934;Nfu_p_1_006935;Nfu_p_1_006936;Nfu_p_1_006937;Nfu_p_1_006938;Nfu_p_1_006939;Nfu_p_1_006940;Nfu_p_1_006941;Nfu_p_1_006942;Nfu_p_1_006943;Nfu_p_1_006944;Nfu_p_1_006945;Nfu_p_1_006946;Nfu_p_1_006947;Nfu_p_1_006948;Nfu_p_1_006950;Nfu_p_1_006951	-1.36252	0.00401696	-0.142525	0.0282208
Nfu_p_1_006932;Nfu_p_1_006933;Nfu_p_1_006934;Nfu_p_1_006935;Nfu_p_1_006936;Nfu_p_1_006937;Nfu_p_1_006938;Nfu_p_1_006939;Nfu_p_1_006940;Nfu_p_1_006941;Nfu_p_1_006942;Nfu_p_1_006943;Nfu_p_1_006944;Nfu_p_1_006945;Nfu_p_1_006946;Nfu_p_1_006947;Nfu_p_1_006948;Nfu_p_1_006950;Nfu_p_1_006951	-0.846764	0.00940634	-0.142525	0.0282208
Nfu_p_1_006932;Nfu_p_1_006933;Nfu_p_1_006934;Nfu_p_1_006935;Nfu_p_1_006936;Nfu_p_1_006937;Nfu_p_1_006938;Nfu_p_1_006939;Nfu_p_1_006940;Nfu_p_1_006941;Nfu_p_1_006942;Nfu_p_1_006943;Nfu_p_1_006944;Nfu_p_1_006945;Nfu_p_1_006946;Nfu_p_1_006947;Nfu_p_1_006948;Nfu_p_1_006950;Nfu_p_1_006951	-1.55753	0.0215563	-0.142525	0.0282208
Nfu_p_1_006932;Nfu_p_1_006933;Nfu_p_1_006934;Nfu_p_1_006935;Nfu_p_1_006936;Nfu_p_1_006937;Nfu_p_1_006938;Nfu_p_1_006939;Nfu_p_1_006940;Nfu_p_1_006941;Nfu_p_1_006942;Nfu_p_1_006943;Nfu_p_1_006944;Nfu_p_1_006945;Nfu_p_1_006946;Nfu_p_1_006947;Nfu_p_1_006948;Nfu_p_1_006950;Nfu_p_1_006951	-1.55753	0.0215563	-0.142525	0.0282208
Nfu_p_1_006932;Nfu_p_1_006933;Nfu_p_1_006934;Nfu_p_1_006935;Nfu_p_1_006936;Nfu_p_1_006937;Nfu_p_1_006938;Nfu_p_1_006939;Nfu_p_1_006940;Nfu_p_1_006941;Nfu_p_1_006942;Nfu_p_1_006943;Nfu_p_1_006944;Nfu_p_1_006945;Nfu_p_1_006946;Nfu_p_1_006947;Nfu_p_1_006948;Nfu_p_1_006950;Nfu_p_1_006951	-0.76947	0.0103511	-0.142525	0.0282208
Nfu_p_1_006932;Nfu_p_1_006933;Nfu_p_1_006934;Nfu_p_1_006935;Nfu_p_1_006936;Nfu_p_1_006937;Nfu_p_1_006938;Nfu_p_1_006939;Nfu_p_1_006940;Nfu_p_1_006941;Nfu_p_1_006942;Nfu_p_1_006943;Nfu_p_1_006944;Nfu_p_1_006945;Nfu_p_1_006946;Nfu_p_1_006947;Nfu_p_1_006948;Nfu_p_1_006950;Nfu_p_1_006951	-1.36252	0.00401696	-0.142525	0.0282208
Nfu_p_1_006932;Nfu_p_1_006933;Nfu_p_1_006934;Nfu_p_1_006935;Nfu_p_1_006936;Nfu_p_1_006937;Nfu_p_1_006938;Nfu_p_1_006939;Nfu_p_1_006940;Nfu_p_1_006941;Nfu_p_1_006942;Nfu_p_1_006943;Nfu_p_1_006944;Nfu_p_1_006945;Nfu_p_1_006946;Nfu_p_1_006947;Nfu_p_1_006948;Nfu_p_1_006950;Nfu_p_1_006951	-1.55753	0.0215563	-0.142525	0.0282208
Nfu_p_1_006932;Nfu_p_1_006933;Nfu_p_1_006934;Nfu_p_1_006935;Nfu_p_1_006936;Nfu_p_1_006937;Nfu_p_1_006938;Nfu_p_1_006939;Nfu_p_1_006940;Nfu_p_1_006941;Nfu_p_1_006942;Nfu_p_1_006943;Nfu_p_1_006944;Nfu_p_1_006945;Nfu_p_1_006946;Nfu_p_1_006947;Nfu_p_1_006948;Nfu_p_1_006950;Nfu_p_1_006951	-1.36252	0.00401696	-0.142525	0.0282208
Nfu_p_1_006932;Nfu_p_1_006933;Nfu_p_1_006934;Nfu_p_1_006935;Nfu_p_1_006936;Nfu_p_1_006937;Nfu_p_1_006938;Nfu_p_1_006939;Nfu_p_1_006940;Nfu_p_1_006941;Nfu_p_1_006942;Nfu_p_1_006943;Nfu_p_1_006944;Nfu_p_1_006945;Nfu_p_1_006946;Nfu_p_1_006947;Nfu_p_1_006948;Nfu_p_1_006950;Nfu_p_1_006951	-1.36252	0.00401696	-0.142525	0.0282208
Nfu_p_1_006932;Nfu_p_1_006933;Nfu_p_1_006934;Nfu_p_1_006935;Nfu_p_1_006936;Nfu_p_1_006937;Nfu_p_1_006938;Nfu_p_1_006939;Nfu_p_1_006940;Nfu_p_1_006941;Nfu_p_1_006942;Nfu_p_1_006943;Nfu_p_1_006944;Nfu_p_1_006945;Nfu_p_1_006946;Nfu_p_1_006947;Nfu_p_1_006948;Nfu_p_1_006950;Nfu_p_1_006951	-1.55753	0.0215563	-0.142525	0.0282208
Nfu_p_1_006932;Nfu_p_1_006933;Nfu_p_1_006934;Nfu_p_1_006935;Nfu_p_1_006936;Nfu_p_1_006937;Nfu_p_1_006938;Nfu_p_1_006939;Nfu_p_1_006940;Nfu_p_1_006941;Nfu_p_1_006942;Nfu_p_1_006943;Nfu_p_1_006944;Nfu_p_1_006945;Nfu_p_1_006946;Nfu_p_1_006947;Nfu_p_1_006948;Nfu_p_1_006950;Nfu_p_1_006951	-1.36252	0.00401696	-0.142525	0.0282208
Nfu_p_1_006932;Nfu_p_1_006933;Nfu_p_1_006934;Nfu_p_1_006935;Nfu_p_1_006936;Nfu_p_1_006937;Nfu_p_1_006938;Nfu_p_1_006939;Nfu_p_1_006940;Nfu_p_1_006941;Nfu_p_1_006942;Nfu_p_1_006943;Nfu_p_1_006944;Nfu_p_1_006945;Nfu_p_1_006946;Nfu_p_1_006947;Nfu_p_1_006948;Nfu_p_1_006950;Nfu_p_1_006951	-1.36252	0.00401696	-0.142525	0.0282208
Nfu_p_1_006932;Nfu_p_1_006933;Nfu_p_1_006934;Nfu_p_1_006935;Nfu_p_1_006936;Nfu_p_1_006937;Nfu_p_1_006938;Nfu_p_1_006939;Nfu_p_1_006940;Nfu_p_1_006941;Nfu_p_1_006942;Nfu_p_1_006943;Nfu_p_1_006944;Nfu_p_1_006945;Nfu_p_1_006946;Nfu_p_1_006947;Nfu_p_1_006948;Nfu_p_1_006950;Nfu_p_1_006951	-1.2355	0.0473595	-0.142525	0.0282208
Nfu_p_1_006932;Nfu_p_1_006933;Nfu_p_1_006934;Nfu_p_1_006935;Nfu_p_1_006936;Nfu_p_1_006937;Nfu_p_1_006938;Nfu_p_1_006939;Nfu_p_1_006940;Nfu_p_1_006941;Nfu_p_1_006942;Nfu_p_1_006943;Nfu_p_1_006944;Nfu_p_1_006945;Nfu_p_1_006946;Nfu_p_1_006947;Nfu_p_1_006948;Nfu_p_1_006950;Nfu_p_1_006951	-1.36252	0.00401696	-0.142525	0.0282208
Nfu_p_1_006932;Nfu_p_1_006933;Nfu_p_1_006934;Nfu_p_1_006935;Nfu_p_1_006936;Nfu_p_1_006937;Nfu_p_1_006938;Nfu_p_1_006939;Nfu_p_1_006940;Nfu_p_1_006941;Nfu_p_1_006942;Nfu_p_1_006943;Nfu_p_1_006944;Nfu_p_1_006945;Nfu_p_1_006946;Nfu_p_1_006947;Nfu_p_1_006948;Nfu_p_1_006950;Nfu_p_1_006951	-0.846764	0.00940634	-0.142525	0.0282208
Nfu_p_1_006932;Nfu_p_1_006933;Nfu_p_1_006934;Nfu_p_1_006935;Nfu_p_1_006936;Nfu_p_1_006937;Nfu_p_1_006938;Nfu_p_1_006939;Nfu_p_1_006940;Nfu_p_1_006941;Nfu_p_1_006942;Nfu_p_1_006943;Nfu_p_1_006944;Nfu_p_1_006945;Nfu_p_1_006946;Nfu_p_1_006947;Nfu_p_1_006948;Nfu_p_1_006950;Nfu_p_1_006951	-0.76947	0.0103511	-0.142525	0.0282208
Nfu_p_1_006932;Nfu_p_1_006933;Nfu_p_1_006934;Nfu_p_1_006935;Nfu_p_1_006936;Nfu_p_1_006937;Nfu_p_1_006938;Nfu_p_1_006939;Nfu_p_1_006940;Nfu_p_1_006941;Nfu_p_1_006942;Nfu_p_1_006943;Nfu_p_1_006944;Nfu_p_1_006945;Nfu_p_1_006946;Nfu_p_1_006947;Nfu_p_1_006948;Nfu_p_1_006950;Nfu_p_1_006951	-1.36252	0.00401696	-0.142525	0.0282208
Nfu_p_1_006932;Nfu_p_1_006933;Nfu_p_1_006934;Nfu_p_1_006935;Nfu_p_1_006936;Nfu_p_1_006937;Nfu_p_1_006938;Nfu_p_1_006939;Nfu_p_1_006940;Nfu_p_1_006941;Nfu_p_1_006942;Nfu_p_1_006943;Nfu_p_1_006944;Nfu_p_1_006945;Nfu_p_1_006946;Nfu_p_1_006947;Nfu_p_1_006948;Nfu_p_1_006950;Nfu_p_1_006951	-1.36252	0.00401696	-0.142525	0.0282208
Nfu_p_1_007070	-0.915415	0.0285185	0.288617	0.0012668
Nfu_p_1_007070	-0.464192	0.118402	0.288617	0.0012668
Nfu_p_1_007096;Nfu_p_1_007097;Nfu_p_1_007098;Nfu_p_1_007099;Nfu_p_1_007100;Nfu_p_1_007101	-1.41267	0.0892827	-0.587528	0.00146795
Nfu_p_1_007096;Nfu_p_1_007097;Nfu_p_1_007098;Nfu_p_1_007099;Nfu_p_1_007100;Nfu_p_1_007101	-1.41267	0.0892827	-0.587528	0.00146795
Nfu_p_1_007096;Nfu_p_1_007097;Nfu_p_1_007098;Nfu_p_1_007099;Nfu_p_1_007100;Nfu_p_1_007101	-1.41267	0.0892827	-0.587528	0.00146795
Nfu_p_1_007096;Nfu_p_1_007097;Nfu_p_1_007098;Nfu_p_1_007099;Nfu_p_1_007100;Nfu_p_1_007101	-1.41267	0.0892827	-0.587528	0.00146795
Nfu_p_1_007096;Nfu_p_1_007097;Nfu_p_1_007098;Nfu_p_1_007099;Nfu_p_1_007100;Nfu_p_1_007101	-1.41267	0.0892827	-0.587528	0.00146795
Nfu_p_1_007096;Nfu_p_1_007097;Nfu_p_1_007098;Nfu_p_1_007099;Nfu_p_1_007100;Nfu_p_1_007101	-1.41267	0.0892827	-0.587528	0.00146795
Nfu_p_1_007140	-0.817598	0.279241	0.0549534	0.0885305
Nfu_p_1_007140	1.56804	0.0173473	0.0549534	0.0885305
Nfu_p_1_007184	-1.78897	0.0243916	0.129844	0.0108052
Nfu_p_1_007271	-0.973851	0.0110274	-0.112954	0.00193818
Nfu_p_1_007271	-0.0945311	0.228245	-0.112954	0.00193818
Nfu_p_1_007271	0.474727	0.052203	-0.112954	0.00193818
Nfu_p_1_007283;Nfu_p_1_007284;Nfu_p_1_007285;Nfu_p_1_007286;Nfu_p_1_007287;Nfu_p_1_007288;Nfu_p_1_007289;Nfu_p_1_007290;Nfu_p_1_007291;Nfu_p_1_007292;Nfu_p_1_007293;Nfu_p_1_007294;Nfu_p_1_007295;Nfu_p_1_007296;Nfu_p_1_007297;Nfu_p_1_007298;Nfu_p_1_007299;Nfu_p_1_007300;Nfu_p_1_007301;Nfu_p_1_007302	2.3055	0.00295101	0.182033	0.010665
Nfu_p_1_007283;Nfu_p_1_007284;Nfu_p_1_007285;Nfu_p_1_007286;Nfu_p_1_007287;Nfu_p_1_007288;Nfu_p_1_007289;Nfu_p_1_007290;Nfu_p_1_007291;Nfu_p_1_007292;Nfu_p_1_007293;Nfu_p_1_007294;Nfu_p_1_007295;Nfu_p_1_007296;Nfu_p_1_007297;Nfu_p_1_007298;Nfu_p_1_007299;Nfu_p_1_007300;Nfu_p_1_007301;Nfu_p_1_007302	2.3055	0.00295101	0.182033	0.010665
Nfu_p_1_007283;Nfu_p_1_007284;Nfu_p_1_007285;Nfu_p_1_007286;Nfu_p_1_007287;Nfu_p_1_007288;Nfu_p_1_007289;Nfu_p_1_007290;Nfu_p_1_007291;Nfu_p_1_007292;Nfu_p_1_007293;Nfu_p_1_007294;Nfu_p_1_007295;Nfu_p_1_007296;Nfu_p_1_007297;Nfu_p_1_007298;Nfu_p_1_007299;Nfu_p_1_007300;Nfu_p_1_007301;Nfu_p_1_007302	2.3055	0.00295101	0.182033	0.010665
Nfu_p_1_007283;Nfu_p_1_007284;Nfu_p_1_007285;Nfu_p_1_007286;Nfu_p_1_007287;Nfu_p_1_007288;Nfu_p_1_007289;Nfu_p_1_007290;Nfu_p_1_007291;Nfu_p_1_007292;Nfu_p_1_007293;Nfu_p_1_007294;Nfu_p_1_007295;Nfu_p_1_007296;Nfu_p_1_007297;Nfu_p_1_007298;Nfu_p_1_007299;Nfu_p_1_007300;Nfu_p_1_007301;Nfu_p_1_007302	2.3055	0.00295101	0.182033	0.010665
Nfu_p_1_007283;Nfu_p_1_007284;Nfu_p_1_007285;Nfu_p_1_007286;Nfu_p_1_007287;Nfu_p_1_007288;Nfu_p_1_007289;Nfu_p_1_007290;Nfu_p_1_007291;Nfu_p_1_007292;Nfu_p_1_007293;Nfu_p_1_007294;Nfu_p_1_007295;Nfu_p_1_007296;Nfu_p_1_007297;Nfu_p_1_007298;Nfu_p_1_007299;Nfu_p_1_007300;Nfu_p_1_007301;Nfu_p_1_007302	2.3055	0.00295101	0.182033	0.010665
Nfu_p_1_007283;Nfu_p_1_007284;Nfu_p_1_007285;Nfu_p_1_007286;Nfu_p_1_007287;Nfu_p_1_007288;Nfu_p_1_007289;Nfu_p_1_007290;Nfu_p_1_007291;Nfu_p_1_007292;Nfu_p_1_007293;Nfu_p_1_007294;Nfu_p_1_007295;Nfu_p_1_007296;Nfu_p_1_007297;Nfu_p_1_007298;Nfu_p_1_007299;Nfu_p_1_007300;Nfu_p_1_007301;Nfu_p_1_007302	2.3055	0.00295101	0.182033	0.010665
Nfu_p_1_007283;Nfu_p_1_007284;Nfu_p_1_007285;Nfu_p_1_007286;Nfu_p_1_007287;Nfu_p_1_007288;Nfu_p_1_007289;Nfu_p_1_007290;Nfu_p_1_007291;Nfu_p_1_007292;Nfu_p_1_007293;Nfu_p_1_007294;Nfu_p_1_007295;Nfu_p_1_007296;Nfu_p_1_007297;Nfu_p_1_007298;Nfu_p_1_007299;Nfu_p_1_007300;Nfu_p_1_007301;Nfu_p_1_007302	2.3055	0.00295101	0.182033	0.010665
Nfu_p_1_007283;Nfu_p_1_007284;Nfu_p_1_007285;Nfu_p_1_007286;Nfu_p_1_007287;Nfu_p_1_007288;Nfu_p_1_007289;Nfu_p_1_007290;Nfu_p_1_007291;Nfu_p_1_007292;Nfu_p_1_007293;Nfu_p_1_007294;Nfu_p_1_007295;Nfu_p_1_007296;Nfu_p_1_007297;Nfu_p_1_007298;Nfu_p_1_007299;Nfu_p_1_007300;Nfu_p_1_007301;Nfu_p_1_007302	2.3055	0.00295101	0.182033	0.010665
Nfu_p_1_007283;Nfu_p_1_007284;Nfu_p_1_007285;Nfu_p_1_007286;Nfu_p_1_007287;Nfu_p_1_007288;Nfu_p_1_007289;Nfu_p_1_007290;Nfu_p_1_007291;Nfu_p_1_007292;Nfu_p_1_007293;Nfu_p_1_007294;Nfu_p_1_007295;Nfu_p_1_007296;Nfu_p_1_007297;Nfu_p_1_007298;Nfu_p_1_007299;Nfu_p_1_007300;Nfu_p_1_007301;Nfu_p_1_007302	2.3055	0.00295101	0.182033	0.010665
Nfu_p_1_007283;Nfu_p_1_007284;Nfu_p_1_007285;Nfu_p_1_007286;Nfu_p_1_007287;Nfu_p_1_007288;Nfu_p_1_007289;Nfu_p_1_007290;Nfu_p_1_007291;Nfu_p_1_007292;Nfu_p_1_007293;Nfu_p_1_007294;Nfu_p_1_007295;Nfu_p_1_007296;Nfu_p_1_007297;Nfu_p_1_007298;Nfu_p_1_007299;Nfu_p_1_007300;Nfu_p_1_007301;Nfu_p_1_007302	2.3055	0.00295101	0.182033	0.010665
Nfu_p_1_007283;Nfu_p_1_007284;Nfu_p_1_007285;Nfu_p_1_007286;Nfu_p_1_007287;Nfu_p_1_007288;Nfu_p_1_007289;Nfu_p_1_007290;Nfu_p_1_007291;Nfu_p_1_007292;Nfu_p_1_007293;Nfu_p_1_007294;Nfu_p_1_007295;Nfu_p_1_007296;Nfu_p_1_007297;Nfu_p_1_007298;Nfu_p_1_007299;Nfu_p_1_007300;Nfu_p_1_007301;Nfu_p_1_007302	2.3055	0.00295101	0.182033	0.010665
Nfu_p_1_007283;Nfu_p_1_007284;Nfu_p_1_007285;Nfu_p_1_007286;Nfu_p_1_007287;Nfu_p_1_007288;Nfu_p_1_007289;Nfu_p_1_007290;Nfu_p_1_007291;Nfu_p_1_007292;Nfu_p_1_007293;Nfu_p_1_007294;Nfu_p_1_007295;Nfu_p_1_007296;Nfu_p_1_007297;Nfu_p_1_007298;Nfu_p_1_007299;Nfu_p_1_007300;Nfu_p_1_007301;Nfu_p_1_007302	2.3055	0.00295101	0.182033	0.010665
Nfu_p_1_007283;Nfu_p_1_007284;Nfu_p_1_007285;Nfu_p_1_007286;Nfu_p_1_007287;Nfu_p_1_007288;Nfu_p_1_007289;Nfu_p_1_007290;Nfu_p_1_007291;Nfu_p_1_007292;Nfu_p_1_007293;Nfu_p_1_007294;Nfu_p_1_007295;Nfu_p_1_007296;Nfu_p_1_007297;Nfu_p_1_007298;Nfu_p_1_007299;Nfu_p_1_007300;Nfu_p_1_007301;Nfu_p_1_007302	2.3055	0.00295101	0.182033	0.010665
Nfu_p_1_007283;Nfu_p_1_007284;Nfu_p_1_007285;Nfu_p_1_007286;Nfu_p_1_007287;Nfu_p_1_007288;Nfu_p_1_007289;Nfu_p_1_007290;Nfu_p_1_007291;Nfu_p_1_007292;Nfu_p_1_007293;Nfu_p_1_007294;Nfu_p_1_007295;Nfu_p_1_007296;Nfu_p_1_007297;Nfu_p_1_007298;Nfu_p_1_007299;Nfu_p_1_007300;Nfu_p_1_007301;Nfu_p_1_007302	2.3055	0.00295101	0.182033	0.010665
Nfu_p_1_007283;Nfu_p_1_007284;Nfu_p_1_007285;Nfu_p_1_007286;Nfu_p_1_007287;Nfu_p_1_007288;Nfu_p_1_007289;Nfu_p_1_007290;Nfu_p_1_007291;Nfu_p_1_007292;Nfu_p_1_007293;Nfu_p_1_007294;Nfu_p_1_007295;Nfu_p_1_007296;Nfu_p_1_007297;Nfu_p_1_007298;Nfu_p_1_007299;Nfu_p_1_007300;Nfu_p_1_007301;Nfu_p_1_007302	2.3055	0.00295101	0.182033	0.010665
Nfu_p_1_007283;Nfu_p_1_007284;Nfu_p_1_007285;Nfu_p_1_007286;Nfu_p_1_007287;Nfu_p_1_007288;Nfu_p_1_007289;Nfu_p_1_007290;Nfu_p_1_007291;Nfu_p_1_007292;Nfu_p_1_007293;Nfu_p_1_007294;Nfu_p_1_007295;Nfu_p_1_007296;Nfu_p_1_007297;Nfu_p_1_007298;Nfu_p_1_007299;Nfu_p_1_007300;Nfu_p_1_007301;Nfu_p_1_007302	2.3055	0.00295101	0.182033	0.010665
Nfu_p_1_007283;Nfu_p_1_007284;Nfu_p_1_007285;Nfu_p_1_007286;Nfu_p_1_007287;Nfu_p_1_007288;Nfu_p_1_007289;Nfu_p_1_007290;Nfu_p_1_007291;Nfu_p_1_007292;Nfu_p_1_007293;Nfu_p_1_007294;Nfu_p_1_007295;Nfu_p_1_007296;Nfu_p_1_007297;Nfu_p_1_007298;Nfu_p_1_007299;Nfu_p_1_007300;Nfu_p_1_007301;Nfu_p_1_007302	2.3055	0.00295101	0.182033	0.010665
Nfu_p_1_007283;Nfu_p_1_007284;Nfu_p_1_007285;Nfu_p_1_007286;Nfu_p_1_007287;Nfu_p_1_007288;Nfu_p_1_007289;Nfu_p_1_007290;Nfu_p_1_007291;Nfu_p_1_007292;Nfu_p_1_007293;Nfu_p_1_007294;Nfu_p_1_007295;Nfu_p_1_007296;Nfu_p_1_007297;Nfu_p_1_007298;Nfu_p_1_007299;Nfu_p_1_007300;Nfu_p_1_007301;Nfu_p_1_007302	2.3055	0.00295101	0.182033	0.010665
Nfu_p_1_007283;Nfu_p_1_007284;Nfu_p_1_007285;Nfu_p_1_007286;Nfu_p_1_007287;Nfu_p_1_007288;Nfu_p_1_007289;Nfu_p_1_007290;Nfu_p_1_007291;Nfu_p_1_007292;Nfu_p_1_007293;Nfu_p_1_007294;Nfu_p_1_007295;Nfu_p_1_007296;Nfu_p_1_007297;Nfu_p_1_007298;Nfu_p_1_007299;Nfu_p_1_007300;Nfu_p_1_007301;Nfu_p_1_007302	2.3055	0.00295101	0.182033	0.010665
Nfu_p_1_007283;Nfu_p_1_007284;Nfu_p_1_007285;Nfu_p_1_007286;Nfu_p_1_007287;Nfu_p_1_007288;Nfu_p_1_007289;Nfu_p_1_007290;Nfu_p_1_007291;Nfu_p_1_007292;Nfu_p_1_007293;Nfu_p_1_007294;Nfu_p_1_007295;Nfu_p_1_007296;Nfu_p_1_007297;Nfu_p_1_007298;Nfu_p_1_007299;Nfu_p_1_007300;Nfu_p_1_007301;Nfu_p_1_007302	2.3055	0.00295101	0.182033	0.010665
Nfu_p_1_007304;Nfu_p_1_007305	0.0623633	0.0411784	-0.237653	0.0138543
Nfu_p_1_007304;Nfu_p_1_007305	0.0623633	0.0411784	-0.237653	0.0138543
Nfu_p_1_007304;Nfu_p_1_007305	-1.7293	0.00544783	-0.237653	0.0138543
Nfu_p_1_007304;Nfu_p_1_007305	0.0310142	0.226571	-0.237653	0.0138543
Nfu_p_1_007304;Nfu_p_1_007305	-3.17612	0.0339979	-0.237653	0.0138543
Nfu_p_1_007304;Nfu_p_1_007305	-3.17612	0.0339979	-0.237653	0.0138543
Nfu_p_1_007304;Nfu_p_1_007305	-1.7293	0.00544783	-0.237653	0.0138543
Nfu_p_1_007304;Nfu_p_1_007305	0.0310142	0.226571	-0.237653	0.0138543
Nfu_p_1_007412	4.06137	0.00548847	0.195662	4.1619e-05
Nfu_p_1_007412	1.70686	0.00880113	0.195662	4.1619e-05
Nfu_p_1_007456;Nfu_p_1_007457	1.00865	0.117871	0.107497	0.00624458
Nfu_p_1_007456;Nfu_p_1_007457	1.00865	0.117871	0.107497	0.00624458
Nfu_p_1_007461	-2.46623	0.0053618	-0.296793	0.00162167
Nfu_p_1_007489	0.136068	0.397711	-0.0973587	0.0142976
Nfu_p_1_007548;Nfu_p_1_007549	-0.641898	0.0344141	-0.243833	0.00708527
Nfu_p_1_007548;Nfu_p_1_007549	-0.641898	0.0344141	-0.243833	0.00708527
Nfu_p_1_007556;Nfu_p_1_007557	-0.207336	0.234636	0.318012	0.00109414
Nfu_p_1_007556;Nfu_p_1_007557	-0.207336	0.234636	0.318012	0.00109414
Nfu_p_1_007558	-0.500924	0.110662	-0.0743614	0.00769423
Nfu_p_1_007681;Nfu_p_1_007682	-0.854177	0.1202	-0.307911	1.38318e-05
Nfu_p_1_007681;Nfu_p_1_007682	-0.854177	0.1202	-0.307911	1.38318e-05
Nfu_p_1_007684	0.173785	0.181839	0.116061	0.00428345
Nfu_p_1_007684	-0.292455	0.157765	0.116061	0.00428345
Nfu_p_1_007859;Nfu_p_1_007860;Nfu_p_1_007861;Nfu_p_1_007862	0.50706	0.030721	-0.319856	0.00266934
Nfu_p_1_007859;Nfu_p_1_007860;Nfu_p_1_007861;Nfu_p_1_007862	0.50706	0.030721	-0.319856	0.00266934
Nfu_p_1_007859;Nfu_p_1_007860;Nfu_p_1_007861;Nfu_p_1_007862	0.50706	0.030721	-0.319856	0.00266934
Nfu_p_1_007859;Nfu_p_1_007860;Nfu_p_1_007861;Nfu_p_1_007862	0.50706	0.030721	-0.319856	0.00266934
Nfu_p_1_007866	-1.94261	0.0262708	-1.08835	7.39653e-09
Nfu_p_1_007909;Nfu_p_1_007911	0.672086	0.273607	0.460532	0.000341991
Nfu_p_1_007909;Nfu_p_1_007911	0.420946	0.09783	0.460532	0.000341991
Nfu_p_1_007909;Nfu_p_1_007911	0.420946	0.09783	0.460532	0.000341991
Nfu_p_1_007909;Nfu_p_1_007911	0.672086	0.273607	0.460532	0.000341991
Nfu_p_1_007939	-0.549187	0.0484074	-0.542793	0.00137963
Nfu_p_1_008017	-0.216	0.383785	-0.738712	2.27163e-05
Nfu_p_1_008031	-0.60147	0.195167	-0.319004	0.00508112
Nfu_p_1_008061;Nfu_p_1_008062	-0.984079	0.0148509	-0.452442	0.00187087
Nfu_p_1_008061;Nfu_p_1_008062	-0.984079	0.0148509	-0.452442	0.00187087
Nfu_p_1_008088	-1.06573	0.137508	0.193713	0.00229321
Nfu_p_1_008210	-0.892891	0.0158797	-0.800854	1.96978e-08
Nfu_p_1_008220;Nfu_p_1_008221	-2.33388	0.00743623	-2.83148	0.00222272
Nfu_p_1_008220;Nfu_p_1_008221	-2.33388	0.00743623	-2.83148	0.00222272
Nfu_p_1_008230;Nfu_p_1_008231;Nfu_p_1_008232	0.437372	0.016957	0.317408	0.00072154
Nfu_p_1_008230;Nfu_p_1_008231;Nfu_p_1_008232	0.437372	0.016957	0.317408	0.00072154
Nfu_p_1_008230;Nfu_p_1_008231;Nfu_p_1_008232	0.437372	0.016957	0.317408	0.00072154
Nfu_p_1_008241	-0.832162	0.106074	-0.0332209	0.138001
Nfu_p_1_008267	0.314629	0.196099	-0.169929	0.000678932
Nfu_p_1_008347	-0.680865	0.0612922	-0.351015	0.0084343
Nfu_p_1_008352	-0.483609	0.018688	-0.0985798	0.00096549
Nfu_p_1_008432	-0.374886	0.27039	-0.0205489	0.15931
Nfu_p_1_008432	-2.0323	0.0127782	-0.0205489	0.15931
Nfu_p_1_008516	1.50709	0.132572	0.139308	0.00816077
Nfu_p_1_008516	0.00242093	0.402743	0.139308	0.00816077
Nfu_p_1_008516	-0.324834	0.0185853	0.139308	0.00816077
Nfu_p_1_008537	-2.88264	0.00295101	-0.831854	1.34e-08
Nfu_p_1_008537	-2.34964	0.00544783	-0.831854	1.34e-08
Nfu_p_1_008537	-3.45012	0.0160078	-0.831854	1.34e-08
Nfu_p_1_008537	-1.86715	0.0107817	-0.831854	1.34e-08
Nfu_p_1_008570	2.25021	0.0362501	0.643773	0.00025208
Nfu_p_1_008570	0.488408	0.0118964	0.643773	0.00025208
Nfu_p_1_008570	0.496654	0.0298178	0.643773	0.00025208
Nfu_p_1_008591;Nfu_p_1_008592	-0.7012	0.0345811	0.496349	0.000295468
Nfu_p_1_008591;Nfu_p_1_008592	-0.7012	0.0345811	0.496349	0.000295468
Nfu_p_1_008725	-0.779543	0.0284991	0.0980583	0.0182891
Nfu_p_1_008725	-0.949832	0.043473	0.0980583	0.0182891
Nfu_p_1_008728;Nfu_p_1_008729	-0.271916	0.176888	0.165498	0.00549916
Nfu_p_1_008728;Nfu_p_1_008729	-0.271916	0.176888	0.165498	0.00549916
Nfu_p_1_008763	-2.06229	0.00295101	-0.50733	7.11048e-08
Nfu_p_1_008763	-1.94654	0.0420041	-0.50733	7.11048e-08
Nfu_p_1_008763	-2.44176	0.017028	-0.50733	7.11048e-08
Nfu_p_1_008763	-2.32187	0.0305644	-0.50733	7.11048e-08
Nfu_p_1_008763	-1.64684	0.00787029	-0.50733	7.11048e-08
Nfu_p_1_008777	-1.12334	0.00470032	-0.691033	9.56348e-05
Nfu_p_1_008777	-0.0450158	0.065338	-0.691033	9.56348e-05
Nfu_p_1_008777	-0.989729	0.0517089	-0.691033	9.56348e-05
Nfu_p_1_008833	-2.01471	0.0170481	0.424887	0.000163992
Nfu_p_1_008833	1.08497	0.0287509	0.424887	0.000163992
Nfu_p_1_008833	1.78669	0.0364581	0.424887	0.000163992
Nfu_p_1_008833	3.62022	0.00295101	0.424887	0.000163992
Nfu_p_1_008939	-1.2178	0.04339	-0.281328	5.14106e-05
Nfu_p_1_008957	-0.161813	0.031199	0.160886	0.0221585
Nfu_p_1_008957	0.214564	0.397676	0.160886	0.0221585
Nfu_p_1_008963	1.93628	0.0395515	-0.0660583	0.148373
Nfu_p_1_008968	0.402368	0.0261384	0.261584	3.08025e-05
Nfu_p_1_008968	-0.012495	0.186902	0.261584	3.08025e-05
Nfu_p_1_008968	-1.47015	0.0186846	0.261584	3.08025e-05
Nfu_p_1_008985	-1.15247	0.027557	0.0958302	0.0626808
Nfu_p_1_008985	0.0842933	0.226989	0.0958302	0.0626808
Nfu_p_1_008985	-1.16129	0.0140883	0.0958302	0.0626808
Nfu_p_1_008985	0.00586505	0.40728	0.0958302	0.0626808
Nfu_p_1_008985	-0.121594	0.168396	0.0958302	0.0626808
Nfu_p_1_008985	-0.0578535	0.186563	0.0958302	0.0626808
Nfu_p_1_008986	1.94132	0.0232137	-0.0580745	0.0026019
Nfu_p_1_009038	-1.25361	0.0620415	-0.266233	0.00117266
Nfu_p_1_009130	-0.391487	0.325092	0.0663538	0.0421282
Nfu_p_1_009130	-1.13276	0.0614851	0.0663538	0.0421282
Nfu_p_1_009394	1.01696	0.0266466	-0.354646	0.00234514
Nfu_p_1_009435	0.418678	0.0527798	0.27183	0.00263527
Nfu_p_1_009435	0.00686263	0.273742	0.27183	0.00263527
Nfu_p_1_009435	-0.425283	0.0363214	0.27183	0.00263527
Nfu_p_1_009435	-1.79725	0.00826595	0.27183	0.00263527
Nfu_p_1_009435	-0.660717	0.0555693	0.27183	0.00263527
Nfu_p_1_009435	-0.652318	0.0170681	0.27183	0.00263527
Nfu_p_1_009513	-0.637774	0.145343	0.434991	4.58047e-05
Nfu_p_1_009519	-1.2637	0.0121078	0.512917	0.000463535
Nfu_p_1_009519	-2.76627	0.034387	0.512917	0.000463535
Nfu_p_1_009519	-2.11259	0.0623453	0.512917	0.000463535
Nfu_p_1_009599	2.3811	0.0018906	1.43598	1.56383e-05
Nfu_p_1_009622	-0.636317	0.143103	0.192	0.0170118
Nfu_p_1_009627	-0.459912	0.278128	-0.925324	0.00372677
Nfu_p_1_009627	-0.165365	0.31296	-0.925324	0.00372677
Nfu_p_1_009627	-0.193865	0.342126	-0.925324	0.00372677
Nfu_p_1_009747	-1.60859	0.0237994	-0.491907	0.000238405
Nfu_p_1_009748;Nfu_p_1_009749;Nfu_p_1_009750	-1.17402	0.0813091	-0.706114	2.01459e-07
Nfu_p_1_009748;Nfu_p_1_009749;Nfu_p_1_009750	-1.17402	0.0813091	-0.706114	2.01459e-07
Nfu_p_1_009748;Nfu_p_1_009749;Nfu_p_1_009750	-1.17402	0.0813091	-0.706114	2.01459e-07
Nfu_p_1_009752	-2.52302	0.00072114	-0.839585	1.44714e-07
Nfu_p_1_009774;Nfu_p_1_009775;Nfu_p_1_009776;Nfu_p_1_009777;Nfu_p_1_009778;Nfu_p_1_009779;Nfu_p_1_009780;Nfu_p_1_009781;Nfu_p_1_009782;Nfu_p_1_009783;Nfu_p_1_009784;Nfu_p_1_009785;Nfu_p_1_009786;Nfu_p_1_009787;Nfu_p_1_009788;Nfu_p_1_009789;Nfu_p_1_009790;Nfu_p_1_009791	-2.3984	0.00116328	-1.21059	0.000182221
Nfu_p_1_009774;Nfu_p_1_009775;Nfu_p_1_009776;Nfu_p_1_009777;Nfu_p_1_009778;Nfu_p_1_009779;Nfu_p_1_009780;Nfu_p_1_009781;Nfu_p_1_009782;Nfu_p_1_009783;Nfu_p_1_009784;Nfu_p_1_009785;Nfu_p_1_009786;Nfu_p_1_009787;Nfu_p_1_009788;Nfu_p_1_009789;Nfu_p_1_009790;Nfu_p_1_009791	-0.392024	0.0423799	-1.21059	0.000182221
Nfu_p_1_009774;Nfu_p_1_009775;Nfu_p_1_009776;Nfu_p_1_009777;Nfu_p_1_009778;Nfu_p_1_009779;Nfu_p_1_009780;Nfu_p_1_009781;Nfu_p_1_009782;Nfu_p_1_009783;Nfu_p_1_009784;Nfu_p_1_009785;Nfu_p_1_009786;Nfu_p_1_009787;Nfu_p_1_009788;Nfu_p_1_009789;Nfu_p_1_009790;Nfu_p_1_009791	-0.940042	0.0443034	-1.21059	0.000182221
Nfu_p_1_009774;Nfu_p_1_009775;Nfu_p_1_009776;Nfu_p_1_009777;Nfu_p_1_009778;Nfu_p_1_009779;Nfu_p_1_009780;Nfu_p_1_009781;Nfu_p_1_009782;Nfu_p_1_009783;Nfu_p_1_009784;Nfu_p_1_009785;Nfu_p_1_009786;Nfu_p_1_009787;Nfu_p_1_009788;Nfu_p_1_009789;Nfu_p_1_009790;Nfu_p_1_009791	-0.940042	0.0443034	-1.21059	0.000182221
Nfu_p_1_009774;Nfu_p_1_009775;Nfu_p_1_009776;Nfu_p_1_009777;Nfu_p_1_009778;Nfu_p_1_009779;Nfu_p_1_009780;Nfu_p_1_009781;Nfu_p_1_009782;Nfu_p_1_009783;Nfu_p_1_009784;Nfu_p_1_009785;Nfu_p_1_009786;Nfu_p_1_009787;Nfu_p_1_009788;Nfu_p_1_009789;Nfu_p_1_009790;Nfu_p_1_009791	-1.64699	0.0816583	-1.21059	0.000182221
Nfu_p_1_009774;Nfu_p_1_009775;Nfu_p_1_009776;Nfu_p_1_009777;Nfu_p_1_009778;Nfu_p_1_009779;Nfu_p_1_009780;Nfu_p_1_009781;Nfu_p_1_009782;Nfu_p_1_009783;Nfu_p_1_009784;Nfu_p_1_009785;Nfu_p_1_009786;Nfu_p_1_009787;Nfu_p_1_009788;Nfu_p_1_009789;Nfu_p_1_009790;Nfu_p_1_009791	-3.16498	0.0426704	-1.21059	0.000182221
Nfu_p_1_009774;Nfu_p_1_009775;Nfu_p_1_009776;Nfu_p_1_009777;Nfu_p_1_009778;Nfu_p_1_009779;Nfu_p_1_009780;Nfu_p_1_009781;Nfu_p_1_009782;Nfu_p_1_009783;Nfu_p_1_009784;Nfu_p_1_009785;Nfu_p_1_009786;Nfu_p_1_009787;Nfu_p_1_009788;Nfu_p_1_009789;Nfu_p_1_009790;Nfu_p_1_009791	-2.3984	0.00116328	-1.21059	0.000182221
Nfu_p_1_009774;Nfu_p_1_009775;Nfu_p_1_009776;Nfu_p_1_009777;Nfu_p_1_009778;Nfu_p_1_009779;Nfu_p_1_009780;Nfu_p_1_009781;Nfu_p_1_009782;Nfu_p_1_009783;Nfu_p_1_009784;Nfu_p_1_009785;Nfu_p_1_009786;Nfu_p_1_009787;Nfu_p_1_009788;Nfu_p_1_009789;Nfu_p_1_009790;Nfu_p_1_009791	-2.3984	0.00116328	-1.21059	0.000182221
Nfu_p_1_009774;Nfu_p_1_009775;Nfu_p_1_009776;Nfu_p_1_009777;Nfu_p_1_009778;Nfu_p_1_009779;Nfu_p_1_009780;Nfu_p_1_009781;Nfu_p_1_009782;Nfu_p_1_009783;Nfu_p_1_009784;Nfu_p_1_009785;Nfu_p_1_009786;Nfu_p_1_009787;Nfu_p_1_009788;Nfu_p_1_009789;Nfu_p_1_009790;Nfu_p_1_009791	-2.3984	0.00116328	-1.21059	0.000182221
Nfu_p_1_009774;Nfu_p_1_009775;Nfu_p_1_009776;Nfu_p_1_009777;Nfu_p_1_009778;Nfu_p_1_009779;Nfu_p_1_009780;Nfu_p_1_009781;Nfu_p_1_009782;Nfu_p_1_009783;Nfu_p_1_009784;Nfu_p_1_009785;Nfu_p_1_009786;Nfu_p_1_009787;Nfu_p_1_009788;Nfu_p_1_009789;Nfu_p_1_009790;Nfu_p_1_009791	-2.31583	0.00670007	-1.21059	0.000182221
Nfu_p_1_009774;Nfu_p_1_009775;Nfu_p_1_009776;Nfu_p_1_009777;Nfu_p_1_009778;Nfu_p_1_009779;Nfu_p_1_009780;Nfu_p_1_009781;Nfu_p_1_009782;Nfu_p_1_009783;Nfu_p_1_009784;Nfu_p_1_009785;Nfu_p_1_009786;Nfu_p_1_009787;Nfu_p_1_009788;Nfu_p_1_009789;Nfu_p_1_009790;Nfu_p_1_009791	-0.940042	0.0443034	-1.21059	0.000182221
Nfu_p_1_009774;Nfu_p_1_009775;Nfu_p_1_009776;Nfu_p_1_009777;Nfu_p_1_009778;Nfu_p_1_009779;Nfu_p_1_009780;Nfu_p_1_009781;Nfu_p_1_009782;Nfu_p_1_009783;Nfu_p_1_009784;Nfu_p_1_009785;Nfu_p_1_009786;Nfu_p_1_009787;Nfu_p_1_009788;Nfu_p_1_009789;Nfu_p_1_009790;Nfu_p_1_009791	-0.915536	0.00578586	-1.21059	0.000182221
Nfu_p_1_009774;Nfu_p_1_009775;Nfu_p_1_009776;Nfu_p_1_009777;Nfu_p_1_009778;Nfu_p_1_009779;Nfu_p_1_009780;Nfu_p_1_009781;Nfu_p_1_009782;Nfu_p_1_009783;Nfu_p_1_009784;Nfu_p_1_009785;Nfu_p_1_009786;Nfu_p_1_009787;Nfu_p_1_009788;Nfu_p_1_009789;Nfu_p_1_009790;Nfu_p_1_009791	-0.915536	0.00578586	-1.21059	0.000182221
Nfu_p_1_009774;Nfu_p_1_009775;Nfu_p_1_009776;Nfu_p_1_009777;Nfu_p_1_009778;Nfu_p_1_009779;Nfu_p_1_009780;Nfu_p_1_009781;Nfu_p_1_009782;Nfu_p_1_009783;Nfu_p_1_009784;Nfu_p_1_009785;Nfu_p_1_009786;Nfu_p_1_009787;Nfu_p_1_009788;Nfu_p_1_009789;Nfu_p_1_009790;Nfu_p_1_009791	-0.915536	0.00578586	-1.21059	0.000182221
Nfu_p_1_009774;Nfu_p_1_009775;Nfu_p_1_009776;Nfu_p_1_009777;Nfu_p_1_009778;Nfu_p_1_009779;Nfu_p_1_009780;Nfu_p_1_009781;Nfu_p_1_009782;Nfu_p_1_009783;Nfu_p_1_009784;Nfu_p_1_009785;Nfu_p_1_009786;Nfu_p_1_009787;Nfu_p_1_009788;Nfu_p_1_009789;Nfu_p_1_009790;Nfu_p_1_009791	-2.3984	0.00116328	-1.21059	0.000182221
Nfu_p_1_009774;Nfu_p_1_009775;Nfu_p_1_009776;Nfu_p_1_009777;Nfu_p_1_009778;Nfu_p_1_009779;Nfu_p_1_009780;Nfu_p_1_009781;Nfu_p_1_009782;Nfu_p_1_009783;Nfu_p_1_009784;Nfu_p_1_009785;Nfu_p_1_009786;Nfu_p_1_009787;Nfu_p_1_009788;Nfu_p_1_009789;Nfu_p_1_009790;Nfu_p_1_009791	-1.64699	0.0816583	-1.21059	0.000182221
Nfu_p_1_009774;Nfu_p_1_009775;Nfu_p_1_009776;Nfu_p_1_009777;Nfu_p_1_009778;Nfu_p_1_009779;Nfu_p_1_009780;Nfu_p_1_009781;Nfu_p_1_009782;Nfu_p_1_009783;Nfu_p_1_009784;Nfu_p_1_009785;Nfu_p_1_009786;Nfu_p_1_009787;Nfu_p_1_009788;Nfu_p_1_009789;Nfu_p_1_009790;Nfu_p_1_009791	-2.3984	0.00116328	-1.21059	0.000182221
Nfu_p_1_009774;Nfu_p_1_009775;Nfu_p_1_009776;Nfu_p_1_009777;Nfu_p_1_009778;Nfu_p_1_009779;Nfu_p_1_009780;Nfu_p_1_009781;Nfu_p_1_009782;Nfu_p_1_009783;Nfu_p_1_009784;Nfu_p_1_009785;Nfu_p_1_009786;Nfu_p_1_009787;Nfu_p_1_009788;Nfu_p_1_009789;Nfu_p_1_009790;Nfu_p_1_009791	-2.31583	0.00670007	-1.21059	0.000182221
Nfu_p_1_009774;Nfu_p_1_009775;Nfu_p_1_009776;Nfu_p_1_009777;Nfu_p_1_009778;Nfu_p_1_009779;Nfu_p_1_009780;Nfu_p_1_009781;Nfu_p_1_009782;Nfu_p_1_009783;Nfu_p_1_009784;Nfu_p_1_009785;Nfu_p_1_009786;Nfu_p_1_009787;Nfu_p_1_009788;Nfu_p_1_009789;Nfu_p_1_009790;Nfu_p_1_009791	-1.64699	0.0816583	-1.21059	0.000182221
Nfu_p_1_009774;Nfu_p_1_009775;Nfu_p_1_009776;Nfu_p_1_009777;Nfu_p_1_009778;Nfu_p_1_009779;Nfu_p_1_009780;Nfu_p_1_009781;Nfu_p_1_009782;Nfu_p_1_009783;Nfu_p_1_009784;Nfu_p_1_009785;Nfu_p_1_009786;Nfu_p_1_009787;Nfu_p_1_009788;Nfu_p_1_009789;Nfu_p_1_009790;Nfu_p_1_009791	-2.31583	0.00670007	-1.21059	0.000182221
Nfu_p_1_009774;Nfu_p_1_009775;Nfu_p_1_009776;Nfu_p_1_009777;Nfu_p_1_009778;Nfu_p_1_009779;Nfu_p_1_009780;Nfu_p_1_009781;Nfu_p_1_009782;Nfu_p_1_009783;Nfu_p_1_009784;Nfu_p_1_009785;Nfu_p_1_009786;Nfu_p_1_009787;Nfu_p_1_009788;Nfu_p_1_009789;Nfu_p_1_009790;Nfu_p_1_009791	-0.392024	0.0423799	-1.21059	0.000182221
Nfu_p_1_009774;Nfu_p_1_009775;Nfu_p_1_009776;Nfu_p_1_009777;Nfu_p_1_009778;Nfu_p_1_009779;Nfu_p_1_009780;Nfu_p_1_009781;Nfu_p_1_009782;Nfu_p_1_009783;Nfu_p_1_009784;Nfu_p_1_009785;Nfu_p_1_009786;Nfu_p_1_009787;Nfu_p_1_009788;Nfu_p_1_009789;Nfu_p_1_009790;Nfu_p_1_009791	-0.392024	0.0423799	-1.21059	0.000182221
Nfu_p_1_009774;Nfu_p_1_009775;Nfu_p_1_009776;Nfu_p_1_009777;Nfu_p_1_009778;Nfu_p_1_009779;Nfu_p_1_009780;Nfu_p_1_009781;Nfu_p_1_009782;Nfu_p_1_009783;Nfu_p_1_009784;Nfu_p_1_009785;Nfu_p_1_009786;Nfu_p_1_009787;Nfu_p_1_009788;Nfu_p_1_009789;Nfu_p_1_009790;Nfu_p_1_009791	-0.915536	0.00578586	-1.21059	0.000182221
Nfu_p_1_009774;Nfu_p_1_009775;Nfu_p_1_009776;Nfu_p_1_009777;Nfu_p_1_009778;Nfu_p_1_009779;Nfu_p_1_009780;Nfu_p_1_009781;Nfu_p_1_009782;Nfu_p_1_009783;Nfu_p_1_009784;Nfu_p_1_009785;Nfu_p_1_009786;Nfu_p_1_009787;Nfu_p_1_009788;Nfu_p_1_009789;Nfu_p_1_009790;Nfu_p_1_009791	-0.392024	0.0423799	-1.21059	0.000182221
Nfu_p_1_009774;Nfu_p_1_009775;Nfu_p_1_009776;Nfu_p_1_009777;Nfu_p_1_009778;Nfu_p_1_009779;Nfu_p_1_009780;Nfu_p_1_009781;Nfu_p_1_009782;Nfu_p_1_009783;Nfu_p_1_009784;Nfu_p_1_009785;Nfu_p_1_009786;Nfu_p_1_009787;Nfu_p_1_009788;Nfu_p_1_009789;Nfu_p_1_009790;Nfu_p_1_009791	-1.64699	0.0816583	-1.21059	0.000182221
Nfu_p_1_009774;Nfu_p_1_009775;Nfu_p_1_009776;Nfu_p_1_009777;Nfu_p_1_009778;Nfu_p_1_009779;Nfu_p_1_009780;Nfu_p_1_009781;Nfu_p_1_009782;Nfu_p_1_009783;Nfu_p_1_009784;Nfu_p_1_009785;Nfu_p_1_009786;Nfu_p_1_009787;Nfu_p_1_009788;Nfu_p_1_009789;Nfu_p_1_009790;Nfu_p_1_009791	-2.3984	0.00116328	-1.21059	0.000182221
Nfu_p_1_009774;Nfu_p_1_009775;Nfu_p_1_009776;Nfu_p_1_009777;Nfu_p_1_009778;Nfu_p_1_009779;Nfu_p_1_009780;Nfu_p_1_009781;Nfu_p_1_009782;Nfu_p_1_009783;Nfu_p_1_009784;Nfu_p_1_009785;Nfu_p_1_009786;Nfu_p_1_009787;Nfu_p_1_009788;Nfu_p_1_009789;Nfu_p_1_009790;Nfu_p_1_009791	-1.64699	0.0816583	-1.21059	0.000182221
Nfu_p_1_009774;Nfu_p_1_009775;Nfu_p_1_009776;Nfu_p_1_009777;Nfu_p_1_009778;Nfu_p_1_009779;Nfu_p_1_009780;Nfu_p_1_009781;Nfu_p_1_009782;Nfu_p_1_009783;Nfu_p_1_009784;Nfu_p_1_009785;Nfu_p_1_009786;Nfu_p_1_009787;Nfu_p_1_009788;Nfu_p_1_009789;Nfu_p_1_009790;Nfu_p_1_009791	-2.3984	0.00116328	-1.21059	0.000182221
Nfu_p_1_009774;Nfu_p_1_009775;Nfu_p_1_009776;Nfu_p_1_009777;Nfu_p_1_009778;Nfu_p_1_009779;Nfu_p_1_009780;Nfu_p_1_009781;Nfu_p_1_009782;Nfu_p_1_009783;Nfu_p_1_009784;Nfu_p_1_009785;Nfu_p_1_009786;Nfu_p_1_009787;Nfu_p_1_009788;Nfu_p_1_009789;Nfu_p_1_009790;Nfu_p_1_009791	-2.3984	0.00116328	-1.21059	0.000182221
Nfu_p_1_009774;Nfu_p_1_009775;Nfu_p_1_009776;Nfu_p_1_009777;Nfu_p_1_009778;Nfu_p_1_009779;Nfu_p_1_009780;Nfu_p_1_009781;Nfu_p_1_009782;Nfu_p_1_009783;Nfu_p_1_009784;Nfu_p_1_009785;Nfu_p_1_009786;Nfu_p_1_009787;Nfu_p_1_009788;Nfu_p_1_009789;Nfu_p_1_009790;Nfu_p_1_009791	-0.940042	0.0443034	-1.21059	0.000182221
Nfu_p_1_009774;Nfu_p_1_009775;Nfu_p_1_009776;Nfu_p_1_009777;Nfu_p_1_009778;Nfu_p_1_009779;Nfu_p_1_009780;Nfu_p_1_009781;Nfu_p_1_009782;Nfu_p_1_009783;Nfu_p_1_009784;Nfu_p_1_009785;Nfu_p_1_009786;Nfu_p_1_009787;Nfu_p_1_009788;Nfu_p_1_009789;Nfu_p_1_009790;Nfu_p_1_009791	-2.3984	0.00116328	-1.21059	0.000182221
Nfu_p_1_009774;Nfu_p_1_009775;Nfu_p_1_009776;Nfu_p_1_009777;Nfu_p_1_009778;Nfu_p_1_009779;Nfu_p_1_009780;Nfu_p_1_009781;Nfu_p_1_009782;Nfu_p_1_009783;Nfu_p_1_009784;Nfu_p_1_009785;Nfu_p_1_009786;Nfu_p_1_009787;Nfu_p_1_009788;Nfu_p_1_009789;Nfu_p_1_009790;Nfu_p_1_009791	-2.3984	0.00116328	-1.21059	0.000182221
Nfu_p_1_009774;Nfu_p_1_009775;Nfu_p_1_009776;Nfu_p_1_009777;Nfu_p_1_009778;Nfu_p_1_009779;Nfu_p_1_009780;Nfu_p_1_009781;Nfu_p_1_009782;Nfu_p_1_009783;Nfu_p_1_009784;Nfu_p_1_009785;Nfu_p_1_009786;Nfu_p_1_009787;Nfu_p_1_009788;Nfu_p_1_009789;Nfu_p_1_009790;Nfu_p_1_009791	-2.31583	0.00670007	-1.21059	0.000182221
Nfu_p_1_009774;Nfu_p_1_009775;Nfu_p_1_009776;Nfu_p_1_009777;Nfu_p_1_009778;Nfu_p_1_009779;Nfu_p_1_009780;Nfu_p_1_009781;Nfu_p_1_009782;Nfu_p_1_009783;Nfu_p_1_009784;Nfu_p_1_009785;Nfu_p_1_009786;Nfu_p_1_009787;Nfu_p_1_009788;Nfu_p_1_009789;Nfu_p_1_009790;Nfu_p_1_009791	-2.31583	0.00670007	-1.21059	0.000182221
Nfu_p_1_009774;Nfu_p_1_009775;Nfu_p_1_009776;Nfu_p_1_009777;Nfu_p_1_009778;Nfu_p_1_009779;Nfu_p_1_009780;Nfu_p_1_009781;Nfu_p_1_009782;Nfu_p_1_009783;Nfu_p_1_009784;Nfu_p_1_009785;Nfu_p_1_009786;Nfu_p_1_009787;Nfu_p_1_009788;Nfu_p_1_009789;Nfu_p_1_009790;Nfu_p_1_009791	-0.392024	0.0423799	-1.21059	0.000182221
Nfu_p_1_009774;Nfu_p_1_009775;Nfu_p_1_009776;Nfu_p_1_009777;Nfu_p_1_009778;Nfu_p_1_009779;Nfu_p_1_009780;Nfu_p_1_009781;Nfu_p_1_009782;Nfu_p_1_009783;Nfu_p_1_009784;Nfu_p_1_009785;Nfu_p_1_009786;Nfu_p_1_009787;Nfu_p_1_009788;Nfu_p_1_009789;Nfu_p_1_009790;Nfu_p_1_009791	-0.915536	0.00578586	-1.21059	0.000182221
Nfu_p_1_009774;Nfu_p_1_009775;Nfu_p_1_009776;Nfu_p_1_009777;Nfu_p_1_009778;Nfu_p_1_009779;Nfu_p_1_009780;Nfu_p_1_009781;Nfu_p_1_009782;Nfu_p_1_009783;Nfu_p_1_009784;Nfu_p_1_009785;Nfu_p_1_009786;Nfu_p_1_009787;Nfu_p_1_009788;Nfu_p_1_009789;Nfu_p_1_009790;Nfu_p_1_009791	-0.915536	0.00578586	-1.21059	0.000182221
Nfu_p_1_009774;Nfu_p_1_009775;Nfu_p_1_009776;Nfu_p_1_009777;Nfu_p_1_009778;Nfu_p_1_009779;Nfu_p_1_009780;Nfu_p_1_009781;Nfu_p_1_009782;Nfu_p_1_009783;Nfu_p_1_009784;Nfu_p_1_009785;Nfu_p_1_009786;Nfu_p_1_009787;Nfu_p_1_009788;Nfu_p_1_009789;Nfu_p_1_009790;Nfu_p_1_009791	-0.392024	0.0423799	-1.21059	0.000182221
Nfu_p_1_009774;Nfu_p_1_009775;Nfu_p_1_009776;Nfu_p_1_009777;Nfu_p_1_009778;Nfu_p_1_009779;Nfu_p_1_009780;Nfu_p_1_009781;Nfu_p_1_009782;Nfu_p_1_009783;Nfu_p_1_009784;Nfu_p_1_009785;Nfu_p_1_009786;Nfu_p_1_009787;Nfu_p_1_009788;Nfu_p_1_009789;Nfu_p_1_009790;Nfu_p_1_009791	-0.915536	0.00578586	-1.21059	0.000182221
Nfu_p_1_009774;Nfu_p_1_009775;Nfu_p_1_009776;Nfu_p_1_009777;Nfu_p_1_009778;Nfu_p_1_009779;Nfu_p_1_009780;Nfu_p_1_009781;Nfu_p_1_009782;Nfu_p_1_009783;Nfu_p_1_009784;Nfu_p_1_009785;Nfu_p_1_009786;Nfu_p_1_009787;Nfu_p_1_009788;Nfu_p_1_009789;Nfu_p_1_009790;Nfu_p_1_009791	-3.16498	0.0426704	-1.21059	0.000182221
Nfu_p_1_009774;Nfu_p_1_009775;Nfu_p_1_009776;Nfu_p_1_009777;Nfu_p_1_009778;Nfu_p_1_009779;Nfu_p_1_009780;Nfu_p_1_009781;Nfu_p_1_009782;Nfu_p_1_009783;Nfu_p_1_009784;Nfu_p_1_009785;Nfu_p_1_009786;Nfu_p_1_009787;Nfu_p_1_009788;Nfu_p_1_009789;Nfu_p_1_009790;Nfu_p_1_009791	-2.3984	0.00116328	-1.21059	0.000182221
Nfu_p_1_009774;Nfu_p_1_009775;Nfu_p_1_009776;Nfu_p_1_009777;Nfu_p_1_009778;Nfu_p_1_009779;Nfu_p_1_009780;Nfu_p_1_009781;Nfu_p_1_009782;Nfu_p_1_009783;Nfu_p_1_009784;Nfu_p_1_009785;Nfu_p_1_009786;Nfu_p_1_009787;Nfu_p_1_009788;Nfu_p_1_009789;Nfu_p_1_009790;Nfu_p_1_009791	-0.392024	0.0423799	-1.21059	0.000182221
Nfu_p_1_009774;Nfu_p_1_009775;Nfu_p_1_009776;Nfu_p_1_009777;Nfu_p_1_009778;Nfu_p_1_009779;Nfu_p_1_009780;Nfu_p_1_009781;Nfu_p_1_009782;Nfu_p_1_009783;Nfu_p_1_009784;Nfu_p_1_009785;Nfu_p_1_009786;Nfu_p_1_009787;Nfu_p_1_009788;Nfu_p_1_009789;Nfu_p_1_009790;Nfu_p_1_009791	-2.3984	0.00116328	-1.21059	0.000182221
Nfu_p_1_009774;Nfu_p_1_009775;Nfu_p_1_009776;Nfu_p_1_009777;Nfu_p_1_009778;Nfu_p_1_009779;Nfu_p_1_009780;Nfu_p_1_009781;Nfu_p_1_009782;Nfu_p_1_009783;Nfu_p_1_009784;Nfu_p_1_009785;Nfu_p_1_009786;Nfu_p_1_009787;Nfu_p_1_009788;Nfu_p_1_009789;Nfu_p_1_009790;Nfu_p_1_009791	-1.64699	0.0816583	-1.21059	0.000182221
Nfu_p_1_009774;Nfu_p_1_009775;Nfu_p_1_009776;Nfu_p_1_009777;Nfu_p_1_009778;Nfu_p_1_009779;Nfu_p_1_009780;Nfu_p_1_009781;Nfu_p_1_009782;Nfu_p_1_009783;Nfu_p_1_009784;Nfu_p_1_009785;Nfu_p_1_009786;Nfu_p_1_009787;Nfu_p_1_009788;Nfu_p_1_009789;Nfu_p_1_009790;Nfu_p_1_009791	-2.31583	0.00670007	-1.21059	0.000182221
Nfu_p_1_009774;Nfu_p_1_009775;Nfu_p_1_009776;Nfu_p_1_009777;Nfu_p_1_009778;Nfu_p_1_009779;Nfu_p_1_009780;Nfu_p_1_009781;Nfu_p_1_009782;Nfu_p_1_009783;Nfu_p_1_009784;Nfu_p_1_009785;Nfu_p_1_009786;Nfu_p_1_009787;Nfu_p_1_009788;Nfu_p_1_009789;Nfu_p_1_009790;Nfu_p_1_009791	-1.64699	0.0816583	-1.21059	0.000182221
Nfu_p_1_009774;Nfu_p_1_009775;Nfu_p_1_009776;Nfu_p_1_009777;Nfu_p_1_009778;Nfu_p_1_009779;Nfu_p_1_009780;Nfu_p_1_009781;Nfu_p_1_009782;Nfu_p_1_009783;Nfu_p_1_009784;Nfu_p_1_009785;Nfu_p_1_009786;Nfu_p_1_009787;Nfu_p_1_009788;Nfu_p_1_009789;Nfu_p_1_009790;Nfu_p_1_009791	-3.16498	0.0426704	-1.21059	0.000182221
Nfu_p_1_009774;Nfu_p_1_009775;Nfu_p_1_009776;Nfu_p_1_009777;Nfu_p_1_009778;Nfu_p_1_009779;Nfu_p_1_009780;Nfu_p_1_009781;Nfu_p_1_009782;Nfu_p_1_009783;Nfu_p_1_009784;Nfu_p_1_009785;Nfu_p_1_009786;Nfu_p_1_009787;Nfu_p_1_009788;Nfu_p_1_009789;Nfu_p_1_009790;Nfu_p_1_009791	-0.392024	0.0423799	-1.21059	0.000182221
Nfu_p_1_009774;Nfu_p_1_009775;Nfu_p_1_009776;Nfu_p_1_009777;Nfu_p_1_009778;Nfu_p_1_009779;Nfu_p_1_009780;Nfu_p_1_009781;Nfu_p_1_009782;Nfu_p_1_009783;Nfu_p_1_009784;Nfu_p_1_009785;Nfu_p_1_009786;Nfu_p_1_009787;Nfu_p_1_009788;Nfu_p_1_009789;Nfu_p_1_009790;Nfu_p_1_009791	-0.915536	0.00578586	-1.21059	0.000182221
Nfu_p_1_009774;Nfu_p_1_009775;Nfu_p_1_009776;Nfu_p_1_009777;Nfu_p_1_009778;Nfu_p_1_009779;Nfu_p_1_009780;Nfu_p_1_009781;Nfu_p_1_009782;Nfu_p_1_009783;Nfu_p_1_009784;Nfu_p_1_009785;Nfu_p_1_009786;Nfu_p_1_009787;Nfu_p_1_009788;Nfu_p_1_009789;Nfu_p_1_009790;Nfu_p_1_009791	-0.940042	0.0443034	-1.21059	0.000182221
Nfu_p_1_009774;Nfu_p_1_009775;Nfu_p_1_009776;Nfu_p_1_009777;Nfu_p_1_009778;Nfu_p_1_009779;Nfu_p_1_009780;Nfu_p_1_009781;Nfu_p_1_009782;Nfu_p_1_009783;Nfu_p_1_009784;Nfu_p_1_009785;Nfu_p_1_009786;Nfu_p_1_009787;Nfu_p_1_009788;Nfu_p_1_009789;Nfu_p_1_009790;Nfu_p_1_009791	-0.940042	0.0443034	-1.21059	0.000182221
Nfu_p_1_009774;Nfu_p_1_009775;Nfu_p_1_009776;Nfu_p_1_009777;Nfu_p_1_009778;Nfu_p_1_009779;Nfu_p_1_009780;Nfu_p_1_009781;Nfu_p_1_009782;Nfu_p_1_009783;Nfu_p_1_009784;Nfu_p_1_009785;Nfu_p_1_009786;Nfu_p_1_009787;Nfu_p_1_009788;Nfu_p_1_009789;Nfu_p_1_009790;Nfu_p_1_009791	-0.392024	0.0423799	-1.21059	0.000182221
Nfu_p_1_009774;Nfu_p_1_009775;Nfu_p_1_009776;Nfu_p_1_009777;Nfu_p_1_009778;Nfu_p_1_009779;Nfu_p_1_009780;Nfu_p_1_009781;Nfu_p_1_009782;Nfu_p_1_009783;Nfu_p_1_009784;Nfu_p_1_009785;Nfu_p_1_009786;Nfu_p_1_009787;Nfu_p_1_009788;Nfu_p_1_009789;Nfu_p_1_009790;Nfu_p_1_009791	-3.16498	0.0426704	-1.21059	0.000182221
Nfu_p_1_009774;Nfu_p_1_009775;Nfu_p_1_009776;Nfu_p_1_009777;Nfu_p_1_009778;Nfu_p_1_009779;Nfu_p_1_009780;Nfu_p_1_009781;Nfu_p_1_009782;Nfu_p_1_009783;Nfu_p_1_009784;Nfu_p_1_009785;Nfu_p_1_009786;Nfu_p_1_009787;Nfu_p_1_009788;Nfu_p_1_009789;Nfu_p_1_009790;Nfu_p_1_009791	-2.3984	0.00116328	-1.21059	0.000182221
Nfu_p_1_009774;Nfu_p_1_009775;Nfu_p_1_009776;Nfu_p_1_009777;Nfu_p_1_009778;Nfu_p_1_009779;Nfu_p_1_009780;Nfu_p_1_009781;Nfu_p_1_009782;Nfu_p_1_009783;Nfu_p_1_009784;Nfu_p_1_009785;Nfu_p_1_009786;Nfu_p_1_009787;Nfu_p_1_009788;Nfu_p_1_009789;Nfu_p_1_009790;Nfu_p_1_009791	-3.16498	0.0426704	-1.21059	0.000182221
Nfu_p_1_009774;Nfu_p_1_009775;Nfu_p_1_009776;Nfu_p_1_009777;Nfu_p_1_009778;Nfu_p_1_009779;Nfu_p_1_009780;Nfu_p_1_009781;Nfu_p_1_009782;Nfu_p_1_009783;Nfu_p_1_009784;Nfu_p_1_009785;Nfu_p_1_009786;Nfu_p_1_009787;Nfu_p_1_009788;Nfu_p_1_009789;Nfu_p_1_009790;Nfu_p_1_009791	-2.3984	0.00116328	-1.21059	0.000182221
Nfu_p_1_009774;Nfu_p_1_009775;Nfu_p_1_009776;Nfu_p_1_009777;Nfu_p_1_009778;Nfu_p_1_009779;Nfu_p_1_009780;Nfu_p_1_009781;Nfu_p_1_009782;Nfu_p_1_009783;Nfu_p_1_009784;Nfu_p_1_009785;Nfu_p_1_009786;Nfu_p_1_009787;Nfu_p_1_009788;Nfu_p_1_009789;Nfu_p_1_009790;Nfu_p_1_009791	-2.3984	0.00116328	-1.21059	0.000182221
Nfu_p_1_009774;Nfu_p_1_009775;Nfu_p_1_009776;Nfu_p_1_009777;Nfu_p_1_009778;Nfu_p_1_009779;Nfu_p_1_009780;Nfu_p_1_009781;Nfu_p_1_009782;Nfu_p_1_009783;Nfu_p_1_009784;Nfu_p_1_009785;Nfu_p_1_009786;Nfu_p_1_009787;Nfu_p_1_009788;Nfu_p_1_009789;Nfu_p_1_009790;Nfu_p_1_009791	-1.64699	0.0816583	-1.21059	0.000182221
Nfu_p_1_009774;Nfu_p_1_009775;Nfu_p_1_009776;Nfu_p_1_009777;Nfu_p_1_009778;Nfu_p_1_009779;Nfu_p_1_009780;Nfu_p_1_009781;Nfu_p_1_009782;Nfu_p_1_009783;Nfu_p_1_009784;Nfu_p_1_009785;Nfu_p_1_009786;Nfu_p_1_009787;Nfu_p_1_009788;Nfu_p_1_009789;Nfu_p_1_009790;Nfu_p_1_009791	-1.64699	0.0816583	-1.21059	0.000182221
Nfu_p_1_009774;Nfu_p_1_009775;Nfu_p_1_009776;Nfu_p_1_009777;Nfu_p_1_009778;Nfu_p_1_009779;Nfu_p_1_009780;Nfu_p_1_009781;Nfu_p_1_009782;Nfu_p_1_009783;Nfu_p_1_009784;Nfu_p_1_009785;Nfu_p_1_009786;Nfu_p_1_009787;Nfu_p_1_009788;Nfu_p_1_009789;Nfu_p_1_009790;Nfu_p_1_009791	-0.392024	0.0423799	-1.21059	0.000182221
Nfu_p_1_009774;Nfu_p_1_009775;Nfu_p_1_009776;Nfu_p_1_009777;Nfu_p_1_009778;Nfu_p_1_009779;Nfu_p_1_009780;Nfu_p_1_009781;Nfu_p_1_009782;Nfu_p_1_009783;Nfu_p_1_009784;Nfu_p_1_009785;Nfu_p_1_009786;Nfu_p_1_009787;Nfu_p_1_009788;Nfu_p_1_009789;Nfu_p_1_009790;Nfu_p_1_009791	-0.940042	0.0443034	-1.21059	0.000182221
Nfu_p_1_009774;Nfu_p_1_009775;Nfu_p_1_009776;Nfu_p_1_009777;Nfu_p_1_009778;Nfu_p_1_009779;Nfu_p_1_009780;Nfu_p_1_009781;Nfu_p_1_009782;Nfu_p_1_009783;Nfu_p_1_009784;Nfu_p_1_009785;Nfu_p_1_009786;Nfu_p_1_009787;Nfu_p_1_009788;Nfu_p_1_009789;Nfu_p_1_009790;Nfu_p_1_009791	-0.915536	0.00578586	-1.21059	0.000182221
Nfu_p_1_009774;Nfu_p_1_009775;Nfu_p_1_009776;Nfu_p_1_009777;Nfu_p_1_009778;Nfu_p_1_009779;Nfu_p_1_009780;Nfu_p_1_009781;Nfu_p_1_009782;Nfu_p_1_009783;Nfu_p_1_009784;Nfu_p_1_009785;Nfu_p_1_009786;Nfu_p_1_009787;Nfu_p_1_009788;Nfu_p_1_009789;Nfu_p_1_009790;Nfu_p_1_009791	-0.915536	0.00578586	-1.21059	0.000182221
Nfu_p_1_009774;Nfu_p_1_009775;Nfu_p_1_009776;Nfu_p_1_009777;Nfu_p_1_009778;Nfu_p_1_009779;Nfu_p_1_009780;Nfu_p_1_009781;Nfu_p_1_009782;Nfu_p_1_009783;Nfu_p_1_009784;Nfu_p_1_009785;Nfu_p_1_009786;Nfu_p_1_009787;Nfu_p_1_009788;Nfu_p_1_009789;Nfu_p_1_009790;Nfu_p_1_009791	-3.16498	0.0426704	-1.21059	0.000182221
Nfu_p_1_009774;Nfu_p_1_009775;Nfu_p_1_009776;Nfu_p_1_009777;Nfu_p_1_009778;Nfu_p_1_009779;Nfu_p_1_009780;Nfu_p_1_009781;Nfu_p_1_009782;Nfu_p_1_009783;Nfu_p_1_009784;Nfu_p_1_009785;Nfu_p_1_009786;Nfu_p_1_009787;Nfu_p_1_009788;Nfu_p_1_009789;Nfu_p_1_009790;Nfu_p_1_009791	-0.915536	0.00578586	-1.21059	0.000182221
Nfu_p_1_009774;Nfu_p_1_009775;Nfu_p_1_009776;Nfu_p_1_009777;Nfu_p_1_009778;Nfu_p_1_009779;Nfu_p_1_009780;Nfu_p_1_009781;Nfu_p_1_009782;Nfu_p_1_009783;Nfu_p_1_009784;Nfu_p_1_009785;Nfu_p_1_009786;Nfu_p_1_009787;Nfu_p_1_009788;Nfu_p_1_009789;Nfu_p_1_009790;Nfu_p_1_009791	-0.940042	0.0443034	-1.21059	0.000182221
Nfu_p_1_009774;Nfu_p_1_009775;Nfu_p_1_009776;Nfu_p_1_009777;Nfu_p_1_009778;Nfu_p_1_009779;Nfu_p_1_009780;Nfu_p_1_009781;Nfu_p_1_009782;Nfu_p_1_009783;Nfu_p_1_009784;Nfu_p_1_009785;Nfu_p_1_009786;Nfu_p_1_009787;Nfu_p_1_009788;Nfu_p_1_009789;Nfu_p_1_009790;Nfu_p_1_009791	-3.16498	0.0426704	-1.21059	0.000182221
Nfu_p_1_009774;Nfu_p_1_009775;Nfu_p_1_009776;Nfu_p_1_009777;Nfu_p_1_009778;Nfu_p_1_009779;Nfu_p_1_009780;Nfu_p_1_009781;Nfu_p_1_009782;Nfu_p_1_009783;Nfu_p_1_009784;Nfu_p_1_009785;Nfu_p_1_009786;Nfu_p_1_009787;Nfu_p_1_009788;Nfu_p_1_009789;Nfu_p_1_009790;Nfu_p_1_009791	-0.392024	0.0423799	-1.21059	0.000182221
Nfu_p_1_009774;Nfu_p_1_009775;Nfu_p_1_009776;Nfu_p_1_009777;Nfu_p_1_009778;Nfu_p_1_009779;Nfu_p_1_009780;Nfu_p_1_009781;Nfu_p_1_009782;Nfu_p_1_009783;Nfu_p_1_009784;Nfu_p_1_009785;Nfu_p_1_009786;Nfu_p_1_009787;Nfu_p_1_009788;Nfu_p_1_009789;Nfu_p_1_009790;Nfu_p_1_009791	-0.392024	0.0423799	-1.21059	0.000182221
Nfu_p_1_009774;Nfu_p_1_009775;Nfu_p_1_009776;Nfu_p_1_009777;Nfu_p_1_009778;Nfu_p_1_009779;Nfu_p_1_009780;Nfu_p_1_009781;Nfu_p_1_009782;Nfu_p_1_009783;Nfu_p_1_009784;Nfu_p_1_009785;Nfu_p_1_009786;Nfu_p_1_009787;Nfu_p_1_009788;Nfu_p_1_009789;Nfu_p_1_009790;Nfu_p_1_009791	-2.3984	0.00116328	-1.21059	0.000182221
Nfu_p_1_009774;Nfu_p_1_009775;Nfu_p_1_009776;Nfu_p_1_009777;Nfu_p_1_009778;Nfu_p_1_009779;Nfu_p_1_009780;Nfu_p_1_009781;Nfu_p_1_009782;Nfu_p_1_009783;Nfu_p_1_009784;Nfu_p_1_009785;Nfu_p_1_009786;Nfu_p_1_009787;Nfu_p_1_009788;Nfu_p_1_009789;Nfu_p_1_009790;Nfu_p_1_009791	-0.940042	0.0443034	-1.21059	0.000182221
Nfu_p_1_009774;Nfu_p_1_009775;Nfu_p_1_009776;Nfu_p_1_009777;Nfu_p_1_009778;Nfu_p_1_009779;Nfu_p_1_009780;Nfu_p_1_009781;Nfu_p_1_009782;Nfu_p_1_009783;Nfu_p_1_009784;Nfu_p_1_009785;Nfu_p_1_009786;Nfu_p_1_009787;Nfu_p_1_009788;Nfu_p_1_009789;Nfu_p_1_009790;Nfu_p_1_009791	-2.31583	0.00670007	-1.21059	0.000182221
Nfu_p_1_009774;Nfu_p_1_009775;Nfu_p_1_009776;Nfu_p_1_009777;Nfu_p_1_009778;Nfu_p_1_009779;Nfu_p_1_009780;Nfu_p_1_009781;Nfu_p_1_009782;Nfu_p_1_009783;Nfu_p_1_009784;Nfu_p_1_009785;Nfu_p_1_009786;Nfu_p_1_009787;Nfu_p_1_009788;Nfu_p_1_009789;Nfu_p_1_009790;Nfu_p_1_009791	-2.31583	0.00670007	-1.21059	0.000182221
Nfu_p_1_009774;Nfu_p_1_009775;Nfu_p_1_009776;Nfu_p_1_009777;Nfu_p_1_009778;Nfu_p_1_009779;Nfu_p_1_009780;Nfu_p_1_009781;Nfu_p_1_009782;Nfu_p_1_009783;Nfu_p_1_009784;Nfu_p_1_009785;Nfu_p_1_009786;Nfu_p_1_009787;Nfu_p_1_009788;Nfu_p_1_009789;Nfu_p_1_009790;Nfu_p_1_009791	-3.16498	0.0426704	-1.21059	0.000182221
Nfu_p_1_009774;Nfu_p_1_009775;Nfu_p_1_009776;Nfu_p_1_009777;Nfu_p_1_009778;Nfu_p_1_009779;Nfu_p_1_009780;Nfu_p_1_009781;Nfu_p_1_009782;Nfu_p_1_009783;Nfu_p_1_009784;Nfu_p_1_009785;Nfu_p_1_009786;Nfu_p_1_009787;Nfu_p_1_009788;Nfu_p_1_009789;Nfu_p_1_009790;Nfu_p_1_009791	-0.915536	0.00578586	-1.21059	0.000182221
Nfu_p_1_009774;Nfu_p_1_009775;Nfu_p_1_009776;Nfu_p_1_009777;Nfu_p_1_009778;Nfu_p_1_009779;Nfu_p_1_009780;Nfu_p_1_009781;Nfu_p_1_009782;Nfu_p_1_009783;Nfu_p_1_009784;Nfu_p_1_009785;Nfu_p_1_009786;Nfu_p_1_009787;Nfu_p_1_009788;Nfu_p_1_009789;Nfu_p_1_009790;Nfu_p_1_009791	-2.3984	0.00116328	-1.21059	0.000182221
Nfu_p_1_009774;Nfu_p_1_009775;Nfu_p_1_009776;Nfu_p_1_009777;Nfu_p_1_009778;Nfu_p_1_009779;Nfu_p_1_009780;Nfu_p_1_009781;Nfu_p_1_009782;Nfu_p_1_009783;Nfu_p_1_009784;Nfu_p_1_009785;Nfu_p_1_009786;Nfu_p_1_009787;Nfu_p_1_009788;Nfu_p_1_009789;Nfu_p_1_009790;Nfu_p_1_009791	-0.915536	0.00578586	-1.21059	0.000182221
Nfu_p_1_009774;Nfu_p_1_009775;Nfu_p_1_009776;Nfu_p_1_009777;Nfu_p_1_009778;Nfu_p_1_009779;Nfu_p_1_009780;Nfu_p_1_009781;Nfu_p_1_009782;Nfu_p_1_009783;Nfu_p_1_009784;Nfu_p_1_009785;Nfu_p_1_009786;Nfu_p_1_009787;Nfu_p_1_009788;Nfu_p_1_009789;Nfu_p_1_009790;Nfu_p_1_009791	-3.16498	0.0426704	-1.21059	0.000182221
Nfu_p_1_009774;Nfu_p_1_009775;Nfu_p_1_009776;Nfu_p_1_009777;Nfu_p_1_009778;Nfu_p_1_009779;Nfu_p_1_009780;Nfu_p_1_009781;Nfu_p_1_009782;Nfu_p_1_009783;Nfu_p_1_009784;Nfu_p_1_009785;Nfu_p_1_009786;Nfu_p_1_009787;Nfu_p_1_009788;Nfu_p_1_009789;Nfu_p_1_009790;Nfu_p_1_009791	-3.16498	0.0426704	-1.21059	0.000182221
Nfu_p_1_009774;Nfu_p_1_009775;Nfu_p_1_009776;Nfu_p_1_009777;Nfu_p_1_009778;Nfu_p_1_009779;Nfu_p_1_009780;Nfu_p_1_009781;Nfu_p_1_009782;Nfu_p_1_009783;Nfu_p_1_009784;Nfu_p_1_009785;Nfu_p_1_009786;Nfu_p_1_009787;Nfu_p_1_009788;Nfu_p_1_009789;Nfu_p_1_009790;Nfu_p_1_009791	-3.16498	0.0426704	-1.21059	0.000182221
Nfu_p_1_009774;Nfu_p_1_009775;Nfu_p_1_009776;Nfu_p_1_009777;Nfu_p_1_009778;Nfu_p_1_009779;Nfu_p_1_009780;Nfu_p_1_009781;Nfu_p_1_009782;Nfu_p_1_009783;Nfu_p_1_009784;Nfu_p_1_009785;Nfu_p_1_009786;Nfu_p_1_009787;Nfu_p_1_009788;Nfu_p_1_009789;Nfu_p_1_009790;Nfu_p_1_009791	-3.16498	0.0426704	-1.21059	0.000182221
Nfu_p_1_009774;Nfu_p_1_009775;Nfu_p_1_009776;Nfu_p_1_009777;Nfu_p_1_009778;Nfu_p_1_009779;Nfu_p_1_009780;Nfu_p_1_009781;Nfu_p_1_009782;Nfu_p_1_009783;Nfu_p_1_009784;Nfu_p_1_009785;Nfu_p_1_009786;Nfu_p_1_009787;Nfu_p_1_009788;Nfu_p_1_009789;Nfu_p_1_009790;Nfu_p_1_009791	-0.940042	0.0443034	-1.21059	0.000182221
Nfu_p_1_009774;Nfu_p_1_009775;Nfu_p_1_009776;Nfu_p_1_009777;Nfu_p_1_009778;Nfu_p_1_009779;Nfu_p_1_009780;Nfu_p_1_009781;Nfu_p_1_009782;Nfu_p_1_009783;Nfu_p_1_009784;Nfu_p_1_009785;Nfu_p_1_009786;Nfu_p_1_009787;Nfu_p_1_009788;Nfu_p_1_009789;Nfu_p_1_009790;Nfu_p_1_009791	-0.392024	0.0423799	-1.21059	0.000182221
Nfu_p_1_009774;Nfu_p_1_009775;Nfu_p_1_009776;Nfu_p_1_009777;Nfu_p_1_009778;Nfu_p_1_009779;Nfu_p_1_009780;Nfu_p_1_009781;Nfu_p_1_009782;Nfu_p_1_009783;Nfu_p_1_009784;Nfu_p_1_009785;Nfu_p_1_009786;Nfu_p_1_009787;Nfu_p_1_009788;Nfu_p_1_009789;Nfu_p_1_009790;Nfu_p_1_009791	-0.915536	0.00578586	-1.21059	0.000182221
Nfu_p_1_009774;Nfu_p_1_009775;Nfu_p_1_009776;Nfu_p_1_009777;Nfu_p_1_009778;Nfu_p_1_009779;Nfu_p_1_009780;Nfu_p_1_009781;Nfu_p_1_009782;Nfu_p_1_009783;Nfu_p_1_009784;Nfu_p_1_009785;Nfu_p_1_009786;Nfu_p_1_009787;Nfu_p_1_009788;Nfu_p_1_009789;Nfu_p_1_009790;Nfu_p_1_009791	-1.64699	0.0816583	-1.21059	0.000182221
Nfu_p_1_009774;Nfu_p_1_009775;Nfu_p_1_009776;Nfu_p_1_009777;Nfu_p_1_009778;Nfu_p_1_009779;Nfu_p_1_009780;Nfu_p_1_009781;Nfu_p_1_009782;Nfu_p_1_009783;Nfu_p_1_009784;Nfu_p_1_009785;Nfu_p_1_009786;Nfu_p_1_009787;Nfu_p_1_009788;Nfu_p_1_009789;Nfu_p_1_009790;Nfu_p_1_009791	-0.392024	0.0423799	-1.21059	0.000182221
Nfu_p_1_009774;Nfu_p_1_009775;Nfu_p_1_009776;Nfu_p_1_009777;Nfu_p_1_009778;Nfu_p_1_009779;Nfu_p_1_009780;Nfu_p_1_009781;Nfu_p_1_009782;Nfu_p_1_009783;Nfu_p_1_009784;Nfu_p_1_009785;Nfu_p_1_009786;Nfu_p_1_009787;Nfu_p_1_009788;Nfu_p_1_009789;Nfu_p_1_009790;Nfu_p_1_009791	-2.31583	0.00670007	-1.21059	0.000182221
Nfu_p_1_009774;Nfu_p_1_009775;Nfu_p_1_009776;Nfu_p_1_009777;Nfu_p_1_009778;Nfu_p_1_009779;Nfu_p_1_009780;Nfu_p_1_009781;Nfu_p_1_009782;Nfu_p_1_009783;Nfu_p_1_009784;Nfu_p_1_009785;Nfu_p_1_009786;Nfu_p_1_009787;Nfu_p_1_009788;Nfu_p_1_009789;Nfu_p_1_009790;Nfu_p_1_009791	-0.940042	0.0443034	-1.21059	0.000182221
Nfu_p_1_009774;Nfu_p_1_009775;Nfu_p_1_009776;Nfu_p_1_009777;Nfu_p_1_009778;Nfu_p_1_009779;Nfu_p_1_009780;Nfu_p_1_009781;Nfu_p_1_009782;Nfu_p_1_009783;Nfu_p_1_009784;Nfu_p_1_009785;Nfu_p_1_009786;Nfu_p_1_009787;Nfu_p_1_009788;Nfu_p_1_009789;Nfu_p_1_009790;Nfu_p_1_009791	-3.16498	0.0426704	-1.21059	0.000182221
Nfu_p_1_009774;Nfu_p_1_009775;Nfu_p_1_009776;Nfu_p_1_009777;Nfu_p_1_009778;Nfu_p_1_009779;Nfu_p_1_009780;Nfu_p_1_009781;Nfu_p_1_009782;Nfu_p_1_009783;Nfu_p_1_009784;Nfu_p_1_009785;Nfu_p_1_009786;Nfu_p_1_009787;Nfu_p_1_009788;Nfu_p_1_009789;Nfu_p_1_009790;Nfu_p_1_009791	-3.16498	0.0426704	-1.21059	0.000182221
Nfu_p_1_009774;Nfu_p_1_009775;Nfu_p_1_009776;Nfu_p_1_009777;Nfu_p_1_009778;Nfu_p_1_009779;Nfu_p_1_009780;Nfu_p_1_009781;Nfu_p_1_009782;Nfu_p_1_009783;Nfu_p_1_009784;Nfu_p_1_009785;Nfu_p_1_009786;Nfu_p_1_009787;Nfu_p_1_009788;Nfu_p_1_009789;Nfu_p_1_009790;Nfu_p_1_009791	-1.64699	0.0816583	-1.21059	0.000182221
Nfu_p_1_009774;Nfu_p_1_009775;Nfu_p_1_009776;Nfu_p_1_009777;Nfu_p_1_009778;Nfu_p_1_009779;Nfu_p_1_009780;Nfu_p_1_009781;Nfu_p_1_009782;Nfu_p_1_009783;Nfu_p_1_009784;Nfu_p_1_009785;Nfu_p_1_009786;Nfu_p_1_009787;Nfu_p_1_009788;Nfu_p_1_009789;Nfu_p_1_009790;Nfu_p_1_009791	-0.940042	0.0443034	-1.21059	0.000182221
Nfu_p_1_009774;Nfu_p_1_009775;Nfu_p_1_009776;Nfu_p_1_009777;Nfu_p_1_009778;Nfu_p_1_009779;Nfu_p_1_009780;Nfu_p_1_009781;Nfu_p_1_009782;Nfu_p_1_009783;Nfu_p_1_009784;Nfu_p_1_009785;Nfu_p_1_009786;Nfu_p_1_009787;Nfu_p_1_009788;Nfu_p_1_009789;Nfu_p_1_009790;Nfu_p_1_009791	-0.940042	0.0443034	-1.21059	0.000182221
Nfu_p_1_009774;Nfu_p_1_009775;Nfu_p_1_009776;Nfu_p_1_009777;Nfu_p_1_009778;Nfu_p_1_009779;Nfu_p_1_009780;Nfu_p_1_009781;Nfu_p_1_009782;Nfu_p_1_009783;Nfu_p_1_009784;Nfu_p_1_009785;Nfu_p_1_009786;Nfu_p_1_009787;Nfu_p_1_009788;Nfu_p_1_009789;Nfu_p_1_009790;Nfu_p_1_009791	-1.64699	0.0816583	-1.21059	0.000182221
Nfu_p_1_009774;Nfu_p_1_009775;Nfu_p_1_009776;Nfu_p_1_009777;Nfu_p_1_009778;Nfu_p_1_009779;Nfu_p_1_009780;Nfu_p_1_009781;Nfu_p_1_009782;Nfu_p_1_009783;Nfu_p_1_009784;Nfu_p_1_009785;Nfu_p_1_009786;Nfu_p_1_009787;Nfu_p_1_009788;Nfu_p_1_009789;Nfu_p_1_009790;Nfu_p_1_009791	-0.392024	0.0423799	-1.21059	0.000182221
Nfu_p_1_009774;Nfu_p_1_009775;Nfu_p_1_009776;Nfu_p_1_009777;Nfu_p_1_009778;Nfu_p_1_009779;Nfu_p_1_009780;Nfu_p_1_009781;Nfu_p_1_009782;Nfu_p_1_009783;Nfu_p_1_009784;Nfu_p_1_009785;Nfu_p_1_009786;Nfu_p_1_009787;Nfu_p_1_009788;Nfu_p_1_009789;Nfu_p_1_009790;Nfu_p_1_009791	-1.64699	0.0816583	-1.21059	0.000182221
Nfu_p_1_009774;Nfu_p_1_009775;Nfu_p_1_009776;Nfu_p_1_009777;Nfu_p_1_009778;Nfu_p_1_009779;Nfu_p_1_009780;Nfu_p_1_009781;Nfu_p_1_009782;Nfu_p_1_009783;Nfu_p_1_009784;Nfu_p_1_009785;Nfu_p_1_009786;Nfu_p_1_009787;Nfu_p_1_009788;Nfu_p_1_009789;Nfu_p_1_009790;Nfu_p_1_009791	-0.940042	0.0443034	-1.21059	0.000182221
Nfu_p_1_009774;Nfu_p_1_009775;Nfu_p_1_009776;Nfu_p_1_009777;Nfu_p_1_009778;Nfu_p_1_009779;Nfu_p_1_009780;Nfu_p_1_009781;Nfu_p_1_009782;Nfu_p_1_009783;Nfu_p_1_009784;Nfu_p_1_009785;Nfu_p_1_009786;Nfu_p_1_009787;Nfu_p_1_009788;Nfu_p_1_009789;Nfu_p_1_009790;Nfu_p_1_009791	-0.392024	0.0423799	-1.21059	0.000182221
Nfu_p_1_009774;Nfu_p_1_009775;Nfu_p_1_009776;Nfu_p_1_009777;Nfu_p_1_009778;Nfu_p_1_009779;Nfu_p_1_009780;Nfu_p_1_009781;Nfu_p_1_009782;Nfu_p_1_009783;Nfu_p_1_009784;Nfu_p_1_009785;Nfu_p_1_009786;Nfu_p_1_009787;Nfu_p_1_009788;Nfu_p_1_009789;Nfu_p_1_009790;Nfu_p_1_009791	-1.64699	0.0816583	-1.21059	0.000182221
Nfu_p_1_009774;Nfu_p_1_009775;Nfu_p_1_009776;Nfu_p_1_009777;Nfu_p_1_009778;Nfu_p_1_009779;Nfu_p_1_009780;Nfu_p_1_009781;Nfu_p_1_009782;Nfu_p_1_009783;Nfu_p_1_009784;Nfu_p_1_009785;Nfu_p_1_009786;Nfu_p_1_009787;Nfu_p_1_009788;Nfu_p_1_009789;Nfu_p_1_009790;Nfu_p_1_009791	-0.940042	0.0443034	-1.21059	0.000182221
Nfu_p_1_009774;Nfu_p_1_009775;Nfu_p_1_009776;Nfu_p_1_009777;Nfu_p_1_009778;Nfu_p_1_009779;Nfu_p_1_009780;Nfu_p_1_009781;Nfu_p_1_009782;Nfu_p_1_009783;Nfu_p_1_009784;Nfu_p_1_009785;Nfu_p_1_009786;Nfu_p_1_009787;Nfu_p_1_009788;Nfu_p_1_009789;Nfu_p_1_009790;Nfu_p_1_009791	-0.915536	0.00578586	-1.21059	0.000182221
Nfu_p_1_009774;Nfu_p_1_009775;Nfu_p_1_009776;Nfu_p_1_009777;Nfu_p_1_009778;Nfu_p_1_009779;Nfu_p_1_009780;Nfu_p_1_009781;Nfu_p_1_009782;Nfu_p_1_009783;Nfu_p_1_009784;Nfu_p_1_009785;Nfu_p_1_009786;Nfu_p_1_009787;Nfu_p_1_009788;Nfu_p_1_009789;Nfu_p_1_009790;Nfu_p_1_009791	-0.915536	0.00578586	-1.21059	0.000182221
Nfu_p_1_009774;Nfu_p_1_009775;Nfu_p_1_009776;Nfu_p_1_009777;Nfu_p_1_009778;Nfu_p_1_009779;Nfu_p_1_009780;Nfu_p_1_009781;Nfu_p_1_009782;Nfu_p_1_009783;Nfu_p_1_009784;Nfu_p_1_009785;Nfu_p_1_009786;Nfu_p_1_009787;Nfu_p_1_009788;Nfu_p_1_009789;Nfu_p_1_009790;Nfu_p_1_009791	-2.31583	0.00670007	-1.21059	0.000182221
Nfu_p_1_009774;Nfu_p_1_009775;Nfu_p_1_009776;Nfu_p_1_009777;Nfu_p_1_009778;Nfu_p_1_009779;Nfu_p_1_009780;Nfu_p_1_009781;Nfu_p_1_009782;Nfu_p_1_009783;Nfu_p_1_009784;Nfu_p_1_009785;Nfu_p_1_009786;Nfu_p_1_009787;Nfu_p_1_009788;Nfu_p_1_009789;Nfu_p_1_009790;Nfu_p_1_009791	-0.915536	0.00578586	-1.21059	0.000182221
Nfu_p_1_009774;Nfu_p_1_009775;Nfu_p_1_009776;Nfu_p_1_009777;Nfu_p_1_009778;Nfu_p_1_009779;Nfu_p_1_009780;Nfu_p_1_009781;Nfu_p_1_009782;Nfu_p_1_009783;Nfu_p_1_009784;Nfu_p_1_009785;Nfu_p_1_009786;Nfu_p_1_009787;Nfu_p_1_009788;Nfu_p_1_009789;Nfu_p_1_009790;Nfu_p_1_009791	-2.31583	0.00670007	-1.21059	0.000182221
Nfu_p_1_009774;Nfu_p_1_009775;Nfu_p_1_009776;Nfu_p_1_009777;Nfu_p_1_009778;Nfu_p_1_009779;Nfu_p_1_009780;Nfu_p_1_009781;Nfu_p_1_009782;Nfu_p_1_009783;Nfu_p_1_009784;Nfu_p_1_009785;Nfu_p_1_009786;Nfu_p_1_009787;Nfu_p_1_009788;Nfu_p_1_009789;Nfu_p_1_009790;Nfu_p_1_009791	-2.31583	0.00670007	-1.21059	0.000182221
Nfu_p_1_009774;Nfu_p_1_009775;Nfu_p_1_009776;Nfu_p_1_009777;Nfu_p_1_009778;Nfu_p_1_009779;Nfu_p_1_009780;Nfu_p_1_009781;Nfu_p_1_009782;Nfu_p_1_009783;Nfu_p_1_009784;Nfu_p_1_009785;Nfu_p_1_009786;Nfu_p_1_009787;Nfu_p_1_009788;Nfu_p_1_009789;Nfu_p_1_009790;Nfu_p_1_009791	-1.64699	0.0816583	-1.21059	0.000182221
Nfu_p_1_009774;Nfu_p_1_009775;Nfu_p_1_009776;Nfu_p_1_009777;Nfu_p_1_009778;Nfu_p_1_009779;Nfu_p_1_009780;Nfu_p_1_009781;Nfu_p_1_009782;Nfu_p_1_009783;Nfu_p_1_009784;Nfu_p_1_009785;Nfu_p_1_009786;Nfu_p_1_009787;Nfu_p_1_009788;Nfu_p_1_009789;Nfu_p_1_009790;Nfu_p_1_009791	-2.31583	0.00670007	-1.21059	0.000182221
Nfu_p_1_009774;Nfu_p_1_009775;Nfu_p_1_009776;Nfu_p_1_009777;Nfu_p_1_009778;Nfu_p_1_009779;Nfu_p_1_009780;Nfu_p_1_009781;Nfu_p_1_009782;Nfu_p_1_009783;Nfu_p_1_009784;Nfu_p_1_009785;Nfu_p_1_009786;Nfu_p_1_009787;Nfu_p_1_009788;Nfu_p_1_009789;Nfu_p_1_009790;Nfu_p_1_009791	-0.940042	0.0443034	-1.21059	0.000182221
Nfu_p_1_009774;Nfu_p_1_009775;Nfu_p_1_009776;Nfu_p_1_009777;Nfu_p_1_009778;Nfu_p_1_009779;Nfu_p_1_009780;Nfu_p_1_009781;Nfu_p_1_009782;Nfu_p_1_009783;Nfu_p_1_009784;Nfu_p_1_009785;Nfu_p_1_009786;Nfu_p_1_009787;Nfu_p_1_009788;Nfu_p_1_009789;Nfu_p_1_009790;Nfu_p_1_009791	-1.64699	0.0816583	-1.21059	0.000182221
Nfu_p_1_009774;Nfu_p_1_009775;Nfu_p_1_009776;Nfu_p_1_009777;Nfu_p_1_009778;Nfu_p_1_009779;Nfu_p_1_009780;Nfu_p_1_009781;Nfu_p_1_009782;Nfu_p_1_009783;Nfu_p_1_009784;Nfu_p_1_009785;Nfu_p_1_009786;Nfu_p_1_009787;Nfu_p_1_009788;Nfu_p_1_009789;Nfu_p_1_009790;Nfu_p_1_009791	-3.16498	0.0426704	-1.21059	0.000182221
Nfu_p_1_009774;Nfu_p_1_009775;Nfu_p_1_009776;Nfu_p_1_009777;Nfu_p_1_009778;Nfu_p_1_009779;Nfu_p_1_009780;Nfu_p_1_009781;Nfu_p_1_009782;Nfu_p_1_009783;Nfu_p_1_009784;Nfu_p_1_009785;Nfu_p_1_009786;Nfu_p_1_009787;Nfu_p_1_009788;Nfu_p_1_009789;Nfu_p_1_009790;Nfu_p_1_009791	-3.16498	0.0426704	-1.21059	0.000182221
Nfu_p_1_009774;Nfu_p_1_009775;Nfu_p_1_009776;Nfu_p_1_009777;Nfu_p_1_009778;Nfu_p_1_009779;Nfu_p_1_009780;Nfu_p_1_009781;Nfu_p_1_009782;Nfu_p_1_009783;Nfu_p_1_009784;Nfu_p_1_009785;Nfu_p_1_009786;Nfu_p_1_009787;Nfu_p_1_009788;Nfu_p_1_009789;Nfu_p_1_009790;Nfu_p_1_009791	-1.64699	0.0816583	-1.21059	0.000182221
Nfu_p_1_009774;Nfu_p_1_009775;Nfu_p_1_009776;Nfu_p_1_009777;Nfu_p_1_009778;Nfu_p_1_009779;Nfu_p_1_009780;Nfu_p_1_009781;Nfu_p_1_009782;Nfu_p_1_009783;Nfu_p_1_009784;Nfu_p_1_009785;Nfu_p_1_009786;Nfu_p_1_009787;Nfu_p_1_009788;Nfu_p_1_009789;Nfu_p_1_009790;Nfu_p_1_009791	-2.31583	0.00670007	-1.21059	0.000182221
Nfu_p_1_009774;Nfu_p_1_009775;Nfu_p_1_009776;Nfu_p_1_009777;Nfu_p_1_009778;Nfu_p_1_009779;Nfu_p_1_009780;Nfu_p_1_009781;Nfu_p_1_009782;Nfu_p_1_009783;Nfu_p_1_009784;Nfu_p_1_009785;Nfu_p_1_009786;Nfu_p_1_009787;Nfu_p_1_009788;Nfu_p_1_009789;Nfu_p_1_009790;Nfu_p_1_009791	-3.16498	0.0426704	-1.21059	0.000182221
Nfu_p_1_009774;Nfu_p_1_009775;Nfu_p_1_009776;Nfu_p_1_009777;Nfu_p_1_009778;Nfu_p_1_009779;Nfu_p_1_009780;Nfu_p_1_009781;Nfu_p_1_009782;Nfu_p_1_009783;Nfu_p_1_009784;Nfu_p_1_009785;Nfu_p_1_009786;Nfu_p_1_009787;Nfu_p_1_009788;Nfu_p_1_009789;Nfu_p_1_009790;Nfu_p_1_009791	-0.915536	0.00578586	-1.21059	0.000182221
Nfu_p_1_009774;Nfu_p_1_009775;Nfu_p_1_009776;Nfu_p_1_009777;Nfu_p_1_009778;Nfu_p_1_009779;Nfu_p_1_009780;Nfu_p_1_009781;Nfu_p_1_009782;Nfu_p_1_009783;Nfu_p_1_009784;Nfu_p_1_009785;Nfu_p_1_009786;Nfu_p_1_009787;Nfu_p_1_009788;Nfu_p_1_009789;Nfu_p_1_009790;Nfu_p_1_009791	-2.31583	0.00670007	-1.21059	0.000182221
Nfu_p_1_009774;Nfu_p_1_009775;Nfu_p_1_009776;Nfu_p_1_009777;Nfu_p_1_009778;Nfu_p_1_009779;Nfu_p_1_009780;Nfu_p_1_009781;Nfu_p_1_009782;Nfu_p_1_009783;Nfu_p_1_009784;Nfu_p_1_009785;Nfu_p_1_009786;Nfu_p_1_009787;Nfu_p_1_009788;Nfu_p_1_009789;Nfu_p_1_009790;Nfu_p_1_009791	-3.16498	0.0426704	-1.21059	0.000182221
Nfu_p_1_009774;Nfu_p_1_009775;Nfu_p_1_009776;Nfu_p_1_009777;Nfu_p_1_009778;Nfu_p_1_009779;Nfu_p_1_009780;Nfu_p_1_009781;Nfu_p_1_009782;Nfu_p_1_009783;Nfu_p_1_009784;Nfu_p_1_009785;Nfu_p_1_009786;Nfu_p_1_009787;Nfu_p_1_009788;Nfu_p_1_009789;Nfu_p_1_009790;Nfu_p_1_009791	-1.64699	0.0816583	-1.21059	0.000182221
Nfu_p_1_009774;Nfu_p_1_009775;Nfu_p_1_009776;Nfu_p_1_009777;Nfu_p_1_009778;Nfu_p_1_009779;Nfu_p_1_009780;Nfu_p_1_009781;Nfu_p_1_009782;Nfu_p_1_009783;Nfu_p_1_009784;Nfu_p_1_009785;Nfu_p_1_009786;Nfu_p_1_009787;Nfu_p_1_009788;Nfu_p_1_009789;Nfu_p_1_009790;Nfu_p_1_009791	-0.392024	0.0423799	-1.21059	0.000182221
Nfu_p_1_009774;Nfu_p_1_009775;Nfu_p_1_009776;Nfu_p_1_009777;Nfu_p_1_009778;Nfu_p_1_009779;Nfu_p_1_009780;Nfu_p_1_009781;Nfu_p_1_009782;Nfu_p_1_009783;Nfu_p_1_009784;Nfu_p_1_009785;Nfu_p_1_009786;Nfu_p_1_009787;Nfu_p_1_009788;Nfu_p_1_009789;Nfu_p_1_009790;Nfu_p_1_009791	-2.31583	0.00670007	-1.21059	0.000182221
Nfu_p_1_009774;Nfu_p_1_009775;Nfu_p_1_009776;Nfu_p_1_009777;Nfu_p_1_009778;Nfu_p_1_009779;Nfu_p_1_009780;Nfu_p_1_009781;Nfu_p_1_009782;Nfu_p_1_009783;Nfu_p_1_009784;Nfu_p_1_009785;Nfu_p_1_009786;Nfu_p_1_009787;Nfu_p_1_009788;Nfu_p_1_009789;Nfu_p_1_009790;Nfu_p_1_009791	-2.31583	0.00670007	-1.21059	0.000182221
Nfu_p_1_009774;Nfu_p_1_009775;Nfu_p_1_009776;Nfu_p_1_009777;Nfu_p_1_009778;Nfu_p_1_009779;Nfu_p_1_009780;Nfu_p_1_009781;Nfu_p_1_009782;Nfu_p_1_009783;Nfu_p_1_009784;Nfu_p_1_009785;Nfu_p_1_009786;Nfu_p_1_009787;Nfu_p_1_009788;Nfu_p_1_009789;Nfu_p_1_009790;Nfu_p_1_009791	-2.31583	0.00670007	-1.21059	0.000182221
Nfu_p_1_009774;Nfu_p_1_009775;Nfu_p_1_009776;Nfu_p_1_009777;Nfu_p_1_009778;Nfu_p_1_009779;Nfu_p_1_009780;Nfu_p_1_009781;Nfu_p_1_009782;Nfu_p_1_009783;Nfu_p_1_009784;Nfu_p_1_009785;Nfu_p_1_009786;Nfu_p_1_009787;Nfu_p_1_009788;Nfu_p_1_009789;Nfu_p_1_009790;Nfu_p_1_009791	-0.940042	0.0443034	-1.21059	0.000182221
Nfu_p_1_009774;Nfu_p_1_009775;Nfu_p_1_009776;Nfu_p_1_009777;Nfu_p_1_009778;Nfu_p_1_009779;Nfu_p_1_009780;Nfu_p_1_009781;Nfu_p_1_009782;Nfu_p_1_009783;Nfu_p_1_009784;Nfu_p_1_009785;Nfu_p_1_009786;Nfu_p_1_009787;Nfu_p_1_009788;Nfu_p_1_009789;Nfu_p_1_009790;Nfu_p_1_009791	-0.392024	0.0423799	-1.21059	0.000182221
Nfu_p_1_009774;Nfu_p_1_009775;Nfu_p_1_009776;Nfu_p_1_009777;Nfu_p_1_009778;Nfu_p_1_009779;Nfu_p_1_009780;Nfu_p_1_009781;Nfu_p_1_009782;Nfu_p_1_009783;Nfu_p_1_009784;Nfu_p_1_009785;Nfu_p_1_009786;Nfu_p_1_009787;Nfu_p_1_009788;Nfu_p_1_009789;Nfu_p_1_009790;Nfu_p_1_009791	-0.940042	0.0443034	-1.21059	0.000182221
Nfu_p_1_009817	0.497081	0.302902	-0.0673807	0.0144576
Nfu_p_1_009817	0.430457	0.161885	-0.0673807	0.0144576
Nfu_p_1_009901	1.89011	0.0141783	0.159361	0.0524985
Nfu_p_1_009901	-1.32636	0.00539152	0.159361	0.0524985
Nfu_p_1_009901	-0.0865817	0.390441	0.159361	0.0524985
Nfu_p_1_009901	-1.2166	0.00602836	0.159361	0.0524985
Nfu_p_1_009901	-0.201321	0.21045	0.159361	0.0524985
Nfu_p_1_009963	-3.23577	0.00930972	0.450812	5.3811e-06
Nfu_p_1_009991;Nfu_p_1_009992	-0.383695	0.0467909	0.442054	0.00040581
Nfu_p_1_009991;Nfu_p_1_009992	-0.383695	0.0467909	0.442054	0.00040581
Nfu_p_1_010016;Nfu_p_1_010017	-1.92808	0.0616578	-0.796104	0.00638065
Nfu_p_1_010016;Nfu_p_1_010017	-1.92808	0.0616578	-0.796104	0.00638065
Nfu_p_1_010071	-2.58204	0.00202653	0.102267	0.00634824
Nfu_p_1_010071	-1.12342	0.00835414	0.102267	0.00634824
Nfu_p_1_010093;Nfu_p_1_010095	-4.78628	0.0035704	-1.51522	2.74848e-05
Nfu_p_1_010093;Nfu_p_1_010095	-4.78628	0.0035704	-1.51522	2.74848e-05
Nfu_p_1_010106	-0.142555	0.179266	-1.0251	6.00207e-05
Nfu_p_1_010106	-4.6983	0.016626	-1.0251	6.00207e-05
Nfu_p_1_010147	-5.85856	0.0264579	-0.276629	0.000144219
Nfu_p_1_010147	-1.96637	0.00295101	-0.276629	0.000144219
Nfu_p_1_010147	0.464412	0.122101	-0.276629	0.000144219
Nfu_p_1_010161;Nfu_p_1_010162;Nfu_p_1_010163;Nfu_p_1_010164	-0.462983	0.381338	0.138846	0.00423013
Nfu_p_1_010161;Nfu_p_1_010162;Nfu_p_1_010163;Nfu_p_1_010164	-0.282506	0.123244	0.138846	0.00423013
Nfu_p_1_010161;Nfu_p_1_010162;Nfu_p_1_010163;Nfu_p_1_010164	-0.462983	0.381338	0.138846	0.00423013
Nfu_p_1_010161;Nfu_p_1_010162;Nfu_p_1_010163;Nfu_p_1_010164	-0.462983	0.381338	0.138846	0.00423013
Nfu_p_1_010161;Nfu_p_1_010162;Nfu_p_1_010163;Nfu_p_1_010164	-0.462983	0.381338	0.138846	0.00423013
Nfu_p_1_010161;Nfu_p_1_010162;Nfu_p_1_010163;Nfu_p_1_010164	-0.282506	0.123244	0.138846	0.00423013
Nfu_p_1_010161;Nfu_p_1_010162;Nfu_p_1_010163;Nfu_p_1_010164	-0.282506	0.123244	0.138846	0.00423013
Nfu_p_1_010161;Nfu_p_1_010162;Nfu_p_1_010163;Nfu_p_1_010164	-0.282506	0.123244	0.138846	0.00423013
Nfu_p_1_010178	-1.07155	0.0121078	-0.367074	0.000866199
Nfu_p_1_010178	-1.06817	0.0216108	-0.367074	0.000866199
Nfu_p_1_010178	-0.171859	0.37687	-0.367074	0.000866199
Nfu_p_1_010178	-0.773341	0.0837783	-0.367074	0.000866199
Nfu_p_1_010190	0.256434	0.349168	-0.224927	1.20211e-05
Nfu_p_1_010190	-0.0669491	0.354473	-0.224927	1.20211e-05
Nfu_p_1_010190	-1.0091	0.0856574	-0.224927	1.20211e-05
Nfu_p_1_010190	1.20893	0.0800206	-0.224927	1.20211e-05
Nfu_p_1_010201	-2.32116	0.0374746	-0.709387	3.1729e-06
Nfu_p_1_010201	-1.98665	0.0208079	-0.709387	3.1729e-06
Nfu_p_1_010201	-1.54801	0.00340666	-0.709387	3.1729e-06
Nfu_p_1_010221	-0.552565	0.0218188	-0.363882	6.89556e-06
Nfu_p_1_010221	-2.37022	0.0412778	-0.363882	6.89556e-06
Nfu_p_1_010221	-2.76936	0.00539142	-0.363882	6.89556e-06
Nfu_p_1_010236	-1.33751	0.0649444	-0.272673	8.24811e-05
Nfu_p_1_010259	-1.97804	0.0500238	-0.0625876	0.063504
Nfu_p_1_010263;Nfu_p_1_010264	-1.40506	0.00805278	-0.75205	1.75511e-06
Nfu_p_1_010263;Nfu_p_1_010264	-3.70516	0.0236627	-0.75205	1.75511e-06
Nfu_p_1_010263;Nfu_p_1_010264	-1.59811	0.0139064	-0.75205	1.75511e-06
Nfu_p_1_010263;Nfu_p_1_010264	-1.06266	0.0137351	-0.75205	1.75511e-06
Nfu_p_1_010263;Nfu_p_1_010264	-3.70516	0.0236627	-0.75205	1.75511e-06
Nfu_p_1_010263;Nfu_p_1_010264	-3.67096	0.00887936	-0.75205	1.75511e-06
Nfu_p_1_010263;Nfu_p_1_010264	-1.59559	0.00220367	-0.75205	1.75511e-06
Nfu_p_1_010263;Nfu_p_1_010264	-2.70873	0.00773716	-0.75205	1.75511e-06
Nfu_p_1_010263;Nfu_p_1_010264	-1.42187	0.00722326	-0.75205	1.75511e-06
Nfu_p_1_010263;Nfu_p_1_010264	-0.658258	0.0885098	-0.75205	1.75511e-06
Nfu_p_1_010263;Nfu_p_1_010264	-1.42187	0.00722326	-0.75205	1.75511e-06
Nfu_p_1_010263;Nfu_p_1_010264	-1.06266	0.0137351	-0.75205	1.75511e-06
Nfu_p_1_010263;Nfu_p_1_010264	-2.70873	0.00773716	-0.75205	1.75511e-06
Nfu_p_1_010263;Nfu_p_1_010264	-1.99997	0.00405807	-0.75205	1.75511e-06
Nfu_p_1_010263;Nfu_p_1_010264	-1.59811	0.0139064	-0.75205	1.75511e-06
Nfu_p_1_010263;Nfu_p_1_010264	-3.67096	0.00887936	-0.75205	1.75511e-06
Nfu_p_1_010263;Nfu_p_1_010264	-0.658258	0.0885098	-0.75205	1.75511e-06
Nfu_p_1_010263;Nfu_p_1_010264	-1.40506	0.00805278	-0.75205	1.75511e-06
Nfu_p_1_010263;Nfu_p_1_010264	-1.59559	0.00220367	-0.75205	1.75511e-06
Nfu_p_1_010263;Nfu_p_1_010264	-1.99997	0.00405807	-0.75205	1.75511e-06
Nfu_p_1_010270	-1.2765	0.00559679	-0.696778	9.47839e-08
Nfu_p_1_010274;Nfu_p_1_010275	1.15208	0.0626071	-0.00244999	0.139399
Nfu_p_1_010274;Nfu_p_1_010275	1.15208	0.0626071	-0.00244999	0.139399
Nfu_p_1_010274;Nfu_p_1_010275	-0.531401	0.0840679	-0.00244999	0.139399
Nfu_p_1_010274;Nfu_p_1_010275	-0.895345	0.0613265	-0.00244999	0.139399
Nfu_p_1_010274;Nfu_p_1_010275	-0.27306	0.175763	-0.00244999	0.139399
Nfu_p_1_010274;Nfu_p_1_010275	-0.27306	0.175763	-0.00244999	0.139399
Nfu_p_1_010274;Nfu_p_1_010275	-1.31196	0.0454475	-0.00244999	0.139399
Nfu_p_1_010274;Nfu_p_1_010275	-0.135031	0.250928	-0.00244999	0.139399
Nfu_p_1_010274;Nfu_p_1_010275	-0.0902463	0.319436	-0.00244999	0.139399
Nfu_p_1_010274;Nfu_p_1_010275	-0.895345	0.0613265	-0.00244999	0.139399
Nfu_p_1_010274;Nfu_p_1_010275	-0.531401	0.0840679	-0.00244999	0.139399
Nfu_p_1_010274;Nfu_p_1_010275	-0.0902463	0.319436	-0.00244999	0.139399
Nfu_p_1_010274;Nfu_p_1_010275	-0.135031	0.250928	-0.00244999	0.139399
Nfu_p_1_010274;Nfu_p_1_010275	-1.31196	0.0454475	-0.00244999	0.139399
Nfu_p_1_010379;Nfu_p_1_011864;Nfu_p_1_011865;Nfu_p_1_011866;Nfu_p_1_011867	-1.52515	0.0580725	-0.780383	5.28176e-06
Nfu_p_1_010379;Nfu_p_1_011864;Nfu_p_1_011865;Nfu_p_1_011866;Nfu_p_1_011867	-1.52515	0.0580725	-0.780383	5.28176e-06
Nfu_p_1_010379;Nfu_p_1_011864;Nfu_p_1_011865;Nfu_p_1_011866;Nfu_p_1_011867	-1.52515	0.0580725	-0.780383	5.28176e-06
Nfu_p_1_010379;Nfu_p_1_011864;Nfu_p_1_011865;Nfu_p_1_011866;Nfu_p_1_011867	-1.52515	0.0580725	-0.780383	5.28176e-06
Nfu_p_1_010379;Nfu_p_1_011864;Nfu_p_1_011865;Nfu_p_1_011866;Nfu_p_1_011867	-1.52515	0.0580725	-0.780383	5.28176e-06
Nfu_p_1_010381	-0.998972	0.00147455	-0.0158617	0.0457323
Nfu_p_1_010382	0.856908	0.0764987	-0.128036	0.000416755
Nfu_p_1_010395	-3.54616	0.00198087	-0.162978	0.0658704
Nfu_p_1_010450	-0.906675	0.0246373	-0.134227	0.0346397
Nfu_p_1_010450	-0.443065	0.182994	-0.134227	0.0346397
Nfu_p_1_010450	-0.115146	0.406403	-0.134227	0.0346397
Nfu_p_1_010450	-0.172291	0.385813	-0.134227	0.0346397
Nfu_p_1_010450	-0.906675	0.0246373	-0.134227	0.0346397
Nfu_p_1_010475;Nfu_p_1_010476	-1.04906	0.011822	-0.452167	9.05726e-06
Nfu_p_1_010475;Nfu_p_1_010476	-1.04906	0.011822	-0.452167	9.05726e-06
Nfu_p_1_010475;Nfu_p_1_010476	-0.800092	0.0125764	-0.452167	9.05726e-06
Nfu_p_1_010475;Nfu_p_1_010476	-2.54169	0.0121445	-0.452167	9.05726e-06
Nfu_p_1_010475;Nfu_p_1_010476	-0.467476	0.0457306	-0.452167	9.05726e-06
Nfu_p_1_010475;Nfu_p_1_010476	-0.467476	0.0457306	-0.452167	9.05726e-06
Nfu_p_1_010475;Nfu_p_1_010476	-2.54169	0.0121445	-0.452167	9.05726e-06
Nfu_p_1_010475;Nfu_p_1_010476	-0.800092	0.0125764	-0.452167	9.05726e-06
Nfu_p_1_010489;Nfu_p_1_010490	-0.525036	0.132209	-1.18384	0.00370223
Nfu_p_1_010489;Nfu_p_1_010490	-0.525036	0.132209	-1.18384	0.00370223
Nfu_p_1_010525	2.23435	0.0263853	0.220081	0.00459693
Nfu_p_1_010525	1.21579	0.0337256	0.220081	0.00459693
Nfu_p_1_010525	-0.12014	0.138952	0.220081	0.00459693
Nfu_p_1_010525	-1.15188	0.00532595	0.220081	0.00459693
Nfu_p_1_010525	0.429147	0.277168	0.220081	0.00459693
Nfu_p_1_010540;Nfu_p_1_010541	-0.824332	0.0361621	-0.291588	0.000482772
Nfu_p_1_010540;Nfu_p_1_010541	2.26732	0.00613169	-0.291588	0.000482772
Nfu_p_1_010540;Nfu_p_1_010541	2.26732	0.00613169	-0.291588	0.000482772
Nfu_p_1_010540;Nfu_p_1_010541	-1.35567	0.0140906	-0.291588	0.000482772
Nfu_p_1_010540;Nfu_p_1_010541	0.951159	0.117005	-0.291588	0.000482772
Nfu_p_1_010540;Nfu_p_1_010541	-1.35567	0.0140906	-0.291588	0.000482772
Nfu_p_1_010540;Nfu_p_1_010541	-0.824332	0.0361621	-0.291588	0.000482772
Nfu_p_1_010540;Nfu_p_1_010541	-1.13972	0.00572795	-0.291588	0.000482772
Nfu_p_1_010540;Nfu_p_1_010541	-1.13972	0.00572795	-0.291588	0.000482772
Nfu_p_1_010540;Nfu_p_1_010541	0.688918	0.317509	-0.291588	0.000482772
Nfu_p_1_010540;Nfu_p_1_010541	1.27853	0.00921606	-0.291588	0.000482772
Nfu_p_1_010540;Nfu_p_1_010541	0.688918	0.317509	-0.291588	0.000482772
Nfu_p_1_010540;Nfu_p_1_010541	1.27853	0.00921606	-0.291588	0.000482772
Nfu_p_1_010540;Nfu_p_1_010541	0.951159	0.117005	-0.291588	0.000482772
Nfu_p_1_010646	-1.67846	0.00745844	-0.0640504	0.00449118
Nfu_p_1_010646	-1.13373	0.0358109	-0.0640504	0.00449118
Nfu_p_1_010646	-1.67407	0.00795204	-0.0640504	0.00449118
Nfu_p_1_010659;Nfu_p_1_010660	0.0377699	0.269828	-0.680053	0.000624388
Nfu_p_1_010659;Nfu_p_1_010660	-1.63226	0.030867	-0.680053	0.000624388
Nfu_p_1_010659;Nfu_p_1_010660	0.0377699	0.269828	-0.680053	0.000624388
Nfu_p_1_010659;Nfu_p_1_010660	-0.874327	0.0916501	-0.680053	0.000624388
Nfu_p_1_010659;Nfu_p_1_010660	-1.63226	0.030867	-0.680053	0.000624388
Nfu_p_1_010659;Nfu_p_1_010660	-0.874327	0.0916501	-0.680053	0.000624388
Nfu_p_1_010675	-1.61709	0.0557955	-0.619621	6.867e-05
Nfu_p_1_010682	-1.54396	0.0125764	-0.728612	1.3041e-05
Nfu_p_1_010758	0.304824	0.111901	-0.15868	0.0397145
Nfu_p_1_010799	-0.339617	0.306157	-0.382446	2.11966e-06
Nfu_p_1_010799	0.355084	0.377617	-0.382446	2.11966e-06
Nfu_p_1_010799	-1.35868	0.0121078	-0.382446	2.11966e-06
Nfu_p_1_010799	0.426227	0.161289	-0.382446	2.11966e-06
Nfu_p_1_010799	-1.29732	0.0112211	-0.382446	2.11966e-06
Nfu_p_1_010799	-1.58225	0.00566269	-0.382446	2.11966e-06
Nfu_p_1_010799	-1.88465	0.0088726	-0.382446	2.11966e-06
Nfu_p_1_010799	-1.72149	0.00289043	-0.382446	2.11966e-06
Nfu_p_1_010821	2.74172	0.00143069	1.53624	5.969e-06
Nfu_p_1_010821	2.26256	0.00111306	1.53624	5.969e-06
Nfu_p_1_010821	-0.7339	0.00817283	1.53624	5.969e-06
Nfu_p_1_010821	2.55137	0.00473135	1.53624	5.969e-06
Nfu_p_1_010821	2.34046	0.000123328	1.53624	5.969e-06
Nfu_p_1_010864	0.294396	0.104626	-0.146011	0.000808315
Nfu_p_1_010887	-0.836239	0.0216286	-0.301749	0.000611339
Nfu_p_1_010887	-0.723479	0.0111973	-0.301749	0.000611339
Nfu_p_1_010887	0.0145071	0.241828	-0.301749	0.000611339
Nfu_p_1_010887	-0.892468	0.062697	-0.301749	0.000611339
Nfu_p_1_010887	0.740319	0.17496	-0.301749	0.000611339
Nfu_p_1_010887	-1.486	0.0160475	-0.301749	0.000611339
Nfu_p_1_010887	-0.399731	0.175862	-0.301749	0.000611339
Nfu_p_1_010887	-1.412	0.0454314	-0.301749	0.000611339
Nfu_p_1_011016;Nfu_p_1_011017	-0.612783	0.13981	-0.221801	0.0098064
Nfu_p_1_011016;Nfu_p_1_011017	-0.612783	0.13981	-0.221801	0.0098064
Nfu_p_1_011141	-2.8958	0.0193488	-0.750843	8.77305e-07
Nfu_p_1_011141	-0.0170986	0.246083	-0.750843	8.77305e-07
Nfu_p_1_011141	0.208077	0.235885	-0.750843	8.77305e-07
Nfu_p_1_011177	0.402534	0.183394	0.167504	0.000255901
Nfu_p_1_011177	0.111213	0.301874	0.167504	0.000255901
Nfu_p_1_011177	-0.325188	0.249646	0.167504	0.000255901
Nfu_p_1_011177	-0.168601	0.400546	0.167504	0.000255901
Nfu_p_1_011187	0.729904	0.100886	-0.104316	0.0144746
Nfu_p_1_011187	-1.11524	0.00732631	-0.104316	0.0144746
Nfu_p_1_011210	-0.659383	0.281573	-0.356723	0.000752389
Nfu_p_1_011212	0.769157	0.0111944	0.428441	3.21411e-05
Nfu_p_1_011212	-1.37526	0.209501	0.428441	3.21411e-05
Nfu_p_1_011212	-0.253543	0.397466	0.428441	3.21411e-05
Nfu_p_1_011212	0.148473	0.336512	0.428441	3.21411e-05
Nfu_p_1_011223;Nfu_p_1_011224;Nfu_p_1_011225;Nfu_p_1_011226;Nfu_p_1_011227;Nfu_p_1_011228	-0.658924	0.275475	0.121283	0.0375426
Nfu_p_1_011223;Nfu_p_1_011224;Nfu_p_1_011225;Nfu_p_1_011226;Nfu_p_1_011227;Nfu_p_1_011228	0.811345	0.103492	0.121283	0.0375426
Nfu_p_1_011223;Nfu_p_1_011224;Nfu_p_1_011225;Nfu_p_1_011226;Nfu_p_1_011227;Nfu_p_1_011228	-0.218026	0.359414	0.121283	0.0375426
Nfu_p_1_011223;Nfu_p_1_011224;Nfu_p_1_011225;Nfu_p_1_011226;Nfu_p_1_011227;Nfu_p_1_011228	0.144894	0.0884053	0.121283	0.0375426
Nfu_p_1_011223;Nfu_p_1_011224;Nfu_p_1_011225;Nfu_p_1_011226;Nfu_p_1_011227;Nfu_p_1_011228	0.144894	0.0884053	0.121283	0.0375426
Nfu_p_1_011223;Nfu_p_1_011224;Nfu_p_1_011225;Nfu_p_1_011226;Nfu_p_1_011227;Nfu_p_1_011228	0.144894	0.0884053	0.121283	0.0375426
Nfu_p_1_011223;Nfu_p_1_011224;Nfu_p_1_011225;Nfu_p_1_011226;Nfu_p_1_011227;Nfu_p_1_011228	0.811345	0.103492	0.121283	0.0375426
Nfu_p_1_011223;Nfu_p_1_011224;Nfu_p_1_011225;Nfu_p_1_011226;Nfu_p_1_011227;Nfu_p_1_011228	-0.658924	0.275475	0.121283	0.0375426
Nfu_p_1_011223;Nfu_p_1_011224;Nfu_p_1_011225;Nfu_p_1_011226;Nfu_p_1_011227;Nfu_p_1_011228	0.811345	0.103492	0.121283	0.0375426
Nfu_p_1_011223;Nfu_p_1_011224;Nfu_p_1_011225;Nfu_p_1_011226;Nfu_p_1_011227;Nfu_p_1_011228	0.144894	0.0884053	0.121283	0.0375426
Nfu_p_1_011223;Nfu_p_1_011224;Nfu_p_1_011225;Nfu_p_1_011226;Nfu_p_1_011227;Nfu_p_1_011228	0.144894	0.0884053	0.121283	0.0375426
Nfu_p_1_011223;Nfu_p_1_011224;Nfu_p_1_011225;Nfu_p_1_011226;Nfu_p_1_011227;Nfu_p_1_011228	-0.218026	0.359414	0.121283	0.0375426
Nfu_p_1_011223;Nfu_p_1_011224;Nfu_p_1_011225;Nfu_p_1_011226;Nfu_p_1_011227;Nfu_p_1_011228	0.811345	0.103492	0.121283	0.0375426
Nfu_p_1_011223;Nfu_p_1_011224;Nfu_p_1_011225;Nfu_p_1_011226;Nfu_p_1_011227;Nfu_p_1_011228	-0.658924	0.275475	0.121283	0.0375426
Nfu_p_1_011223;Nfu_p_1_011224;Nfu_p_1_011225;Nfu_p_1_011226;Nfu_p_1_011227;Nfu_p_1_011228	0.811345	0.103492	0.121283	0.0375426
Nfu_p_1_011223;Nfu_p_1_011224;Nfu_p_1_011225;Nfu_p_1_011226;Nfu_p_1_011227;Nfu_p_1_011228	0.144894	0.0884053	0.121283	0.0375426
Nfu_p_1_011223;Nfu_p_1_011224;Nfu_p_1_011225;Nfu_p_1_011226;Nfu_p_1_011227;Nfu_p_1_011228	-0.218026	0.359414	0.121283	0.0375426
Nfu_p_1_011223;Nfu_p_1_011224;Nfu_p_1_011225;Nfu_p_1_011226;Nfu_p_1_011227;Nfu_p_1_011228	-0.658924	0.275475	0.121283	0.0375426
Nfu_p_1_011223;Nfu_p_1_011224;Nfu_p_1_011225;Nfu_p_1_011226;Nfu_p_1_011227;Nfu_p_1_011228	-0.218026	0.359414	0.121283	0.0375426
Nfu_p_1_011223;Nfu_p_1_011224;Nfu_p_1_011225;Nfu_p_1_011226;Nfu_p_1_011227;Nfu_p_1_011228	-0.658924	0.275475	0.121283	0.0375426
Nfu_p_1_011223;Nfu_p_1_011224;Nfu_p_1_011225;Nfu_p_1_011226;Nfu_p_1_011227;Nfu_p_1_011228	-0.218026	0.359414	0.121283	0.0375426
Nfu_p_1_011223;Nfu_p_1_011224;Nfu_p_1_011225;Nfu_p_1_011226;Nfu_p_1_011227;Nfu_p_1_011228	-0.658924	0.275475	0.121283	0.0375426
Nfu_p_1_011223;Nfu_p_1_011224;Nfu_p_1_011225;Nfu_p_1_011226;Nfu_p_1_011227;Nfu_p_1_011228	-0.218026	0.359414	0.121283	0.0375426
Nfu_p_1_011223;Nfu_p_1_011224;Nfu_p_1_011225;Nfu_p_1_011226;Nfu_p_1_011227;Nfu_p_1_011228	0.811345	0.103492	0.121283	0.0375426
Nfu_p_1_011243	-1.35137	0.034467	0.13674	0.0268547
Nfu_p_1_011266	-1.09122	0.253247	-0.767526	2.90656e-05
Nfu_p_1_011268	-0.789927	0.116203	-0.807153	1.01008e-06
Nfu_p_1_011268	0.210592	0.325809	-0.807153	1.01008e-06
Nfu_p_1_011268	-1.01315	0.034546	-0.807153	1.01008e-06
Nfu_p_1_011350	-1.18622	0.00482215	0.459668	0.00154738
Nfu_p_1_011360;Nfu_p_1_011361	-0.0835715	0.0493395	-0.872409	1.79362e-05
Nfu_p_1_011360;Nfu_p_1_011361	-0.0835715	0.0493395	-0.872409	1.79362e-05
Nfu_p_1_011428;Nfu_p_1_011429	1.46176	0.0323604	-0.105085	0.0631928
Nfu_p_1_011428;Nfu_p_1_011429	-0.187008	0.123291	-0.105085	0.0631928
Nfu_p_1_011428;Nfu_p_1_011429	1.46176	0.0323604	-0.105085	0.0631928
Nfu_p_1_011428;Nfu_p_1_011429	-0.0768535	0.310686	-0.105085	0.0631928
Nfu_p_1_011428;Nfu_p_1_011429	-0.35426	0.263653	-0.105085	0.0631928
Nfu_p_1_011428;Nfu_p_1_011429	-0.187008	0.123291	-0.105085	0.0631928
Nfu_p_1_011428;Nfu_p_1_011429	1.15822	0.0349716	-0.105085	0.0631928
Nfu_p_1_011428;Nfu_p_1_011429	-0.35426	0.263653	-0.105085	0.0631928
Nfu_p_1_011428;Nfu_p_1_011429	2.30659	0.00115523	-0.105085	0.0631928
Nfu_p_1_011428;Nfu_p_1_011429	2.30659	0.00115523	-0.105085	0.0631928
Nfu_p_1_011428;Nfu_p_1_011429	-0.0768535	0.310686	-0.105085	0.0631928
Nfu_p_1_011428;Nfu_p_1_011429	1.15822	0.0349716	-0.105085	0.0631928
Nfu_p_1_011428;Nfu_p_1_011429	0.889184	0.272457	-0.105085	0.0631928
Nfu_p_1_011428;Nfu_p_1_011429	0.889184	0.272457	-0.105085	0.0631928
Nfu_p_1_011453	-1.08954	0.019349	-0.269441	5.01798e-05
Nfu_p_1_011493	0.826084	0.0491682	-0.0126443	0.183608
Nfu_p_1_011493	-1.89584	0.0271199	-0.0126443	0.183608
Nfu_p_1_011493	-0.29607	0.124205	-0.0126443	0.183608
Nfu_p_1_011493	0.4362	0.0374499	-0.0126443	0.183608
Nfu_p_1_011493	-0.272095	0.243801	-0.0126443	0.183608
Nfu_p_1_011493	-0.589678	0.145109	-0.0126443	0.183608
Nfu_p_1_011493	-1.71201	0.0176667	-0.0126443	0.183608
Nfu_p_1_011504	-2.88462	0.0139991	-1.13999	1.20029e-05
Nfu_p_1_011504	-2.14492	0.00584547	-1.13999	1.20029e-05
Nfu_p_1_011504	0.335618	0.0325439	-1.13999	1.20029e-05
Nfu_p_1_011538;Nfu_p_1_011539;Nfu_p_1_011540;Nfu_p_1_011541	0.401827	0.00677379	0.187096	0.00435117
Nfu_p_1_011538;Nfu_p_1_011539;Nfu_p_1_011540;Nfu_p_1_011541	0.401827	0.00677379	0.187096	0.00435117
Nfu_p_1_011538;Nfu_p_1_011539;Nfu_p_1_011540;Nfu_p_1_011541	0.401827	0.00677379	0.187096	0.00435117
Nfu_p_1_011538;Nfu_p_1_011539;Nfu_p_1_011540;Nfu_p_1_011541	0.401827	0.00677379	0.187096	0.00435117
Nfu_p_1_011583	-1.82843	0.0366552	-0.358794	0.000143609
Nfu_p_1_011668	0.100053	0.22297	-0.372521	0.0154721
Nfu_p_1_011706	-1.51015	0.0542126	-0.465074	0.000172311
Nfu_p_1_011706	-2.51315	0.0244206	-0.465074	0.000172311
Nfu_p_1_011706	-0.67911	0.149894	-0.465074	0.000172311
Nfu_p_1_011788	-1.6582	0.00926428	-0.74069	1.37806e-07
Nfu_p_1_011788	-1.34358	0.0197304	-0.74069	1.37806e-07
Nfu_p_1_011788	0.0599591	0.0814094	-0.74069	1.37806e-07
Nfu_p_1_011830	-3.573	0.117873	-0.487559	6.18871e-05
Nfu_p_1_011882	-0.341494	0.0269465	-0.280773	9.14903e-05
Nfu_p_1_011882	-1.02017	0.0113286	-0.280773	9.14903e-05
Nfu_p_1_011882	-0.447318	0.332215	-0.280773	9.14903e-05
Nfu_p_1_011882	-0.901411	0.00951504	-0.280773	9.14903e-05
Nfu_p_1_011882	-0.149781	0.285725	-0.280773	9.14903e-05
Nfu_p_1_011922	0.069854	0.371354	-0.348044	0.00746396
Nfu_p_1_011922	-0.458735	0.0735647	-0.348044	0.00746396
Nfu_p_1_011982;Nfu_p_1_011983	-0.441434	0.322577	0.0732969	0.0290451
Nfu_p_1_011982;Nfu_p_1_011983	-0.441434	0.322577	0.0732969	0.0290451
Nfu_p_1_012047	-0.646541	0.00625359	0.1	0.0556211
Nfu_p_1_012155	-0.600933	0.137224	0.368075	0.000136388
Nfu_p_1_012155	-0.926135	0.123291	0.368075	0.000136388
Nfu_p_1_012155	-0.181634	0.263882	0.368075	0.000136388
Nfu_p_1_012253	-0.268838	0.284803	-0.916418	1.69161e-05
Nfu_p_1_012368	-1.05128	0.0122246	-0.66901	1.74586e-05
Nfu_p_1_012368	-2.13934	0.0071518	-0.66901	1.74586e-05
Nfu_p_1_012401	-0.294558	0.135839	0.4837	2.88218e-05
Nfu_p_1_012435	-0.593145	0.146548	-0.439922	4.982e-06
Nfu_p_1_012509;Nfu_p_1_012510	0.0949216	0.000497928	0.408572	0.001007
Nfu_p_1_012509;Nfu_p_1_012510	0.0949216	0.000497928	0.408572	0.001007
Nfu_p_1_012569;Nfu_p_1_012570;Nfu_p_1_012571;Nfu_p_1_012572;Nfu_p_1_012573	-1.40063	0.0129398	-0.243894	0.000213142
Nfu_p_1_012569;Nfu_p_1_012570;Nfu_p_1_012571;Nfu_p_1_012572;Nfu_p_1_012573	-1.40063	0.0129398	-0.243894	0.000213142
Nfu_p_1_012569;Nfu_p_1_012570;Nfu_p_1_012571;Nfu_p_1_012572;Nfu_p_1_012573	-1.49706	0.00559679	-0.243894	0.000213142
Nfu_p_1_012569;Nfu_p_1_012570;Nfu_p_1_012571;Nfu_p_1_012572;Nfu_p_1_012573	-1.49706	0.00559679	-0.243894	0.000213142
Nfu_p_1_012569;Nfu_p_1_012570;Nfu_p_1_012571;Nfu_p_1_012572;Nfu_p_1_012573	-1.40063	0.0129398	-0.243894	0.000213142
Nfu_p_1_012569;Nfu_p_1_012570;Nfu_p_1_012571;Nfu_p_1_012572;Nfu_p_1_012573	-1.40063	0.0129398	-0.243894	0.000213142
Nfu_p_1_012569;Nfu_p_1_012570;Nfu_p_1_012571;Nfu_p_1_012572;Nfu_p_1_012573	-1.49706	0.00559679	-0.243894	0.000213142
Nfu_p_1_012569;Nfu_p_1_012570;Nfu_p_1_012571;Nfu_p_1_012572;Nfu_p_1_012573	-1.49706	0.00559679	-0.243894	0.000213142
Nfu_p_1_012569;Nfu_p_1_012570;Nfu_p_1_012571;Nfu_p_1_012572;Nfu_p_1_012573	-1.40063	0.0129398	-0.243894	0.000213142
Nfu_p_1_012569;Nfu_p_1_012570;Nfu_p_1_012571;Nfu_p_1_012572;Nfu_p_1_012573	-1.49706	0.00559679	-0.243894	0.000213142
Nfu_p_1_012588	-0.105998	0.173573	0.0354818	0.0628023
Nfu_p_1_012588	-0.527461	0.295838	0.0354818	0.0628023
Nfu_p_1_012588	-0.293425	0.257001	0.0354818	0.0628023
Nfu_p_1_012626	-1.39276	0.00554885	-0.607422	7.596e-06
Nfu_p_1_012640	-0.420094	0.190718	0.130498	0.00213486
Nfu_p_1_012640	-1.03784	0.302902	0.130498	0.00213486
Nfu_p_1_012640	-0.778133	0.155571	0.130498	0.00213486
Nfu_p_1_012661	4.03119	0.0602504	0.437431	0.00165517
Nfu_p_1_012661	0.730697	0.019431	0.437431	0.00165517
Nfu_p_1_012661	0.281222	0.125104	0.437431	0.00165517
Nfu_p_1_012670	-0.710938	0.138099	0.0140511	0.157545
Nfu_p_1_012705	-3.63925	0.0042241	-0.0985326	0.0628634
Nfu_p_1_012705	-1.15562	0.0599267	-0.0985326	0.0628634
Nfu_p_1_012725	-0.73893	0.0327468	0.316648	0.0404669
Nfu_p_1_012725	0.808375	0.0254913	0.316648	0.0404669
Nfu_p_1_012729	-0.382012	0.0923069	0.0662663	0.107972
Nfu_p_1_012729	-0.647452	0.0631719	0.0662663	0.107972
Nfu_p_1_012757	-1.45721	0.0132271	0.0797657	0.0570982
Nfu_p_1_012795	-0.791204	0.0164622	0.177483	0.0886644
Nfu_p_1_012795	0.81938	0.00925332	0.177483	0.0886644
Nfu_p_1_012807;Nfu_p_1_012808;Nfu_p_1_012809;Nfu_p_1_012810;Nfu_p_1_012811;Nfu_p_1_012812;Nfu_p_1_012813;Nfu_p_1_012814	1.58438	0.00795204	-0.130612	0.0530189
Nfu_p_1_012807;Nfu_p_1_012808;Nfu_p_1_012809;Nfu_p_1_012810;Nfu_p_1_012811;Nfu_p_1_012812;Nfu_p_1_012813;Nfu_p_1_012814	-0.278431	0.144895	-0.130612	0.0530189
Nfu_p_1_012807;Nfu_p_1_012808;Nfu_p_1_012809;Nfu_p_1_012810;Nfu_p_1_012811;Nfu_p_1_012812;Nfu_p_1_012813;Nfu_p_1_012814	-0.278431	0.144895	-0.130612	0.0530189
Nfu_p_1_012807;Nfu_p_1_012808;Nfu_p_1_012809;Nfu_p_1_012810;Nfu_p_1_012811;Nfu_p_1_012812;Nfu_p_1_012813;Nfu_p_1_012814	-0.278431	0.144895	-0.130612	0.0530189
Nfu_p_1_012807;Nfu_p_1_012808;Nfu_p_1_012809;Nfu_p_1_012810;Nfu_p_1_012811;Nfu_p_1_012812;Nfu_p_1_012813;Nfu_p_1_012814	1.58438	0.00795204	-0.130612	0.0530189
Nfu_p_1_012807;Nfu_p_1_012808;Nfu_p_1_012809;Nfu_p_1_012810;Nfu_p_1_012811;Nfu_p_1_012812;Nfu_p_1_012813;Nfu_p_1_012814	1.58438	0.00795204	-0.130612	0.0530189
Nfu_p_1_012807;Nfu_p_1_012808;Nfu_p_1_012809;Nfu_p_1_012810;Nfu_p_1_012811;Nfu_p_1_012812;Nfu_p_1_012813;Nfu_p_1_012814	0.0828992	0.384288	-0.130612	0.0530189
Nfu_p_1_012807;Nfu_p_1_012808;Nfu_p_1_012809;Nfu_p_1_012810;Nfu_p_1_012811;Nfu_p_1_012812;Nfu_p_1_012813;Nfu_p_1_012814	0.0828992	0.384288	-0.130612	0.0530189
Nfu_p_1_012807;Nfu_p_1_012808;Nfu_p_1_012809;Nfu_p_1_012810;Nfu_p_1_012811;Nfu_p_1_012812;Nfu_p_1_012813;Nfu_p_1_012814	-0.278431	0.144895	-0.130612	0.0530189
Nfu_p_1_012807;Nfu_p_1_012808;Nfu_p_1_012809;Nfu_p_1_012810;Nfu_p_1_012811;Nfu_p_1_012812;Nfu_p_1_012813;Nfu_p_1_012814	1.58438	0.00795204	-0.130612	0.0530189
Nfu_p_1_012807;Nfu_p_1_012808;Nfu_p_1_012809;Nfu_p_1_012810;Nfu_p_1_012811;Nfu_p_1_012812;Nfu_p_1_012813;Nfu_p_1_012814	0.0828992	0.384288	-0.130612	0.0530189
Nfu_p_1_012807;Nfu_p_1_012808;Nfu_p_1_012809;Nfu_p_1_012810;Nfu_p_1_012811;Nfu_p_1_012812;Nfu_p_1_012813;Nfu_p_1_012814	0.0828992	0.384288	-0.130612	0.0530189
Nfu_p_1_012807;Nfu_p_1_012808;Nfu_p_1_012809;Nfu_p_1_012810;Nfu_p_1_012811;Nfu_p_1_012812;Nfu_p_1_012813;Nfu_p_1_012814	1.58438	0.00795204	-0.130612	0.0530189
Nfu_p_1_012807;Nfu_p_1_012808;Nfu_p_1_012809;Nfu_p_1_012810;Nfu_p_1_012811;Nfu_p_1_012812;Nfu_p_1_012813;Nfu_p_1_012814	-0.278431	0.144895	-0.130612	0.0530189
Nfu_p_1_012807;Nfu_p_1_012808;Nfu_p_1_012809;Nfu_p_1_012810;Nfu_p_1_012811;Nfu_p_1_012812;Nfu_p_1_012813;Nfu_p_1_012814	-0.278431	0.144895	-0.130612	0.0530189
Nfu_p_1_012807;Nfu_p_1_012808;Nfu_p_1_012809;Nfu_p_1_012810;Nfu_p_1_012811;Nfu_p_1_012812;Nfu_p_1_012813;Nfu_p_1_012814	0.0828992	0.384288	-0.130612	0.0530189
Nfu_p_1_012807;Nfu_p_1_012808;Nfu_p_1_012809;Nfu_p_1_012810;Nfu_p_1_012811;Nfu_p_1_012812;Nfu_p_1_012813;Nfu_p_1_012814	-0.278431	0.144895	-0.130612	0.0530189
Nfu_p_1_012807;Nfu_p_1_012808;Nfu_p_1_012809;Nfu_p_1_012810;Nfu_p_1_012811;Nfu_p_1_012812;Nfu_p_1_012813;Nfu_p_1_012814	1.58438	0.00795204	-0.130612	0.0530189
Nfu_p_1_012807;Nfu_p_1_012808;Nfu_p_1_012809;Nfu_p_1_012810;Nfu_p_1_012811;Nfu_p_1_012812;Nfu_p_1_012813;Nfu_p_1_012814	0.0828992	0.384288	-0.130612	0.0530189
Nfu_p_1_012807;Nfu_p_1_012808;Nfu_p_1_012809;Nfu_p_1_012810;Nfu_p_1_012811;Nfu_p_1_012812;Nfu_p_1_012813;Nfu_p_1_012814	-0.278431	0.144895	-0.130612	0.0530189
Nfu_p_1_012807;Nfu_p_1_012808;Nfu_p_1_012809;Nfu_p_1_012810;Nfu_p_1_012811;Nfu_p_1_012812;Nfu_p_1_012813;Nfu_p_1_012814	0.0828992	0.384288	-0.130612	0.0530189
Nfu_p_1_012807;Nfu_p_1_012808;Nfu_p_1_012809;Nfu_p_1_012810;Nfu_p_1_012811;Nfu_p_1_012812;Nfu_p_1_012813;Nfu_p_1_012814	0.0828992	0.384288	-0.130612	0.0530189
Nfu_p_1_012807;Nfu_p_1_012808;Nfu_p_1_012809;Nfu_p_1_012810;Nfu_p_1_012811;Nfu_p_1_012812;Nfu_p_1_012813;Nfu_p_1_012814	1.58438	0.00795204	-0.130612	0.0530189
Nfu_p_1_012807;Nfu_p_1_012808;Nfu_p_1_012809;Nfu_p_1_012810;Nfu_p_1_012811;Nfu_p_1_012812;Nfu_p_1_012813;Nfu_p_1_012814	1.58438	0.00795204	-0.130612	0.0530189
Nfu_p_1_012819	-1.06929	0.027805	-0.189404	0.00394205
Nfu_p_1_012819	0.149627	0.371108	-0.189404	0.00394205
Nfu_p_1_012863;Nfu_p_1_012864	0.324687	0.380102	-0.0681732	0.0121362
Nfu_p_1_012863;Nfu_p_1_012864	0.324687	0.380102	-0.0681732	0.0121362
Nfu_p_1_012863;Nfu_p_1_012864	-1.60467	0.0103511	-0.0681732	0.0121362
Nfu_p_1_012863;Nfu_p_1_012864	-1.60467	0.0103511	-0.0681732	0.0121362
Nfu_p_1_012904	1.33298	0.0248741	-0.176038	0.000985323
Nfu_p_1_012904	0.164158	0.199467	-0.176038	0.000985323
Nfu_p_1_012904	-0.123014	0.208586	-0.176038	0.000985323
Nfu_p_1_012904	0.521379	0.116391	-0.176038	0.000985323
Nfu_p_1_012904	0.0237297	0.391937	-0.176038	0.000985323
Nfu_p_1_012904	2.31706	0.0131857	-0.176038	0.000985323
Nfu_p_1_012904	-1.74752	0.0683443	-0.176038	0.000985323
Nfu_p_1_012904	-0.280839	0.243943	-0.176038	0.000985323
Nfu_p_1_012904	0.173341	0.3754	-0.176038	0.000985323
Nfu_p_1_012904	0.813332	0.00432336	-0.176038	0.000985323
Nfu_p_1_012904	1.73449	0.000539801	-0.176038	0.000985323
Nfu_p_1_012904	1.28626	0.200926	-0.176038	0.000985323
Nfu_p_1_012904	-0.439854	0.0722749	-0.176038	0.000985323
Nfu_p_1_012951	-0.132604	0.378992	-1.1424	0.00295487
Nfu_p_1_012952;Nfu_p_1_012953;Nfu_p_1_012954;Nfu_p_1_012955	-2.3337	0.0021364	-0.603095	2.19433e-05
Nfu_p_1_012952;Nfu_p_1_012953;Nfu_p_1_012954;Nfu_p_1_012955	-0.793142	0.103483	-0.603095	2.19433e-05
Nfu_p_1_012952;Nfu_p_1_012953;Nfu_p_1_012954;Nfu_p_1_012955	-2.3337	0.0021364	-0.603095	2.19433e-05
Nfu_p_1_012952;Nfu_p_1_012953;Nfu_p_1_012954;Nfu_p_1_012955	-0.793142	0.103483	-0.603095	2.19433e-05
Nfu_p_1_012952;Nfu_p_1_012953;Nfu_p_1_012954;Nfu_p_1_012955	-2.3337	0.0021364	-0.603095	2.19433e-05
Nfu_p_1_012952;Nfu_p_1_012953;Nfu_p_1_012954;Nfu_p_1_012955	-2.3337	0.0021364	-0.603095	2.19433e-05
Nfu_p_1_012952;Nfu_p_1_012953;Nfu_p_1_012954;Nfu_p_1_012955	-0.793142	0.103483	-0.603095	2.19433e-05
Nfu_p_1_012952;Nfu_p_1_012953;Nfu_p_1_012954;Nfu_p_1_012955	-0.793142	0.103483	-0.603095	2.19433e-05
Nfu_p_1_012985	-1.36818	0.00610074	-0.641019	2.12855e-05
Nfu_p_1_012985	-1.90324	0.00756889	-0.641019	2.12855e-05
Nfu_p_1_013043;Nfu_p_1_013044	0.192432	0.0225241	0.284726	0.00469623
Nfu_p_1_013043;Nfu_p_1_013044	-0.338296	0.0570455	0.284726	0.00469623
Nfu_p_1_013043;Nfu_p_1_013044	-0.338296	0.0570455	0.284726	0.00469623
Nfu_p_1_013043;Nfu_p_1_013044	0.192432	0.0225241	0.284726	0.00469623
Nfu_p_1_013071	-1.46714	0.120846	0.595674	9.3506e-06
Nfu_p_1_013071	-0.992457	0.133462	0.595674	9.3506e-06
Nfu_p_1_013076;Nfu_p_1_013077;Nfu_p_1_013078;Nfu_p_1_013079	1.33056	0.259534	0.0289298	0.180322
Nfu_p_1_013076;Nfu_p_1_013077;Nfu_p_1_013078;Nfu_p_1_013079	-0.963814	0.252971	0.0289298	0.180322
Nfu_p_1_013076;Nfu_p_1_013077;Nfu_p_1_013078;Nfu_p_1_013079	-0.963814	0.252971	0.0289298	0.180322
Nfu_p_1_013076;Nfu_p_1_013077;Nfu_p_1_013078;Nfu_p_1_013079	0.098607	0.366546	0.0289298	0.180322
Nfu_p_1_013076;Nfu_p_1_013077;Nfu_p_1_013078;Nfu_p_1_013079	0.098607	0.366546	0.0289298	0.180322
Nfu_p_1_013076;Nfu_p_1_013077;Nfu_p_1_013078;Nfu_p_1_013079	1.33056	0.259534	0.0289298	0.180322
Nfu_p_1_013076;Nfu_p_1_013077;Nfu_p_1_013078;Nfu_p_1_013079	0.204426	0.161713	0.0289298	0.180322
Nfu_p_1_013076;Nfu_p_1_013077;Nfu_p_1_013078;Nfu_p_1_013079	-0.764128	0.12677	0.0289298	0.180322
Nfu_p_1_013076;Nfu_p_1_013077;Nfu_p_1_013078;Nfu_p_1_013079	0.204426	0.161713	0.0289298	0.180322
Nfu_p_1_013076;Nfu_p_1_013077;Nfu_p_1_013078;Nfu_p_1_013079	-0.963814	0.252971	0.0289298	0.180322
Nfu_p_1_013076;Nfu_p_1_013077;Nfu_p_1_013078;Nfu_p_1_013079	1.33056	0.259534	0.0289298	0.180322
Nfu_p_1_013076;Nfu_p_1_013077;Nfu_p_1_013078;Nfu_p_1_013079	-0.764128	0.12677	0.0289298	0.180322
Nfu_p_1_013076;Nfu_p_1_013077;Nfu_p_1_013078;Nfu_p_1_013079	1.33056	0.259534	0.0289298	0.180322
Nfu_p_1_013076;Nfu_p_1_013077;Nfu_p_1_013078;Nfu_p_1_013079	0.098607	0.366546	0.0289298	0.180322
Nfu_p_1_013076;Nfu_p_1_013077;Nfu_p_1_013078;Nfu_p_1_013079	0.098607	0.366546	0.0289298	0.180322
Nfu_p_1_013076;Nfu_p_1_013077;Nfu_p_1_013078;Nfu_p_1_013079	-0.764128	0.12677	0.0289298	0.180322
Nfu_p_1_013076;Nfu_p_1_013077;Nfu_p_1_013078;Nfu_p_1_013079	-0.764128	0.12677	0.0289298	0.180322
Nfu_p_1_013076;Nfu_p_1_013077;Nfu_p_1_013078;Nfu_p_1_013079	0.204426	0.161713	0.0289298	0.180322
Nfu_p_1_013076;Nfu_p_1_013077;Nfu_p_1_013078;Nfu_p_1_013079	-0.963814	0.252971	0.0289298	0.180322
Nfu_p_1_013076;Nfu_p_1_013077;Nfu_p_1_013078;Nfu_p_1_013079	0.204426	0.161713	0.0289298	0.180322
Nfu_p_1_013106;Nfu_p_1_013107;Nfu_p_1_013110	-0.425145	0.223079	0.442322	1.39699e-05
Nfu_p_1_013106;Nfu_p_1_013107;Nfu_p_1_013110	-0.425145	0.223079	0.442322	1.39699e-05
Nfu_p_1_013106;Nfu_p_1_013107;Nfu_p_1_013110	-0.425145	0.223079	0.442322	1.39699e-05
Nfu_p_1_013146	0.504124	0.143256	0.243459	0.131255
Nfu_p_1_013146	0.504124	0.143256	0.243459	0.131255
Nfu_p_1_013146	-0.859698	0.0746757	0.243459	0.131255
Nfu_p_1_013146	-0.291617	0.141867	0.243459	0.131255
Nfu_p_1_013151	-1.06129	0.0100482	-0.314207	0.0215843
Nfu_p_1_013151	-1.4262	0.00548847	-0.314207	0.0215843
Nfu_p_1_013151	-0.541821	0.144659	-0.314207	0.0215843
Nfu_p_1_013151	-1.96697	0.0104044	-0.314207	0.0215843
Nfu_p_1_013151	-1.27391	0.145968	-0.314207	0.0215843
Nfu_p_1_013244;Nfu_p_1_037587;Nfu_p_1_054593;Nfu_p_1_055029	-0.538928	0.0363041	-0.0274829	0.0703214
Nfu_p_1_013244;Nfu_p_1_037587;Nfu_p_1_054593;Nfu_p_1_055029	-1.481	0.0502741	-0.0274829	0.0703214
Nfu_p_1_013244;Nfu_p_1_037587;Nfu_p_1_054593;Nfu_p_1_055029	-1.481	0.0502741	-0.0274829	0.0703214
Nfu_p_1_013244;Nfu_p_1_037587;Nfu_p_1_054593;Nfu_p_1_055029	-0.981274	0.00777224	-0.0274829	0.0703214
Nfu_p_1_013244;Nfu_p_1_037587;Nfu_p_1_054593;Nfu_p_1_055029	-0.981274	0.00777224	-0.0274829	0.0703214
Nfu_p_1_013244;Nfu_p_1_037587;Nfu_p_1_054593;Nfu_p_1_055029	-0.538928	0.0363041	-0.0274829	0.0703214
Nfu_p_1_013244;Nfu_p_1_037587;Nfu_p_1_054593;Nfu_p_1_055029	-0.538928	0.0363041	-0.0274829	0.0703214
Nfu_p_1_013244;Nfu_p_1_037587;Nfu_p_1_054593;Nfu_p_1_055029	-0.981274	0.00777224	-0.0274829	0.0703214
Nfu_p_1_013244;Nfu_p_1_037587;Nfu_p_1_054593;Nfu_p_1_055029	-1.481	0.0502741	-0.0274829	0.0703214
Nfu_p_1_013244;Nfu_p_1_037587;Nfu_p_1_054593;Nfu_p_1_055029	-0.538928	0.0363041	-0.0274829	0.0703214
Nfu_p_1_013244;Nfu_p_1_037587;Nfu_p_1_054593;Nfu_p_1_055029	-0.981274	0.00777224	-0.0274829	0.0703214
Nfu_p_1_013244;Nfu_p_1_037587;Nfu_p_1_054593;Nfu_p_1_055029	-1.481	0.0502741	-0.0274829	0.0703214
Nfu_p_1_013268;Nfu_p_1_013269;Nfu_p_1_013270	-7.662	0.0193317	0.332653	8.47766e-05
Nfu_p_1_013268;Nfu_p_1_013269;Nfu_p_1_013270	-7.662	0.0193317	0.332653	8.47766e-05
Nfu_p_1_013268;Nfu_p_1_013269;Nfu_p_1_013270	-0.230493	0.302188	0.332653	8.47766e-05
Nfu_p_1_013268;Nfu_p_1_013269;Nfu_p_1_013270	0.160349	0.288009	0.332653	8.47766e-05
Nfu_p_1_013268;Nfu_p_1_013269;Nfu_p_1_013270	0.160851	0.0809961	0.332653	8.47766e-05
Nfu_p_1_013268;Nfu_p_1_013269;Nfu_p_1_013270	-6.46617	0.0747364	0.332653	8.47766e-05
Nfu_p_1_013268;Nfu_p_1_013269;Nfu_p_1_013270	-7.662	0.0193317	0.332653	8.47766e-05
Nfu_p_1_013268;Nfu_p_1_013269;Nfu_p_1_013270	0.160349	0.288009	0.332653	8.47766e-05
Nfu_p_1_013268;Nfu_p_1_013269;Nfu_p_1_013270	0.160851	0.0809961	0.332653	8.47766e-05
Nfu_p_1_013268;Nfu_p_1_013269;Nfu_p_1_013270	-0.230493	0.302188	0.332653	8.47766e-05
Nfu_p_1_013268;Nfu_p_1_013269;Nfu_p_1_013270	-6.46617	0.0747364	0.332653	8.47766e-05
Nfu_p_1_013268;Nfu_p_1_013269;Nfu_p_1_013270	0.160851	0.0809961	0.332653	8.47766e-05
Nfu_p_1_013268;Nfu_p_1_013269;Nfu_p_1_013270	0.160349	0.288009	0.332653	8.47766e-05
Nfu_p_1_013268;Nfu_p_1_013269;Nfu_p_1_013270	-0.230493	0.302188	0.332653	8.47766e-05
Nfu_p_1_013268;Nfu_p_1_013269;Nfu_p_1_013270	-6.46617	0.0747364	0.332653	8.47766e-05
Nfu_p_1_013283	-0.613986	0.0395153	-0.503318	0.000362154
Nfu_p_1_013394	0.560957	0.207341	-1.05467	2.51424e-05
Nfu_p_1_013398	-0.762126	0.287874	-0.33814	8.29591e-05
Nfu_p_1_013398	-0.368927	0.0690621	-0.33814	8.29591e-05
Nfu_p_1_013468	0.584579	0.0987187	0.740686	0.00010455
Nfu_p_1_013468	-0.967239	0.328749	0.740686	0.00010455
Nfu_p_1_013468	0.0619733	0.216913	0.740686	0.00010455
Nfu_p_1_013508	-1.09837	0.0256756	-0.375815	0.000107488
Nfu_p_1_013834;Nfu_p_1_013835	-0.416935	0.111102	0.0525732	0.0468378
Nfu_p_1_013834;Nfu_p_1_013835	-0.416935	0.111102	0.0525732	0.0468378
Nfu_p_1_013834;Nfu_p_1_013835	0.937934	0.0044464	0.0525732	0.0468378
Nfu_p_1_013834;Nfu_p_1_013835	0.937934	0.0044464	0.0525732	0.0468378
Nfu_p_1_013847	-0.454474	0.135839	-0.97308	0.0276607
Nfu_p_1_013847	-0.417467	0.0457077	-0.97308	0.0276607
Nfu_p_1_013847	-0.600586	0.0485052	-0.97308	0.0276607
Nfu_p_1_013847	-1.09419	0.0132939	-0.97308	0.0276607
Nfu_p_1_013861	1.40724	3.25775e-05	-0.186302	0.00313761
Nfu_p_1_013917	-2.08964	0.0137735	0.00117518	0.138472
Nfu_p_1_013917	-0.218182	0.407485	0.00117518	0.138472
Nfu_p_1_013917	-0.605469	0.0160995	0.00117518	0.138472
Nfu_p_1_014072	-2.08234	0.0571195	-0.809679	9.17103e-07
Nfu_p_1_014099	-2.18024	0.018688	-0.672013	5.27804e-08
Nfu_p_1_014216	-0.182927	0.326115	0.17776	0.00413739
Nfu_p_1_014216	1.48536	0.155356	0.17776	0.00413739
Nfu_p_1_014277	-1.02214	0.0124332	-0.262893	5.1416e-05
Nfu_p_1_014277	-1.61785	0.0041967	-0.262893	5.1416e-05
Nfu_p_1_014277	-2.17271	0.00295101	-0.262893	5.1416e-05
Nfu_p_1_014340	-1.02827	0.00586698	-0.198726	0.00251146
Nfu_p_1_014340	-1.30568	0.00281365	-0.198726	0.00251146
Nfu_p_1_014340	-0.903568	0.019349	-0.198726	0.00251146
Nfu_p_1_014340	-1.97423	0.000710529	-0.198726	0.00251146
Nfu_p_1_014354	-0.172291	0.172715	-1.36221	0.00707011
Nfu_p_1_014360	-0.234389	0.181665	0.417769	3.32682e-05
Nfu_p_1_014489	-1.46297	0.00924422	0.348871	3.37992e-05
Nfu_p_1_014494	3.53034	0.0135224	0.422499	0.0126991
Nfu_p_1_014528	-1.09596	0.0303005	0.0465882	0.124307
Nfu_p_1_014528	-1.92563	0.0247947	0.0465882	0.124307
Nfu_p_1_014612	-0.103948	0.135503	-0.0631824	0.0797069
Nfu_p_1_014621	-3.05723	0.151575	0.0608739	0.0306765
Nfu_p_1_014694	-0.697843	0.06246	-0.378914	0.0618128
Nfu_p_1_014694	0.694872	0.0415829	-0.378914	0.0618128
Nfu_p_1_014694	-0.136784	0.24086	-0.378914	0.0618128
Nfu_p_1_014694	-0.402027	0.0343035	-0.378914	0.0618128
Nfu_p_1_014699;Nfu_p_1_014700;Nfu_p_1_014701;Nfu_p_1_014702;Nfu_p_1_014703	-2.33277	0.0014393	-1.05405	0.000358466
Nfu_p_1_014699;Nfu_p_1_014700;Nfu_p_1_014701;Nfu_p_1_014702;Nfu_p_1_014703	-2.33277	0.0014393	-1.05405	0.000358466
Nfu_p_1_014699;Nfu_p_1_014700;Nfu_p_1_014701;Nfu_p_1_014702;Nfu_p_1_014703	-2.33277	0.0014393	-1.05405	0.000358466
Nfu_p_1_014699;Nfu_p_1_014700;Nfu_p_1_014701;Nfu_p_1_014702;Nfu_p_1_014703	-2.33277	0.0014393	-1.05405	0.000358466
Nfu_p_1_014699;Nfu_p_1_014700;Nfu_p_1_014701;Nfu_p_1_014702;Nfu_p_1_014703	-2.33277	0.0014393	-1.05405	0.000358466
Nfu_p_1_014721;Nfu_p_1_014722	0.295036	0.0838453	0.0333067	0.169773
Nfu_p_1_014721;Nfu_p_1_014722	0.295036	0.0838453	0.0333067	0.169773
Nfu_p_1_014753	-0.730145	0.0188845	-0.0619338	0.00920349
Nfu_p_1_014753	-6.4052	0.0219102	-0.0619338	0.00920349
Nfu_p_1_014753	0.196327	0.194862	-0.0619338	0.00920349
Nfu_p_1_014753	-0.553909	0.174563	-0.0619338	0.00920349
Nfu_p_1_014755	-0.443276	0.225376	-0.125832	0.0162861
Nfu_p_1_014770	-0.21939	0.202614	0.149937	0.0125971
Nfu_p_1_014770	-0.128122	0.352609	0.149937	0.0125971
Nfu_p_1_014770	-0.529937	0.105219	0.149937	0.0125971
Nfu_p_1_014770	-0.551036	0.142854	0.149937	0.0125971
Nfu_p_1_014770	0.269497	0.201467	0.149937	0.0125971
Nfu_p_1_014788	0.491756	0.0378027	-0.293199	0.000172171
Nfu_p_1_014788	0.725286	0.374461	-0.293199	0.000172171
Nfu_p_1_014803;Nfu_p_1_014804;Nfu_p_1_014805;Nfu_p_1_014806	-0.558962	0.0371274	0.331892	4.18749e-05
Nfu_p_1_014803;Nfu_p_1_014804;Nfu_p_1_014805;Nfu_p_1_014806	-2.51328	0.0145985	0.331892	4.18749e-05
Nfu_p_1_014803;Nfu_p_1_014804;Nfu_p_1_014805;Nfu_p_1_014806	-2.51328	0.0145985	0.331892	4.18749e-05
Nfu_p_1_014803;Nfu_p_1_014804;Nfu_p_1_014805;Nfu_p_1_014806	-2.51328	0.0145985	0.331892	4.18749e-05
Nfu_p_1_014803;Nfu_p_1_014804;Nfu_p_1_014805;Nfu_p_1_014806	-1.20003	0.103685	0.331892	4.18749e-05
Nfu_p_1_014803;Nfu_p_1_014804;Nfu_p_1_014805;Nfu_p_1_014806	-0.558962	0.0371274	0.331892	4.18749e-05
Nfu_p_1_014803;Nfu_p_1_014804;Nfu_p_1_014805;Nfu_p_1_014806	-1.20003	0.103685	0.331892	4.18749e-05
Nfu_p_1_014803;Nfu_p_1_014804;Nfu_p_1_014805;Nfu_p_1_014806	-0.558962	0.0371274	0.331892	4.18749e-05
Nfu_p_1_014803;Nfu_p_1_014804;Nfu_p_1_014805;Nfu_p_1_014806	-1.20003	0.103685	0.331892	4.18749e-05
Nfu_p_1_014803;Nfu_p_1_014804;Nfu_p_1_014805;Nfu_p_1_014806	-2.51328	0.0145985	0.331892	4.18749e-05
Nfu_p_1_014803;Nfu_p_1_014804;Nfu_p_1_014805;Nfu_p_1_014806	-0.558962	0.0371274	0.331892	4.18749e-05
Nfu_p_1_014803;Nfu_p_1_014804;Nfu_p_1_014805;Nfu_p_1_014806	-1.20003	0.103685	0.331892	4.18749e-05
Nfu_p_1_014830	-0.754829	0.0789645	-0.0176768	0.141072
Nfu_p_1_014830	-1.8399	0.00972663	-0.0176768	0.141072
Nfu_p_1_015030	-0.211718	0.398728	-0.521869	9.54443e-06
Nfu_p_1_015149	0.58938	0.220068	-0.0314323	0.0307677
Nfu_p_1_015153	0.396634	0.0642504	-0.0112899	0.00878614
Nfu_p_1_015153	1.84372	0.0297553	-0.0112899	0.00878614
Nfu_p_1_015153	3.71785	0.00399315	-0.0112899	0.00878614
Nfu_p_1_015153	2.55617	0.00572795	-0.0112899	0.00878614
Nfu_p_1_015153	0.343593	0.209763	-0.0112899	0.00878614
Nfu_p_1_015153	-1.37416	0.00722326	-0.0112899	0.00878614
Nfu_p_1_015153	-0.594551	0.140309	-0.0112899	0.00878614
Nfu_p_1_015153	1.20084	0.000175118	-0.0112899	0.00878614
Nfu_p_1_015153	0.381818	0.294515	-0.0112899	0.00878614
Nfu_p_1_015153	1.20069	0.0286659	-0.0112899	0.00878614
Nfu_p_1_015153	1.42971	0.00539142	-0.0112899	0.00878614
Nfu_p_1_015242	0.266977	0.332443	-0.0769337	0.0291913
Nfu_p_1_015248	-0.197052	0.231057	-0.218956	0.00319332
Nfu_p_1_015248	-0.988738	0.0864561	-0.218956	0.00319332
Nfu_p_1_015248	-0.824026	0.0727306	-0.218956	0.00319332
Nfu_p_1_015248	0.222874	0.226364	-0.218956	0.00319332
Nfu_p_1_015255	-1.57394	0.00714255	0.129738	0.00133167
Nfu_p_1_015277	-3.91539	0.0458348	-1.01115	0.00454629
Nfu_p_1_015340	-1.61896	0.0271564	-0.03292	0.0849099
Nfu_p_1_015434;Nfu_p_1_015435	-0.610856	0.0734345	-0.0067465	0.0885767
Nfu_p_1_015434;Nfu_p_1_015435	-0.610856	0.0734345	-0.0067465	0.0885767
Nfu_p_1_015434;Nfu_p_1_015435	-0.911796	0.018688	-0.0067465	0.0885767
Nfu_p_1_015434;Nfu_p_1_015435	-0.911796	0.018688	-0.0067465	0.0885767
Nfu_p_1_015483	-1.28028	0.0441222	-0.368082	6.9877e-05
Nfu_p_1_015511	-1.32737	0.0718403	-0.141623	0.00148586
Nfu_p_1_015511	-0.094312	0.324172	-0.141623	0.00148586
Nfu_p_1_015511	-0.954058	0.00544783	-0.141623	0.00148586
Nfu_p_1_015511	-0.146026	0.342662	-0.141623	0.00148586
Nfu_p_1_015573	0.555451	0.17238	-0.171349	0.00119154
Nfu_p_1_015573	-0.0620571	0.315878	-0.171349	0.00119154
Nfu_p_1_015573	1.20111	0.00101539	-0.171349	0.00119154
Nfu_p_1_015573	-0.372006	0.19755	-0.171349	0.00119154
Nfu_p_1_015573	2.29022	0.018688	-0.171349	0.00119154
Nfu_p_1_015573	0.995266	0.030339	-0.171349	0.00119154
Nfu_p_1_015607	-1.14349	0.0191627	0.0880341	0.0795474
Nfu_p_1_015607	-0.393509	0.105696	0.0880341	0.0795474
Nfu_p_1_015607	-0.176639	0.385994	0.0880341	0.0795474
Nfu_p_1_015607	-0.96392	0.240971	0.0880341	0.0795474
Nfu_p_1_015607	-0.111477	0.173558	0.0880341	0.0795474
Nfu_p_1_015620	-0.186959	0.393562	0.777182	0.000748816
Nfu_p_1_015650	-2.14333	0.013025	-0.370252	0.000695985
Nfu_p_1_015650	-1.13911	0.0204916	-0.370252	0.000695985
Nfu_p_1_015712	0.334114	0.119809	0.760707	5.67015e-07
Nfu_p_1_015712	-0.0541762	0.380571	0.760707	5.67015e-07
Nfu_p_1_015726	0.451697	0.0369753	0.0978543	0.0653661
Nfu_p_1_015726	-1.56117	0.0146091	0.0978543	0.0653661
Nfu_p_1_015726	-1.23056	0.0542161	0.0978543	0.0653661
Nfu_p_1_015726	0.290246	0.0593283	0.0978543	0.0653661
Nfu_p_1_015726	-1.15384	0.0987778	0.0978543	0.0653661
Nfu_p_1_015781;Nfu_p_1_015782;Nfu_p_1_015783;Nfu_p_1_015784;Nfu_p_1_015785;Nfu_p_1_015786;Nfu_p_1_015787;Nfu_p_1_015788	-1.61732	0.0249891	0.200505	0.0157865
Nfu_p_1_015781;Nfu_p_1_015782;Nfu_p_1_015783;Nfu_p_1_015784;Nfu_p_1_015785;Nfu_p_1_015786;Nfu_p_1_015787;Nfu_p_1_015788	-1.61732	0.0249891	0.200505	0.0157865
Nfu_p_1_015781;Nfu_p_1_015782;Nfu_p_1_015783;Nfu_p_1_015784;Nfu_p_1_015785;Nfu_p_1_015786;Nfu_p_1_015787;Nfu_p_1_015788	-1.61732	0.0249891	0.200505	0.0157865
Nfu_p_1_015781;Nfu_p_1_015782;Nfu_p_1_015783;Nfu_p_1_015784;Nfu_p_1_015785;Nfu_p_1_015786;Nfu_p_1_015787;Nfu_p_1_015788	-1.61732	0.0249891	0.200505	0.0157865
Nfu_p_1_015781;Nfu_p_1_015782;Nfu_p_1_015783;Nfu_p_1_015784;Nfu_p_1_015785;Nfu_p_1_015786;Nfu_p_1_015787;Nfu_p_1_015788	-1.61732	0.0249891	0.200505	0.0157865
Nfu_p_1_015781;Nfu_p_1_015782;Nfu_p_1_015783;Nfu_p_1_015784;Nfu_p_1_015785;Nfu_p_1_015786;Nfu_p_1_015787;Nfu_p_1_015788	-1.61732	0.0249891	0.200505	0.0157865
Nfu_p_1_015781;Nfu_p_1_015782;Nfu_p_1_015783;Nfu_p_1_015784;Nfu_p_1_015785;Nfu_p_1_015786;Nfu_p_1_015787;Nfu_p_1_015788	-1.61732	0.0249891	0.200505	0.0157865
Nfu_p_1_015781;Nfu_p_1_015782;Nfu_p_1_015783;Nfu_p_1_015784;Nfu_p_1_015785;Nfu_p_1_015786;Nfu_p_1_015787;Nfu_p_1_015788	-1.61732	0.0249891	0.200505	0.0157865
Nfu_p_1_015844	-1.89572	0.00656229	0.496464	1.51808e-05
Nfu_p_1_015914	1.8007	0.235885	0.622564	0.000112163
Nfu_p_1_015914	0.597692	0.050715	0.622564	0.000112163
Nfu_p_1_015927	-0.444788	0.164684	-0.0724211	0.0245657
Nfu_p_1_015928	1.36357	0.0182381	0.185671	0.00251432
Nfu_p_1_015928	0.780733	0.00883317	0.185671	0.00251432
Nfu_p_1_015928	-0.233542	0.35566	0.185671	0.00251432
Nfu_p_1_015928	1.47088	0.0331301	0.185671	0.00251432
Nfu_p_1_015980;Nfu_p_1_015981;Nfu_p_1_015982;Nfu_p_1_015983	-1.51303	0.00568518	-0.0419717	0.0812888
Nfu_p_1_015980;Nfu_p_1_015981;Nfu_p_1_015982;Nfu_p_1_015983	-1.51303	0.00568518	-0.0419717	0.0812888
Nfu_p_1_015980;Nfu_p_1_015981;Nfu_p_1_015982;Nfu_p_1_015983	-1.51303	0.00568518	-0.0419717	0.0812888
Nfu_p_1_015980;Nfu_p_1_015981;Nfu_p_1_015982;Nfu_p_1_015983	-1.51303	0.00568518	-0.0419717	0.0812888
Nfu_p_1_016012	-0.941661	0.0680811	-0.218835	0.00135857
Nfu_p_1_016013	-1.33964	0.00748467	-0.417594	0.00130242
Nfu_p_1_016024	-1.68593	0.00960946	-0.22153	0.000276073
Nfu_p_1_016096;Nfu_p_1_016097	-0.470879	0.0534888	-0.173265	0.0407987
Nfu_p_1_016096;Nfu_p_1_016097	-0.470879	0.0534888	-0.173265	0.0407987
Nfu_p_1_016207	0.488783	0.032953	0.421843	0.00216817
Nfu_p_1_016207	0.206311	0.0660877	0.421843	0.00216817
Nfu_p_1_016207	1.21782	0.0898813	0.421843	0.00216817
Nfu_p_1_016207	0.665053	0.0059169	0.421843	0.00216817
Nfu_p_1_016207	-0.227025	0.130666	0.421843	0.00216817
Nfu_p_1_016207	-0.129889	0.205734	0.421843	0.00216817
Nfu_p_1_016231	-0.556318	0.0810292	-0.173971	0.00962575
Nfu_p_1_016231	0.052137	0.258068	-0.173971	0.00962575
Nfu_p_1_016231	0.428153	0.101268	-0.173971	0.00962575
Nfu_p_1_016308	0.324759	0.0425016	0.687312	9.4894e-05
Nfu_p_1_016308	-7.03641	0.0174327	0.687312	9.4894e-05
Nfu_p_1_016308	0.765254	0.0090679	0.687312	9.4894e-05
Nfu_p_1_016308	0.615505	0.378655	0.687312	9.4894e-05
Nfu_p_1_016330	-1.66018	0.0143384	-0.947457	4.5432e-07
Nfu_p_1_016330	-3.27626	0.00773632	-0.947457	4.5432e-07
Nfu_p_1_016330	-0.821722	0.0575025	-0.947457	4.5432e-07
Nfu_p_1_016330	0.0747051	0.312666	-0.947457	4.5432e-07
Nfu_p_1_016334	1.36743	0.0117088	-0.0172767	0.0952855
Nfu_p_1_016334	-0.903534	0.02966	-0.0172767	0.0952855
Nfu_p_1_016334	-0.563933	0.109776	-0.0172767	0.0952855
Nfu_p_1_016334	0.438833	0.37696	-0.0172767	0.0952855
Nfu_p_1_016378;Nfu_p_1_016379	-0.860463	0.0108627	-0.789646	0.000785585
Nfu_p_1_016378;Nfu_p_1_016379	-0.860463	0.0108627	-0.789646	0.000785585
Nfu_p_1_016380	-0.171712	0.114251	-0.78477	1.92464e-05
Nfu_p_1_016380	-2.70922	0.00453321	-0.78477	1.92464e-05
Nfu_p_1_016380	-3.63203	0.00544783	-0.78477	1.92464e-05
Nfu_p_1_016391	-2.06802	0.00144996	0.106953	0.0183128
Nfu_p_1_016391	-0.725475	0.158206	0.106953	0.0183128
Nfu_p_1_016391	-1.1036	0.017028	0.106953	0.0183128
Nfu_p_1_016391	-0.412848	0.0450481	0.106953	0.0183128
Nfu_p_1_016429	-0.414076	0.294231	-0.386368	1.36948e-05
Nfu_p_1_016429	-0.83139	0.0850968	-0.386368	1.36948e-05
Nfu_p_1_016429	-0.683364	0.0644545	-0.386368	1.36948e-05
Nfu_p_1_016429	-2.0865	0.00140439	-0.386368	1.36948e-05
Nfu_p_1_016462	-0.134622	0.388937	0.174843	0.000395878
Nfu_p_1_016537	-1.92667	0.0778151	-0.378057	2.55717e-05
Nfu_p_1_016544	-1.66802	0.0202192	-0.474789	4.18367e-05
Nfu_p_1_016548;Nfu_p_1_016549	-2.46937	0.0229706	-0.242064	0.000288327
Nfu_p_1_016548;Nfu_p_1_016549	-2.46937	0.0229706	-0.242064	0.000288327
Nfu_p_1_016614	-0.888751	0.0726457	-0.703306	4.4591e-05
Nfu_p_1_016727;Nfu_p_1_016728;Nfu_p_1_016729	-0.874219	0.0158797	-0.411231	2.84913e-05
Nfu_p_1_016727;Nfu_p_1_016728;Nfu_p_1_016729	-0.874219	0.0158797	-0.411231	2.84913e-05
Nfu_p_1_016727;Nfu_p_1_016728;Nfu_p_1_016729	-0.874219	0.0158797	-0.411231	2.84913e-05
Nfu_p_1_016744	-1.25661	0.00416212	-0.284616	0.016612
Nfu_p_1_016798;Nfu_p_1_016799	-0.0537383	0.406978	-1.02131	0.0210131
Nfu_p_1_016798;Nfu_p_1_016799	-0.0537383	0.406978	-1.02131	0.0210131
Nfu_p_1_016804	-0.494096	0.0590031	-0.241679	0.00496448
Nfu_p_1_016804	-0.569684	0.0306185	-0.241679	0.00496448
Nfu_p_1_016804	-1.04186	0.04339	-0.241679	0.00496448
Nfu_p_1_016925	0.532644	0.0187001	1.17999	0.0015668
Nfu_p_1_016925	0.849212	0.0809961	1.17999	0.0015668
Nfu_p_1_016925	2.05929	0.00492635	1.17999	0.0015668
Nfu_p_1_016925	2.64867	0.00182519	1.17999	0.0015668
Nfu_p_1_016972	0.186848	0.225636	-0.767828	0.00901422
Nfu_p_1_016972	-0.0125665	0.287069	-0.767828	0.00901422
Nfu_p_1_017008;Nfu_p_1_017009	-0.103307	0.281249	-0.357412	0.000290221
Nfu_p_1_017008;Nfu_p_1_017009	-0.103307	0.281249	-0.357412	0.000290221
Nfu_p_1_017010	4.87141	0.000620493	-0.449003	0.113381
Nfu_p_1_017010	-0.689223	0.00328286	-0.449003	0.113381
Nfu_p_1_017010	2.1395	0.00364402	-0.449003	0.113381
Nfu_p_1_017010	4.8016	0.00138859	-0.449003	0.113381
Nfu_p_1_017026;Nfu_p_1_017027;Nfu_p_1_017028;Nfu_p_1_017029	0.0968663	0.212406	-0.196916	0.00167896
Nfu_p_1_017026;Nfu_p_1_017027;Nfu_p_1_017028;Nfu_p_1_017029	0.0968663	0.212406	-0.196916	0.00167896
Nfu_p_1_017026;Nfu_p_1_017027;Nfu_p_1_017028;Nfu_p_1_017029	0.0968663	0.212406	-0.196916	0.00167896
Nfu_p_1_017026;Nfu_p_1_017027;Nfu_p_1_017028;Nfu_p_1_017029	-0.570555	0.0542126	-0.196916	0.00167896
Nfu_p_1_017026;Nfu_p_1_017027;Nfu_p_1_017028;Nfu_p_1_017029	0.0968663	0.212406	-0.196916	0.00167896
Nfu_p_1_017026;Nfu_p_1_017027;Nfu_p_1_017028;Nfu_p_1_017029	-0.570555	0.0542126	-0.196916	0.00167896
Nfu_p_1_017026;Nfu_p_1_017027;Nfu_p_1_017028;Nfu_p_1_017029	-0.570555	0.0542126	-0.196916	0.00167896
Nfu_p_1_017026;Nfu_p_1_017027;Nfu_p_1_017028;Nfu_p_1_017029	-1.67017	0.0697192	-0.196916	0.00167896
Nfu_p_1_017026;Nfu_p_1_017027;Nfu_p_1_017028;Nfu_p_1_017029	-0.570555	0.0542126	-0.196916	0.00167896
Nfu_p_1_017026;Nfu_p_1_017027;Nfu_p_1_017028;Nfu_p_1_017029	-1.67017	0.0697192	-0.196916	0.00167896
Nfu_p_1_017026;Nfu_p_1_017027;Nfu_p_1_017028;Nfu_p_1_017029	-1.67017	0.0697192	-0.196916	0.00167896
Nfu_p_1_017026;Nfu_p_1_017027;Nfu_p_1_017028;Nfu_p_1_017029	-1.67017	0.0697192	-0.196916	0.00167896
Nfu_p_1_017083	-0.0479904	0.294623	0.288056	3.54591e-05
Nfu_p_1_017223;Nfu_p_1_017224;Nfu_p_1_017225;Nfu_p_1_017226;Nfu_p_1_017227;Nfu_p_1_017228;Nfu_p_1_017229;Nfu_p_1_017230;Nfu_p_1_017231;Nfu_p_1_017232;Nfu_p_1_017233;Nfu_p_1_017234;Nfu_p_1_017235;Nfu_p_1_017236;Nfu_p_1_017237;Nfu_p_1_017238;Nfu_p_1_017239;Nfu_p_1_017240;Nfu_p_1_017241;Nfu_p_1_017242;Nfu_p_1_017243	-0.374886	0.155403	0.0847649	0.108772
Nfu_p_1_017223;Nfu_p_1_017224;Nfu_p_1_017225;Nfu_p_1_017226;Nfu_p_1_017227;Nfu_p_1_017228;Nfu_p_1_017229;Nfu_p_1_017230;Nfu_p_1_017231;Nfu_p_1_017232;Nfu_p_1_017233;Nfu_p_1_017234;Nfu_p_1_017235;Nfu_p_1_017236;Nfu_p_1_017237;Nfu_p_1_017238;Nfu_p_1_017239;Nfu_p_1_017240;Nfu_p_1_017241;Nfu_p_1_017242;Nfu_p_1_017243	-0.374886	0.155403	0.0847649	0.108772
Nfu_p_1_017223;Nfu_p_1_017224;Nfu_p_1_017225;Nfu_p_1_017226;Nfu_p_1_017227;Nfu_p_1_017228;Nfu_p_1_017229;Nfu_p_1_017230;Nfu_p_1_017231;Nfu_p_1_017232;Nfu_p_1_017233;Nfu_p_1_017234;Nfu_p_1_017235;Nfu_p_1_017236;Nfu_p_1_017237;Nfu_p_1_017238;Nfu_p_1_017239;Nfu_p_1_017240;Nfu_p_1_017241;Nfu_p_1_017242;Nfu_p_1_017243	-0.374886	0.155403	0.0847649	0.108772
Nfu_p_1_017223;Nfu_p_1_017224;Nfu_p_1_017225;Nfu_p_1_017226;Nfu_p_1_017227;Nfu_p_1_017228;Nfu_p_1_017229;Nfu_p_1_017230;Nfu_p_1_017231;Nfu_p_1_017232;Nfu_p_1_017233;Nfu_p_1_017234;Nfu_p_1_017235;Nfu_p_1_017236;Nfu_p_1_017237;Nfu_p_1_017238;Nfu_p_1_017239;Nfu_p_1_017240;Nfu_p_1_017241;Nfu_p_1_017242;Nfu_p_1_017243	-0.374886	0.155403	0.0847649	0.108772
Nfu_p_1_017223;Nfu_p_1_017224;Nfu_p_1_017225;Nfu_p_1_017226;Nfu_p_1_017227;Nfu_p_1_017228;Nfu_p_1_017229;Nfu_p_1_017230;Nfu_p_1_017231;Nfu_p_1_017232;Nfu_p_1_017233;Nfu_p_1_017234;Nfu_p_1_017235;Nfu_p_1_017236;Nfu_p_1_017237;Nfu_p_1_017238;Nfu_p_1_017239;Nfu_p_1_017240;Nfu_p_1_017241;Nfu_p_1_017242;Nfu_p_1_017243	-0.374886	0.155403	0.0847649	0.108772
Nfu_p_1_017223;Nfu_p_1_017224;Nfu_p_1_017225;Nfu_p_1_017226;Nfu_p_1_017227;Nfu_p_1_017228;Nfu_p_1_017229;Nfu_p_1_017230;Nfu_p_1_017231;Nfu_p_1_017232;Nfu_p_1_017233;Nfu_p_1_017234;Nfu_p_1_017235;Nfu_p_1_017236;Nfu_p_1_017237;Nfu_p_1_017238;Nfu_p_1_017239;Nfu_p_1_017240;Nfu_p_1_017241;Nfu_p_1_017242;Nfu_p_1_017243	-0.374886	0.155403	0.0847649	0.108772
Nfu_p_1_017223;Nfu_p_1_017224;Nfu_p_1_017225;Nfu_p_1_017226;Nfu_p_1_017227;Nfu_p_1_017228;Nfu_p_1_017229;Nfu_p_1_017230;Nfu_p_1_017231;Nfu_p_1_017232;Nfu_p_1_017233;Nfu_p_1_017234;Nfu_p_1_017235;Nfu_p_1_017236;Nfu_p_1_017237;Nfu_p_1_017238;Nfu_p_1_017239;Nfu_p_1_017240;Nfu_p_1_017241;Nfu_p_1_017242;Nfu_p_1_017243	-0.374886	0.155403	0.0847649	0.108772
Nfu_p_1_017223;Nfu_p_1_017224;Nfu_p_1_017225;Nfu_p_1_017226;Nfu_p_1_017227;Nfu_p_1_017228;Nfu_p_1_017229;Nfu_p_1_017230;Nfu_p_1_017231;Nfu_p_1_017232;Nfu_p_1_017233;Nfu_p_1_017234;Nfu_p_1_017235;Nfu_p_1_017236;Nfu_p_1_017237;Nfu_p_1_017238;Nfu_p_1_017239;Nfu_p_1_017240;Nfu_p_1_017241;Nfu_p_1_017242;Nfu_p_1_017243	-0.374886	0.155403	0.0847649	0.108772
Nfu_p_1_017223;Nfu_p_1_017224;Nfu_p_1_017225;Nfu_p_1_017226;Nfu_p_1_017227;Nfu_p_1_017228;Nfu_p_1_017229;Nfu_p_1_017230;Nfu_p_1_017231;Nfu_p_1_017232;Nfu_p_1_017233;Nfu_p_1_017234;Nfu_p_1_017235;Nfu_p_1_017236;Nfu_p_1_017237;Nfu_p_1_017238;Nfu_p_1_017239;Nfu_p_1_017240;Nfu_p_1_017241;Nfu_p_1_017242;Nfu_p_1_017243	-0.374886	0.155403	0.0847649	0.108772
Nfu_p_1_017223;Nfu_p_1_017224;Nfu_p_1_017225;Nfu_p_1_017226;Nfu_p_1_017227;Nfu_p_1_017228;Nfu_p_1_017229;Nfu_p_1_017230;Nfu_p_1_017231;Nfu_p_1_017232;Nfu_p_1_017233;Nfu_p_1_017234;Nfu_p_1_017235;Nfu_p_1_017236;Nfu_p_1_017237;Nfu_p_1_017238;Nfu_p_1_017239;Nfu_p_1_017240;Nfu_p_1_017241;Nfu_p_1_017242;Nfu_p_1_017243	-0.374886	0.155403	0.0847649	0.108772
Nfu_p_1_017223;Nfu_p_1_017224;Nfu_p_1_017225;Nfu_p_1_017226;Nfu_p_1_017227;Nfu_p_1_017228;Nfu_p_1_017229;Nfu_p_1_017230;Nfu_p_1_017231;Nfu_p_1_017232;Nfu_p_1_017233;Nfu_p_1_017234;Nfu_p_1_017235;Nfu_p_1_017236;Nfu_p_1_017237;Nfu_p_1_017238;Nfu_p_1_017239;Nfu_p_1_017240;Nfu_p_1_017241;Nfu_p_1_017242;Nfu_p_1_017243	-0.374886	0.155403	0.0847649	0.108772
Nfu_p_1_017223;Nfu_p_1_017224;Nfu_p_1_017225;Nfu_p_1_017226;Nfu_p_1_017227;Nfu_p_1_017228;Nfu_p_1_017229;Nfu_p_1_017230;Nfu_p_1_017231;Nfu_p_1_017232;Nfu_p_1_017233;Nfu_p_1_017234;Nfu_p_1_017235;Nfu_p_1_017236;Nfu_p_1_017237;Nfu_p_1_017238;Nfu_p_1_017239;Nfu_p_1_017240;Nfu_p_1_017241;Nfu_p_1_017242;Nfu_p_1_017243	-0.374886	0.155403	0.0847649	0.108772
Nfu_p_1_017223;Nfu_p_1_017224;Nfu_p_1_017225;Nfu_p_1_017226;Nfu_p_1_017227;Nfu_p_1_017228;Nfu_p_1_017229;Nfu_p_1_017230;Nfu_p_1_017231;Nfu_p_1_017232;Nfu_p_1_017233;Nfu_p_1_017234;Nfu_p_1_017235;Nfu_p_1_017236;Nfu_p_1_017237;Nfu_p_1_017238;Nfu_p_1_017239;Nfu_p_1_017240;Nfu_p_1_017241;Nfu_p_1_017242;Nfu_p_1_017243	-0.374886	0.155403	0.0847649	0.108772
Nfu_p_1_017223;Nfu_p_1_017224;Nfu_p_1_017225;Nfu_p_1_017226;Nfu_p_1_017227;Nfu_p_1_017228;Nfu_p_1_017229;Nfu_p_1_017230;Nfu_p_1_017231;Nfu_p_1_017232;Nfu_p_1_017233;Nfu_p_1_017234;Nfu_p_1_017235;Nfu_p_1_017236;Nfu_p_1_017237;Nfu_p_1_017238;Nfu_p_1_017239;Nfu_p_1_017240;Nfu_p_1_017241;Nfu_p_1_017242;Nfu_p_1_017243	-0.374886	0.155403	0.0847649	0.108772
Nfu_p_1_017223;Nfu_p_1_017224;Nfu_p_1_017225;Nfu_p_1_017226;Nfu_p_1_017227;Nfu_p_1_017228;Nfu_p_1_017229;Nfu_p_1_017230;Nfu_p_1_017231;Nfu_p_1_017232;Nfu_p_1_017233;Nfu_p_1_017234;Nfu_p_1_017235;Nfu_p_1_017236;Nfu_p_1_017237;Nfu_p_1_017238;Nfu_p_1_017239;Nfu_p_1_017240;Nfu_p_1_017241;Nfu_p_1_017242;Nfu_p_1_017243	-0.374886	0.155403	0.0847649	0.108772
Nfu_p_1_017223;Nfu_p_1_017224;Nfu_p_1_017225;Nfu_p_1_017226;Nfu_p_1_017227;Nfu_p_1_017228;Nfu_p_1_017229;Nfu_p_1_017230;Nfu_p_1_017231;Nfu_p_1_017232;Nfu_p_1_017233;Nfu_p_1_017234;Nfu_p_1_017235;Nfu_p_1_017236;Nfu_p_1_017237;Nfu_p_1_017238;Nfu_p_1_017239;Nfu_p_1_017240;Nfu_p_1_017241;Nfu_p_1_017242;Nfu_p_1_017243	-0.374886	0.155403	0.0847649	0.108772
Nfu_p_1_017223;Nfu_p_1_017224;Nfu_p_1_017225;Nfu_p_1_017226;Nfu_p_1_017227;Nfu_p_1_017228;Nfu_p_1_017229;Nfu_p_1_017230;Nfu_p_1_017231;Nfu_p_1_017232;Nfu_p_1_017233;Nfu_p_1_017234;Nfu_p_1_017235;Nfu_p_1_017236;Nfu_p_1_017237;Nfu_p_1_017238;Nfu_p_1_017239;Nfu_p_1_017240;Nfu_p_1_017241;Nfu_p_1_017242;Nfu_p_1_017243	-0.374886	0.155403	0.0847649	0.108772
Nfu_p_1_017223;Nfu_p_1_017224;Nfu_p_1_017225;Nfu_p_1_017226;Nfu_p_1_017227;Nfu_p_1_017228;Nfu_p_1_017229;Nfu_p_1_017230;Nfu_p_1_017231;Nfu_p_1_017232;Nfu_p_1_017233;Nfu_p_1_017234;Nfu_p_1_017235;Nfu_p_1_017236;Nfu_p_1_017237;Nfu_p_1_017238;Nfu_p_1_017239;Nfu_p_1_017240;Nfu_p_1_017241;Nfu_p_1_017242;Nfu_p_1_017243	-0.374886	0.155403	0.0847649	0.108772
Nfu_p_1_017223;Nfu_p_1_017224;Nfu_p_1_017225;Nfu_p_1_017226;Nfu_p_1_017227;Nfu_p_1_017228;Nfu_p_1_017229;Nfu_p_1_017230;Nfu_p_1_017231;Nfu_p_1_017232;Nfu_p_1_017233;Nfu_p_1_017234;Nfu_p_1_017235;Nfu_p_1_017236;Nfu_p_1_017237;Nfu_p_1_017238;Nfu_p_1_017239;Nfu_p_1_017240;Nfu_p_1_017241;Nfu_p_1_017242;Nfu_p_1_017243	-0.374886	0.155403	0.0847649	0.108772
Nfu_p_1_017223;Nfu_p_1_017224;Nfu_p_1_017225;Nfu_p_1_017226;Nfu_p_1_017227;Nfu_p_1_017228;Nfu_p_1_017229;Nfu_p_1_017230;Nfu_p_1_017231;Nfu_p_1_017232;Nfu_p_1_017233;Nfu_p_1_017234;Nfu_p_1_017235;Nfu_p_1_017236;Nfu_p_1_017237;Nfu_p_1_017238;Nfu_p_1_017239;Nfu_p_1_017240;Nfu_p_1_017241;Nfu_p_1_017242;Nfu_p_1_017243	-0.374886	0.155403	0.0847649	0.108772
Nfu_p_1_017223;Nfu_p_1_017224;Nfu_p_1_017225;Nfu_p_1_017226;Nfu_p_1_017227;Nfu_p_1_017228;Nfu_p_1_017229;Nfu_p_1_017230;Nfu_p_1_017231;Nfu_p_1_017232;Nfu_p_1_017233;Nfu_p_1_017234;Nfu_p_1_017235;Nfu_p_1_017236;Nfu_p_1_017237;Nfu_p_1_017238;Nfu_p_1_017239;Nfu_p_1_017240;Nfu_p_1_017241;Nfu_p_1_017242;Nfu_p_1_017243	-0.374886	0.155403	0.0847649	0.108772
Nfu_p_1_017261	-1.61838	0.00256163	-0.120555	0.000967007
Nfu_p_1_017318	0.61841	0.0785285	-0.0352005	0.0262931
Nfu_p_1_017333;Nfu_p_1_017334	0.126725	0.0284422	0.235845	0.0429115
Nfu_p_1_017333;Nfu_p_1_017334	0.126725	0.0284422	0.235845	0.0429115
Nfu_p_1_017346	-2.70798	0.000426216	-0.999064	1.00591e-05
Nfu_p_1_017346	-4.26023	0.00138859	-0.999064	1.00591e-05
Nfu_p_1_017346	-3.37899	0.00558806	-0.999064	1.00591e-05
Nfu_p_1_017367	0.731657	0.362325	0.160145	0.00285741
Nfu_p_1_017367	-0.295942	0.0947617	0.160145	0.00285741
Nfu_p_1_017367	1.75646	0.149054	0.160145	0.00285741
Nfu_p_1_017367	1.26981	0.0158786	0.160145	0.00285741
Nfu_p_1_017394	-0.567067	0.159328	0.0984056	0.0174475
Nfu_p_1_017394	0.219643	0.0916983	0.0984056	0.0174475
Nfu_p_1_017414	-0.617222	0.201536	-0.178793	0.00307398
Nfu_p_1_017414	0.270136	0.0249192	-0.178793	0.00307398
Nfu_p_1_017414	-0.68214	0.0899065	-0.178793	0.00307398
Nfu_p_1_017466;Nfu_p_1_017467;Nfu_p_1_017468;Nfu_p_1_017469;Nfu_p_1_017470	0.384081	0.222093	-0.202405	0.00533233
Nfu_p_1_017466;Nfu_p_1_017467;Nfu_p_1_017468;Nfu_p_1_017469;Nfu_p_1_017470	0.384081	0.222093	-0.202405	0.00533233
Nfu_p_1_017466;Nfu_p_1_017467;Nfu_p_1_017468;Nfu_p_1_017469;Nfu_p_1_017470	-1.30015	0.0473595	-0.202405	0.00533233
Nfu_p_1_017466;Nfu_p_1_017467;Nfu_p_1_017468;Nfu_p_1_017469;Nfu_p_1_017470	0.384081	0.222093	-0.202405	0.00533233
Nfu_p_1_017466;Nfu_p_1_017467;Nfu_p_1_017468;Nfu_p_1_017469;Nfu_p_1_017470	-1.15355	0.0446746	-0.202405	0.00533233
Nfu_p_1_017466;Nfu_p_1_017467;Nfu_p_1_017468;Nfu_p_1_017469;Nfu_p_1_017470	0.384081	0.222093	-0.202405	0.00533233
Nfu_p_1_017466;Nfu_p_1_017467;Nfu_p_1_017468;Nfu_p_1_017469;Nfu_p_1_017470	0.384081	0.222093	-0.202405	0.00533233
Nfu_p_1_017466;Nfu_p_1_017467;Nfu_p_1_017468;Nfu_p_1_017469;Nfu_p_1_017470	-1.15355	0.0446746	-0.202405	0.00533233
Nfu_p_1_017466;Nfu_p_1_017467;Nfu_p_1_017468;Nfu_p_1_017469;Nfu_p_1_017470	-1.30015	0.0473595	-0.202405	0.00533233
Nfu_p_1_017466;Nfu_p_1_017467;Nfu_p_1_017468;Nfu_p_1_017469;Nfu_p_1_017470	-1.15355	0.0446746	-0.202405	0.00533233
Nfu_p_1_017466;Nfu_p_1_017467;Nfu_p_1_017468;Nfu_p_1_017469;Nfu_p_1_017470	-1.15355	0.0446746	-0.202405	0.00533233
Nfu_p_1_017466;Nfu_p_1_017467;Nfu_p_1_017468;Nfu_p_1_017469;Nfu_p_1_017470	-1.15355	0.0446746	-0.202405	0.00533233
Nfu_p_1_017466;Nfu_p_1_017467;Nfu_p_1_017468;Nfu_p_1_017469;Nfu_p_1_017470	-1.30015	0.0473595	-0.202405	0.00533233
Nfu_p_1_017466;Nfu_p_1_017467;Nfu_p_1_017468;Nfu_p_1_017469;Nfu_p_1_017470	-1.30015	0.0473595	-0.202405	0.00533233
Nfu_p_1_017466;Nfu_p_1_017467;Nfu_p_1_017468;Nfu_p_1_017469;Nfu_p_1_017470	-1.30015	0.0473595	-0.202405	0.00533233
Nfu_p_1_017657;Nfu_p_1_017658;Nfu_p_1_017660;Nfu_p_1_017661	-1.58257	0.00544783	-1.21929	0.000911865
Nfu_p_1_017657;Nfu_p_1_017658;Nfu_p_1_017660;Nfu_p_1_017661	-1.58257	0.00544783	-1.21929	0.000911865
Nfu_p_1_017657;Nfu_p_1_017658;Nfu_p_1_017660;Nfu_p_1_017661	-1.58257	0.00544783	-1.21929	0.000911865
Nfu_p_1_017657;Nfu_p_1_017658;Nfu_p_1_017660;Nfu_p_1_017661	-1.58257	0.00544783	-1.21929	0.000911865
Nfu_p_1_017802	-1.81405	0.00401944	-0.354386	0.00139557
Nfu_p_1_017812	0.822178	0.357917	0.259969	3.18627e-07
Nfu_p_1_017812	-0.756086	0.0845751	0.259969	3.18627e-07
Nfu_p_1_017812	-0.507284	0.16624	0.259969	3.18627e-07
Nfu_p_1_017814;Nfu_p_1_017815	-0.411553	0.0242636	-0.855907	6.19931e-08
Nfu_p_1_017814;Nfu_p_1_017815	-0.873801	0.0121078	-0.855907	6.19931e-08
Nfu_p_1_017814;Nfu_p_1_017815	-0.873801	0.0121078	-0.855907	6.19931e-08
Nfu_p_1_017814;Nfu_p_1_017815	-0.411553	0.0242636	-0.855907	6.19931e-08
Nfu_p_1_017867	-0.345899	0.0539552	-0.348998	0.00103956
Nfu_p_1_017867	-0.116324	0.0877373	-0.348998	0.00103956
Nfu_p_1_017882;Nfu_p_1_017883	1.37543	0.0422259	0.148752	0.00270944
Nfu_p_1_017882;Nfu_p_1_017883	1.37543	0.0422259	0.148752	0.00270944
Nfu_p_1_017901	-1.81085	0.00463665	0.127755	0.0142868
Nfu_p_1_017901	0.876136	0.206703	0.127755	0.0142868
Nfu_p_1_017962	0.170612	0.366772	0.00753785	0.0651959
Nfu_p_1_017962	-0.735137	0.00851111	0.00753785	0.0651959
Nfu_p_1_017962	-0.289548	0.267371	0.00753785	0.0651959
Nfu_p_1_017992;Nfu_p_1_017993;Nfu_p_1_017994	-1.03467	0.0273803	-0.763889	0.000900026
Nfu_p_1_017992;Nfu_p_1_017993;Nfu_p_1_017994	-1.074	0.0104484	-0.763889	0.000900026
Nfu_p_1_017992;Nfu_p_1_017993;Nfu_p_1_017994	-1.40577	0.015726	-0.763889	0.000900026
Nfu_p_1_017992;Nfu_p_1_017993;Nfu_p_1_017994	-1.40577	0.015726	-0.763889	0.000900026
Nfu_p_1_017992;Nfu_p_1_017993;Nfu_p_1_017994	-1.074	0.0104484	-0.763889	0.000900026
Nfu_p_1_017992;Nfu_p_1_017993;Nfu_p_1_017994	-1.03467	0.0273803	-0.763889	0.000900026
Nfu_p_1_017992;Nfu_p_1_017993;Nfu_p_1_017994	-1.074	0.0104484	-0.763889	0.000900026
Nfu_p_1_017992;Nfu_p_1_017993;Nfu_p_1_017994	-1.40577	0.015726	-0.763889	0.000900026
Nfu_p_1_017992;Nfu_p_1_017993;Nfu_p_1_017994	-1.03467	0.0273803	-0.763889	0.000900026
Nfu_p_1_018002;Nfu_p_1_018003	-2.1525	0.0169952	0.615342	7.29696e-06
Nfu_p_1_018002;Nfu_p_1_018003	2.02258	0.00136957	0.615342	7.29696e-06
Nfu_p_1_018002;Nfu_p_1_018003	2.08669	0.0335615	0.615342	7.29696e-06
Nfu_p_1_018002;Nfu_p_1_018003	-2.1525	0.0169952	0.615342	7.29696e-06
Nfu_p_1_018002;Nfu_p_1_018003	2.02258	0.00136957	0.615342	7.29696e-06
Nfu_p_1_018002;Nfu_p_1_018003	2.08669	0.0335615	0.615342	7.29696e-06
Nfu_p_1_018007;Nfu_p_1_018008;Nfu_p_1_018009;Nfu_p_1_018010;Nfu_p_1_018011	-0.792672	0.035064	-0.316745	0.000247428
Nfu_p_1_018007;Nfu_p_1_018008;Nfu_p_1_018009;Nfu_p_1_018010;Nfu_p_1_018011	0.220509	0.355711	-0.316745	0.000247428
Nfu_p_1_018007;Nfu_p_1_018008;Nfu_p_1_018009;Nfu_p_1_018010;Nfu_p_1_018011	-0.208771	0.308282	-0.316745	0.000247428
Nfu_p_1_018007;Nfu_p_1_018008;Nfu_p_1_018009;Nfu_p_1_018010;Nfu_p_1_018011	-0.208771	0.308282	-0.316745	0.000247428
Nfu_p_1_018007;Nfu_p_1_018008;Nfu_p_1_018009;Nfu_p_1_018010;Nfu_p_1_018011	0.466859	0.0111487	-0.316745	0.000247428
Nfu_p_1_018007;Nfu_p_1_018008;Nfu_p_1_018009;Nfu_p_1_018010;Nfu_p_1_018011	-0.435569	0.0522682	-0.316745	0.000247428
Nfu_p_1_018007;Nfu_p_1_018008;Nfu_p_1_018009;Nfu_p_1_018010;Nfu_p_1_018011	-0.435569	0.0522682	-0.316745	0.000247428
Nfu_p_1_018007;Nfu_p_1_018008;Nfu_p_1_018009;Nfu_p_1_018010;Nfu_p_1_018011	2.67816	0.0194598	-0.316745	0.000247428
Nfu_p_1_018007;Nfu_p_1_018008;Nfu_p_1_018009;Nfu_p_1_018010;Nfu_p_1_018011	2.67816	0.0194598	-0.316745	0.000247428
Nfu_p_1_018007;Nfu_p_1_018008;Nfu_p_1_018009;Nfu_p_1_018010;Nfu_p_1_018011	-0.792672	0.035064	-0.316745	0.000247428
Nfu_p_1_018007;Nfu_p_1_018008;Nfu_p_1_018009;Nfu_p_1_018010;Nfu_p_1_018011	-0.130939	0.188045	-0.316745	0.000247428
Nfu_p_1_018007;Nfu_p_1_018008;Nfu_p_1_018009;Nfu_p_1_018010;Nfu_p_1_018011	2.67816	0.0194598	-0.316745	0.000247428
Nfu_p_1_018007;Nfu_p_1_018008;Nfu_p_1_018009;Nfu_p_1_018010;Nfu_p_1_018011	0.466859	0.0111487	-0.316745	0.000247428
Nfu_p_1_018007;Nfu_p_1_018008;Nfu_p_1_018009;Nfu_p_1_018010;Nfu_p_1_018011	0.220509	0.355711	-0.316745	0.000247428
Nfu_p_1_018007;Nfu_p_1_018008;Nfu_p_1_018009;Nfu_p_1_018010;Nfu_p_1_018011	-0.792672	0.035064	-0.316745	0.000247428
Nfu_p_1_018007;Nfu_p_1_018008;Nfu_p_1_018009;Nfu_p_1_018010;Nfu_p_1_018011	-0.208771	0.308282	-0.316745	0.000247428
Nfu_p_1_018007;Nfu_p_1_018008;Nfu_p_1_018009;Nfu_p_1_018010;Nfu_p_1_018011	2.67816	0.0194598	-0.316745	0.000247428
Nfu_p_1_018007;Nfu_p_1_018008;Nfu_p_1_018009;Nfu_p_1_018010;Nfu_p_1_018011	0.220509	0.355711	-0.316745	0.000247428
Nfu_p_1_018007;Nfu_p_1_018008;Nfu_p_1_018009;Nfu_p_1_018010;Nfu_p_1_018011	0.220509	0.355711	-0.316745	0.000247428
Nfu_p_1_018007;Nfu_p_1_018008;Nfu_p_1_018009;Nfu_p_1_018010;Nfu_p_1_018011	-0.435569	0.0522682	-0.316745	0.000247428
Nfu_p_1_018007;Nfu_p_1_018008;Nfu_p_1_018009;Nfu_p_1_018010;Nfu_p_1_018011	-0.792672	0.035064	-0.316745	0.000247428
Nfu_p_1_018007;Nfu_p_1_018008;Nfu_p_1_018009;Nfu_p_1_018010;Nfu_p_1_018011	-0.792672	0.035064	-0.316745	0.000247428
Nfu_p_1_018007;Nfu_p_1_018008;Nfu_p_1_018009;Nfu_p_1_018010;Nfu_p_1_018011	0.466859	0.0111487	-0.316745	0.000247428
Nfu_p_1_018007;Nfu_p_1_018008;Nfu_p_1_018009;Nfu_p_1_018010;Nfu_p_1_018011	-0.208771	0.308282	-0.316745	0.000247428
Nfu_p_1_018007;Nfu_p_1_018008;Nfu_p_1_018009;Nfu_p_1_018010;Nfu_p_1_018011	0.220509	0.355711	-0.316745	0.000247428
Nfu_p_1_018007;Nfu_p_1_018008;Nfu_p_1_018009;Nfu_p_1_018010;Nfu_p_1_018011	0.466859	0.0111487	-0.316745	0.000247428
Nfu_p_1_018007;Nfu_p_1_018008;Nfu_p_1_018009;Nfu_p_1_018010;Nfu_p_1_018011	-0.435569	0.0522682	-0.316745	0.000247428
Nfu_p_1_018007;Nfu_p_1_018008;Nfu_p_1_018009;Nfu_p_1_018010;Nfu_p_1_018011	-0.208771	0.308282	-0.316745	0.000247428
Nfu_p_1_018007;Nfu_p_1_018008;Nfu_p_1_018009;Nfu_p_1_018010;Nfu_p_1_018011	-0.130939	0.188045	-0.316745	0.000247428
Nfu_p_1_018007;Nfu_p_1_018008;Nfu_p_1_018009;Nfu_p_1_018010;Nfu_p_1_018011	-0.130939	0.188045	-0.316745	0.000247428
Nfu_p_1_018007;Nfu_p_1_018008;Nfu_p_1_018009;Nfu_p_1_018010;Nfu_p_1_018011	-0.435569	0.0522682	-0.316745	0.000247428
Nfu_p_1_018007;Nfu_p_1_018008;Nfu_p_1_018009;Nfu_p_1_018010;Nfu_p_1_018011	-0.130939	0.188045	-0.316745	0.000247428
Nfu_p_1_018007;Nfu_p_1_018008;Nfu_p_1_018009;Nfu_p_1_018010;Nfu_p_1_018011	0.466859	0.0111487	-0.316745	0.000247428
Nfu_p_1_018007;Nfu_p_1_018008;Nfu_p_1_018009;Nfu_p_1_018010;Nfu_p_1_018011	2.67816	0.0194598	-0.316745	0.000247428
Nfu_p_1_018007;Nfu_p_1_018008;Nfu_p_1_018009;Nfu_p_1_018010;Nfu_p_1_018011	-0.130939	0.188045	-0.316745	0.000247428
Nfu_p_1_018052	-1.30108	0.00686403	-0.425776	2.02295e-05
Nfu_p_1_018052	-1.72826	0.0103381	-0.425776	2.02295e-05
Nfu_p_1_018052	-1.75229	0.0053618	-0.425776	2.02295e-05
Nfu_p_1_018052	-1.04607	0.0200471	-0.425776	2.02295e-05
Nfu_p_1_018052	-0.720924	0.00715715	-0.425776	2.02295e-05
Nfu_p_1_018052	-2.09412	0.00851111	-0.425776	2.02295e-05
Nfu_p_1_018052	-2.04588	0.0135818	-0.425776	2.02295e-05
Nfu_p_1_018072	-0.550045	0.0300829	-0.196344	0.000712787
Nfu_p_1_018072	-1.92645	0.0117456	-0.196344	0.000712787
Nfu_p_1_018082	-0.338757	0.30011	-2.98805	0.0195432
Nfu_p_1_018082	-2.1545	0.0857194	-2.98805	0.0195432
Nfu_p_1_018082	-4.11926	0.0499192	-2.98805	0.0195432
Nfu_p_1_018082	-4.05832	0.0607626	-2.98805	0.0195432
Nfu_p_1_018082	-3.50213	0.0753165	-2.98805	0.0195432
Nfu_p_1_018082	-3.10399	0.0714016	-2.98805	0.0195432
Nfu_p_1_018082	-1.50617	0.0324324	-2.98805	0.0195432
Nfu_p_1_018163	-2.85496	0.00664978	-0.758351	4.01009e-07
Nfu_p_1_018163	-1.87812	0.00105181	-0.758351	4.01009e-07
Nfu_p_1_018190	-2.32059	0.018415	-0.38608	0.000298656
Nfu_p_1_018191	3.13057	0.00643388	1.81724	0.000265526
Nfu_p_1_018191	1.86136	0.000408676	1.81724	0.000265526
Nfu_p_1_018191	2.07821	0.00110236	1.81724	0.000265526
Nfu_p_1_018191	2.01867	6.80626e-05	1.81724	0.000265526
Nfu_p_1_018191	1.87452	1.91846e-05	1.81724	0.000265526
Nfu_p_1_018191	2.41487	0.000858972	1.81724	0.000265526
Nfu_p_1_018191	3.44613	0.00722326	1.81724	0.000265526
Nfu_p_1_018191	2.01352	0.00104516	1.81724	0.000265526
Nfu_p_1_018191	0.582659	0.0716435	1.81724	0.000265526
Nfu_p_1_018191	3.64254	0.00523571	1.81724	0.000265526
Nfu_p_1_018191	3.32769	0.00401696	1.81724	0.000265526
Nfu_p_1_018191	3.09898	0.000217022	1.81724	0.000265526
Nfu_p_1_018274	-2.35486	0.0795501	-3.42753	0.0102652
Nfu_p_1_018351	-1.95972	0.0313221	-0.0697656	0.00833207
Nfu_p_1_018358	-1.07045	0.0225156	0.365743	0.00105096
Nfu_p_1_018358	0.495266	0.0248847	0.365743	0.00105096
Nfu_p_1_018358	-0.500676	0.2062	0.365743	0.00105096
Nfu_p_1_018358	-0.340787	0.400214	0.365743	0.00105096
Nfu_p_1_018358	-0.0811042	0.123189	0.365743	0.00105096
Nfu_p_1_018358	0.423345	0.342765	0.365743	0.00105096
Nfu_p_1_018416	-2.42666	0.00808109	-0.716686	1.37904e-05
Nfu_p_1_018416	-3.002	0.00231352	-0.716686	1.37904e-05
Nfu_p_1_018416	-4.0956	0.00586886	-0.716686	1.37904e-05
Nfu_p_1_018428;Nfu_p_1_018429	-1.78054	0.0402698	0.400525	6.78286e-05
Nfu_p_1_018428;Nfu_p_1_018429	-1.78054	0.0402698	0.400525	6.78286e-05
Nfu_p_1_018482	-0.422754	0.0601073	0.159766	0.0348325
Nfu_p_1_018482	-0.750004	0.039721	0.159766	0.0348325
Nfu_p_1_018482	-1.08611	0.0300621	0.159766	0.0348325
Nfu_p_1_018566	-1.75533	0.0947745	-0.0326938	0.132357
Nfu_p_1_018619	-1.07926	0.0412424	-0.0901839	0.00533791
Nfu_p_1_018619	-0.373276	0.0941609	-0.0901839	0.00533791
Nfu_p_1_018619	-1.45243	0.0168238	-0.0901839	0.00533791
Nfu_p_1_018619	-1.45243	0.0168238	-0.0901839	0.00533791
Nfu_p_1_018619	-0.316033	0.326247	-0.0901839	0.00533791
Nfu_p_1_018619	-0.72997	0.0145619	-0.0901839	0.00533791
Nfu_p_1_018619	-0.36644	0.108987	-0.0901839	0.00533791
Nfu_p_1_018619	-1.49966	0.017583	-0.0901839	0.00533791
Nfu_p_1_018619	-1.89468	0.0119501	-0.0901839	0.00533791
Nfu_p_1_018619	0.0759603	0.183467	-0.0901839	0.00533791
Nfu_p_1_018619	-0.424693	0.0856574	-0.0901839	0.00533791
Nfu_p_1_018619	-0.0317946	0.183291	-0.0901839	0.00533791
Nfu_p_1_018619	-0.49787	0.0645293	-0.0901839	0.00533791
Nfu_p_1_018619	0.239662	0.0669108	-0.0901839	0.00533791
Nfu_p_1_018619	-0.645267	0.0215111	-0.0901839	0.00533791
Nfu_p_1_018619	-1.06134	0.00721206	-0.0901839	0.00533791
Nfu_p_1_018619	-1.04654	0.0103803	-0.0901839	0.00533791
Nfu_p_1_018619	-0.676868	0.0616774	-0.0901839	0.00533791
Nfu_p_1_018619	1.14876	0.032154	-0.0901839	0.00533791
Nfu_p_1_018638	0.465373	0.0835166	0.478166	0.00297885
Nfu_p_1_018638	3.08624	0.00397691	0.478166	0.00297885
Nfu_p_1_018638	0.129924	0.109788	0.478166	0.00297885
Nfu_p_1_018663;Nfu_p_1_018664	1.29571	0.00255513	0.197503	0.0147071
Nfu_p_1_018663;Nfu_p_1_018664	1.29571	0.00255513	0.197503	0.0147071
Nfu_p_1_018719	0.0522808	0.322577	-0.108272	0.0120018
Nfu_p_1_018719	-0.235433	0.284251	-0.108272	0.0120018
Nfu_p_1_018719	2.3157	0.000409286	-0.108272	0.0120018
Nfu_p_1_018719	-0.89208	0.0132202	-0.108272	0.0120018
Nfu_p_1_018719	0.394546	0.0267924	-0.108272	0.0120018
Nfu_p_1_018782	0.24683	0.262259	0.681232	6.12529e-05
Nfu_p_1_018835	-1.03569	0.0440472	-0.848135	1.71732e-06
Nfu_p_1_018837	-0.990387	0.140746	-0.200599	0.000309382
Nfu_p_1_018837	-1.26033	0.0378981	-0.200599	0.000309382
Nfu_p_1_018837	-1.35215	0.00660883	-0.200599	0.000309382
Nfu_p_1_018837	-0.466921	0.0426704	-0.200599	0.000309382
Nfu_p_1_018837	-8.85879	0.0113286	-0.200599	0.000309382
Nfu_p_1_018846;Nfu_p_1_018847	-1.47801	0.00572795	-0.502359	2.56371e-06
Nfu_p_1_018846;Nfu_p_1_018847	-0.0195547	0.406024	-0.502359	2.56371e-06
Nfu_p_1_018846;Nfu_p_1_018847	1.39055	0.0115778	-0.502359	2.56371e-06
Nfu_p_1_018846;Nfu_p_1_018847	-1.59947	0.0271807	-0.502359	2.56371e-06
Nfu_p_1_018846;Nfu_p_1_018847	-0.0195547	0.406024	-0.502359	2.56371e-06
Nfu_p_1_018846;Nfu_p_1_018847	1.39055	0.0115778	-0.502359	2.56371e-06
Nfu_p_1_018846;Nfu_p_1_018847	-1.47801	0.00572795	-0.502359	2.56371e-06
Nfu_p_1_018846;Nfu_p_1_018847	-1.59947	0.0271807	-0.502359	2.56371e-06
Nfu_p_1_018878;Nfu_p_1_018879	0.0926343	0.193479	0.378708	1.03735e-06
Nfu_p_1_018878;Nfu_p_1_018879	-0.116595	0.245195	0.378708	1.03735e-06
Nfu_p_1_018878;Nfu_p_1_018879	-0.0809908	0.250729	0.378708	1.03735e-06
Nfu_p_1_018878;Nfu_p_1_018879	-0.585196	0.15552	0.378708	1.03735e-06
Nfu_p_1_018878;Nfu_p_1_018879	-0.585196	0.15552	0.378708	1.03735e-06
Nfu_p_1_018878;Nfu_p_1_018879	0.0926343	0.193479	0.378708	1.03735e-06
Nfu_p_1_018878;Nfu_p_1_018879	-0.116595	0.245195	0.378708	1.03735e-06
Nfu_p_1_018878;Nfu_p_1_018879	1.62449	0.112478	0.378708	1.03735e-06
Nfu_p_1_018878;Nfu_p_1_018879	0.169052	0.239331	0.378708	1.03735e-06
Nfu_p_1_018878;Nfu_p_1_018879	-0.746663	0.02281	0.378708	1.03735e-06
Nfu_p_1_018878;Nfu_p_1_018879	0.786494	0.0415054	0.378708	1.03735e-06
Nfu_p_1_018878;Nfu_p_1_018879	-2.02632	0.0415433	0.378708	1.03735e-06
Nfu_p_1_018878;Nfu_p_1_018879	-0.746663	0.02281	0.378708	1.03735e-06
Nfu_p_1_018878;Nfu_p_1_018879	0.0657327	0.159651	0.378708	1.03735e-06
Nfu_p_1_018878;Nfu_p_1_018879	-0.27373	0.151383	0.378708	1.03735e-06
Nfu_p_1_018878;Nfu_p_1_018879	-0.27373	0.151383	0.378708	1.03735e-06
Nfu_p_1_018878;Nfu_p_1_018879	-0.0809908	0.250729	0.378708	1.03735e-06
Nfu_p_1_018878;Nfu_p_1_018879	0.786494	0.0415054	0.378708	1.03735e-06
Nfu_p_1_018878;Nfu_p_1_018879	0.169052	0.239331	0.378708	1.03735e-06
Nfu_p_1_018878;Nfu_p_1_018879	-2.02632	0.0415433	0.378708	1.03735e-06
Nfu_p_1_018878;Nfu_p_1_018879	0.549326	0.09783	0.378708	1.03735e-06
Nfu_p_1_018878;Nfu_p_1_018879	0.0657327	0.159651	0.378708	1.03735e-06
Nfu_p_1_018878;Nfu_p_1_018879	0.549326	0.09783	0.378708	1.03735e-06
Nfu_p_1_018878;Nfu_p_1_018879	1.62449	0.112478	0.378708	1.03735e-06
Nfu_p_1_018946;Nfu_p_1_018947;Nfu_p_1_018948;Nfu_p_1_018949	-2.89702	0.000296972	-0.720723	2.08594e-06
Nfu_p_1_018946;Nfu_p_1_018947;Nfu_p_1_018948;Nfu_p_1_018949	-1.3862	0.00800675	-0.720723	2.08594e-06
Nfu_p_1_018946;Nfu_p_1_018947;Nfu_p_1_018948;Nfu_p_1_018949	-1.16836	0.00670007	-0.720723	2.08594e-06
Nfu_p_1_018946;Nfu_p_1_018947;Nfu_p_1_018948;Nfu_p_1_018949	-1.06936	0.0231778	-0.720723	2.08594e-06
Nfu_p_1_018946;Nfu_p_1_018947;Nfu_p_1_018948;Nfu_p_1_018949	-1.3862	0.00800675	-0.720723	2.08594e-06
Nfu_p_1_018946;Nfu_p_1_018947;Nfu_p_1_018948;Nfu_p_1_018949	-2.89702	0.000296972	-0.720723	2.08594e-06
Nfu_p_1_018946;Nfu_p_1_018947;Nfu_p_1_018948;Nfu_p_1_018949	-1.16836	0.00670007	-0.720723	2.08594e-06
Nfu_p_1_018946;Nfu_p_1_018947;Nfu_p_1_018948;Nfu_p_1_018949	-1.16836	0.00670007	-0.720723	2.08594e-06
Nfu_p_1_018946;Nfu_p_1_018947;Nfu_p_1_018948;Nfu_p_1_018949	-2.14882	0.00295101	-0.720723	2.08594e-06
Nfu_p_1_018946;Nfu_p_1_018947;Nfu_p_1_018948;Nfu_p_1_018949	-2.89702	0.000296972	-0.720723	2.08594e-06
Nfu_p_1_018946;Nfu_p_1_018947;Nfu_p_1_018948;Nfu_p_1_018949	-1.10254	0.211712	-0.720723	2.08594e-06
Nfu_p_1_018946;Nfu_p_1_018947;Nfu_p_1_018948;Nfu_p_1_018949	-2.89702	0.000296972	-0.720723	2.08594e-06
Nfu_p_1_018946;Nfu_p_1_018947;Nfu_p_1_018948;Nfu_p_1_018949	-1.10254	0.211712	-0.720723	2.08594e-06
Nfu_p_1_018946;Nfu_p_1_018947;Nfu_p_1_018948;Nfu_p_1_018949	-1.06936	0.0231778	-0.720723	2.08594e-06
Nfu_p_1_018946;Nfu_p_1_018947;Nfu_p_1_018948;Nfu_p_1_018949	-1.06936	0.0231778	-0.720723	2.08594e-06
Nfu_p_1_018946;Nfu_p_1_018947;Nfu_p_1_018948;Nfu_p_1_018949	-2.14882	0.00295101	-0.720723	2.08594e-06
Nfu_p_1_018946;Nfu_p_1_018947;Nfu_p_1_018948;Nfu_p_1_018949	-1.10254	0.211712	-0.720723	2.08594e-06
Nfu_p_1_018946;Nfu_p_1_018947;Nfu_p_1_018948;Nfu_p_1_018949	-1.3862	0.00800675	-0.720723	2.08594e-06
Nfu_p_1_018946;Nfu_p_1_018947;Nfu_p_1_018948;Nfu_p_1_018949	-2.14882	0.00295101	-0.720723	2.08594e-06
Nfu_p_1_018946;Nfu_p_1_018947;Nfu_p_1_018948;Nfu_p_1_018949	-1.06936	0.0231778	-0.720723	2.08594e-06
Nfu_p_1_018946;Nfu_p_1_018947;Nfu_p_1_018948;Nfu_p_1_018949	-1.16836	0.00670007	-0.720723	2.08594e-06
Nfu_p_1_018946;Nfu_p_1_018947;Nfu_p_1_018948;Nfu_p_1_018949	-2.14882	0.00295101	-0.720723	2.08594e-06
Nfu_p_1_018946;Nfu_p_1_018947;Nfu_p_1_018948;Nfu_p_1_018949	-1.10254	0.211712	-0.720723	2.08594e-06
Nfu_p_1_018946;Nfu_p_1_018947;Nfu_p_1_018948;Nfu_p_1_018949	-1.3862	0.00800675	-0.720723	2.08594e-06
Nfu_p_1_019104	1.98505	0.0297553	-0.085818	0.0098205
Nfu_p_1_019104	-0.286526	0.173126	-0.085818	0.0098205
Nfu_p_1_019121	-2.49588	0.000852687	-0.978067	2.30028e-07
Nfu_p_1_019153;Nfu_p_1_019154	-0.736901	0.0280544	0.0428462	0.0432411
Nfu_p_1_019153;Nfu_p_1_019154	-0.736901	0.0280544	0.0428462	0.0432411
Nfu_p_1_019164;Nfu_p_1_019165	2.04481	0.000152024	-0.408034	0.00105756
Nfu_p_1_019164;Nfu_p_1_019165	2.04481	0.000152024	-0.408034	0.00105756
Nfu_p_1_019166	-1.28858	0.302679	0.891691	0.000468979
Nfu_p_1_019183	-1.38088	0.00350544	-0.724077	0.000552385
Nfu_p_1_019189;Nfu_p_1_019190;Nfu_p_1_019191;Nfu_p_1_019192	-0.808095	0.00921702	-1.96486	0.00306224
Nfu_p_1_019189;Nfu_p_1_019190;Nfu_p_1_019191;Nfu_p_1_019192	-0.808095	0.00921702	-1.96486	0.00306224
Nfu_p_1_019189;Nfu_p_1_019190;Nfu_p_1_019191;Nfu_p_1_019192	-1.2854	0.0165351	-1.96486	0.00306224
Nfu_p_1_019189;Nfu_p_1_019190;Nfu_p_1_019191;Nfu_p_1_019192	-0.808095	0.00921702	-1.96486	0.00306224
Nfu_p_1_019189;Nfu_p_1_019190;Nfu_p_1_019191;Nfu_p_1_019192	-1.2854	0.0165351	-1.96486	0.00306224
Nfu_p_1_019189;Nfu_p_1_019190;Nfu_p_1_019191;Nfu_p_1_019192	-0.808095	0.00921702	-1.96486	0.00306224
Nfu_p_1_019189;Nfu_p_1_019190;Nfu_p_1_019191;Nfu_p_1_019192	-1.2854	0.0165351	-1.96486	0.00306224
Nfu_p_1_019189;Nfu_p_1_019190;Nfu_p_1_019191;Nfu_p_1_019192	-1.2854	0.0165351	-1.96486	0.00306224
Nfu_p_1_019203	0.678138	0.0457825	0.0114715	0.188107
Nfu_p_1_019203	0.761579	0.0803164	0.0114715	0.188107
Nfu_p_1_019203	0.897245	0.0207828	0.0114715	0.188107
Nfu_p_1_019203	1.45201	0.0219102	0.0114715	0.188107
Nfu_p_1_019203	-0.356746	0.384895	0.0114715	0.188107
Nfu_p_1_019203	0.931174	0.00701142	0.0114715	0.188107
Nfu_p_1_019203	1.14269	0.0296793	0.0114715	0.188107
Nfu_p_1_019241	0.850822	0.0034029	-0.506663	7.38923e-05
Nfu_p_1_019241	0.578493	0.0122763	-0.506663	7.38923e-05
Nfu_p_1_019241	-0.151478	0.23845	-0.506663	7.38923e-05
Nfu_p_1_019257	0.59262	0.0109047	0.455631	4.04304e-05
Nfu_p_1_019257	0.479752	0.0332256	0.455631	4.04304e-05
Nfu_p_1_019257	0.671726	0.04816	0.455631	4.04304e-05
Nfu_p_1_019257	0.361108	0.40714	0.455631	4.04304e-05
Nfu_p_1_019257	1.21158	0.0307111	0.455631	4.04304e-05
Nfu_p_1_019258;Nfu_p_1_019259;Nfu_p_1_019260;Nfu_p_1_019261	-0.627779	0.0187638	0.222525	0.11545
Nfu_p_1_019258;Nfu_p_1_019259;Nfu_p_1_019260;Nfu_p_1_019261	-0.627779	0.0187638	0.222525	0.11545
Nfu_p_1_019258;Nfu_p_1_019259;Nfu_p_1_019260;Nfu_p_1_019261	-0.627779	0.0187638	0.222525	0.11545
Nfu_p_1_019258;Nfu_p_1_019259;Nfu_p_1_019260;Nfu_p_1_019261	-0.627779	0.0187638	0.222525	0.11545
Nfu_p_1_019262	-0.824878	0.0502741	0.10425	0.0470759
Nfu_p_1_019262	-0.751927	0.00887936	0.10425	0.0470759
Nfu_p_1_019262	-0.378027	0.0941436	0.10425	0.0470759
Nfu_p_1_019262	-0.750726	0.00927546	0.10425	0.0470759
Nfu_p_1_019262	-0.18871	0.176957	0.10425	0.0470759
Nfu_p_1_019262	-0.450251	0.310443	0.10425	0.0470759
Nfu_p_1_019360	-0.415892	0.376506	0.0905207	0.0247783
Nfu_p_1_019414	-0.227231	0.208957	-0.476486	0.00919329
Nfu_p_1_019414	-1.84295	0.0196497	-0.476486	0.00919329
Nfu_p_1_019428	-2.43331	0.0182381	0.149279	0.0585544
Nfu_p_1_019432	-1.47834	0.00906928	-0.192644	0.000437419
Nfu_p_1_019432	-1.01254	0.0505845	-0.192644	0.000437419
Nfu_p_1_019485	1.41964	0.304371	-0.528895	0.00084036
Nfu_p_1_019505;Nfu_p_1_019506	0.635406	0.169566	-0.220053	0.0891971
Nfu_p_1_019505;Nfu_p_1_019506	0.635406	0.169566	-0.220053	0.0891971
Nfu_p_1_019561	1.15576	0.0887868	-0.856249	5.56227e-07
Nfu_p_1_019588	0.0839262	0.138099	0.0867989	0.00282914
Nfu_p_1_019612	-1.10773	0.00528105	0.442568	0.000397782
Nfu_p_1_019709	-0.910337	0.0256543	-0.127248	0.00201019
Nfu_p_1_019743	0.720592	0.0248655	0.581391	7.91665e-05
Nfu_p_1_019743	-0.352234	0.00999145	0.581391	7.91665e-05
Nfu_p_1_019743	0.0940426	0.0865375	0.581391	7.91665e-05
Nfu_p_1_019743	0.0173011	0.380133	0.581391	7.91665e-05
Nfu_p_1_019813	-0.414791	0.0806306	0.267409	0.00211698
Nfu_p_1_019813	-0.420793	0.0548455	0.267409	0.00211698
Nfu_p_1_019813	-0.40669	0.0941144	0.267409	0.00211698
Nfu_p_1_019813	-0.0846359	0.16465	0.267409	0.00211698
Nfu_p_1_019813	0.650474	0.188437	0.267409	0.00211698
Nfu_p_1_019826	-0.40263	0.178773	-0.635096	0.000980451
Nfu_p_1_019874;Nfu_p_1_019875;Nfu_p_1_019876	-1.23672	0.00443934	-0.0789199	0.0050649
Nfu_p_1_019874;Nfu_p_1_019875;Nfu_p_1_019876	-1.23672	0.00443934	-0.0789199	0.0050649
Nfu_p_1_019874;Nfu_p_1_019875;Nfu_p_1_019876	-1.23672	0.00443934	-0.0789199	0.0050649
Nfu_p_1_019922	-0.421618	0.0214585	-0.553251	2.08403e-07
Nfu_p_1_019922	-3.71014	0.0054825	-0.553251	2.08403e-07
[truncated: 3,254 more rows]
