# Supplementary material for: Aging and diet alter the protein ubiquitylation landscape in the mouse brain
Source: Nat Commun. 2025 Jun 6;16:5266. doi: 10.1038/s41467-025-60542-6 (PMC12144301; doi:10.1038/s41467-025-60542-6)
Supplement: Supplementary file 13 — Source Data [file 41467_2025_60542_MOESM13_ESM.zip › Source_data/Figure_S9/B/B.xlsx]

## Sheet: Sheet1
ID	Description	setSize	enrichmentScore	NES	pvalue	p.adjust	qvalues	rank	leading_edge	core_enrichment
GO:0031090	organelle membrane	317	0.549823	1.64605	1e-10	7.22581e-10	1.01868e-10	1399	tags=36%, list=36%, signal=31%	15275/20496/27410/21871/67839/67972/14964/14964/15481/72018/12631/15275/74006/13854/20496/11966/21881/19299/15481/74104/67972/20496/100434/11980/11931/77407/17274/20250/269523/22201/239606/23943/11964/11772/67972/14395/12799/73067/26562/16211/16832/225896/74772/232975/20955/14751/77626/14751/21881/67414/17920/16432/21881/17957/22334/140919/66530/12799/68724/16832/14252/66437/106529/11931/16438/59…
GO:0043209	myelin sheath	127	0.668506	1.93908	1e-10	7.22581e-10	1.01868e-10	1132	tags=33%, list=29%, signal=30%	22153/20910/268373/227753/15481/15122/338367/11674/15122/71960/22388/78294/78294/11966/21881/15481/236539/13628/12349/338367/268373/14862/11931/12461/19684/22153/236539/19684/269523/18952/11964/236539/12799/15129/13628/109905/14693/16832/13627/227613/232975/18039/15122/14751/14751/21881/11674/380684/13063/338367/18477/21881/17957/78294/15512/22334/18571/12799/12934/338367/16832/19684/78294/11931/…
GO:0045202	synapse	386	0.589336	1.77206	1e-10	7.22581e-10	1.01868e-10	1376	tags=33%, list=35%, signal=33%	11837/12325/19085/18643/20910/67972/16592/15481/16592/16485/228355/12631/71978/19266/74006/13854/17918/11747/16490/59025/15481/13628/67972/16898/12325/26444/15384/20501/15444/17274/22631/269523/12323/15114/11747/11464/11816/18952/11772/67972/14395/71978/12323/11941/14816/13628/13669/68052/26562/109905/18750/56216/56216/18747/11838/232975/18039/20955/66713/26419/380684/17920/11668/235380/223254/17…
GO:0015630	microtubule cytoskeleton	169	0.59075	1.74038	1.53964e-10	1.04509e-09	1.47334e-10	1140	tags=31%, list=29%, signal=26%	22153/22152/29876/15481/74006/19384/16574/15481/212307/224023/19358/64652/12461/22153/20501/17274/12323/14677/26395/15114/11464/11816/18952/12799/12323/13669/100732/22145/56216/56216/240121/227613/18747/13424/15512/13424/22152/13191/26440/12799/12934/68724/29876/18611/20541/110891/12461/18751/242274/67300/64383/15481/56216/225898/13429/12799/77579/12469/67300/67501/51810/22151/16574/15481/320554/…
GO:0005739	mitochondrion	200	0.56179	1.66233	1.77633e-09	1.0754e-08	1.51607e-09	1416	tags=37%, list=36%, signal=29%	15275/20910/70120/29876/72018/12631/15275/11674/11983/11676/74006/19299/74104/100434/77407/20501/22631/22201/26395/15114/14870/18952/11964/12799/29859/16832/18750/18747/67414/26419/11674/380684/13063/18477/66659/15512/104112/22334/12799/12934/16832/66437/29876/20541/70025/110891/12322/11773/26417/353172/11532/67300/15516/64383/13869/19299/110695/12799/19122/70223/52637/67300/229285/109676/67300/1…
GO:0005764	lysosome	91	0.619516	1.76566	2.50321e-07	1.03837e-06	1.46387e-07	783	tags=24%, list=20%, signal=21%	27410/14964/14964/15481/17918/67561/15481/74104/224023/22201/15114/11816/73067/74772/20955/66530/68724/64294/64294/64294/14718/66141/14580/67300/15516/214597/56440/15481/11735/252875/67300/17918/14718/15481/109676/67300/17918/15481/229521/27410/16337/18807/22201/68365/66222/11749/22201/67300/27410/18412/18807/109676/268706/20955/17254/12359/70834/22201/15239/18145/11305/66734/17254/260302/67300/2…
GO:0005938	cell cortex	74	0.613141	1.72428	3.01731e-06	1.04087e-05	1.46739e-06	708	tags=20%, list=18%, signal=17%	18643/67839/227753/12631/71835/22388/20533/217517/19684/19684/14677/26395/18952/19293/13627/66713/13424/13424/13191/66713/19684/14252/68743/13627/18751/109711/20742/77767/77579/12386/13627/29816/22388/217517/13627/20525/235072/102693/13424/16897/13627/19353/16396/14677/14677/66713/16396/19684/60595/13424/12217/109711
GO:0005840	ribosome	50	0.613264	1.66513	0.000377355	0.00076151	0.000107356	990	tags=29%, list=25%, signal=22%	11837/20088/15122/15122/78294/78294/16898/68052/15122/78294/78294/100038882/13205/66480/27050/67115/22121/68193/20068/27176/15122/78294/20088/19933/78294/68135/13629/20005/20085/66480/27370/14694/19988/66489
GO:0030496	midbody	30	0.65232	1.67204	0.0015604	0.0025146	0.000354501	964	tags=28%, list=25%, signal=21%	29876/19384/17274/14677/100732/18571/68724/68743/29876/64383/225898/77579/14567/51810/229285/29876/20525/229285/51810/14677/14677/14567/18571/29876/229285/109232/30932/14677/14677/12933/64383/64383/64383/14694/64383
GO:0005834	heterotrimeric G-protein complex	20	0.600909	1.43207	0.0411429	0.0485053	0.00683815	1348	tags=38%, list=34%, signal=26%	14677/14693/14693/14706/14683/14682/14682/14693/14672/14683/14677/14677/14677/14683/14674/14707/14677/14702/14674/14683/14681/14681/14681/14681/14688/14674/14687/14682/14687/14678/14681/14678/14681/14693/14680
