# Supplementary material for: Aging and diet alter the protein ubiquitylation landscape in the mouse brain
Source: Nat Commun. 2025 Jun 6;16:5266. doi: 10.1038/s41467-025-60542-6 (PMC12144301; doi:10.1038/s41467-025-60542-6)
Supplement: Supplementary file 13 — Source Data [file 41467_2025_60542_MOESM13_ESM.zip › Source_data/Figure_S5/B/B.xlsx]

## Sheet: Sheet1
var1	var2	cor	statistic	p	conf.low	conf.high	method	comp	data	thr	size
logFC.x	logFC.y	0.48	4.49954	2.78e-05	0.276574	0.644877	Pearson	M.musculus|N.furzeri	Ubiquitin	0.05	69
logFC.x	logFC.y	0.37	4.74422	5.05e-06	0.2196	0.50303	Pearson	M.musculus|N.furzeri	Ubiquitin	0.1	144
logFC.x	logFC.y	0.34	5.07097	8.93e-07	0.208287	0.452525	Pearson	M.musculus|N.furzeri	Ubiquitin	0.15	204
logFC.x	logFC.y	0.34	6.00853	5.99e-09	0.233273	0.442847	Pearson	M.musculus|N.furzeri	Ubiquitin	0.2	274
logFC.x	logFC.y	0.3	5.93042	7.17e-09	0.202756	0.391819	Pearson	M.musculus|N.furzeri	Ubiquitin	0.25	357
logFC.x	logFC.y	0.27	5.72918	1.91e-08	0.176976	0.352925	Pearson	M.musculus|N.furzeri	Ubiquitin	0.3	429
logFC.x	logFC.y	0.26	6.11398	1.97e-09	0.180905	0.34427	Pearson	M.musculus|N.furzeri	Ubiquitin	0.35	499
logFC.x	logFC.y	0.26	6.50022	1.76e-10	0.185312	0.338494	Pearson	M.musculus|N.furzeri	Ubiquitin	0.4	568
logFC.x	logFC.y	0.24	6.19617	1.05e-09	0.165131	0.312514	Pearson	M.musculus|N.furzeri	Ubiquitin	0.45	629
logFC.x	logFC.y	0.23	6.20408	9.53e-10	0.158811	0.300681	Pearson	M.musculus|N.furzeri	Ubiquitin	0.5	685
logFC.x	logFC.y	0.22	6.0408	2.41e-09	0.145971	0.282191	Pearson	M.musculus|N.furzeri	Ubiquitin	0.55	754
logFC.x	logFC.y	0.2	5.8779	6.04e-09	0.134385	0.265493	Pearson	M.musculus|N.furzeri	Ubiquitin	0.6	824
logFC.x	logFC.y	0.19	5.83433	7.55e-09	0.127693	0.253962	Pearson	M.musculus|N.furzeri	Ubiquitin	0.65	895
logFC.x	logFC.y	0.19	6.01782	2.51e-09	0.129141	0.251093	Pearson	M.musculus|N.furzeri	Ubiquitin	0.7	960
logFC.x	logFC.y	0.19	6.24834	6.09e-10	0.132364	0.25061	Pearson	M.musculus|N.furzeri	Ubiquitin	0.75	1020
logFC.x	logFC.y	0.19	6.24724	5.98e-10	0.12807	0.242678	Pearson	M.musculus|N.furzeri	Ubiquitin	0.8	1091
logFC.x	logFC.y	0.18	6.20139	7.8e-10	0.123673	0.235689	Pearson	M.musculus|N.furzeri	Ubiquitin	0.85	1147
logFC.x	logFC.y	0.17	6.18038	8.72e-10	0.119805	0.228987	Pearson	M.musculus|N.furzeri	Ubiquitin	0.9	1212
logFC.x	logFC.y	0.17	6.14263	1.08e-09	0.115847	0.222494	Pearson	M.musculus|N.furzeri	Ubiquitin	0.95	1275
logFC.x	logFC.y	0.17	6.22381	6.48e-10	0.115348	0.219555	Pearson	M.musculus|N.furzeri	Ubiquitin	1	1337
