# Supplementary material for: Aging and diet alter the protein ubiquitylation landscape in the mouse brain
Source: Nat Commun. 2025 Jun 6;16:5266. doi: 10.1038/s41467-025-60542-6 (PMC12144301; doi:10.1038/s41467-025-60542-6)
Supplement: Supplementary file 13 — Source Data [file 41467_2025_60542_MOESM13_ESM.zip › Source_data/Figure_S3/A/A.xlsx]

## Sheet: Sheet1
	PC1	PC2	PC3	PC4	PC5	PC6	PC7	PC8	PC9	PC10
X129_N	-32.7136	23.565	-30.6894	3.23234	-5.38565	17.9422	-2.9871	-34.0146	-8.22502	1.63952e-13
X129_C	-42.7683	9.65174	-23.3879	1.49866	3.25304	5.04336	-28.781	19.4602	22.6906	7.06308e-14
X130_N	-32.3932	63.8754	8.88818	0.342634	0.840829	-26.9634	16.1617	4.49009	0.634577	4.53358e-14
X130_C	-54.1524	-4.97349	15.6419	-14.1296	-5.47704	21.335	5.23173	22.0377	-25.4874	1.11144e-13
X131	-85.1711	-56.6185	15.3354	3.97728	6.16498	-15.5285	7.32875	-12.495	8.17189	7.65301e-14
X126	54.2868	4.67346	20.4907	-29.7826	35.7165	8.20477	-1.25917	-8.07467	6.67342	3.32298e-14
X127_N	43.9991	-6.93813	-7.87911	43.4869	16.2001	12.2289	18.0076	9.39088	1.71352	1.74031e-14
X127_C	50.2226	-10.0739	7.33111	12.5861	-0.547877	-21.193	-28.6273	-2.46243	-23.2434	-4.27703e-14
X128_N	44.4259	2.48303	39.2394	2.35087	-35.4906	10.0721	-0.640578	-5.33498	16.1604	-7.84251e-14
X128_C	54.264	-25.6446	-44.9702	-23.5625	-15.2743	-11.1415	15.5654	7.00288	0.911492	-3.5957e-14
