# Supplementary material for: Aging and diet alter the protein ubiquitylation landscape in the mouse brain
Source: Nat Commun. 2025 Jun 6;16:5266. doi: 10.1038/s41467-025-60542-6 (PMC12144301; doi:10.1038/s41467-025-60542-6)
Supplement: Supplementary file 13 — Source Data [file 41467_2025_60542_MOESM13_ESM.zip › Source_data/Figure_S4/D/D.xlsx]

## Sheet: Sheet1
Comparison..group1.group2.	AVG.Log2.Ratio	Pvalue	Genes	PTMLabel
Old / Young	0.389044	0.98964	Cul4b;Cul4a	Cul4b;Cul4a_K665
Old / Young	1.63894	0.0195746	Gpatch8	Gpatch8_K1341
Old / Young	-0.26504	0.0055212	Ddi2	Ddi2_K153
Old / Young	0.654892	0.152391	Ddi2	Ddi2_K170
Old / Young	0.415984	0.00300965	Ddi2	Ddi2_K283
Old / Young	-0.432884	0.912741	Ddi2	Ddi2_K389
Old / Young	-0.360188	0.188339	Ddi2	Ddi2_K67
Old / Young	-0.660833	4.10396e-05	Ddi2	Ddi2_K77
Old / Young	-0.414544	0.274478	Dnajc25	Dnajc25_K345
Old / Young	-2.77726	0.00781583	Murc	Cavin4_K52
Old / Young	0.0725201	0.184839	Ubr4	Ubr4_K1149
Old / Young	-0.933459	0.126086	Ubr4	Ubr4_K634
Old / Young	0.142856	0.510432	Bcorl1;Bcor	Bcorl1;Bcor_K1491
Old / Young	-1.9291	0.00598509	Ttn	Ttn_K1328
Old / Young	-4.635	0.00101187	Ttn	Ttn_K15911
Old / Young	-5.92975	0.00384743	Ttn	Ttn_K18045
Old / Young	-6.36756	0.0015835	Ttn	Ttn_K21904
Old / Young	-4.635	0.00101187	Ttn	Ttn_K22695
Old / Young	-3.38126	0.0150066	Ttn	Ttn_K23779
Old / Young	-3.38126	0.0150066	Ttn	Ttn_K24069
Old / Young	-3.38126	0.0150066	Ttn	Ttn_K24861
Old / Young	-3.38126	0.0150066	Ttn	Ttn_K26233
Old / Young	-4.635	0.00101187	Ttn	Ttn_K27026
Old / Young	-3.38126	0.0150066	Ttn	Ttn_K27315
Old / Young	-3.50703	0.00645534	Ttn	Ttn_K29682
Old / Young	-3.68433	0.00471054	Ttn	Ttn_K30276
Old / Young	-4.635	0.00101187	Ttn	Ttn_K30569
Old / Young	0.245032	0.358971	Slc43a3	Slc43a3_K244
Old / Young	-0.401303	0.496754	Dennd5b	Dennd5b_K480
Old / Young	1.41612	0.00171235	Usp24	Usp24_K418
Old / Young	1.09215	0.0275913	Usp24	Usp24_K645
Old / Young	0.198704	0.466532	Abcc3	Abcc3_K1173
Old / Young	0.475455	0.162065	Abcc3	Abcc3_K288
Old / Young	-0.00770231	0.704922	Abcc3	Abcc3_K717
Old / Young	-0.09707	0.843532	Abcc3	Abcc3_K926
Old / Young	0.963374	0.00469052	Abcc3	Abcc3_K934
Old / Young	-0.611086	0.0710018	Ildr2	Ildr2_K409
Old / Young	0.691051	0.0606067	Osbpl8	Osbpl8_K697
Old / Young	1.06782	0.000317616	Fga	Fga_K379
Old / Young	2.10769	0.00582944	Fga	Fga_K379
Old / Young	2.10769	0.00582944	Fga	Fga_K384
Old / Young	1.46424	0.00675921	Fga	Fga_K387
Old / Young	0.937446	0.0408572	Fga	Fga_K393
Old / Young	1.54552	0.0190565	Fga	Fga_K414
Old / Young	2.76975	0.0136321	Fga	Fga_K485
Old / Young	2.50354	0.054271	Fga	Fga_K72
Old / Young	-0.0183949	0.308831	Ascc3	Ascc3_K400
Old / Young	-3.0571	0.000195836	Acacb	Acacb_K1695
Old / Young	2.38569	0.00744348	Acacb	Acacb_K2236
Old / Young	-0.946105	0.0159008	Acacb	Acacb_K2247
Old / Young	4.07253	1.13501e-06	Rnf213	Rnf213_K1198
Old / Young	1.74452	0.000552979	Rnf213	Rnf213_K2096
Old / Young	2.869	0.000160352	Rnf213	Rnf213_K2407
Old / Young	2.75759	4.9003e-05	Rnf213	Rnf213_K2423
Old / Young	0.132688	0.438357	Rnf213	Rnf213_K2887
Old / Young	-2.07039	6.73728e-06	Dsp	Dsp_K166
Old / Young	-1.60761	0.0080534	Dsp	Dsp_K249
Old / Young	-0.665531	0.317914	Ccdc85c	Ccdc85c_K381
Old / Young	0.328333	0.488167	Bod1l	Bod1l_K1708
Old / Young	0.382816	0.322663	NaN	NA_K478
Old / Young	0.178921	0.830691	;Tuba1b	NA;Tuba1b_K163
Old / Young	-3.57966	0.00241619	;Tuba1b	NA;Tuba1b_K326
Old / Young	-3.7922	0.0110592	;Tuba1b	NA;Tuba1b_K336
Old / Young	-0.699707	0.216288	;Tuba1b	NA;Tuba1b_K370
Old / Young	-3.91662	0.0229418	;Tuba1b	NA;Tuba1b_K60
Old / Young	-1.58583	0.0501924	;Tuba1b	NA;Tuba1b_K96
Old / Young	0.502003	0.131743	Atf6	Atf6_K343
Old / Young	0.307325	0.205357	Farp1	Farp1_K352
Old / Young	0.165488	0.133274	Farp1	Farp1_K548
Old / Young	1.94649	0.00368298	Farp1	Farp1_K602
Old / Young	1.21896	0.0189869	Farp1	Farp1_K7
Old / Young	-4.52994	7.36873e-06	Aox3	Aox3_K1256
Old / Young	-1.12953	0.0259745	Aox3	Aox3_K17
Old / Young	-2.8936	3.81591e-05	Aox3	Aox3_K188
Old / Young	-2.17601	0.00010472	Aox3	Aox3_K342
Old / Young	-0.60524	0.20287	Aox3	Aox3_K5
Old / Young	-0.777711	0.130368	Aox3	Aox3_K907
Old / Young	-1.76053	0.000992233	Aox3	Aox3_K987
Old / Young	0.135743	0.910487	Arfgef1	Arfgef1_K754
Old / Young	0.225877	0.528521	Atp2b1	Atp2b1_K1134
Old / Young	2.33791	0.000727289	Atp2b1	Atp2b1_K337
Old / Young	0.300719	0.00251223	Atp2b1	Atp2b1_K747
Old / Young	-0.236647	0.793141	Atp2b1	Atp2b1_K806
Old / Young	-0.736937	0.485996	Hk2	Hk2_K488
Old / Young	-2.21349	0.0773056	Bin1	Bin1_K272
Old / Young	1.69793	0.000868946	Bin1	Bin1_K282
Old / Young	1.11286	0.3272	Dpysl2	Dpysl2_K520
Old / Young	3.00943	0.00108736	Lgals9	Lgals9_K332
Old / Young	2.88875	1.40286e-05	Lgals9	Lgals9_K76
Old / Young	1.38199	0.00880118	Kng1	Kng1_K113
Old / Young	2.44639	0.00184565	Kng1	Kng1_K396
Old / Young	-0.4087	0.298816	Kng1	Kng1_K431
Old / Young	0.902727	0.247841	Slc10a1	Slc10a1_K318
Old / Young	0.503772	0.19261	Slc10a1	Slc10a1_K322
Old / Young	0.484928	0.418018	Slc10a1	Slc10a1_K336
Old / Young	0.364906	0.577329	Prdx6	Prdx6_K106
Old / Young	-0.285267	0.833463	Prdx6	Prdx6_K173
Old / Young	-0.201325	0.547654	Prdx6	Prdx6_K199
Old / Young	0.828517	0.0725992	Prdx6	Prdx6_K209
Old / Young	0.296476	0.10855	Prdx6	Prdx6_K63
Old / Young	0.0423193	0.352127	Prdx6	Prdx6_K97
Old / Young	-0.444716	0.628127	Ube3a	Ube3a_K75
Old / Young	0.0834436	0.194228	Diaph1	Diaph1_K494
Old / Young	0.722792	0.12769	Diaph1	Diaph1_K544
Old / Young	2.15068	9.58082e-05	Faah	Faah_K57
Old / Young	1.49706	0.286847	Slc22a1	Slc22a1_K319
Old / Young	0.816376	0.389392	Slc22a1	Slc22a1_K552
Old / Young	0.851619	0.101059	Atox1	Atox1_K25
Old / Young	0.391115	0.097283	Atox1	Atox1_K60
Old / Young	-2.41029	8.41578e-06	Pex5	Pex5_K210
Old / Young	-2.55584	0.000277191	Pex5	Pex5_K218
Old / Young	-0.910387	0.000105388	Pex5	Pex5_K28
Old / Young	-2.40031	0.000111225	Pex5	Pex5_K280
Old / Young	-2.58249	0.00030586	Pex5	Pex5_K456
Old / Young	-0.043695	0.357972	Snap23	Snap23_K100
Old / Young	0.328288	5.1328e-05	Snap23	Snap23_K117
Old / Young	1.93167	0.000771512	Snap23	Snap23_K140
Old / Young	0.701658	0.0142568	Snap23	Snap23_K71
Old / Young	1.17633	0.308239	Snap23	Snap23_K97
Old / Young	0.490168	0.0406115	Hdac1;Hdac2	Hdac1;Hdac2_K89
Old / Young	-0.780523	0.289913	Cyp3a25	Cyp3a25_K127
Old / Young	-0.930924	0.059425	Cyp3a25	Cyp3a25_K141
Old / Young	0.630206	0.213061	Cyp3a25	Cyp3a25_K282
Old / Young	-0.985573	0.074261	Rpl21	Rpl21_K122
Old / Young	-0.956187	0.111236	Gclm	Gclm_K263
Old / Young	-0.358931	0.115111	Gclm	Gclm_K90
Old / Young	0.785087	0.169809	Hgd	Hgd_K252
Old / Young	-0.415016	0.00105782	Hgd	Hgd_K71
Old / Young	-0.102736	0.449841	Psmd4	Psmd4_K122
Old / Young	-0.268067	0.0167495	Psmd4	Psmd4_K126
Old / Young	1.06156	0.663822	Psmd4	Psmd4_K135
Old / Young	0.281142	0.00790889	Psmd4	Psmd4_K364
Old / Young	0.480804	0.00998536	Psmd4	Psmd4_K40
Old / Young	0.0576429	0.883441	Psmd4	Psmd4_K74
Old / Young	5.58251	0.000198006	Nmi	Nmi_K159
Old / Young	1.69474	0.000172309	Nmi	Nmi_K9
Old / Young	0.806253	0.251926	Slc6a6	Slc6a6_K15
Old / Young	1.43579	0.042905	Slc6a6	Slc6a6_K19
Old / Young	-0.790252	0.0304007	Anp32a	Anp32a_K68
Old / Young	0.396439	0.0238986	Anp32a	Anp32a_K99
Old / Young	-1.5396	0.00337519	Hax1	Hax1_K132
Old / Young	0.485992	0.89656	Agxt	Agxt_K247
Old / Young	-0.799868	0.218572	Rnf5	Rnf5_K75
Old / Young	-0.216006	0.0996813	Rnf5	Rnf5_K93
Old / Young	1.48606	0.0528611	Ech1	Ech1_K147
Old / Young	-1.94856	0.00634551	Fkbp8	Fkbp8_K304
Old / Young	0.251551	0.821195	Slc27a2	Slc27a2_K398
Old / Young	-0.674318	0.012928	Slc27a2	Slc27a2_K442
Old / Young	-0.122752	0.672889	Bhmt	Bhmt_K229
Old / Young	0.648825	0.167135	Bhmt	Bhmt_K232
Old / Young	-0.70556	0.342381	Bhmt	Bhmt_K241
Old / Young	-0.240554	0.558698	Bhmt	Bhmt_K283
Old / Young	-2.15592	0.00175378	Bhmt	Bhmt_K349
Old / Young	0.587917	0.363513	Bhmt	Bhmt_K35
Old / Young	-0.718578	0.000291338	Bhmt	Bhmt_K377
Old / Young	-0.194512	0.310125	Bhmt	Bhmt_K386
Old / Young	0.1569	0.584272	Bhmt	Bhmt_K40
Old / Young	-0.273384	0.211906	Bhmt	Bhmt_K400
Old / Young	1.04036	0.0340264	Bhmt	Bhmt_K82
Old / Young	-0.177543	0.266844	Bhmt	Bhmt_K93
Old / Young	-0.241476	0.351848	Bhmt	Bhmt_K98
Old / Young	1.4105	0.00270975	Rabep1	Rabep1_K107
Old / Young	0.0448115	0.52365	Scamp3	Scamp3_K103
Old / Young	-0.0578984	0.894887	Scamp3	Scamp3_K76
Old / Young	0.388914	0.0779077	Ap1b1	Ap1b1_K5
Old / Young	1.03522	0.135132	Nudc	Nudc_K298
Old / Young	2.82965	0.00235579	Cyp4a14	Cyp4a14_K216
Old / Young	2.8874	0.0024891	Cyp4a14	Cyp4a14_K268
Old / Young	2.8495	0.0267402	Cyp4a14	Cyp4a14_K279
Old / Young	3.01111	0.00948173	Cyp4a14	Cyp4a14_K426
Old / Young	3.89724	0.00502985	Slc1a4	Slc1a4_K3
Old / Young	2.17809	0.00978538	Slc1a4	Slc1a4_K501
Old / Young	-0.142711	0.162495	Aldh1a7	Aldh1a7_K17
Old / Young	-1.14707	0.00254093	Aldh1a7	Aldh1a7_K348
Old / Young	-0.0908522	0.639007	Aldh1a7	Aldh1a7_K36
Old / Young	-0.313888	0.396587	Aldh1a7	Aldh1a7_K362
Old / Young	0.919731	0.00232073	Aldh1a7	Aldh1a7_K435
Old / Young	0.243575	0.162153	Sdc4	Sdc4_K190
Old / Young	-1.65596	0.0297015	Ptrf	Cavin1_K100
Old / Young	-2.40143	0.0537844	Ptrf	Cavin1_K111
Old / Young	-0.259775	0.0261495	Ptrf	Cavin1_K124
Old / Young	-5.50446	0.0238876	Ptrf	Cavin1_K139
Old / Young	-2.36541	0.0712777	Ptrf	Cavin1_K167
Old / Young	-1.45541	0.154891	Ptrf	Cavin1_K175
Old / Young	-5.15861	0.00356773	Ptrf	Cavin1_K97
Old / Young	-1.38949	0.00325085	Cyp2j5	Cyp2j5_K123
Old / Young	-0.737767	0.0210231	Cyp2j5	Cyp2j5_K263
Old / Young	-1.34724	0.04623	Cyp2j5	Cyp2j5_K388
Old / Young	-0.902739	5.02583e-05	Aox1	Aox1_K1305
Old / Young	-1.08658	0.0989502	Aox1	Aox1_K1316
Old / Young	1.41922	0.113296	Itgb3	Itgb3_K763
Old / Young	-1.96204	0.0187354	Dnajb6	Dnajb6_K20
Old / Young	-1.20579	0.00233764	Dnajb6	Dnajb6_K29
Old / Young	-0.305857	0.103503	Dnajb6	Dnajb6_K34
Old / Young	-0.456277	0.0719343	Dnajb6	Dnajb6_K60
Old / Young	0.525435	0.020636	Rnf13	Rnf13_K273
Old / Young	-0.249945	0.077846	Slk	Slk_K384
Old / Young	-0.667346	0.000167637	Pgrmc1	Pgrmc1_K102
Old / Young	-0.610241	0.000629431	Pgrmc1	Pgrmc1_K105
Old / Young	0.140438	0.896455	Pgrmc1	Pgrmc1_K132
Old / Young	-0.107845	0.527223	Pgrmc1	Pgrmc1_K163
Old / Young	-0.785767	0.636395	Pgrmc1	Pgrmc1_K169
Old / Young	-0.414605	0.839224	Pgrmc1	Pgrmc1_K172
Old / Young	-0.398765	0.210698	Pgrmc1	Pgrmc1_K96
Old / Young	-0.508122	0.769407	Dsg2	Dsg2_K698
Old / Young	-1.12891	0.0195601	Dsg2	Dsg2_K712
Old / Young	-2.71469	0.0437951	Dsg2	Dsg2_K923
Old / Young	-1.67699	0.0282011	Dsg2	Dsg2_K987
Old / Young	0.0476114	0.864114	Sap18	Sap18_K74
Old / Young	0.0315863	0.432961	Sept7	Septin7_K234
Old / Young	-0.121903	0.469637	Sept7	Septin7_K325
Old / Young	0.886868	0.250947	Sept7	Septin7_K372
Old / Young	1.7268	0.00463837	Sept7	Septin7_K394
Old / Young	1.29115	0.00153304	Eif6	Eif6_K228
Old / Young	1.46187	0.00661583	Supt5h	Supt5_K712
Old / Young	1.01133	0.0438542	Ilk	Ilk_K139
Old / Young	2.0243	0.000708361	Ilk	Ilk_K154
Old / Young	0.18888	0.0412937	Ilk	Ilk_K170
Old / Young	-0.261167	0.102283	Psmb5	Psmb5_K91
Old / Young	-4.30167	0.00922283	Nnmt	Nnmt_K8
Old / Young	2.32557	0.00111858	Dhx9	Dhx9_K1050
Old / Young	0.843729	0.0026096	Dhx9	Dhx9_K148
Old / Young	0.974474	0.204374	Dhx9	Dhx9_K859
Old / Young	1.32101	0.0330438	Pip5k1c	Pip5k1c_K97
Old / Young	-0.111502	0.76632	Eif3d	Eif3d_K41
Old / Young	0.396158	0.0517437	Eif3d	Eif3d_K53
Old / Young	3.81092	0.000369408	Aif1	Aif1_K17
Old / Young	0.563113	0.0486656	Aif1	Aif1_K46
Old / Young	2.58215	0.000218937	Aif1	Aif1_K76
Old / Young	-0.529604	0.229307	Eef1b	Eef1b2_K176
Old / Young	0.155778	0.446694	Eef1b	Eef1b2_K185
Old / Young	-0.76887	6.2063e-05	Eef1b	Eef1b2_K78
Old / Young	0.251835	0.243866	Nmt1	Nmt1_K67
Old / Young	0.300026	0.319971	Nmt1	Nmt1_K80
Old / Young	1.26674	0.000706485	Epb41l2	Epb41l2_K166
Old / Young	0.206414	0.0506589	Epb41l2	Epb41l2_K188
Old / Young	1.4612	0.000835255	Epb41l2	Epb41l2_K28
Old / Young	1.68378	0.237041	Epb41l2	Epb41l2_K44
Old / Young	-0.220137	0.129765	Epb41l2	Epb41l2_K635
Old / Young	-0.317512	0.54805	Epb41l2	Epb41l2_K875
Old / Young	0.898339	0.227719	Gpx4	Gpx4;NA_K162
Old / Young	0.668529	0.0247681	Emc8	Emc8_K107
Old / Young	1.03298	0.143819	Pdlim1	Pdlim1_K244
Old / Young	0.803274	0.0974923	Pdlim1	Pdlim1_K307
Old / Young	-1.64977	0.0801459	Vamp8	Vamp8_K24
Old / Young	1.12161	0.00023794	Vamp8	Vamp8_K47
Old / Young	1.38926	0.010372	Vamp8	Vamp8_K59
Old / Young	2.91102	0.000824783	Slc16a7	Slc16a7_K467
Old / Young	-0.19785	0.0752951	Ugdh	Ugdh_K190
Old / Young	3.33979	0.00455636	Ugdh	Ugdh_K207
Old / Young	-1.64098	0.00178312	Snx3	Snx3_K119
Old / Young	-0.811367	0.00346314	Snx3	Snx3_K158
Old / Young	-1.73102	0.000418066	Snx3	Snx3_K95
Old / Young	1.41475	0.000165305	Clcn7	Clcn7_K86
Old / Young	-4.67001	0.00111932	Tcap	Tcap_K103
Old / Young	0.992147	0.0445384	Pigr	Pigr_K694
Old / Young	1.22694	0.160241	Cask	Cask_K393
Old / Young	0.190639	0.479918	Cask	Cask_K665
Old / Young	0.192745	0.822301	Cask	Cask_K762
Old / Young	3.24015	5.30512e-05	Wdr1	Wdr1_K104
Old / Young	1.76488	0.00406259	Wdr1	Wdr1_K256
Old / Young	-0.355767	0.000104505	Ikbkb	Ikbkb_K555
Old / Young	0.851557	0.000154046	Vti1b	Vti1b_K13
Old / Young	1.97968	0.000523067	Papss2	Papss2_K276
Old / Young	1.73882	0.00095307	Papss2	Papss2_K400
Old / Young	1.55077	0.00593467	Papss2	Papss2_K441
Old / Young	1.27353	0.000737974	Papss2	Papss2_K466
Old / Young	-0.577478	0.896709	Papss2	Papss2_K530
Old / Young	0.515333	0.256234	Papss2	Papss2_K608
Old / Young	0.724542	0.000540528	Rdh7	Rdh7_K224
Old / Young	0.943339	0.0314735	Rdh7	Rdh7_K239
Old / Young	1.05042	0.0123316	Pde8a	Pde8a_K264
Old / Young	1.16842	0.124275	Ikbkg	Ikbkg_K270
Old / Young	1.59752	0.0179	Ikbkg	Ikbkg_K302
Old / Young	-0.451593	0.541316	Cops3	Cops3_K281
Old / Young	-0.15333	0.867025	Hnrnpa2b1	Hnrnpa2b1_K112
Old / Young	0.460735	0.255451	Hnrnpa2b1	Hnrnpa2b1_K3
Old / Young	1.48369	0.162748	Aff1	Aff1_K310
Old / Young	-0.924019	0.00144941	Comt	Comt_K205
Old / Young	-2.14902	0.000164354	Comt	Comt_K252
Old / Young	-0.679357	0.0100695	Comt	Comt_K264
Old / Young	-0.00287532	0.920203	Psmc3	Psmc3_K149
Old / Young	-0.0382052	0.910246	Psmc3	Psmc3_K176
Old / Young	-0.0912207	0.495271	Psmc3	Psmc3_K19
Old / Young	0.0723236	0.573287	Psmc3	Psmc3_K212
Old / Young	-0.25384	0.113988	Psmc3	Psmc3_K279
Old / Young	0.105304	0.878865	Psmc3	Psmc3_K303
Old / Young	-0.328548	0.388482	Psmc3	Psmc3_K435
Old / Young	0.392335	0.00957245	Psmc3	Psmc3_K59
Old / Young	0.094702	0.17335	Psmc3	Psmc3_K73
Old / Young	0.935189	0.0316601	Birc6	Birc6_K2293
Old / Young	0.453581	0.0919194	Tom1	Tom1_K385
Old / Young	0.477782	0.0204248	F11r	F11r_K278
Old / Young	0.961961	0.0110641	Stam2	Stam2_K156
Old / Young	0.99411	0.0180312	Stam2	Stam2_K189
Old / Young	0.95475	0.209602	Stam2	Stam2_K284
Old / Young	0.038009	0.357081	Sc5d	Sc5d_K270
Old / Young	-0.0851637	0.0620265	Cyp4a10	Cyp4a10_K252
Old / Young	0.761353	0.534903	Cyp4a10	Cyp4a10_K270
Old / Young	1.81142	0.000338027	Idh1	Idh1_K126
Old / Young	1.43679	0.00357502	Idh1	Idh1_K151
Old / Young	-0.202415	0.0130418	Idh1	Idh1_K159
Old / Young	1.69812	0.28404	Idh1	Idh1_K224
Old / Young	0.0844766	0.946417	Idh1	Idh1_K233
Old / Young	0.447782	0.307185	Idh1	Idh1_K243
Old / Young	0.889236	0.00491117	Idh1	Idh1_K27
Old / Young	-0.236243	0.218295	Idh1	Idh1_K321
Old / Young	2.39216	0.0109692	Idh1	Idh1_K58
Old / Young	0.493473	0.0350265	Idh1	Idh1_K81
Old / Young	-0.214145	0.0138017	Idh1	Idh1_K87
Old / Young	1.37493	0.00158219	Idh1	Idh1_K93
Old / Young	0.00356428	0.96936	Dhrs3	Dhrs3_K142
Old / Young	-3.26849	0.000271793	Cyp8b1	Cyp8b1_K324
Old / Young	-3.0006	0.000311277	Cyp8b1	Cyp8b1_K366
Old / Young	-4.38889	9.21434e-05	Cyp8b1	Cyp8b1_K380
Old / Young	-5.35123	3.51181e-06	Cyp8b1	Cyp8b1_K403
Old / Young	-2.13966	0.00166779	Cyp8b1	Cyp8b1_K420
Old / Young	-2.90149	4.16788e-05	Cyp8b1	Cyp8b1_K94
Old / Young	2.47564	0.00543205	Stx8	Stx8_K146
Old / Young	0.286343	0.0424676	Itm2b	Itm2b_K13
Old / Young	-3.54248	0.00282428	Cyp1a1	Cyp1a1_K147
Old / Young	-3.26404	0.00749561	Cyp1a2	Cyp1a2_K144
Old / Young	-3.01218	3.8754e-05	Cyp1a2	Cyp1a2_K166
Old / Young	-2.53679	0.000655007	Cyp1a2	Cyp1a2_K174
Old / Young	-1.67192	0.00196904	Cyp1a2	Cyp1a2_K211
Old / Young	-2.47254	0.0373719	Cyp1a2	Cyp1a2_K250
Old / Young	-2.11833	0.000993412	Cyp1a2	Cyp1a2_K276
Old / Young	-1.7366	0.0428017	Cyp1a2	Cyp1a2_K288
Old / Young	-1.88759	0.00159126	Cyp1a2	Cyp1a2_K294
Old / Young	-1.74708	0.0644382	Cyp1a2	Cyp1a2_K340
Old / Young	-2.24286	0.00389728	Cyp1a2	Cyp1a2_K401
Old / Young	-2.22993	2.86865e-05	Cyp1a2	Cyp1a2_K420
Old / Young	-1.78137	0.00146142	Cyp1a2	Cyp1a2_K440
Old / Young	-3.20633	0.00642886	Cyp1a2	Cyp1a2_K498
Old / Young	-2.43555	0.0300189	Cyp1a2	Cyp1a2_K94
Old / Young	1.79763	0.00827598	Adh1	Adh1_K136
Old / Young	2.55356	0.0442072	Adh1	Adh1_K186
Old / Young	0.859823	0.313628	Adh1	Adh1_K20
Old / Young	-0.110336	0.0367257	Adh1	Adh1_K234
Old / Young	0.0644023	0.512232	Adh1	Adh1_K316
Old / Young	1.69065	0.000912187	Adh1	Adh1_K33
Old / Young	0.66769	0.000973283	Adh1	Adh1_K339
Old / Young	1.22071	0.0123401	Adh1	Adh1_K340
Old / Young	0.303525	0.00991075	Adh1	Adh1_K6
Old / Young	1.69441	0.0624463	Adh1	Adh1_K89
Old / Young	3.83912	1.87693e-07	Hprt1	Hprt_K151
Old / Young	-1.51479	0.0881038	Ca2	Car2_K18
Old / Young	-0.70853	0.23123	Ca2	Car2_K53
Old / Young	-2.96304	0.00122734	Ca2	Car2_K9
Old / Young	2.43395	0.00193044	C3	C3_K398
Old / Young	0.245827	0.568336	C3	C3_K663
Old / Young	1.78709	0.000595364	C4b	C4b_K272
Old / Young	2.20514	4.31371e-05	H2-L;H2-D1	H2-D1_K340
Old / Young	3.17351	0.00816723	H2-L;H2-D1	H2-D1_K55
Old / Young	2.20514	4.31371e-05	H2-L;H2-D1	H2-D1_K340
Old / Young	3.17351	0.00816723	H2-L;H2-D1	H2-D1_K55
Old / Young	-0.307476	0.370681	H2-K1	H2-K1_K167
Old / Young	1.33204	0.0102272	H2-K1	H2-K1_K338
Old / Young	1.27545	0.000213656	H2-K1	H2-K1_K359
Old / Young	-1.11266	0.0155644	Hba	Hba-a1_K12
Old / Young	-1.09411	0.0151643	Hba	Hba-a1_K17
Old / Young	-0.853418	0.0351898	Hba	Hba-a1_K41
Old / Young	-0.986022	0.0195548	Hba	Hba-a1_K57
Old / Young	-0.825827	0.0678934	Hba	Hba-a1_K8
Old / Young	-1.83579	0.118525	Hba	Hba-a1_K91
Old / Young	-1.02397	0.00831664	Hbb-b1	Hbb-b1_K60
Old / Young	-0.976782	0.0140321	Hbb-b1	Hbb-b1_K67
Old / Young	-0.236204	0.700156	Hbb-b1	Hbb-b1_K96
Old / Young	-0.582616	0.071267	Iap	NA_K74
Old / Young	1.21089	0.114343	Krt1	Krt1_K198
Old / Young	2.10327	0.211478	Fabp4	Fabp4_K22
Old / Young	1.28427	0.0024658	NaN	NA_K185
Old / Young	-1.15723	0.0772511	NaN	NA_K288
Old / Young	-2.00411	0.0683708	Slc4a1	Slc4a1_K252
Old / Young	-2.17654	0.0677459	Slc4a1	Slc4a1_K353
Old / Young	1.31914	0.067568	Aldoa	Aldoa_K108
Old / Young	1.67422	0.187465	Aldoa	Aldoa_K111
Old / Young	2.62051	0.017491	Aldoa	Aldoa_K200
Old / Young	0.0306383	0.926908	Aldoa	Aldoa_K28
Old / Young	-0.850797	0.423756	Aldoa	Aldoa_K322
Old / Young	-0.514612	0.359122	Aldoa	Aldoa_K330
Old / Young	-0.535427	0.43226	Aldoa	Aldoa_K42
Old / Young	0.958978	0.0152886	Got1	Got1_K290
Old / Young	-0.655405	0.0147645	Got2	Got2_K73
Old / Young	0.178921	0.830691	;Tuba1b	NA;Tuba1b_K163
Old / Young	-3.57966	0.00241619	;Tuba1b	NA;Tuba1b_K326
Old / Young	-3.7922	0.0110592	;Tuba1b	NA;Tuba1b_K336
Old / Young	-0.699707	0.216288	;Tuba1b	NA;Tuba1b_K370
Old / Young	-3.91662	0.0229418	;Tuba1b	NA;Tuba1b_K60
Old / Young	-1.58583	0.0501924	;Tuba1b	NA;Tuba1b_K96
Old / Young	-2.41957	0.0194614	Saa1	Saa1_K52
Old / Young	-3.97596	0.00353657	Saa1	Saa1_K75
Old / Young	0.452687	0.601993	NaN	Krt18_K124
Old / Young	1.96635	0.000153777	NaN	Krt18_K160
Old / Young	1.10446	0.00296709	NaN	Krt18_K180
Old / Young	1.9986	0.000140044	NaN	Krt18_K240
Old / Young	2.80028	0.000487963	NaN	Krt18_K255
Old / Young	2.58461	0.000726427	NaN	Krt18_K262
Old / Young	3.91297	0.000390848	NaN	Krt18_K278
Old / Young	1.80562	0.0032614	NaN	Krt18_K400
Old / Young	1.04868	0.00317414	Ldha	Ldha_K14
Old / Young	0.714794	0.173816	Ldha	Ldha_K224
Old / Young	0.445767	0.143388	Ldha	Ldha_K243
Old / Young	-0.521259	0.0263782	Ldha	Ldha_K318
Old / Young	1.65651	0.0603212	Ldha	Ldha_K328
Old / Young	2.72295	0.000243967	Ldha	Ldha_K5
Old / Young	2.6655	3.82608e-05	Ldha	Ldha_K59
Old / Young	2.6531	1.01531e-05	H2-T23	H2-T23_K356
Old / Young	1.84359	0.0139153	Gpi	Gpi1_K12
Old / Young	2.04073	0.0937491	Gpi	Gpi1_K226
Old / Young	2.23193	0.0208707	Gpi	Gpi1_K241
Old / Young	2.95126	0.000153234	Gpi	Gpi1_K25
Old / Young	-0.0797484	0.863303	Gpi	Gpi1_K440
Old / Young	1.65587	0.00300905	Gpi	Gpi1_K454
Old / Young	4.99652	1.22997e-05	Gpi	Gpi1_K89
Old / Young	0.189327	0.285185	Ptprc	Ptprc_K704
Old / Young	2.34315	0.000108163	Ptprc	Ptprc_K774
Old / Young	0.631476	0.156804	Me1	Me1_K330
Old / Young	-1.11571	0.00363162	Me1	Me1_K476
Old / Young	-1.0447	0.000490788	Me1	Me1_K516
Old / Young	-7.13907	0.00134208	Ckm	Ckm_K15
Old / Young	4.44754	0.000207318	Anxa2	Anxa2_K115
Old / Young	2.9925	0.00409389	Alb	Alb_K212
Old / Young	3.22268	0.00472744	Alb	Alb_K264
Old / Young	2.40786	0.00316613	Alb	Alb_K438
Old / Young	0.581162	0.059916	Alb	Alb_K499
Old / Young	2.48336	0.0190764	Alb	Alb_K549
Old / Young	-0.753765	0.0146125	Serpina3k	Serpina3k_K351
Old / Young	0.0490169	0.317276	Hsp90aa1	Hsp90aa1_K112
Old / Young	-0.625519	0.285278	Hsp90aa1	Hsp90aa1_K185
Old / Young	-0.427641	0.0294817	Hsp90aa1	Hsp90aa1_K284
Old / Young	-0.235147	0.257012	Hsp90aa1	Hsp90aa1_K293
Old / Young	1.73821	0.350935	Hsp90aa1	Hsp90aa1_K444
Old / Young	0.935931	0.025402	Hsp90aa1	Hsp90aa1_K69
Old / Young	1.79728	0.0906036	Hsp90aa1	Hsp90aa1_K84
Old / Young	-0.368674	0.021218	Pdia4	Pdia4_K156
Old / Young	2.21311	0.00292327	Fcgr2	Fcgr2b_K313
Old / Young	0.695203	0.443103	Hsp90b1	Hsp90b1_K161
Old / Young	0.378622	0.758596	S100a10	S100a10_K28
Old / Young	1.84378	0.00728271	S100a10	S100a10_K47
Old / Young	0.868728	0.000210494	Apoe	Apoe_K105
Old / Young	0.922451	0.000136181	Apoe	Apoe_K173
Old / Young	0.99689	8.53985e-05	Apoe	Apoe_K252
Old / Young	0.706854	0.00434081	Apoe	Apoe_K86
Old / Young	-0.262356	0.0792013	Sod1	Sod1_K123
Old / Young	-0.217024	0.384356	Sod1	Sod1_K129
Old / Young	-0.493745	0.000263189	Sod1	Sod1_K92
Old / Young	1.25885	8.2584e-05	Gnai2	Gnai2_K29
Old / Young	1.28677	0.00013014	Itgb1	Itgb1_K774
Old / Young	0.985353	0.00258382	Itgb1	Itgb1_K784
Old / Young	0.802994	0.000105369	Itgb1	Itgb1_K794
Old / Young	0.78787	0.115184	Ncl	Ncl_K469
Old / Young	0.388202	0.00761792	Ncl	Ncl_K624
Old / Young	0.149591	0.89298	Pgk1	Pgk1_K131
Old / Young	-0.623993	7.24732e-05	Pgk1	Pgk1_K146
Old / Young	1.33936	0.010222	Pgk1	Pgk1_K184
Old / Young	2.92412	0.000457386	Pgk1	Pgk1_K216
Old / Young	0.336395	0.279987	Pgk1	Pgk1_K264
Old / Young	0.366075	0.0151228	Pgk1	Pgk1_K267
Old / Young	-0.196368	0.0439047	Pgk1	Pgk1_K30
Old / Young	2.20303	0.0130996	Pgk1	Pgk1_K323
Old / Young	0.571638	0.0407689	Fth1	Fth1_K147
Old / Young	2.97933	0.00402915	Fth1	Fth1_K173
Old / Young	-5.75201	0.00241559	Myl3	Myl3_K42
Old / Young	-1.71266	0.050537	Myl3	Myl3_K52
Old / Young	2.6109	0.000653941	Csf1r	Csf1r_K572
Old / Young	2.4294	0.000312077	Csf1r	Csf1r_K584
Old / Young	3.87473	0.0109324	Csf1r	Csf1r_K604
Old / Young	2.28653	0.00224838	Csf1r	Csf1r_K791
Old / Young	3.75946	6.30957e-05	Csf1r	Csf1r_K810
Old / Young	0.680432	0.581768	Hmgn2	Hmgn2_K64
Old / Young	0.556111	0.0286204	Hmgn2	Hmgn2_K76
Old / Young	0.612916	0.055422	Hmgn2	Hmgn2_K82
Old / Young	0.730287	0.0556443	Apoa2	Apoa2_K53
Old / Young	0.303223	0.30557	Apoa2	Apoa2_K67
Old / Young	-0.360083	0.0241457	H2afz;H2afv	H2az1;H2az2_K116
Old / Young	-1.02624	0.251711	H2afz;H2afv	H2az1;H2az2_K121
Old / Young	-0.959934	0.0110097	H2afz;H2afv	H2az1;H2az2_K121
Old / Young	-0.959934	0.0110097	H2afz;H2afv	H2az1;H2az2_K122
Old / Young	2.01407	0.00186546	Eef1a1	Eef1a1_K154
Old / Young	-1.21545	0.0223359	Eef1a1	Eef1a1_K172
Old / Young	-0.421934	0.0303704	Eef1a1	Eef1a1_K179
Old / Young	-1.05582	0.00516572	Eef1a1	Eef1a1_K255
Old / Young	0.267013	0.742532	Eef1a1	Eef1a1_K273
Old / Young	-0.769031	0.106465	Eef1a1	Eef1a1_K318
Old / Young	-0.501622	0.00181596	Eef1a1	Eef1a1_K392
Old / Young	-0.15926	0.427227	Eef1a1	Eef1a1_K41
Old / Young	0.558668	0.28116	Eef1a1	Eef1a1_K439
Old / Young	0.0849125	0.8199	Eef1a1	Eef1a1_K44
Old / Young	0.0574367	0.493202	Alad	Alad_K184
Old / Young	-0.0562638	0.473071	Alad	Alad_K87
Old / Young	-0.0410925	0.933917	Txn	Txn1_K94
Old / Young	-0.648985	0.910389	Txn	Txn1_K96
Old / Young	0.106021	0.0400656	Gsta2	Gsta2_K138
Old / Young	1.40211	0.0353106	Gsta2	Gsta2_K196
Old / Young	1.42991	0.201525	Gstm1	Gstm1_K129
Old / Young	1.4294	0.0123493	Gstm1	Gstm1_K144
Old / Young	1.29859	8.18856e-05	Gstm1	Gstm1_K199
Old / Young	1.15017	0.0208814	Gstm1	Gstm1_K211
Old / Young	1.25237	0.00307279	Gstm1	Gstm1_K50
Old / Young	0.707862	0.524185	Gstm1	Gstm1_K52
Old / Young	2.544	8.56977e-05	Gstm1	Gstm1_K69
Old / Young	0.163849	0.976052	Gstm1	Gstm1_K83
Old / Young	2.21609	0.000151251	Slc3a2	Slc3a2_K21
Old / Young	2.84281	0.000770273	Slc3a2	Slc3a2_K35
Old / Young	1.45011	1.33754e-05	Slc3a2	Slc3a2_K42
Old / Young	0.480336	0.943392	Slc3a2	Slc3a2_K59
Old / Young	-1.02811	1.649e-05	H1f0	H1f0_K12
Old / Young	-0.97144	0.123042	H1f0	H1f0_K14
Old / Young	-0.283841	0.0664583	H1f0	H1f0_K40
Old / Young	0.43941	0.192027	H1f0	H1f0_K52
Old / Young	-0.0126145	0.680471	H1f0	H1f0_K59
Old / Young	-0.136463	0.357591	H1f0	H1f0_K82
Old / Young	0.276387	0.789051	H1f0	H1f0_K85
Old / Young	0.185219	0.299259	Parp1	Parp1_K414
Old / Young	-1.25564	0.0469363	Fn1	Fn1_K108
Old / Young	3.04319	0.00214574	Hsp90ab1	Hsp90ab1_K428
Old / Young	1.14253	0.0697419	Hsp90ab1	Hsp90ab1_K435
Old / Young	1.4976	0.00196251	Hsp90ab1	Hsp90ab1_K438
Old / Young	0.949239	0.0309892	Hsp90ab1	Hsp90ab1_K531
Old / Young	-1.5354	0.000640422	Hsp90ab1	Hsp90ab1_K624
Old / Young	-0.282737	0.664114	Hsp90ab1	Hsp90ab1_K72
Old / Young	0.568367	0.345639	Dmd	Dmd_K3577
Old / Young	1.2248	3.53353e-05	Krt8	Krt8_K107
Old / Young	-0.28549	0.647795	Krt8	Krt8_K11
Old / Young	1.13477	0.000927995	Krt8	Krt8_K114
Old / Young	2.87436	1.12679e-05	Krt8	Krt8_K123
Old / Young	1.89257	1.31004e-05	Krt8	Krt8_K128
Old / Young	1.6327	2.5736e-06	Krt8	Krt8_K136
Old / Young	3.25109	2.98403e-05	Krt8	Krt8_K164
Old / Young	3.34888	0.000619222	Krt8	Krt8_K191
Old / Young	1.61582	0.000889499	Krt8	Krt8_K203
Old / Young	2.60356	0.000679561	Krt8	Krt8_K204
Old / Young	0.921131	0.0459481	Krt8	Krt8_K213
Old / Young	1.19463	6.48801e-05	Krt8	Krt8_K331
Old / Young	1.39723	0.000283355	Krt8	Krt8_K353
Old / Young	0.298525	0.324813	Krt8	Krt8_K399
Old / Young	1.03863	0.000181995	Krt8	Krt8_K479
Old / Young	-1.92638	0.00648806	Cyp2d9	Cyp2d9_K242
Old / Young	-2.60568	0.00621693	Cyp2d9	Cyp2d9_K248
Old / Young	-1.61506	0.096355	Cyp2d9	Cyp2d9_K286
Old / Young	-3.31325	0.00140678	Cyp2d9	Cyp2d9_K394
Old / Young	-2.47405	0.00367541	Cyp2d9	Cyp2d9_K407
Old / Young	-1.69277	0.00280292	Cyp2d9	Cyp2d9_K414
Old / Young	-3.09223	0.00012313	Cyp2d9	Cyp2d9_K432
Old / Young	-0.410575	0.300174	Otc	Otc_K238
Old / Young	0.506368	0.02631	Itgb2	Itgb2_K746
Old / Young	1.94935	0.032265	Itgb2	Itgb2_K757
Old / Young	-1.82944	0.019323	Itpr1	Itpr1_K462
Old / Young	-0.0212267	0.8888	Tcp1	Tcp1_K541
Old / Young	-2.33419	0.000446871	Fabp1	Fabp1_K121
Old / Young	-2.27145	0.000231927	Fabp1	Fabp1_K20
Old / Young	-1.22125	0.00397881	Fabp1	Fabp1_K31
Old / Young	-1.44129	0.00226388	Fabp1	Fabp1_K36
Old / Young	-1.10088	0.000889359	Fabp1	Fabp1_K46
Old / Young	-2.84535	0.549789	Fabp1	Fabp1_K47
Old / Young	-2.2337	4.19592e-05	Fabp1	Fabp1_K49
Old / Young	-1.64988	1.79135e-05	Fabp1	Fabp1_K57
Old / Young	-3.19124	0.00257337	Fabp1	Fabp1_K78
Old / Young	-2.12868	0.00243104	Fabp1	Fabp1_K84
Old / Young	-1.69875	5.3413e-05	Fabp1	Fabp1_K90
Old / Young	-1.27234	9.75839e-05	Fabp1	Fabp1_K96
Old / Young	-1.85097	0.000118739	Fabp1	Fabp1_K99
Old / Young	0.779021	0.0293866	Cyp2b9	Cyp2b9_K251
Old / Young	1.45003	0.00986861	Cyp2b9	Cyp2b9_K253
Old / Young	4.34783	0.00062044	Cyp2b9	Cyp2b9_K326
Old / Young	1.86993	0.0406856	Cyp2b9	Cyp2b9_K345
Old / Young	-0.279845	0.0734755	Rpl7a	Rpl7a_K11
Old / Young	0.227546	0.797413	Rpl7a	Rpl7a_K125
Old / Young	0.467167	0.318903	Rpl7a	Rpl7a_K131
Old / Young	-0.0293328	0.253746	Rpl7a	Rpl7a_K20
Old / Young	-0.358526	0.452924	Rpl7a	Rpl7a_K212
Old / Young	0.741846	0.0448962	Rpl7a	Rpl7a_K217
Old / Young	-0.327226	0.0911171	Rpl7a	Rpl7a_K34
Old / Young	0.890169	0.0135382	Rpl7a	Rpl7a_K37
Old / Young	0.496402	0.000164128	Rpl7a	Rpl7a_K48
Old / Young	0.799282	0.00210849	Rpl7a	Rpl7a_K75
Old / Young	0.209462	0.7218	Rpl7a	Rpl7a_K97
Old / Young	3.11196	0.00018345	Gsn;	Gsn;NA_K243
Old / Young	-7.86492	0.000544332	Tnni2	Tnni2_K99
Old / Young	0.116552	0.638445	Scd1	Scd1_K158
Old / Young	0.320401	0.242204	Scd1	Scd1_K195
Old / Young	-0.87021	0.352777	Scd1	Scd1_K202
Old / Young	0.6295	0.0373836	Scd1	Scd1_K32
Old / Young	-0.599006	0.0454585	Scd1	Scd1_K337
Old / Young	-4.59165	0.00232429	Myh8	Myh8_K1901
Old / Young	1.75464	2.4594e-05	Icam1	Icam1_K529
Old / Young	1.30223	0.000116908	Icam1	Icam1_K531
Old / Young	1.19205	0.25135	S100a6	S100a6_K47
Old / Young	-0.34886	0.0306546	Rpl27a	Rpl27a_K125
Old / Young	0.255892	0.71282	Rpl27a	Rpl27a_K94
Old / Young	-0.172001	0.349397	Rps16	Rps16_K33
Old / Young	0.521033	0.0149959	Rps16	Rps16_K4
Old / Young	0.16075	0.708499	Rpl7	Rpl7_K19
Old / Young	0.473163	0.620034	Rpl7	Rpl7_K41
Old / Young	-0.503277	0.160874	Rpl7	Rpl7_K51
Old / Young	-0.232848	0.192087	Mdh1	Mdh1_K103
Old / Young	1.41547	0.228166	Mdh1	Mdh1_K110
Old / Young	0.501772	0.207446	Mdh1	Mdh1_K118
Old / Young	2.98454	0.000644917	Mdh1	Mdh1_K142
Old / Young	-0.0568192	0.444109	Mdh1	Mdh1_K205
Old / Young	-0.938684	0.442015	Mdh1	Mdh1_K214
Old / Young	-0.257156	0.795463	Mdh1	Mdh1_K298
Old / Young	-0.0643517	0.569349	Mdh1	Mdh1_K312
Old / Young	-0.555147	0.00761083	Mdh1	Mdh1_K318
Old / Young	2.39291	0.0822896	Rpsa	Rpsa_K11
Old / Young	-0.106607	0.310454	Rpsa	Rpsa_K220
Old / Young	-0.172809	0.34707	Rpsa	Rpsa_K89
Old / Young	0.990384	0.127986	H2-Q7	H2-Q7_K89
Old / Young	1.18929	0.0392676	Srp54	Srp54a;Srp54b_K323
Old / Young	0.542762	0.287984	Srp54	Srp54a;Srp54b_K92
Old / Young	-1.87139	0.0540638	Hspb1	Hspb1_K118
Old / Young	-1.19489	0.109985	Hspb1	Hspb1_K202
Old / Young	-0.15645	0.88203	Psmd3	Psmd3_K292
Old / Young	-0.689558	0.00881669	Psmd3	Psmd3_K36
Old / Young	-0.178493	0.062057	Psmd3	Psmd3_K499
Old / Young	-0.233205	0.616704	Psmd3	Psmd3_K52
Old / Young	-0.872326	0.00630577	Psmd3	Psmd3_K80
Old / Young	1.49161	0.0490696	Lmnb1	Lmnb1_K112
Old / Young	0.491771	0.200724	Lmnb1	Lmnb1_K135
Old / Young	1.89499	0.000974705	Lmnb1	Lmnb1_K158
Old / Young	0.70695	0.0298027	Lmnb1	Lmnb1_K183
Old / Young	1.21057	0.0932754	Lmnb1	Lmnb1_K210
Old / Young	1.32174	0.000159179	Lmnb1	Lmnb1_K272
Old / Young	1.43098	0.061615	Lmnb1	Lmnb1_K313
Old / Young	0.93705	0.0315322	Lmnb1	Lmnb1_K533
Old / Young	2.53919	0.00255862	Lmnb1	Lmnb1_K548
Old / Young	1.85955	0.0118733	Anxa6	Anxa6_K102
Old / Young	0.755565	0.00426905	Anxa6	Anxa6_K135
Old / Young	0.660623	0.00260549	Anxa6	Anxa6_K3
Old / Young	0.713732	0.0322585	Anxa6	Anxa6_K377
Old / Young	2.97921	0.00711149	Anxa6	Anxa6_K456
Old / Young	0.41078	0.00560118	Anxa6	Anxa6_K478
Old / Young	1.564	0.235846	Anxa6	Anxa6_K600
Old / Young	2.7832	0.0370848	Anxa6	Anxa6_K607
Old / Young	-0.404295	0.541788	Rplp0	Rplp0_K77
Old / Young	0.0412273	0.510041	Rplp0	Rplp0_K92
Old / Young	0.873733	0.0429127	Glul	Glul_K11
Old / Young	1.73814	0.0090816	Glul	Glul_K14
Old / Young	0.0772694	0.602159	Glul	Glul_K291
Old / Young	0.134937	0.893377	Glul	Glul_K372
Old / Young	0.839771	0.00396079	Glul	Glul_K91
Old / Young	2.12485	0.000942815	Glul	Glul_K95
Old / Young	-0.152299	0.443313	Cdh2	Cdh2_K802
Old / Young	2.03255	0.00608107	Insr	Insr_K1037
Old / Young	-0.671922	0.0400153	Insr	Insr_K1047
Old / Young	3.07092	0.0139411	Ifngr1	Ifngr1_K292
Old / Young	-0.600044	0.168594	Bpgm	Bpgm_K102
Old / Young	-0.184694	0.0267994	Nme1	Nme1_K124
Old / Young	0.480146	0.0663692	Nme1	Nme1_K56
Old / Young	2.83486	0.00792376	Gstm2	Gstm2_K144
Old / Young	2.25542	0.0146516	Gstm2	Gstm2_K32
Old / Young	1.65159	0.0174573	Gstm2	Gstm2_K50
Old / Young	0.551701	0.019531	Hist1h1c	H1f2_K17
Old / Young	2.20353	0.000556265	Hist1h1c	H1f2_K90
Old / Young	1.20786	0.193309	Hist1h1c	H1f2_K97
Old / Young	-0.518938	0.18906	Ca3	Car3_K165
Old / Young	-4.14751	2.43635e-05	Ca3	Car3_K24
Old / Young	-3.22242	0.00174821	Ca3	Car3_K3
Old / Young	-2.46523	0.000902551	Ca3	Car3_K36
Old / Young	-2.70974	0.000152612	Ca3	Car3_K39
Old / Young	-2.66077	5.1629e-05	Ca3	Car3_K57
Old / Young	-4.2126	4.36342e-07	Ca3	Car3_K64
Old / Young	-0.267047	0.664082	Lgals3	Lgals3_K197
Old / Young	0.452343	0.220091	Srp14	Srp14_K43
Old / Young	0.413188	0.111931	Srp14	Srp14_K74
Old / Young	1.07301	0.200638	Srp14	Srp14_K78
Old / Young	-0.137657	0.21655	Pah	Pah_K115
Old / Young	-0.147077	0.888303	Pah	Pah_K150
Old / Young	-1.68276	0.000123455	Pah	Pah_K159
Old / Young	-0.040408	0.656897	Pah	Pah_K50
Old / Young	0.248949	0.213291	Pah	Pah_K85
Old / Young	-0.651219	0.00726213	Pah	Pah_K88
Old / Young	-0.284813	0.347686	Pah	Pah_K96
Old / Young	0.0414163	0.897007	Ass1	Ass1_K112
Old / Young	-0.166269	0.733431	Ass1	Ass1_K121
Old / Young	-0.184235	0.042359	Ass1	Ass1_K165
Old / Young	-0.913056	0.00878506	Ass1	Ass1_K176
Old / Young	-0.541648	0.0557957	Ass1	Ass1_K209
Old / Young	-0.761689	0.00592901	Ass1	Ass1_K215
Old / Young	-0.488093	0.0645343	Ass1	Ass1_K228
Old / Young	1.09141	0.139038	Ass1	Ass1_K234
Old / Young	-0.71845	0.0336252	Ass1	Ass1_K58
Old / Young	0.235893	0.491608	Sptan1	Sptan1_K1057
Old / Young	0.206405	0.419846	Sptan1	Sptan1_K1630
Old / Young	1.6481	0.0370729	Sptan1	Sptan1_K2000
Old / Young	0.951076	0.0182467	Sptan1	Sptan1_K2047
Old / Young	0.212115	0.379969	Sptan1	Sptan1_K2052
Old / Young	2.92759	0.00242648	Sptan1	Sptan1_K441
Old / Young	-0.0224905	0.465956	Sptan1	Sptan1_K803
Old / Young	-0.439851	0.40032	Sptan1	Sptan1_K909
Old / Young	-1.00589	0.671703	Gapdh	Gapdh_K137
Old / Young	-0.00111378	0.980233	Gapdh	Gapdh_K192
Old / Young	-0.577694	0.000924347	Gapdh	Gapdh_K213
Old / Young	1.27306	0.254169	Gapdh	Gapdh_K217
Old / Young	1.92367	0.0101651	Gapdh	Gapdh_K225
Old / Young	0.361472	0.496531	Gapdh	Gapdh_K257
Old / Young	-0.0946248	0.203988	Gapdh	Gapdh_K261
Old / Young	0.782365	0.14961	Gapdh	Gapdh_K70
Old / Young	0.972726	0.00195952	Hmga1	Hmga1;Hmga1b_K7
Old / Young	0.260704	0.315653	Hspa2	Hspa2_K560
Old / Young	-0.477592	0.420577	Eno1	Eno1_K193
Old / Young	1.54563	0.000771136	Eno1	Eno1_K202
Old / Young	-1.20413	0.498456	Eno1	Eno1_K28
Old / Young	0.15452	0.287835	Eno1	Eno1_K420
Old / Young	-0.0714789	0.71932	Eno1	Eno1_K54
Old / Young	0.729941	0.00445719	Eno1	Eno1_K60
Old / Young	0.371279	0.637982	Eno1	Eno1_K71
Old / Young	0.668814	0.0098299	Eno1	Eno1_K80
Old / Young	0.626498	0.0776089	Eno1	Eno1_K81
Old / Young	0.546824	7.97296e-06	Eno1	Eno1_K89
Old / Young	0.132048	0.727382	Ptbp1	Ptbp1_K64
Old / Young	0.168059	0.0801045	Ap2a1	Ap2a1_K35
Old / Young	0.288866	0.0508891	Ap2a1	Ap2a1_K620
Old / Young	0.275022	0.103676	Ap2a1	Ap2a1_K880
Old / Young	0.171246	0.592489	Ap2a2	Ap2a2_K619
Old / Young	0.732613	0.000724441	Ap2a2	Ap2a2_K631
Old / Young	0.265219	0.994565	Ap2a2	Ap2a2_K841
Old / Young	-0.807062	0.000369513	Ugt2b17	Ugt2b5_K343
Old / Young	0.610077	0.927804	Ppia	Ppia_K125
Old / Young	0.247914	0.504832	Ppia	Ppia_K133
Old / Young	1.02536	0.000458801	Ppia	Ppia_K28
Old / Young	-0.207732	0.402295	Ppia	Ppia_K31
Old / Young	-1.17576	0.00550596	Ppia	Ppia_K44
Old / Young	-2.20192	0.000287991	Ppia	Ppia_K49
Old / Young	-0.483618	0.229412	Ppia	Ppia_K82
Old / Young	0.314426	0.00478951	Tpi1	Tpi1_K192
Old / Young	0.47795	0.0253504	Tpi1	Tpi1_K206
Old / Young	0.278155	0.0256706	Tpi1	Tpi1_K225
Old / Young	0.545094	0.0280042	Tpi1	Tpi1_K238
Old / Young	-2.10855	0.000366141	Hspa1b;Hspa1a	Hspa1b;Hspa1a_K108
Old / Young	-3.43414	0.00344156	Hspa1b;Hspa1a	Hspa1b;Hspa1a_K328
Old / Young	-1.52746	0.0238948	Hspa1b;Hspa1a	Hspa1b;Hspa1a_K500
Old / Young	-2.28418	0.000364517	Hspa1b;Hspa1a	Hspa1b;Hspa1a_K526
Old / Young	-4.04057	0.00089598	Hspa1b;Hspa1a	Hspa1b;Hspa1a_K559
Old / Young	0.121806	0.292111	Hspa1b;Hspa1a	Hspa1b;Hspa1a_K56
Old / Young	1.33855	0.000513375	Pcna	Pcna_K164
Old / Young	1.49111	0.0651412	Hmgn1	Hmgn1_K61
Old / Young	1.56011	0.0588008	Cfl1	Cfl1_K112
Old / Young	1.8409	0.000438952	Cfl1	Cfl1_K144
Old / Young	1.23999	0.0758664	Cfl1	Cfl1_K45
Old / Young	1.16512	0.000384776	Cfl1	Cfl1_K92
Old / Young	1.72926	0.000477299	Sdc1	Sdc1_K302
Old / Young	-0.78747	0.0547959	NaN	Krt19_K171
Old / Young	-1.16607	0.281572	NaN	Krt19_K219
Old / Young	0.107751	0.110712	Fasn	Fasn_K1071
Old / Young	0.0940903	0.690411	Fasn	Fasn_K1152
Old / Young	0.00633337	0.919283	Fasn	Fasn_K1159
Old / Young	0.300319	0.127291	Fasn	Fasn_K1236
Old / Young	3.11418	0.00297739	Fasn	Fasn_K1584
Old / Young	0.897385	0.378925	Fasn	Fasn_K1817
Old / Young	1.43761	0.00652215	Fasn	Fasn_K1826
Old / Young	1.70125	0.073983	Fasn	Fasn_K1844
Old / Young	0.198764	0.104547	Fasn	Fasn_K2187
Old / Young	0.235113	0.694557	Fasn	Fasn_K2198
Old / Young	0.278257	0.264277	Fasn	Fasn_K2442
Old / Young	-0.37732	0.138935	Fasn	Fasn_K41
Old / Young	1.47913	0.000477414	Fasn	Fasn_K59
Old / Young	0.776347	0.138464	Fasn	Fasn_K673
Old / Young	1.21849	0.000440503	Fasn	Fasn_K70
Old / Young	1.30146	6.82869e-05	Fasn	Fasn_K993
Old / Young	-1.86855	0.000526992	Gstp1	Gstp1_K103
Old / Young	-1.34902	0.0727815	Gstp1	Gstp1_K121
Old / Young	-1.4752	0.000655964	Gstp1	Gstp1_K128
Old / Young	-1.72914	0.159468	Gstp1	Gstp1_K191
Old / Young	-0.633608	0.424134	Gstp1	Gstp1_K209
Old / Young	-1.40164	0.00172836	Gstp1	Gstp1_K82
Old / Young	-1.08292	0.00769898	Rpl13a	Rpl13a_K103
Old / Young	-0.880251	0.0903905	Rpl13a	Rpl13a_K114
Old / Young	-1.04056	0.00105724	Rpl13a	Rpl13a_K125
Old / Young	-0.187223	0.380433	Rpl13a	Rpl13a_K159
Old / Young	2.13249	0.0063379	Hspa5	Hspa5_K353
Old / Young	0.256282	0.672095	Hspa5	Hspa5_K524
Old / Young	0.424953	0.471485	Hspa5	Hspa5_K97
Old / Young	2.86457	5.09261e-05	Tmsb4x	Tmsb4x_K32
Old / Young	3.13477	4.55113e-05	Tmsb4x	Tmsb4x_K38
Old / Young	2.94731	0.00667368	Tmsb4x	Tmsb4x_K45
Old / Young	0.519049	0.770853	Vim	Vim_K104
Old / Young	1.71955	0.0520077	Vim	Vim_K120
Old / Young	3.49745	0.00296265	Vim	Vim_K139
Old / Young	0.891291	0.0437601	Vim	Vim_K168
Old / Young	1.07398	0.0390314	Vim	Vim_K188
Old / Young	0.343703	0.347469	Vim	Vim_K334
Old / Young	1.81935	0.0569442	Vim	Vim_K439
Old / Young	1.57195	0.00640956	Vim	Vim_K445
Old / Young	2.96028	0.000142644	Fcer1g	Fcer1g_K60
Old / Young	-0.832511	0.0482518	Cyp2a5	Cyp2a5_K142
Old / Young	-1.97605	0.0136849	Cyp2a5	Cyp2a5_K162
Old / Young	0.628053	0.534605	Cyp2a5	Cyp2a5_K239
Old / Young	-1.9649	0.0148685	Cyp2a5	Cyp2a5_K250
Old / Young	-2.19696	0.00569048	Cyp2a5	Cyp2a5_K400
Old / Young	-1.40789	0.0168105	Cyp2a5	Cyp2a5_K403
Old / Young	-1.22222	0.00693164	Cyp2a5	Cyp2a5_K409
Old / Young	-1.08525	0.254399	Cyp2a5	Cyp2a5_K414
Old / Young	-0.157552	0.572825	Cyp2a5	Cyp2a5_K420
Old / Young	-1.71419	0.0642839	Cyp2a5	Cyp2a5_K425
Old / Young	0.0820961	0.690875	Tpm3	Tpm3_K150
Old / Young	-0.355226	0.91358	Tpm3	Tpm3_K153
Old / Young	-4.67622	0.00887382	Tpm3	Tpm3_K214
Old / Young	-1.91289	0.0565388	Tpm3	Tpm3_K66
Old / Young	1.31658	0.00822408	Gna11	Gna11_K102
Old / Young	-0.552898	0.357686	Abcb4	Abcb4_K1160
Old / Young	-0.494721	0.0633558	Abcb4	Abcb4_K278
Old / Young	-0.206249	0.933278	Abcb4	Abcb4_K417
Old / Young	0.151954	0.498666	Abcb4	Abcb4_K449
Old / Young	0.503184	0.165608	Abcb4	Abcb4_K616
Old / Young	-0.567351	0.160794	Abcb4	Abcb4_K658
Old / Young	0.529784	0.136251	Eno3	Eno3_K64
Old / Young	0.542947	0.0392183	Lmnb2	Lmnb2_K115
Old / Young	-0.785296	0.370528	Lmnb2	Lmnb2_K128
Old / Young	0.426394	0.363899	Lmnb2	Lmnb2_K164
Old / Young	0.870402	0.0290669	Lmnb2	Lmnb2_K178
Old / Young	0.528133	0.110097	Lmnb2	Lmnb2_K263
Old / Young	0.513903	0.0167635	Lmnb2	Lmnb2_K276
Old / Young	0.328733	0.0447194	Lmnb2	Lmnb2_K371
Old / Young	0.834123	0.00306539	Lmnb2	Lmnb2_K381
Old / Young	0.87684	0.122063	Lmnb2	Lmnb2_K470
Old / Young	0.591185	0.00723676	Lmnb2	Lmnb2_K59
Old / Young	2.4122	0.000364693	Tgm2	Tgm2_K380
Old / Young	2.48589	0.000155478	Tgm2	Tgm2_K425
Old / Young	2.41025	0.000136227	Tgm2	Tgm2_K589
Old / Young	2.48919	0.00162159	Myd88	Myd88_K127
Old / Young	-0.175106	0.742913	Eif3a	Eif3a_K23
Old / Young	0.595602	0.346585	Eif3a	Eif3a_K420
Old / Young	0.930765	0.00339407	Eif3a	Eif3a_K68
Old / Young	-0.0836612	0.74084	Eif3a	Eif3a_K711
Old / Young	0.459659	0.00742368	Eif3a	Eif3a_K775
Old / Young	0.503942	0.0696767	Eif3a	Eif3a_K824
Old / Young	-0.844619	0.026947	Pnp	Pnp_K179
Old / Young	-2.59629	0.00530701	Cryab	Cryab_K166
Old / Young	-1.89919	0.010344	Cryab	Cryab_K90
Old / Young	-0.343834	0.604431	Ces1c	Ces1c_K36
Old / Young	1.23552	0.00401723	Cat	Cat_K105
Old / Young	1.6777	8.7003e-05	Cat	Cat_K13
Old / Young	1.35983	0.00654455	Cat	Cat_K169
Old / Young	-0.424702	0.110454	Cat	Cat_K237
Old / Young	1.30691	0.00159857	Cat	Cat_K243
Old / Young	1.07551	0.00361796	Cat	Cat_K306
Old / Young	3.36535	0.000634253	Cat	Cat_K315
Old / Young	0.417016	0.548393	Cat	Cat_K38
Old / Young	1.20738	0.0820708	Cat	Cat_K476
Old / Young	0.954354	0.00301099	Cat	Cat_K98
Old / Young	-0.6631	0.152646	Cyp2d10	Cyp2d10_K284
Old / Young	-1.38327	0.0158531	Cyp2d10	Cyp2d10_K286
Old / Young	-0.918331	0.160549	Cyp2d10	Cyp2d10_K407
Old / Young	-1.43373	0.0277582	Cyp2d10	Cyp2d10_K414
Old / Young	-1.14785	0.000268914	Cyp2d11	Cyp2d11_K149
Old / Young	-2.07129	0.0237621	Cyp2d11	Cyp2d11_K284
Old / Young	-0.366597	0.31004	Cyp2d11	Cyp2d11_K286
Old / Young	-0.198573	0.292333	Cyp2d11	Cyp2d11_K414
Old / Young	-0.453966	0.159019	Gsta4	Gsta4_K195
Old / Young	2.89436	0.03124	Impdh2	Impdh2_K109
Old / Young	-0.246214	0.316546	Impdh2	Impdh2_K134
Old / Young	-0.786294	0.00971673	Impdh2	Impdh2_K195
Old / Young	0.0492951	0.915013	Impdh2	Impdh2_K206
Old / Young	-0.190458	0.454146	Impdh2	Impdh2_K208
Old / Young	-0.594919	0.00597966	Aldh1a1	Aldh1a1_K17
Old / Young	0.61492	0.202942	Aldh1a1	Aldh1a1_K22
Old / Young	0.944346	0.501627	Aldh1a1	Aldh1a1_K252
Old / Young	1.26728	0.141336	Aldh1a1	Aldh1a1_K321
Old / Young	-0.661038	0.0241251	Aldh1a1	Aldh1a1_K329
Old / Young	-1.46386	0.000645936	Aldh1a1	Aldh1a1_K348
Old / Young	-0.90996	0.12578	Aldh1a1	Aldh1a1_K36
Old / Young	-0.914792	0.00343687	Aldh1a1	Aldh1a1_K362
Old / Young	0.882862	0.0326823	Aldh1a1	Aldh1a1_K410
Old / Young	-0.547276	0.0173394	Aldh1a1	Aldh1a1_K412
Old / Young	0.801837	0.0249274	Aldh1a1	Aldh1a1_K435
Old / Young	-0.0198802	0.547083	Aldh1a1	Aldh1a1_K495
Old / Young	0.965165	0.00802858	Aldh1a1	Aldh1a1_K91
Old / Young	0.132766	0.390977	Rps2	Rps2_K176
Old / Young	0.294955	0.213722	Rps2	Rps2_K257
Old / Young	0.562292	0.00991364	Rps2	Rps2_K263
Old / Young	-0.0747209	0.684824	Rps2	Rps2_K275
Old / Young	-0.929304	6.09685e-06	Rps2	Rps2_K58
Old / Young	-0.470748	0.00363355	Rps2	Rps2_K65
Old / Young	2.12271	5.71094e-05	Uox	Uox_K10
Old / Young	1.09983	0.00516712	Uox	Uox_K118
Old / Young	2.10108	0.00155762	Uox	Uox_K158
Old / Young	0.832887	0.00633133	Uox	Uox_K164
Old / Young	4.12762	0.000378666	Uox	Uox_K175
Old / Young	3.11839	6.18888e-06	Uox	Uox_K185
Old / Young	1.07772	0.00467099	Uox	Uox_K220
Old / Young	4.36035	0.00136372	Uox	Uox_K227
Old / Young	3.4262	0.000880508	Uox	Uox_K27
Old / Young	0.390789	0.878771	Uox	Uox_K290
Old / Young	1.50829	0.0272221	Uox	Uox_K55
Old / Young	3.26309	0.00256069	Uox	Uox_K72
Old / Young	1.21591	0.00211051	Uox	Uox_K80
Old / Young	1.45797	2.73024e-06	Lyn	Lyn_K20
Old / Young	0.832543	0.00571563	Lyn	Lyn_K9
Old / Young	0.595961	0.000775593	Tln1	Tln1_K1541
Old / Young	0.955975	0.0326277	Tln1	Tln1_K1544
Old / Young	0.61613	0.424542	Tln1	Tln1_K2133
Old / Young	2.03027	0.000919075	Tln1	Tln1_K869
Old / Young	1.33698	0.000521544	Tln1	Tln1_K875
Old / Young	3.39614	0.00011263	Ezr	Ezr_K79
Old / Young	2.50632	0.000931629	Msn	Msn_K139
Old / Young	1.47321	0.0419168	Msn	Msn_K143
Old / Young	1.00213	0.00975006	Msn	Msn_K162
Old / Young	1.72222	0.00454083	Msn	Msn_K352
Old / Young	2.06329	0.000493602	Msn	Msn_K79
Old / Young	1.99144	0.133025	Msn	Msn_K83
Old / Young	-0.0135053	0.991206	Rdx	Rdx_K143
Old / Young	-0.458947	0.00927008	Rdx	Rdx_K162
Old / Young	-0.127248	0.904866	Rdx	Rdx_K165
Old / Young	-0.547746	0.0368179	Rdx	Rdx_K209
Old / Young	0.46546	0.240484	Rdx	Rdx_K263
Old / Young	0.401583	0.275056	Rdx	Rdx_K306
Old / Young	-0.96264	0.111371	Rdx	Rdx_K360
Old / Young	-0.123452	0.146937	Rdx	Rdx_K363
Old / Young	-1.57123	0.00992895	Rdx	Rdx_K371
Old / Young	-0.645337	0.0320577	Rdx	Rdx_K400
Old / Young	-1.78605	0.00589884	Rdx	Rdx_K435
Old / Young	-0.825334	0.00140453	Rdx	Rdx_K458
Old / Young	0.436052	0.384924	Rdx	Rdx_K526
Old / Young	-1.23515	0.00155325	Rdx	Rdx_K544
Old / Young	0.0347296	0.503125	Rdx	Rdx_K79
Old / Young	-0.155002	0.433926	Hsd3b3	Hsd3b3_K164
Old / Young	-2.51213	0.000672815	Hsd3b3	Hsd3b3_K350
Old / Young	-0.697729	0.0195001	Ctnna1	Ctnna1_K12
Old / Young	-0.304859	0.0415932	Ctnna1	Ctnna1_K16
Old / Young	-0.889226	0.46275	Ctnna1	Ctnna1_K178
Old / Young	-0.531379	0.118728	Ctnna1	Ctnna1_K199
Old / Young	-0.888272	0.736878	Ctnna1	Ctnna1_K417
Old / Young	-1.34347	0.0292357	Ctnna1	Ctnna1_K45
Old / Young	-0.314406	0.0926454	Ctnna1	Ctnna1_K683
Old / Young	-0.245707	0.123967	Ctnna1	Ctnna1_K695
Old / Young	0.161488	0.904436	Ctnna1	Ctnna1_K81
Old / Young	0.644053	0.000694781	Ptma	Ptma_K103
Old / Young	-0.270799	0.69609	Ptma	Ptma_K15
Old / Young	-0.190937	0.615515	Pik3r1	Pik3r1_K141
Old / Young	0.326959	0.828311	Psmd7	Psmd7_K180
Old / Young	0.747498	0.306107	Psmd7	Psmd7_K199
Old / Young	0.24733	0.143796	Marcks	Marcks_K101
Old / Young	1.3553	0.00230308	Marcks	Marcks_K11
Old / Young	1.06382	0.0230247	Marcks	Marcks_K169
Old / Young	0.706977	0.0976478	Plaa	Plaa_K456
Old / Young	-0.710327	0.00191426	Rpl3	Rpl3_K286
Old / Young	-0.665925	0.000361832	Rpl3	Rpl3_K294
Old / Young	-0.616293	0.000314716	Rpl3	Rpl3_K300
Old / Young	0.347687	0.621753	H2afx	H2ax_K120
Old / Young	-0.364779	0.212632	H2afx	H2ax_K128
Old / Young	1.19335	0.408078	H2afx	H2ax_K96
Old / Young	-0.571706	0.223611	Gjb1	Gjb1_K121
Old / Young	0.0274857	0.621732	Gjb1	Gjb1_K244
Old / Young	-0.178018	0.520605	Gjb1	Gjb1_K250
Old / Young	-0.563004	0.0268986	Gjb1	Gjb1_K260
Old / Young	0.291988	0.0611711	Gjb1	Gjb1_K276
Old / Young	0.868328	0.126051	Gja4	Gja4_K119
Old / Young	-0.640934	0.000217947	Aco1	Aco1_K379
Old / Young	0.993976	0.0136945	Aco1	Aco1_K464
Old / Young	-1.83413	2.67074e-05	Aco1	Aco1_K615
Old / Young	-1.08298	6.16261e-05	Aco1	Aco1_K621
Old / Young	-0.641663	0.00647935	Aco1	Aco1_K639
Old / Young	0.0327978	0.801074	Aco1	Aco1_K79
Old / Young	0.231566	0.731641	Adh5	Adh5_K84
Old / Young	0.188674	0.942571	Slc6a9	Slc6a9_K673
Old / Young	-0.813327	0.05071	Nap1l1	Nap1l1_K105
Old / Young	-0.295481	0.0927942	Nckap1	Nckap1_K12
Old / Young	-0.435482	0.0976422	Nckap1	Nckap1_K16
Old / Young	-0.421301	0.687994	Mug2	Mug2_K1165
Old / Young	0.18955	0.371503	Mug2	Mug2_K994
Old / Young	1.43772	0.0124232	Marcksl1	Marcksl1_K157
Old / Young	-0.591158	0.0442007	Pabpc1	Pabpc1_K104
Old / Young	0.552884	0.0133714	Pabpc1	Pabpc1_K108
Old / Young	-0.0168642	0.591807	Pabpc1	Pabpc1_K188
Old / Young	0.0356052	0.334591	Pabpc1	Pabpc1_K259
Old / Young	-0.482618	0.0161825	Pabpc1	Pabpc1_K312
Old / Young	-0.601414	0.0514909	Pabpc1	Pabpc1_K361
Old / Young	0.548661	0.342982	Pabpc1	Pabpc1_K512
Old / Young	0.698269	0.0703796	Pabpc1	Pabpc1_K78
Old / Young	-0.536023	0.0413731	Ptpn6	Ptpn6_K277
Old / Young	1.42459	6.42464e-05	Ftl1;Ftl2	Ftl1;Ftl2-ps_K144
Old / Young	3.71885	0.000334356	Ftl1;Ftl2	Ftl1;Ftl2-ps_K84
Old / Young	2.75203	0.00503352	Vcam1	Vcam1_K736
Old / Young	-0.0629059	0.786626	Nedd8	Nedd8_K11
Old / Young	-0.491269	0.516099	Nedd8	Nedd8_K22
Old / Young	-0.560825	0.225763	Nedd8	Nedd8_K33
Old / Young	-0.0604443	0.687745	Nedd8	Nedd8_K48
Old / Young	-0.107215	0.264494	Nedd8	Nedd8_K54
Old / Young	1.02809	0.0228404	Gsta3	Gsta3_K123
Old / Young	-0.629974	0.00180804	Gsta3	Gsta3_K138
Old / Young	0.155443	0.148237	Gsta3	Gsta3_K141
Old / Young	-0.0327571	0.870474	Gsta3	Gsta3_K195
Old / Young	-0.223853	0.0197741	Gsta3	Gsta3_K196
Old / Young	0.00607214	0.899727	Gsta3	Gsta3_K211
Old / Young	-0.236097	0.311897	Gsta3	Gsta3_K4
Old / Young	-0.0510811	0.691045	Gsta3	Gsta3_K64
Old / Young	3.39795	0.00598724	Gsta3	Gsta3_K69
Old / Young	3.97065	2.86814e-05	Msr1	Msr1_K27
Old / Young	1.76779	0.00243615	Msr1	Msr1_K3
Old / Young	-0.251476	0.162669	Fkbp4	Fkbp4_K354
Old / Young	1.31336	0.0171636	Hmgb2	Hmgb2_K114
Old / Young	-0.46762	0.596119	Svs5	Svs5_K41
Old / Young	-0.110474	0.500824	Ctnnd1	Ctnnd1_K25
Old / Young	0.402559	0.0328316	Ctnnd1	Ctnnd1_K355
Old / Young	-0.148837	0.329412	Ctnnd1	Ctnnd1_K710
Old / Young	0.546946	0.457507	Ctnnd1	Ctnnd1_K810
Old / Young	0.170222	0.981846	Ctnnd1	Ctnnd1_K84
Old / Young	0.56621	0.705559	Ctnnd1	Ctnnd1_K881
Old / Young	0.0310493	0.49472	Ctnnd1	Ctnnd1_K882
Old / Young	-0.243717	0.765182	Ctnnd1	Ctnnd1_K898
Old / Young	0.0310493	0.49472	Ctnnd1	Ctnnd1_K898
Old / Young	-0.0153311	0.968182	Ctnnd1	Ctnnd1_K930
Old / Young	-1.74608	0.0165275	Des	Des_K240
Old / Young	-2.78173	0.164847	Des	Des_K308
Old / Young	0.212502	0.670973	Aimp1	Aimp1_K9
Old / Young	2.00332	0.0123565	Slc6a12	Slc6a12_K28
Old / Young	1.28066	0.262903	Slc6a12	Slc6a12_K602
Old / Young	1.01903	0.353171	Slc6a12	Slc6a12_K610
Old / Young	-0.148168	0.194323	Dbi	Dbi_K51
Old / Young	-0.400009	0.00250594	Dbi	Dbi_K55
Old / Young	0.185242	0.285879	Dbi	Dbi_K61
Old / Young	0.677789	0.0389907	Dbi	Dbi_K72
Old / Young	-0.208141	0.123799	Dbi	Dbi_K77
Old / Young	0.109244	0.688812	Dbi	Dbi_K8
Old / Young	-0.00451884	0.871742	Scp2	Scp2_K132
Old / Young	0.291606	0.42909	Scp2	Scp2_K142
Old / Young	0.139258	0.956828	Scp2	Scp2_K177
Old / Young	-0.978747	0.515538	Scp2	Scp2_K183
Old / Young	0.129897	0.509542	Scp2	Scp2_K26
Old / Young	-0.434289	0.0759326	Scp2	Scp2_K282
Old / Young	-0.347119	0.0876913	Scp2	Scp2_K341
Old / Young	0.24346	0.955488	Scp2	Scp2_K40
Old / Young	0.235386	0.0411419	Scp2	Scp2_K453
Old / Young	-0.983276	0.0405989	Scp2	Scp2_K454
Old / Young	-0.0802542	0.88952	Scp2	Scp2_K470
Old / Young	-0.150916	0.491135	Scp2	Scp2_K544
Old / Young	0.0722956	0.933623	Scp2	Scp2_K7
Old / Young	0.0190756	0.734949	Ssb	Ssb_K303
Old / Young	-0.636204	0.0312892	Ssb	Ssb_K311
Old / Young	0.328794	0.530063	Ssb	Ssb_K327
Old / Young	0.167055	0.363298	Ssb	Ssb_K340
Old / Young	-0.717887	0.0571887	Pvrl2	Nectin2_K398
Old / Young	1.08767	0.00167838	Kras	Kras_K128
Old / Young	-1.64882	0.00134916	Cyp2f2	Cyp2f2_K242
Old / Young	-1.83295	0.00632208	Cyp2f2	Cyp2f2_K384
Old / Young	0.389305	0.387212	Cyp2f2	Cyp2f2_K403
Old / Young	-2.1346	0.000960488	Cyp2f2	Cyp2f2_K421
Old / Young	-2.02546	0.0954327	Cyp2f2	Cyp2f2_K422
Old / Young	-1.24089	0.311073	Cyp2f2	Cyp2f2_K57
Old / Young	-1.43548	0.00563452	Cyp2f2	Cyp2f2_K91
Old / Young	0.464908	0.124261	Apoc3	Apoc3_K76
Old / Young	-1.53985	0.127237	Ephx2	Ephx2_K176
Old / Young	-1.33008	0.000495744	Ephx2	Ephx2_K371
Old / Young	-2.49063	0.0059006	Ephx2	Ephx2_K420
Old / Young	-2.47082	0.00550481	Ephx2	Ephx2_K553
Old / Young	-1.56933	0.000179606	Ephx2	Ephx2_K57
Old / Young	0.470045	0.0629153	Asgr1	Asgr1_K3
Old / Young	0.496335	0.0146814	Apoc1	Apoc1_K42
Old / Young	0.146377	0.396857	Apoc1	Apoc1_K51
Old / Young	0.157641	0.176781	Apoc1	Apoc1_K60
Old / Young	0.370394	0.807235	Apoc1	Apoc1_K67
Old / Young	0.0962345	0.676816	Apoc1	Apoc1_K78
Old / Young	-1.15115	0.0104768	Usp4	Usp4_K232
Old / Young	0.459178	0.726039	Usp4	Usp4_K769
Old / Young	1.86389	0.0530131	Rab5c	Rab5c_K135
Old / Young	-1.29796	0.0297991	Hal	Hal_K131
Old / Young	-0.917827	0.00705635	Hal	Hal_K158
Old / Young	-1.70245	0.0789609	Hal	Hal_K172
Old / Young	-3.22093	0.0019252	Hal	Hal_K277
Old / Young	-2.45122	0.000291953	Hal	Hal_K592
Old / Young	-0.988339	0.0016399	Hal	Hal_K622
Old / Young	-1.07846	0.000117785	Hal	Hal_K646
Old / Young	0.125928	0.381915	Fah	Fah_K100
Old / Young	-0.109633	0.744199	Fah	Fah_K144
Old / Young	-0.470071	0.00944919	Fah	Fah_K371
Old / Young	-0.438934	0.0277056	Fbl	Fbl_K115
Old / Young	0.763257	0.234044	Fbl	Fbl_K127
Old / Young	0.459314	0.112585	Canx	Canx_K517
Old / Young	1.14851	0.151183	Canx	Canx_K526
Old / Young	1.32593	0.00181919	Ercc5	Ercc5_K402
Old / Young	1.33597	0.00139963	Prdx1	Prdx1_K109
Old / Young	0.900424	0.0256465	Prdx1	Prdx1_K16
Old / Young	0.455052	0.779889	Prdx1	Prdx1_K190
Old / Young	0.429744	0.132949	Prdx1	Prdx1_K192
Old / Young	0.692203	0.326246	Prdx1	Prdx1_K35
Old / Young	0.98849	0.00404548	Prdx1	Prdx1_K7
Old / Young	0.197226	0.752658	Prdx1	Prdx1_K93
Old / Young	0.594862	0.344039	Gpm6a	Gpm6a_K257
Old / Young	1.02674	0.0670747	Rpl12	Rpl12_K61
Old / Young	0.541948	0.503627	Rpl12	Rpl12_K83
Old / Young	-0.277327	0.662139	Rpl18	Rpl18_K132
Old / Young	-0.601432	0.00680361	Rpl18	Rpl18_K78
Old / Young	0.266411	0.725454	Por	Por_K273
Old / Young	1.0777	0.000456419	Por	Por_K487
Old / Young	0.0962151	0.840822	Por	Por_K65
Old / Young	-0.114525	0.822849	Hspa9	Hspa9_K135
Old / Young	1.31464	0.0193177	Dnm2	Dnm2_K223
Old / Young	0.424567	0.510998	Dnm2	Dnm2_K257
Old / Young	-0.168169	0.593927	Tjp1	Tjp1_K1188
Old / Young	0.275617	0.689365	Tjp1	Tjp1_K1356
Old / Young	0.903614	0.0143371	Tjp1	Tjp1_K183
Old / Young	1.10617	0.0969311	Tjp1	Tjp1_K194
Old / Young	0.575535	0.0631862	Tjp1	Tjp1_K348
Old / Young	0.313159	0.370083	Tjp1	Tjp1_K374
Old / Young	0.75531	0.0686219	Tjp1	Tjp1_K629
Old / Young	0.314389	0.535342	Tjp1	Tjp1_K916
Old / Young	-0.0770003	0.677039	Cap1	Cap1_K286
Old / Young	1.79399	0.0193148	Cap1	Cap1_K62
Old / Young	-0.161926	0.510938	Tkt	Tkt_K102
Old / Young	1.91947	0.00116753	Tkt	Tkt_K16
Old / Young	2.34029	2.43445e-05	Tkt	Tkt_K241
Old / Young	-0.811918	0.0322341	Tkt	Tkt_K254
Old / Young	1.15414	0.0012216	Tkt	Tkt_K260
Old / Young	-1.17782	0.00047722	Tkt	Tkt_K283
Old / Young	0.286384	0.0139074	Tkt	Tkt_K310
Old / Young	0.799312	0.0287269	Tkt	Tkt_K319
Old / Young	2.20041	0.00337107	Tkt	Tkt_K352
Old / Young	3.5255	0.00668617	Tkt	Tkt_K456
Old / Young	0.609804	0.702834	Tkt	Tkt_K493
Old / Young	-0.952956	0.16223	Tkt	Tkt_K499
Old / Young	0.560753	0.456222	Tkt	Tkt_K538
Old / Young	-0.512955	0.0004777	Tkt	Tkt_K543
Old / Young	0.0323755	0.532486	Tkt	Tkt_K597
Old / Young	-0.102111	0.552764	Tkt	Tkt_K6
Old / Young	-1.38021	7.26901e-05	Inmt	Inmt_K4
Old / Young	-0.0749562	0.342937	Rpl28	Rpl28_K101
Old / Young	0.450361	0.0220431	Rpl28	Rpl28_K33
Old / Young	-0.274851	0.0185781	Rpl28	Rpl28_K47
Old / Young	0.436795	0.43904	Cetn1;Cetn2	Cetn1;Cetn2_K120
Old / Young	0.685212	0.00730347	Cetn1;Cetn2	Cetn1;Cetn2_K124
Old / Young	-1.26849	0.000739859	Acsl1	Acsl1_K420
Old / Young	-1.57574	0.00503047	Acsl1	Acsl1_K512
Old / Young	-0.673118	0.0240096	Acsl1	Acsl1_K518
Old / Young	-2.2725	0.00626783	Acsl1	Acsl1_K533
Old / Young	-1.5583	0.0250327	Acsl1	Acsl1_K633
Old / Young	-3.45516	0.000915914	Acsl1	Acsl1_K649
Old / Young	-4.11135	2.51069e-07	Acsl1	Acsl1_K676
Old / Young	-0.150573	0.094317	Sept2	Septin2_K325
Old / Young	1.06935	0.00540854	Stat1	Stat1_K193
Old / Young	-1.51798	0.00474201	Stat1	Stat1_K379
Old / Young	-1.40306	0.0915754	Stat1	Stat1_K637
Old / Young	-0.0655646	0.648127	Stat1	Stat1_K679
Old / Young	1.0447	0.00131606	Stat3	Stat3_K161
Old / Young	-1.37852	0.0812956	Stat3	Stat3_K626
Old / Young	0.846284	0.00216393	Eps15	Eps15_K795
Old / Young	0.48801	0.10501	Eps15	Eps15_K803
Old / Young	1.27008	0.040452	Eps15	Eps15_K818
Old / Young	2.55101	0.00522239	Eps15	Eps15_K820
Old / Young	-0.1008	0.408433	Cct8	Cct8_K16
Old / Young	-0.561747	0.3553	Cct8	Cct8_K20
Old / Young	0.752236	0.176448	Cct8	Cct8_K235
Old / Young	-0.998363	0.00146691	Cct8	Cct8_K400
Old / Young	-1.04582	0.000510256	Cct8	Cct8_K440
Old / Young	0.113561	0.605432	Cct8	Cct8_K466
Old / Young	-0.423079	0.365094	Cct8	Cct8_K539
Old / Young	-0.692872	7.61777e-05	Cct8	Cct8_K540
Old / Young	0.0867752	0.815516	Cct8	Cct8_K62
Old / Young	-0.835426	0.00987301	Cct8	Cct8_K7
Old / Young	0.691314	0.133345	Slc1a2	Slc1a2_K517
Old / Young	0.881608	0.202937	Slc1a2	Slc1a2_K525
Old / Young	-0.0737793	0.57427	Hist1h1e	H1f4_K17
Old / Young	-0.233924	0.0911432	Hist1h1e	H1f4_K34
Old / Young	-0.0595236	0.590082	Hist1h1e	H1f4_K46
Old / Young	1.68584	0.000207745	Hist1h1a	H1f1_K17
Old / Young	2.60118	0.00167261	Hist1h1a	H1f1_K54
Old / Young	-1.13194	0.277838	Hist1h1a	H1f1_K66
Old / Young	3.23387	2.56719e-05	Hist1h1a	H1f1_K77
Old / Young	-0.376632	0.627224	Hist1h1b	H1f5_K17
Old / Young	0.367897	0.673175	Hist1h1b	H1f5_K34
Old / Young	0.604603	0.35438	Hist1h1b	H1f5_K46
Old / Young	0.114067	0.855809	Hist1h1b	H1f5_K64
Old / Young	0.0600336	0.900778	Hist1h1b	H1f5_K75
Old / Young	0.809389	0.000393308	Hist1h1d	H1f3_K107
Old / Young	-0.00018165	0.790799	Hist1h1d	H1f3_K17
Old / Young	0.0836562	0.374013	Hist1h1d	H1f3_K35
Old / Young	0.290585	0.181234	Hist1h1d	H1f3_K47
Old / Young	1.03159	0.0108881	Hist1h1d	H1f3_K64
Old / Young	-0.0346051	0.936192	Hist1h1d	H1f3_K65
Old / Young	0.224144	0.200461	Hist1h1d	H1f3_K76
Old / Young	-0.0181732	0.786351	Hist1h1d	H1f3_K86
Old / Young	0.148288	0.374558	Hist1h1d	H1f3_K91
Old / Young	0.10352	0.370269	Hist1h1d	H1f3_K98
Old / Young	0.5314	0.0205687	Sdc2	Sdc2_K194
Old / Young	2.87918	0.00261897	Plin2	Plin2_K373
Old / Young	1.25257	0.0796904	Plin2	Plin2_K416
Old / Young	-0.54503	0.0139407	Psmc2	Psmc2_K116
Old / Young	0.530853	0.974169	Psmc2	Psmc2_K186
Old / Young	-0.213183	0.277546	Psmc2	Psmc2_K34
Old / Young	1.57294	0.298939	Psmc2	Psmc2_K407
Old / Young	-0.349772	0.00911104	Psmc2	Psmc2_K422
Old / Young	-0.0805318	0.647772	Psmc2	Psmc2_K46
Old / Young	-0.119972	0.100952	Psmc2	Psmc2_K58
Old / Young	3.03086	0.00159728	Rab11b	Rab11b_K145
Old / Young	-0.462657	0.590742	Adss	Adss_K419
Old / Young	0.287312	0.59241	Myo1b	Myo1b_K241
Old / Young	-1.10542	0.0137731	Myo1b	Myo1b_K588
Old / Young	0.551426	0.245211	Nedd4	Nedd4_K453
Old / Young	1.54482	0.000153203	Cryz	Cryz_K186
Old / Young	0.15179	0.09873	Aldh2	Aldh2_K370
Old / Young	0.306543	0.665108	Aldh2	Aldh2_K377
Old / Young	3.57448	0.0126891	Aldh2	Aldh2_K385
Old / Young	-0.269812	0.0966677	Aldh3a2	Aldh3a2_K296
Old / Young	1.00083	0.199653	Capza2	Capza2_K273
Old / Young	-1.08226	0.00117365	Mtx1	Mtx1_K41
Old / Young	0.211909	0.533682	Mtx1	Mtx1_K78
Old / Young	0.522473	0.251772	Mapk14	Mapk14_K15
Old / Young	-0.541306	0.00742933	Rpl6	Rpl6_K102
Old / Young	-2.75536	0.114469	Rpl6	Rpl6_K139
Old / Young	-0.318933	0.220772	Rpl6	Rpl6_K215
Old / Young	0.754312	0.192986	Rpl6	Rpl6_K226
Old / Young	0.188291	0.0452973	Rpl6	Rpl6_K245
Old / Young	0.533717	0.312811	Rpl6	Rpl6_K270
Old / Young	-0.860043	0.000511208	Rpl6	Rpl6_K95
Old / Young	-1.24421	0.00512118	Rpl29	Rpl29_K101
Old / Young	-0.0923255	0.480428	Rpl29	Rpl29_K134
Old / Young	0.0484347	0.916772	Rpl29	Rpl29_K145
Old / Young	0.18059	0.316928	Rpl29	Rpl29_K151
Old / Young	-0.00249189	0.668469	Rpl29	Rpl29_K63
Old / Young	-0.238058	0.845656	Rpl29	Rpl29_K73
Old / Young	-2.20237	0.00779021	Rpl29	Rpl29_K82
Old / Young	0.518574	0.00522979	Rpl13	Rpl13_K105
Old / Young	1.13542	0.004197	Anxa5	Anxa5_K106
Old / Young	1.42514	5.0414e-06	Anxa5	Anxa5_K27
Old / Young	2.99629	0.0287325	Anxa5	Anxa5_K56
Old / Young	1.67934	0.000526744	Anxa5	Anxa5_K74
Old / Young	0.653766	0.0585824	Anxa5	Anxa5_K84
Old / Young	3.25539	0.00966822	Anxa5	Anxa5_K95
Old / Young	-0.190671	0.629822	Epb41	Epb41_K362
Old / Young	-0.771784	0.00714527	Epb41	Epb41_K367
Old / Young	-0.166739	0.326263	Epb41	Epb41_K579
Old / Young	-1.14385	0.0399359	Epb41	Epb41_K747
Old / Young	-0.298197	0.399517	Abcd1	Abcd1_K696
Old / Young	0.845654	0.000268513	Lmna	Lmna_K108
Old / Young	0.858338	0.000360207	Lmna	Lmna_K114
Old / Young	0.592308	0.00103522	Lmna	Lmna_K135
Old / Young	1.64095	0.000398535	Lmna	Lmna_K144
Old / Young	0.726754	0.0283243	Lmna	Lmna_K155
Old / Young	1.11443	0.00329778	Lmna	Lmna_K171
Old / Young	0.753244	0.00207898	Lmna	Lmna_K180
Old / Young	1.09196	0.0336896	Lmna	Lmna_K181
Old / Young	1.04443	0.0314321	Lmna	Lmna_K201
Old / Young	0.690791	0.00322947	Lmna	Lmna_K208
Old / Young	0.235589	0.085103	Lmna	Lmna_K233
Old / Young	-0.583948	0.912088	Lmna	Lmna_K260
Old / Young	1.00077	0.0160861	Lmna	Lmna_K265
Old / Young	0.199971	0.118808	Lmna	Lmna_K270
Old / Young	0.674597	0.000167124	Lmna	Lmna_K311
Old / Young	1.52839	0.0117578	Lmna	Lmna_K32
Old / Young	1.38567	0.0110132	Lmna	Lmna_K450
Old / Young	1.51525	0.00214779	Lmna	Lmna_K78
Old / Young	1.17088	0.00330601	Lmna	Lmna_K97
Old / Young	0.918796	0.0387852	Cbr1	Cbr1_K49
Old / Young	-2.80602	0.0118359	Tdo2	Tdo2_K164
Old / Young	-1.81651	0.011105	Tdo2	Tdo2_K225
Old / Young	-2.55134	0.0025111	Tdo2	Tdo2_K228
Old / Young	-1.33091	0.00388077	Tdo2	Tdo2_K339
Old / Young	-2.2358	6.28325e-05	Tdo2	Tdo2_K37
Old / Young	-2.50763	0.0223221	Tdo2	Tdo2_K62
Old / Young	-0.540729	0.517362	Hnrnpa1	Hnrnpa1_K105
Old / Young	1.41274	9.22372e-08	Hnrnpa1	Hnrnpa1_K298
Old / Young	-0.700408	0.0133531	Hpd	Hpd_K116
Old / Young	-0.690657	0.000856459	Hpd	Hpd_K127
Old / Young	0.205075	0.478127	Hpd	Hpd_K132
Old / Young	-3.45128	8.71538e-05	Hpd	Hpd_K149
Old / Young	-2.63629	0.000924476	Hpd	Hpd_K166
Old / Young	-1.45307	2.98473e-05	Hpd	Hpd_K237
Old / Young	-1.4901	2.37228e-06	Hpd	Hpd_K249
Old / Young	-0.520187	0.476798	Hpd	Hpd_K270
Old / Young	-0.799905	0.0022992	Hpd	Hpd_K297
Old / Young	-0.814945	1.75188e-05	Hpd	Hpd_K304
Old / Young	0.678674	0.0503957	Hpd	Hpd_K63
Old / Young	-0.79539	0.021046	Hpd	Hpd_K7
Old / Young	-0.0301677	0.83782	Hpd	Hpd_K88
Old / Young	0.179089	0.505889	Pcyt1a	Pcyt1a_K270
Old / Young	-0.323611	0.179681	Psma2	Psma2_K64
Old / Young	-0.342538	0.00634269	Psma2	Psma2_K70
Old / Young	-1.25336	0.0603204	Cav1	Cav1_K26
Old / Young	-1.99303	0.0506232	Cav1	Cav1_K39
Old / Young	-2.80096	0.0629428	Cav1	Cav1_K5
Old / Young	1.42459	6.42464e-05	Ftl1;Ftl2	Ftl1;Ftl2-ps_K144
Old / Young	3.71885	0.000334356	Ftl1;Ftl2	Ftl1;Ftl2-ps_K84
Old / Young	-0.677613	0.0370045	Ahcy	Ahcy_K166
Old / Young	-0.338677	0.0366385	Ahcy	Ahcy_K186
Old / Young	-0.231151	0.201071	Ahcy	Ahcy_K188
Old / Young	0.533125	0.125215	Ahcy	Ahcy_K20
Old / Young	-0.109769	0.497421	Ahcy	Ahcy_K389
Old / Young	-0.438731	0.0012995	Ahcy	Ahcy_K4
Old / Young	-0.164057	0.270641	Ahcy	Ahcy_K405
Old / Young	-0.286384	0.0334717	Ahcy	Ahcy_K412
Old / Young	-0.533636	0.00752733	Ahcy	Ahcy_K46
Old / Young	-0.122821	0.577209	Fmo1	Fmo1_K300
Old / Young	-0.471531	0.311499	Fmo1	Fmo1_K56
Old / Young	0.106482	0.725317	Shmt1	Shmt1_K451
Old / Young	0.198972	0.27156	Atp6v1a	Atp6v1a_K139
Old / Young	3.01676	0.00121078	S100a11	S100a11_K22
Old / Young	1.86693	0.0148875	S100a11	S100a11_K50
Old / Young	-0.558447	0.781873	Cast	Cast_K504
Old / Young	2.86228	0.00021077	Rab7a	Rab7_K191
Old / Young	-0.817234	0.00134259	Rpl9	Rpl9_K21
Old / Young	0.236076	0.267637	Rpl9	Rpl9_K28
Old / Young	0.0880402	0.513612	Xpc	Xpc_K685
Old / Young	-1.05704	0.0433277	Hsd17b2	Hsd17b2_K290
Old / Young	-1.76943	0.0104818	Hsd17b2	Hsd17b2_K305
Old / Young	-3.09697	0.000159016	Hsd17b2	Hsd17b2_K312
Old / Young	2.47687	0.000844168	Hsd17b4	Hsd17b4_K414
Old / Young	1.4597	0.0278761	Hsd17b4	Hsd17b4_K46
Old / Young	0.260867	0.104543	Hsd17b4	Hsd17b4_K68
Old / Young	1.97529	0.0166525	Hsd17b4	Hsd17b4_K81
Old / Young	1.01624	0.741436	Gss	Gss_K141
Old / Young	-0.0207078	0.818247	Gss	Gss_K172
Old / Young	-0.0931839	0.583366	Hdgf	Hdgf_K125
Old / Young	0.189325	0.688975	Hdgf	Hdgf_K146
Old / Young	1.0569	0.0135607	Hdgf	Hdgf_K39
Old / Young	-0.734103	0.0277651	Hdgf	Hdgf_K70
Old / Young	0.412599	0.384676	Hdgf	Hdgf_K80
Old / Young	-0.00181168	0.784271	Hdgf	Hdgf_K96
Old / Young	0.282387	0.781137	Atp6v0d1	Atp6v0d1_K265
Old / Young	0.638526	0.317066	Atp6v0d1	Atp6v0d1_K275
Old / Young	0.803002	0.00958489	Atp6v0d1	Atp6v0d1_K343
Old / Young	2.44388	0.0117779	Tst	Tst_K224
Old / Young	2.08631	0.000152562	Jak1	Jak1_K227
Old / Young	2.17283	0.0405577	Jak1	Jak1_K249
Old / Young	0.670116	0.00177878	Jak1	Jak1_K923
Old / Young	1.56844	0.0220282	Pkm	Pkm_K115
Old / Young	1.44106	0.0991918	Pkm	Pkm_K266
Old / Young	0.0135022	0.917759	Hrsp12	Rida_K13
Old / Young	-0.33425	0.248752	Hrsp12	Rida_K134
Old / Young	-0.544093	0.0246547	Gck	Gck_K102
Old / Young	-0.594001	0.0859029	Gck	Gck_K172
Old / Young	-1.7399	0.0058205	Gck	Gck_K56
Old / Young	1.51155	0.00197115	Efnb1	Efnb1_K288
Old / Young	1.19675	0.0201808	Sult1a1	Sult1a1_K12
Old / Young	4.36354	4.20928e-05	Sult1a1	Sult1a1_K120
Old / Young	2.67372	0.000195036	Sult1a1	Sult1a1_K226
Old / Young	-0.158299	0.435873	Sult1a1	Sult1a1_K254
Old / Young	0.395128	0.318315	Sult1a1	Sult1a1_K6
Old / Young	-0.844039	0.1739	Sult1a1	Sult1a1_K93
Old / Young	-1.02586	0.0506775	Cebpa	Cebpa_K314
Old / Young	0.10186	0.44989	Pklr	Pklr_K158
Old / Young	-0.138206	0.295087	Pklr	Pklr_K309
Old / Young	0.186409	0.102586	Pitpna	Pitpna_K153
Old / Young	3.89262	0.000574421	Pitpna	Pitpna_K5
Old / Young	2.09915	0.0137832	Pitpna	Pitpna_K68
Old / Young	2.75494	0.0599153	Pitpnb	Pitpnb_K5
Old / Young	1.51876	0.0412312	Slc16a1	Slc16a1_K219
Old / Young	0.957666	0.0528196	Slc16a1	Slc16a1_K232
Old / Young	1.04202	0.0339209	Slc16a1	Slc16a1_K456
Old / Young	1.43767	0.00424018	Slc16a1	Slc16a1_K467
Old / Young	1.48925	0.00437712	Slc16a1	Slc16a1_K469
Old / Young	1.30806	0.235483	Slc16a1	Slc16a1_K473
Old / Young	1.82149	0.0310936	Rab2a	Rab2a_K165
Old / Young	-1.54167	0.000255104	Rad23a	Rad23a_K122
Old / Young	0.0764812	0.425052	Rad23a	Rad23a_K16
Old / Young	-0.0648832	0.34314	Rad23a	Rad23a_K47
Old / Young	0.322841	0.0809683	Rad23a	Rad23a_K53
Old / Young	0.337562	0.133117	Rad23a	Rad23a_K62
Old / Young	-0.61114	0.158964	Rad23a	Rad23a_K80
Old / Young	-0.514288	0.001406	Rad23b	Rad23b_K151
Old / Young	-0.0327776	0.517611	Rad23b	Rad23b_K24
Old / Young	-0.134316	0.109938	Rad23b	Rad23b_K36
Old / Young	-0.223879	0.0472764	Rad23b	Rad23b_K51
Old / Young	-0.184166	0.702213	Rad23b	Rad23b_K6
Old / Young	-0.313955	0.00380197	Rad23b	Rad23b_K60
Old / Young	-0.196238	0.19348	Rad23b	Rad23b_K76
Old / Young	-0.126244	0.637683	Nub1	Nub1_K449
Old / Young	-0.392026	0.0423799	Faf1	Faf1_K145
Old / Young	-0.888932	0.00359496	Faf1	Faf1_K156
Old / Young	-0.804858	0.00293875	Faf1	Faf1_K574
Old / Young	-0.492214	0.970376	Hmgcs2	Hmgcs2_K137
Old / Young	0.682131	0.234252	Hmgcs2	Hmgcs2_K333
Old / Young	-0.434362	0.0828398	Hmgcs2	Hmgcs2_K350
Old / Young	-0.389967	0.365934	Hmgcs2	Hmgcs2_K447
Old / Young	0.0897551	0.230246	Slc12a2	Slc12a2_K1091
Old / Young	-1.07354	7.44547e-05	Abcd3	Abcd3_K260
Old / Young	-1.22588	0.0592172	Abcd3	Abcd3_K416
Old / Young	-1.13453	0.0036328	Abcd3	Abcd3_K529
Old / Young	-0.607245	0.0414315	Abcd3	Abcd3_K615
Old / Young	2.60326	0.0102277	Adk	Adk_K116
Old / Young	0.274894	0.00519193	Adk	Adk_K255
Old / Young	0.677497	0.00966878	Adk	Adk_K258
Old / Young	0.152797	0.2501	Adk	Adk_K50
Old / Young	0.474597	0.615933	Adk	Adk_K60
Old / Young	1.27937	0.0665566	Adk	Adk_K70
Old / Young	0.44566	0.206466	Cdh5	Cdh5_K690
Old / Young	-0.51082	0.153808	Dsc2	Dsc2_K788
Old / Young	0.455303	0.0251197	Cyb5a	Cyb5a_K10
Old / Young	1.02566	0.00952155	Cyb5a	Cyb5a_K19
Old / Young	0.948956	0.0280751	Cyb5a	Cyb5a_K24
Old / Young	2.96143	0.000209605	Cyb5a	Cyb5a_K33
Old / Young	0.196223	0.553759	Cyb5a	Cyb5a_K39
Old / Young	0.558142	0.000140817	Cyb5a	Cyb5a_K77
Old / Young	-1.01544	0.006747	Usp5	Usp5_K163
Old / Young	0.246909	0.5497	Usp5	Usp5_K184
Old / Young	-0.0962729	0.217989	Usp5	Usp5_K360
Old / Young	-0.777346	0.197938	Usp5	Usp5_K406
Old / Young	0.342364	0.114116	Usp5	Usp5_K423
Old / Young	1.37676	0.271564	Usp5	Usp5_K574
Old / Young	-0.425405	0.0272794	Usp5	Usp5_K743
Old / Young	-0.0960497	0.85955	Usp5	Usp5_K793
Old / Young	-1.46467	0.0334394	Atp5b	Atp5b_K133
Old / Young	-0.125251	0.889695	Cyp2a12	Cyp2a12_K238
Old / Young	0.162498	0.984785	Cyp2a12	Cyp2a12_K250
Old / Young	-0.282066	0.689806	Cyp2a12	Cyp2a12_K252
Old / Young	-1.10115	0.0196183	Cyp2a12	Cyp2a12_K374
Old / Young	0.457862	0.158755	Cyp2a12	Cyp2a12_K418
Old / Young	0.390859	0.919617	Cyp2a12	Cyp2a12_K465
Old / Young	0.399905	0.539257	Cyp2c37	Cyp2c37_K105
Old / Young	1.42591	0.057939	Cyp2c37	Cyp2c37_K235
Old / Young	0.898365	0.0637777	Cyp2c37	Cyp2c37_K375
Old / Young	0.821669	0.0496135	Cyp2c37	Cyp2c37_K421
Old / Young	2.15632	0.00739705	Cyp2c37	Cyp2c37_K432
Old / Young	-0.414874	0.263831	Cyp2c40	Cyp2c40_K121
Old / Young	1.0117	0.0093542	Cyp2c40	Cyp2c40_K154
Old / Young	-0.12578	0.965057	Cyp2c40	Cyp2c40_K249
Old / Young	2.80551	0.112988	Cyp2c40	Cyp2c40_K375
Old / Young	0.0707478	0.778051	Cyp2c40	Cyp2c40_K421
Old / Young	-1.15324	0.088555	Cyp2c40	Cyp2c40_K472
Old / Young	-0.0592651	0.993361	Fus	Fus_K358
Old / Young	2.18061	0.00060097	Usp25	Usp25_K250
Old / Young	0.889013	0.0369874	Usp25	Usp25_K699
Old / Young	0.943159	0.234156	Eef1d	Eef1d_K107
Old / Young	-0.670445	0.0212395	Eef1d	Eef1d_K59
Old / Young	2.36492	0.000231813	Actn4	Actn4_K218
Old / Young	4.24486	1.03502e-06	Actn4	Actn4_K332
Old / Young	-2.67537	0.113964	Actn4	Actn4_K351
Old / Young	1.11635	0.124657	Actn4	Actn4_K418
Old / Young	0.629161	0.0436356	Actn4	Actn4_K422
Old / Young	-0.67164	0.532034	Actn4	Actn4_K456
Old / Young	0.94584	0.00742789	Actn4	Actn4_K593
Old / Young	1.08126	3.49566e-05	Actn4	Actn4_K605
Old / Young	0.491853	0.00576199	Actn4	Actn4_K780
Old / Young	0.0373617	0.932063	Snrpa1	Snrpa1_K221
Old / Young	0.164082	0.863473	Eef2	Eef2_K239
Old / Young	-0.586482	0.000319496	Eef2	Eef2_K272
Old / Young	0.701308	0.0195093	Eef2	Eef2_K275
Old / Young	0.323569	0.265424	Eef2	Eef2_K512
Old / Young	1.09021	0.0771139	Eef2	Eef2_K571
Old / Young	0.417711	0.000646462	Eef2	Eef2_K572
Old / Young	0.686701	0.0120208	Eef2	Eef2_K605
Old / Young	-0.774564	0.0283183	Gulo	Gulo_K317
Old / Young	0.321831	0.318985	Gulo	Gulo_K332
Old / Young	-0.377144	0.676981	Gulo	Gulo_K409
Old / Young	-1.89685	0.034193	Gulo	Gulo_K6
Old / Young	-0.270303	0.0237381	Slc26a1	Slc26a1_K10
Old / Young	-1.22481	4.76288e-05	Slc26a1	Slc26a1_K32
Old / Young	-0.786698	0.000212595	Slc26a1	Slc26a1_K578
Old / Young	0.130514	0.531873	Tpm1	Tpm1_K149
Old / Young	-2.976	0.00212461	Tpm1	Tpm1_K15
Old / Young	-2.78833	0.0347713	Tpm1	Tpm1_K205
Old / Young	-5.93225	0.00271996	Tpm1	Tpm1_K226
Old / Young	-3.0957	0.0909586	Tpm1	Tpm1_K37
Old / Young	-0.131889	0.429169	Tpm1	Tpm1_K48
Old / Young	-1.30982	0.218293	Tpm2	Tpm2_K112
Old / Young	0.129627	0.897253	Tpm2	Tpm2_K118
Old / Young	-2.99894	0.00710103	Tpm2	Tpm2_K149
Old / Young	-3.14867	0.00295484	Tpm2	Tpm2_K220
Old / Young	-3.96955	0.00163218	Tpm2	Tpm2_K226
Old / Young	-2.50517	0.0131217	Tpm2	Tpm2_K231
Old / Young	-3.444	0.0379025	Tpm2	Tpm2_K37
Old / Young	-3.09241	0.00601085	Tpm2	Tpm2_K48
Old / Young	-1.39598	0.00932826	Tpm2	Tpm2_K51
Old / Young	-2.76727	0.00660024	Tpm2	Tpm2_K65
Old / Young	0.718824	0.245846	Lrrc3	Lrrc3_K130
Old / Young	0.99861	0.00459295	Lrrc3	Lrrc3_K250
Old / Young	1.05694	0.210138	Cgn	Cgn_K455
Old / Young	0.427018	0.178398	Cgn	Cgn_K493
Old / Young	0.281874	0.681007	Cgn	Cgn_K630
Old / Young	-0.372775	0.348425	Ythdf1;Ythdf3	Ythdf1;Ythdf3_K500
Old / Young	-1.23164	0.032087	Mkl2	Mrtfb_K909
Old / Young	2.78329	0.00183435	Arpc4	Arpc4_K44
Old / Young	-0.210704	0.867789	Eif3e	Eif3e_K35
Old / Young	1.08147	0.222326	Eif3e	Eif3e_K409
Old / Young	-0.431726	0.380222	Cdo1	Cdo1_K112
Old / Young	0.951379	0.00073072	Cdo1	Cdo1_K8
Old / Young	0.940425	0.191929	Pcbp1	Pcbp1_K115
Old / Young	0.645079	0.0108508	Pcbp1	Pcbp1_K314
Old / Young	0.960557	0.00116816	Ube2g2	Ube2g2_K153
Old / Young	-0.407128	0.00829805	Ube2g2	Ube2g2_K7
Old / Young	0.371304	0.99981	Nploc4	Nploc4_K116
Old / Young	1.17344	0.00870457	Nploc4	Nploc4_K243
Old / Young	0.33367	0.159641	Actb;;Actg1	Actb;NA;Actg1_K113
Old / Young	0.523938	0.0405223	Actb;;Actg1	Actb;NA;Actg1_K291
Old / Young	0.0881924	0.592487	Actb;;Actg1	Actb;NA;Actg1_K326
Old / Young	-0.373016	0.521605	Actb;;Actg1	Actb;NA;Actg1_K328
Old / Young	0.718089	0.0666462	Actb;;Actg1	Actb;NA;Actg1_K50
Old / Young	-0.541369	0.338351	Actb;;Actg1	Actb;NA;Actg1_K61
Old / Young	0.33367	0.159641	Actb;;Actg1	Actb;NA;Actg1_K113
Old / Young	0.523938	0.0405223	Actb;;Actg1	Actb;NA;Actg1_K291
Old / Young	0.0881924	0.592487	Actb;;Actg1	Actb;NA;Actg1_K326
Old / Young	-0.373016	0.521605	Actb;;Actg1	Actb;NA;Actg1_K328
Old / Young	0.718089	0.0666462	Actb;;Actg1	Actb;NA;Actg1_K50
Old / Young	-0.541369	0.338351	Actb;;Actg1	Actb;NA;Actg1_K61
Old / Young	0.544552	0.0014652	Morf4l1	Morf4l1_K111
Old / Young	0.645761	0.000162247	Morf4l1	Morf4l1_K117
Old / Young	0.674547	0.00113243	Morf4l1	Morf4l1_K127
Old / Young	0.936591	0.000862374	Morf4l1	Morf4l1_K143
Old / Young	0.956941	0.000202619	Morf4l1	Morf4l1_K226
Old / Young	1.70993	0.0131313	Cdc42	Cdc42_K128
Old / Young	0.656991	0.0104099	Cdc42	Cdc42_K135
Old / Young	0.806353	0.2687	Cdc42	Cdc42_K144
Old / Young	0.871649	0.0917376	Cdc42	Cdc42_K153
Old / Young	0.683474	0.0529038	Cdc42	Cdc42_K163
Old / Young	3.42557	0.000244705	Cdc42	Cdc42_K183
Old / Young	-1.4038	0.0128793	Eif4a1	Eif4a1_K309
Old / Young	-2.2545	0.00136897	Eif4a1	Eif4a1_K369
Old / Young	-0.0218949	0.720569	Eif4a1	Eif4a1_K381
Old / Young	-0.745404	3.45966e-06	Eif4a1	Eif4a1_K54
Old / Young	0.693219	0.435774	Rps20	Rps20_K34
Old / Young	0.614519	0.00324234	Rps20	Rps20_K4
Old / Young	0.494107	0.00573439	Rps20	Rps20_K4
Old / Young	0.245535	0.138482	Rps20	Rps20_K8
Old / Young	0.494107	0.00573439	Rps20	Rps20_K8
Old / Young	-0.956163	0.000188746	Dnajc5	Dnajc5_K41
Old / Young	0.95099	0.00990795	Dnajc5	Dnajc5_K46
Old / Young	-1.10588	0.643682	Dnajc5	Dnajc5_K72
Old / Young	0.473331	0.213898	Ube2n	Ube2n_K24
Old / Young	0.150387	0.824846	Ube2n	Ube2n_K82
Old / Young	0.795543	0.150604	Ube2n	Ube2n_K92
Old / Young	1.5434	0.00954413	Actr2	Actr2_K46
Old / Young	1.20458	0.000212397	Actr2	Actr2_K7
Old / Young	-0.204462	0.40275	Cops2	Cops2_K415
Old / Young	0.0523226	0.510036	Abce1	Abce1_K121
Old / Young	-0.509111	0.459994	Abce1	Abce1_K178
Old / Young	-0.0914621	0.710763	Rpl26	Rpl26_K136
Old / Young	-0.00972082	0.0927892	Rpl26	Rpl26_K142
Old / Young	-0.250791	0.0250744	Psme3	Psme3_K14
Old / Young	-0.763908	0.0542276	Psme3	Psme3_K6
Old / Young	-0.683095	0.00801324	Rpl27	Rpl27_K107
Old / Young	1.04004	0.00501787	Rpl27	Rpl27_K27
Old / Young	-0.0338428	0.811183	Rpl27	Rpl27_K93
Old / Young	2.79069	0.000226412	Vbp1	Vbp1_K81
Old / Young	0.610929	0.0821995	Copz1	Copz1_K39
Old / Young	0.57433	0.0954049	Sumo2	Sumo2_K11
Old / Young	1.49919	0.00255355	Sumo2	Sumo2_K33
Old / Young	0.474384	0.636566	Ufm1	Ufm1_K19
Old / Young	0.526897	0.051517	Hnrnpk	Hnrnpk_K163
Old / Young	2.52789	0.00290976	Hnrnpk	Hnrnpk_K219
Old / Young	0.794813	0.0198203	Hnrnpk	Hnrnpk_K405
Old / Young	1.92905	0.0026611	Hnrnpk	Hnrnpk_K422
Old / Young	0.460425	0.161908	Hnrnpk	Hnrnpk_K60
Old / Young	-0.0195231	0.938992	Ywhag	Ywhag_K10
Old / Young	0.33766	0.359845	Ywhag	Ywhag_K142
Old / Young	0.390745	0.0105854	Ywhag	Ywhag_K69
Old / Young	0.183283	0.374917	Rps7	Rps7_K155
Old / Young	0.94675	0.00588857	Rps7	Rps7_K160
Old / Young	0.265115	0.897804	Rps7	Rps7_K178
Old / Young	0.735954	0.00723816	Rps7	Rps7_K74
Old / Young	-0.574066	0.000272927	Rps7	Rps7_K85
Old / Young	0.649113	0.214065	Psmc1	Psmc1_K217
Old / Young	-0.570369	0.00997163	Psmc1	Psmc1_K24
Old / Young	-0.977868	0.0988531	Psmc1	Psmc1_K423
Old / Young	-0.859145	0.00173687	Psmc1	Psmc1_K430
Old / Young	0.322577	0.733919	Psmc1	Psmc1_K69
Old / Young	0.0640904	0.912888	Psmc1	Psmc1_K91
Old / Young	-0.163148	0.733953	Psmc1	Psmc1_K98
Old / Young	-0.0845801	0.310625	Calm1	NA_K22
Old / Young	0.356163	0.000230384	Calm1	NA_K31
Old / Young	0.559038	0.000568857	Calm1	NA_K78
Old / Young	0.0861554	0.134137	Calm1	NA_K95
Old / Young	-0.244837	0.338147	Rps8	Rps8_K128
Old / Young	1.60068	0.0629568	Rps8	Rps8_K37
Old / Young	1.34872	0.00194934	Ywhae	Ywhae_K12
Old / Young	-0.000319403	0.620571	Ywhae	Ywhae_K142
Old / Young	-0.0466836	0.0335235	Ywhae	Ywhae_K50
Old / Young	0.242559	0.33008	Ywhae	Ywhae_K69
Old / Young	0.186868	0.865287	Rps23	Rps23_K48
Old / Young	0.523577	0.113876	Rps18	Rps18_K54
Old / Young	-0.288274	0.566847	Rps18	Rps18_K8
Old / Young	0.418204	0.0419387	Rps11	Rps11_K144
Old / Young	-0.568628	0.00848037	Rps11	Rps11_K30
Old / Young	0.210739	0.0793592	Rps13	Rps13_K27
Old / Young	0.518539	0.256466	Rps13	Rps13_K34
Old / Young	0.1728	0.310528	Rps13	Rps13_K39
Old / Young	-0.624548	0.00121575	Rps13	Rps13_K43
Old / Young	-0.128854	0.590103	Psmc6	Psmc6_K20
Old / Young	1.84803	0.00108306	Psmc6	Psmc6_K314
Old / Young	0.119881	0.439383	Psmc6	Psmc6_K34
Old / Young	0.659449	0.0152972	Psmc6	Psmc6_K38
Old / Young	0.0375103	0.481776	Psmc6	Psmc6_K48
Old / Young	-0.240755	0.000999536	Psmc6	Psmc6_K7
Old / Young	1.53397	0.00668686	Abi2	Abi2_K161
Old / Young	-0.247895	0.104249	Rps4x	Rps4x_K106
Old / Young	1.10846	0.00733419	Rps4x	Rps4x_K211
Old / Young	0.234059	0.257368	Rps4x	Rps4x_K233
Old / Young	-0.512533	0.0218575	Rpl18a	Rpl18a_K11
Old / Young	0.945002	0.00338978	Rpl18a	Rpl18a_K136
Old / Young	-0.658447	0.298582	Rpl18a	Rpl18a_K151
Old / Young	1.4304	0.00854983	Rhob	Rhob_K135
Old / Young	1.67155	0.0129884	Hpcal1;Hpca;Ncald	Hpcal1;Hpca;Ncald_K137
Old / Young	-0.504944	0.0401695	Rpl23a	Rpl23a_K115
Old / Young	-0.346015	0.0946272	Rpl23a	Rpl23a_K14
Old / Young	0.265125	0.79941	Rps6	Rps6_K149
Old / Young	0.0888146	0.675949	Rps6	Rps6_K211
Old / Young	1.82111	0.00140747	Mtpn	Mtpn_K4
Old / Young	1.23793	0.000650683	Hist1h4a	H4c8;H4c14;H4c3;H4c4;H4c6;H4c9;H4c11;H4c12;H4c18;H4f16;H4c1;H4c2;H4c17_K32
Old / Young	1.45965	0.0526155	Hist1h4a	H4c8;H4c14;H4c3;H4c4;H4c6;H4c9;H4c11;H4c12;H4c18;H4f16;H4c1;H4c2;H4c17_K78
Old / Young	2.39225	2.03504e-05	Atp6v1b2	Atp6v1b2_K137
Old / Young	-0.311424	0.114413	Rab1A	Rab1a_K119
Old / Young	-0.512549	0.194962	Ran	Ran_K159
Old / Young	0.494538	0.370233	Rpl23	Rpl23_K113
Old / Young	0.901493	0.00980752	Rap1a;Rap1b	Rap1a;Rap1b_K128
Old / Young	0.369367	0.873775	Rps15	Rps15_K58
Old / Young	-0.904202	0.00188377	Rps15	Rps15_K77
Old / Young	1.1403	0.00491153	Rps24	Rps24_K21
Old / Young	-0.755349	0.000862079	Rps24	Rps24_K37
Old / Young	0.953047	0.00144579	Rps24	Rps24_K83
Old / Young	0.208894	0.271959	Rps25	Rps25_K114
Old / Young	0.89506	0.130539	Rps25	Rps25_K66
Old / Young	0.723116	0.116857	Rps25	Rps25_K98
Old / Young	1.64893	0.00122077	Rps26	Rps26_K66
Old / Young	-0.246644	0.643574	Rps28	Rps28_K16
Old / Young	0.0110882	0.549867	Fau	Fau_K51
Old / Young	-0.711946	0.0921256	Tceb2	Elob_K104
Old / Young	0.047893	0.474271	Gnb2	Gnb2_K23
Old / Young	-0.0807294	0.627402	Rpl30	Rpl30_K26
Old / Young	-0.32814	0.0143775	Rpl30	Rpl30_K9
Old / Young	-0.347086	0.181941	Cycs	Cycs_K74
Old / Young	-0.963543	0.00464933	Rpl31	Rpl31_K70
Old / Young	-1.02058	5.95337e-07	Rps3	Rps3_K214
Old / Young	0.370025	0.0154519	Rps3	Rps3_K230
Old / Young	0.238873	0.254566	Rps3	Rps3_K62
Old / Young	0.450088	0.175754	Rps3	Rps3_K75
Old / Young	0.434235	0.000764616	Ybx1	Ybx1_K135
Old / Young	0.820254	0.124597	Ybx1	Ybx1_K168
Old / Young	0.531014	0.315874	Ybx1	Ybx1_K24
Old / Young	0.814923	0.00436581	Ybx1	Ybx1_K262
Old / Young	0.025904	0.838851	Ybx1	Ybx1_K90
Old / Young	0.838158	0.00856473	Pfn1	Pfn1_K126
Old / Young	0.220495	0.197144	Rps27a	Rps27a_K11
Old / Young	0.30573	0.0736089	Rps27a	Rps27a_K113
Old / Young	-0.610507	0.00677657	Rps27a	Rps27a_K27
Old / Young	-1.40576	0.000661591	Rps27a	Rps27a_K29
Old / Young	-0.641409	0.0471814	Rps27a	Rps27a_K29
Old / Young	0.426921	0.0179248	Rps27a	Rps27a_K33
Old / Young	-0.641409	0.0471814	Rps27a	Rps27a_K33
Old / Young	-0.33247	0.000599875	Rps27a	Rps27a_K48
Old / Young	0.101143	0.425391	Rps27a	Rps27a_K6
Old / Young	0.0756289	0.0181809	Rps27a	Rps27a_K63
Old / Young	0.355905	0.280166	Rac1	Rac1_K116
Old / Young	1.11333	0.00218572	Rac1	Rac1_K123
Old / Young	0.61745	0.0684556	Rac1	Rac1_K147
Old / Young	3.3429	0.00218927	Rac1	Rac1_K183
Old / Young	-2.33144	0.00140757	Aes	Tle5_K112
Old / Young	1.24609	0.239085	Pafah1b1	Pafah1b1_K76
Old / Young	-0.216513	0.0792143	Hspa8	Hspa8_K108
Old / Young	0.579676	0.0702844	Hspa8	Hspa8_K159
Old / Young	0.12261	0.485707	Hspa8	Hspa8_K187
Old / Young	-0.465344	0.000170734	Hspa8	Hspa8_K246
Old / Young	-0.57754	0.098413	Hspa8	Hspa8_K3
Old / Young	-0.269545	0.000499743	Hspa8	Hspa8_K319
Old / Young	0.0253601	0.172591	Hspa8	Hspa8_K325
Old / Young	-0.0198017	0.840326	Hspa8	Hspa8_K348
Old / Young	-0.310916	0.225139	Hspa8	Hspa8_K423
Old / Young	0.102119	0.17263	Hspa8	Hspa8_K451
Old / Young	0.237772	0.140291	Hspa8	Hspa8_K458
Old / Young	-0.540205	0.00385352	Hspa8	Hspa8_K500
Old / Young	-0.364028	0.00320155	Hspa8	Hspa8_K507
Old / Young	-0.377948	0.000218644	Hspa8	Hspa8_K512
Old / Young	-0.306803	0.000403105	Hspa8	Hspa8_K524
Old / Young	0.830277	0.247348	Hspa8	Hspa8_K550
Old / Young	-1.95168	4.21882e-05	Hspa8	Hspa8_K557
Old / Young	0.546725	0.00121685	Hspa8	Hspa8_K56
Old / Young	-1.82727	0.0050927	Hspa8	Hspa8_K561
Old / Young	-0.362523	0.017122	Hspa8	Hspa8_K589
Old / Young	-0.201385	0.129939	Hspa8	Hspa8_K597
Old / Young	-0.707235	0.000165052	Hspa8	Hspa8_K601
Old / Young	0.719746	0.00170624	Hspa8	Hspa8_K71
Old / Young	0.406525	0.0255311	Hspa8	Hspa8_K88
Old / Young	0.128446	0.333672	Vamp3;Vamp2;Vamp1	Vamp3;Vamp2;Vamp1_K39
Old / Young	0.55455	0.0259794	Vamp3;Vamp2;Vamp1	Vamp3;Vamp2;Vamp1_K46
Old / Young	0.555227	0.657689	Tpt1	Tpt1_K112
Old / Young	-1.55901	0.000103603	Dnaja1	Dnaja1_K14
Old / Young	-2.2073	0.00578586	Dnaja1	Dnaja1_K144
Old / Young	-1.7647	0.0937837	Dnaja1	Dnaja1_K32
Old / Young	-1.36032	2.48204e-05	Dnaja1	Dnaja1_K37
Old / Young	-2.28347	0.0108774	Dnaja1	Dnaja1_K44
Old / Young	-2.95166	0.000355568	Dnaja1	Dnaja1_K46
Old / Young	-1.36273	0.000231987	Dnaja1	Dnaja1_K59
Old / Young	-1.80242	0.0378124	Dnaja1	Dnaja1_K66
Old / Young	-0.0541286	0.829363	Hspd1	Hspd1_K133
Old / Young	0.128446	0.333672	Vamp3;Vamp2;Vamp1	Vamp3;Vamp2;Vamp1_K52
Old / Young	0.55455	0.0259794	Vamp3;Vamp2;Vamp1	Vamp3;Vamp2;Vamp1_K59
Old / Young	0.0807669	0.492183	Ywhaz	Ywhaz_K138
Old / Young	0.524459	0.0633065	Ywhaz	Ywhaz_K139
Old / Young	1.20942	0.0505976	Ywhaz	Ywhaz_K3
Old / Young	0.479389	0.004487	Ywhaz	Ywhaz_K68
Old / Young	-0.508998	0.0820627	Ywhaz	Ywhaz_K9
Old / Young	0.435942	7.44856e-05	Hmgb1	Hmgb1_K114
Old / Young	0.823676	0.095488	Hmgb1	Hmgb1_K128
Old / Young	0.962698	0.0950794	Hmgb1	Hmgb1_K82
Old / Young	0.601638	0.478912	Eif5a	Eif5a_K39
Old / Young	0.18519	0.667287	Eif5a	Eif5a_K67
Old / Young	-0.847761	0.0137082	Eif5a	Eif5a_K85
Old / Young	0.33367	0.159641	Actb;;Actg1	Actb;NA;Actg1_K113
Old / Young	0.523938	0.0405223	Actb;;Actg1	Actb;NA;Actg1_K291
Old / Young	0.0881924	0.592487	Actb;;Actg1	Actb;NA;Actg1_K326
Old / Young	-0.373016	0.521605	Actb;;Actg1	Actb;NA;Actg1_K328
Old / Young	0.718089	0.0666462	Actb;;Actg1	Actb;NA;Actg1_K50
Old / Young	-0.541369	0.338351	Actb;;Actg1	Actb;NA;Actg1_K61
Old / Young	2.01812	0.055096	Rps17	Rps17_K103
Old / Young	-0.233115	0.0660535	Rps17	Rps17_K19
Old / Young	0.0714455	0.210051	Rala	Rala_K143
Old / Young	0.449508	0.0976367	Rps12	Rps12_K129
Old / Young	-0.0953784	0.750787	Rps10	Rps10_K107
Old / Young	0.26879	0.154218	Rps10	Rps10_K138
Old / Young	0.283772	0.0120475	Rps10	Rps10_K138
Old / Young	0.0385463	0.698751	Rps10	Rps10_K139
Old / Young	0.283772	0.0120475	Rps10	Rps10_K139
Old / Young	0.447606	0.765396	Ppp3ca	Ppp3ca_K32
Old / Young	1.0433	0.00333083	Ppp2ca	Ppp2ca_K4
Old / Young	-0.391652	0.74272	Ppp2ca	Ppp2ca_K41
Old / Young	0.713981	0.0225249	Rpl22	Rpl22_K107
Old / Young	1.41536	0.000240924	Ube2l3	Ube2l3_K131
Old / Young	1.65839	0.000167361	Ube2l3	Ube2l3_K73
Old / Young	-0.25487	0.311929	Ywhaq	Ywhaq_K49
Old / Young	1.16803	0.0269731	Ywhaq	Ywhaq_K68
Old / Young	-0.0687501	0.259549	Ywhaq	Ywhaq_K9
Old / Young	-2.02267	0.0775153	Tubb4b	Tubb4b_K324
Old / Young	0.612139	0.40751	Tubb4b	Tubb4b_K58
Old / Young	0.0579959	0.985169	Prkcb	Prkcb_K320
Old / Young	2.09978	0.0451349	Kpnb1	Kpnb1_K62
Old / Young	0.934128	0.0034103	Kpnb1	Kpnb1_K68
Old / Young	1.10622	0.00304779	Slc10a2	Slc10a2_K341
Old / Young	0.821761	0.0804291	Pip5k1a	Pip5k1a_K88
Old / Young	2.78938	2.69746e-05	Clec4f	Clec4f_K2
Old / Young	1.55329	0.00037685	Psmb7	Psmb7_K195
Old / Young	0.490168	0.0406115	Hdac1;Hdac2	Hdac1;Hdac2_K90
Old / Young	-0.567529	7.21468e-05	Aup1	Aup1_K250
Old / Young	-0.793232	0.00832929	Aup1	Aup1_K264
Old / Young	-0.337562	0.0352886	Aup1	Aup1_K377
Old / Young	-0.9958	0.00020545	Aup1	Aup1_K390
Old / Young	1.11187	0.00071356	Stam	Stam_K154
Old / Young	0.245772	0.0932165	Stam	Stam_K162
Old / Young	0.517399	0.266581	Stam	Stam_K185
Old / Young	2.89516	0.00701763	Ctps2	Ctps2_K100
Old / Young	1.53308	0.0123238	Hint1	Hint1_K21
Old / Young	1.14242	0.214614	Hint1	Hint1_K30
Old / Young	-0.688175	0.821993	Hint1	Hint1_K7
Old / Young	-0.0524551	0.438777	Hint1	Hint1_K91
Old / Young	-0.221214	0.0189225	Ufd1l	Ufd1_K264
Old / Young	0.85186	0.295179	Ufd1l	Ufd1_K267
Old / Young	1.38137	0.0282232	Elavl1	Elavl1_K191
Old / Young	-0.528594	0.150892	Usp9x	Usp9x_K1627
Old / Young	-0.0375241	0.726837	Slc9a3r1	Slc9a3r1_K101
Old / Young	0.206396	0.614197	Slc9a3r1	Slc9a3r1_K116
Old / Young	0.502327	0.220339	Slc9a3r1	Slc9a3r1_K139
Old / Young	0.0220753	0.634653	Slc9a3r1	Slc9a3r1_K215
Old / Young	-0.0995204	0.129426	Slc9a3r1	Slc9a3r1_K228
Old / Young	0.0964564	0.799834	Slc9a3r1	Slc9a3r1_K50
Old / Young	-0.656042	0.263039	Stx4	Stx4a_K108
Old / Young	2.5282	0.000386604	Naca	Naca_K2072
Old / Young	0.568657	0.0136497	Naca	Naca_K2114
Old / Young	-1.29111	0.0136533	Akr1c6	Akr1c6_K161
Old / Young	0.50067	0.087863	Akr1c6	Akr1c6_K185
Old / Young	-0.521637	0.124206	Akr1c6	Akr1c6_K246
Old / Young	-1.62761	0.00150588	Akr1c6	Akr1c6_K301
Old / Young	-2.03188	0.000960616	Akr1c6	Akr1c6_K31
Old / Young	-0.575244	0.00583118	Akr1c6	Akr1c6_K4
Old / Young	-2.08992	0.00627424	Akr1c6	Akr1c6_K59
Old / Young	-0.00995669	0.931087	Urod	Urod_K359
Old / Young	2.0447	0.00530359	Ctps1	Ctps_K100
Old / Young	0.354151	0.11367	Cct7	Cct7_K47
Old / Young	0.156644	0.731901	Cct7	Cct7_K55
Old / Young	0.61464	0.257857	Cct2	Cct2_K13
Old / Young	0.28828	0.353067	Cct4	Cct4_K65
Old / Young	-0.428982	0.0461599	Cct6a	Cct6a_K10
Old / Young	-1.35985	0.000640955	Cct6a	Cct6a_K127
Old / Young	4.76228	0.000489701	Cct6a	Cct6a_K129
Old / Young	1.67287	0.00259456	Cct6a	Cct6a_K199
Old / Young	-0.720125	0.00099826	Cct6a	Cct6a_K5
Old / Young	-0.392803	0.00582015	Cct3	Cct3_K249
Old / Young	-1.1581	0.0956407	Cct3	Cct3_K381
Old / Young	0.378114	0.0747168	Cct3	Cct3_K527
Old / Young	4.25533	0.000940704	Renbp	Renbp_K23
Old / Young	0.320282	0.123684	Cbx1	Cbx1_K150
Old / Young	1.67155	0.0129884	Hpcal1;Hpca;Ncald	Hpcal1;Hpca;Ncald_K137
Old / Young	0.318323	0.00214204	Erh	Erh_K12
Old / Young	1.24016	0.0017343	Ap2m1	Ap2m1_K224
Old / Young	0.208979	0.510638	Ap2m1	Ap2m1_K256
Old / Young	-0.642575	9.22126e-05	Rpl19	Rpl19_K153
Old / Young	-0.341964	0.000577014	Rpl19	Rpl19_K180
Old / Young	-0.0641433	0.305813	Rpl19	Rpl19_K180
Old / Young	-0.238076	0.045034	Rpl19	Rpl19_K181
Old / Young	-0.446639	6.84513e-05	Rpl19	Rpl19_K186
Old / Young	-0.286916	0.0477623	Rpl19	Rpl19_K186
Old / Young	2.1064	0.00139246	Hist1h3b	H3c14;H3c15;H3c7;H3c3;H3c4;H3c2;H3c6;H3c13_K123
Old / Young	1.51861	0.000252382	Hist1h3b	H3c14;H3c15;H3c7;H3c3;H3c4;H3c2;H3c6;H3c13_K57
Old / Young	1.19173	8.52948e-05	Hist1h3b	H3c14;H3c15;H3c7;H3c3;H3c4;H3c2;H3c6;H3c13_K80
Old / Young	1.58958	0.00067849	Rpl10l;Rpl10	Rpl10l;Rpl10_K121
Old / Young	1.03407	0.447949	Khk	Khk_K127
Old / Young	-0.215086	0.0949689	Khk	Khk_K159
Old / Young	0.498379	0.144789	Rps3a	Rps3a1_K182
Old / Young	1.47482	0.00177874	Rps3a	Rps3a1_K195
Old / Young	-0.0927215	0.86759	Rps3a	Rps3a1_K240
Old / Young	-0.160328	0.710769	Rps3a	Rps3a1_K249
Old / Young	0.89855	0.00701894	Rps3a	Rps3a1_K34
Old / Young	0.29936	0.275969	Rps3a	Rps3a1_K46
Old / Young	-0.525692	0.250699	Rps3a	Rps3a1_K56
Old / Young	2.7837	0.000944274	Psme1	Psme1_K58
Old / Young	0.316944	0.145678	Psme1	Psme1_K70
Old / Young	1.23937	9.5426e-05	G3bp2	G3bp2_K107
Old / Young	0.614438	0.00289029	G3bp2	G3bp2_K25
Old / Young	-0.184036	0.689516	Anxa11	Anxa11_K212
Old / Young	1.93679	0.0113675	Vps45	Vps45_K450
Old / Young	2.30043	0.00123031	Arhgap5	Arhgap5_K1102
Old / Young	0.840693	0.0714052	Anxa4	Anxa4_K28
Old / Young	-1.36298	0.00139465	Nbr1	Nbr1_K110
Old / Young	-0.798934	0.0726668	Nbr1	Nbr1_K275
Old / Young	2.54568	0.00100973	Mprip	Mprip_K395
Old / Young	-2.19092	0.0279143	Mylpf	Mylpf_K112
Old / Young	-5.26807	0.00152188	Mylpf	Mylpf_K47
Old / Young	-1.8863	0.0220935	Mylpf	Mylpf_K92
Old / Young	1.48093	0.000194534	Cmklr1	Cmklr1_K360
Old / Young	1.09008	0.172422	Cmklr1	Cmklr1_K366
Old / Young	0.132224	0.912053	Gclc	Gclc_K211
Old / Young	-0.0667892	0.35543	Gclc	Gclc_K64
Old / Young	5.02045	0.00688469	Fmo3	Fmo3_K124
Old / Young	1.61538	0.0130953	Fmo3	Fmo3_K478
Old / Young	0.868615	0.233332	Cpt1a	Cpt1a_K180
Old / Young	-0.399726	0.284593	Cpt1a	Cpt1a_K195
Old / Young	0.10378	0.678924	Cpt1a	Cpt1a_K292
Old / Young	0.180152	0.473698	Cpt1a	Cpt1a_K329
Old / Young	0.812912	0.333068	Cpt1a	Cpt1a_K405
Old / Young	1.71038	0.0697878	Wbp2	Wbp2_K258
Old / Young	0.346883	0.0319768	Cxadr	Cxadr_K271
Old / Young	0.719467	0.050934	Cxadr	Cxadr_K315
Old / Young	2.53123	0.0757788	Kcnj8	Kcnj8_K361
Old / Young	0.657294	0.341305	Fh	Fh1_K63
Old / Young	1.44334	0.0548805	Anp32e	Anp32e_K113
Old / Young	0.176858	0.407901	Lypla1	Lypla1_K105
Old / Young	0.871176	0.000535962	G3bp1	G3bp1_K5
Old / Young	-0.158493	0.397122	Fmo5	Fmo5_K259
Old / Young	0.469757	0.0695653	Fmo5	Fmo5_K273
Old / Young	0.290641	0.167074	Fmo5	Fmo5_K275
Old / Young	0.732343	0.220904	Fmo5	Fmo5_K299
Old / Young	0.659421	0.0217364	Fmo5	Fmo5_K394
Old / Young	1.29229	0.0129449	Fmo5	Fmo5_K398
Old / Young	-0.323114	0.103735	Fmo5	Fmo5_K480
Old / Young	-0.0242349	0.898981	Fmo5	Fmo5_K486
Old / Young	0.930535	0.0100521	Fmo5	Fmo5_K497
Old / Young	0.623048	0.112245	Arvcf	Arvcf_K933
Old / Young	-3.33778	0.0275015	Tubb5	Tubb5_K58
Old / Young	0.471489	0.182504	Rplp2	Rplp2_K21
Old / Young	2.15647	0.0136649	Rplp2	Rplp2_K25
Old / Young	1.18084	0.0644222	Rplp2	Rplp2_K49
Old / Young	2.80305	4.1782e-05	Stx2	Stx2_K70
Old / Young	3.08304	0.000135309	Xdh	Xdh_K373
Old / Young	2.49421	0.00121241	Xdh	Xdh_K435
Old / Young	4.00999	0.000359852	Xdh	Xdh_K781
Old / Young	0.579933	0.0225613	Xdh	Xdh_K893
Old / Young	2.19247	0.049553	Xdh	Xdh_K905
Old / Young	1.95519	0.0046314	Apoa1	Apoa1_K111
Old / Young	0.83378	0.246372	Apoa1	Apoa1_K117
Old / Young	2.009	0.00886153	Apoa1	Apoa1_K119
Old / Young	1.66986	0.00429493	Apoa1	Apoa1_K129
Old / Young	1.03748	0.0239369	Apoa1	Apoa1_K141
Old / Young	1.18309	0.00199593	Apoa1	Apoa1_K156
Old / Young	2.07587	0.000104933	Apoa1	Apoa1_K205
Old / Young	2.90612	0.0292299	Apoa1	Apoa1_K227
Old / Young	2.2561	0.0114113	Apoa1	Apoa1_K46
Old / Young	-0.660891	0.0990954	Serpina1c	Serpina1c_K181
Old / Young	0.770038	0.577268	Serpina1c	Serpina1c_K186
Old / Young	1.0193	0.0329805	Gjb2	Gjb2_K112
Old / Young	1.01897	0.141065	Gjb2	Gjb2_K116
Old / Young	0.015889	0.717256	Gjb2	Gjb2_K122
Old / Young	2.92215	3.41767e-05	Axl	Axl_K534
Old / Young	0.637253	0.350416	Hnrnpul2	Hnrnpul2_K622
Old / Young	1.96305	0.0442652	Hmgcr	Hmgcr_K362
Old / Young	-0.088059	0.866431	Egfr	Egfr_K1061
Old / Young	-0.317357	0.798827	Egfr	Egfr_K1182
Old / Young	-0.152923	0.682671	Egfr	Egfr_K739
Old / Young	-1.29026	0.0178058	Egfr	Egfr_K741
Old / Young	0.178305	0.819646	Egfr	Egfr_K747
Old / Young	-1.55117	0.0264644	Egfr	Egfr_K848
Old / Young	-2.24565	0.00621842	Egfr	Egfr_K854
Old / Young	-0.763692	0.117756	Egfr	Egfr_K877
Old / Young	0.917447	0.0172422	Nme2	Nme2_K100
Old / Young	-0.581085	0.000809358	Nme2	Nme2_K12
Old / Young	-0.159361	0.601536	Nme2	Nme2_K49
Old / Young	0.270273	0.0690263	Nme2	Nme2_K56
Old / Young	-0.0631049	0.475246	Vcp	Vcp_K109
Old / Young	0.0459929	0.801845	Vcp	Vcp_K18
Old / Young	-0.539847	0.217594	Vcp	Vcp_K211
Old / Young	-0.350291	0.0975299	Vcp	Vcp_K217
Old / Young	-0.139241	0.17245	Vcp	Vcp_K231
Old / Young	-0.763171	0.027084	Vcp	Vcp_K236
Old / Young	0.483782	0.0404534	Vcp	Vcp_K251
Old / Young	0.0534107	0.923316	Vcp	Vcp_K312
Old / Young	-0.397209	0.000138353	Vcp	Vcp_K336
Old / Young	0.143901	0.859608	Vcp	Vcp_K386
Old / Young	-1.668	0.000908247	Vcp	Vcp_K486
Old / Young	-0.721615	2.42426e-07	Vcp	Vcp_K502
Old / Young	-0.156419	0.156398	Vcp	Vcp_K505
Old / Young	1.4173	0.00282062	Vcp	Vcp_K60
Old / Young	-0.546608	0.0241236	Vcp	Vcp_K614
Old / Young	-0.504457	0.00665422	Vcp	Vcp_K651
Old / Young	-0.893387	0.00141609	Vcp	Vcp_K658
Old / Young	-0.345532	0.029921	Vcp	Vcp_K668
Old / Young	-0.654352	0.000638612	Vcp	Vcp_K696
Old / Young	-0.242029	0.2623	Vcp	Vcp_K754
Old / Young	-0.0786554	0.50423	Vcp	Vcp_K8
Old / Young	1.65302	0.000628004	Uba1	Uba1_K465
Old / Young	-0.922806	0.0289789	Uba1	Uba1_K528
Old / Young	0.513473	0.0354309	Uba1	Uba1_K593
Old / Young	-0.870476	0.000346907	Uba1	Uba1_K604
Old / Young	-0.616595	0.0572471	Uba1	Uba1_K627
Old / Young	-0.113822	0.713951	Uba1	Uba1_K635
Old / Young	0.0516314	0.663319	Uba1	Uba1_K657
Old / Young	-0.0816728	0.773975	Uba1	Uba1_K671
Old / Young	-0.617472	0.00173415	Uba1	Uba1_K802
Old / Young	-1.09927	0.000917471	Uba1	Uba1_K838
Old / Young	-1.29608	0.0170234	Uba1	Uba1_K882
Old / Young	-1.52865	0.0031212	Ctnnb1	Ctnnb1_K19
Old / Young	-0.773992	0.441079	Ctnnb1	Ctnnb1_K671
Old / Young	-0.940149	0.371421	Atp5a1	Atp5a1_K506
Old / Young	0.818678	0.275992	Pfdn6	Pfdn6_K88
Old / Young	1.84209	0.00345391	Eif2ak2	Eif2ak2_K12
Old / Young	0.772296	0.000869281	Eif2ak2	Eif2ak2_K154
Old / Young	-1.11066	0.000411489	Cyp2e1	Cyp2e1_K110
Old / Young	-0.703359	0.000319278	Cyp2e1	Cyp2e1_K112
Old / Young	-0.166227	0.0808453	Cyp2e1	Cyp2e1_K123
Old / Young	-0.343625	0.0196965	Cyp2e1	Cyp2e1_K140
Old / Young	-1.01856	2.2721e-06	Cyp2e1	Cyp2e1_K159
Old / Young	-0.0726133	0.631675	Cyp2e1	Cyp2e1_K194
Old / Young	-0.573045	0.00131473	Cyp2e1	Cyp2e1_K237
Old / Young	-1.1159	3.56029e-06	Cyp2e1	Cyp2e1_K249
Old / Young	-0.354539	0.0331922	Cyp2e1	Cyp2e1_K255
Old / Young	-0.0595141	0.753844	Cyp2e1	Cyp2e1_K410
Old / Young	-0.822062	0.0275585	Cyp2e1	Cyp2e1_K422
Old / Young	-0.146681	0.542046	Cyp2e1	Cyp2e1_K428
Old / Young	-0.232558	0.566978	Cyp2e1	Cyp2e1_K467
Old / Young	-2.12607	0.132667	Cyp2e1	Cyp2e1_K486
Old / Young	0.13427	0.463505	Cyp2e1	Cyp2e1_K84
Old / Young	-0.143255	0.656467	Cyp2e1	Cyp2e1_K87
Old / Young	-0.364983	0.0253289	Cyp2e1	Cyp2e1_K94
Old / Young	0.110593	0.587159	Mark2	Mark2_K704
Old / Young	2.18645	0.0513657	Hspg2	Hspg2_K106
Old / Young	0.13557	0.65817	Gch1	Gch1_K36
Old / Young	-0.242176	0.9713	Gch1	Gch1_K45
Old / Young	-2.10413	0.000862407	Pc	Pcx_K273
Old / Young	0.591221	0.750461	Pc	Pcx_K969
Old / Young	-0.780304	0.170804	Pc	Pcx_K988
Old / Young	-0.004025	0.881235	Eif5b	Eif5b_K919
Old / Young	0.598747	0.00103518	Anxa7	Anxa7_K174
Old / Young	-1.26281	0.0155057	Anxa7	Anxa7_K199
Old / Young	0.0859231	0.937849	Hist1h1t	H1f6_K99
Old / Young	3.98439	2.08988e-05	Cnn2	Cnn2_K234
Old / Young	2.06555	0.0183742	Pecam1	Pecam1_K664
Old / Young	1.4893	0.00408599	Ifi205b;Ifi205a	NA;Ifi205_K210
Old / Young	1.30393	0.434868	NaN	NA;Krt72;Krt73;Krt71_K135
Old / Young	0.628251	0.115907	Parp14	Parp14_K1010
Old / Young	-0.410054	0.852785	Psd3	Psd3_K923
Old / Young	-0.0395132	0.782806	Pi4k2a	Pi4k2a_K240
Old / Young	-0.240067	0.0793351	Slc39a7	Slc39a7_K309
Old / Young	3.11196	0.00018345	Gsn;	Gsn;NA_K244
Old / Young	1.30393	0.434868	NaN	NA;Krt72;Krt73;Krt71_K140
Old / Young	1.35032	0.00312544	Tmem104	Tmem104_K109
Old / Young	0.389044	0.98964	Cul4b;Cul4a	Cul4b;Cul4a_K454
Old / Young	0.148543	0.474023	Faf2	Faf2_K329
Old / Young	0.200181	0.632767	Faf2	Faf2_K367
Old / Young	1.98997	0.0175381	Stt3b	Stt3b_K510
Old / Young	3.30793	0.00610759	Aarsd1	Aarsd1_K161
Old / Young	0.622281	0.427772	Aarsd1	Aarsd1_K376
Old / Young	-0.0308084	0.89094	Gmps	Gmps_K182
Old / Young	0.912088	0.179347	Mat2a	Mat2a_K351
Old / Young	-0.360083	0.0241457	H2afz;H2afv	H2az1;H2az2_K116
Old / Young	-1.02624	0.251711	H2afz;H2afv	H2az1;H2az2_K121
Old / Young	-0.959934	0.0110097	H2afz;H2afv	H2az1;H2az2_K121
Old / Young	-0.959934	0.0110097	H2afz;H2afv	H2az1;H2az2_K122
Old / Young	1.04963	0.176659	Llgl2	Llgl2_K684
Old / Young	1.52241	0.0187164	Fam98a;Fam98b	Fam98a;Fam98b_K324
Old / Young	-0.057742	0.790217	Psmd1	Psmd1_K292
Old / Young	0.465968	0.206963	Psmd1	Psmd1_K302
Old / Young	-0.255372	0.119449	Psmd1	Psmd1_K310
Old / Young	-0.3381	0.235043	Psmd1	Psmd1_K319
Old / Young	-0.828541	0.329129	Psmd1	Psmd1_K720
Old / Young	0.174428	0.512305	Khsrp	Khsrp_K122
Old / Young	-0.0602335	0.668124	Khsrp	Khsrp_K204
Old / Young	1.06933	0.0558158	Khsrp	Khsrp_K629
Old / Young	0.163273	0.808186	Khsrp	Khsrp_K72
Old / Young	-0.242568	0.122092	Ddb1	Ddb1_K1121
Old / Young	1.69803	0.0307358	Rnf149	Rnf149_K241
Old / Young	2.71484	0.000777038	Esyt1	Esyt1_K339
Old / Young	1.31032	0.0312921	Esyt1	Esyt1_K536
Old / Young	1.90805	0.00134202	Lbr	Lbr_K188
Old / Young	0.0203334	0.423212	Rsrp1	Rsrp1_K216
Old / Young	0.0173223	0.649802	Otulin	Otulin_K66
Old / Young	0.657527	0.200428	Trafd1	Trafd1_K103
Old / Young	-0.0167704	0.84842	Trafd1	Trafd1_K126
Old / Young	0.181118	0.246398	Trafd1	Trafd1_K129
Old / Young	1.87286	0.18153	Trafd1	Trafd1_K484
Old / Young	1.47471	0.0484781	Dip2b	Dip2b_K47
Old / Young	1.9196	0.205163	Dip2b	Dip2b_K65
Old / Young	-1.302	0.537957	Plekha7	Plekha7_K1067
Old / Young	-1.00941	0.0760212	Plekha7	Plekha7_K1097
Old / Young	-1.52076	0.202901	Plekha7	Plekha7_K426
Old / Young	-1.97843	0.0877037	Plekha7	Plekha7_K472
Old / Young	-2.36844	0.00155821	Plekha7	Plekha7_K493
Old / Young	-0.911795	0.205257	Plekha7	Plekha7_K594
Old / Young	-1.79558	0.00395307	Plekha7	Plekha7_K657
Old / Young	-1.18011	0.00154312	Plekha7	Plekha7_K742
Old / Young	-2.13571	0.064702	Plekha7	Plekha7_K807
Old / Young	1.28242	0.112177	Dtx3l	Dtx3l_K736
Old / Young	0.786782	0.00341859	Dtx3l	Dtx3l_K90
Old / Young	0.81394	0.0980372	Ppp1r7	Ppp1r7_K336
Old / Young	1.07444	0.00594139	Kiaa1033	Washc4_K1089
Old / Young	-0.485574	0.488812	Cobll1	Cobll1_K410
[truncated: 1,901 more rows]
