# Supplementary material for: Aging and diet alter the protein ubiquitylation landscape in the mouse brain
Source: Nat Commun. 2025 Jun 6;16:5266. doi: 10.1038/s41467-025-60542-6 (PMC12144301; doi:10.1038/s41467-025-60542-6)
Supplement: Supplementary file 13 — Source Data [file 41467_2025_60542_MOESM13_ESM.zip › Source_data/Figure_S3/D/D.xlsx]

## Sheet: Sheet1
	PC1	PC2	PC3	PC4	PC5	PC6	PC7	PC8	PC9	PC10
Young.Rep2	-61.9332	-39.5905	42.8955	-48.1821	44.0906	-44.3979	7.31986	-6.64579	21.9917	1.87725e-13
Young.Rep3	124.991	-79.2183	-1.79538	-1.93881	-24.5311	20.4782	7.50285	-43.8249	19.3421	-2.35706e-14
Young.Rep1	12.2519	-59.8642	45.0598	29.0805	-20.5613	14.5343	-9.92295	58.1545	8.99708	1.91451e-13
Young.Rep4	-144.165	-27.254	-22.2819	34.8392	6.40469	15.7442	-49.5117	-24.481	-3.17891	2.19533e-13
Young.Rep5	-57.9371	-51.1717	-47.5795	-8.74574	-2.52132	2.38779	53.3022	10.2851	-39.8926	1.09827e-13
Old.Rep3	-37.1053	62.9999	19.242	-18.9359	-78.6921	-31.7746	-2.97237	-8.90897	-7.0742	-1.48056e-14
Old.Rep2	119.64	10.6839	-39.8201	-26.3401	20.0486	-23.8867	-46.4784	16.4677	-26.5973	2.07519e-13
Old.Rep1	49.9779	57.0082	49.6962	58.7752	32.7919	-6.9933	18.3405	-18.5595	-27.1348	2.94445e-13
Old.Rep5	-13.6572	69.6372	13.2017	-49.8439	14.526	68.4838	2.62704	4.25945	3.91838	2.8005e-13
Old.Rep4	7.93698	56.7694	-58.6185	31.2916	8.44392	-14.5759	19.7929	13.2534	49.6285	3.56656e-13
