# Supplementary material for: Aging and diet alter the protein ubiquitylation landscape in the mouse brain
Source: Nat Commun. 2025 Jun 6;16:5266. doi: 10.1038/s41467-025-60542-6 (PMC12144301; doi:10.1038/s41467-025-60542-6)
Supplement: Supplementary file 13 — Source Data [file 41467_2025_60542_MOESM13_ESM.zip › Source_data/Figure_S4/F/F.xlsx]

## Sheet: Sheet1
SYMBOL	AVG.Log2.Ratio.x	Qvalue.x	AVG.Log2.Ratio.y	Qvalue.y
4931406C07Rik	1.72784	0.00674645	-0.38191	1.97449e-14
4931406C07Rik	-0.730947	0.131914	-0.38191	1.97449e-14
4931406C07Rik	-0.561145	0.11404	-0.38191	1.97449e-14
A1cf	-0.986443	0.00194084	-0.482007	2.07864e-17
A1cf	-0.56951	0.066216	-0.482007	2.07864e-17
A1cf	-2.53833	0.0131006	-0.482007	2.07864e-17
A1cf	-1.68807	0.00336229	-0.482007	2.07864e-17
A1cf	-0.0590968	0.323667	-0.482007	2.07864e-17
Aacs	-1.50364	0.00717642	-0.747234	2.62946e-29
Aadac	1.21093	0.253942	-0.3249	4.74258e-21
Aadat	-3.18999	0.00332981	-1.14401	7.44958e-57
Aars	0.87084	0.0288402	0.276261	5.34004e-10
Aarsd1	3.30793	0.00865274	0.139264	0.061076
Aarsd1	0.622281	0.198181	0.139264	0.061076
Aass	0.91746	0.00349393	0.577296	9.05707e-39
Aass	-4.66705	0.0261572	0.577296	9.05707e-39
Abca6	0.994817	0.163428	-0.132785	0.169955
Abca6	0.151422	0.329642	-0.132785	0.169955
Abcb11	-0.738304	0.28941	-0.250894	2.77064e-12
Abcb11	-0.629161	0.1809	-0.250894	2.77064e-12
Abcb11	-0.895087	0.144908	-0.250894	2.77064e-12
Abcb11	0.177205	0.198181	-0.250894	2.77064e-12
Abcb11	-0.141189	0.277936	-0.250894	2.77064e-12
Abcb11	-0.729513	0.106475	-0.250894	2.77064e-12
Abcb11	-0.088387	0.263651	-0.250894	2.77064e-12
Abcb11	-0.227091	0.182425	-0.250894	2.77064e-12
Abcb11	-0.382214	0.0882152	-0.250894	2.77064e-12
Abcb11	-0.999778	0.0481785	-0.250894	2.77064e-12
Abcb11	-2.30284	0.00295689	-0.250894	2.77064e-12
Abcb11	-1.39226	0.00734466	-0.250894	2.77064e-12
Abcb11	0.117866	0.342164	-0.250894	2.77064e-12
Abcb11	-0.663867	0.236636	-0.250894	2.77064e-12
Abcb4	-0.552898	0.173702	-0.14713	0.12995
Abcb4	0.151954	0.221016	-0.14713	0.12995
Abcb4	-0.494721	0.0475741	-0.14713	0.12995
Abcb4	-0.206249	0.345927	-0.14713	0.12995
Abcb4	0.503184	0.0984745	-0.14713	0.12995
Abcb4	-0.567351	0.0964264	-0.14713	0.12995
Abcc2	-0.0710957	0.331315	-0.0134177	0.0318281
Abcc2	0.444038	0.0403558	-0.0134177	0.0318281
Abcc2	-0.799634	0.0420416	-0.0134177	0.0318281
Abcc2	-0.327261	0.235723	-0.0134177	0.0318281
Abcc2	-0.822023	0.00840994	-0.0134177	0.0318281
Abcc2	-0.498327	0.0991429	-0.0134177	0.0318281
Abcc2	0.956833	0.158425	-0.0134177	0.0318281
Abcc2	0.548536	0.108584	-0.0134177	0.0318281
Abcc2	0.0337506	0.193123	-0.0134177	0.0318281
Abcc3	0.198704	0.211002	0.468946	0.250571
Abcc3	-0.09707	0.323428	0.468946	0.250571
Abcc3	-0.00770231	0.284567	0.468946	0.250571
Abcc3	0.475455	0.0969134	0.468946	0.250571
Abcc3	0.963374	0.0072272	0.468946	0.250571
Abcd3	-1.13453	0.00601791	-0.648591	6.27182e-34
Abcd3	-0.607245	0.0343954	-0.648591	6.27182e-34
Abcd3	-1.07354	0.000705941	-0.648591	6.27182e-34
Abcd3	-1.22588	0.0450789	-0.648591	6.27182e-34
Abce1	-0.509111	0.209064	-0.18547	4.96399e-09
Abce1	0.0523226	0.224472	-0.18547	4.96399e-09
Abcf2	0.383877	0.340821	-0.244991	0.0181024
Abcf3	-1.35233	0.101041	0.131761	0.0673675
Abcg2	-0.844742	0.0590556	-1.01316	3.09205e-20
Abcg2	-4.3009	0.000238192	-1.01316	3.09205e-20
Abcg2	0.167824	0.283769	-1.01316	3.09205e-20
Abcg2	-1.5665	0.00510348	-1.01316	3.09205e-20
Abhd14b	1.73933	0.127729	0.336359	0.0322025
Abhd15	-1.591	0.0950311	0.141428	0.107509
Abhd6	-2.13111	0.0235613	-0.568088	0.0975071
Acaa1a	-1.28522	0.000452121	-0.182788	0.00541148
Acaa2	-0.563174	0.261659	-0.277364	2.82364e-08
Acaca	4.02607	0.000492631	0.361204	1.56942e-21
Acaca	0.369628	0.0740045	0.361204	1.56942e-21
Acaca	0.0320977	0.333015	0.361204	1.56942e-21
Acaca	0.322318	0.260654	0.361204	1.56942e-21
Acacb	2.38569	0.00985391	-0.394476	1.12421e-09
Acacb	-0.946105	0.0168669	-0.394476	1.12421e-09
Acacb	-3.0571	0.00112003	-0.394476	1.12421e-09
Acad11	0.915788	0.212566	-0.0185645	0.277665
Acad11	1.82318	0.0141387	-0.0185645	0.277665
Acad11	2.09647	0.000897318	-0.0185645	0.277665
Acat2	0.0449952	0.112576	-0.00192945	0.000323635
Acat2	-0.0209996	0.289283	-0.00192945	0.000323635
Acat2	0.811059	0.00588406	-0.00192945	0.000323635
Acat2	0.405328	0.169799	-0.00192945	0.000323635
Acbd5	-0.222335	0.19939	-0.216572	1.38371e-07
Acbd5	-1.03957	0.048173	-0.216572	1.38371e-07
Acbd5	-0.429443	0.103519	-0.216572	1.38371e-07
Acly	1.76717	0.0230991	-0.216246	1.66307e-06
Acly	0.97525	0.0018686	-0.216246	1.66307e-06
Acly	0.228737	0.173702	-0.216246	1.66307e-06
Aco1	-0.640934	0.00116066	-0.131073	1.5489e-17
Aco1	-1.08298	0.000671325	-0.131073	1.5489e-17
Aco1	0.993976	0.0151214	-0.131073	1.5489e-17
Aco1	-0.641663	0.00897141	-0.131073	1.5489e-17
Aco1	-1.83413	0.000496743	-0.131073	1.5489e-17
Aco1	0.0327978	0.31178	-0.131073	1.5489e-17
Acox1	2.59742	0.00624783	-0.371713	3.02351e-38
Acox1	2.2274	0.0369833	-0.371713	3.02351e-38
Acox1	1.8887	0.00694407	-0.371713	3.02351e-38
Acox1	1.99529	0.0377971	-0.371713	3.02351e-38
Acox1	0.527681	0.181427	-0.371713	3.02351e-38
Acox2	-0.815833	0.0486689	-0.066964	0.0195403
Acsl1	-2.2725	0.00881576	-0.96445	8.57988e-68
Acsl1	-1.57574	0.00761919	-0.96445	8.57988e-68
Acsl1	-4.11135	9.21079e-05	-0.96445	8.57988e-68
Acsl1	-3.45516	0.00252284	-0.96445	8.57988e-68
Acsl1	-1.5583	0.0239619	-0.96445	8.57988e-68
Acsl1	-0.673118	0.02321	-0.96445	8.57988e-68
Acsl1	-1.26849	0.00227242	-0.96445	8.57988e-68
Acsl4	0.714455	0.000967803	0.251791	0.207787
Acsl4	0.414976	0.261758	0.251791	0.207787
Acsl4	0.535254	0.0192645	0.251791	0.207787
Acsl5	0.393904	0.0722166	0.318956	6.35648e-26
Acsl5	-0.023301	0.196509	0.318956	6.35648e-26
Acsl5	0.65761	0.0541207	0.318956	6.35648e-26
Acsl5	0.238142	0.262451	0.318956	6.35648e-26
Acsl5	2.74624	0.0148496	0.318956	6.35648e-26
Acsl5	1.84789	0.00188895	0.318956	6.35648e-26
Acsl5	-2.04632	0.00277918	0.318956	6.35648e-26
Acsm1	-1.72644	0.00494964	0.0487711	0.000371687
Acss2	0.668252	0.216563	0.385006	3.48774e-05
Actl6a	0.290854	0.131331	0.0867707	0.131756
Actn4	0.491853	0.00838304	0.72239	4.41078e-31
Actn4	1.08126	0.000536265	0.72239	4.41078e-31
Actn4	1.11635	0.0788918	0.72239	4.41078e-31
Actn4	2.36492	0.0011839	0.72239	4.41078e-31
Actn4	0.94584	0.00984078	0.72239	4.41078e-31
Actn4	0.629161	0.0357902	0.72239	4.41078e-31
Actn4	-0.67164	0.231302	0.72239	4.41078e-31
Actn4	4.24486	0.000146416	0.72239	4.41078e-31
Actn4	-2.67537	0.0738919	0.72239	4.41078e-31
Actr2	1.20458	0.00114802	0.516877	9.77523e-12
Actr2	1.5434	0.0117505	0.516877	9.77523e-12
Acy3	0.451421	0.0414984	-0.192982	2.51012e-07
Adh1	1.22071	0.0140785	0.331213	1.2937e-05
Adh1	1.79763	0.0106619	0.331213	1.2937e-05
Adh1	0.303525	0.0120584	0.331213	1.2937e-05
Adh1	0.66769	0.00260065	0.331213	1.2937e-05
Adh1	0.0644023	0.225	0.331213	1.2937e-05
Adh1	1.69441	0.0470933	0.331213	1.2937e-05
Adh1	-0.110336	0.0314444	0.331213	1.2937e-05
Adh1	2.55356	0.0360806	0.331213	1.2937e-05
Adh1	1.69065	0.00251855	0.331213	1.2937e-05
Adh1	0.859823	0.158936	0.331213	1.2937e-05
Adh4	-0.871012	0.0498046	0.904121	1.23467e-06
Adh5	0.231566	0.291952	0.337637	1.11912e-06
Adk	0.274894	0.00779293	0.193712	0.00354922
Adk	1.27937	0.0492882	0.193712	0.00354922
Adk	2.60326	0.0122859	0.193712	0.00354922
Adk	0.152797	0.134553	0.193712	0.00354922
Adk	0.474597	0.258563	0.193712	0.00354922
Adk	0.677497	0.01186	0.193712	0.00354922
Adrm1	0.427397	0.0367424	-0.134043	0.0448309
Adrm1	0.000131625	0.203077	-0.134043	0.0448309
Adss	-0.462657	0.250448	-0.102775	0.115433
Afdn	-0.581283	0.213127	0.375875	0.000950108
Afdn	-0.404838	0.204356	0.375875	0.000950108
Afdn	-0.0617167	0.358597	0.375875	0.000950108
Afdn	-0.0815359	0.351149	0.375875	0.000950108
Afdn	-1.31303	0.145948	0.375875	0.000950108
Afdn	-0.858773	0.0511886	0.375875	0.000950108
Afdn	-0.994448	0.0635762	0.375875	0.000950108
Agxt	0.485992	0.337081	0.512194	6.50938e-08
Ahcy	-0.286384	0.0294398	-0.293127	4.38061e-37
Ahcy	-0.164057	0.142468	-0.293127	4.38061e-37
Ahcy	-0.533636	0.00994225	-0.293127	4.38061e-37
Ahcy	0.533125	0.0790727	-0.293127	4.38061e-37
Ahcy	-0.338677	0.0313928	-0.293127	4.38061e-37
Ahcy	-0.438731	0.00311077	-0.293127	4.38061e-37
Ahcy	-0.677613	0.0316364	-0.293127	4.38061e-37
Ahcy	-0.109769	0.22063	-0.293127	4.38061e-37
Ahcy	-0.231151	0.114178	-0.293127	4.38061e-37
Aif1	3.81092	0.00157433	2.25223	0.00380772
Aif1	0.563113	0.038899	2.25223	0.00380772
Aif1	2.58215	0.00116066	2.25223	0.00380772
Aimp1	0.212502	0.274925	-0.217884	0.00106655
Aimp2	3.77492	0.0145848	-0.0243927	0.108859
Ak1	0.0676869	0.107153	-3.67626	9.16678e-07
Akap9	-0.230752	0.131964	0.00232794	0.0526052
Akr1a1	2.05129	0.0046587	-0.424278	1.47583e-10
Akr1a1	-0.197516	0.203077	-0.424278	1.47583e-10
Akr1a1	-0.734227	0.00655963	-0.424278	1.47583e-10
Akr1a1	-0.228664	0.274783	-0.424278	1.47583e-10
Akr1c13	1.01834	0.0716493	-0.190146	1.23055e-14
Akr1c6	-2.03188	0.00257272	-0.386589	1.86576e-05
Akr1c6	-0.521637	0.0786927	-0.386589	1.86576e-05
Akr1c6	-2.08992	0.00881576	-0.386589	1.86576e-05
Akr1c6	-1.62761	0.00340142	-0.386589	1.86576e-05
Akr1c6	0.50067	0.0607999	-0.386589	1.86576e-05
Akr1c6	-1.29111	0.0151038	-0.386589	1.86576e-05
Akr1c6	-0.575244	0.00840994	-0.386589	1.86576e-05
Akr1d1	-0.367769	0.308803	0.0849012	0.000155011
Alad	-0.0562638	0.213006	-0.0466451	3.65987e-06
Alad	0.0574367	0.219474	-0.0466451	3.65987e-06
Alb	3.22268	0.00726929	0.0247741	0.0738401
Alb	2.48336	0.0193938	0.0247741	0.0738401
Alb	2.9925	0.00659681	0.0247741	0.0738401
Alb	2.40786	0.00552258	0.0247741	0.0738401
Alb	0.581162	0.0454805	0.0247741	0.0738401
Alcam	0.0304734	0.0492394	0.291962	0.000165612
Aldh16a1	0.0498337	0.0771875	-0.0391919	0.173995
Aldh16a1	-0.0947129	0.210604	-0.0391919	0.173995
Aldh16a1	-0.533186	0.00595262	-0.0391919	0.173995
Aldh16a1	0.427484	0.0429971	-0.0391919	0.173995
Aldh1a1	-0.90996	0.0793646	-0.247198	7.57635e-10
Aldh1a1	0.801837	0.0238982	-0.247198	7.57635e-10
Aldh1a1	1.26728	0.0869586	-0.247198	7.57635e-10
Aldh1a1	-0.547276	0.0180709	-0.247198	7.57635e-10
Aldh1a1	-1.46386	0.00210236	-0.247198	7.57635e-10
Aldh1a1	-0.914792	0.00582926	-0.247198	7.57635e-10
Aldh1a1	0.882862	0.0289318	-0.247198	7.57635e-10
Aldh1a1	0.965165	0.0104264	-0.247198	7.57635e-10
Aldh1a1	-0.661038	0.0232731	-0.247198	7.57635e-10
Aldh1a1	0.944346	0.221989	-0.247198	7.57635e-10
Aldh1a1	-0.0198802	0.236274	-0.247198	7.57635e-10
Aldh1a1	-0.594919	0.00852349	-0.247198	7.57635e-10
Aldh1a1	0.61492	0.11483	-0.247198	7.57635e-10
Aldh1a7	-0.313888	0.188087	0.288551	0.129562
Aldh1a7	-1.14707	0.00472843	0.288551	0.129562
Aldh1a7	-0.142711	0.0970454	0.288551	0.129562
Aldh1a7	0.919731	0.00444995	0.288551	0.129562
Aldh1a7	-0.0908522	0.265007	0.288551	0.129562
Aldh1l1	-0.153026	0.0939828	0.119732	1.4479e-06
Aldh1l1	0.861762	0.259666	0.119732	1.4479e-06
Aldh1l1	0.972832	0.0554213	0.119732	1.4479e-06
Aldh1l1	-0.110591	0.342646	0.119732	1.4479e-06
Aldh1l1	0.520304	0.0224958	0.119732	1.4479e-06
Aldh1l1	-0.447753	0.193139	0.119732	1.4479e-06
Aldh1l1	-0.3858	0.283584	0.119732	1.4479e-06
Aldh1l1	0.481346	0.153222	0.119732	1.4479e-06
Aldh1l1	-0.491566	0.0809717	0.119732	1.4479e-06
Aldh1l1	1.39421	0.00071212	0.119732	1.4479e-06
Aldh1l1	0.0693246	0.352544	0.119732	1.4479e-06
Aldh1l1	1.46297	0.000644898	0.119732	1.4479e-06
Aldh2	0.306543	0.273058	0.19129	2.13699e-10
Aldh2	3.57448	0.0143797	0.19129	2.13699e-10
Aldh2	0.15179	0.0663918	0.19129	2.13699e-10
Aldh3a2	-0.269812	0.0654218	-0.675762	4.11833e-17
Aldh4a1	-0.128814	0.302147	0.214843	0.119494
Aldh7a1	1.33615	0.00213391	0.0762038	0.253613
Aldh7a1	0.655418	0.128189	0.0762038	0.253613
Aldh7a1	0.636113	0.010571	0.0762038	0.253613
Aldh7a1	0.879519	0.0136405	0.0762038	0.253613
Aldh7a1	0.788914	0.0182289	0.0762038	0.253613
Aldh7a1	-0.133312	0.0882454	0.0762038	0.253613
Aldh8a1	1.24622	0.00182681	-0.262567	5.57358e-06
Aldh8a1	2.31243	0.000752309	-0.262567	5.57358e-06
Aldh8a1	-0.468851	0.0408936	-0.262567	5.57358e-06
Aldh9a1	1.16062	0.112501	0.168242	0.0954766
Aldh9a1	0.142136	0.199493	0.168242	0.0954766
Aldh9a1	-0.546051	0.134409	0.168242	0.0954766
Aldoa	-0.535427	0.199762	-0.867522	1.7036e-06
Aldoa	1.67422	0.10839	-0.867522	1.7036e-06
Aldoa	1.31914	0.0497442	-0.867522	1.7036e-06
Aldoa	-0.514612	0.174197	-0.867522	1.7036e-06
Aldoa	0.0306383	0.344365	-0.867522	1.7036e-06
Aldoa	2.62051	0.0182045	-0.867522	1.7036e-06
Aldoa	-0.850797	0.197226	-0.867522	1.7036e-06
Aldob	-0.427457	0.0183558	0.0845742	4.37723e-05
Aldob	-0.0997825	0.229076	0.0845742	4.37723e-05
Aldob	-0.167331	0.201756	0.0845742	4.37723e-05
Aldob	1.53982	0.0652931	0.0845742	4.37723e-05
Aldob	-0.706345	0.24566	0.0845742	4.37723e-05
Aldob	-0.15712	0.00965447	0.0845742	4.37723e-05
Aldob	1.34202	0.00401733	0.0845742	4.37723e-05
Aldob	2.48486	0.000249067	0.0845742	4.37723e-05
Aldob	-0.0300563	0.354662	0.0845742	4.37723e-05
Aldob	0.105674	0.190509	0.0845742	4.37723e-05
Aldob	-0.677841	0.000585756	0.0845742	4.37723e-05
Aldob	-0.144731	0.145813	0.0845742	4.37723e-05
Aldob	0.228905	0.164239	0.0845742	4.37723e-05
Aldob	3.13399	0.000768889	0.0845742	4.37723e-05
Aldob	0.950939	0.001205	0.0845742	4.37723e-05
Amdhd1	0.56918	0.20206	0.234498	0.0026046
Amfr	-0.141456	0.0637697	0.383128	0.00759964
Amfr	-0.729475	0.000496743	0.383128	0.00759964
Ankfy1	0.898888	0.0101509	0.45272	0.00219127
Ankfy1	1.15712	0.01194	0.45272	0.00219127
Ankfy1	-0.0416087	0.330246	0.45272	0.00219127
Ano6	4.03528	0.00066133	0.642124	0.0169327
Anp32a	0.396439	0.0231219	0.402607	0.0428866
Anp32a	-0.790252	0.0275099	0.402607	0.0428866
Anxa11	-0.184036	0.279905	0.0647238	0.180288
Anxa2	4.44754	0.00114581	0.313511	0.000173633
Anxa4	0.840693	0.0517164	0.389341	1.31146e-10
Anxa5	1.13542	0.00673958	1.18841	6.0131e-41
Anxa5	1.42514	0.000249067	1.18841	6.0131e-41
Anxa5	2.99629	0.0264644	1.18841	6.0131e-41
Anxa5	1.67934	0.00190901	1.18841	6.0131e-41
Anxa5	3.25539	0.01186	1.18841	6.0131e-41
Anxa5	0.653766	0.0447609	1.18841	6.0131e-41
Anxa6	0.41078	0.00828294	0.358047	2.36905e-23
Anxa6	2.97921	0.00953951	0.358047	2.36905e-23
Anxa6	0.755565	0.00680353	0.358047	2.36905e-23
Anxa6	0.713732	0.0286937	0.358047	2.36905e-23
Anxa6	2.7832	0.0316817	0.358047	2.36905e-23
Anxa6	1.85955	0.0137027	0.358047	2.36905e-23
Anxa6	1.564	0.128372	0.358047	2.36905e-23
Anxa6	0.660623	0.00479394	0.358047	2.36905e-23
Anxa7	-1.26281	0.0165006	0.347026	0.000113
Anxa7	0.598747	0.0026798	0.347026	0.000113
Aox1	-1.08658	0.0664437	-0.90376	5.72484e-30
Aox1	-0.902739	0.000624063	-0.90376	5.72484e-30
Aox3	-4.52994	0.000305539	-1.31107	5.40023e-170
Aox3	-2.8936	0.00056587	-1.31107	5.40023e-170
Aox3	-2.17601	0.00083519	-1.31107	5.40023e-170
Aox3	-0.60524	0.11483	-1.31107	5.40023e-170
Aox3	-0.777711	0.0814622	-1.31107	5.40023e-170
Aox3	-1.76053	0.00262509	-1.31107	5.40023e-170
Aox3	-1.12953	0.024532	-1.31107	5.40023e-170
Ap1b1	0.388914	0.0553216	0.24441	0.0328518
Ap2a1	0.288866	0.0402274	0.344046	1.87297e-07
Ap2a1	0.275022	0.0687619	0.344046	1.87297e-07
Ap2a1	0.168059	0.0564483	0.344046	1.87297e-07
Ap2a2	0.732613	0.00224869	0.156235	0.121089
Ap2a2	0.265219	0.361462	0.156235	0.121089
Ap2a2	0.171246	0.250731	0.156235	0.121089
Ap2b1	1.21308	0.00881576	0.254827	6.2913e-09
Ap2m1	1.24016	0.00369793	0.141976	0.00106815
Ap2m1	0.208979	0.224564	0.141976	0.00106815
Apoa1	2.90612	0.0267265	-0.0649723	0.00384432
Apoa1	2.2561	0.0133017	-0.0649723	0.00384432
Apoa1	1.95519	0.00717642	-0.0649723	0.00384432
Apoa1	2.07587	0.00083519	-0.0649723	0.00384432
Apoa1	0.83378	0.133027	-0.0649723	0.00384432
Apoa1	1.03748	0.0231493	-0.0649723	0.00384432
Apoa1	1.66986	0.00682136	-0.0649723	0.00384432
Apoa1	1.18309	0.00400566	-0.0649723	0.00384432
Apoa1	2.009	0.011195	-0.0649723	0.00384432
Apoa2	0.303223	0.156285	0.848121	0.00161434
Apoa2	0.730287	0.0429971	0.848121	0.00161434
Apoa5	-0.440387	0.00949846	-0.00656475	0.0293208
Apoa5	-0.840751	0.115059	-0.00656475	0.0293208
Apoc3	0.464908	0.0786927	-0.437388	0.0207405
Apoe	0.868728	0.0011462	1.00141	4.18278e-30
Apoe	0.99689	0.000752309	1.00141	4.18278e-30
Apoe	0.922451	0.000949909	1.00141	4.18278e-30
Apoe	0.706854	0.00688011	1.00141	4.18278e-30
Appl1	0.530768	0.0330754	-0.169405	0.02657
Arcn1	1.27038	0.0443417	-0.024018	0.0645542
Arfgap2	-0.00468481	0.284675	-0.0605972	0.109403
Arfgef1	0.135743	0.340717	0.312243	0.0507844
Arg1	0.4658	0.0935388	0.0651206	0.00342929
Arg1	-0.53374	0.323275	0.0651206	0.00342929
Arg1	-0.00284636	0.332417	0.0651206	0.00342929
Arg1	0.595709	0.0363325	0.0651206	0.00342929
Arg1	-0.353529	0.0211214	0.0651206	0.00342929
Arg1	1.42512	0.00195783	0.0651206	0.00342929
Arg1	-0.21567	0.0833294	0.0651206	0.00342929
Arg1	0.605285	0.0138111	0.0651206	0.00342929
Arg1	-0.79096	0.000397754	0.0651206	0.00342929
Arhgap1	2.29296	0.0025517	0.675801	0.000378485
Arhgdia	1.46399	0.00291664	0.762688	1.32514e-17
Arl8a	2.90425	0.000469361	1.13911	0.0683247
Arl8b	0.320365	0.146026	0.0023414	0.160629
Arl8b	1.99818	0.0113958	0.0023414	0.160629
Arpc1b	1.87944	0.00125392	1.90872	1.53655e-22
Arpc4	2.78329	0.00382691	0.656595	0.000169811
Arpc5	0.585476	0.0543771	0.668878	5.15659e-07
Arpc5	1.016	0.00221813	0.668878	5.15659e-07
Arpc5	4.65343	0.00188933	0.668878	5.15659e-07
Arvcf	0.623048	0.0732322	1.15483	4.08459e-09
Asgr1	0.470045	0.0473768	-0.333668	6.37106e-08
Asl	-0.0159107	0.185997	-0.230755	0.0390459
Asl	3.3322	0.00147195	-0.230755	0.0390459
Asl	0.8392	0.0206094	-0.230755	0.0390459
Asl	1.20748	0.156854	-0.230755	0.0390459
Asl	2.86258	0.00366836	-0.230755	0.0390459
Asl	0.714603	0.0270185	-0.230755	0.0390459
Asl	1.1813	0.0170163	-0.230755	0.0390459
Asl	-0.207722	0.0394271	-0.230755	0.0390459
Ass1	-0.761689	0.00848254	-0.253978	1.44252e-10
Ass1	1.09141	0.0857947	-0.253978	1.44252e-10
Ass1	-0.71845	0.0295308	-0.253978	1.44252e-10
Ass1	-0.913056	0.0111348	-0.253978	1.44252e-10
Ass1	-0.488093	0.0481983	-0.253978	1.44252e-10
Ass1	0.0414163	0.33714	-0.253978	1.44252e-10
Ass1	-0.166269	0.292415	-0.253978	1.44252e-10
Ass1	-0.184235	0.0349654	-0.253978	1.44252e-10
Ass1	-0.541648	0.0430479	-0.253978	1.44252e-10
Atic	1.5361	0.0652931	0.0450274	0.238497
Atl3	1.38848	0.00531639	0.572712	1.4895e-07
Atox1	0.391115	0.0657616	0.459489	1.35586e-06
Atox1	0.851619	0.0673671	0.459489	1.35586e-06
Atp11c	-1.46563	0.0337754	-0.600036	1.72191e-23
Atp1a1	-0.20524	0.281968	-0.270765	0.00044969
Atp1a1	0.683188	0.0475741	-0.270765	0.00044969
Atp1a1	-0.401823	0.210205	-0.270765	0.00044969
Atp1a1	-0.471527	0.035924	-0.270765	0.00044969
Atp1a1	-0.4175	0.236274	-0.270765	0.00044969
Atp1a1	0.394032	0.223152	-0.270765	0.00044969
Atp1a1	-0.331653	0.0740325	-0.270765	0.00044969
Atp1a1	1.48845	0.0135857	-0.270765	0.00044969
Atp1a1	0.287816	0.27889	-0.270765	0.00044969
Atp1a1	0.0258767	0.27889	-0.270765	0.00044969
Atp2a1	-4.60127	0.0028165	0.0199305	1.54556e-05
Atp2b1	0.300719	0.00468546	0.00189982	0.110744
Atp2b1	-0.236647	0.309694	0.00189982	0.110744
Atp2b1	2.33791	0.00224869	0.00189982	0.110744
Atp2b1	0.225877	0.230249	0.00189982	0.110744
Atp5a1	-0.940149	0.17867	-0.287759	1.16654e-22
Atp5b	-1.46467	0.0294226	-0.318447	1.25029e-11
Atp5o	-2.42257	0.232115	-0.345408	8.33119e-08
Atp5o	-0.914407	0.197294	-0.345408	8.33119e-08
Atp6v0d1	0.282387	0.306489	-0.0274533	0.287091
Atp6v0d1	0.803002	0.0117757	-0.0274533	0.287091
Atp6v0d1	0.638526	0.159878	-0.0274533	0.287091
Atp6v1a	0.198972	0.142857	0.474504	2.60636e-18
Atp6v1b2	2.39225	0.000485936	0.712278	4.4562e-14
Atp6v1h	1.37814	0.00595637	0.323363	1.78852e-06
AU022252	-0.250934	0.319722	-0.66752	0.0411815
Aup1	-0.337562	0.0305556	0.0293035	0.00532676
Aup1	-0.567529	0.000701973	0.0293035	0.00532676
Aup1	-0.9958	0.00114128	0.0293035	0.00532676
Aup1	-0.793232	0.0106972	0.0293035	0.00532676
Azgp1	-0.267677	0.082111	-0.0112338	0.0667941
Bag3	0.0607777	0.354804	-0.138526	2.67649e-08
Bag6	0.643269	0.00784471	0.234482	8.49005e-05
Bag6	0.459238	0.339982	0.234482	8.49005e-05
Bag6	1.31737	0.102808	0.234482	8.49005e-05
Baiap2	0.727474	0.0495077	0.357073	0.0243431
Baiap2	-0.152367	0.350522	0.357073	0.0243431
Basp1	0.325767	0.328871	1.84671	0.00790082
Basp1	1.20245	0.00263205	1.84671	0.00790082
Bcap31	0.131541	0.170468	0.292475	0.000677728
Bcap31	0.386718	0.0774332	0.292475	0.000677728
Bcap31	0.772192	0.0347639	0.292475	0.000677728
Bhmt	-2.15592	0.00371898	-0.377226	0.115281
Bhmt	0.648825	0.0991534	-0.377226	0.115281
Bhmt	-0.194512	0.157711	-0.377226	0.115281
Bhmt	-0.241476	0.172397	-0.377226	0.115281
Bhmt	0.1569	0.24843	-0.377226	0.115281
Bhmt	-0.718578	0.00138624	-0.377226	0.115281
Bhmt	-0.240554	0.240254	-0.377226	0.115281
Bhmt	-0.273384	0.118565	-0.377226	0.115281
Bhmt	-0.70556	0.169476	-0.377226	0.115281
Bhmt	1.04036	0.0297475	-0.377226	0.115281
Bhmt	-0.122752	0.275418	-0.377226	0.115281
Bhmt	-0.177543	0.141013	-0.377226	0.115281
Bhmt	0.587917	0.175813	-0.377226	0.115281
Bin1	-2.21349	0.0550793	-0.162735	0.0202256
Bin1	1.69793	0.00245706	-0.162735	0.0202256
Birc6	0.935189	0.028384	0.246699	0.111059
Bpgm	-0.600044	0.0997386	-0.817317	8.81199e-22
Bphl	0.0902323	0.163132	-0.199269	7.3693e-06
Brap	1.83138	0.00848254	-0.252736	0.231759
Brap	1.09937	0.00279759	-0.252736	0.231759
Bst2	1.43034	0.0297923	0.418351	0.0125711
Btf3	0.763374	0.0870185	-0.219928	0.00106308
Btf3l4	0.409767	0.00590553	-0.200873	0.0388878
C3	0.245827	0.243662	0.832189	1.87499e-63
C3	2.43395	0.00391142	0.832189	1.87499e-63
C4b	1.78709	0.00201521	0.497127	3.42656e-11
Cand1	0.493064	0.29549	-0.0367417	0.12397
Canx	1.14851	0.0918436	-0.00116007	0.0208692
Canx	0.459314	0.0733917	-0.00116007	0.0208692
Cap1	1.79399	0.0195844	0.736681	7.08995e-22
Cap1	-0.0770003	0.276483	0.736681	7.08995e-22
Caprin1	-0.871825	0.105634	-0.144464	0.0177142
Caprin1	-0.149828	0.192374	-0.144464	0.0177142
Caprin1	-1.07591	0.061916	-0.144464	0.0177142
Capza2	1.00083	0.11371	0.387412	1.60586e-05
Car14	-2.17631	0.0038066	-1.4987	1.82584e-10
Car2	-2.96304	0.00297173	-0.452688	1.72706e-29
Car2	-0.70853	0.126661	-0.452688	1.72706e-29
Car2	-1.51479	0.0609041	-0.452688	1.72706e-29
Car3	-3.22242	0.00371394	-2.30518	1.73701e-135
Car3	-4.14751	0.000492631	-2.30518	1.73701e-135
Car3	-2.46523	0.00250985	-2.30518	1.73701e-135
Car3	-2.70974	0.000996681	-2.30518	1.73701e-135
Car3	-0.518938	0.109095	-2.30518	1.73701e-135
Car3	-4.2126	9.21079e-05	-2.30518	1.73701e-135
Car3	-2.66077	0.000628401	-2.30518	1.73701e-135
Cask	1.22694	0.0961946	-0.00584815	0.148746
Cask	0.190639	0.215171	-0.00584815	0.148746
Cask	0.192745	0.317721	-0.00584815	0.148746
Cast	-0.558447	0.306725	0.236018	0.248554
Cat	1.20738	0.0574867	-0.235929	2.11647e-16
Cat	1.6777	0.000752309	-0.235929	2.11647e-16
Cat	1.30691	0.00350839	-0.235929	2.11647e-16
Cat	-0.424702	0.0723276	-0.235929	2.11647e-16
Cat	3.36535	0.00209791	-0.235929	2.11647e-16
Cat	1.07551	0.00600494	-0.235929	2.11647e-16
Cat	1.35983	0.00904012	-0.235929	2.11647e-16
Cat	1.23552	0.00652764	-0.235929	2.11647e-16
Cat	0.417016	0.236554	-0.235929	2.11647e-16
Cat	0.954354	0.00532484	-0.235929	2.11647e-16
Cav1	-1.99303	0.0400774	-1.18499	0.0459272
Cav1	-2.80096	0.0473768	-1.18499	0.0459272
Cav1	-1.25336	0.0457134	-1.18499	0.0459272
Cavin1	-1.65596	0.0270565	-0.945123	2.75023e-06
Cavin1	-2.36541	0.0516563	-0.945123	2.75023e-06
Cavin1	-5.50446	0.0231219	-0.945123	2.75023e-06
Cavin1	-0.259775	0.0246726	-0.945123	2.75023e-06
Cavin1	-2.40143	0.0418804	-0.945123	2.75023e-06
Cavin1	-5.15861	0.00594707	-0.945123	2.75023e-06
Cavin1	-1.45541	0.0936609	-0.945123	2.75023e-06
Cavin2	-0.246766	0.103448	-0.0352542	0.0235983
Cavin2	-0.88562	0.127729	-0.0352542	0.0235983
Cavin2	-0.277845	0.26189	-0.0352542	0.0235983
Cbr1	0.918796	0.0328803	0.695055	2.29854e-24
Cbs	0.0547118	0.293883	0.706425	5.30769e-31
Cbs	-0.0802175	0.346892	0.706425	5.30769e-31
Cbs	-0.888715	0.00833288	0.706425	5.30769e-31
Cbs	0.5366	0.227795	0.706425	5.30769e-31
Cbx1	0.320282	0.0784901	-0.523315	0.172418
Cct2	0.61464	0.13739	-0.189587	2.15043e-07
Cct3	-1.1581	0.0648971	-0.214316	0.000416935
Cct3	-0.392803	0.00840994	-0.214316	0.000416935
Cct3	0.378114	0.0536298	-0.214316	0.000416935
Cct4	0.28828	0.172667	-0.294883	0.00075262
Cct6a	4.76228	0.00186102	-0.118393	0.000111627
Cct6a	-0.428982	0.0371906	-0.118393	0.000111627
Cct6a	-0.720125	0.00262807	-0.118393	0.000111627
Cct6a	-1.35985	0.00210236	-0.118393	0.000111627
Cct6a	1.67287	0.0047814	-0.118393	0.000111627
Cct7	0.354151	0.0737679	-0.231209	0.000231371
Cct7	0.156644	0.292006	-0.231209	0.000231371
Cct8	-0.692872	0.00071212	-0.18578	2.29904e-06
Cct8	0.0867752	0.316237	-0.18578	2.29904e-06
Cct8	-0.835426	0.0120342	-0.18578	2.29904e-06
Cct8	-0.423079	0.176357	-0.18578	2.29904e-06
Cct8	0.752236	0.103385	-0.18578	2.29904e-06
Cct8	-1.04582	0.00188895	-0.18578	2.29904e-06
Cct8	0.113561	0.254768	-0.18578	2.29904e-06
Cct8	-0.561747	0.172912	-0.18578	2.29904e-06
Cct8	-0.998363	0.00334266	-0.18578	2.29904e-06
Cct8	-0.1008	0.19198	-0.18578	2.29904e-06
Cd2ap	2.29219	0.00359519	1.16046	2.5159e-09
Cdc42	3.42557	0.00122458	0.318808	5.6559e-06
Cdc42	1.70993	0.0146591	0.318808	5.6559e-06
Cdc42	0.806353	0.141708	0.318808	5.6559e-06
Cdc42	0.871649	0.062929	0.318808	5.6559e-06
Cdc42	0.656991	0.0124533	0.318808	5.6559e-06
Cdc42	0.683474	0.0413194	0.318808	5.6559e-06
Cdc42bpb	-0.0441791	0.34239	0.196265	0.014208
Cdc5l	0.293788	0.34552	-0.0845213	0.0134913
Cdc73	2.32288	0.0291408	0.0450131	0.190023
Cdh2	-0.152299	0.203077	-0.484859	0.285901
Cdk5rap3	0.593138	0.210309	0.0263789	0.108292
Cdk5rap3	-4.87043	0.000403346	0.0263789	0.108292
Cdo1	0.951379	0.00225629	0.365193	0.0161078
Cdo1	-0.431726	0.181774	0.365193	0.0161078
Cenpv	-0.364926	0.0998189	0.436968	0.00184982
Cers2	-0.259867	0.196509	-0.688907	3.31855e-06
Ces1c	-0.343834	0.254476	0.0259943	0.273476
Cfl1	1.16512	0.00161433	0.802059	2.84625e-12
Cfl1	1.56011	0.0448834	0.802059	2.84625e-12
Cfl1	1.23999	0.054332	0.802059	2.84625e-12
Cfl1	1.8409	0.00173341	0.802059	2.84625e-12
Cgn	0.281874	0.277567	0.0119143	0.120416
Cgn	0.427018	0.104237	0.0119143	0.120416
Cgn	1.05694	0.117775	0.0119143	0.120416
Cgnl1	-1.08439	0.0970454	0.0505415	0.027033
Cherp	1.08903	0.0338843	0.0522074	0.116817
Chmp1a	1.56933	0.00547127	0.456334	0.00821446
Chmp1a	-0.706853	0.000752309	0.456334	0.00821446
Ciao1	0.311117	0.0827463	-0.098652	0.251492
Ckm	-7.13907	0.0031714	-6.54204	7.09034e-12
Clec2d	0.351289	0.121344	0.244306	0.215227
Clec4f	2.78938	0.000496743	1.18483	3.18871e-19
Clic1	2.16386	0.0269281	1.04171	1.00709e-07
Clic1	2.31941	0.00189036	1.04171	1.00709e-07
Clic4	1.14941	0.0293802	0.112857	0.264962
Clic4	0.50051	0.198935	0.112857	0.264962
Clint1	2.1763	0.00241286	0.00621172	0.0626828
Clint1	2.90983	0.0221065	0.00621172	0.0626828
Clmn	0.120931	0.291684	-0.0325588	0.0764954
Clmn	-0.978536	0.000930886	-0.0325588	0.0764954
Cltb	0.491108	0.025638	0.0920811	0.0415558
Cltc	0.951016	0.0790737	0.257302	0.0131833
Cltc	-0.870394	0.22307	0.257302	0.0131833
Cltc	0.267758	0.0430829	0.257302	0.0131833
Cltc	-0.166007	0.103448	0.257302	0.0131833
Cluh	-0.3196	0.293145	-0.277067	1.90745e-24
Cluh	-1.63815	0.00275292	-0.277067	1.90745e-24
Cluh	-0.163553	0.333997	-0.277067	1.90745e-24
Cluh	-0.653306	0.021193	-0.277067	1.90745e-24
Cluh	-0.57459	0.334608	-0.277067	1.90745e-24
Cmah	-1.05171	0.0718151	-0.823163	2.52206e-10
Cmah	-2.70473	0.00396468	-0.823163	2.52206e-10
Cmah	-2.47962	0.00520197	-0.823163	2.52206e-10
Cmah	-2.50538	0.0128483	-0.823163	2.52206e-10
Cmah	-2.54587	0.0016442	-0.823163	2.52206e-10
Cmas	-0.3545	0.162285	-0.0275242	0.00842798
Cmas	0.747841	0.192363	-0.0275242	0.00842798
Cmpk1	-0.130913	0.127729	-0.255519	2.29706e-06
Cmpk1	0.113626	0.32776	-0.255519	2.29706e-06
Cndp2	1.73963	0.0189248	0.564725	6.26326e-16
Cndp2	1.34458	0.0331035	0.564725	6.26326e-16
Cndp2	2.87203	0.00191878	0.564725	6.26326e-16
Cnn2	3.98439	0.000490172	1.13532	8.92845e-07
Cnn3	-1.7109	0.00336229	0.209112	0.00201522
Cnn3	0.84821	0.161714	0.209112	0.00201522
Cnn3	0.887192	0.000875637	0.209112	0.00201522
Cobll1	-0.485574	0.21819	-0.0605672	0.123461
Cobll1	0.914264	0.195025	-0.0605672	0.123461
Comt	-2.14902	0.00101545	-0.320109	2.19047e-07
Comt	-0.924019	0.00332235	-0.320109	2.19047e-07
Comt	-0.679357	0.0121778	-0.320109	2.19047e-07
Copa	-0.19735	0.257158	0.0711708	0.27149
Copa	0.513907	0.0615516	0.0711708	0.27149
Copa	1.59519	0.00836808	0.0711708	0.27149
Copa	1.38379	0.0406029	0.0711708	0.27149
Copg1	0.0581409	0.279381	0.115447	0.273841
Cops2	-0.204462	0.19029	-0.10986	0.0397684
Cops3	-0.451593	0.234591	-0.0487382	0.191567
Copz1	0.610929	0.0575595	-0.0332604	0.165382
Coro1b	1.82408	0.0677817	0.665522	1.18811e-05
Coro1c	0.64531	0.207614	0.598769	1.4575e-22
Coro1c	1.00562	0.011331	0.598769	1.4575e-22
Coro1c	1.83529	0.00243061	0.598769	1.4575e-22
Cotl1	1.62126	0.00275292	1.86813	2.87638e-10
Cotl1	2.02092	0.00158788	1.86813	2.87638e-10
Cpne1	0.761114	0.134643	0.5674	5.46355e-05
Cpne3	0.353904	0.139755	0.355424	0.00196713
Cps1	-1.62684	0.000701973	-0.466129	2.01515e-14
Cps1	-0.376448	0.165067	-0.466129	2.01515e-14
Cps1	-1.15781	0.00194254	-0.466129	2.01515e-14
Cps1	-0.699115	0.0193627	-0.466129	2.01515e-14
Cps1	-0.53323	0.27482	-0.466129	2.01515e-14
Cps1	-0.547145	0.0525793	-0.466129	2.01515e-14
Cps1	-1.34807	0.000177691	-0.466129	2.01515e-14
Cps1	-1.56765	0.000738644	-0.466129	2.01515e-14
Cps1	-1.13388	0.00245706	-0.466129	2.01515e-14
Cps1	-1.80454	0.00149943	-0.466129	2.01515e-14
Cps1	0.171556	0.275799	-0.466129	2.01515e-14
Cps1	-0.0182466	0.345927	-0.466129	2.01515e-14
Cps1	-1.79535	0.00441785	-0.466129	2.01515e-14
Cps1	-1.09533	0.00341132	-0.466129	2.01515e-14
Cps1	-1.19668	0.0129679	-0.466129	2.01515e-14
Cps1	-0.787831	0.0147883	-0.466129	2.01515e-14
Cps1	-0.917808	0.00698621	-0.466129	2.01515e-14
Cps1	-0.988417	0.00210858	-0.466129	2.01515e-14
Cps1	-0.78398	0.00851168	-0.466129	2.01515e-14
Cps1	-1.05031	0.00378394	-0.466129	2.01515e-14
Cps1	-0.726329	0.0209887	-0.466129	2.01515e-14
Cps1	-1.51477	0.00457795	-0.466129	2.01515e-14
Cps1	-1.07719	0.0610614	-0.466129	2.01515e-14
Cps1	-3.94702	0.00104896	-0.466129	2.01515e-14
Cps1	-1.08668	0.00716675	-0.466129	2.01515e-14
Cps1	-0.734587	0.0197361	-0.466129	2.01515e-14
Cps1	0.0733761	0.331315	-0.466129	2.01515e-14
Cps1	-1.32735	0.00085518	-0.466129	2.01515e-14
Cps1	-0.843218	0.00714019	-0.466129	2.01515e-14
Cps1	-1.31742	0.00228413	-0.466129	2.01515e-14
Cps1	-0.347541	0.0994086	-0.466129	2.01515e-14
Cps1	-1.24589	0.00217198	-0.466129	2.01515e-14
Cps1	-1.19182	0.00213391	-0.466129	2.01515e-14
Cps1	-1.33388	0.00163768	-0.466129	2.01515e-14
Cps1	-0.855006	0.0145715	-0.466129	2.01515e-14
Cps1	-1.15175	0.00276674	-0.466129	2.01515e-14
Cps1	-2.96977	0.00242936	-0.466129	2.01515e-14
Cps1	-1.6611	0.00232093	-0.466129	2.01515e-14
Cps1	-1.8817	0.0513401	-0.466129	2.01515e-14
Cpsf6	1.28744	0.0117456	0.369965	0.0167724
Cpt1a	0.10378	0.276961	-0.16838	4.77127e-07
Cpt1a	0.868615	0.127572	-0.16838	4.77127e-07
Cpt1a	0.812912	0.165856	-0.16838	4.77127e-07
Cpt1a	-0.399726	0.147697	-0.16838	4.77127e-07
Cpt1a	0.180152	0.213164	-0.16838	4.77127e-07
Crot	2.74255	0.00347124	-0.0509978	1.41302e-06
Crot	0.597645	0.0699532	-0.0509978	1.41302e-06
Crot	-1.87353	0.0670754	-0.0509978	1.41302e-06
Crot	0.428235	0.29618	-0.0509978	1.41302e-06
Crot	0.818921	0.210205	-0.0509978	1.41302e-06
Cryab	-2.59629	0.00791958	-2.81446	9.01326e-05
Cryab	-1.89919	0.0123936	-2.81446	9.01326e-05
Cryz	1.54482	0.000996681	0.0617628	0.0189677
Csad	-0.857744	0.0766069	-1.22919	4.07406e-56
Csad	-1.60624	0.000979269	-1.22919	4.07406e-56
Csad	-1.87235	0.000496743	-1.22919	4.07406e-56
Csde1	0.518924	0.273058	-0.0490066	0.131334
Csde1	0.369042	0.123384	-0.0490066	0.131334
Csde1	-0.223293	0.187953	-0.0490066	0.131334
Csf1r	3.87473	0.0129252	1.34413	0.0251798
Csf1r	2.4294	0.00142366	1.34413	0.0251798
Csf1r	2.28653	0.00435665	1.34413	0.0251798
Csf1r	3.75946	0.000671325	1.34413	0.0251798
Csf1r	2.6109	0.00210858	1.34413	0.0251798
Csnk1a1	0.460092	0.0607302	0.300425	0.197564
Cth	3.86265	0.00346077	0.262257	1.39457e-08
Cth	2.02179	0.000249067	0.262257	1.39457e-08
Cth	0.259038	0.17589	0.262257	1.39457e-08
Ctnna1	-0.889226	0.21007	-0.140865	0.214321
Ctnna1	-0.531379	0.0761566	-0.140865	0.214321
Ctnna1	0.161488	0.339054	-0.140865	0.214321
Ctnna1	-0.888272	0.293135	-0.140865	0.214321
Ctnna1	-0.304859	0.0344557	-0.140865	0.214321
Ctnna1	-0.245707	0.0786265	-0.140865	0.214321
Ctnna1	-0.697729	0.019721	-0.140865	0.214321
Ctnna1	-0.314406	0.0634768	-0.140865	0.214321
Ctnna1	-1.34347	0.0267265	-0.140865	0.214321
Ctnnb1	-1.52865	0.00547127	0.0222097	0.00058609
Ctnnb1	-0.773992	0.202448	0.0222097	0.00058609
Ctnnd1	-0.0153311	0.354696	0.273288	0.280636
Ctnnd1	0.546946	0.208382	0.273288	0.280636
Ctnnd1	0.402559	0.0290419	0.273288	0.280636
Ctnnd1	-0.110474	0.221676	0.273288	0.280636
Ctnnd1	-0.243717	0.301604	0.273288	0.280636
Ctnnd1	0.0310493	0.219896	0.273288	0.280636
Ctnnd1	0.56621	0.284675	0.273288	0.280636
Ctnnd1	0.170222	0.358241	0.273288	0.280636
Ctnnd1	0.0310493	0.219896	0.273288	0.280636
Ctnnd1	-0.148837	0.164239	0.273288	0.280636
Cttn	2.76391	0.016132	0.769532	3.13263e-26
Cttn	1.48936	0.158965	0.769532	3.13263e-26
Cttn	1.39561	0.0329943	0.769532	3.13263e-26
Cttn	0.87659	0.00483916	0.769532	3.13263e-26
Cul1	0.947911	0.0239619	0.349597	0.000230359
Cul3	-0.250669	0.322309	-0.0807776	0.127069
Cxadr	0.346883	0.0285577	0.518747	0.00013626
Cxadr	0.719467	0.0402274	0.518747	0.00013626
Cyb5a	0.455303	0.0240131	0.366809	2.27307e-06
Cyb5a	0.558142	0.000967391	0.366809	2.27307e-06
Cyb5a	2.96143	0.0011462	0.366809	2.27307e-06
Cyb5a	0.948956	0.0260616	0.366809	2.27307e-06
Cyb5a	1.02566	0.0117414	0.366809	2.27307e-06
Cyb5a	0.196223	0.238425	0.366809	2.27307e-06
Cyb5b	-0.191568	0.17057	-0.359811	5.31043e-07
Cyb5r3	0.676742	0.00186567	0.000840645	0.249807
Cyb5r3	0.539762	0.269728	0.000840645	0.249807
Cyba	2.61143	0.00195783	1.94272	0.0183314
Cybb	2.43828	0.00094123	2.38662	0.000480058
Cyc1	-1.67227	0.208679	-0.228827	8.14643e-09
Cycs	-0.347086	0.105864	-0.428623	1.41015e-08
Cyp1a2	-3.01218	0.000569537	-1.00992	3.86277e-55
Cyp1a2	-1.74708	0.048173	-1.00992	3.86277e-55
Cyp1a2	-3.26404	0.00991162	-1.00992	3.86277e-55
Cyp1a2	-2.11833	0.00262509	-1.00992	3.86277e-55
Cyp1a2	-2.24286	0.00637737	-1.00992	3.86277e-55
Cyp1a2	-1.7366	0.0352806	-1.00992	3.86277e-55
Cyp1a2	-2.47254	0.0319017	-1.00992	3.86277e-55
Cyp1a2	-3.20633	0.00894953	-1.00992	3.86277e-55
Cyp1a2	-2.53679	0.00210858	-1.00992	3.86277e-55
Cyp1a2	-2.43555	0.02726	-1.00992	3.86277e-55
Cyp1a2	-2.22993	0.000496743	-1.00992	3.86277e-55
Cyp1a2	-1.67192	0.00396449	-1.00992	3.86277e-55
Cyp1a2	-1.88759	0.00350118	-1.00992	3.86277e-55
Cyp1a2	-1.78137	0.00333669	-1.00992	3.86277e-55
Cyp27a1	-2.5175	0.00666395	-0.102837	6.64636e-12
Cyp27a1	0.657582	0.131439	-0.102837	6.64636e-12
Cyp2a12	0.457862	0.0955989	-0.107298	4.34272e-08
Cyp2a12	-0.282066	0.279974	-0.107298	4.34272e-08
Cyp2a12	0.390859	0.342478	-0.107298	4.34272e-08
Cyp2a12	0.162498	0.359031	-0.107298	4.34272e-08
Cyp2a12	-1.10115	0.0197692	-0.107298	4.34272e-08
Cyp2a12	-0.125251	0.335315	-0.107298	4.34272e-08
Cyp2a5	-1.71419	0.0481041	0.0230552	0.249966
Cyp2a5	-1.9649	0.0160954	0.0230552	0.249966
Cyp2a5	-2.19696	0.00833288	0.0230552	0.249966
Cyp2a5	-1.40789	0.0176225	0.0230552	0.249966
Cyp2a5	-0.157552	0.245137	0.0230552	0.249966
Cyp2a5	-1.22222	0.00940144	0.0230552	0.249966
Cyp2a5	-1.97605	0.0151214	0.0230552	0.249966
Cyp2a5	-0.832511	0.0386347	0.0230552	0.249966
Cyp2a5	-1.08525	0.136204	0.0230552	0.249966
Cyp2a5	0.628053	0.232115	0.0230552	0.249966
Cyp2b9	1.45003	0.0120342	2.08761	0.0489868
Cyp2b9	4.34783	0.00206992	2.08761	0.0489868
Cyp2b9	0.779021	0.0268539	2.08761	0.0489868
Cyp2b9	1.86993	0.0339339	2.08761	0.0489868
Cyp2c29	-0.984863	0.0956794	-0.429101	1.46238e-13
Cyp2c29	-0.885726	0.0172974	-0.429101	1.46238e-13
Cyp2c29	-0.906566	0.0209637	-0.429101	1.46238e-13
Cyp2c29	-0.482446	0.107158	-0.429101	1.46238e-13
Cyp2c37	0.821669	0.0394706	0.468126	1.33895e-05
Cyp2c37	0.898365	0.0478024	0.468126	1.33895e-05
Cyp2c37	1.42591	0.0444008	0.468126	1.33895e-05
Cyp2c37	0.399905	0.233829	0.468126	1.33895e-05
Cyp2c37	2.15632	0.00981483	0.468126	1.33895e-05
Cyp2c40	-1.15324	0.0611433	0.667479	0.00125493
Cyp2c40	-0.414874	0.139832	0.667479	0.00125493
Cyp2c40	0.0707478	0.305588	0.667479	0.00125493
Cyp2c40	-0.12578	0.354175	0.667479	0.00125493
Cyp2c40	2.80551	0.073479	0.667479	0.00125493
Cyp2c40	1.0117	0.0115966	0.667479	0.00125493
Cyp2c50	0.583449	0.17485	-0.122268	0.179112
Cyp2c50	-1.62136	0.0674444	-0.122268	0.179112
Cyp2c50	-0.457396	0.247923	-0.122268	0.179112
Cyp2c50	-0.721836	0.0499698	-0.122268	0.179112
Cyp2c50	-0.483921	0.0753099	-0.122268	0.179112
Cyp2c50	-1.10962	0.0448097	-0.122268	0.179112
Cyp2c50	0.318973	0.110604	-0.122268	0.179112
Cyp2c50	0.0469296	0.342646	-0.122268	0.179112
Cyp2c50	-1.09806	0.0301018	-0.122268	0.179112
Cyp2c50	-0.406404	0.147697	-0.122268	0.179112
Cyp2c50	-0.303543	0.191509	-0.122268	0.179112
Cyp2c50	-0.892086	0.0260173	-0.122268	0.179112
Cyp2c50	-0.312132	0.0941671	-0.122268	0.179112
Cyp2c50	-0.0305356	0.292423	-0.122268	0.179112
Cyp2c70	-0.158164	0.334953	0.210335	0.0187782
Cyp2c70	-1.47023	0.0250598	0.210335	0.0187782
Cyp2c70	-2.8921	0.0451972	0.210335	0.0187782
Cyp2c70	0.841941	0.0568797	0.210335	0.0187782
Cyp2c70	-1.72145	0.048074	0.210335	0.0187782
Cyp2c70	1.07179	0.134474	0.210335	0.0187782
Cyp2c70	-0.0306248	0.321754	0.210335	0.0187782
Cyp2c70	0.443512	0.276483	0.210335	0.0187782
Cyp2c70	0.236377	0.172572	0.210335	0.0187782
Cyp2d10	-1.43373	0.0258814	-0.0858449	0.0942511
Cyp2d10	-0.918331	0.0963292	-0.0858449	0.0942511
Cyp2d10	-1.38327	0.016824	-0.0858449	0.0942511
Cyp2d10	-0.6631	0.092568	-0.0858449	0.0942511
Cyp2d11	-2.07129	0.0230378	0.203667	0.10865
Cyp2d11	-1.14785	0.00130905	0.203667	0.10865
Cyp2d11	-0.198573	0.150777	0.203667	0.10865
Cyp2d11	-0.366597	0.157703	0.203667	0.10865
Cyp2d26	0.240237	0.22144	0.273455	1.03562e-05
Cyp2d26	0.174862	0.171846	0.273455	1.03562e-05
Cyp2d26	0.362494	0.256776	0.273455	1.03562e-05
Cyp2d26	1.05044	0.127729	0.273455	1.03562e-05
Cyp2d26	-0.667513	0.0133026	0.273455	1.03562e-05
Cyp2d26	-1.10227	0.149202	0.273455	1.03562e-05
Cyp2d9	-1.61506	0.0652931	-0.732479	1.88104e-09
Cyp2d9	-3.31325	0.00324889	-0.732479	1.88104e-09
Cyp2d9	-2.47405	0.00607424	-0.732479	1.88104e-09
Cyp2d9	-2.60568	0.00876164	-0.732479	1.88104e-09
Cyp2d9	-1.92638	0.00897811	-0.732479	1.88104e-09
Cyp2d9	-1.69277	0.0050807	-0.732479	1.88104e-09
Cyp2d9	-3.09223	0.000898631	-0.732479	1.88104e-09
Cyp2e1	-0.364983	0.0241634	-0.119878	0.1281
Cyp2e1	-0.143255	0.270557	-0.119878	0.1281
Cyp2e1	-2.12607	0.0826102	-0.119878	0.1281
Cyp2e1	0.13427	0.210205	-0.119878	0.1281
Cyp2e1	-0.146681	0.234819	-0.119878	0.1281
Cyp2e1	-0.166227	0.056834	-0.119878	0.1281
Cyp2e1	-0.232558	0.24317	-0.119878	0.1281
Cyp2e1	-0.0595141	0.298046	-0.119878	0.1281
Cyp2e1	-0.0726133	0.262764	-0.119878	0.1281
Cyp2e1	-0.573045	0.00313602	-0.119878	0.1281
Cyp2e1	-0.354539	0.0292384	-0.119878	0.1281
Cyp2e1	-0.703359	0.00144451	-0.119878	0.1281
Cyp2e1	-0.822062	0.0257612	-0.119878	0.1281
Cyp2e1	-0.343625	0.0198245	-0.119878	0.1281
Cyp2e1	-1.11066	0.00166532	-0.119878	0.1281
Cyp2e1	-1.1159	0.000222244	-0.119878	0.1281
Cyp2e1	-1.01856	0.000177691	-0.119878	0.1281
Cyp2f2	-1.83295	0.00885931	-0.960499	3.56561e-53
Cyp2f2	-2.02546	0.0648124	-0.960499	3.56561e-53
Cyp2f2	-2.1346	0.00257272	-0.960499	3.56561e-53
Cyp2f2	-1.64882	0.00318369	-0.960499	3.56561e-53
Cyp2f2	-1.43548	0.00829635	-0.960499	3.56561e-53
Cyp2f2	0.389305	0.184508	-0.960499	3.56561e-53
Cyp2f2	-1.24089	0.15802	-0.960499	3.56561e-53
Cyp2j5	-1.34724	0.0372292	-0.555424	1.86235e-18
Cyp2j5	-1.38949	0.00562061	-0.555424	1.86235e-18
Cyp2j5	-0.737767	0.020915	-0.555424	1.86235e-18
Cyp3a11	-1.77449	0.0825888	-1.08309	7.52138e-31
Cyp3a11	-0.0514868	0.324512	-1.08309	7.52138e-31
Cyp3a11	-1.19477	0.00836808	-1.08309	7.52138e-31
Cyp3a11	0.0460108	0.156539	-1.08309	7.52138e-31
Cyp3a11	-2.47255	0.0041777	-1.08309	7.52138e-31
Cyp3a11	-1.19437	0.0122859	-1.08309	7.52138e-31
Cyp3a11	-1.3163	0.00172492	-1.08309	7.52138e-31
Cyp3a11	-1.33482	0.000496743	-1.08309	7.52138e-31
Cyp3a11	-1.2062	0.00263205	-1.08309	7.52138e-31
Cyp3a11	-0.840429	0.00263205	-1.08309	7.52138e-31
Cyp3a11	-2.88697	0.000492631	-1.08309	7.52138e-31
Cyp3a11	-4.34609	0.00369474	-1.08309	7.52138e-31
Cyp3a11	-1.0276	0.0358846	-1.08309	7.52138e-31
Cyp3a11	-1.46423	0.00083519	-1.08309	7.52138e-31
Cyp3a11	-0.893646	0.0373562	-1.08309	7.52138e-31
Cyp3a13	1.53203	0.138885	0.439446	3.56624e-09
Cyp3a13	0.276267	0.309766	0.439446	3.56624e-09
Cyp3a13	-0.0980227	0.356391	0.439446	3.56624e-09
Cyp3a13	0.913718	0.0493996	0.439446	3.56624e-09
Cyp3a25	0.630206	0.119068	-0.546338	2.03958e-11
Cyp3a25	-0.780523	0.149795	-0.546338	2.03958e-11
Cyp3a25	-0.930924	0.0451965	-0.546338	2.03958e-11
Cyp4a10	-0.0851637	0.0468071	0.570639	0.0163959
Cyp4a10	0.761353	0.232186	0.570639	0.0163959
Cyp4a12a	-2.67048	0.00106389	-2.52015	6.97971e-45
Cyp4a12a	-3.11425	0.00236898	-2.52015	6.97971e-45
Cyp4a12a	-2.89968	0.00282581	-2.52015	6.97971e-45
Cyp4a12a	-1.55181	0.0523059	-2.52015	6.97971e-45
Cyp4a12a	0.396974	0.0113531	-2.52015	6.97971e-45
Cyp4a12a	-3.0386	0.00430719	-2.52015	6.97971e-45
Cyp4a14	2.82965	0.00449109	1.81397	0.00100877
Cyp4a14	2.8874	0.0046587	1.81397	0.00100877
Cyp4a14	2.8495	0.025138	1.81397	0.00100877
Cyp4a14	3.01111	0.0117154	1.81397	0.00100877
Cyp4v3	-0.834426	0.0166851	-1.49519	2.92558e-48
Cyp4v3	-1.00046	0.0137051	-1.49519	2.92558e-48
Cyp4v3	-1.62649	0.000536133	-1.49519	2.92558e-48
Cyp51	-0.118664	0.310178	0.371411	2.34898e-07
Cyp51	0.173035	0.344486	0.371411	2.34898e-07
Cyp51	0.522751	0.0454805	0.371411	2.34898e-07
Cyp51	-0.386479	0.162244	0.371411	2.34898e-07
Cyp51	0.278954	0.157548	0.371411	2.34898e-07
Cyp51	0.550561	0.071292	0.371411	2.34898e-07
Cyp51	1.00056	0.0430479	0.371411	2.34898e-07
Cyp51	0.48675	0.235155	0.371411	2.34898e-07
Cyp7a1	-2.63168	0.0242007	-0.974859	1.47309e-06
Cyp7b1	-2.9415	0.00693106	-1.65581	4.55583e-28
Cyp7b1	-1.70296	0.00874762	-1.65581	4.55583e-28
Cyp7b1	-3.894	0.000492631	-1.65581	4.55583e-28
Cyp7b1	-2.15502	0.00125117	-1.65581	4.55583e-28
Cyp7b1	-2.65974	0.000397754	-1.65581	4.55583e-28
Cyp7b1	-3.60773	0.00083519	-1.65581	4.55583e-28
Cyp7b1	-2.32026	0.0122859	-1.65581	4.55583e-28
Cyp8b1	-3.26849	0.00131754	-1.47656	4.89426e-42
Cyp8b1	-3.0006	0.0014228	-1.47656	4.89426e-42
Cyp8b1	-2.13966	0.00360915	-1.47656	4.89426e-42
Cyp8b1	-4.38889	0.000784313	-1.47656	4.89426e-42
Cyp8b1	-2.90149	0.000585756	-1.47656	4.89426e-42
Cyp8b1	-5.35123	0.000222244	-1.47656	4.89426e-42
Cyrib	2.817	0.000492646	1.09282	0.000137527
Cyrib	1.23704	0.00352778	1.09282	0.000137527
Dag1	-0.947219	0.119515	0.419772	0.000387117
Dars	1.93067	0.047755	-0.271603	0.000402583
Dazap1	0.835412	0.0123055	0.287587	0.0190735
Dbi	-0.148168	0.111303	0.232841	0.0121962
Dbi	0.677789	0.0329943	0.232841	0.0121962
Dbi	0.109244	0.279864	0.232841	0.0121962
Dbi	0.185242	0.148116	0.232841	0.0121962
Dbi	-0.400009	0.00468502	0.232841	0.0121962
Dbi	-0.208141	0.0785412	0.232841	0.0121962
Dbnl	2.16052	0.00309439	0.465302	1.13648e-10
Dcaf8	-2.81936	0.0392066	0.185596	0.217413
Dcaf8	-0.550484	0.0993832	0.185596	0.217413
Dcps	-0.208975	0.158337	0.360586	0.00022316
Dcps	0.616848	0.292674	0.360586	0.00022316
Dcps	-0.285145	0.0103661	0.360586	0.00022316
Dcun1d1	-0.0326118	0.321754	0.233713	0.00258976
Dcun1d1	0.353814	0.00695686	0.233713	0.00258976
Dcun1d1	0.843523	0.00120174	0.233713	0.00258976
Dcun1d1	0.656821	0.000967803	0.233713	0.00258976
Dcun1d1	0.287967	0.0361634	0.233713	0.00258976
Ddah2	0.611399	0.152913	0.134881	0.156593
Ddb1	-0.242568	0.0775852	0.173938	0.105711
Ddi2	-0.432884	0.340956	-0.103098	0.178584
Ddi2	-0.360188	0.108733	-0.103098	0.178584
Ddi2	0.654892	0.0924618	-0.103098	0.178584
Ddi2	-0.660833	0.000585756	-0.103098	0.178584
Ddi2	-0.26504	0.00818138	-0.103098	0.178584
Ddi2	0.415984	0.00532484	-0.103098	0.178584
Ddx17	-0.287113	0.276505	0.277842	0.0456122
Ddx3x	-0.214399	0.315525	-0.0259835	0.10291
Ddx5	0.510687	0.31151	0.478749	1.86572e-10
Ddx5	-0.986551	0.283719	0.478749	1.86572e-10
Ddx5	-0.47037	0.11403	0.478749	1.86572e-10
Ddx58	1.65623	0.00290315	1.03791	4.29351e-16
Deptor	-2.6126	0.00301883	-0.050394	0.0508755
Des	-1.74608	0.0174203	-1.23074	6.93921e-13
Des	-2.78173	0.0981724	-1.23074	6.93921e-13
Dhdh	0.442652	0.143673	-0.21151	0.000130716
Dhrs3	0.00356428	0.354804	0.121171	0.120973
Dhx9	0.843729	0.0047977	0.107491	2.23723e-07
Dhx9	2.32557	0.00281588	0.107491	2.23723e-07
Dhx9	0.974474	0.115436	0.107491	2.23723e-07
Diaph1	0.722792	0.080217	0.636218	3.28691e-06
Diaph1	0.0834436	0.111302	0.636218	3.28691e-06
Dlg1	-0.482532	0.340074	-0.00550577	0.283105
Dmd	0.568367	0.170398	-0.0635619	0.215227
Dmgdh	0.798066	0.169764	0.156467	2.75023e-06
Dnaja1	-2.28347	0.0128732	-0.493084	3.37798e-21
Dnaja1	-1.7647	0.0639547	-0.493084	3.37798e-21
Dnaja1	-1.80242	0.0322085	-0.493084	3.37798e-21
Dnaja1	-1.36032	0.000492631	-0.493084	3.37798e-21
Dnaja1	-2.95166	0.00156073	-0.493084	3.37798e-21
Dnaja1	-1.36273	0.0011839	-0.493084	3.37798e-21
Dnaja1	-1.55901	0.00083519	-0.493084	3.37798e-21
Dnaja1	-2.2073	0.00838624	-0.493084	3.37798e-21
Dnaja2	-0.617176	0.0777141	-0.273023	0.0236657
Dnaja2	-1.12611	0.0220184	-0.273023	0.0236657
Dnaja2	-0.764657	0.00199852	-0.273023	0.0236657
Dnaja2	-1.30968	0.112689	-0.273023	0.0236657
Dnajb1	-0.768336	0.00948108	0.0570414	0.250066
Dnajb1	-0.407295	0.0312638	0.0570414	0.250066
Dnajb12	0.360556	0.0492333	-0.213754	5.64126e-07
Dnajb12	-0.381834	0.104703	-0.213754	5.64126e-07
Dnajb12	0.548499	0.0975095	-0.213754	5.64126e-07
Dnajb12	0.44651	0.109657	-0.213754	5.64126e-07
Dnajb12	0.565874	0.172898	-0.213754	5.64126e-07
Dnajb2	-0.899426	0.0107184	-0.0884427	0.137278
Dnajb2	0.0288789	0.360136	-0.0884427	0.137278
Dnajb2	-1.46171	0.00137821	-0.0884427	0.137278
Dnajb4	-0.366536	0.0775693	-0.109655	0.00905469
Dnajb4	-1.82916	0.00691737	-0.109655	0.00905469
Dnajb4	-1.23848	0.0011462	-0.109655	0.00905469
Dnajb4	-1.19531	0.00714019	-0.109655	0.00905469
Dnajb4	-1.75357	0.000402253	-0.109655	0.00905469
Dnajb4	0.181358	0.319133	-0.109655	0.00905469
Dnajb4	-1.24882	0.00249756	-0.109655	0.00905469
Dnajb6	-0.305857	0.0686868	-0.424041	0.0619242
Dnajb6	-0.456277	0.052051	-0.424041	0.0619242
Dnajb6	-1.20579	0.00446418	-0.424041	0.0619242
Dnajb6	-1.96204	0.0191225	-0.424041	0.0619242
Dnajc7	0.749131	0.059656	-0.101144	0.278664
Dnajc7	-0.238844	0.143096	-0.101144	0.278664
Dnm2	0.424567	0.224638	0.189955	0.00596789
Dnm2	1.31464	0.0195844	0.189955	0.00596789
Dock2	2.29808	0.00947035	1.12701	0.00596437
Dock2	-0.437159	0.191298	1.12701	0.00596437
Dpp3	-2.84622	0.00262509	0.0879641	0.194174
Dpp3	-2.87403	0.00210236	0.0879641	0.194174
Dpy30	0.764063	0.153222	0.679861	0.0142851
Dpyd	-0.348119	0.216139	0.574093	4.8265e-52
Dpyd	-1.52175	0.00116066	0.574093	4.8265e-52
Dpyd	-1.2712	0.00149283	0.574093	4.8265e-52
Dpyd	-2.71252	0.0100163	0.574093	4.8265e-52
Dpyd	-2.52147	0.00776107	0.574093	4.8265e-52
Dpyd	-0.520374	0.180174	0.574093	4.8265e-52
Dpyd	-1.02443	0.0497442	0.574093	4.8265e-52
Dpyd	-0.0692064	0.120394	0.574093	4.8265e-52
Dpyd	-0.57098	0.0840464	0.574093	4.8265e-52
Dpyd	1.28807	0.0294856	0.574093	4.8265e-52
Dpyd	-1.36371	0.0196283	0.574093	4.8265e-52
Dpys	0.0320265	0.24789	-0.00245888	0.193655
Dpys	0.192437	0.261659	-0.00245888	0.193655
Dpys	0.479247	0.0548323	-0.00245888	0.193655
Dpys	-0.278872	0.072188	-0.00245888	0.193655
Dpysl2	1.11286	0.163564	1.01617	1.00692e-26
Dsg2	-0.508122	0.302807	0.10144	0.0676359
Dsg2	-2.71469	0.0358846	0.10144	0.0676359
Dsg2	-1.67699	0.0261546	0.10144	0.0676359
Dsg2	-1.12891	0.0197361	0.10144	0.0676359
Dsp	-1.60761	0.0104469	0.11681	0.256807
Dsp	-2.07039	0.000289454	0.11681	0.256807
Dtx3l	0.786782	0.00581111	0.39013	1.03562e-05
Dtx3l	1.28242	0.0732084	0.39013	1.03562e-05
Dync1h1	1.44766	0.00262509	-0.149187	2.29352e-22
Dynll2	0.689176	0.0673413	-0.302485	0.00587093
Ech1	1.48606	0.0413	-0.111867	0.0152153
Edf1	0.202935	0.26736	-0.297496	0.00129526
Edf1	-0.100038	0.0544448	-0.297496	0.00129526
Eea1	3.20128	0.00632855	-0.617174	0.0793957
Eea1	-0.379152	0.224064	-0.617174	0.0793957
Eea1	1.20626	0.0272515	-0.617174	0.0793957
Eef1a1	-0.421934	0.0274933	-0.281551	0.00129393
Eef1a1	0.267013	0.294577	-0.281551	0.00129393
Eef1a1	0.558668	0.146435	-0.281551	0.00129393
Eef1a1	-0.501622	0.0038066	-0.281551	0.00129393
Eef1a1	-0.769031	0.0702303	-0.281551	0.00129393
Eef1a1	-1.21545	0.0218651	-0.281551	0.00129393
Eef1a1	-1.05582	0.00776572	-0.281551	0.00129393
Eef1a1	-0.15926	0.198008	-0.281551	0.00129393
Eef1a1	2.01407	0.00385074	-0.281551	0.00129393
Eef1a1	0.0849125	0.317256	-0.281551	0.00129393
Eef1b2	-0.529604	0.125815	-0.347574	0.00119707
Eef1b2	0.155778	0.204379	-0.347574	0.00119707
Eef1b2	-0.76887	0.000671325	-0.347574	0.00119707
Eef1d	-0.670445	0.0210401	-0.0631687	1.65134e-06
Eef1d	0.943159	0.127729	-0.0631687	1.65134e-06
Eef2	0.417711	0.00210236	-0.0111453	0.00207902
Eef2	-0.586482	0.00144451	-0.0111453	0.00207902
Eef2	0.164082	0.32928	-0.0111453	0.00207902
Eef2	0.701308	0.0197216	-0.0111453	0.00207902
Eef2	0.323569	0.140455	-0.0111453	0.00207902
Eef2	1.09021	0.0550103	-0.0111453	0.00207902
Eef2	0.686701	0.0138111	-0.0111453	0.00207902
Efhd2	2.19958	0.00203642	0.0718996	3.99055e-12
Efr3a	0.947699	0.00760547	-0.171568	0.172475
Egfr	0.178305	0.317256	-0.410265	3.04789e-24
Egfr	-0.763692	0.075679	-0.410265	3.04789e-24
Egfr	-1.55117	0.0249089	-0.410265	3.04789e-24
Egfr	-0.088059	0.329866	-0.410265	3.04789e-24
Egfr	-0.317357	0.311326	-0.410265	3.04789e-24
Egfr	-1.29026	0.0184247	-0.410265	3.04789e-24
Egfr	-2.24565	0.00876164	-0.410265	3.04789e-24
Egfr	-0.152923	0.278001	-0.410265	3.04789e-24
Ehd3	0.956853	0.0110437	0.348889	0.000375423
Ehd3	0.00266834	0.119126	0.348889	0.000375423
Ehd3	1.9397	0.0305556	0.348889	0.000375423
Ehd3	3.59668	0.00061465	0.348889	0.000375423
Ehd3	1.34827	0.057874	0.348889	0.000375423
Ehd4	2.53034	0.0120677	0.849455	1.14843e-05
Ehhadh	1.76403	0.0550588	-0.0584534	2.57346e-09
Ehhadh	1.05162	0.0700132	-0.0584534	2.57346e-09
Eif2a	-0.310265	0.329642	-0.155683	0.0138383
Eif2ak2	1.84209	0.00583397	0.86249	6.63056e-06
Eif2ak2	0.772296	0.00245706	0.86249	6.63056e-06
Eif2s1	-0.643873	0.0608471	-0.0856188	0.000476962
Eif3a	0.459659	0.00984078	-0.0875984	0.00155101
Eif3a	0.595602	0.170647	-0.0875984	0.00155101
Eif3a	-0.175106	0.294627	-0.0875984	0.00155101
Eif3a	0.930765	0.00578212	-0.0875984	0.00155101
Eif3a	-0.0836612	0.294056	-0.0875984	0.00155101
Eif3a	0.503942	0.0508132	-0.0875984	0.00155101
Eif3b	0.477701	0.0913736	-0.576762	0.000529224
Eif3b	0.387806	0.210309	-0.576762	0.000529224
Eif3b	0.0236688	0.309694	-0.576762	0.000529224
Eif3d	-0.111502	0.301951	0.206834	0.182288
Eif3d	0.396158	0.040632	0.206834	0.182288
Eif3e	-0.210704	0.329914	0.0867123	0.270594
Eif3e	1.08147	0.122897	0.0867123	0.270594
Eif3g	1.33823	0.0525797	-0.163029	0.0214811
Eif3h	0.20566	0.229034	-0.0106904	0.000160355
Eif3h	0.138991	0.296535	-0.0106904	0.000160355
Eif3i	-0.302706	0.218972	-0.122762	0.00842121
Eif4a1	-1.4038	0.0145715	-0.248707	0.131653
Eif4a1	-0.0218949	0.289324	-0.248707	0.131653
Eif4a1	-2.2545	0.00320439	-0.248707	0.131653
Eif4a1	-0.745404	0.000222244	-0.248707	0.131653
Eif4g1	-2.97343	0.00896774	-0.163069	8.68969e-17
Eif4g1	-1.14246	0.00444995	-0.163069	8.68969e-17
Eif4h	-0.143088	0.162642	0.0290014	0.173936
Eif5a	-0.847761	0.0151214	0.0511275	0.0604076
Eif5a	0.601638	0.214844	0.0511275	0.0604076
Eif5a	0.18519	0.273801	0.0511275	0.0604076
Eif5b	-0.004025	0.333015	-0.438049	2.21217e-05
Eif6	1.29115	0.00344276	0.307105	0.0254607
Elavl1	1.38137	0.0261546	0.322694	1.44967e-08
Elob	-0.711946	0.0631392	0.182674	0.249963
Elovl2	0.182345	0.319146	-0.354759	0.00900029
Emc8	0.668529	0.0237749	-0.0545432	0.179608
Eno1	0.729941	0.00700244	0.336684	9.09934e-22
Eno1	0.626498	0.055177	0.336684	9.09934e-22
Eno1	0.371279	0.264724	0.336684	9.09934e-22
Eno1	-0.0714789	0.288972	0.336684	9.09934e-22
Eno1	-0.477592	0.1961	0.336684	9.09934e-22
Eno1	0.668814	0.0119942	0.336684	9.09934e-22
Eno1	-1.20413	0.220965	0.336684	9.09934e-22
Eno1	1.54563	0.00232348	0.336684	9.09934e-22
Eno1	0.15452	0.149019	0.336684	9.09934e-22
Eno1	0.546824	0.000324793	0.336684	9.09934e-22
Eno3	0.529784	0.0843665	-0.873023	6.12459e-05
Epb41	-0.166739	0.163237	-0.128427	0.000123237
Epb41	-0.190671	0.262181	-0.128427	0.000123237
Epb41	-1.14385	0.0336837	-0.128427	0.000123237
Epb41	-0.771784	0.00956823	-0.128427	0.000123237
Epb41l1	3.9562	0.000403346	0.791552	0.057197
Epb41l2	1.68378	0.128962	0.454883	0.0235726
Epb41l2	0.206414	0.040092	0.454883	0.0235726
Epb41l2	-0.220137	0.0811729	0.454883	0.0235726
Epb41l2	-0.317512	0.23645	0.454883	0.0235726
Epb41l2	1.4612	0.00241913	0.454883	0.0235726
Epb41l2	1.26674	0.00221673	0.454883	0.0235726
Ephx1	0.179588	0.248097	-0.0341454	0.260032
Ephx1	-1.27703	0.0997386	-0.0341454	0.260032
Ephx1	0.37377	0.216521	-0.0341454	0.260032
Ephx1	-0.0211525	0.310677	-0.0341454	0.260032
Ephx1	-1.45851	0.0990756	-0.0341454	0.260032
Ephx2	-2.49063	0.00846275	-0.932934	1.41111e-100
Ephx2	-1.56933	0.00106389	-0.932934	1.41111e-100
Ephx2	-1.33008	0.00186567	-0.932934	1.41111e-100
Ephx2	-1.53985	0.0800132	-0.932934	1.41111e-100
Ephx2	-2.47082	0.008164	-0.932934	1.41111e-100
Epn1	1.66121	0.00853331	0.0714937	0.0645153
Epn1	1.61002	0.00435665	0.0714937	0.0645153
Epn1	-0.306351	0.289589	0.0714937	0.0645153
Epn1	1.1422	0.00720189	0.0714937	0.0645153
Epn1	1.58285	0.0330469	0.0714937	0.0645153
Eprs	-0.552074	0.0521456	-0.410474	1.83987e-07
Eprs	-0.160915	0.22758	-0.410474	1.83987e-07
Eps15	1.27008	0.0338843	0.73031	2.95749e-08
Eps15	0.48801	0.0694284	0.73031	2.95749e-08
Eps15	0.846284	0.00424021	0.73031	2.95749e-08
Eps15	2.55101	0.00781843	0.73031	2.95749e-08
Eps15l1	2.1085	0.00532492	0.562202	0.00321435
Eps15l1	0.700042	0.212521	0.562202	0.00321435
Eps15l1	1.13955	0.00350118	0.562202	0.00321435
Eps15l1	1.9791	0.0151671	0.562202	0.00321435
Eps15l1	1.4815	0.0365377	0.562202	0.00321435
Eps15l1	0.596691	0.179554	0.562202	0.00321435
Eps15l1	1.48127	0.0058978	0.562202	0.00321435
Erbin	1.36677	0.0449644	0.0580985	0.00711447
Erc1	0.378514	0.0819458	0.0245252	0.0788625
Erh	0.318323	0.00421867	0.76507	0.000135437
Esam	0.852622	0.0365389	-0.152478	0.185028
Esd	1.60449	0.00243061	-0.107399	7.00439e-05
Esyt1	1.31032	0.028152	0.286706	1.44594e-13
Esyt1	2.71484	0.0023281	0.286706	1.44594e-13
Etfa	0.243488	0.257871	-0.119326	0.012381
Etnppl	-1.76902	0.0186913	-0.979541	6.65732e-35
Eva1a	0.614115	0.0119245	-0.0274208	0.281825
Ezr	3.39614	0.000857463	0.93716	4.55328e-08
Faah	2.15068	0.00080024	-0.381254	0.125649
Fabp1	-1.85097	0.000878065	-1.07541	1.088e-62
Fabp1	-1.27234	0.000809249	-1.07541	1.088e-62
Fabp1	-2.33419	0.00174392	-1.07541	1.088e-62
Fabp1	-2.2337	0.000585756	-1.07541	1.088e-62
Fabp1	-2.84535	0.236969	-1.07541	1.088e-62
Fabp1	-2.27145	0.0011839	-1.07541	1.088e-62
Fabp1	-1.69875	0.000637139	-1.07541	1.088e-62
Fabp1	-1.44129	0.00437697	-1.07541	1.088e-62
Fabp1	-3.19124	0.00476124	-1.07541	1.088e-62
Fabp1	-1.64988	0.000452121	-1.07541	1.088e-62
Fabp1	-1.10088	0.00248845	-1.07541	1.088e-62
Fabp1	-1.22125	0.00647881	-1.07541	1.088e-62
Fabp1	-2.12868	0.0045856	-1.07541	1.088e-62
Fabp4	2.10327	0.118354	0.209213	0.016649
Fads2	-0.45103	0.140175	-0.55178	5.68343e-07
Fads2	-0.257132	0.152885	-0.55178	5.68343e-07
Fads2	-0.494658	0.314802	-0.55178	5.68343e-07
Fads2	0.185705	0.26544	-0.55178	5.68343e-07
Faf1	-0.888932	0.00597103	-0.427206	3.2173e-05
Faf1	-0.804858	0.00525931	-0.427206	3.2173e-05
Faf1	-0.392026	0.0349702	-0.427206	3.2173e-05
Faf2	0.148543	0.213269	0.00565279	0.0804268
Faf2	0.200181	0.263124	0.00565279	0.0804268
Fah	-0.109633	0.295037	0.0268519	0.111571
Fah	-0.470071	0.0116832	0.0268519	0.111571
Fah	0.125928	0.182425	0.0268519	0.111571
Fam120a	0.44908	0.133648	-0.224896	0.113884
Fam234a	0.200379	0.29072	-0.713997	1.05415e-20
Farp1	1.94649	0.00608241	-0.0933057	0.270594
Farp1	1.21896	0.0193367	-0.0933057	0.270594
Farp1	0.307325	0.115794	-0.0933057	0.270594
Farp1	0.165488	0.0828101	-0.0933057	0.270594
Farp2	-0.142915	0.341227	-0.522901	0.00382894
Farsa	-0.447008	0.0789858	-0.0486163	0.00302437
Farsa	-0.499698	0.030406	-0.0486163	0.00302437
Farsb	-0.765584	0.00365547	-0.10979	0.000114806
Fasn	0.278257	0.139943	0.0137589	0.000477101
Fasn	1.43761	0.00901455	0.0137589	0.000477101
Fasn	0.0940903	0.28017	0.0137589	0.000477101
Fasn	0.107751	0.0724559	0.0137589	0.000477101
Fasn	0.300319	0.0800132	0.0137589	0.000477101
Fasn	1.21849	0.00173364	0.0137589	0.000477101
Fasn	1.30146	0.000685103	0.0137589	0.000477101
Fasn	-0.37732	0.085777	0.0137589	0.000477101
Fasn	0.235113	0.281509	0.0137589	0.000477101
Fasn	1.70125	0.0532072	0.0137589	0.000477101
Fasn	1.47913	0.00183039	0.0137589	0.000477101
Fasn	0.776347	0.08552	0.0137589	0.000477101
Fasn	0.897385	0.181378	0.0137589	0.000477101
Fasn	3.11418	0.00528556	0.0137589	0.000477101
Fasn	0.198764	0.0691816	0.0137589	0.000477101
Fasn	0.00633337	0.342409	0.0137589	0.000477101
Fau	0.0110882	0.236969	-0.0840364	0.0828226
Fbl	0.763257	0.127729	-0.13665	4.45783e-07
Fbl	-0.438934	0.0258467	-0.13665	4.45783e-07
Fbp1	0.17923	0.291773	0.0389345	0.0738401
Fbp1	-1.15904	0.00681289	0.0389345	0.0738401
Fbp1	-0.409228	0.140621	0.0389345	0.0738401
Fcgr2b	2.21311	0.00524168	-0.124597	4.65174e-07
Fcho2	0.210669	0.00293849	-0.0533128	0.159448
Fdps	1.28556	0.00703039	0.568546	1.99856e-09
Fdps	-0.390257	0.0161396	0.568546	1.99856e-09
Fdps	0.290182	0.0116538	0.568546	1.99856e-09
Fdps	-0.168961	0.169907	0.568546	1.99856e-09
Fermt3	-0.402136	0.22294	1.34349	3.20238e-11
Fga	2.76975	0.0151019	0.204961	0.183322
Fga	1.06782	0.00144326	0.204961	0.183322
Fga	0.937446	0.0340404	0.204961	0.183322
Fga	2.10769	0.00840994	0.204961	0.183322
Fga	2.10769	0.00840994	0.204961	0.183322
Fga	1.54552	0.019382	0.204961	0.183322
Fga	2.50354	0.0421463	0.204961	0.183322
Fga	1.46424	0.00922144	0.204961	0.183322
Fgb	-0.203659	0.307813	0.262893	8.49349e-07
Fgb	0.453074	0.00714019	0.262893	8.49349e-07
Fh1	0.657294	0.169051	0.183007	2.61513e-06
Fkbp3	0.578914	0.0885368	0.0608692	0.0138778
Fkbp3	-0.252253	0.0324562	0.0608692	0.0138778
Fkbp3	0.0244794	0.348556	0.0608692	0.0138778
Fkbp4	-0.251476	0.0970995	-0.340854	8.60168e-20
Fkbp8	-1.94856	0.00886538	-0.232786	0.0267281
Flnb	0.952589	0.0844691	0.201904	1.84966e-08
Flnb	-0.543468	0.305022	0.201904	1.84966e-08
Flnb	0.762976	0.109681	0.201904	1.84966e-08
Fmo1	-0.122821	0.246426	0.0921887	0.294537
Fmo1	-0.471531	0.158202	0.0921887	0.294537
Fmo2	0.663389	0.179274	1.01464	0.0256602
Fmo3	1.61538	0.0146377	1.93725	0.000490205
Fmo3	5.02045	0.00934869	1.93725	0.000490205
Fmo5	1.29229	0.0145715	0.217906	3.57196e-06
Fmo5	-0.0242349	0.337663	0.217906	3.57196e-06
Fmo5	0.659421	0.0214136	0.217906	3.57196e-06
Fmo5	0.930535	0.0121631	0.217906	3.57196e-06
Fmo5	0.469757	0.0507638	0.217906	3.57196e-06
Fmo5	0.290641	0.0991429	0.217906	3.57196e-06
Fmo5	-0.323114	0.068762	0.217906	3.57196e-06
Fmo5	-0.158493	0.188225	0.217906	3.57196e-06
Fmo5	0.732343	0.122187	0.217906	3.57196e-06
Fn1	-1.25564	0.0377177	1.1114	2.10425e-92
Fth1	2.97933	0.00653331	1.71019	4.51331e-30
Fth1	0.571638	0.0339789	1.71019	4.51331e-30
Fus	-0.0592651	0.361137	0.954866	8.05169e-08
G3bp1	0.871176	0.00191878	0.168124	0.185247
G3bp2	0.614438	0.00520197	-0.279838	0.000307155
G3bp2	1.23937	0.00080024	-0.279838	0.000307155
Ganab	-0.111777	0.273554	0.144004	0.108859
Gapdh	-0.00111378	0.357765	0.0447149	0.0858162
Gapdh	-1.00589	0.275127	0.0447149	0.0858162
Gapdh	0.361472	0.220364	0.0447149	0.0858162
Gapdh	-0.0946248	0.115263	0.0447149	0.0858162
Gapdh	-0.577694	0.00253439	0.0447149	0.0858162
Gapdh	1.27306	0.136112	0.0447149	0.0858162
Gapdh	0.782365	0.0911317	0.0447149	0.0858162
Gapdh	1.92367	0.0122679	0.0447149	0.0858162
Gars	1.29607	0.0737905	0.0269405	0.0104771
Gars	-0.21589	0.068304	0.0269405	0.0104771
Gars	-0.557835	0.0254665	0.0269405	0.0104771
Gbe1	0.712671	0.0105863	0.448956	1.93271e-10
Gbe1	5.3609	0.000168786	0.448956	1.93271e-10
Gbe1	0.691579	0.0306436	0.448956	1.93271e-10
Gbe1	0.350003	0.132773	0.448956	1.93271e-10
Gbp2	1.88796	0.00552258	1.02643	0.00323695
Gbp2	3.66491	0.0169453	1.02643	0.00323695
Gbp2	4.82614	0.00912674	1.02643	0.00323695
Gch1	-0.242176	0.355343	-0.381127	3.08542e-06
Gch1	0.13557	0.271018	-0.381127	3.08542e-06
Gck	-0.544093	0.0236856	0.481225	0.000346483
Gck	-0.594001	0.0597384	0.481225	0.000346483
Gck	-1.7399	0.00840994	0.481225	0.000346483
Gckr	-1.17265	0.00279759	0.6584	3.96746e-22
Gclc	-0.0667892	0.172912	0.0300912	1.67163e-07
Gclc	0.132224	0.340932	0.0300912	1.67163e-07
Gclm	-0.358931	0.074412	-0.266771	0.0187607
Gclm	-0.956187	0.0727783	-0.266771	0.0187607
Ggcx	0.471505	0.190307	0.831485	1.27493e-29
Gjb1	0.291988	0.0462367	-0.0388205	0.234067
Gjb1	-0.571706	0.123478	-0.0388205	0.234067
Gjb1	-0.178018	0.227826	-0.0388205	0.234067
Gjb1	0.0274857	0.260222	-0.0388205	0.234067
Gjb1	-0.563004	0.0252562	-0.0388205	0.234067
Glo1	-2.98178	0.00957204	-0.487441	7.89009e-15
Glo1	-0.119496	0.340956	-0.487441	7.89009e-15
Glod4	1.84963	0.0166851	-0.059221	0.0966061
Glrx	0.522912	0.169718	0.449447	3.84322e-05
Glrx3	0.767578	0.0590556	0.0371226	0.287335
Gls2	0.0449603	0.136055	-0.149081	1.42368e-14
Glul	0.0772694	0.253759	-0.233826	1.00542e-07
Glul	0.873733	0.0353333	-0.233826	1.00542e-07
Glul	0.134937	0.336048	-0.233826	1.00542e-07
Glul	1.73814	0.011374	-0.233826	1.00542e-07
Glul	2.12485	0.0025517	-0.233826	1.00542e-07
Glul	0.839771	0.00645401	-0.233826	1.00542e-07
Glyat	-1.13154	0.0492394	-0.210722	7.06336e-07
Gmppa	-1.85888	0.00774251	-0.0374778	0.00315363
Gmps	-0.0308084	0.335511	-0.046111	0.0279683
Gna11	1.31658	0.0106268	0.211316	0.228375
Gnai2	1.25885	0.000741573	0.786666	1.42655e-10
Gnb2	0.047893	0.213298	0.778086	0.00419673
Gne	-0.483987	0.125185	-0.400352	1.13946e-21
Gne	-0.43437	0.146647	-0.400352	1.13946e-21
Gnmt	-0.511957	0.0179379	-0.15374	0.000350863
Gnmt	-0.237572	0.252827	-0.15374	0.000350863
Gnmt	-0.672657	0.0990756	-0.15374	0.000350863
Gnmt	-1.16314	0.104281	-0.15374	0.000350863
Gnmt	1.14297	0.00574479	-0.15374	0.000350863
Gorasp2	-0.445618	0.0393325	0.10315	0.24589
Gorasp2	-0.703374	0.080217	0.10315	0.24589
Got1	0.958978	0.0163283	0.810956	1.22453e-28
Got2	-0.655405	0.0159903	-0.138246	7.24696e-06
Gphn	-0.440921	0.170468	-0.662134	3.65279e-17
Gphn	-0.32736	0.242064	-0.662134	3.65279e-17
Gphn	-1.44391	0.00926652	-0.662134	3.65279e-17
Gpi1	4.99652	0.000402253	0.560547	1.46078e-20
Gpi1	1.65587	0.00532484	0.560547	1.46078e-20
Gpi1	1.84359	0.0152838	0.560547	1.46078e-20
Gpi1	2.95126	0.000996681	0.560547	1.46078e-20
Gpi1	2.04073	0.0639499	0.560547	1.46078e-20
Gpi1	-0.0797484	0.329269	0.560547	1.46078e-20
Gpi1	2.23193	0.0207956	0.560547	1.46078e-20
Gpt	-2.40835	0.000492631	0.0130156	7.73198e-05
Gpt	0.765318	0.194593	0.0130156	7.73198e-05
Gpt	-0.814538	0.000779168	0.0130156	7.73198e-05
Gpt2	-0.637347	0.141994	-0.457918	2.95482e-17
Gss	1.01624	0.294243	0.759835	9.73298e-33
Gss	-0.0207078	0.316926	0.759835	9.73298e-33
Gsta2	0.106021	0.0337563	3.52639	0.0342661
Gsta2	1.40211	0.0305595	3.52639	0.0342661
Gsta3	-0.0510811	0.280277	-0.00481668	0.0255178
Gsta3	-0.223853	0.0198768	-0.00481668	0.0255178
Gsta3	3.39795	0.00852384	-0.00481668	0.0255178
Gsta3	0.00607214	0.337714	-0.00481668	0.0255178
Gsta3	0.155443	0.0904142	-0.00481668	0.0255178
Gsta3	-0.236097	0.158337	-0.00481668	0.0255178
Gsta3	1.02809	0.0222745	-0.00481668	0.0255178
Gsta3	-0.0327571	0.330592	-0.00481668	0.0255178
Gsta3	-0.629974	0.00379934	-0.00481668	0.0255178
Gsta4	-0.453966	0.0956585	0.269354	3.36678e-08
Gstm1	1.42991	0.114215	0.762861	3.45536e-39
Gstm1	1.29859	0.000739838	0.762861	3.45536e-39
Gstm1	0.707862	0.228875	0.762861	3.45536e-39
Gstm1	1.25237	0.00540942	0.762861	3.45536e-39
Gstm1	1.15017	0.0207956	0.762861	3.45536e-39
Gstm1	1.4294	0.0140785	0.762861	3.45536e-39
Gstm1	0.163849	0.356575	0.762861	3.45536e-39
Gstm1	2.544	0.000752309	0.762861	3.45536e-39
Gstm2	2.25542	0.0158977	0.874717	1.40544e-27
Gstm2	2.83486	0.0103249	0.874717	1.40544e-27
Gstm2	1.65159	0.0181857	0.874717	1.40544e-27
Gstp1	-1.34902	0.0525167	-1.22029	2.82103e-36
Gstp1	-1.4752	0.00210858	-1.22029	2.82103e-36
Gstp1	-1.86855	0.00190901	-1.22029	2.82103e-36
Gstp1	-1.40164	0.00369474	-1.22029	2.82103e-36
Gstp1	-0.633608	0.197323	-1.22029	2.82103e-36
Gstp1	-1.72914	0.0958792	-1.22029	2.82103e-36
Gstt1	0.297421	0.162708	0.445622	1.00189e-11
Gstz1	-0.302024	0.157715	-0.230959	1.04831e-09
Gstz1	-0.362967	0.10718	-0.230959	1.04831e-09
Gulo	-0.377144	0.276483	-0.322037	1.06894e-13
Gulo	0.321831	0.16046	-0.322037	1.06894e-13
Gulo	-0.774564	0.0262028	-0.322037	1.06894e-13
Gulo	-1.89685	0.0298594	-0.322037	1.06894e-13
Gvin1;Gvin2	-0.244757	0.139943	0.524821	4.49484e-13
Gvin1;Gvin2	0.795067	0.0666045	0.524821	4.49484e-13
Gvin1;Gvin2	-0.372402	0.351394	0.524821	4.49484e-13
Gvin1;Gvin2	2.87425	0.028904	0.524821	4.49484e-13
Gvin1;Gvin2	1.89362	0.00381014	0.524821	4.49484e-13
Gvin1;Gvin2	2.98619	0.0163283	0.524821	4.49484e-13
Gyg	0.611587	0.144514	-0.460546	0.0228279
Gyg	0.96984	0.286434	-0.460546	0.0228279
Gyg	2.96925	0.00604482	-0.460546	0.0228279
Gys2	-1.59013	0.0558704	0.24356	0.0195691
Gys2	-0.140465	0.246988	0.24356	0.0195691
Gys2	-1.42017	0.00949846	0.24356	0.0195691
H1f0	0.43941	0.110403	0.56588	2.87758e-05
H1f0	0.276387	0.308551	0.56588	2.87758e-05
H1f0	-0.0126145	0.277446	0.56588	2.87758e-05
H1f0	-0.97144	0.0781035	0.56588	2.87758e-05
H1f0	-0.136463	0.173702	0.56588	2.87758e-05
H1f0	-1.02811	0.000440056	0.56588	2.87758e-05
H1f0	-0.283841	0.0492394	0.56588	2.87758e-05
H1f1	3.23387	0.000492646	-0.410494	0.00101425
H1f1	1.68584	0.00114581	-0.410494	0.00101425
H1f1	-1.13194	0.145236	-0.410494	0.00101425
H1f1	2.60118	0.00361621	-0.410494	0.00101425
H1f2	1.20786	0.110897	0.850169	2.7533e-08
H1f2	0.551701	0.0197264	0.850169	2.7533e-08
H1f2	2.20353	0.00194818	0.850169	2.7533e-08
H1f3	1.03159	0.0128793	0.889944	0.0052279
H1f3	-0.00018165	0.309026	0.889944	0.0052279
H1f3	0.809389	0.00162301	0.889944	0.0052279
H1f3	-0.0346051	0.346705	0.889944	0.0052279
H1f3	-0.0181732	0.307907	0.889944	0.0052279
H1f3	0.0836562	0.179619	0.889944	0.0052279
H1f3	0.290585	0.105602	0.889944	0.0052279
H1f3	0.224144	0.11403	0.889944	0.0052279
H1f3	0.148288	0.179806	0.889944	0.0052279
H1f3	0.10352	0.178263	0.889944	0.0052279
H1f4	-0.233924	0.0626323	0.63089	3.49484e-05
H1f4	-0.0737793	0.245346	0.63089	3.49484e-05
H1f4	-0.0595236	0.250268	0.63089	3.49484e-05
H1f5	0.604603	0.172757	0.641475	0.000737236
H1f5	0.114067	0.327217	0.641475	0.000737236
H1f5	-0.376632	0.261659	0.641475	0.000737236
H1f5	0.367897	0.275487	0.641475	0.000737236
H1f5	0.0600336	0.33801	0.641475	0.000737236
H2-D1	2.20514	0.000585756	1.32496	1.33276e-10
H2-D1	2.20514	0.000585756	1.32496	1.33276e-10
H2-D1	3.17351	0.010571	1.32496	1.33276e-10
H2-D1	3.17351	0.010571	1.32496	1.33276e-10
H2-K1	1.27545	0.0011484	0.742098	3.86631e-05
H2-K1	1.33204	0.0122859	0.742098	3.86631e-05
H2-K1	-0.307476	0.178388	0.742098	3.86631e-05
H2ac21	0.455032	0.0442647	1.10616	0.000151612
H2ax	1.19335	0.191852	0.101318	0.124127
H2ax	-0.364779	0.118941	0.101318	0.124127
H2ax	0.347687	0.260222	0.101318	0.124127
H2az1;H2az2	-0.360083	0.0232737	0.312015	0.0619242
H2az1;H2az2	-0.959934	0.0129679	0.312015	0.0619242
H2az1;H2az2	-0.959934	0.0129679	0.312015	0.0619242
H2az1;H2az2	-0.959934	0.0129679	0.312015	0.0619242
H2az1;H2az2	-0.959934	0.0129679	0.312015	0.0619242
H2az1;H2az2	-0.360083	0.0232737	0.312015	0.0619242
H2az1;H2az2	-1.02624	0.135169	0.312015	0.0619242
H2az1;H2az2	-1.02624	0.135169	0.312015	0.0619242
H4c8;H4c14;H4c3;H4c4;H4c6;H4c9;H4c11;H4c12;H4c18;H4f16;H4c1;H4c2;H4c17	1.45965	0.0411635	0.689148	2.11181e-17
H4c8;H4c14;H4c3;H4c4;H4c6;H4c9;H4c11;H4c12;H4c18;H4f16;H4c1;H4c2;H4c17	1.23793	0.00210858	0.689148	2.11181e-17
Haao	0.370554	0.293816	-0.323858	0.000148696
Haao	0.0179899	0.24949	-0.323858	0.000148696
Hacd3	2.02877	0.000705509	-0.0151808	0.225592
Hacl1	-0.953943	0.0104469	0.0604695	0.0604076
Hacl1	-0.853276	0.00957972	0.0604695	0.0604076
Hagh	-0.4254	0.0115045	-0.589036	1.62215e-11
Hagh	-0.51869	0.00153145	-0.589036	1.62215e-11
Hal	-1.29796	0.0271167	0.0964348	0.00373797
Hal	-1.70245	0.0558986	0.0964348	0.00373797
Hal	-0.988339	0.00356875	0.0964348	0.00373797
Hal	-3.22093	0.00390421	0.0964348	0.00373797
Hal	-0.917827	0.00949846	0.0964348	0.00373797
Hal	-1.07846	0.000875872	0.0964348	0.00373797
Hal	-2.45122	0.00138633	0.0964348	0.00373797
Hao1	-0.955033	0.129628	-0.103956	0.18723
Hao1	-1.30162	0.0499067	-0.103956	0.18723
Hax1	-1.5396	0.00576688	0.14811	0.246773
Hba-a1	-0.986022	0.0197361	-0.641099	0.000109099
Hba-a1	-0.825827	0.0499067	-0.641099	0.000109099
Hba-a1	-1.83579	0.0760895	-0.641099	0.000109099
Hba-a1	-0.853418	0.0305004	-0.641099	0.000109099
Hba-a1	-1.09411	0.0162372	-0.641099	0.000109099
Hba-a1	-1.11266	0.0165555	-0.641099	0.000109099
Hbb-b1	-1.02397	0.0106928	-0.719664	5.38037e-10
Hbb-b1	-0.976782	0.0153546	-0.719664	5.38037e-10
Hbb-b1	-0.236204	0.283283	-0.719664	5.38037e-10
Hdgf	1.0569	0.01503	0.468708	0.000187287
Hdgf	-0.0931839	0.248136	0.468708	0.000187287
Hdgf	-0.00181168	0.307459	0.468708	0.000187287
Hdgf	0.412599	0.18345	0.468708	0.000187287
Hdgf	-0.734103	0.0258814	0.468708	0.000187287
Hdgf	0.189325	0.279881	0.468708	0.000187287
Hdgfl2	0.351977	0.164143	-0.428101	0.0596512
Hdlbp	-0.226038	0.331466	0.234226	0.0108105
Hdlbp	0.99139	0.0338843	0.234226	0.0108105
Hdlbp	0.432747	0.0388535	0.234226	0.0108105
Hdlbp	-0.0454259	0.268535	0.234226	0.0108105
Hdlbp	-2.40274	0.0140785	0.234226	0.0108105
Herpud1	-2.39544	0.00366836	-1.3068	9.0706e-11
Herpud1	-3.06535	0.000492631	-1.3068	9.0706e-11
Hgd	-0.415016	0.00272614	-0.350167	5.95068e-15
Hgd	0.785087	0.100177	-0.350167	5.95068e-15
Hgs	0.223632	0.164239	0.15386	0.164324
Hgs	0.308727	0.26171	0.15386	0.164324
Hint1	1.14242	0.119515	0.199657	0.0747575
Hint1	1.53308	0.0140785	0.199657	0.0747575
Hint1	-0.688175	0.317721	0.199657	0.0747575
Hint1	-0.0524551	0.201671	0.199657	0.0747575
Hip1r	0.450411	0.159559	-0.405184	0.036915
Hk2	-0.736937	0.217099	-1.00782	0.00488122
Hmgb1	0.823676	0.0648124	0.470144	2.63236e-13
Hmgb1	0.962698	0.0646484	0.470144	2.63236e-13
Hmgb1	0.435942	0.000705941	0.470144	2.63236e-13
Hmgb2	1.31336	0.0179279	1.29164	1.60586e-05
Hmgcs1	-0.0618543	0.336048	1.08131	2.24907e-25
Hmgcs1	0.406631	0.28628	1.08131	2.24907e-25
Hmgcs2	0.682131	0.127729	-0.0904577	0.00211353
Hmgcs2	-0.492214	0.35506	-0.0904577	0.00211353
Hmgcs2	-0.434362	0.0579223	-0.0904577	0.00211353
Hmgcs2	-0.389967	0.17658	-0.0904577	0.00211353
Hmgn1	1.49111	0.0485267	0.511599	0.00119922
Hmgn2	0.612916	0.0428538	-1.85197	0.0169366
Hmgn2	0.556111	0.0264346	-1.85197	0.0169366
Hmgn2	0.680432	0.247956	-1.85197	0.0169366
Hmgn5	0.656544	0.114178	0.166349	0.169955
Hmgn5	-0.406207	0.164159	0.166349	0.169955
Hmgn5	-0.118193	0.277928	0.166349	0.169955
Hmgn5	-0.0704759	0.137755	0.166349	0.169955
Hmgn5	0.653281	0.298672	0.166349	0.169955
Hmgn5	-0.215134	0.275232	0.166349	0.169955
Hmgn5	-0.166947	0.116819	0.166349	0.169955
Hmgn5	0.451499	0.151238	0.166349	0.169955
Hmgn5	0.0647094	0.250623	0.166349	0.169955
Hnrnpa0	-0.160791	0.340956	0.422702	3.61812e-07
Hnrnpa0	-0.30893	0.117795	0.422702	3.61812e-07
Hnrnpa1	-0.540729	0.226749	0.437386	5.54427e-09
Hnrnpa1	1.41274	9.21079e-05	0.437386	5.54427e-09
Hnrnpa2b1	0.460735	0.136515	0.205202	0.237896
Hnrnpa2b1	-0.15333	0.329914	0.205202	0.237896
Hnrnpa3	0.901439	0.00404961	0.0340346	5.61834e-07
Hnrnpa3	0.438463	0.196472	0.0340346	5.61834e-07
Hnrnpa3	0.388262	0.104714	0.0340346	5.61834e-07
Hnrnpa3	0.930496	0.0011839	0.0340346	5.61834e-07
Hnrnpa3	0.45267	0.0951649	0.0340346	5.61834e-07
Hnrnpab	0.143226	0.145889	0.134515	0.000615354
Hnrnpab	-0.381277	0.0786927	0.134515	0.000615354
Hnrnpab	-0.310633	0.0809698	0.134515	0.000615354
Hnrnpab	-0.148598	0.105864	0.134515	0.000615354
Hnrnpab	-0.218783	0.0880242	0.134515	0.000615354
Hnrnpc	0.253135	0.0760615	0.0698982	0.00207628
Hnrnpc	-0.84259	0.0904536	0.0698982	0.00207628
Hnrnpc	-0.12307	0.34552	0.0698982	0.00207628
Hnrnpc	0.474957	0.0445522	0.0698982	0.00207628
Hnrnpd	0.33123	0.0607999	0.433898	1.19455e-11
Hnrnpf	1.94611	0.00124332	0.272772	0.00123016
Hnrnpf	1.04313	0.0389515	0.272772	0.00123016
Hnrnpf	0.225005	0.215495	0.272772	0.00123016
Hnrnpk	1.92905	0.00486788	0.12543	5.4642e-06
Hnrnpk	0.526897	0.0405225	0.12543	5.4642e-06
Hnrnpk	0.794813	0.0199061	0.12543	5.4642e-06
Hnrnpk	0.460425	0.0968477	0.12543	5.4642e-06
Hnrnpk	2.52789	0.00522947	0.12543	5.4642e-06
Hnrnpl	0.680149	0.0240051	0.465633	0.000133544
Hnrnpl	0.13753	0.138807	0.465633	0.000133544
Hnrnpl	0.823671	0.0115045	0.465633	0.000133544
Hnrnpl	3.35479	0.00974605	0.465633	0.000133544
Hnrnpm	1.06101	0.208612	0.213537	3.93109e-16
Hnrnpm	-0.239037	0.28628	0.213537	3.93109e-16
Hnrnpm	0.208196	0.241572	0.213537	3.93109e-16
Hnrnpu	0.273133	0.00860196	0.233461	6.13212e-12
Hnrnpu	0.270902	0.0611829	0.233461	6.13212e-12
Hnrnpu	0.203253	0.0450789	0.233461	6.13212e-12
Hnrnpu	-0.333671	0.131708	0.233461	6.13212e-12
Hnrnpu	0.0675633	0.143096	0.233461	6.13212e-12
Hnrnpu	-0.299574	0.155167	0.233461	6.13212e-12
Hnrnpul1	4.26109	0.00309996	0.418188	0.0286774
Hnrnpul2	0.637253	0.171846	0.578744	3.55073e-14
Hpd	-0.814945	0.000452121	-0.172749	6.73516e-17
Hpd	-3.45128	0.000752309	-0.172749	6.73516e-17
Hpd	-0.520187	0.214174	-0.172749	6.73516e-17
Hpd	-0.690657	0.00244612	-0.172749	6.73516e-17
Hpd	-0.700408	0.0148496	-0.172749	6.73516e-17
Hpd	-0.799905	0.00443416	-0.172749	6.73516e-17
Hpd	0.678674	0.0399382	-0.172749	6.73516e-17
Hpd	-0.79539	0.0209199	-0.172749	6.73516e-17
Hpd	0.205075	0.214658	-0.172749	6.73516e-17
Hpd	-1.45307	0.000496743	-0.172749	6.73516e-17
Hpd	-2.63629	0.00253439	-0.172749	6.73516e-17
Hpd	-1.4901	0.000177691	-0.172749	6.73516e-17
Hpd	-0.0301677	0.321929	-0.172749	6.73516e-17
Hprt	3.83912	9.21079e-05	0.132153	0.00251868
Hsd17b11	-0.112377	0.0145715	-0.568736	2.47272e-09
Hsd17b13	2.46259	0.0113314	0.636889	2.78664e-15
Hsd17b13	0.317368	0.234883	0.636889	2.78664e-15
Hsd17b2	-1.76943	0.0125006	-0.339822	1.96304e-15
Hsd17b2	-1.05704	0.0355753	-0.339822	1.96304e-15
Hsd17b2	-3.09697	0.00101106	-0.339822	1.96304e-15
Hsd17b4	0.260867	0.0691816	-0.316868	2.03729e-19
Hsd17b4	1.97529	0.0175202	-0.316868	2.03729e-19
Hsd17b4	2.47687	0.00243061	-0.316868	2.03729e-19
Hsd17b4	1.4597	0.0259432	-0.316868	2.03729e-19
Hsd17b6	0.995174	0.139832	0.0823784	0.279516
Hsd3b3	-2.51213	0.0021379	-0.870293	3.19797e-07
Hsd3b3	-0.155002	0.200194	-0.870293	3.19797e-07
Hsd3b5	-2.82539	0.0106357	-2.35161	4.18803e-08
Hsp90aa1	0.935931	0.0242033	-0.455828	3.92041e-13
Hsp90aa1	-0.427641	0.0269281	-0.455828	3.92041e-13
Hsp90aa1	0.0490169	0.159878	-0.455828	3.92041e-13
Hsp90aa1	1.79728	0.0624277	-0.455828	3.92041e-13
Hsp90aa1	-0.235147	0.137128	-0.455828	3.92041e-13
Hsp90aa1	-0.625519	0.147861	-0.455828	3.92041e-13
Hsp90aa1	1.73821	0.172059	-0.455828	3.92041e-13
Hsp90ab1	-0.282737	0.272933	-0.29553	3.09049e-16
Hsp90ab1	1.4976	0.00395912	-0.29553	3.09049e-16
Hsp90ab1	-1.5354	0.00210236	-0.29553	3.09049e-16
Hsp90ab1	1.14253	0.0508448	-0.29553	3.09049e-16
Hsp90ab1	0.949239	0.0279566	-0.29553	3.09049e-16
Hsp90ab1	3.04319	0.00422189	-0.29553	3.09049e-16
Hsp90b1	0.695203	0.203056	0.109442	0.0069916
Hspa1b;Hspa1a	-3.43414	0.00582926	-1.4364	1.98053e-48
Hspa1b;Hspa1a	0.121806	0.150696	-1.4364	1.98053e-48
Hspa1b;Hspa1a	-3.43414	0.00582926	-1.4364	1.98053e-48
Hspa1b;Hspa1a	0.121806	0.150696	-1.4364	1.98053e-48
Hspa1b;Hspa1a	-1.52746	0.0231219	-1.4364	1.98053e-48
Hspa1b;Hspa1a	-2.28418	0.00156818	-1.4364	1.98053e-48
Hspa1b;Hspa1a	-4.04057	0.00249756	-1.4364	1.98053e-48
Hspa1b;Hspa1a	-4.04057	0.00249756	-1.4364	1.98053e-48
Hspa1b;Hspa1a	-2.28418	0.00156818	-1.4364	1.98053e-48
Hspa1b;Hspa1a	-2.10855	0.0015686	-1.4364	1.98053e-48
Hspa1b;Hspa1a	-1.52746	0.0231219	-1.4364	1.98053e-48
Hspa1b;Hspa1a	-2.10855	0.0015686	-1.4364	1.98053e-48
Hspa2	0.260704	0.159475	-0.0384741	9.22427e-05
Hspa4	-0.0628699	0.311821	0.187157	0.0462635
Hspa4	-0.420932	0.140987	0.187157	0.0462635
Hspa4	3.24264	0.0280452	0.187157	0.0462635
Hspa4	-0.762907	0.0818393	0.187157	0.0462635
Hspa4	0.0918473	0.185581	0.187157	0.0462635
Hspa5	0.256282	0.275232	-1.53273	2.15907e-11
Hspa5	2.13249	0.00886538	-1.53273	2.15907e-11
Hspa5	0.424953	0.212566	-1.53273	2.15907e-11
Hspa8	-0.201385	0.0812384	-0.225017	2.60755e-10
Hspa8	-0.269545	0.0018686	-0.225017	2.60755e-10
Hspa8	-0.310916	0.124204	-0.225017	2.60755e-10
Hspa8	-1.95168	0.000585756	-0.225017	2.60755e-10
Hspa8	-0.465344	0.00102706	-0.225017	2.60755e-10
Hspa8	0.12261	0.217012	-0.225017	2.60755e-10
Hspa8	-0.306803	0.00164212	-0.225017	2.60755e-10
Hspa8	0.579676	0.05116	-0.225017	2.60755e-10
Hspa8	0.0253601	0.101454	-0.225017	2.60755e-10
Hspa8	-0.57754	0.0662171	-0.225017	2.60755e-10
Hspa8	0.406525	0.0242566	-0.225017	2.60755e-10
Hspa8	0.102119	0.101454	-0.225017	2.60755e-10
Hspa8	0.830277	0.133444	-0.225017	2.60755e-10
Hspa8	-0.0198017	0.322519	-0.225017	2.60755e-10
Hspa8	-1.82727	0.00767873	-0.225017	2.60755e-10
Hspa8	-0.377948	0.00116066	-0.225017	2.60755e-10
Hspa8	0.237772	0.0864534	-0.225017	2.60755e-10
Hspa8	-0.216513	0.0560438	-0.225017	2.60755e-10
Hspa8	0.546725	0.00296094	-0.225017	2.60755e-10
Hspa8	-0.362523	0.0178949	-0.225017	2.60755e-10
Hspa8	-0.364028	0.00556437	-0.225017	2.60755e-10
Hspa8	-0.707235	0.00101545	-0.225017	2.60755e-10
Hspa8	0.719746	0.00366836	-0.225017	2.60755e-10
Hspa8	-0.540205	0.00632359	-0.225017	2.60755e-10
Hspa9	-0.114525	0.31786	-0.228456	2.64158e-17
Hspb1	-1.87139	0.0420416	-1.51901	3.08542e-06
Hspb1	-1.19489	0.0721221	-1.51901	3.08542e-06
Hspb8	-1.11637	0.0283563	-0.208318	0.027853
Hspd1	-0.0541286	0.319722	-0.286626	3.35635e-15
Hspe1	1.43964	0.0029493	-0.130491	0.000103025
Hspg2	2.18645	0.0404583	0.771017	9.88112e-58
Huwe1	0.540572	0.256865	0.189245	0.161058
Huwe1	-0.165627	0.181079	0.189245	0.161058
Huwe1	0.526174	0.0832914	0.189245	0.161058
Huwe1	0.506986	0.130887	0.189245	0.161058
Icam1	1.30223	0.000875637	0.360575	1.14535e-05
Icam1	1.75464	0.000492631	0.360575	1.14535e-05
Ide	-0.353337	0.140789	-0.30648	2.10651e-05
Ide	-1.15216	0.00141099	-0.30648	2.10651e-05
Ide	0.190268	0.080445	-0.30648	2.10651e-05
Idh1	1.37493	0.00349393	-0.190322	5.62961e-06
Idh1	0.493473	0.030393	-0.190322	5.62961e-06
Idh1	1.81142	0.00149943	-0.190322	5.62961e-06
Idh1	1.69812	0.147548	-0.190322	5.62961e-06
Idh1	-0.202415	0.0145943	-0.190322	5.62961e-06
Idh1	0.0844766	0.349044	-0.190322	5.62961e-06
Idh1	0.889236	0.00746861	-0.190322	5.62961e-06
Idh1	-0.214145	0.0151884	-0.190322	5.62961e-06
Idh1	2.39216	0.012962	-0.190322	5.62961e-06
Idh1	0.447782	0.156697	-0.190322	5.62961e-06
Idh1	-0.236243	0.121147	-0.190322	5.62961e-06
Idh1	1.43679	0.00595262	-0.190322	5.62961e-06
Ifi35	1.91402	0.000738644	0.321718	0.000464164
Ifi35	0.274497	0.159483	0.321718	0.000464164
Ifit1	-0.451814	0.0377629	1.75931	0.00116795
Ifit1	3.8865	0.00066133	1.75931	0.00116795
Ifit1	3.89168	0.00352943	1.75931	0.00116795
Ifitm3	0.621411	0.00602401	0.776396	0.000668106
Iigp1	2.57053	0.000496743	0.584603	5.01446e-22
Iigp1	1.44698	0.0550718	0.584603	5.01446e-22
Iigp1	3.76541	0.0018537	0.584603	5.01446e-22
Iigp1	3.07128	0.000979269	0.584603	5.01446e-22
Iigp1	1.33287	0.00206705	0.584603	5.01446e-22
Iigp1	3.27365	0.00162301	0.584603	5.01446e-22
Iigp1	2.03884	0.00228751	0.584603	5.01446e-22
Ikbkb	-0.355767	0.00083519	-2.08331	0.00404421
Ilk	2.0243	0.00221673	-0.369653	9.48677e-07
Ilk	0.18888	0.0343055	-0.369653	9.48677e-07
Ilk	1.01133	0.0358933	-0.369653	9.48677e-07
Ilvbl	2.65108	0.00472843	0.796226	1.09831e-05
Impdh2	2.89436	0.0281269	0.269314	0.0137432
Impdh2	-0.190458	0.207054	0.269314	0.0137432
Impdh2	0.0492951	0.341475	0.269314	0.0137432
Impdh2	-0.246214	0.159717	0.269314	0.0137432
Impdh2	-0.786294	0.0119062	0.269314	0.0137432
Inmt	-1.38021	0.000701973	-1.09007	1.30624e-47
Insr	2.03255	0.00862042	0.847188	0.0252354
Insr	-0.671922	0.0337384	0.847188	0.0252354
Iqgap1	2.63563	0.0113053	1.09418	1.3272e-26
Iqgap1	0.337796	0.292349	1.09418	1.3272e-26
Iqgap1	1.38489	0.0126344	1.09418	1.3272e-26
Iqgap2	0.120233	0.300379	0.0240166	0.295623
Iqgap2	0.230142	0.220455	0.0240166	0.295623
Iqgap2	0.0945225	0.34401	0.0240166	0.295623
Iqgap2	0.0875311	0.29072	0.0240166	0.295623
Iqgap2	-0.253463	0.185581	0.0240166	0.295623
Iqgap2	0.411498	0.290189	0.0240166	0.295623
Iqgap2	-0.166544	0.22063	0.0240166	0.295623
Iqgap2	0.0376257	0.277994	0.0240166	0.295623
Iqgap2	0.599729	0.215955	0.0240166	0.295623
Iqgap2	-0.295357	0.152219	0.0240166	0.295623
Iqgap2	-0.213725	0.194889	0.0240166	0.295623
Iqgap2	0.838163	0.205004	0.0240166	0.295623
Iqgap2	-0.98661	0.073479	0.0240166	0.295623
Iqgap2	0.119415	0.299166	0.0240166	0.295623
Irgm1	2.11568	0.00195789	0.408297	2.61596e-06
Irgm1	3.19859	0.000664598	0.408297	2.61596e-06
Isg15	2.4297	0.00273867	1.28687	0.000891886
Isg15	3.91988	0.00476124	1.28687	0.000891886
Isg15	2.07802	0.0371213	1.28687	0.000891886
Itch	0.942279	0.0604805	-0.105867	0.264837
Itch	1.19037	0.0997386	-0.105867	0.264837
Itch	1.01266	0.000844263	-0.105867	0.264837
Itch	-1.07333	0.0198753	-0.105867	0.264837
Itgb1	1.28677	0.000924113	0.563098	1.57811e-06
Itgb1	0.985353	0.00476919	0.563098	1.57811e-06
Itgb1	0.802994	0.00083519	0.563098	1.57811e-06
Itgb2	0.506368	0.0248038	2.0569	1.01277e-06
Itgb2	1.94935	0.0286937	2.0569	1.01277e-06
Itgb3	1.41922	0.0735661	1.07524	0.00190475
Itih2	-1.56029	0.0175745	1.14866	3.67139e-25
Itih2	-2.38415	0.00296094	1.14866	3.67139e-25
Itpr1	-1.82944	0.0195844	0.0607271	0.00100414
Iyd	-0.407584	0.239702	0.409049	5.41886e-06
Jak1	0.670116	0.00374804	0.450981	0.0324165
Jak1	2.17283	0.0338843	0.450981	0.0324165
Jak1	2.08631	0.000996681	0.450981	0.0324165
Khdrbs1	0.633642	0.0408936	0.79287	4.97365e-05
Khk	-0.215086	0.0645922	0.216367	0.0370989
Khk	1.03407	0.204872	0.216367	0.0370989
Khsrp	0.163273	0.313972	0.37771	2.29813e-09
Khsrp	0.174428	0.225	0.37771	2.29813e-09
Khsrp	-0.0602335	0.274096	0.37771	2.29813e-09
Khsrp	1.06933	0.0430479	0.37771	2.29813e-09
Kif21a	2.01875	0.00499113	-0.0844305	0.224999
Kmo	-3.1005	0.00100069	-0.294454	1.10498e-07
Kng1	-0.4087	0.153371	0.937432	2.55937e-14
Kng1	1.38199	0.011137	0.937432	2.55937e-14
Kng1	2.44639	0.0038367	0.937432	2.55937e-14
Kpnb1	0.934128	0.00580126	0.245776	0.0349212
Kpnb1	2.09978	0.0365694	0.245776	0.0349212
Kras	1.08767	0.0036253	0.0223896	0.261911
Krt1	1.21089	0.0740325	0.642365	0.00127604
Krt18	1.10446	0.00527533	1.14212	7.47023e-66
Krt18	0.452687	0.253735	1.14212	7.47023e-66
Krt18	1.9986	0.00096493	1.14212	7.47023e-66
Krt18	1.96635	0.000996681	1.14212	7.47023e-66
Krt18	1.80562	0.00563046	1.14212	7.47023e-66
Krt18	3.91297	0.00162301	1.14212	7.47023e-66
Krt18	2.80028	0.00185746	1.14212	7.47023e-66
Krt18	2.58461	0.00224869	1.14212	7.47023e-66
Krt19	-1.16607	0.146594	-0.754708	0.000180875
Krt19	-0.78747	0.0424828	-0.754708	0.000180875
Krt8	3.34888	0.00206992	1.05398	2.15172e-35
Krt8	3.25109	0.000496743	1.05398	2.15172e-35
Krt8	0.921131	0.037061	1.05398	2.15172e-35
Krt8	2.60356	0.00214978	1.05398	2.15172e-35
Krt8	2.87436	0.000397754	1.05398	2.15172e-35
Krt8	1.61582	0.00248845	1.05398	2.15172e-35
Krt8	1.6327	0.000181088	1.05398	2.15172e-35
Krt8	1.03863	0.0010753	1.05398	2.15172e-35
Krt8	1.19463	0.000671325	1.05398	2.15172e-35
Krt8	0.298525	0.162687	1.05398	2.15172e-35
Krt8	1.39723	0.0013594	1.05398	2.15172e-35
Krt8	1.89257	0.000403346	1.05398	2.15172e-35
Krt8	-0.28549	0.267695	1.05398	2.15172e-35
Krt8	1.13477	0.00254104	1.05398	2.15172e-35
Krt8	1.2248	0.000536265	1.05398	2.15172e-35
Kynu	-1.10558	0.044045	-0.494649	2.25976e-05
Kynu	-0.150711	0.31178	-0.494649	2.25976e-05
Kynu	1.79162	0.0511886	-0.494649	2.25976e-05
Lactb2	0.555624	0.0492394	-0.546411	3.30411e-20
Lamtor1	0.502896	0.112576	0.34252	0.000252364
Lamtor1	-0.0503022	0.273058	0.34252	0.000252364
Lap3	-0.437704	0.145946	-0.249556	1.30133e-07
Lap3	-1.11711	0.00241573	-0.249556	1.30133e-07
Lap3	0.723276	0.0712633	-0.249556	1.30133e-07
Lap3	-0.0515335	0.246669	-0.249556	1.30133e-07
Lap3	0.736211	0.136205	-0.249556	1.30133e-07
Lasp1	1.77605	0.00101545	-0.0795072	2.10328e-05
Lasp1	1.37871	0.0152838	-0.0795072	2.10328e-05
Lbr	1.90805	0.0031714	0.197382	1.55052e-06
Ldha	-0.521259	0.024848	0.399783	5.60425e-18
Ldha	0.714794	0.102097	0.399783	5.60425e-18
Ldha	2.72295	0.00122352	0.399783	5.60425e-18
Ldha	2.6655	0.00056587	0.399783	5.60425e-18
Ldha	0.445767	0.0879929	0.399783	5.60425e-18
Ldha	1.04868	0.00552915	0.399783	5.60425e-18
Ldha	1.65651	0.0457134	0.399783	5.60425e-18
Lgals3	-0.267047	0.272933	2.25457	1.28283e-09
Lgals9	2.88875	0.00040718	0.490901	6.72536e-06
Lgals9	3.00943	0.00276848	0.490901	6.72536e-06
Lima1	2.53481	0.000496743	0.478527	8.464e-09
Lima1	2.4714	0.00201129	0.478527	8.464e-09
Lima1	-0.548639	0.160634	0.478527	8.464e-09
Lin7a	2.08437	0.0205429	-0.261627	0.200177
Lmna	1.04443	0.0282451	0.438562	2.24775e-33
Lmna	1.11443	0.00568059	0.438562	2.24775e-33
Lmna	1.09196	0.0295308	0.438562	2.24775e-33
Lmna	0.753244	0.00414013	0.438562	2.24775e-33
Lmna	-0.583948	0.340932	0.438562	2.24775e-33
Lmna	1.51525	0.00422189	0.438562	2.24775e-33
Lmna	1.17088	0.00568634	0.438562	2.24775e-33
Lmna	0.674597	0.00101899	0.438562	2.24775e-33
Lmna	0.690791	0.00560033	0.438562	2.24775e-33
Lmna	0.235589	0.0592608	0.438562	2.24775e-33
Lmna	1.00077	0.0170246	0.438562	2.24775e-33
Lmna	0.592308	0.0026798	0.438562	2.24775e-33
Lmna	0.726754	0.0262028	0.438562	2.24775e-33
Lmna	1.64095	0.00163209	0.438562	2.24775e-33
Lmna	1.38567	0.0129679	0.438562	2.24775e-33
Lmna	0.845654	0.00130905	0.438562	2.24775e-33
Lmna	0.199971	0.076187	0.438562	2.24775e-33
Lmna	1.52839	0.0136304	0.438562	2.24775e-33
Lmna	0.858338	0.00156629	0.438562	2.24775e-33
Lmnb1	1.32174	0.00101106	0.583268	7.31815e-24
Lmnb1	1.89499	0.00260145	0.583268	7.31815e-24
Lmnb1	0.93705	0.0282913	0.583268	7.31815e-24
Lmnb1	0.70695	0.0271167	0.583268	7.31815e-24
Lmnb1	2.53919	0.00475289	0.583268	7.31815e-24
Lmnb1	1.43098	0.046542	0.583268	7.31815e-24
Lmnb1	0.491771	0.11404	0.583268	7.31815e-24
Lmnb1	1.21057	0.0637203	0.583268	7.31815e-24
Lmnb1	1.49161	0.0391814	0.583268	7.31815e-24
Lmnb2	-0.785296	0.178351	0.0649886	3.23754e-13
Lmnb2	0.426394	0.17589	0.0649886	3.23754e-13
Lmnb2	0.834123	0.00540048	0.0649886	3.23754e-13
Lmnb2	0.542947	0.0331035	0.0649886	3.23754e-13
Lmnb2	0.328733	0.0363707	0.0649886	3.23754e-13
Lmnb2	0.87684	0.0775852	0.0649886	3.23754e-13
Lmnb2	0.513903	0.0175812	0.0649886	3.23754e-13
Lmnb2	0.870402	0.0266383	0.0649886	3.23754e-13
Lmnb2	0.591185	0.00965447	0.0649886	3.23754e-13
Lmnb2	0.528133	0.0721753	0.0649886	3.23754e-13
Lonp2	-1.08095	0.295198	-0.504566	1.33989e-15
Lpp	1.15013	0.0706109	0.430399	3.44372e-08
Lrba	3.51787	0.018716	0.207105	0.221823
Lrba	0.933931	0.0261546	0.207105	0.221823
Lrrc59	0.297473	0.351937	-0.439477	2.99948e-08
Lrrc59	0.374089	0.193123	-0.439477	2.99948e-08
Lsr	-1.47486	0.139735	0.00927949	0.00804543
Lsr	0.293372	0.202979	0.00927949	0.00804543
Lsr	-0.472085	0.12463	0.00927949	0.00804543
Lsr	-0.298122	0.221249	0.00927949	0.00804543
Lyn	0.832543	0.00836275	0.448782	0.00446341
Lyn	1.45797	0.000186459	0.448782	0.00446341
Lypla1	0.176858	0.191808	-0.213474	0.0139024
Lyve1	2.53508	0.00196726	0.825798	0.231053
Macf1	0.150094	0.237091	0.420559	0.0283466
Macroh2a1	0.178944	0.0430479	0.652105	4.02039e-07
Macroh2a1	-0.522367	0.224516	0.652105	4.02039e-07
Macroh2a1	-0.274682	0.0584305	0.652105	4.02039e-07
Macroh2a1	-0.451186	0.00896774	0.652105	4.02039e-07
Macroh2a1	1.89543	0.00233477	0.652105	4.02039e-07
Macroh2a1	-1.68131	0.0709873	0.652105	4.02039e-07
Macroh2a1	0.743003	0.0263747	0.652105	4.02039e-07
Macroh2a1	-0.1363	0.193798	0.652105	4.02039e-07
Maob	-0.00105108	0.248536	0.229726	0.00132623
Maob	0.647728	0.0454819	0.229726	0.00132623
Maob	0.174246	0.218455	0.229726	0.00132623
Map2k2	0.170825	0.340956	0.411771	0.290463
Mapk14	0.522473	0.135171	0.0109919	0.129257
Marcks	1.06382	0.022379	1.17765	5.91858e-05
Marcks	0.24733	0.0881829	1.17765	5.91858e-05
Marcks	1.3553	0.00443599	1.17765	5.91858e-05
Marcksl1	1.43772	0.0141387	0.707876	0.00126904
Mat1a	0.478842	0.0229061	0.978586	2.70161e-40
Mat1a	-0.934959	0.028209	0.978586	2.70161e-40
Mat1a	-2.03905	0.0492394	0.978586	2.70161e-40
Mat1a	0.336641	0.0262028	0.978586	2.70161e-40
Mat1a	-0.0467901	0.172911	0.978586	2.70161e-40
Mat1a	-0.730438	0.230847	0.978586	2.70161e-40
Mat1a	0.479596	0.0377177	0.978586	2.70161e-40
Mat1a	0.14345	0.190307	0.978586	2.70161e-40
Mat1a	-0.530871	0.0579223	0.978586	2.70161e-40
Mat1a	-0.15112	0.133676	0.978586	2.70161e-40
Mat1a	1.21983	0.0767121	0.978586	2.70161e-40
Mat1a	1.29113	0.0031539	0.978586	2.70161e-40
Mat2a	0.912088	0.104703	0.299995	0.00445499
Matr3	-0.229934	0.172757	0.297469	1.24762e-11
Matr3	0.539109	0.290841	0.297469	1.24762e-11
Matr3	-0.519127	0.163564	0.297469	1.24762e-11
Matr3	-0.883673	0.21253	0.297469	1.24762e-11
Mavs	1.03039	0.0402342	-0.425726	3.87491e-07
Mavs	-1.39234	0.0910516	-0.425726	3.87491e-07
Mdh1	-0.555147	0.0100163	-0.370684	4.97951e-11
Mdh1	0.501772	0.116717	-0.370684	4.97951e-11
Mdh1	-0.0643517	0.243917	-0.370684	4.97951e-11
Mdh1	-0.232848	0.110403	-0.370684	4.97951e-11
Mdh1	1.41547	0.125308	-0.370684	4.97951e-11
Mdh1	-0.257156	0.310223	-0.370684	4.97951e-11
Mdh1	-0.0568192	0.203356	-0.370684	4.97951e-11
Mdh1	2.98454	0.00210236	-0.370684	4.97951e-11
Mdh1	-0.938684	0.20274	-0.370684	4.97951e-11
Me1	-1.0447	0.00186211	-1.14682	5.04421e-126
Me1	-1.11571	0.00601791	-1.14682	5.04421e-126
Me1	0.631476	0.0946249	-1.14682	5.04421e-126
Mettl7b	-0.724504	0.00242936	-0.00570798	0.204946
Mettl7b	-0.888004	0.0246123	-0.00570798	0.204946
Mettl7b	-1.1183	0.0131205	-0.00570798	0.204946
Mettl7b	-1.04591	0.00500824	-0.00570798	0.204946
Mgst1	-1.12292	0.0131201	-0.573884	0.00059378
Mgst1	0.322668	0.0291408	-0.573884	0.00059378
Mgst1	1.20815	0.0991429	-0.573884	0.00059378
Mia3	1.52789	0.0574028	0.236337	0.00573888
Mia3	1.39511	0.0688472	0.236337	0.00573888
Mink1	0.390407	0.125609	0.245082	0.110977
Mprip	2.54568	0.00263205	0.121759	1.47088e-06
Msn	1.47321	0.0347114	1.22116	1.15706e-31
Msn	1.72222	0.00711459	1.22116	1.15706e-31
Msn	2.50632	0.00254799	1.22116	1.15706e-31
Msn	2.06329	0.00186567	1.22116	1.15706e-31
Msn	1.00213	0.0119344	1.22116	1.15706e-31
Msn	1.99144	0.0827463	1.22116	1.15706e-31
Msr1	3.97065	0.000496743	0.506938	0.0110423
Msr1	1.76779	0.00459152	0.506938	0.0110423
Msra	-0.924117	0.134028	0.0938588	0.0222512
Msra	0.132305	0.320387	0.0938588	0.0222512
Mta2	-0.0313827	0.307907	0.807048	0.00765423
Mtarc1	-1.25225	0.0281269	-0.141195	6.12985e-07
Mtarc1	-0.468023	0.24949	-0.141195	6.12985e-07
Mtarc2	0.0438737	0.31662	-0.0559887	3.85639e-12
Mtdh	0.634435	0.107002	0.0447689	0.284264
Mtdh	0.664319	0.0680085	0.0447689	0.284264
Mtdh	-0.0578092	0.225097	0.0447689	0.284264
Mtdh	0.105452	0.161828	0.0447689	0.284264
Mtdh	0.176035	0.19424	0.0447689	0.284264
Mthfd1	-0.131751	0.35945	-0.106614	2.79152e-05
Mthfd1	0.928288	0.0140001	-0.106614	2.79152e-05
Mthfd1	0.723159	0.0396964	-0.106614	2.79152e-05
Mthfd1	-1.25881	0.00118716	-0.106614	2.79152e-05
Mtpn	1.82111	0.00324889	0.0242555	0.0956016
Mtus1	-1.04908	0.0843794	-0.565938	0.000540581
Mtx1	-1.08226	0.00290225	-0.184474	0.0117772
Mtx1	0.211909	0.231888	-0.184474	0.0117772
Mug2	-0.421301	0.27958	0.788358	1.74758e-07
Mug2	0.18955	0.178672	0.788358	1.74758e-07
Mvp	0.429474	0.0139359	0.922634	4.15276e-80
Mvp	1.82029	0.0338843	0.922634	4.15276e-80
Myh1	-6.7529	0.00309779	-5.0335	4.56874e-23
Myh1	-6.0377	0.00213391	-5.0335	4.56874e-23
Myh1	-6.10209	0.00285189	-5.0335	4.56874e-23
Myh1	-4.37802	0.00410559	-5.0335	4.56874e-23
Myh1	-5.38711	0.00323359	-5.0335	4.56874e-23
Myh1	-3.97191	0.00324889	-5.0335	4.56874e-23
Myh1	-2.45705	0.0079343	-5.0335	4.56874e-23
Myh1	-3.39222	0.00444859	-5.0335	4.56874e-23
Myh1	-0.923791	0.21364	-5.0335	4.56874e-23
Myh1	-6.27015	0.0107184	-5.0335	4.56874e-23
Myh1	-6.54072	0.00222804	-5.0335	4.56874e-23
Myh1	-3.77958	0.00476919	-5.0335	4.56874e-23
Myh1	-4.22036	0.00296097	-5.0335	4.56874e-23
Myh1	-4.74274	0.00740569	-5.0335	4.56874e-23
Myh1	-4.93092	0.00444257	-5.0335	4.56874e-23
Myh1	0.933222	0.350522	-5.0335	4.56874e-23
Myh1	0.177497	0.077475	-5.0335	4.56874e-23
Myh1	-6.42063	0.00433529	-5.0335	4.56874e-23
Myh1	-1.98388	0.27482	-5.0335	4.56874e-23
Myh10	0.523522	0.317721	0.373403	0.000103591
Myh4	-3.16037	0.00443599	-3.01213	3.35635e-15
Myh4	-1.99372	0.0640132	-3.01213	3.35635e-15
Myh4	-2.71097	0.00936172	-3.01213	3.35635e-15
Myh4	-5.96778	0.00385074	-3.01213	3.35635e-15
Myh4	-4.64429	0.00260597	-3.01213	3.35635e-15
Myh7	-3.59217	0.0296243	0.419953	5.13508e-11
Myh7	-1.67774	0.00979417	0.419953	5.13508e-11
Myh7	-4.05021	0.00578212	0.419953	5.13508e-11
Myh7	-0.333388	0.0800132	0.419953	5.13508e-11
Myh7	-1.47203	0.017289	0.419953	5.13508e-11
Myh8	-4.59165	0.00445297	-2.18583	5.14435e-09
Myh9	2.57261	0.000910408	0.832932	1.52425e-179
Myh9	3.78084	0.0140303	0.832932	1.52425e-179
Myh9	2.26514	0.179703	0.832932	1.52425e-179
Myh9	1.73129	0.00156818	0.832932	1.52425e-179
Myh9	2.31176	0.00609954	0.832932	1.52425e-179
[truncated: 1,671 more rows]
