# Supplementary material for: Aging and diet alter the protein ubiquitylation landscape in the mouse brain
Source: Nat Commun. 2025 Jun 6;16:5266. doi: 10.1038/s41467-025-60542-6 (PMC12144301; doi:10.1038/s41467-025-60542-6)
Supplement: Supplementary file 13 — Source Data [file 41467_2025_60542_MOESM13_ESM.zip › Source_data/Figure_5/B/B_right.xlsx]

## Sheet: Sheet1
	PC1	PC2	PC3	PC4	PC5	PC6	PC7	PC8	PC9	PC10
240415_AM_Ub_O1	-37.776	18.7219	29.6956	-5.78291	29.554	-2.90228	18.8044	7.47526	4.73161	4.44105e-15
240415_AM_Ub_O2	-44.9803	-11.8764	-12.7803	21.6209	9.54479	-10.7695	-28.6194	-12.2982	-0.183274	2.4649e-14
240415_AM_Ub_O3	-9.68419	18.4365	30.1629	20.6008	-35.426	14.4536	-5.42182	8.01419	-0.522985	3.00634e-14
240415_AM_Ub_O4	-34.6564	-4.40363	-37.4431	-10.6886	-19.7676	5.53818	24.6123	-3.88773	3.6886	8.16475e-15
240415_AM_Ub_ODR_2	23.7266	-37.3656	6.41658	-7.49319	-1.17843	-2.12448	-4.51602	4.61925	34.5746	2.01475e-14
240415_AM_Ub_ODR_3	18.7632	-16.3845	-17.1736	10.8767	19.3399	30.2945	-3.21628	19.8823	-12.2058	-1.98402e-14
240415_AM_Ub_ODR_4	31.2239	-4.79237	11.1499	8.26762	5.83182	9.30291	11.3112	-37.1903	-6.40801	2.0962e-14
240415_AM_Ub_ODR_RF_2	36.9136	47.4152	-20.1138	18.705	2.75504	-22.6297	3.34398	7.50988	4.60278	-1.65256e-14
240415_AM_Ub_ODR_RF_3	10.1011	-39.0025	11.1091	-9.23463	-8.90682	-26.9282	4.87364	9.65064	-23.5188	3.95781e-14
240415_AM_Ub_ODR_RF_4	6.36847	29.2514	-1.02328	-46.8717	-1.74676	5.76504	-21.172	-3.77531	-4.75884	-2.70424e-14
