# Supplementary material for: Aging and diet alter the protein ubiquitylation landscape in the mouse brain
Source: Nat Commun. 2025 Jun 6;16:5266. doi: 10.1038/s41467-025-60542-6 (PMC12144301; doi:10.1038/s41467-025-60542-6)
Supplement: Supplementary file 13 — Source Data [file 41467_2025_60542_MOESM13_ESM.zip › Source_data/Figure_3/B/B.xlsx]

## Sheet: Sheet1
	PC1	PC2	PC3	PC4	PC5	PC6	PC7	PC8	PC9	PC10	PC11	PC12	PC13	PC14	PC15	PC16	PC17	PC18	PC19	PC20	PC21	PC22	PC23	PC24	PC25	PC26	PC27	PC28	PC29	PC30	PC31	PC32
220914_AM06_wc_14D_D1	-26.2075	44.1942	-28.6249	1.02317	-41.3851	34.9386	-35.4954	12.5196	-0.165171	9.55358	-4.44414	-0.829123	6.31385	-0.141958	-0.244395	-0.140022	-0.114576	-0.324221	-0.847712	1.48743	0.47028	1.48799	0.47289	1.93583	-0.331006	-1.04053	-1.2652	1.27453	0.419008	-0.186079	-0.178727	-1.35326e-14
220914_AM06_wc_14D_D2	-42.5963	-2.98307	13.9369	22.6473	-12.3446	-5.55181	6.19453	0.245552	16.7007	-2.78226	-2.77803	-3.98233	8.68718	-8.88797	4.03709	2.92765	-1.53281	-5.52251	-2.70945	-26.344	17.8148	-4.91525	5.1709	-9.39593	5.49107	2.62644	-2.16082	6.01345	-2.12513	3.59498	1.6832	-4.08076e-14
220914_AM06_wc_14D_D3	-46.0745	-5.9791	23.4549	20.6192	-11.2739	-8.14428	-3.92606	-2.94642	-12.0518	-2.61621	11.5305	-0.213758	-3.10572	-16.7168	24.3735	12.2183	0.086769	18.1141	-1.32911	9.77203	-0.766313	3.54897	-5.32318	1.59622	4.00919	-6.41377	1.50476	-1.76558	-2.21586	-0.117913	2.22959	4.4964e-15
220914_AM06_wc_14D_D4	-40.3872	3.26097	7.89343	24.7462	-11.9136	-3.39207	19.4628	1.1316	18.804	9.8799	0.39215	-3.90571	6.66206	8.16078	7.70593	-2.18914	-11.7612	-19.2079	17.0941	13.9208	-7.12817	0.643848	-6.43739	4.27701	-3.68996	-2.72625	-2.05232	-2.08867	-0.0245917	-2.1325	0.769823	-4.59632e-14
220914_AM06_wc_14D_P2	-27.543	-1.09832	-34.9749	2.56093	9.44335	3.34565	4.2467	-0.89975	-1.64798	-14.4997	1.91861	-12.4108	-5.19577	-6.41825	-7.707	7.99721	14.482	-0.553798	12.6311	-10.0736	-1.94223	-3.65225	-14.3714	19.6411	2.72837	6.86164	-2.8069	-3.28515	0.238499	-7.79516	3.51689	-9.96035e-15
220914_AM06_wc_14D_P1	-17.6099	8.95658	-37.2063	1.53186	11.2137	1.38516	7.49265	-8.30134	-5.64115	-4.42535	4.10728	-0.28828	-3.14978	-11.0007	2.67536	-4.98701	0.745496	-11.9269	-14.8053	16.1961	15.045	-17.3447	11.0251	0.506987	-6.82904	-1.29819	-6.38635	-6.06011	-0.626247	-2.96092	-1.85215	-4.95146e-14
220914_AM06_wc_14D_P3	-45.7612	-46.5569	-1.05979	-54.5038	-16.354	-0.547315	10.3945	4.17533	4.09399	-6.9875	-31.6739	-8.01317	-1.93628	-2.87593	4.86329	-0.464809	-3.71142	3.85327	-5.41151	4.36969	-2.68916	1.116	-1.69427	-0.240928	-0.613587	-1.2304	-0.0996428	1.37013	-2.70784	0.877068	0.0196767	-1.57339e-15
220914_AM06_wc_14D_P4	-46.2603	-49.862	11.2567	-48.5504	-12.1065	8.02086	-0.617158	-5.20534	-3.25572	10.1611	32.2636	11.1727	1.8014	3.67983	-4.07478	0.413161	2.78303	-5.81494	5.46007	-4.16026	2.58787	-0.314548	3.41267	-0.172995	0.801963	1.36887	-0.110581	-0.971068	2.81084	-1.3973	-0.00691894	1.77809e-16
220914_AM06_wc_14D_A1	-29.3125	40.0396	-11.4763	-3.15678	14.6473	13.6013	27.6729	3.79527	-8.27409	17.2939	-3.966	12.9532	-2.82492	4.66024	-6.04079	12.1956	-15.2263	12.6615	-4.6953	-10.2097	-5.41218	-9.77307	-3.11744	0.6691	1.50903	-4.18822	1.7021	-5.49143	2.27847	1.29492	-3.22649	1.44607e-13
220914_AM06_wc_14D_A2	-15.4432	74.1197	-7.75629	-34.0727	1.61886	-49.8653	-9.20652	12.3518	5.91103	-7.25907	6.62251	3.05633	7.79335	4.37603	0.779174	1.82156	0.316998	0.170615	-0.789098	1.13214	-1.70671	0.372812	-0.450712	-1.20376	0.510054	2.02296	1.28406	0.587758	-0.556156	-0.613644	-0.975187	-2.46574e-14
220914_AM06_wc_14D_A3	-43.8045	6.71226	33.1915	12.3622	5.86934	3.35889	-14.1382	-2.75919	7.07237	-17.6084	-9.09917	31.8564	-20.7127	-1.61989	-10.7398	-3.82263	-0.803512	-6.29324	0.182086	2.65813	0.439269	1.57	-3.78542	2.64746	1.29255	-1.1178	-0.829275	0.291739	-1.43593	-0.0838845	-1.13728	-2.63114e-15
220914_AM06_wc_14D_A4	-44.4263	4.92041	38.4989	8.33323	12.5741	-6.45267	-10.2901	-1.81697	-40.6498	3.68163	-9.87136	-11.8337	7.49518	5.62751	-4.50978	-5.49554	-2.56325	-11.2259	3.74336	-3.46109	-1.83497	-2.83235	1.22907	-2.12231	-2.19252	5.04822	-1.50107	2.08725	-0.564315	-1.58888	-0.418212	-4.7783e-15
220914_AM06_wc_14D_PA1	-26.0142	6.30976	-30.3022	4.75849	21.0801	6.98609	12.2331	-2.20763	-4.48739	5.51181	0.595897	5.14169	-1.02222	9.45139	3.45258	-0.635476	9.72161	0.333688	-1.04134	8.13249	5.23465	13.1348	1.16504	-0.0361331	6.89692	4.91992	3.75789	24.552	-8.43931	9.15779	3.88998	7.3743e-14
220914_AM06_wc_14D_PA2	-24.5121	9.21228	-35.8433	1.79037	11.6679	6.74944	3.0896	-4.65984	-3.4104	-12.948	4.15024	-6.31678	-9.98456	-4.92768	3.90439	-10.5523	-2.94605	-1.50323	9.24119	-7.75303	-10.1084	17.0083	7.53341	-20.558	-2.26021	-6.66735	2.94225	-8.7463	5.60696	0.430425	-3.57535	5.04393e-14
220914_AM06_wc_14D_PA3	-41.4666	-16.4412	6.98198	14.2065	14.8457	-2.23179	-9.37712	-0.26184	11.8959	5.58446	1.45936	-10.1072	4.04544	9.79132	-9.55081	-5.82155	6.70184	6.29375	-10.2772	1.29958	0.351127	-0.0661119	4.13398	4.81289	-2.75806	-5.71931	23.0863	-13.51	-8.38727	3.16289	7.62061	2.13805e-16
220914_AM06_wc_14D_PA4	-43.2129	-16.8916	8.50713	16.0317	13.9259	-5.05717	-8.23503	-2.84989	15.1305	6.8877	2.02711	-9.13579	0.388911	5.94461	-7.56951	-4.16962	4.92291	16.9628	-7.79677	4.14401	-7.99544	-0.643906	3.39687	-1.59143	-5.4596	6.72639	-18.0985	5.94074	15.5278	-1.3077	-7.63206	1.63914e-14
220914_AM06_wc_7D_D1	28.9627	-0.484654	1.47641	11.755	-24.53	3.97228	12.8631	-10.6354	-3.19084	-14.0859	-0.405669	9.86611	15.6512	-0.0619981	-3.15778	9.78319	6.0239	-0.711197	-5.66143	2.31143	-15.8044	2.06486	10.1693	-1.21734	-3.67313	19.6956	-0.20217	-7.69777	-3.16852	9.37531	2.61393	-3.61436e-14
220914_AM06_wc_7D_D2	31.9374	-2.36658	7.08046	9.73656	-20.0239	-9.5223	17.6145	13.0653	-7.81091	6.92477	-5.85005	4.94329	2.56922	1.51722	-14.3487	1.14337	14.5149	7.72597	7.31991	4.0315	16.6004	14.7673	3.43702	-1.95667	-6.29297	-9.66863	-8.65702	-7.78896	-3.41831	-5.93008	-2.18363	-6.31906e-14
220914_AM06_wc_7D_D3	33.5254	-0.879516	3.27879	9.91364	-22.8534	-3.17809	13.7573	10.8833	-3.4781	1.09063	3.11517	1.12762	-8.5792	-3.6142	-1.73934	-10.8082	0.334123	0.0919298	-9.71551	0.276883	-3.99955	-3.24015	-3.91268	-5.45402	-1.13966	7.50599	14.685	10.4137	12.433	-18.7941	9.61951	-1.19235e-14
220914_AM06_wc_7D_D4	36.0927	0.551206	3.9788	5.63078	-26.0612	-7.21339	9.30566	6.3554	-5.02346	-1.0986	8.59067	-6.93097	-12.547	-0.856607	-1.07008	-21.1426	2.39303	1.56324	-2.19688	-5.39509	-7.45842	-9.0376	-2.42774	9.80664	3.55984	-6.98432	-1.4052	3.34091	-5.93477	17.4356	-11.9963	-9.4434e-15
220914_AM06_wc_7D_P1	35.0767	-6.70552	-11.3129	2.86919	-17.5717	-8.62655	-8.92786	-21.7099	-0.449731	1.1804	-1.42506	-8.60928	-13.7963	15.781	-6.32592	7.8859	-5.89495	4.73868	6.01078	7.69752	9.83281	-7.73084	-9.43201	-15.1475	14.8542	7.02049	0.690014	-4.95461	-1.16554	1.821	-0.296175	-5.45657e-15
220914_AM06_wc_7D_P2	37.5375	-11.3879	-11.9327	5.37141	-11.0438	-9.69927	-7.65251	-20.0178	-2.3181	-6.66444	-0.328906	-0.517879	-5.2697	16.3812	5.14043	9.71673	-9.88066	-1.32092	-5.21971	-10.2002	-3.40559	4.01162	12.7624	13.0409	-9.21123	-14.5908	-3.69562	8.10146	-1.84508	-8.34301	4.2008	-4.92672e-14
220914_AM06_wc_7D_P3	34.4883	-38.4407	-19.7186	7.81264	9.42639	-9.9873	-8.65485	15.0027	-5.9701	-2.3528	-2.5244	6.26113	7.74664	-2.05743	-2.78711	5.06851	-5.11058	-6.11224	-0.86939	1.41574	2.74931	0.102295	-6.4031	1.70724	2.5356	-8.65858	-0.911324	-1.62325	20.2493	16.9983	12.7965	-3.47374e-14
220914_AM06_wc_7D_P4	29.0157	-43.9797	-14.7876	12.6722	11.0894	-2.97427	-9.29353	13.3636	0.625851	-3.85909	0.905698	3.13923	11.1214	-4.41066	-4.5225	12.8602	-3.38595	-4.99614	-1.09428	2.33811	-4.03818	-2.06138	-2.35048	-4.12663	2.37005	-2.42798	10.0437	5.89689	-5.26598	-7.60332	-24.7591	2.79e-14
220914_AM06_wc_7D_A1	34.3463	20.9655	20.2715	-12.3743	9.40109	19.4283	2.32754	-11.8077	3.46491	-12.5088	-1.74878	3.08795	13.9456	8.17084	8.81687	-2.62198	15.3763	5.174	7.34517	-0.126983	1.85693	-13.9371	-11.4938	-9.42931	-13.0246	-11.2438	3.58981	5.07494	3.92008	1.2091	-0.920078	-3.19376e-14
220914_AM06_wc_7D_A2	35.3808	22.6061	21.6707	-12.5183	8.61169	13.0988	2.9539	-11.1857	4.09991	-10.5754	3.20752	-8.13265	11.8594	-13.1835	-12.5796	-6.95069	-18.8887	9.78454	9.3218	7.38902	8.74976	5.90073	8.45409	10.7853	7.54529	0.862276	5.05517	4.8534	4.61351	-0.0729668	-0.834773	-2.91867e-16
220914_AM06_wc_7D_A3	37.5928	12.1113	28.0197	-7.75907	15.7535	15.7703	3.05835	15.5907	5.20266	-3.01057	1.65042	-7.75495	-2.81054	4.5192	3.58453	6.36076	9.81589	-8.15935	-5.59485	2.57434	-9.52615	-2.87337	10.8429	-2.67091	23.5393	-8.31349	-9.15742	-3.29697	-2.09023	-5.8736	5.62795	-4.69958e-15
220914_AM06_wc_7D_A4	40.651	13.6797	26.7451	-10.4517	11.8838	12.3035	-0.966518	16.1757	4.45754	0.694028	5.00264	-13.0468	-20.2672	2.4224	7.17375	14.2843	-3.48457	-5.91198	-2.31272	-0.623939	8.83458	7.10508	-0.153706	1.92294	-17.4302	12.039	3.28219	-1.73983	1.85811	7.50405	-3.6851	-2.12408e-14
220914_AM06_wc_7D_PA1	39.3349	10.1345	3.54288	-8.86082	6.01218	-12.0211	-8.52005	-20.682	6.09153	29.0301	-11.3804	1.91179	-7.0029	-22.2607	-2.38208	5.07712	11.7212	-6.44968	7.70322	-1.57389	-8.61201	-1.63232	5.46113	-0.331592	-1.77827	-1.85974	4.41718	2.69501	1.48708	2.37807	0.845508	8.91474e-15
220914_AM06_wc_7D_PA2	36.3403	5.86695	3.2582	-6.31843	9.21052	3.55413	-0.958353	-15.3941	1.79553	7.13661	1.97968	1.53106	9.50038	-2.77072	4.23546	-9.26484	-3.51765	-7.40024	-21.0547	-5.12065	1.39808	16.8209	-22.4948	2.17039	3.09647	1.41427	-7.23107	-7.13067	-3.59394	-3.70095	-2.28735	-4.56089e-14
220914_AM06_wc_7D_PA3	35.2011	-22.2855	-8.15942	0.402879	14.8734	-0.00384212	-9.44775	13.0475	2.62481	1.96165	5.54945	2.07002	0.653155	-7.49563	-4.57877	-6.06106	-11.9604	8.36357	6.56652	-0.819425	-6.09621	-7.06792	-3.4216	-8.96698	-9.73218	3.30935	-10.9149	2.92597	-20.6661	-2.19559	14.4075	2.53248e-15
220914_AM06_wc_7D_PA4	35.1487	-17.2988	-9.88859	1.79063	14.3135	-2.0447	-6.96023	5.6376	-0.14643	6.71	-9.57278	13.9107	1.97049	8.81709	23.1864	-14.6262	0.842708	7.6027	10.803	-5.28507	6.55918	-2.53262	8.60288	9.10257	5.67627	12.7278	1.44487	-9.26949	2.78843	-4.5419	-3.87651	-7.3428e-14
