# Supplementary material for: Aging and diet alter the protein ubiquitylation landscape in the mouse brain
Source: Nat Commun. 2025 Jun 6;16:5266. doi: 10.1038/s41467-025-60542-6 (PMC12144301; doi:10.1038/s41467-025-60542-6)
Supplement: Supplementary file 13 — Source Data [file 41467_2025_60542_MOESM13_ESM.zip › Source_data/Figure_S5/C/C.xlsx]

## Sheet: Sheet1
ptm.pos.Mm	ptm_id.x	logFC.x	AveExpr.x	t.x	P.Value.x	adj.P.Val.x	B.x	fdr.tool.pval.x	fdr.tool.qval.x	cond.x	corrected.x	PTM.Group.x	PTM.FlankingRegion.x	ptm_id.y.x	protein_id	Nfu.Gene.ID	Nfu.Gene.symbol	Nfu.Protein.ID	Nfu.Transcript.ID	Nfu.CDS.ID	Spotted.Gar.homolog	Human.homolog	Human.Gene.sysmbol	ptm.pos.Hs.x	ptm_id.y	logFC.y	AveExpr.y	t.y	P.Value.y	adj.P.Val.y	B.y	fdr.tool.pval.y	fdr.tool.qval.y	cond.y	corrected.y	ProteinGroups.x	PTM.Group.y	PTM.FlankingRegion.y	ptm_id.y.y	ProteinGroups.y	SYMBOL	ptm.pos.Ce	ptm.pos.Hs.y	disease	comb.fisher
_	Nfu_p_1_000207_K1056_M1	-2.20009	10.0109	-2.69924	0.022325	0.204515	-3.59459	0.20891	0.903712	Old / Young	TRUE	_AADAAATTLK[GlyGly (K)]NLTM[Oxidation (M)]EEM[Oxidation (M)]AK_.3	DAAATTLKNLTMEEM	Nfu_p_1_000207_K1056_M1	Nfu_p_1_000207	Nfu_g_1_000085	myo6a	Nfu_p_1_000207	Nfu_t_1_000207	Nfu_c_1_000207	ENSLOCG00000016906	ENSG00000196586	MYO6	_																				FALSE
_	Nfu_p_1_041742_K12_M1	-0.475366	7.17236	-0.975863	0.352127	0.583093	-6.03147	0.935675	0.976764	Old / Young	TRUE	_NSAWFLK[GlyGly (K)]GLTEFTK_.3	RNSAWFLKGLTEFTK	Nfu_p_1_041742_K12_M1	Nfu_p_1_041742	Nfu_g_1_017442	flj13639	Nfu_p_1_041742	Nfu_t_1_041742	Nfu_c_1_041742	ENSLOCG00000004049	NA	NA	A0PJE2_K12																				FALSE
_	Nfu_p_1_016537_K444_M1	0.023327	7.7158	0.0305299	0.976245	0.987593	-6.52014	0.544544	0.960729	Old / Young	TRUE	_AAELEGPAEEEEDVGEK[GlyGly (K)]APEEK_.3	EEEDVGEKAPEEKKT	Nfu_p_1_016537_K444_M1	Nfu_p_1_016537	Nfu_g_1_006867	tmx3	Nfu_p_1_016537	Nfu_t_1_016537	Nfu_c_1_016537	ENSLOCG00000012164	ENSG00000166479	TMX3	_																				FALSE
_	Nfu_p_1_000208_K1056_M1;Nfu_p_1_000215_K1056_M1	-0.800619	12.7324	-1.30924	0.21971	0.45987	-5.67051	0.757954	0.971471	Old / Young	TRUE	_AADAAATTLK[GlyGly (K)]NLTIGPQVQASK_.3	DAAATTLKNLTIGPQ	Nfu_p_1_000208_K1056_M1;Nfu_p_1_000215_K1056_M1	Nfu_p_1_000208;Nfu_p_1_000215	Nfu_g_1_000085	myo6a	Nfu_p_1_000215;Nfu_p_1_000208	Nfu_t_1_000215;Nfu_t_1_000208	Nfu_c_1_000215;Nfu_c_1_000208	ENSLOCG00000016906	ENSG00000196586	MYO6	_																				FALSE
_	Nfu_p_1_000274_K740_M1;Nfu_p_1_000275_K740_M1	1.20861	9.47802	1.16204	0.272176	0.512149	-5.83978	0.168207	0.883135	Old / Young	TRUE	_IVK[GlyGly (K)]SPIPTLR_.3	ILPDKIVKSPIPTLR	Nfu_p_1_000274_K740_M1;Nfu_p_1_000275_K740_M1	Nfu_p_1_000274;Nfu_p_1_000275	Nfu_g_1_000115	xrn2	Nfu_p_1_000274;Nfu_p_1_000275	Nfu_t_1_000274;Nfu_t_1_000275	Nfu_c_1_000274;Nfu_c_1_000275	ENSLOCG00000016874	ENSG00000088930	XRN2	_																				FALSE
_	Nfu_p_1_016972_K16_M1	0.7199	13.1366	1.31447	0.218009	0.458404	-5.66422	0.138343	0.861403	Old / Young	TRUE	_AEVTQTETEK[GlyGly (K)]VNPK_.3;_AEVTQTETEK[GlyGly (K)]VNPK_.2	VTQTETEKVNPKSSE	Nfu_p_1_016972_K16_M1	Nfu_p_1_016972	Nfu_g_1_007016	slc47a2	Nfu_p_1_016972	Nfu_t_1_016972	Nfu_c_1_016972	ENSLOCG00000006160	ENSG00000142494	SLC47A1	_																				FALSE
_	Nfu_p_1_036713_K133_M1	0.36986	10.7239	0.413101	0.688243	0.818627	-6.42957	0.385951	0.945472	Old / Young	TRUE	_ELETK[GlyGly (K)]DGEAQANQWK_.3	THRELETKDGEAQAN	Nfu_p_1_036713_K133_M1	Nfu_p_1_036713	Nfu_g_1_015247	diras1b	Nfu_p_1_036713	Nfu_t_1_036713	Nfu_c_1_036713	ENSLOCG00000017626	ENSG00000176490	DIRAS1	_																				FALSE
_	Nfu_p_1_000953_K65_M1	-0.609872	8.01482	-0.932162	0.373191	0.599593	-6.07253	0.959413	0.977326	Old / Young	FALSE	_K[GlyGly (K)]EQEIYASR_.3	LAERLQRKEQEIYAS	Nfu_p_1_000953_K65_M1	Nfu_p_1_000953	Nfu_g_1_000397	rabgef1	Nfu_p_1_000953	Nfu_t_1_000953	Nfu_c_1_000953	ENSLOCG00000001391	ENSG00000154710	RABGEF1	_																				FALSE
_	Nfu_p_1_037290_K426_M1	-2.53273	8.87534	-1.38346	0.196597	0.439329	-5.57978	0.719734	0.970001	Old / Young	TRUE	_K[GlyGly (K)]SC[Carbamidomethyl (C)]C[Carbamidomethyl (C)]SVLTSELNR_.3	SQAKAGKKSCCSVLT	Nfu_p_1_037290_K426_M1	Nfu_p_1_037290	Nfu_g_1_015514	si:ch211-251b21.1	Nfu_p_1_037290	Nfu_t_1_037290	Nfu_c_1_037290	ENSLOCG00000005680	NA	NA	_																				FALSE
_	Nfu_p_1_037290_K454_M1	0.52509	8.10666	0.96623	0.356694	0.587243	-6.04066	0.213358	0.90553	Old / Young	TRUE	_GEVEEPERSEK[GlyGly (K)]SK_.4;_GEVEEPERSEK[GlyGly (K)]SK_.3	EEPERSEKSKA____	Nfu_p_1_037290_K454_M1	Nfu_p_1_037290	Nfu_g_1_015514	si:ch211-251b21.1	Nfu_p_1_037290	Nfu_t_1_037290	Nfu_c_1_037290	ENSLOCG00000005680	NA	NA	_																				FALSE
_	Nfu_p_1_037318_K111_M1;Nfu_p_1_037319_K112_M1;Nfu_p_1_037320_K103_M1	-0.847771	8.16837	-1.19589	0.259299	0.499929	-5.80216	0.817444	0.973492	Old / Young	TRUE	_SGQQIVGPPK[GlyGly (K)]K_.3	QQIVGPPKKKSSNEV	Nfu_p_1_037318_K111_M1;Nfu_p_1_037319_K112_M1;Nfu_p_1_037320_K103_M1	Nfu_p_1_037318;Nfu_p_1_037319;Nfu_p_1_037320	Nfu_g_1_015531	nsfl1c	Nfu_p_1_037318;Nfu_p_1_037319;Nfu_p_1_037320	Nfu_t_1_037318;Nfu_t_1_037319;Nfu_t_1_037320	Nfu_c_1_037318;Nfu_c_1_037319;Nfu_c_1_037320	ENSLOCG00000006055	ENSG00000088833	NSFL1C	_																				FALSE
_	Nfu_p_1_037468_K43_M1;Nfu_p_1_037469_K43_M1;Nfu_p_1_037470_K43_M1	-0.54939	9.28146	-0.780564	0.453123	0.662451	-6.20248	0.958094	0.977295	Old / Young	TRUE	_LHQVYFDAPTC[Carbamidomethyl (C)]TDGSK[GlyGly (K)]ER_.4	PTCTDGSKERVFLVG	Nfu_p_1_037468_K43_M1;Nfu_p_1_037469_K43_M1;Nfu_p_1_037470_K43_M1	Nfu_p_1_037468;Nfu_p_1_037469;Nfu_p_1_037470	Nfu_g_1_015594	sypa	Nfu_p_1_037468;Nfu_p_1_037469;Nfu_p_1_037470	Nfu_t_1_037468;Nfu_t_1_037469;Nfu_t_1_037470	Nfu_c_1_037468;Nfu_c_1_037469;Nfu_c_1_037470	ENSLOCG00000014767	ENSG00000102003	SYP	Q16563_K103																				FALSE
_	Nfu_p_1_018052_K26_M1	-1.43031	13.0105	-2.09684	0.0623821	0.286154	-4.56738	0.397805	0.947011	Old / Young	TRUE	_DSLDSSFTHAM[Oxidation (M)]K[GlyGly (K)]LITAEIER_.4;_DSLDSSFTHAM[Oxidation (M)]K[GlyGly (K)]LITAEIER_.3;_DSLDSSFTHAMK[GlyGly (K)]LITAEIER_.3;_DSLDSSFTHAMK[GlyGly (K)]LITAEIER_.4	SSFTHAMKLITAEIE	Nfu_p_1_018052_K26_M1	Nfu_p_1_018052	Nfu_g_1_007458	khdrbs1a	Nfu_p_1_018052	Nfu_t_1_018052	Nfu_c_1_018052	ENSLOCG00000002273	ENSG00000121774	KHDRBS1	_																				FALSE
_	Nfu_p_1_001313_K8_M1	2.56468	10.4341	5.97995	0.000135169	0.0114456	1.44407	3.08248e-06	0.000295222	Old / Young	TRUE	_EK[GlyGly (K)]EATALM[Oxidation (M)]AEAEK_.3;_EK[GlyGly (K)]EATALMAEAEK_.3	MDNSGKEKEATALMA	Nfu_p_1_001313_K8_M1	Nfu_p_1_001313	Nfu_g_1_000541	napa	Nfu_p_1_001313	Nfu_t_1_001313	Nfu_c_1_001313	ENSLOCG00000014212	ENSG00000105402	NAPA	_																				FALSE
_	Nfu_p_1_001789_K326_M1	-0.458176	9.84315	-0.567027	0.583187	0.753229	-6.35036	0.842855	0.974271	Old / Young	TRUE	_FEGSAASESALEK[GlyGly (K)]AAK_.3	ASESALEKAAKEESG	Nfu_p_1_001789_K326_M1	Nfu_p_1_001789	Nfu_g_1_000726	vps26bl	Nfu_p_1_001789	Nfu_t_1_001789	Nfu_c_1_001789	ENSLOCG00000004995	ENSG00000151502	VPS26B	_																				FALSE
_	Nfu_p_1_001892_K5_M1	-0.60633	14.0595	-1.57077	0.14728	0.385633	-5.3365	0.626532	0.965692	Old / Young	TRUE	_[Acetyl (Protein N-term)]SGSK[GlyGly (K)]DSDGGWR_.2	___MSGSKDSDGGWR	Nfu_p_1_001892_K5_M1	Nfu_p_1_001892	Nfu_g_1_000774	atp1b1b	Nfu_p_1_001892	Nfu_t_1_001892	Nfu_c_1_001892	ENSLOCG00000008556	ENSG00000143153	ATP1B1	_																				FALSE
_	Nfu_p_1_001990_K253_M1	1.11621	9.24391	1.95384	0.0792139	0.308678	-4.78656	0.0550813	0.712195	Old / Young	TRUE	_IETNIIQSC[Carbamidomethyl (C)]DYVK[GlyGly (K)]K_.3	IQSCDYVKKANDNVA	Nfu_p_1_001990_K253_M1	Nfu_p_1_001990	Nfu_g_1_000808	stx4	Nfu_p_1_001990	Nfu_t_1_001990	Nfu_c_1_001990	ENSLOCG00000002833	ENSG00000103496	STX4	_																				FALSE
_	Nfu_p_1_002054_K420_M1	1.26751	14.3545	1.74619	0.111337	0.342668	-5.09236	0.0756424	0.77264	Old / Young	TRUE	_IAVGSDADIVIWNPK[GlyGly (K)]EM[Oxidation (M)]K_.3;_IAVGSDADIVIWNPK[GlyGly (K)]EMK_.3	DIVIWNPKEMKTVSA	Nfu_p_1_002054_K420_M1	Nfu_p_1_002054	Nfu_g_1_000834	dpysl4	Nfu_p_1_002054	Nfu_t_1_002054	Nfu_c_1_002054	ENSLOCG00000007471	ENSG00000151640	DPYSL4	O14531_K415																				FALSE
_	Nfu_p_1_002054_K463_M1	3.264	9.5269	4.28436	0.00159689	0.0625383	-0.997237	0.0004509	0.0236088	Old / Young	TRUE	_GVPTVVISGGQVVVEDGK[GlyGly (K)]LSVTEGSGR_.3	QVVVEDGKLSVTEGS	Nfu_p_1_002054_K463_M1	Nfu_p_1_002054	Nfu_g_1_000834	dpysl4	Nfu_p_1_002054	Nfu_t_1_002054	Nfu_c_1_002054	ENSLOCG00000007471	ENSG00000151640	DPYSL4	O14531_K458																				FALSE
_	Nfu_p_1_002054_K531_M1	0.637084	13.9529	1.45606	0.176014	0.415691	-5.48782	0.114428	0.837155	Old / Young	TRUE	_GPTC[Carbamidomethyl (C)]PK[GlyGly (K)]IVTGPR_.3;_GPTC[Carbamidomethyl (C)]PK[GlyGly (K)]IVTGPR_.2	TRGPTCPKIVTGPRN	Nfu_p_1_002054_K531_M1	Nfu_p_1_002054	Nfu_g_1_000834	dpysl4	Nfu_p_1_002054	Nfu_t_1_002054	Nfu_c_1_002054	ENSLOCG00000007471	ENSG00000151640	DPYSL4	Q0VF49_K555																				FALSE
_	Nfu_p_1_002232_K555_M1	-1.84435	12.1451	-2.76006	0.0201111	0.200026	-3.49373	0.194265	0.897199	Old / Young	TRUE	_IQLETIIK[GlyGly (K)]SLK_.3	IQLETIIKSLKSTQD	Nfu_p_1_002232_K555_M1	Nfu_p_1_002232	Nfu_g_1_000917	eps15l1a	Nfu_p_1_002232	Nfu_t_1_002232	Nfu_c_1_002232	ENSLOCG00000003755	ENSG00000127527	EPS15L1	Q9UBC2_K531																				FALSE
_	Nfu_p_1_002232_K885_M1	-1.40643	8.98362	-2.08285	0.0638659	0.28897	-4.58909	0.403154	0.947677	Old / Young	TRUE	_VK[GlyGly (K)]FGNEAQQLEWAK_.3	ASRPEKVKFGNEAQQ	Nfu_p_1_002232_K885_M1	Nfu_p_1_002232	Nfu_g_1_000917	eps15l1a	Nfu_p_1_002232	Nfu_t_1_002232	Nfu_c_1_002232	ENSLOCG00000003755	ENSG00000127527	EPS15L1	_																				FALSE
_	Nfu_p_1_018719_K259_M1	-0.715461	14.4409	-1.50285	0.163754	0.402702	-5.42696	0.659743	0.967362	Old / Young	TRUE	_VYLPQDKPPPYSPPEDK[GlyGly (K)]K_.4;_VYLPQDKPPPYSPPEDK[GlyGly (K)]K_.3	PYSPPEDKKNQ____	Nfu_p_1_018719_K259_M1	Nfu_p_1_018719	Nfu_g_1_007761	WBP2	Nfu_p_1_018719	Nfu_t_1_018719	Nfu_c_1_018719	ENSLOCG00000011614	ENSG00000132471	WBP2	_																				FALSE
_	Nfu_p_1_002450_K1308_M1	0.0368801	12.9204	0.0623009	0.95155	0.972978	-6.51855	0.530244	0.959713	Old / Young	TRUE	_EESQEM[Oxidation (M)]VLLK[GlyGly (K)]FK_.3;_EESQEMVLLK[GlyGly (K)]FK_.3	SQEMVLLKFKSELPP	Nfu_p_1_002450_K1308_M1	Nfu_p_1_002450	Nfu_g_1_001007	TRAPPC8	Nfu_p_1_002450	Nfu_t_1_002450	Nfu_c_1_002450	ENSLOCG00000012192	ENSG00000153339	TRAPPC8	Q9Y2L5_K1288																				FALSE
_	Nfu_p_1_002450_K1310_M1	0.716829	12.3628	0.479898	0.641614	0.787781	-6.39811	0.361474	0.941994	Old / Young	TRUE	_FK[GlyGly (K)]SELPPPVVLPFPEVSQLIK_.3	EMVLLKFKSELPPPV	Nfu_p_1_002450_K1310_M1	Nfu_p_1_002450	Nfu_g_1_001007	TRAPPC8	Nfu_p_1_002450	Nfu_t_1_002450	Nfu_c_1_002450	ENSLOCG00000012192	ENSG00000153339	TRAPPC8	_																				FALSE
_	Nfu_p_1_038938_K12_M1	-2.16036	12.6121	-2.1146	0.0605457	0.282977	-4.53973	0.391075	0.946148	Old / Young	TRUE	_[Acetyl (Protein N-term)]VDAFVGTWNLK[GlyGly (K)]ESEK_.2;_[Acetyl (Protein N-term)]VDAFVGTWNLK[GlyGly (K)]ESEK_.3	FVGTWNLKESEKFDD	Nfu_p_1_038938_K12_M1	Nfu_p_1_038938	Nfu_g_1_016243	fabp3	Nfu_p_1_038938	Nfu_t_1_038938	Nfu_c_1_038938	ENSLOCG00000005299	ENSG00000121769	FABP3	_																				FALSE
_	Nfu_p_1_002559_K251_M1;Nfu_p_1_002560_K182_M1;Nfu_p_1_002561_K251_M1	-1.11678	10.6355	-1.53137	0.15665	0.394522	-5.38928	0.645711	0.966677	Old / Young	TRUE	_EK[GlyGly (K)]NQELVLNTSLEPER_.3;_EK[GlyGly (K)]NQELVLNTSLEPERK_.4	ESGKSKEKNQELVLN	Nfu_p_1_002559_K251_M1;Nfu_p_1_002560_K182_M1;Nfu_p_1_002561_K251_M1	Nfu_p_1_002559;Nfu_p_1_002560;Nfu_p_1_002561	Nfu_g_1_001045	ca14	Nfu_p_1_002559;Nfu_p_1_002560;Nfu_p_1_002561	Nfu_t_1_002559;Nfu_t_1_002560;Nfu_t_1_002561	Nfu_c_1_002559;Nfu_c_1_002560;Nfu_c_1_002561	ENSLOCG00000006442	ENSG00000118298	CA14	_																				FALSE
_	Nfu_p_1_002607_K184_M1;Nfu_p_1_002608_K185_M1;Nfu_p_1_002610_K184_M1;Nfu_p_1_002611_K185_M1	-0.333709	8.35193	-0.578485	0.575721	0.747197	-6.34352	0.848976	0.974451	Old / Young	FALSE	_RTDETTVK[GlyGly (K)]TGATGAPEER_.4;_RTDETTVK[GlyGly (K)]TGATGAPEER_.3	RTDETTVKTGATGAP	Nfu_p_1_002607_K184_M1;Nfu_p_1_002608_K185_M1;Nfu_p_1_002610_K184_M1;Nfu_p_1_002611_K185_M1	Nfu_p_1_002607;Nfu_p_1_002608;Nfu_p_1_002610;Nfu_p_1_002611	Nfu_g_1_001061	pbxip1b	Nfu_p_1_002607;Nfu_p_1_002608;Nfu_p_1_002610;Nfu_p_1_002611	Nfu_t_1_002607;Nfu_t_1_002608;Nfu_t_1_002610;Nfu_t_1_002611	Nfu_c_1_002607;Nfu_c_1_002608;Nfu_c_1_002610;Nfu_c_1_002611	ENSLOCG00000007064	NA	NA	_																				FALSE
_	Nfu_p_1_002665_K70_M1	0.0537584	11.1092	0.0895864	0.930383	0.965723	-6.51632	0.518117	0.958809	Old / Young	TRUE	_VPK[GlyGly (K)]GAFTGEISPAM[Oxidation (M)]IK_.3;_VPK[GlyGly (K)]GAFTGEISPAMIK_.3	QNCYKVPKGAFTGEI	Nfu_p_1_002665_K70_M1	Nfu_p_1_002665	Nfu_g_1_001086	tpi1b	Nfu_p_1_002665	Nfu_t_1_002665	Nfu_c_1_002665	ENSLOCG00000007859	ENSG00000111669	TPI1	_																				FALSE
_	Nfu_p_1_019189_K999_M1;Nfu_p_1_019190_K1000_M1;Nfu_p_1_019191_K988_M1;Nfu_p_1_019192_K1000_M1	0.699083	12.2618	1.12956	0.285002	0.521654	-5.87509	0.175154	0.887247	Old / Young	TRUE	_NDETISVTK[GlyGly (K)]ETLVSGLPVR_.3	DETISVTKETLVSGL	Nfu_p_1_019189_K999_M1;Nfu_p_1_019190_K1000_M1;Nfu_p_1_019191_K988_M1;Nfu_p_1_019192_K1000_M1	Nfu_p_1_019189;Nfu_p_1_019190;Nfu_p_1_019191;Nfu_p_1_019192	Nfu_g_1_007957	si:dkey-21k24.4	Nfu_p_1_019189;Nfu_p_1_019190;Nfu_p_1_019191;Nfu_p_1_019192	Nfu_t_1_019189;Nfu_t_1_019190;Nfu_t_1_019191;Nfu_t_1_019192	Nfu_c_1_019189;Nfu_c_1_019190;Nfu_c_1_019191;Nfu_c_1_019192	ENSLOCG00000004360	ENSG00000110427	KIAA1549L	_																				FALSE
_	Nfu_p_1_019203_K409_M1	1.00691	12.3915	1.94551	0.0803164	0.309891	-4.79914	0.0558059	0.714867	Old / Young	TRUE	_PK[GlyGly (K)]EFSLVNFDSTVPSR_.3	NDFFPKPKEFSLVNF	Nfu_p_1_019203_K409_M1	Nfu_p_1_019203	Nfu_g_1_007967	cyp19a1b	Nfu_p_1_019203	Nfu_t_1_019203	Nfu_c_1_019203	ENSLOCG00000013305	ENSG00000137869	CYP19A1	Q6NT55_K445																				FALSE
_	Nfu_p_1_019241_K1708_M1	1.47169	9.42561	3.31254	0.00783571	0.13342	-2.57311	0.00443736	0.166217	Old / Young	TRUE	_LLK[GlyGly (K)]QAEISAPADSAEHR_.4	GERERLLKQAEISAP	Nfu_p_1_019241_K1708_M1	Nfu_p_1_019241	Nfu_g_1_007980	nup205	Nfu_p_1_019241	Nfu_t_1_019241	Nfu_c_1_019241	ENSLOCG00000016600	ENSG00000155561	NUP205	Q92621_K1732																				FALSE
_	Nfu_p_1_019241_K496_M1	0.5385	10.7569	1.17086	0.268775	0.508497	-5.83006	0.166357	0.881989	Old / Young	TRUE	_QVVLSK[GlyGly (K)]FVR_.3	HKQVVLSKFVRQMGD	Nfu_p_1_019241_K496_M1	Nfu_p_1_019241	Nfu_g_1_007980	nup205	Nfu_p_1_019241	Nfu_t_1_019241	Nfu_c_1_019241	ENSLOCG00000016600	ENSG00000155561	NUP205	Q92621_K496																				FALSE
_	Nfu_p_1_002805_K325_M1	0.149173	15.6478	0.335556	0.744133	0.854294	-6.46038	0.415602	0.949165	Old / Young	TRUE	_NLYAPGVPSK[GlyGly (K)]DNR_.3;_NLYAPGVPSK[GlyGly (K)]DNR_.2	YAPGVPSKDNRLGNL	Nfu_p_1_002805_K325_M1	Nfu_p_1_002805	Nfu_g_1_001143	shisa7	Nfu_p_1_002805	Nfu_t_1_002805	Nfu_c_1_002805	ENSLOCG00000012185	ENSG00000187902	SHISA7	_																				FALSE
_	Nfu_p_1_002805_K371_M1	0.47787	13.8179	0.911953	0.383231	0.605479	-6.09099	0.227297	0.910806	Old / Young	TRUE	_M[Oxidation (M)]NNAQLAAGGTLLSSK[GlyGly (K)]HNNTK_.4;_MNNAQLAAGGTLLSSK[GlyGly (K)]HNNTK_.4;_M[Oxidation (M)]NNAQLAAGGTLLSSK[GlyGly (K)]HNNTK_.3;_MNNAQLAAGGTLLSSK[GlyGly (K)]HNNTK_.3	GGTLLSSKHNNTKSQ	Nfu_p_1_002805_K371_M1	Nfu_p_1_002805	Nfu_g_1_001143	shisa7	Nfu_p_1_002805	Nfu_t_1_002805	Nfu_c_1_002805	ENSLOCG00000012185	ENSG00000187902	SHISA7	_																				FALSE
_	Nfu_p_1_002805_K427_M1	1.21087	10.2346	1.29465	0.224508	0.46449	-5.68793	0.141977	0.864471	Old / Young	TRUE	_GLDEYSSGYC[Carbamidomethyl (C)]TTK[GlyGly (K)]R_.3	SSGYCTTKRRPHTAQ	Nfu_p_1_002805_K427_M1	Nfu_p_1_002805	Nfu_g_1_001143	shisa7	Nfu_p_1_002805	Nfu_t_1_002805	Nfu_c_1_002805	ENSLOCG00000012185	ENSG00000187902	SHISA7	A6NL88_K336																				FALSE
_	Nfu_p_1_002805_K511_M1	2.0182	9.46557	2.03767	0.0688891	0.293128	-4.65883	0.0482198	0.684176	Old / Young	TRUE	_VK[GlyGly (K)]SSDQLLNM[Oxidation (M)]GDVPGNTGTLSR_.3	LSKPRKVKSSDQLLN	Nfu_p_1_002805_K511_M1	Nfu_p_1_002805	Nfu_g_1_001143	shisa7	Nfu_p_1_002805	Nfu_t_1_002805	Nfu_c_1_002805	ENSLOCG00000012185	ENSG00000187902	SHISA7	_																				FALSE
_	Nfu_p_1_002895_K364_M1	-0.986036	9.93065	-1.30766	0.220226	0.460092	-5.6724	0.758774	0.971501	Old / Young	TRUE	_NAM[Oxidation (M)]GSLASQTGSK[GlyGly (K)]PETK_.3	LASQTGSKPETKKDE	Nfu_p_1_002895_K364_M1	Nfu_p_1_002895	Nfu_g_1_001182	psmd4a	Nfu_p_1_002895	Nfu_t_1_002895	Nfu_c_1_002895	ENSLOCG00000007396	ENSG00000143398	PIP5K1A	_																				FALSE
_	Nfu_p_1_002922_K218_M1	-0.628106	15.1616	-1.5487	0.152467	0.391219	-5.36616	0.637246	0.966249	Old / Young	TRUE	_NITK[GlyGly (K)]LSEESK_.3;_NITK[GlyGly (K)]LSEESK_.2	QVVKNITKLSEESKH	Nfu_p_1_002922_K218_M1	Nfu_p_1_002922	Nfu_g_1_001190	si:dkeyp-77h1.4	Nfu_p_1_002922	Nfu_t_1_002922	Nfu_c_1_002922	NA	NA	NA	_																				FALSE
_	Nfu_p_1_002922_K233_M1	-1.1187	14.4106	-2.26997	0.046549	0.259961	-4.29456	0.335207	0.937732	Old / Young	TRUE	_HSQADNTEK[GlyGly (K)]SQSTEVDIK_.3;_HSQADNTEK[GlyGly (K)]SQSTEVDIK_.4;_HSQADNTEK[GlyGly (K)]SQSTEVDIK_.2	SQADNTEKSQSTEVD	Nfu_p_1_002922_K233_M1	Nfu_p_1_002922	Nfu_g_1_001190	si:dkeyp-77h1.4	Nfu_p_1_002922	Nfu_t_1_002922	Nfu_c_1_002922	NA	NA	NA	_																				FALSE
_	Nfu_p_1_002922_K242_M1	-0.439507	15.1714	-0.869953	0.404705	0.623067	-6.12825	0.993262	0.978081	Old / Young	TRUE	_SQSTEVDIK[GlyGly (K)]GLEVSSK_.3;_SQSTEVDIK[GlyGly (K)]GLEVSSK_.2	QSTEVDIKGLEVSSK	Nfu_p_1_002922_K242_M1	Nfu_p_1_002922	Nfu_g_1_001190	si:dkeyp-77h1.4	Nfu_p_1_002922	Nfu_t_1_002922	Nfu_c_1_002922	NA	NA	NA	A6NFA1_K253																				FALSE
_	Nfu_p_1_002922_K312_M1	-0.161461	9.53186	-0.373519	0.716552	0.837377	-6.44607	0.741194	0.970844	Old / Young	TRUE	_SAAQIK[GlyGly (K)]PGSVTDTK_.3	SKSAAQIKPGSVTDT	Nfu_p_1_002922_K312_M1	Nfu_p_1_002922	Nfu_g_1_001190	si:dkeyp-77h1.4	Nfu_p_1_002922	Nfu_t_1_002922	Nfu_c_1_002922	NA	NA	NA	Q09472_K2042																				FALSE
_	Nfu_p_1_002922_K320_M1	-0.385757	8.54841	-0.790444	0.447591	0.657741	-6.19463	0.963466	0.977419	Old / Young	TRUE	_PGSVTDTK[GlyGly (K)]LSPLLK_.3	PGSVTDTKLSPLLKT	Nfu_p_1_002922_K320_M1	Nfu_p_1_002922	Nfu_g_1_001190	si:dkeyp-77h1.4	Nfu_p_1_002922	Nfu_t_1_002922	Nfu_c_1_002922	NA	NA	NA	_																				FALSE
_	Nfu_p_1_003431_K497_M1;Nfu_p_1_003432_K497_M1	1.86272	9.31042	3.14428	0.0104222	0.15117	-2.85334	0.00632439	0.221262	Old / Young	TRUE	_GPAEADELVQK[GlyGly (K)]VGFR_.3	EADELVQKVGFRYEG	Nfu_p_1_003431_K497_M1;Nfu_p_1_003432_K497_M1	Nfu_p_1_003431;Nfu_p_1_003432	Nfu_g_1_001397	g6pd	Nfu_p_1_003431;Nfu_p_1_003432	Nfu_t_1_003431;Nfu_t_1_003432	Nfu_c_1_003431;Nfu_c_1_003432	ENSLOCG00000014269	ENSG00000160211	G6PD	Q9Y253_K163																				FALSE
_	Nfu_p_1_003513_K316_M1	0.453302	8.47656	0.535193	0.604202	0.762991	-6.36867	0.341966	0.938887	Old / Young	TRUE	_VLQLQHQQDNTK[GlyGly (K)]LQTQLDEAESR_.4	QHQQDNTKLQTQLDE	Nfu_p_1_003513_K316_M1	Nfu_p_1_003513	Nfu_g_1_001429	slmapb	Nfu_p_1_003513	Nfu_t_1_003513	Nfu_c_1_003513	ENSLOCG00000013251	ENSG00000163681	SLMAP	Q8IVF6_K865																				FALSE
_	Nfu_p_1_003513_K33_M1	0.989225	11.9316	1.37594	0.198843	0.44189	-5.58913	0.127526	0.851395	Old / Young	TRUE	_SNM[Oxidation (M)]GSSGDAEK[GlyGly (K)]M[Oxidation (M)]IQR_.3;_SNM[Oxidation (M)]GSSGDAEK[GlyGly (K)]MIQR_.3	GSSGDAEKMIQRLND	Nfu_p_1_003513_K33_M1	Nfu_p_1_003513	Nfu_g_1_001429	slmapb	Nfu_p_1_003513	Nfu_t_1_003513	Nfu_c_1_003513	ENSLOCG00000013251	ENSG00000163681	SLMAP	_																				FALSE
_	Nfu_p_1_003556_K387_M1	-0.876122	10.3045	-1.92718	0.0827927	0.312281	-4.82672	0.46552	0.954367	Old / Young	TRUE	_IK[GlyGly (K)]DLEDALQR_.3	KDAKARIKDLEDALQ	Nfu_p_1_003556_K387_M1	Nfu_p_1_003556	Nfu_g_1_001437	krt5	Nfu_p_1_003556	Nfu_t_1_003556	Nfu_c_1_003556	ENSLOCG00000005446	ENSG00000185069	KRT76	_																				FALSE
_	Nfu_p_1_010659_K902_M1;Nfu_p_1_010660_K902_M1	-0.374173	10.9288	-0.510471	0.62079	0.774257	-6.38221	0.812788	0.973344	Old / Young	TRUE	_GLK[GlyGly (K)]FNLINDVNDSPR_.3	ASLQKGLKFNLINDV	Nfu_p_1_010659_K902_M1;Nfu_p_1_010660_K902_M1	Nfu_p_1_010659;Nfu_p_1_010660	Nfu_g_1_004364	pcdh1b	Nfu_p_1_010659;Nfu_p_1_010660	Nfu_t_1_010659;Nfu_t_1_010660	Nfu_c_1_010659;Nfu_c_1_010660	ENSLOCG00000011506	ENSG00000156453	PCDH1	Q08174_K938																				FALSE
_	Nfu_p_1_010758_K124_M1	0.33903	9.42298	0.729014	0.482702	0.688037	-6.24207	0.279016	0.926118	Old / Young	TRUE	_SSAASAAEGAAGSSQPAK[GlyGly (K)]AVVR_.3	AGSSQPAKAVVRKPK	Nfu_p_1_010758_K124_M1	Nfu_p_1_010758	Nfu_g_1_004412	syn1	Nfu_p_1_010758	Nfu_t_1_010758	Nfu_c_1_010758	ENSLOCG00000016458	ENSG00000185666	SYN3	_																				FALSE
_	Nfu_p_1_003620_K430_M1	0.107348	9.37591	0.131635	0.897881	0.948916	-6.51132	0.499714	0.957356	Old / Young	TRUE	_RPIAQWHPLQPEEEVDAALAALNAK[GlyGly (K)]K_.4	ALAALNAKK______	Nfu_p_1_003620_K430_M1	Nfu_p_1_003620	Nfu_g_1_001457	syt2a	Nfu_p_1_003620	Nfu_t_1_003620	Nfu_c_1_003620	ENSLOCG00000009878	ENSG00000143858	SYT2	_																				FALSE
_	Nfu_p_1_040183_K91_M1	0.497733	13.4517	0.985152	0.347763	0.58047	-6.02255	0.208647	0.903602	Old / Young	TRUE	_GLATK[GlyGly (K)]IGLGPQK_.3;_GLATK[GlyGly (K)]IGLGPQK_.2	RWRGLATKIGLGPQK	Nfu_p_1_040183_K91_M1	Nfu_p_1_040183	Nfu_g_1_016795	mbpb	Nfu_p_1_040183	Nfu_t_1_040183	Nfu_c_1_040183	ENSLOCG00000003900	ENSG00000197971	MBP	Q9BXM9_K390																				FALSE
_	Nfu_p_1_003744_K297_M1;Nfu_p_1_003745_K229_M1	-1.55508	9.61558	-2.4241	0.0357883	0.230071	-4.04634	0.285143	0.92759	Old / Young	TRUE	_M[Oxidation (M)]NQIAEK[GlyGly (K)]EANAPQRPTTIQPSQGTGQK_.4	KMNQIAEKEANAPQR	Nfu_p_1_003744_K297_M1;Nfu_p_1_003745_K229_M1	Nfu_p_1_003744;Nfu_p_1_003745	Nfu_g_1_001490	syn2a	Nfu_p_1_003744;Nfu_p_1_003745	Nfu_t_1_003744;Nfu_t_1_003745	Nfu_c_1_003744;Nfu_c_1_003745	ENSLOCG00000013941	ENSG00000157152	SYN2	Q8WZ60_K18																				FALSE
_	Nfu_p_1_021189_K3_M1	0.335566	14.8147	0.796348	0.444307	0.654757	-6.18989	0.25912	0.920894	Old / Young	TRUE	_[Acetyl (Protein N-term)]SK[GlyGly (K)]DTEIDM[Oxidation (M)]EEVK_.2;_[Acetyl (Protein N-term)]SK[GlyGly (K)]DTEIDMEEVK_.2	_____MSKDTEIDME	Nfu_p_1_021189_K3_M1	Nfu_p_1_021189	Nfu_g_1_008727	slc3a2a	Nfu_p_1_021189	Nfu_t_1_021189	Nfu_c_1_021189	ENSLOCG00000001843	ENSG00000168003	SLC3A2	_																				FALSE
_	Nfu_p_1_003823_K133_M1	0.705517	9.08282	1.02325	0.330282	0.562989	-5.98521	0.19939	0.899576	Old / Young	TRUE	_DYSK[GlyGly (K)]YQGIVDDLRK_.3;_DYSK[GlyGly (K)]YQGIVDDLRK_.4	PDFRDYSKYQGIVDD	Nfu_p_1_003823_K133_M1	Nfu_p_1_003823	Nfu_g_1_001524	krt18	Nfu_p_1_003823	Nfu_t_1_003823	Nfu_c_1_003823	ENSLOCG00000005463	NA	NA	Q99456_K178																				FALSE
_	Nfu_p_1_003823_K404_M1	-0.238567	11.3798	-0.550462	0.594074	0.759637	-6.36001	0.834023	0.974005	Old / Young	TRUE	_LQDALEEQK[GlyGly (K)]TVK_.3;_LQDALEEQK[GlyGly (K)]TVK_.2	QDALEEQKTVKTKVM	Nfu_p_1_003823_K404_M1	Nfu_p_1_003823	Nfu_g_1_001524	krt18	Nfu_p_1_003823	Nfu_t_1_003823	Nfu_c_1_003823	ENSLOCG00000005463	NA	NA	O76013_K414																				FALSE
_	Nfu_p_1_003823_K430_M1	0.0498955	8.84893	0.0924628	0.928155	0.965121	-6.51604	0.516847	0.958712	Old / Young	TRUE	_VVSSSTETK[GlyGly (K)]NL_.2	VSSSTETKNL_____	Nfu_p_1_003823_K430_M1	Nfu_p_1_003823	Nfu_g_1_001524	krt18	Nfu_p_1_003823	Nfu_t_1_003823	Nfu_c_1_003823	ENSLOCG00000005463	NA	NA	P05783_K426																				FALSE
_	Nfu_p_1_003846_K59_M1;Nfu_p_1_003847_K59_M1	-0.382541	12.2056	-0.689604	0.506115	0.703487	-6.27069	0.908756	0.976092	Old / Young	TRUE	_LPEDDTTSAENVLK[GlyGly (K)]SR_.3	TSAENVLKSRRDEDN	Nfu_p_1_003846_K59_M1;Nfu_p_1_003847_K59_M1	Nfu_p_1_003846;Nfu_p_1_003847	Nfu_g_1_001539	GGT7	Nfu_p_1_003846;Nfu_p_1_003847	Nfu_t_1_003846;Nfu_t_1_003847	Nfu_c_1_003846;Nfu_c_1_003847	ENSLOCG00000004507	ENSG00000131067	GGT7	_																				FALSE
_	Nfu_p_1_040740_K229_M1	-0.760665	8.98095	-0.830054	0.425862	0.640224	-6.16225	0.985017	0.977902	Old / Young	TRUE	_EDTAAGSSYTTEFK[GlyGly (K)]AYR_.3	SSYTTEFKAYRDVKP	Nfu_p_1_040740_K229_M1	Nfu_p_1_040740	Nfu_g_1_017060	map6	Nfu_p_1_040740	Nfu_t_1_040740	Nfu_c_1_040740	ENSLOCG00000004684	ENSG00000171533	MAP6	_																				FALSE
_	Nfu_p_1_004243_K147_M1	0.106133	15.0621	0.236844	0.817554	0.90088	-6.49053	0.45523	0.953384	Old / Young	TRUE	_K[GlyGly (K)]ELYLQQR_.3;_K[GlyGly (K)]ELYLQQR_.2	FAKNYSKKELYLQQR	Nfu_p_1_004243_K147_M1	Nfu_p_1_004243	Nfu_g_1_001709	nrsn1	Nfu_p_1_004243	Nfu_t_1_004243	Nfu_c_1_004243	ENSLOCG00000008928	ENSG00000125841	NRSN2	Q96MI9_K753																				FALSE
_	Nfu_p_1_004243_K186_M1	-0.702761	13.9823	-1.36096	0.203379	0.446835	-5.60765	0.731254	0.97046	Old / Young	TRUE	_VPVTFSK[GlyGly (K)]LQNIQPASTKPGT_.3;_VPVTFSK[GlyGly (K)]LQNIQPASTK_.3	KVPVTFSKLQNIQPA	Nfu_p_1_004243_K186_M1	Nfu_p_1_004243	Nfu_g_1_001709	nrsn1	Nfu_p_1_004243	Nfu_t_1_004243	Nfu_c_1_004243	ENSLOCG00000008928	ENSG00000125841	NRSN2	_																				FALSE
_	Nfu_p_1_004243_K196_M1	-0.436537	14.9968	-1.10736	0.294038	0.529742	-5.89879	0.864673	0.974904	Old / Young	TRUE	_LQNIQPASTK[GlyGly (K)]PGT_.2	NIQPASTKPGT____	Nfu_p_1_004243_K196_M1	Nfu_p_1_004243	Nfu_g_1_001709	nrsn1	Nfu_p_1_004243	Nfu_t_1_004243	Nfu_c_1_004243	ENSLOCG00000008928	ENSG00000125841	NRSN2	_																				FALSE
_	Nfu_p_1_004329_K69_M1;Nfu_p_1_004330_K69_M1;Nfu_p_1_004331_K69_M1;Nfu_p_1_004332_K69_M1;Nfu_p_1_004333_K69_M1;Nfu_p_1_004334_K69_M1	-0.813316	12.2617	-1.90602	0.0857392	0.315653	-4.85841	0.474393	0.955182	Old / Young	TRUE	_SFLLSK[GlyGly (K)]DGNPNK_.3;_SFLLSK[GlyGly (K)]DGNPNK_.2	LRSFLLSKDGNPNKR	Nfu_p_1_004329_K69_M1;Nfu_p_1_004330_K69_M1;Nfu_p_1_004331_K69_M1;Nfu_p_1_004332_K69_M1;Nfu_p_1_004333_K69_M1;Nfu_p_1_004334_K69_M1	Nfu_p_1_004329;Nfu_p_1_004330;Nfu_p_1_004331;Nfu_p_1_004332;Nfu_p_1_004333;Nfu_p_1_004334	Nfu_g_1_001751	bx248082.1	Nfu_p_1_004334;Nfu_p_1_004329;Nfu_p_1_004330;Nfu_p_1_004332;Nfu_p_1_004331;Nfu_p_1_004333	Nfu_t_1_004334;Nfu_t_1_004329;Nfu_t_1_004330;Nfu_t_1_004332;Nfu_t_1_004331;Nfu_t_1_004333	Nfu_c_1_004334;Nfu_c_1_004329;Nfu_c_1_004330;Nfu_c_1_004332;Nfu_c_1_004331;Nfu_c_1_004333	ENSLOCG00000010636	ENSG00000001629	ANKIB1	Q96NW4_K485																				FALSE
_	Nfu_p_1_004549_K340_M1	-1.08973	12.3977	-2.15259	0.0567903	0.274561	-4.48033	0.376918	0.944238	Old / Young	TRUE	_DYIWNTLK[GlyGly (K)]SGR_.3;_DYIWNTLK[GlyGly (K)]SGR_.2	DYIWNTLKSGRVVPG	Nfu_p_1_004549_K340_M1	Nfu_p_1_004549	Nfu_g_1_001815	cs	Nfu_p_1_004549	Nfu_t_1_004549	Nfu_c_1_004549	ENSLOCG00000004655	ENSG00000062485	CS	_																				FALSE
_	Nfu_p_1_004804_K260_M1;Nfu_p_1_004809_K242_M1;Nfu_p_1_004811_K29_M1	0.0799331	8.82671	0.120155	0.906738	0.952018	-6.51287	0.504704	0.95776	Old / Young	TRUE	_DQFPK[GlyGly (K)]ETQPAATTTVAQISEPPSAPK_.3	ATKDQFPKETQPAAT	Nfu_p_1_004804_K260_M1;Nfu_p_1_004809_K242_M1;Nfu_p_1_004811_K29_M1	Nfu_p_1_004804;Nfu_p_1_004809;Nfu_p_1_004811	Nfu_g_1_001908	C21H5orf15	Nfu_p_1_004811;Nfu_p_1_004804;Nfu_p_1_004809	Nfu_t_1_004811;Nfu_t_1_004804;Nfu_t_1_004809	Nfu_c_1_004811;Nfu_c_1_004804;Nfu_c_1_004809	ENSLOCG00000002499	ENSG00000064787	BCAS1	_																				FALSE
_	Nfu_p_1_004804_K430_M1;Nfu_p_1_004809_K354_M1;Nfu_p_1_004811_K199_M1	-0.319262	7.75342	-0.43089	0.67568	0.811075	-6.42164	0.770953	0.971938	Old / Young	TRUE	_AASK[GlyGly (K)]SSFTSLFK_.3	EKKKAASKSSFTSLF	Nfu_p_1_004804_K430_M1;Nfu_p_1_004809_K354_M1;Nfu_p_1_004811_K199_M1	Nfu_p_1_004804;Nfu_p_1_004809;Nfu_p_1_004811	Nfu_g_1_001908	C21H5orf15	Nfu_p_1_004811;Nfu_p_1_004804;Nfu_p_1_004809	Nfu_t_1_004811;Nfu_t_1_004804;Nfu_t_1_004809	Nfu_c_1_004811;Nfu_c_1_004804;Nfu_c_1_004809	ENSLOCG00000002499	ENSG00000064787	BCAS1	_																				FALSE
_	Nfu_p_1_004804_K438_M1;Nfu_p_1_004809_K362_M1;Nfu_p_1_004811_K207_M1	-1.09077	7.90857	-1.41146	0.18843	0.430285	-5.54469	0.705495	0.969414	Old / Young	TRUE	_SSFTSLFK[GlyGly (K)]SK_.3	SSFTSLFKSKVLLDH	Nfu_p_1_004804_K438_M1;Nfu_p_1_004809_K362_M1;Nfu_p_1_004811_K207_M1	Nfu_p_1_004804;Nfu_p_1_004809;Nfu_p_1_004811	Nfu_g_1_001908	C21H5orf15	Nfu_p_1_004811;Nfu_p_1_004804;Nfu_p_1_004809	Nfu_t_1_004811;Nfu_t_1_004804;Nfu_t_1_004809	Nfu_c_1_004811;Nfu_c_1_004804;Nfu_c_1_004809	ENSLOCG00000002499	ENSG00000064787	BCAS1	Q6ZRI0_K1837																				FALSE
_	Nfu_p_1_004804_K473_M1;Nfu_p_1_004809_K397_M1;Nfu_p_1_004811_K242_M1	0.0648971	9.65488	0.0944154	0.926643	0.96439	-6.51584	0.515986	0.958646	Old / Young	TRUE	_K[GlyGly (K)]TTLAPPAAEAEAAPAIK_.3	GLSAEPKKTTLAPPA	Nfu_p_1_004804_K473_M1;Nfu_p_1_004809_K397_M1;Nfu_p_1_004811_K242_M1	Nfu_p_1_004804;Nfu_p_1_004809;Nfu_p_1_004811	Nfu_g_1_001908	C21H5orf15	Nfu_p_1_004811;Nfu_p_1_004804;Nfu_p_1_004809	Nfu_t_1_004811;Nfu_t_1_004804;Nfu_t_1_004809	Nfu_c_1_004811;Nfu_c_1_004804;Nfu_c_1_004809	ENSLOCG00000002499	ENSG00000064787	BCAS1	_																				FALSE
_	Nfu_p_1_004804_K509_M1;Nfu_p_1_004809_K433_M1;Nfu_p_1_004811_K278_M1	-1.07081	7.63688	-1.39199	0.19408	0.436243	-5.56915	0.715389	0.969825	Old / Young	TRUE	_HSEAAVDNK[GlyGly (K)]PASAAC[Carbamidomethyl (C)]PAGDDAASVPR_.4	SEAAVDNKPASAACP	Nfu_p_1_004804_K509_M1;Nfu_p_1_004809_K433_M1;Nfu_p_1_004811_K278_M1	Nfu_p_1_004804;Nfu_p_1_004809;Nfu_p_1_004811	Nfu_g_1_001908	C21H5orf15	Nfu_p_1_004811;Nfu_p_1_004804;Nfu_p_1_004809	Nfu_t_1_004811;Nfu_t_1_004804;Nfu_t_1_004809	Nfu_c_1_004811;Nfu_c_1_004804;Nfu_c_1_004809	ENSLOCG00000002499	ENSG00000064787	BCAS1	_																				FALSE
_	Nfu_p_1_004805_K237_M1	0.576117	10.377	0.452545	0.660526	0.799316	-6.41154	0.371377	0.943453	Old / Young	FALSE	_ETAGPDATK[GlyGly (K)]DQVAQISEPPSAPK_.3	TAGPDATKDQVAQIS	Nfu_p_1_004805_K237_M1	Nfu_p_1_004805	Nfu_g_1_001908	C21H5orf15	Nfu_p_1_004805	Nfu_t_1_004805	Nfu_c_1_004805	ENSLOCG00000002499	ENSG00000064787	BCAS1	_																				FALSE
_	Nfu_p_1_022755_K454_M1;Nfu_p_1_022756_K491_M1	-1.29435	7.36775	-3.09877	0.0112619	0.155209	-2.92927	0.126223	0.85009	Old / Young	TRUE	_VESPTLK[GlyGly (K)]SSVVESPEPK_.3	KVESPTLKSSVVESP	Nfu_p_1_022755_K454_M1;Nfu_p_1_022756_K491_M1	Nfu_p_1_022755;Nfu_p_1_022756	Nfu_g_1_009338	NEFM (1 of 2)	Nfu_p_1_022756;Nfu_p_1_022755	Nfu_t_1_022756;Nfu_t_1_022755	Nfu_c_1_022756;Nfu_c_1_022755	ENSLOCG00000008382	ENSG00000100285	NEFH	P12036_K517;P12036_K555																				FALSE
_	Nfu_p_1_022755_K619_M1;Nfu_p_1_022756_K656_M1	0.0768528	7.05241	0.117947	0.908443	0.952018	-6.51316	0.505666	0.957837	Old / Young	TRUE	_AEPEAK[GlyGly (K)]TASNAEPEK_.3	EKAEPEAKTASNAEP	Nfu_p_1_022755_K619_M1;Nfu_p_1_022756_K656_M1	Nfu_p_1_022755;Nfu_p_1_022756	Nfu_g_1_009338	NEFM (1 of 2)	Nfu_p_1_022756;Nfu_p_1_022755	Nfu_t_1_022756;Nfu_t_1_022755	Nfu_c_1_022756;Nfu_c_1_022755	ENSLOCG00000008382	ENSG00000100285	NEFH	_																				FALSE
_	Nfu_p_1_005010_K153_M1	-0.182702	17.4824	-0.41374	0.68779	0.818607	-6.42929	0.76202	0.971619	Old / Young	TRUE	_SGEQQTAVPSSDK[GlyGly (K)]V_.2;_SGEQQTAVPSSDK[GlyGly (K)]V_.3	TAVPSSDKV______	Nfu_p_1_005010_K153_M1	Nfu_p_1_005010	Nfu_g_1_001971	plp2	Nfu_p_1_005010	Nfu_t_1_005010	Nfu_c_1_005010	ENSLOCG00000014766	ENSG00000102007	PLP2	Q9UBR5_K148																				FALSE
_	Nfu_p_1_005048_K225_M1	-0.918533	9.96298	-1.21993	0.250456	0.490513	-5.77497	0.804729	0.973084	Old / Young	TRUE	_NIELIC[Carbamidomethyl (C)]QEK[GlyGly (K)]EGEGDPTLQR_.3	IELICQEKEGEGDPT	Nfu_p_1_005048_K225_M1	Nfu_p_1_005048	Nfu_g_1_001980	mapre1b	Nfu_p_1_005048	Nfu_t_1_005048	Nfu_c_1_005048	ENSLOCG00000005626	ENSG00000101367	MAPRE1	_																				FALSE
_	Nfu_p_1_029502_K112_M1	-1.26756	11.3924	-2.9482	0.0145653	0.172853	-3.18051	0.153743	0.873531	Old / Young	TRUE	_YSDVALEK[GlyGly (K)]LNK_.3;_YSDVALEK[GlyGly (K)]LNK_.2	YSDVALEKLNKTIGE	Nfu_p_1_029502_K112_M1	Nfu_p_1_029502	Nfu_g_1_012177	rtn4a	Nfu_p_1_029502	Nfu_t_1_029502	Nfu_c_1_029502	ENSLOCG00000015545	ENSG00000115310	RTN4	Q9NWM8_K170																				FALSE
_	Nfu_p_1_005312_K384_M1;Nfu_p_1_005313_K384_M1;Nfu_p_1_005314_K384_M1;Nfu_p_1_005315_K384_M1	0.327523	10.4713	0.643256	0.534517	0.723416	-6.30249	0.305826	0.932155	Old / Young	TRUE	_LFC[Carbamidomethyl (C)]K[GlyGly (K)]NSSFLR_.3	KDIKLFCKNSSFLRV	Nfu_p_1_005312_K384_M1;Nfu_p_1_005313_K384_M1;Nfu_p_1_005314_K384_M1;Nfu_p_1_005315_K384_M1	Nfu_p_1_005312;Nfu_p_1_005313;Nfu_p_1_005314;Nfu_p_1_005315	Nfu_g_1_002101	nae1	Nfu_p_1_005312;Nfu_p_1_005313;Nfu_p_1_005314;Nfu_p_1_005315	Nfu_t_1_005312;Nfu_t_1_005313;Nfu_t_1_005314;Nfu_t_1_005315	Nfu_c_1_005312;Nfu_c_1_005313;Nfu_c_1_005314;Nfu_c_1_005315	ENSLOCG00000005017	ENSG00000159593	NAE1	_																				FALSE
_	Nfu_p_1_005407_K71_M1	0.319226	8.13734	0.591711	0.567167	0.743222	-6.33547	0.322737	0.935481	Old / Young	TRUE	_LLK[GlyGly (K)]YLEK_.2	FNRDRLLKYLEKEAM	Nfu_p_1_005407_K71_M1	Nfu_p_1_005407	Nfu_g_1_002144	tmod2	Nfu_p_1_005407	Nfu_t_1_005407	Nfu_c_1_005407	ENSLOCG00000013334	ENSG00000128872	TMOD2	_																				FALSE
_	Nfu_p_1_023143_K21_M1	-1.75663	10.8874	-3.00005	0.0133291	0.163125	-3.09401	0.143793	0.865953	Old / Young	TRUE	_RDLEDENGPPVGTSSK[GlyGly (K)]K_.4;_RDLEDENGPPVGTSSK[GlyGly (K)]K_.3	PPVGTSSKKPRRHVA	Nfu_p_1_023143_K21_M1	Nfu_p_1_023143	Nfu_g_1_009500	cmasa	Nfu_p_1_023143	Nfu_t_1_023143	Nfu_c_1_023143	ENSLOCG00000015374	ENSG00000111726	CMAS	_																				FALSE
_	Nfu_p_1_023143_K378_M1	-0.47285	13.8124	-0.996837	0.342331	0.576344	-6.01122	0.924301	0.976484	Old / Young	TRUE	_LAGLSAVPADAC[Carbamidomethyl (C)]K[GlyGly (K)]DASDAAK_.3	AVPADACKDASDAAK	Nfu_p_1_023143_K378_M1	Nfu_p_1_023143	Nfu_g_1_009500	cmasa	Nfu_p_1_023143	Nfu_t_1_023143	Nfu_c_1_023143	ENSLOCG00000015374	ENSG00000111726	CMAS	_																				FALSE
_	Nfu_p_1_023603_K208_M1	-1.53688	11.7633	-1.87059	0.0908923	0.319102	-4.91112	0.489455	0.956501	Old / Young	TRUE	_SGK[GlyGly (K)]QVAGFLEDLAR_.3	MNMAKSGKQVAGFLE	Nfu_p_1_023603_K208_M1	Nfu_p_1_023603	Nfu_g_1_009695	THOP1	Nfu_p_1_023603	Nfu_t_1_023603	Nfu_c_1_023603	ENSLOCG00000000074	ENSG00000172009	THOP1	_																				FALSE
_	Nfu_p_1_005829_K104_M1	-1.286	13.987	-3.05479	0.0121393	0.155209	-3.00267	0.133833	0.857399	Old / Young	TRUE	_SNSGEPTYNISVGK[GlyGly (K)]AGK_.3;_SNSGEPTYNISVGK[GlyGly (K)]AGK_.2	TYNISVGKAGKVLVL	Nfu_p_1_005829_K104_M1	Nfu_p_1_005829	Nfu_g_1_002322	pfn2l	Nfu_p_1_005829	Nfu_t_1_005829	Nfu_c_1_005829	ENSLOCG00000001794	ENSG00000070087	PFN2	P07737_K105																				FALSE
_	Nfu_p_1_005883_K11_M1	2.96546	9.15939	3.08085	0.0116114	0.155209	-2.95918	0.00720562	0.244553	Old / Young	TRUE	_[Acetyl (Protein N-term)]ADC[Carbamidomethyl (C)]NVSIDQK[GlyGly (K)]R_.2	CNVSIDQKRLPGVKE	Nfu_p_1_005883_K11_M1	Nfu_p_1_005883	Nfu_g_1_002340	CCDC50 (1 of 2)	Nfu_p_1_005883	Nfu_t_1_005883	Nfu_c_1_005883	ENSLOCG00000005056	ENSG00000152492	CCDC50	_																				FALSE
_	Nfu_p_1_005883_K445_M1	0.882287	7.90321	1.48611	0.168052	0.406569	-5.44887	0.109798	0.831445	Old / Young	TRUE	_ELIK[GlyGly (K)]LDLR_.2	EATRELIKLDLREQE	Nfu_p_1_005883_K445_M1	Nfu_p_1_005883	Nfu_g_1_002340	CCDC50 (1 of 2)	Nfu_p_1_005883	Nfu_t_1_005883	Nfu_c_1_005883	ENSLOCG00000005056	ENSG00000152492	CCDC50	Q9Y5A7_K128																				FALSE
_	Nfu_p_1_006007_K323_M1;Nfu_p_1_006008_K323_M1	0.144376	8.43926	0.156254	0.878939	0.939514	-6.50751	0.489102	0.956471	Old / Young	TRUE	_HGFFVNPSDSVAVIAANITSIPYFK[GlyGly (K)]K_.4	ITSIPYFKKTGVKGL	Nfu_p_1_006007_K323_M1;Nfu_p_1_006008_K323_M1	Nfu_p_1_006007;Nfu_p_1_006008	Nfu_g_1_002400	pgm1	Nfu_p_1_006008;Nfu_p_1_006007	Nfu_t_1_006008;Nfu_t_1_006007	Nfu_c_1_006008;Nfu_c_1_006007	ENSLOCG00000006665	ENSG00000079739	PGM1	_																				FALSE
_	Nfu_p_1_006303_K299_M1;Nfu_p_1_006304_K299_M1	-1.30303	13.6579	-2.01269	0.071825	0.296871	-4.69713	0.430619	0.95085	Old / Young	TRUE	_PNIYWEEPLVGGK[GlyGly (K)]ASEGR_.3	EEPLVGGKASEGRDV	Nfu_p_1_006303_K299_M1;Nfu_p_1_006304_K299_M1	Nfu_p_1_006303;Nfu_p_1_006304	Nfu_g_1_002525	si:ch73-61d6.3	Nfu_p_1_006303;Nfu_p_1_006304	Nfu_t_1_006303;Nfu_t_1_006304	Nfu_c_1_006303;Nfu_c_1_006304	ENSLOCG00000002860	NA	NA	_																				FALSE
_	Nfu_p_1_006516_K796_M1;Nfu_p_1_006517_K757_M1	-1.34167	9.49524	-1.61393	0.137589	0.374689	-5.27779	0.605813	0.96456	Old / Young	TRUE	_EFTNNK[GlyGly (K)]FTTQVER_.3	YREFTNNKFTTQVER	Nfu_p_1_006516_K796_M1;Nfu_p_1_006517_K757_M1	Nfu_p_1_006516;Nfu_p_1_006517	Nfu_g_1_002596	cp	Nfu_p_1_006516;Nfu_p_1_006517	Nfu_t_1_006516;Nfu_t_1_006517	Nfu_c_1_006516;Nfu_c_1_006517	ENSLOCG00000001648	ENSG00000047457	CP	Q6P3W6_K352																				FALSE
_	Nfu_p_1_006579_K248_M1;Nfu_p_1_006580_K246_M1;Nfu_p_1_006581_K151_M1;Nfu_p_1_006582_K153_M1	1.05368	12.1663	1.43961	0.18051	0.420833	-5.50893	0.117028	0.840194	Old / Young	TRUE	_ITSYSK[GlyGly (K)]GLGSTFK_.3;_ITSYSK[GlyGly (K)]GLGSTFK_.2	SRITSYSKGLGSTFK	Nfu_p_1_006579_K248_M1;Nfu_p_1_006580_K246_M1;Nfu_p_1_006581_K151_M1;Nfu_p_1_006582_K153_M1	Nfu_p_1_006579;Nfu_p_1_006580;Nfu_p_1_006581;Nfu_p_1_006582	Nfu_g_1_002627	CABZ01045230.1	Nfu_p_1_006581;Nfu_p_1_006582;Nfu_p_1_006580;Nfu_p_1_006579	Nfu_t_1_006581;Nfu_t_1_006582;Nfu_t_1_006580;Nfu_t_1_006579	Nfu_c_1_006581;Nfu_c_1_006582;Nfu_c_1_006580;Nfu_c_1_006579	ENSLOCG00000000114;ENSLOCG00000000258	ENSG00000137959	IFI44L	Q53G44_K334																				FALSE
_	Nfu_p_1_024471_K327_M1	0.66004	13.6316	1.04366	0.321194	0.556654	-5.96474	0.194558	0.897338	Old / Young	TRUE	_DSK[GlyGly (K)]LGSLGGGAPPLYGTVDR_.3	YTLSRDSKLGSLGGG	Nfu_p_1_024471_K327_M1	Nfu_p_1_024471	Nfu_g_1_010084	cacng8a	Nfu_p_1_024471	Nfu_t_1_024471	Nfu_c_1_024471	ENSLOCG00000013633	ENSG00000075461	CACNG4	_																				FALSE
_	Nfu_p_1_042267_K337_M1	0.882779	10.1068	1.72832	0.114597	0.34446	-5.11787	0.0776718	0.777257	Old / Young	TRUE	_NANLSNDYK[GlyGly (K)]VIAGEK_.3	ANLSNDYKVIAGEKG	Nfu_p_1_042267_K337_M1	Nfu_p_1_042267	Nfu_g_1_017655	DNAJB2	Nfu_p_1_042267	Nfu_t_1_042267	Nfu_c_1_042267	ENSLOCG00000010653	ENSG00000135924	DNAJB2	_																				FALSE
_	Nfu_p_1_006932_K1891_M1;Nfu_p_1_006933_K1891_M1;Nfu_p_1_006934_K1920_M1;Nfu_p_1_006935_K1904_M1;Nfu_p_1_006936_K1918_M1;Nfu_p_1_006937_K1887_M1;Nfu_p_1_006938_K1916_M1;Nfu_p_1_006939_K1900_M1;Nfu_p_1_006940_K1885_M1;Nfu_p_1_006941_K1914_M1;Nfu_p_1_006942_K1871_M1;Nfu_p_1_006943_K1883_M1;Nfu_p_1_006944_K1881_M1;Nfu_p_1_006945_K1867_M1;Nfu_p_1_006946_K1887_M1;Nfu_p_1_006947_K1887_M1;Nfu_p_1_006948_…	-1.22818	10.1614	-2.58341	0.0272371	0.215635	-3.78581	0.238981	0.914795	Old / Young	TRUE	_M[Oxidation (M)]SAILQTDPNSSVNK[GlyGly (K)]GFQSHSPK_.4;_MSAILQTDPNSSVNK[GlyGly (K)]GFQSHSPK_.4	DPNSSVNKGFQSHSP	Nfu_p_1_006932_K1891_M1;Nfu_p_1_006933_K1891_M1;Nfu_p_1_006934_K1920_M1;Nfu_p_1_006935_K1904_M1;Nfu_p_1_006936_K1918_M1;Nfu_p_1_006937_K1887_M1;Nfu_p_1_006938_K1916_M1;Nfu_p_1_006939_K1900_M1;Nfu_p_1_006940_K1885_M1;Nfu_p_1_006941_K1914_M1;Nfu_p_1_006942_K1871_M1;Nfu_p_1_006943_K1883_M1;Nfu_p_1_006944_K1881_M1;Nfu_p_1_006945_K1867_M1;Nfu_p_1_006946_K1887_M1;Nfu_p_1_006947_K1887_M1;Nfu_p_1_006948_…	Nfu_p_1_006932;Nfu_p_1_006933;Nfu_p_1_006934;Nfu_p_1_006935;Nfu_p_1_006936;Nfu_p_1_006937;Nfu_p_1_006938;Nfu_p_1_006939;Nfu_p_1_006940;Nfu_p_1_006941;Nfu_p_1_006942;Nfu_p_1_006943;Nfu_p_1_006944;Nfu_p_1_006945;Nfu_p_1_006946;Nfu_p_1_006947;Nfu_p_1_006948;Nfu_p_1_006950;Nfu_p_1_006951	Nfu_g_1_002768	ank3a	Nfu_p_1_006936;Nfu_p_1_006940;Nfu_p_1_006941;Nfu_p_1_006944;Nfu_p_1_006935;Nfu_p_1_006939;Nfu_p_1_006942;Nfu_p_1_006945;Nfu_p_1_006946;Nfu_p_1_006948;Nfu_p_1_006947;Nfu_p_1_006934;Nfu_p_1_006937;Nfu_p_1_006938;Nfu_p_1_006943;Nfu_p_1_006950;Nfu_p_1_006951;Nfu_p_1_006932;Nfu_p_1_006933	Nfu_t_1_006936;Nfu_t_1_006940;Nfu_t_1_006941;Nfu_t_1_006944;Nfu_t_1_006935;Nfu_t_1_006939;Nfu_t_1_006942;Nfu_t_1_006945;Nfu_t_1_006946;Nfu_t_1_006948;Nfu_t_1_006947;Nfu_t_1_006934;Nfu_t_1_006937;Nfu_t_1_006938;Nfu_t_1_006943;Nfu_t_1_006950;Nfu_t_1_006951;Nfu_t_1_006932;Nfu_t_1_006933	Nfu_c_1_006936;Nfu_c_1_006940;Nfu_c_1_006941;Nfu_c_1_006944;Nfu_c_1_006935;Nfu_c_1_006939;Nfu_c_1_006942;Nfu_c_1_006945;Nfu_c_1_006946;Nfu_c_1_006948;Nfu_c_1_006947;Nfu_c_1_006934;Nfu_c_1_006937;Nfu_c_1_006938;Nfu_c_1_006943;Nfu_c_1_006950;Nfu_c_1_006951;Nfu_c_1_006932;Nfu_c_1_006933	ENSLOCG00000006646	ENSG00000151150	ANK3	Q12955_K1927																				FALSE
_	Nfu_p_1_006932_K1902_M1;Nfu_p_1_006933_K1902_M1;Nfu_p_1_006934_K1931_M1;Nfu_p_1_006935_K1915_M1;Nfu_p_1_006936_K1929_M1;Nfu_p_1_006937_K1898_M1;Nfu_p_1_006938_K1927_M1;Nfu_p_1_006939_K1911_M1;Nfu_p_1_006940_K1896_M1;Nfu_p_1_006941_K1925_M1;Nfu_p_1_006942_K1882_M1;Nfu_p_1_006943_K1894_M1;Nfu_p_1_006944_K1892_M1;Nfu_p_1_006945_K1878_M1;Nfu_p_1_006946_K1898_M1;Nfu_p_1_006947_K1898_M1;Nfu_p_1_006948_…	-0.707089	11.8988	-1.55881	0.150072	0.387615	-5.35261	0.632331	0.965996	Old / Young	TRUE	_EAK[GlyGly (K)]LEDEEPYR_.3	SHSPKEAKLEDEEPY	Nfu_p_1_006932_K1902_M1;Nfu_p_1_006933_K1902_M1;Nfu_p_1_006934_K1931_M1;Nfu_p_1_006935_K1915_M1;Nfu_p_1_006936_K1929_M1;Nfu_p_1_006937_K1898_M1;Nfu_p_1_006938_K1927_M1;Nfu_p_1_006939_K1911_M1;Nfu_p_1_006940_K1896_M1;Nfu_p_1_006941_K1925_M1;Nfu_p_1_006942_K1882_M1;Nfu_p_1_006943_K1894_M1;Nfu_p_1_006944_K1892_M1;Nfu_p_1_006945_K1878_M1;Nfu_p_1_006946_K1898_M1;Nfu_p_1_006947_K1898_M1;Nfu_p_1_006948_…	Nfu_p_1_006932;Nfu_p_1_006933;Nfu_p_1_006934;Nfu_p_1_006935;Nfu_p_1_006936;Nfu_p_1_006937;Nfu_p_1_006938;Nfu_p_1_006939;Nfu_p_1_006940;Nfu_p_1_006941;Nfu_p_1_006942;Nfu_p_1_006943;Nfu_p_1_006944;Nfu_p_1_006945;Nfu_p_1_006946;Nfu_p_1_006947;Nfu_p_1_006948;Nfu_p_1_006950;Nfu_p_1_006951	Nfu_g_1_002768	ank3a	Nfu_p_1_006936;Nfu_p_1_006940;Nfu_p_1_006941;Nfu_p_1_006944;Nfu_p_1_006935;Nfu_p_1_006939;Nfu_p_1_006942;Nfu_p_1_006945;Nfu_p_1_006946;Nfu_p_1_006948;Nfu_p_1_006947;Nfu_p_1_006934;Nfu_p_1_006937;Nfu_p_1_006938;Nfu_p_1_006943;Nfu_p_1_006950;Nfu_p_1_006951;Nfu_p_1_006932;Nfu_p_1_006933	Nfu_t_1_006936;Nfu_t_1_006940;Nfu_t_1_006941;Nfu_t_1_006944;Nfu_t_1_006935;Nfu_t_1_006939;Nfu_t_1_006942;Nfu_t_1_006945;Nfu_t_1_006946;Nfu_t_1_006948;Nfu_t_1_006947;Nfu_t_1_006934;Nfu_t_1_006937;Nfu_t_1_006938;Nfu_t_1_006943;Nfu_t_1_006950;Nfu_t_1_006951;Nfu_t_1_006932;Nfu_t_1_006933	Nfu_c_1_006936;Nfu_c_1_006940;Nfu_c_1_006941;Nfu_c_1_006944;Nfu_c_1_006935;Nfu_c_1_006939;Nfu_c_1_006942;Nfu_c_1_006945;Nfu_c_1_006946;Nfu_c_1_006948;Nfu_c_1_006947;Nfu_c_1_006934;Nfu_c_1_006937;Nfu_c_1_006938;Nfu_c_1_006943;Nfu_c_1_006950;Nfu_c_1_006951;Nfu_c_1_006932;Nfu_c_1_006933	ENSLOCG00000006646	ENSG00000151150	ANK3	_																				FALSE
_	Nfu_p_1_024782_K4503_M1	-0.192449	11.5254	-0.366947	0.721297	0.839459	-6.44866	0.737809	0.970715	Old / Young	TRUE	_AK[GlyGly (K)]FLQFVTGTSK_.3;_AK[GlyGly (K)]FLQFVTGTSK_.2	FDQADRAKFLQFVTG	Nfu_p_1_024782_K4503_M1	Nfu_p_1_024782	Nfu_g_1_010216	huwe1	Nfu_p_1_024782	Nfu_t_1_024782	Nfu_c_1_024782	ENSLOCG00000014797	ENSG00000086758	HUWE1	Q7Z6Z7_K4295																				FALSE
_	Nfu_p_1_024792_K301_M1;Nfu_p_1_024793_K342_M1;Nfu_p_1_024794_K369_M1;Nfu_p_1_024795_K217_M1	0.437802	8.06241	0.542935	0.599055	0.762517	-6.36431	0.339289	0.938435	Old / Young	TRUE	_EAQK[GlyGly (K)]QAQSLLEQDEQR_.3	ELLKEAQKQAQSLLE	Nfu_p_1_024792_K301_M1;Nfu_p_1_024793_K342_M1;Nfu_p_1_024794_K369_M1;Nfu_p_1_024795_K217_M1	Nfu_p_1_024792;Nfu_p_1_024793;Nfu_p_1_024794;Nfu_p_1_024795	Nfu_g_1_010224	def6a	Nfu_p_1_024795;Nfu_p_1_024792;Nfu_p_1_024793;Nfu_p_1_024794	Nfu_t_1_024795;Nfu_t_1_024792;Nfu_t_1_024793;Nfu_t_1_024794	Nfu_c_1_024795;Nfu_c_1_024792;Nfu_c_1_024793;Nfu_c_1_024794	ENSLOCG00000011619	ENSG00000023892	DEF6	_																				FALSE
_	Nfu_p_1_042909_K293_M1	-0.751165	7.60938	-1.56443	0.148754	0.385873	-5.34505	0.629603	0.965853	Old / Young	TRUE	_K[GlyGly (K)]ELLSSSDIIDR_.2	PPPSPIKKELLSSSD	Nfu_p_1_042909_K293_M1	Nfu_p_1_042909	Nfu_g_1_017918	ppap2b	Nfu_p_1_042909	Nfu_t_1_042909	Nfu_c_1_042909	ENSLOCG00000008788	ENSG00000162407	PLPP3	O14495_K293																				FALSE
_	Nfu_p_1_007412_K84_M1	0.865087	8.11355	0.596829	0.563876	0.742241	-6.33231	0.321031	0.93516	Old / Young	TRUE	_GSNK[GlyGly (K)]EDLQYDVALK_.3	TCERGSNKEDLQYDV	Nfu_p_1_007412_K84_M1	Nfu_p_1_007412	Nfu_g_1_002952	lgalslb	Nfu_p_1_007412	Nfu_t_1_007412	Nfu_c_1_007412	ENSLOCG00000016049	ENSG00000119862	LGALSL	O00214_K224																				FALSE
_	Nfu_p_1_007801_K57_M1;Nfu_p_1_007802_K13_M1;Nfu_p_1_007803_K68_M1	-2.06227	11.9429	-1.84588	0.0946546	0.323748	-4.9476	0.50011	0.957389	Old / Young	TRUE	_M[Oxidation (M)]PAYQSLLDQAIK[GlyGly (K)]YGIAK_.3;_MPAYQSLLDQAIK[GlyGly (K)]YGIAK_.3	SLLDQAIKYGIAKGG	Nfu_p_1_007801_K57_M1;Nfu_p_1_007802_K13_M1;Nfu_p_1_007803_K68_M1	Nfu_p_1_007801;Nfu_p_1_007802;Nfu_p_1_007803	Nfu_g_1_003133	taldo1	Nfu_p_1_007803;Nfu_p_1_007801;Nfu_p_1_007802	Nfu_t_1_007803;Nfu_t_1_007801;Nfu_t_1_007802	Nfu_c_1_007803;Nfu_c_1_007801;Nfu_c_1_007802	ENSLOCG00000000006	ENSG00000177156	TALDO1	_																				FALSE
_	Nfu_p_1_007812_K268_M1;Nfu_p_1_007813_K210_M1;Nfu_p_1_007814_K268_M1	2.12413	10.5881	2.42987	0.0354364	0.230071	-4.03695	0.0248949	0.527952	Old / Young	TRUE	_IQYQK[GlyGly (K)]DVHLEPTEEIYLTPVQR_.4	RERIQYQKDVHLEPT	Nfu_p_1_007812_K268_M1;Nfu_p_1_007813_K210_M1;Nfu_p_1_007814_K268_M1	Nfu_p_1_007812;Nfu_p_1_007813;Nfu_p_1_007814	Nfu_g_1_003138	MAPK8IP1 (1 of 2)	Nfu_p_1_007812;Nfu_p_1_007813;Nfu_p_1_007814	Nfu_t_1_007812;Nfu_t_1_007813;Nfu_t_1_007814	Nfu_c_1_007812;Nfu_c_1_007813;Nfu_c_1_007814	ENSLOCG00000014667	ENSG00000121653	MAPK8IP1	_																				FALSE
_	Nfu_p_1_007812_K426_M1;Nfu_p_1_007813_K368_M1;Nfu_p_1_007814_K426_M1	1.98483	12.0289	4.17576	0.00189656	0.0691519	-1.16814	0.000594195	0.0292641	Old / Young	TRUE	_GDSGGVSK[GlyGly (K)]SVPLR_.3	GDSGGVSKSVPLRTT	Nfu_p_1_007812_K426_M1;Nfu_p_1_007813_K368_M1;Nfu_p_1_007814_K426_M1	Nfu_p_1_007812;Nfu_p_1_007813;Nfu_p_1_007814	Nfu_g_1_003138	MAPK8IP1 (1 of 2)	Nfu_p_1_007812;Nfu_p_1_007813;Nfu_p_1_007814	Nfu_t_1_007812;Nfu_t_1_007813;Nfu_t_1_007814	Nfu_c_1_007812;Nfu_c_1_007813;Nfu_c_1_007814	ENSLOCG00000014667	ENSG00000121653	MAPK8IP1	_																				FALSE
_	Nfu_p_1_008327_K1454_M1;Nfu_p_1_008328_K1454_M1;Nfu_p_1_008329_K1454_M1;Nfu_p_1_008330_K1454_M1	1.01034	9.41075	0.801687	0.441351	0.651653	-6.18558	0.257586	0.92046	Old / Young	TRUE	_VNK[GlyGly (K)]VFDGDATQK_.3	EETVRVNKVFDGDAT	Nfu_p_1_008327_K1454_M1;Nfu_p_1_008328_K1454_M1;Nfu_p_1_008329_K1454_M1;Nfu_p_1_008330_K1454_M1	Nfu_p_1_008327;Nfu_p_1_008328;Nfu_p_1_008329;Nfu_p_1_008330	Nfu_g_1_003348	DMXL2 (1 of 2)	Nfu_p_1_008327;Nfu_p_1_008328;Nfu_p_1_008329;Nfu_p_1_008330	Nfu_t_1_008327;Nfu_t_1_008328;Nfu_t_1_008329;Nfu_t_1_008330	Nfu_c_1_008327;Nfu_c_1_008328;Nfu_c_1_008329;Nfu_c_1_008330	ENSLOCG00000013273	ENSG00000104093	DMXL2	_																				FALSE
_	Nfu_p_1_043199_K498_M1	-0.129965	16.6309	-0.296721	0.772745	0.872122	-6.47346	0.701963	0.969265	Old / Young	TRUE	_EK[GlyGly (K)]VPLVAAAK_.3;_EK[GlyGly (K)]VPLVAAAK_.2	PASPEKEKVPLVAAA	Nfu_p_1_043199_K498_M1	Nfu_p_1_043199	Nfu_g_1_018056	slc2a3	Nfu_p_1_043199	Nfu_t_1_043199	Nfu_c_1_043199	ENSLOCG00000003724	ENSG00000117394	SLC2A1	_																				FALSE
_	Nfu_p_1_008516_K501_M1	0.0175003	10.8588	0.0424997	0.966936	0.980276	-6.51967	0.539134	0.960351	Old / Young	TRUE	_LSPGK[GlyGly (K)]LALEQR_.3	ECRLSPGKLALEQRS	Nfu_p_1_008516_K501_M1	Nfu_p_1_008516	Nfu_g_1_003427	map2	Nfu_p_1_008516	Nfu_t_1_008516	Nfu_c_1_008516	ENSLOCG00000004706	ENSG00000078018	MAP2	_																				FALSE
_	Nfu_p_1_043221_K362_M1;Nfu_p_1_043222_K362_M1;Nfu_p_1_043223_K362_M1;Nfu_p_1_043224_K362_M1	-0.991621	10.9145	-2.13224	0.0587732	0.278793	-4.5122	0.384462	0.945272	Old / Young	TRUE	_LM[Oxidation (M)]LIAQQAGK[GlyGly (K)]GDGEAFR_.3	LIAQQAGKGDGEAFR	Nfu_p_1_043221_K362_M1;Nfu_p_1_043222_K362_M1;Nfu_p_1_043223_K362_M1;Nfu_p_1_043224_K362_M1	Nfu_p_1_043221;Nfu_p_1_043222;Nfu_p_1_043223;Nfu_p_1_043224	Nfu_g_1_018062	CABZ01029822.1	Nfu_p_1_043224;Nfu_p_1_043221;Nfu_p_1_043223;Nfu_p_1_043222	Nfu_t_1_043224;Nfu_t_1_043221;Nfu_t_1_043223;Nfu_t_1_043222	Nfu_c_1_043224;Nfu_c_1_043221;Nfu_c_1_043223;Nfu_c_1_043222	NA	NA	NA	_																				FALSE
_	Nfu_p_1_008537_K27_M1	-1.50121	10.7575	-1.64304	0.131376	0.368817	-5.23768	0.592013	0.963764	Old / Young	TRUE	_DSLDSSFTHAM[Oxidation (M)]K[GlyGly (K)]LLNAEIDR_.4	SSFTHAMKLLNAEID	Nfu_p_1_008537_K27_M1	Nfu_p_1_008537	Nfu_g_1_003433	khdrbs1b	Nfu_p_1_008537	Nfu_t_1_008537	Nfu_c_1_008537	ENSLOCG00000002273	ENSG00000121774	KHDRBS1	_																				FALSE
_	Nfu_p_1_008570_K205_M1	-0.196639	13.3946	-0.261801	0.798784	0.891015	-6.48388	0.684376	0.9685	Old / Young	TRUE	_VAAQVAHAAVGLYQALQGK[GlyGly (K)]PSWR_.4;_VAAQVAHAAVGLYQALQGK[GlyGly (K)]PSWR_.3	LYQALQGKPSWREAA	Nfu_p_1_008570_K205_M1	Nfu_p_1_008570	Nfu_g_1_003454	si:dkey-19e4.5	Nfu_p_1_008570	Nfu_t_1_008570	Nfu_c_1_008570	ENSLOCG00000013652	NA	NA	O95835_K175																				FALSE
_	Nfu_p_1_008570_K217_M1	-0.393255	16.7722	-0.899979	0.38927	0.610331	-6.10177	0.97692	0.977723	Old / Young	TRUE	_EAAWNWDK[GlyGly (K)]SGAK_.3;_EAAWNWDK[GlyGly (K)]SGAK_.2	EAAWNWDKSGAKKVV	Nfu_p_1_008570_K217_M1	Nfu_p_1_008570	Nfu_g_1_003454	si:dkey-19e4.5	Nfu_p_1_008570	Nfu_t_1_008570	Nfu_c_1_008570	ENSLOCG00000013652	NA	NA	_																				FALSE
_	Nfu_p_1_025418_K384_M1	-0.448488	9.94179	-0.850372	0.414996	0.629999	-6.14511	0.996078	0.978142	Old / Young	TRUE	_VEQLNEALIK[GlyGly (K)]K_.3	QLNEALIKKMAYVAA	Nfu_p_1_025418_K384_M1	Nfu_p_1_025418	Nfu_g_1_010489	uba1	Nfu_p_1_025418	Nfu_t_1_025418	Nfu_c_1_025418	ENSLOCG00000014330	ENSG00000130985	UBA1	_																				FALSE
_	Nfu_p_1_008777_K430_M1	-1.48046	10.8138	-1.89312	0.087583	0.317255	-4.87766	0.479847	0.955669	Old / Young	TRUE	_K[GlyGly (K)]NC[Carbamidomethyl (C)]YLTVDEK_.3	GGDNHQKKNCYLTVD	Nfu_p_1_008777_K430_M1	Nfu_p_1_008777	Nfu_g_1_003547	SLC6A12	Nfu_p_1_008777	Nfu_t_1_008777	Nfu_c_1_008777	ENSLOCG00000016994	ENSG00000010379	SLC6A13	_																				FALSE
_	Nfu_p_1_008968_K27_M1	-0.723244	10.3002	-1.93346	0.0819364	0.310783	-4.81729	0.462904	0.954121	Old / Young	TRUE	_YNNELTK[GlyGly (K)]GAVSK_.3	KYNNELTKGAVSKET	Nfu_p_1_008968_K27_M1	Nfu_p_1_008968	Nfu_g_1_003640	FIS1	Nfu_p_1_008968	Nfu_t_1_008968	Nfu_c_1_008968	ENSLOCG00000013996	ENSG00000214253	FIS1	_																				FALSE
_	Nfu_p_1_025418_K825_M1	-0.687533	9.00792	-0.94971	0.364626	0.594058	-6.05623	0.949876	0.977103	Old / Young	TRUE	_IHVSDQELQNSNSSVDDSK[GlyGly (K)]LEELK_.4	NSSVDDSKLEELKSQ	Nfu_p_1_025418_K825_M1	Nfu_p_1_025418	Nfu_g_1_010489	uba1	Nfu_p_1_025418	Nfu_t_1_025418	Nfu_c_1_025418	ENSLOCG00000014330	ENSG00000130985	UBA1	_																				FALSE
_	Nfu_p_1_025656_K8_M1;Nfu_p_1_025657_K8_M1	0.467951	11.3624	0.889273	0.394726	0.614345	-6.1113	0.23331	0.912905	Old / Young	TRUE	_EK[GlyGly (K)]EAM[Oxidation (M)]QLM[Oxidation (M)]AEADK_.3	MDNSGKEKEAMQLMA	Nfu_p_1_025656_K8_M1;Nfu_p_1_025657_K8_M1	Nfu_p_1_025656;Nfu_p_1_025657	Nfu_g_1_010608	NAPB (1 of 2)	Nfu_p_1_025656;Nfu_p_1_025657	Nfu_t_1_025656;Nfu_t_1_025657	Nfu_c_1_025656;Nfu_c_1_025657	ENSLOCG00000016463	ENSG00000125814	NAPB	_																				FALSE
_	Nfu_p_1_025764_K499_M1;Nfu_p_1_025765_K499_M1	-0.045204	12.7655	-0.0788482	0.938707	0.968061	-6.51729	0.595192	0.96395	Old / Young	TRUE	_DVEM[Oxidation (M)]GNSVLEEK[GlyGly (K)]ER_.3;_DVEMGNSVLEEK[GlyGly (K)]ER_.3	GNSVLEEKERKKPYK	Nfu_p_1_025764_K499_M1;Nfu_p_1_025765_K499_M1	Nfu_p_1_025764;Nfu_p_1_025765	Nfu_g_1_010654	slc1a3b	Nfu_p_1_025765;Nfu_p_1_025764	Nfu_t_1_025765;Nfu_t_1_025764	Nfu_c_1_025765;Nfu_c_1_025764	ENSLOCG00000012724	NA	NA	_																				FALSE
_	Nfu_p_1_009130_K415_M1	-0.80744	12.1051	-1.43852	0.180809	0.421172	-5.51032	0.691824	0.968829	Old / Young	TRUE	_IPITTSK[GlyGly (K)]DR_.3;_IPITTSK[GlyGly (K)]DR_.2;_LRIPITTSK[GlyGly (K)]DR_.4;_LRIPITTSK[GlyGly (K)]DR_.3	RIPITTSKDRLTELR	Nfu_p_1_009130_K415_M1	Nfu_p_1_009130	Nfu_g_1_003703	map2	Nfu_p_1_009130	Nfu_t_1_009130	Nfu_c_1_009130	ENSLOCG00000004706	ENSG00000078018	MAP2	_																				FALSE
_	Nfu_p_1_009316_K48_M1	-1.89121	7.43467	-2.16963	0.0551797	0.272678	-4.45357	0.370674	0.943352	Old / Young	TRUE	_SYLAGFGPSQADLK[GlyGly (K)]VFK_.3	GPSQADLKVFKLLPR	Nfu_p_1_009316_K48_M1	Nfu_p_1_009316	Nfu_g_1_003800	cars	Nfu_p_1_009316	Nfu_t_1_009316	Nfu_c_1_009316	ENSLOCG00000001712	ENSG00000110619	CARS	_																				FALSE
_	Nfu_p_1_044021_K240_M1	-1.58259	13.4175	-2.70684	0.0220353	0.204196	-3.58199	0.207037	0.902925	Old / Young	TRUE	_PLGPM[Oxidation (M)]QFLGDEETVK[GlyGly (K)]K_.3;_PLGPMQFLGDEETVK[GlyGly (K)]K_.3	LGDEETVKKAMEAVA	Nfu_p_1_044021_K240_M1	Nfu_p_1_044021	Nfu_g_1_018423	pgam1a	Nfu_p_1_044021	Nfu_t_1_044021	Nfu_c_1_044021	ENSLOCG00000015670	ENSG00000164708	PGAM2	_																				FALSE
_	Nfu_p_1_009627_K137_M1	0.999152	9.56105	1.12984	0.284893	0.521654	-5.8748	0.175095	0.887214	Old / Young	TRUE	_GLALALQGEFGSDGTK[GlyGly (K)]TTC[Carbamidomethyl (C)]AK_.3	EFGSDGTKTTCAKDR	Nfu_p_1_009627_K137_M1	Nfu_p_1_009627	Nfu_g_1_003911	fam63b	Nfu_p_1_009627	Nfu_t_1_009627	Nfu_c_1_009627	ENSLOCG00000013626	ENSG00000128923	FAM63B	_																				FALSE
_	Nfu_p_1_044392_K481_M1	-0.0779426	9.21064	-0.126092	0.902156	0.951028	-6.51209	0.617714	0.965219	Old / Young	TRUE	_QK[GlyGly (K)]NITVDTQEVER_.3	ERVEFRQKNITVDTQ	Nfu_p_1_044392_K481_M1	Nfu_p_1_044392	Nfu_g_1_018571	slc16a3	Nfu_p_1_044392	Nfu_t_1_044392	Nfu_c_1_044392	ENSLOCG00000012307	ENSG00000141526	SLC16A3	_																				FALSE
_	Nfu_p_1_009627_K506_M1	0.620884	14.6268	0.91884	0.379789	0.603531	-6.08474	0.225493	0.910157	Old / Young	TRUE	_GAAGAGGAAAGSGTAAASGATPSPGK[GlyGly (K)]HSAGGER_.4;_GAAGAGGAAAGSGTAAASGATPSPGK[GlyGly (K)]HSAGGER_.3;_GAAGAGGAAAGSGTAAASGATPSPGK[GlyGly (K)]HSAGGER_.5	GATPSPGKHSAGGER	Nfu_p_1_009627_K506_M1	Nfu_p_1_009627	Nfu_g_1_003911	fam63b	Nfu_p_1_009627	Nfu_t_1_009627	Nfu_c_1_009627	ENSLOCG00000013626	ENSG00000128923	FAM63B	_																				FALSE
_	Nfu_p_1_009774_K2363_M1;Nfu_p_1_009775_K2363_M1;Nfu_p_1_009776_K2355_M1;Nfu_p_1_009777_K2355_M1;Nfu_p_1_009778_K2355_M1;Nfu_p_1_009779_K2363_M1;Nfu_p_1_009780_K2355_M1;Nfu_p_1_009781_K2355_M1;Nfu_p_1_009782_K2355_M1;Nfu_p_1_009783_K2363_M1;Nfu_p_1_009784_K2363_M1;Nfu_p_1_009785_K2363_M1;Nfu_p_1_009786_K2363_M1;Nfu_p_1_009787_K2355_M1;Nfu_p_1_009788_K2355_M1;Nfu_p_1_009789_K2363_M1;Nfu_p_1_009790_…	0.716812	8.3306	0.9658	0.356899	0.587271	-6.04107	0.213466	0.905573	Old / Young	TRUE	_HATLLGVVK[GlyGly (K)]EGSTSAK_.3	ATLLGVVKEGSTSAK	Nfu_p_1_009774_K2363_M1;Nfu_p_1_009775_K2363_M1;Nfu_p_1_009776_K2355_M1;Nfu_p_1_009777_K2355_M1;Nfu_p_1_009778_K2355_M1;Nfu_p_1_009779_K2363_M1;Nfu_p_1_009780_K2355_M1;Nfu_p_1_009781_K2355_M1;Nfu_p_1_009782_K2355_M1;Nfu_p_1_009783_K2363_M1;Nfu_p_1_009784_K2363_M1;Nfu_p_1_009785_K2363_M1;Nfu_p_1_009786_K2363_M1;Nfu_p_1_009787_K2355_M1;Nfu_p_1_009788_K2355_M1;Nfu_p_1_009789_K2363_M1;Nfu_p_1_009790_…	Nfu_p_1_009774;Nfu_p_1_009775;Nfu_p_1_009776;Nfu_p_1_009777;Nfu_p_1_009778;Nfu_p_1_009779;Nfu_p_1_009780;Nfu_p_1_009781;Nfu_p_1_009782;Nfu_p_1_009783;Nfu_p_1_009784;Nfu_p_1_009785;Nfu_p_1_009786;Nfu_p_1_009787;Nfu_p_1_009788;Nfu_p_1_009789;Nfu_p_1_009790;Nfu_p_1_009791	Nfu_g_1_003981	HERC1	Nfu_p_1_009775;Nfu_p_1_009782;Nfu_p_1_009786;Nfu_p_1_009789;Nfu_p_1_009791;Nfu_p_1_009787;Nfu_p_1_009790;Nfu_p_1_009785;Nfu_p_1_009788;Nfu_p_1_009784;Nfu_p_1_009774;Nfu_p_1_009776;Nfu_p_1_009777;Nfu_p_1_009778;Nfu_p_1_009779;Nfu_p_1_009780;Nfu_p_1_009781;Nfu_p_1_009783	Nfu_t_1_009775;Nfu_t_1_009782;Nfu_t_1_009786;Nfu_t_1_009789;Nfu_t_1_009791;Nfu_t_1_009787;Nfu_t_1_009790;Nfu_t_1_009785;Nfu_t_1_009788;Nfu_t_1_009784;Nfu_t_1_009774;Nfu_t_1_009776;Nfu_t_1_009777;Nfu_t_1_009778;Nfu_t_1_009779;Nfu_t_1_009780;Nfu_t_1_009781;Nfu_t_1_009783	Nfu_c_1_009775;Nfu_c_1_009782;Nfu_c_1_009786;Nfu_c_1_009789;Nfu_c_1_009791;Nfu_c_1_009787;Nfu_c_1_009790;Nfu_c_1_009785;Nfu_c_1_009788;Nfu_c_1_009784;Nfu_c_1_009774;Nfu_c_1_009776;Nfu_c_1_009777;Nfu_c_1_009778;Nfu_c_1_009779;Nfu_c_1_009780;Nfu_c_1_009781;Nfu_c_1_009783	ENSLOCG00000014851	ENSG00000103657	HERC1	Q15751_K2339																				FALSE
_	Nfu_p_1_009774_K2885_M1;Nfu_p_1_009775_K2893_M1;Nfu_p_1_009776_K2877_M1;Nfu_p_1_009777_K2885_M1;Nfu_p_1_009778_K2885_M1;Nfu_p_1_009779_K2893_M1;Nfu_p_1_009780_K2885_M1;Nfu_p_1_009781_K2877_M1;Nfu_p_1_009782_K2877_M1;Nfu_p_1_009783_K2893_M1;Nfu_p_1_009784_K2885_M1;Nfu_p_1_009785_K2885_M1;Nfu_p_1_009786_K2893_M1;Nfu_p_1_009787_K2885_M1;Nfu_p_1_009788_K2877_M1;Nfu_p_1_009789_K2893_M1;Nfu_p_1_009790_…	-1.22667	13.779	-2.36553	0.0395559	0.240995	-4.14117	0.303539	0.931679	Old / Young	TRUE	_GGDGSESTC[Carbamidomethyl (C)]PGAAASTGGK[GlyGly (K)]ALDR_.3	AAASTGGKALDRSSY	Nfu_p_1_009774_K2885_M1;Nfu_p_1_009775_K2893_M1;Nfu_p_1_009776_K2877_M1;Nfu_p_1_009777_K2885_M1;Nfu_p_1_009778_K2885_M1;Nfu_p_1_009779_K2893_M1;Nfu_p_1_009780_K2885_M1;Nfu_p_1_009781_K2877_M1;Nfu_p_1_009782_K2877_M1;Nfu_p_1_009783_K2893_M1;Nfu_p_1_009784_K2885_M1;Nfu_p_1_009785_K2885_M1;Nfu_p_1_009786_K2893_M1;Nfu_p_1_009787_K2885_M1;Nfu_p_1_009788_K2877_M1;Nfu_p_1_009789_K2893_M1;Nfu_p_1_009790_…	Nfu_p_1_009774;Nfu_p_1_009775;Nfu_p_1_009776;Nfu_p_1_009777;Nfu_p_1_009778;Nfu_p_1_009779;Nfu_p_1_009780;Nfu_p_1_009781;Nfu_p_1_009782;Nfu_p_1_009783;Nfu_p_1_009784;Nfu_p_1_009785;Nfu_p_1_009786;Nfu_p_1_009787;Nfu_p_1_009788;Nfu_p_1_009789;Nfu_p_1_009790;Nfu_p_1_009791	Nfu_g_1_003981	HERC1	Nfu_p_1_009775;Nfu_p_1_009782;Nfu_p_1_009786;Nfu_p_1_009789;Nfu_p_1_009791;Nfu_p_1_009787;Nfu_p_1_009790;Nfu_p_1_009785;Nfu_p_1_009788;Nfu_p_1_009784;Nfu_p_1_009774;Nfu_p_1_009776;Nfu_p_1_009777;Nfu_p_1_009778;Nfu_p_1_009779;Nfu_p_1_009780;Nfu_p_1_009781;Nfu_p_1_009783	Nfu_t_1_009775;Nfu_t_1_009782;Nfu_t_1_009786;Nfu_t_1_009789;Nfu_t_1_009791;Nfu_t_1_009787;Nfu_t_1_009790;Nfu_t_1_009785;Nfu_t_1_009788;Nfu_t_1_009784;Nfu_t_1_009774;Nfu_t_1_009776;Nfu_t_1_009777;Nfu_t_1_009778;Nfu_t_1_009779;Nfu_t_1_009780;Nfu_t_1_009781;Nfu_t_1_009783	Nfu_c_1_009775;Nfu_c_1_009782;Nfu_c_1_009786;Nfu_c_1_009789;Nfu_c_1_009791;Nfu_c_1_009787;Nfu_c_1_009790;Nfu_c_1_009785;Nfu_c_1_009788;Nfu_c_1_009784;Nfu_c_1_009774;Nfu_c_1_009776;Nfu_c_1_009777;Nfu_c_1_009778;Nfu_c_1_009779;Nfu_c_1_009780;Nfu_c_1_009781;Nfu_c_1_009783	ENSLOCG00000014851	ENSG00000103657	HERC1	Q15751_K2824																				FALSE
_	Nfu_p_1_009774_K3410_M1;Nfu_p_1_009775_K3418_M1;Nfu_p_1_009776_K3402_M1;Nfu_p_1_009777_K3410_M1;Nfu_p_1_009778_K3417_M1;Nfu_p_1_009779_K3418_M1;Nfu_p_1_009780_K3410_M1;Nfu_p_1_009781_K3409_M1;Nfu_p_1_009782_K3409_M1;Nfu_p_1_009783_K3425_M1;Nfu_p_1_009784_K3410_M1;Nfu_p_1_009785_K3417_M1;Nfu_p_1_009786_K3425_M1;Nfu_p_1_009787_K3417_M1;Nfu_p_1_009788_K3402_M1;Nfu_p_1_009789_K3418_M1;Nfu_p_1_009790_…	-0.0895365	11.5138	-0.162652	0.874029	0.935863	-6.50642	0.635395	0.966154	Old / Young	TRUE	_LRPAYDK[GlyGly (K)]ADM[Oxidation (M)]EK_.4;_LRPAYDK[GlyGly (K)]ADM[Oxidation (M)]EK_.3	RLRPAYDKADMEKRG	Nfu_p_1_009774_K3410_M1;Nfu_p_1_009775_K3418_M1;Nfu_p_1_009776_K3402_M1;Nfu_p_1_009777_K3410_M1;Nfu_p_1_009778_K3417_M1;Nfu_p_1_009779_K3418_M1;Nfu_p_1_009780_K3410_M1;Nfu_p_1_009781_K3409_M1;Nfu_p_1_009782_K3409_M1;Nfu_p_1_009783_K3425_M1;Nfu_p_1_009784_K3410_M1;Nfu_p_1_009785_K3417_M1;Nfu_p_1_009786_K3425_M1;Nfu_p_1_009787_K3417_M1;Nfu_p_1_009788_K3402_M1;Nfu_p_1_009789_K3418_M1;Nfu_p_1_009790_…	Nfu_p_1_009774;Nfu_p_1_009775;Nfu_p_1_009776;Nfu_p_1_009777;Nfu_p_1_009778;Nfu_p_1_009779;Nfu_p_1_009780;Nfu_p_1_009781;Nfu_p_1_009782;Nfu_p_1_009783;Nfu_p_1_009784;Nfu_p_1_009785;Nfu_p_1_009786;Nfu_p_1_009787;Nfu_p_1_009788;Nfu_p_1_009789;Nfu_p_1_009790;Nfu_p_1_009791	Nfu_g_1_003981	HERC1	Nfu_p_1_009775;Nfu_p_1_009782;Nfu_p_1_009786;Nfu_p_1_009789;Nfu_p_1_009791;Nfu_p_1_009787;Nfu_p_1_009790;Nfu_p_1_009785;Nfu_p_1_009788;Nfu_p_1_009784;Nfu_p_1_009774;Nfu_p_1_009776;Nfu_p_1_009777;Nfu_p_1_009778;Nfu_p_1_009779;Nfu_p_1_009780;Nfu_p_1_009781;Nfu_p_1_009783	Nfu_t_1_009775;Nfu_t_1_009782;Nfu_t_1_009786;Nfu_t_1_009789;Nfu_t_1_009791;Nfu_t_1_009787;Nfu_t_1_009790;Nfu_t_1_009785;Nfu_t_1_009788;Nfu_t_1_009784;Nfu_t_1_009774;Nfu_t_1_009776;Nfu_t_1_009777;Nfu_t_1_009778;Nfu_t_1_009779;Nfu_t_1_009780;Nfu_t_1_009781;Nfu_t_1_009783	Nfu_c_1_009775;Nfu_c_1_009782;Nfu_c_1_009786;Nfu_c_1_009789;Nfu_c_1_009791;Nfu_c_1_009787;Nfu_c_1_009790;Nfu_c_1_009785;Nfu_c_1_009788;Nfu_c_1_009784;Nfu_c_1_009774;Nfu_c_1_009776;Nfu_c_1_009777;Nfu_c_1_009778;Nfu_c_1_009779;Nfu_c_1_009780;Nfu_c_1_009781;Nfu_c_1_009783	ENSLOCG00000014851	ENSG00000103657	HERC1	Q15751_K3355																				FALSE
_	Nfu_p_1_009774_K4540_M1;Nfu_p_1_009775_K4565_M1;Nfu_p_1_009776_K4549_M1;Nfu_p_1_009777_K4557_M1;Nfu_p_1_009778_K4564_M1;Nfu_p_1_009779_K4565_M1;Nfu_p_1_009780_K4540_M1;Nfu_p_1_009781_K4539_M1;Nfu_p_1_009782_K4556_M1;Nfu_p_1_009783_K4555_M1;Nfu_p_1_009784_K4557_M1;Nfu_p_1_009785_K4564_M1;Nfu_p_1_009786_K4572_M1;Nfu_p_1_009787_K4547_M1;Nfu_p_1_009788_K4532_M1;Nfu_p_1_009789_K4548_M1;Nfu_p_1_009790_…	0.0675899	12.0306	0.177124	0.862944	0.929283	-6.50378	0.480202	0.9557	Old / Young	TRUE	_TM[Oxidation (M)]VQGK[GlyGly (K)]NYGPQITVK_.3	GKTMVQGKNYGPQIT	Nfu_p_1_009774_K4540_M1;Nfu_p_1_009775_K4565_M1;Nfu_p_1_009776_K4549_M1;Nfu_p_1_009777_K4557_M1;Nfu_p_1_009778_K4564_M1;Nfu_p_1_009779_K4565_M1;Nfu_p_1_009780_K4540_M1;Nfu_p_1_009781_K4539_M1;Nfu_p_1_009782_K4556_M1;Nfu_p_1_009783_K4555_M1;Nfu_p_1_009784_K4557_M1;Nfu_p_1_009785_K4564_M1;Nfu_p_1_009786_K4572_M1;Nfu_p_1_009787_K4547_M1;Nfu_p_1_009788_K4532_M1;Nfu_p_1_009789_K4548_M1;Nfu_p_1_009790_…	Nfu_p_1_009774;Nfu_p_1_009775;Nfu_p_1_009776;Nfu_p_1_009777;Nfu_p_1_009778;Nfu_p_1_009779;Nfu_p_1_009780;Nfu_p_1_009781;Nfu_p_1_009782;Nfu_p_1_009783;Nfu_p_1_009784;Nfu_p_1_009785;Nfu_p_1_009786;Nfu_p_1_009787;Nfu_p_1_009788;Nfu_p_1_009789;Nfu_p_1_009790;Nfu_p_1_009791	Nfu_g_1_003981	HERC1	Nfu_p_1_009775;Nfu_p_1_009782;Nfu_p_1_009786;Nfu_p_1_009789;Nfu_p_1_009791;Nfu_p_1_009787;Nfu_p_1_009790;Nfu_p_1_009785;Nfu_p_1_009788;Nfu_p_1_009784;Nfu_p_1_009774;Nfu_p_1_009776;Nfu_p_1_009777;Nfu_p_1_009778;Nfu_p_1_009779;Nfu_p_1_009780;Nfu_p_1_009781;Nfu_p_1_009783	Nfu_t_1_009775;Nfu_t_1_009782;Nfu_t_1_009786;Nfu_t_1_009789;Nfu_t_1_009791;Nfu_t_1_009787;Nfu_t_1_009790;Nfu_t_1_009785;Nfu_t_1_009788;Nfu_t_1_009784;Nfu_t_1_009774;Nfu_t_1_009776;Nfu_t_1_009777;Nfu_t_1_009778;Nfu_t_1_009779;Nfu_t_1_009780;Nfu_t_1_009781;Nfu_t_1_009783	Nfu_c_1_009775;Nfu_c_1_009782;Nfu_c_1_009786;Nfu_c_1_009789;Nfu_c_1_009791;Nfu_c_1_009787;Nfu_c_1_009790;Nfu_c_1_009785;Nfu_c_1_009788;Nfu_c_1_009784;Nfu_c_1_009774;Nfu_c_1_009776;Nfu_c_1_009777;Nfu_c_1_009778;Nfu_c_1_009779;Nfu_c_1_009780;Nfu_c_1_009781;Nfu_c_1_009783	ENSLOCG00000014851	ENSG00000103657	HERC1	Q15751_K4468																				FALSE
_	Nfu_p_1_026437_K40_M1	-2.71069	11.6515	-3.32517	0.00767035	0.13342	-2.55211	0.092251	0.805616	Old / Young	TRUE	_ISEK[GlyGly (K)]IGETR_.3	ILQRISEKIGETRAK	Nfu_p_1_026437_K40_M1	Nfu_p_1_026437	Nfu_g_1_010918	zgc:193682	Nfu_p_1_026437	Nfu_t_1_026437	Nfu_c_1_026437	NA	NA	NA	Q9P260_K365																				FALSE
_	Nfu_p_1_009901_K32_M1	-0.918568	11.498	-1.79766	0.102414	0.331812	-5.01812	0.521251	0.959046	Old / Young	TRUE	_QK[GlyGly (K)]TGEVIELTEDGRPR_.4	RVMERRQKTGEVIEL	Nfu_p_1_009901_K32_M1	Nfu_p_1_009901	Nfu_g_1_004036	slc17a6b	Nfu_p_1_009901	Nfu_t_1_009901	Nfu_c_1_009901	ENSLOCG00000015210	ENSG00000179520	SLC17A8	_																				FALSE
_	Nfu_p_1_009963_K100_M1	-3.54532	10.4874	-4.85799	0.000661592	0.0357374	-0.122077	0.00634337	0.221779	Old / Young	TRUE	_LELLHPLGEK[GlyGly (K)]SPISGFLQK_.4;_LELLHPLGEK[GlyGly (K)]SPISGFLQK_.3	LLHPLGEKSPISGFL	Nfu_p_1_009963_K100_M1	Nfu_p_1_009963	Nfu_g_1_004050	mcee	Nfu_p_1_009963	Nfu_t_1_009963	Nfu_c_1_009963	ENSLOCG00000013690	ENSG00000124370	MCEE	Q9P2E2_K194																				FALSE
_	Nfu_p_1_010178_K241_M1	-0.295997	11.0434	-0.528308	0.608798	0.76601	-6.37251	0.822244	0.973643	Old / Young	TRUE	_HLIPK[GlyGly (K)]ATPADSK_.3	LDKHLIPKATPADSK	Nfu_p_1_010178_K241_M1	Nfu_p_1_010178	Nfu_g_1_004152	ywhabl	Nfu_p_1_010178	Nfu_t_1_010178	Nfu_c_1_010178	ENSLOCG00000007504	ENSG00000166913	YWHAB	_																				FALSE
_	Nfu_p_1_010190_K171_M1	0.235381	7.4158	0.405803	0.693426	0.821363	-6.43274	0.388685	0.945835	Old / Young	TRUE	_DPEAEGDANK[GlyGly (K)]TNTEVK_.3	EAEGDANKTNTEVKL	Nfu_p_1_010190_K171_M1	Nfu_p_1_010190	Nfu_g_1_004158	mrpl24	Nfu_p_1_010190	Nfu_t_1_010190	Nfu_c_1_010190	ENSLOCG00000008058	ENSG00000143314	MRPL24	_																				FALSE
_	Nfu_p_1_010190_K177_M1	-0.502873	8.98329	-0.707115	0.495628	0.697841	-6.25815	0.918233	0.976333	Old / Young	TRUE	_TNTEVK[GlyGly (K)]LNDVAGAK_.3	NKTNTEVKLNDVAGA	Nfu_p_1_010190_K177_M1	Nfu_p_1_010190	Nfu_g_1_004158	mrpl24	Nfu_p_1_010190	Nfu_t_1_010190	Nfu_c_1_010190	ENSLOCG00000008058	ENSG00000143314	MRPL24	_																				FALSE
_	Nfu_p_1_010190_K192_M1	1.50891	8.44069	1.97736	0.0761788	0.302878	-4.75095	0.0530786	0.704545	Old / Young	TRUE	_TPSSK[GlyGly (K)]GEAQENAPDGAQLTAEK_.3	KVKTPSSKGEAQENA	Nfu_p_1_010190_K192_M1	Nfu_p_1_010190	Nfu_g_1_004158	mrpl24	Nfu_p_1_010190	Nfu_t_1_010190	Nfu_c_1_010190	ENSLOCG00000008058	ENSG00000143314	MRPL24	_																				FALSE
_	Nfu_p_1_010221_K526_M1	-0.180949	7.57065	-0.389418	0.705124	0.828639	-6.43964	0.749404	0.971155	Old / Young	TRUE	_DAM[Oxidation (M)]GSLASQTGNK[GlyGly (K)]PDSK_.3	LASQTGNKPDSKKDE	Nfu_p_1_010221_K526_M1	Nfu_p_1_010221	Nfu_g_1_004174	psmd4a	Nfu_p_1_010221	Nfu_t_1_010221	Nfu_c_1_010221	ENSLOCG00000007396	ENSG00000143398	PIP5K1A	_																				FALSE
_	Nfu_p_1_026691_K234_M1	-0.442642	8.48893	-0.679755	0.512073	0.707687	-6.27761	0.903431	0.975954	Old / Young	TRUE	_AAVDDC[Carbamidomethyl (C)]TENFTK[GlyGly (K)]QAK_.3	DCTENFTKQAKEDIE	Nfu_p_1_026691_K234_M1	Nfu_p_1_026691	Nfu_g_1_011031	rpz5	Nfu_p_1_026691	Nfu_t_1_026691	Nfu_c_1_026691	ENSLOCG00000017685	NA	NA	Q9Y2I6_K1322																				FALSE
_	Nfu_p_1_026862_K610_M1;Nfu_p_1_026863_K610_M1;Nfu_p_1_026864_K599_M1;Nfu_p_1_026865_K592_M1	-1.01335	10.8546	-2.34577	0.0409123	0.245083	-4.17303	0.309918	0.932991	Old / Young	TRUE	_TTEQSELLIK[GlyGly (K)]NTSK_.3	EQSELLIKNTSKEQ_	Nfu_p_1_026862_K610_M1;Nfu_p_1_026863_K610_M1;Nfu_p_1_026864_K599_M1;Nfu_p_1_026865_K592_M1	Nfu_p_1_026862;Nfu_p_1_026863;Nfu_p_1_026864;Nfu_p_1_026865	Nfu_g_1_011120	bcam	Nfu_p_1_026863;Nfu_p_1_026864;Nfu_p_1_026865;Nfu_p_1_026862	Nfu_t_1_026863;Nfu_t_1_026864;Nfu_t_1_026865;Nfu_t_1_026862	Nfu_c_1_026863;Nfu_c_1_026864;Nfu_c_1_026865;Nfu_c_1_026862	ENSLOCG00000003395	ENSG00000076706	MCAM	_																				FALSE
_	Nfu_p_1_010415_K245_M1;Nfu_p_1_010416_K245_M1;Nfu_p_1_010417_K248_M1	-1.42557	8.33992	-1.69762	0.1204	0.351583	-5.16138	0.566536	0.962196	Old / Young	TRUE	_LLDGSTITAVFK[GlyGly (K)]AQEPLAAVR_.3	STITAVFKAQEPLAA	Nfu_p_1_010415_K245_M1;Nfu_p_1_010416_K245_M1;Nfu_p_1_010417_K248_M1	Nfu_p_1_010415;Nfu_p_1_010416;Nfu_p_1_010417	Nfu_g_1_004268	ubxn1	Nfu_p_1_010415;Nfu_p_1_010417;Nfu_p_1_010416	Nfu_t_1_010415;Nfu_t_1_010417;Nfu_t_1_010416	Nfu_c_1_010415;Nfu_c_1_010417;Nfu_c_1_010416	ENSLOCG00000007807	ENSG00000111667	USP5	_																				FALSE
_	Nfu_p_1_027063_K79_M1;Nfu_p_1_027064_K79_M1	-0.726979	12.4093	-1.63324	0.133439	0.372028	-5.25123	0.596644	0.964035	Old / Young	TRUE	_TFFGTM[Oxidation (M)]ETQPK[GlyGly (K)]QPSVQR_.3;_TFFGTMETQPK[GlyGly (K)]QPSVQR_.3	GTMETQPKQPSVQRD	Nfu_p_1_027063_K79_M1;Nfu_p_1_027064_K79_M1	Nfu_p_1_027063;Nfu_p_1_027064	Nfu_g_1_011235	slc35g2b	Nfu_p_1_027064;Nfu_p_1_027063	Nfu_t_1_027064;Nfu_t_1_027063	Nfu_c_1_027064;Nfu_c_1_027063	ENSLOCG00000017405	ENSG00000236396	SLC35G4	_																				FALSE
_	Nfu_p_1_045494_K173_M1;Nfu_p_1_045495_K173_M1	-0.948993	13.0265	-2.04105	0.0685003	0.293128	-4.65363	0.419388	0.9496	Old / Young	TRUE	_VPAFPGVK[GlyGly (K)]DADAEPR_.3	VPAFPGVKDADAEPR	Nfu_p_1_045494_K173_M1;Nfu_p_1_045495_K173_M1	Nfu_p_1_045494;Nfu_p_1_045495	Nfu_g_1_019031	psmg2	Nfu_p_1_045494;Nfu_p_1_045495	Nfu_t_1_045494;Nfu_t_1_045495	Nfu_c_1_045494;Nfu_c_1_045495	ENSLOCG00000009625	ENSG00000128789	PSMG2	_																				FALSE
_	Nfu_p_1_027067_K82_M1	1.51132	15.6344	3.76559	0.00368197	0.0977593	-1.82673	0.00160833	0.0673867	Old / Young	TRUE	_LAVK[GlyGly (K)]EQGELVR_.3;_LAVK[GlyGly (K)]EQGELVR_.2	APLRLAVKEQGELVR	Nfu_p_1_027067_K82_M1	Nfu_p_1_027067	Nfu_g_1_011238	gars	Nfu_p_1_027067	Nfu_t_1_027067	Nfu_c_1_027067	ENSLOCG00000009688	ENSG00000106105	GARS	_																				FALSE
_	Nfu_p_1_033849_K1814_M1	-0.915873	7.03449	-2.04836	0.0676676	0.293128	-4.64238	0.416522	0.949271	Old / Young	TRUE	_VDNK[GlyGly (K)]STYM[Oxidation (M)]DGDHTR_.4	ALTKVDNKSTYMDGD	Nfu_p_1_033849_K1814_M1	Nfu_p_1_033849	Nfu_g_1_014070	MAP1A (2 of 2)	Nfu_p_1_033849	Nfu_t_1_033849	Nfu_c_1_033849	ENSLOCG00000014199	ENSG00000166963	MAP1A	_																				FALSE
_	Nfu_p_1_010540_K6_M1;Nfu_p_1_010541_K6_M1	-2.06858	10.8347	-1.64711	0.130527	0.36732	-5.23203	0.590094	0.96365	Old / Young	TRUE	_[Acetyl (Protein N-term)]ASGVK[GlyGly (K)]VTDEVIAVFNDM[Oxidation (M)]K_.3;_[Acetyl (Protein N-term)]ASGVK[GlyGly (K)]VTDEVIAVFNDMK_.3	__MASGVKVTDEVIA	Nfu_p_1_010540_K6_M1;Nfu_p_1_010541_K6_M1	Nfu_p_1_010540;Nfu_p_1_010541	Nfu_g_1_004329	cfl1	Nfu_p_1_010540;Nfu_p_1_010541	Nfu_t_1_010540;Nfu_t_1_010541	Nfu_c_1_010540;Nfu_c_1_010541	ENSLOCG00000009463	ENSG00000165410	CFL2	_																				FALSE
_	Nfu_p_1_010659_K899_M1;Nfu_p_1_010660_K899_M1	-0.0731305	9.50537	-0.112241	0.912852	0.954276	-6.51386	0.611072	0.964854	Old / Young	TRUE	_PLEEDEEASLQK[GlyGly (K)]GLK_.3	DEEASLQKGLKFNLI	Nfu_p_1_010659_K899_M1;Nfu_p_1_010660_K899_M1	Nfu_p_1_010659;Nfu_p_1_010660	Nfu_g_1_004364	pcdh1b	Nfu_p_1_010659;Nfu_p_1_010660	Nfu_t_1_010659;Nfu_t_1_010660	Nfu_c_1_010659;Nfu_c_1_010660	ENSLOCG00000011506	ENSG00000156453	PCDH1	Q08174_K935																				FALSE
_	Nfu_p_1_027937_K509_M1	-0.655625	7.98257	-0.970153	0.354829	0.585402	-6.03693	0.938774	0.976839	Old / Young	TRUE	_ELYSK[GlyGly (K)]SGELQGGADDNLIEGGEM[Oxidation (M)]K_.3	QRRELYSKSGELQGG	Nfu_p_1_027937_K509_M1	Nfu_p_1_027937	Nfu_g_1_011574	exoc4	Nfu_p_1_027937	Nfu_t_1_027937	Nfu_c_1_027937	ENSLOCG00000015631	ENSG00000131558	EXOC4	_																				FALSE
_	Nfu_p_1_010887_K191_M1	-1.20406	12.7457	-1.13581	0.282501	0.519715	-5.86836	0.849437	0.974465	Old / Young	TRUE	_GGDDGAVVMEVDHEK[GlyGly (K)]QVVYTEPLVLSPR_.4;_GGDDGAVVM[Oxidation (M)]EVDHEK[GlyGly (K)]QVVYTEPLVLSPR_.4	VMEVDHEKQVVYTEP	Nfu_p_1_010887_K191_M1	Nfu_p_1_010887	Nfu_g_1_004468	ANKRD13D	Nfu_p_1_010887	Nfu_t_1_010887	Nfu_c_1_010887	ENSLOCG00000004140	ENSG00000076513	ANKRD13A	_																				FALSE
_	Nfu_p_1_046567_K495_M1;Nfu_p_1_046568_K495_M1;Nfu_p_1_046569_K495_M1;Nfu_p_1_046570_K495_M1;Nfu_p_1_046571_K495_M1;Nfu_p_1_046572_K495_M1;Nfu_p_1_046573_K495_M1;Nfu_p_1_046574_K495_M1;Nfu_p_1_046575_K495_M1;Nfu_p_1_046576_K495_M1;Nfu_p_1_046577_K495_M1;Nfu_p_1_046578_K495_M1	-0.011698	9.54476	-0.0146522	0.988598	0.993672	-6.52052	0.565205	0.96211	Old / Young	TRUE	_SAYVEYVQDNLK[GlyGly (K)]SGM[Oxidation (M)]TVR_.3	EYVQDNLKSGMTVRM	Nfu_p_1_046567_K495_M1;Nfu_p_1_046568_K495_M1;Nfu_p_1_046569_K495_M1;Nfu_p_1_046570_K495_M1;Nfu_p_1_046571_K495_M1;Nfu_p_1_046572_K495_M1;Nfu_p_1_046573_K495_M1;Nfu_p_1_046574_K495_M1;Nfu_p_1_046575_K495_M1;Nfu_p_1_046576_K495_M1;Nfu_p_1_046577_K495_M1;Nfu_p_1_046578_K495_M1	Nfu_p_1_046567;Nfu_p_1_046568;Nfu_p_1_046569;Nfu_p_1_046570;Nfu_p_1_046571;Nfu_p_1_046572;Nfu_p_1_046573;Nfu_p_1_046574;Nfu_p_1_046575;Nfu_p_1_046576;Nfu_p_1_046577;Nfu_p_1_046578	Nfu_g_1_019490	CABZ01087282.1	Nfu_p_1_046575;Nfu_p_1_046571;Nfu_p_1_046567;Nfu_p_1_046568;Nfu_p_1_046569;Nfu_p_1_046570;Nfu_p_1_046572;Nfu_p_1_046573;Nfu_p_1_046574;Nfu_p_1_046576;Nfu_p_1_046577;Nfu_p_1_046578	Nfu_t_1_046575;Nfu_t_1_046571;Nfu_t_1_046567;Nfu_t_1_046568;Nfu_t_1_046569;Nfu_t_1_046570;Nfu_t_1_046572;Nfu_t_1_046573;Nfu_t_1_046574;Nfu_t_1_046576;Nfu_t_1_046577;Nfu_t_1_046578	Nfu_c_1_046575;Nfu_c_1_046571;Nfu_c_1_046567;Nfu_c_1_046568;Nfu_c_1_046569;Nfu_c_1_046570;Nfu_c_1_046572;Nfu_c_1_046573;Nfu_c_1_046574;Nfu_c_1_046576;Nfu_c_1_046577;Nfu_c_1_046578	ENSLOCG00000016743	NA	NA	_																				FALSE
_	Nfu_p_1_010887_K610_M1	-0.323255	14.8737	-0.816849	0.433026	0.645726	-6.1732	0.977831	0.977743	Old / Young	TRUE	_K[GlyGly (K)]QQEEEEELER_.3;_K[GlyGly (K)]QQEEEEELER_.2;_EQEENDRK[GlyGly (K)]QQEEEEELER_.4;_EQEENDRK[GlyGly (K)]QQEEEEELER_.3	EQEENDRKQQEEEEE	Nfu_p_1_010887_K610_M1	Nfu_p_1_010887	Nfu_g_1_004468	ANKRD13D	Nfu_p_1_010887	Nfu_t_1_010887	Nfu_c_1_010887	ENSLOCG00000004140	ENSG00000076513	ANKRD13A	_																				FALSE
_	Nfu_p_1_010888_K301_M1;Nfu_p_1_010889_K216_M1;Nfu_p_1_010891_K216_M1	0.0383733	11.5174	0.0503608	0.960826	0.9776	-6.51927	0.535596	0.960099	Old / Young	FALSE	_DVK[GlyGly (K)]DLVSDLNDQIK_.3;_DVK[GlyGly (K)]DLVSDLNDQIK_.2	STIVRDVKDLVSDLN	Nfu_p_1_010888_K301_M1;Nfu_p_1_010889_K216_M1;Nfu_p_1_010891_K216_M1	Nfu_p_1_010888;Nfu_p_1_010889;Nfu_p_1_010891	Nfu_g_1_004469	fam176c	Nfu_p_1_010891;Nfu_p_1_010888;Nfu_p_1_010889	Nfu_t_1_010891;Nfu_t_1_010888;Nfu_t_1_010889	Nfu_c_1_010891;Nfu_c_1_010888;Nfu_c_1_010889	ENSLOCG00000015263	NA	NA	_																				FALSE
_	Nfu_p_1_011177_K244_M1	-0.663697	12.3156	-1.39191	0.194102	0.436243	-5.56924	0.715428	0.969826	Old / Young	TRUE	_NK[GlyGly (K)]M[Oxidation (M)]TPDDNILFSTM[Oxidation (M)]EM[Oxidation (M)]K_.3	GLGDQRNKMTPDDNI	Nfu_p_1_011177_K244_M1	Nfu_p_1_011177	Nfu_g_1_004593	gabrb2	Nfu_p_1_011177	Nfu_t_1_011177	Nfu_c_1_011177	ENSLOCG00000010718	ENSG00000145864	GABRB2	P48167_K406																				FALSE
_	Nfu_p_1_011187_K168_M1	5.11519	18.1454	2.01119	0.0720051	0.297112	-4.69942	0.0503053	0.693253	Old / Young	TRUE	_IDK[GlyGly (K)]LC[Carbamidomethyl (C)]AMGFEK_.3;_IDK[GlyGly (K)]LC[Carbamidomethyl (C)]AM[Oxidation (M)]GFEK_.3	EYTRKIDKLCAMGFE	Nfu_p_1_011187_K168_M1	Nfu_p_1_011187	Nfu_g_1_004598	ube2kb	Nfu_p_1_011187	Nfu_t_1_011187	Nfu_c_1_011187	ENSLOCG00000012989	ENSG00000078140	UBE2K	_																				FALSE
_	Nfu_p_1_011210_K5_M1	-0.234803	9.99157	-0.563515	0.585486	0.755063	-6.35243	0.840981	0.974215	Old / Young	TRUE	_[Acetyl (Protein N-term)]TTQK[GlyGly (K)]DHDVVPLR_.3	___MTTQKDHDVVPL	Nfu_p_1_011210_K5_M1	Nfu_p_1_011210	Nfu_g_1_004611	ubl3b	Nfu_p_1_011210	Nfu_t_1_011210	Nfu_c_1_011210	ENSLOCG00000000124	ENSG00000122042	UBL3	_																				FALSE
_	Nfu_p_1_046860_K312_M1	1.15691	8.81682	0.891375	0.39365	0.614169	-6.10943	0.232748	0.912713	Old / Young	TRUE	_DPELLNAM[Oxidation (M)]K[GlyGly (K)]DPEVM[Oxidation (M)]AAFQDVAQNPANISK_.3	PELLNAMKDPEVMAA	Nfu_p_1_046860_K312_M1	Nfu_p_1_046860	Nfu_g_1_019616	st13	Nfu_p_1_046860	Nfu_t_1_046860	Nfu_c_1_046860	ENSLOCG00000007539	ENSG00000025772	TOMM34	_																				FALSE
_	Nfu_p_1_011453_K592_M1	-1.11308	10.545	-1.83323	0.0966356	0.326019	-4.96619	0.505611	0.957833	Old / Young	TRUE	_ATADEK[GlyGly (K)]LEDDILR_.3	EKATADEKLEDDILR	Nfu_p_1_011453_K592_M1	Nfu_p_1_011453	Nfu_g_1_004708	canx	Nfu_p_1_011453	Nfu_t_1_011453	Nfu_c_1_011453	ENSLOCG00000011437	ENSG00000127022	CANX	_																				FALSE
_	Nfu_p_1_011493_K13_M1	-0.312372	17.8776	-0.642447	0.53502	0.723625	-6.30303	0.883303	0.97542	Old / Young	TRUE	_[Acetyl (Protein N-term)]M[Oxidation (M)]EPAFTDGGADEK[GlyGly (K)]ALK_.2;_[Acetyl (Protein N-term)]MEPAFTDGGADEK[GlyGly (K)]ALK_.2;_[Acetyl (Protein N-term)]M[Oxidation (M)]EPAFTDGGADEK[GlyGly (K)]ALK_.3	TDGGADEKALKNLPT	Nfu_p_1_011493_K13_M1	Nfu_p_1_011493	Nfu_g_1_004723	atp1b4	Nfu_p_1_011493	Nfu_t_1_011493	Nfu_c_1_011493	ENSLOCG00000015247	ENSG00000101892	ATP1B4	_																				FALSE
_	Nfu_p_1_011493_K16_M1	-0.0394811	12.3295	-0.0943305	0.926708	0.96439	-6.51585	0.602532	0.964374	Old / Young	TRUE	_ALK[GlyGly (K)]NLPTK_.2	GADEKALKNLPTKVI	Nfu_p_1_011493_K16_M1	Nfu_p_1_011493	Nfu_g_1_004723	atp1b4	Nfu_p_1_011493	Nfu_t_1_011493	Nfu_c_1_011493	ENSLOCG00000015247	ENSG00000101892	ATP1B4	_																				FALSE
_	Nfu_p_1_011493_K21_M1	-0.748615	15.172	-1.53709	0.155258	0.394457	-5.38166	0.64291	0.966537	Old / Young	TRUE	_NLPTK[GlyGly (K)]VILK_.3	ALKNLPTKVILKHGQ	Nfu_p_1_011493_K21_M1	Nfu_p_1_011493	Nfu_g_1_004723	atp1b4	Nfu_p_1_011493	Nfu_t_1_011493	Nfu_c_1_011493	ENSLOCG00000015247	ENSG00000101892	ATP1B4	_																				FALSE
_	Nfu_p_1_011493_K25_M1	-0.498177	14.1902	-0.577764	0.576189	0.747398	-6.34395	0.848591	0.97444	Old / Young	TRUE	_VILK[GlyGly (K)]HGQELEEEQDQLAEHQPLEQEDLNFER_.5;_VILK[GlyGly (K)]HGQELEEEQDQLAEHQPLEQEDLNFER_.4	LPTKVILKHGQELEE	Nfu_p_1_011493_K25_M1	Nfu_p_1_011493	Nfu_g_1_004723	atp1b4	Nfu_p_1_011493	Nfu_t_1_011493	Nfu_c_1_011493	ENSLOCG00000015247	ENSG00000101892	ATP1B4	_																				FALSE
_	Nfu_p_1_047290_K191_M1	0.340911	14.2763	0.508048	0.622428	0.775683	-6.38351	0.351457	0.940439	Old / Young	TRUE	_YLAPVSPAAGM[Oxidation (M)]PK[GlyGly (K)]TGPAAPASTNVPNPITATPEQIAR_.4;_YLAPVSPAAGMPK[GlyGly (K)]TGPAAPASTNVPNPITATPEQIAR_.4;_YLAPVSPAAGM[Oxidation (M)]PK[GlyGly (K)]TGPAAPASTNVPNPITATPEQIAR_.3	SPAAGMPKTGPAAPA	Nfu_p_1_047290_K191_M1	Nfu_p_1_047290	Nfu_g_1_019807	CABZ01079578.1	Nfu_p_1_047290	Nfu_t_1_047290	Nfu_c_1_047290	ENSLOCG00000008795	ENSG00000175662	TOM1L2	_																				FALSE
_	Nfu_p_1_028336_K197_M1	-1.26689	11.5638	-1.6743	0.124984	0.358257	-5.19415	0.577356	0.962878	Old / Young	TRUE	_VLDK[GlyGly (K)]ANEEVWNDFR_.3	EERRVLDKANEEVWN	Nfu_p_1_028336_K197_M1	Nfu_p_1_028336	Nfu_g_1_011719	metap2b	Nfu_p_1_028336	Nfu_t_1_028336	Nfu_c_1_028336	ENSLOCG00000015749	ENSG00000111142	METAP2	_																				FALSE
_	Nfu_p_1_011788_K30_M1	-1.06242	13.3419	-1.62729	0.134704	0.373438	-5.25942	0.599459	0.964198	Old / Young	TRUE	_LK[GlyGly (K)]VASSPPAFTFGQTNR_.3	QYSGARLKVASSPPA	Nfu_p_1_011788_K30_M1	Nfu_p_1_011788	Nfu_g_1_004836	eef1g	Nfu_p_1_011788	Nfu_t_1_011788	Nfu_c_1_011788	ENSLOCG00000014527	ENSG00000254772	EEF1G	_																				FALSE
_	Nfu_p_1_028449_K240_M1	-3.13017	8.96179	-2.97908	0.0138158	0.167123	-3.129	0.147757	0.869078	Old / Young	FALSE	_LGLQPVLNK[GlyGly (K)]TFVR_.3	GLQPVLNKTFVRQTN	Nfu_p_1_028449_K240_M1	Nfu_p_1_028449	Nfu_g_1_011766	SLC13A4	Nfu_p_1_028449	Nfu_t_1_028449	Nfu_c_1_028449	ENSLOCG00000015873	ENSG00000081800	SLC13A1	Q9UKG4_K223																				FALSE
_	Nfu_p_1_041162_K881_M1	-1.09887	17.205	-2.35694	0.0401399	0.243083	-4.15503	0.306301	0.932253	Old / Young	TRUE	_ATETK[GlyGly (K)]SPLSLTDQR_.3;_ATETK[GlyGly (K)]SPLSLTDQR_.2	IIRATETKSPLSLTD	Nfu_p_1_041162_K881_M1	Nfu_p_1_041162	Nfu_g_1_017221	slc12a1	Nfu_p_1_041162	Nfu_t_1_041162	Nfu_c_1_041162	ENSLOCG00000008420	ENSG00000064651	SLC12A2	Q13621_K875																				FALSE
_	Nfu_p_1_011922_K338_M1	0.00897538	13.4085	0.0149364	0.988376	0.993672	-6.52052	0.551632	0.961214	Old / Young	TRUE	_SPEAELPDK[GlyGly (K)]NSL_.2	PEAELPDKNSL____	Nfu_p_1_011922_K338_M1	Nfu_p_1_011922	Nfu_g_1_004895	ATP6AP1L (1 of 2)	Nfu_p_1_011922	Nfu_t_1_011922	Nfu_c_1_011922	ENSLOCG00000013280	ENSG00000205464	ATP6AP1L	_																				FALSE
_	Nfu_p_1_012082_K566_M1;Nfu_p_1_012083_K574_M1;Nfu_p_1_012084_K590_M1;Nfu_p_1_012085_K598_M1;Nfu_p_1_012086_K421_M1	-0.612544	10.993	-0.730935	0.481578	0.68706	-6.24063	0.931142	0.976653	Old / Young	TRUE	_EDVNSSDDVM[Oxidation (M)]PC[Carbamidomethyl (C)]GGVVTK[GlyGly (K)]K_.3	PCGGVVTKKGNVAFK	Nfu_p_1_012082_K566_M1;Nfu_p_1_012083_K574_M1;Nfu_p_1_012084_K590_M1;Nfu_p_1_012085_K598_M1;Nfu_p_1_012086_K421_M1	Nfu_p_1_012082;Nfu_p_1_012083;Nfu_p_1_012084;Nfu_p_1_012085;Nfu_p_1_012086	Nfu_g_1_004996	oatx	Nfu_p_1_012082;Nfu_p_1_012083;Nfu_p_1_012084;Nfu_p_1_012085;Nfu_p_1_012086	Nfu_t_1_012082;Nfu_t_1_012083;Nfu_t_1_012084;Nfu_t_1_012085;Nfu_t_1_012086	Nfu_c_1_012082;Nfu_c_1_012083;Nfu_c_1_012084;Nfu_c_1_012085;Nfu_c_1_012086	ENSLOCG00000015592	ENSG00000137204	SLC22A7	_																				FALSE
_	Nfu_p_1_053016_K472_M1;Nfu_p_1_053017_K472_M1	-0.123793	8.69979	-0.280202	0.785028	0.882487	-6.47855	0.693623	0.968907	Old / Young	TRUE	_SQDGHASNFDAAK[GlyGly (K)]LVASSSVK_.4;_SQDGHASNFDAAK[GlyGly (K)]LVASSSVK_.3	ASNFDAAKLVASSSV	Nfu_p_1_053016_K472_M1;Nfu_p_1_053017_K472_M1	Nfu_p_1_053016;Nfu_p_1_053017	Nfu_g_1_022141	spg20a	Nfu_p_1_053016;Nfu_p_1_053017	Nfu_t_1_053016;Nfu_t_1_053017	Nfu_c_1_053016;Nfu_c_1_053017	ENSLOCG00000008434	ENSG00000133104	SPG20	Q13670_K162																				FALSE
_	Nfu_p_1_012155_K255_M1	-1.41017	11.1329	-2.25275	0.0479312	0.26208	-4.32201	0.341133	0.938747	Old / Young	TRUE	_QNEINQLIAEHPLK[GlyGly (K)]SK_.4	LIAEHPLKSKFTVIK	Nfu_p_1_012155_K255_M1	Nfu_p_1_012155	Nfu_g_1_005030	cx31.7	Nfu_p_1_012155	Nfu_t_1_012155	Nfu_c_1_012155	ENSLOCG00000014722	ENSG00000169562	GJB1	_																				FALSE
_	Nfu_p_1_012311_K11_M1	1.1978	12.9771	2.49524	0.0316839	0.22377	-3.93042	0.0221592	0.498878	Old / Young	FALSE	_NIPK[GlyGly (K)]ITSDR_.3	QGKKNIPKITSDRLL	Nfu_p_1_012311_K11_M1	Nfu_p_1_012311	Nfu_g_1_005080	dpysl3	Nfu_p_1_012311	Nfu_t_1_012311	Nfu_c_1_012311	ENSLOCG00000010797	ENSG00000113657	DPYSL3	_																				FALSE
_	Nfu_p_1_047758_K4_M1	-1.57048	14.7326	-1.96754	0.0774327	0.306072	-4.76584	0.448852	0.952752	Old / Young	TRUE	_[Acetyl (Protein N-term)]AEK[GlyGly (K)]QFAGILNGAVPGEPVK_.3;_[Acetyl (Protein N-term)]AEK[GlyGly (K)]QFAGILNGAVPGEPVK_.2	____MAEKQFAGILN	Nfu_p_1_047758_K4_M1	Nfu_p_1_047758	Nfu_g_1_020011	slc6a9	Nfu_p_1_047758	Nfu_t_1_047758	Nfu_c_1_047758	ENSLOCG00000002674	ENSG00000196517	SLC6A9	_																				FALSE
_	Nfu_p_1_029075_K937_M1;Nfu_p_1_029076_K927_M1;Nfu_p_1_029078_K935_M1;Nfu_p_1_029079_K936_M1;Nfu_p_1_029081_K960_M1;Nfu_p_1_029083_K970_M1;Nfu_p_1_029084_K934_M1;Nfu_p_1_029085_K935_M1;Nfu_p_1_029087_K945_M1;Nfu_p_1_029088_K945_M1;Nfu_p_1_029089_K937_M1;Nfu_p_1_029090_K935_M1;Nfu_p_1_029091_K927_M1;Nfu_p_1_029092_K944_M1	-0.551242	11.3094	-0.853547	0.413316	0.628907	-6.1424	0.997806	0.978179	Old / Young	TRUE	_LIFK[GlyGly (K)]GTPSDPLVGEQIVTR_.3	TTYRLIFKGTPSDPL	Nfu_p_1_029075_K937_M1;Nfu_p_1_029076_K927_M1;Nfu_p_1_029078_K935_M1;Nfu_p_1_029079_K936_M1;Nfu_p_1_029081_K960_M1;Nfu_p_1_029083_K970_M1;Nfu_p_1_029084_K934_M1;Nfu_p_1_029085_K935_M1;Nfu_p_1_029087_K945_M1;Nfu_p_1_029088_K945_M1;Nfu_p_1_029089_K937_M1;Nfu_p_1_029090_K935_M1;Nfu_p_1_029091_K927_M1;Nfu_p_1_029092_K944_M1	Nfu_p_1_029075;Nfu_p_1_029076;Nfu_p_1_029078;Nfu_p_1_029079;Nfu_p_1_029081;Nfu_p_1_029083;Nfu_p_1_029084;Nfu_p_1_029085;Nfu_p_1_029087;Nfu_p_1_029088;Nfu_p_1_029089;Nfu_p_1_029090;Nfu_p_1_029091;Nfu_p_1_029092	Nfu_g_1_012006	sbf1	Nfu_p_1_029079;Nfu_p_1_029081;Nfu_p_1_029083;Nfu_p_1_029084;Nfu_p_1_029085;Nfu_p_1_029087;Nfu_p_1_029088;Nfu_p_1_029076;Nfu_p_1_029092;Nfu_p_1_029075;Nfu_p_1_029089;Nfu_p_1_029090;Nfu_p_1_029091;Nfu_p_1_029078	Nfu_t_1_029079;Nfu_t_1_029081;Nfu_t_1_029083;Nfu_t_1_029084;Nfu_t_1_029085;Nfu_t_1_029087;Nfu_t_1_029088;Nfu_t_1_029076;Nfu_t_1_029092;Nfu_t_1_029075;Nfu_t_1_029089;Nfu_t_1_029090;Nfu_t_1_029091;Nfu_t_1_029078	Nfu_c_1_029079;Nfu_c_1_029081;Nfu_c_1_029083;Nfu_c_1_029084;Nfu_c_1_029085;Nfu_c_1_029087;Nfu_c_1_029088;Nfu_c_1_029076;Nfu_c_1_029092;Nfu_c_1_029075;Nfu_c_1_029089;Nfu_c_1_029090;Nfu_c_1_029091;Nfu_c_1_029078	ENSLOCG00000016809	ENSG00000100241	SBF1	Q13613_K137																				FALSE
_	Nfu_p_1_012368_K323_M1	-1.69992	11.2443	-2.22559	0.0501919	0.267434	-4.36517	0.350614	0.940304	Old / Young	TRUE	_QPIIPK[GlyGly (K)]GAGYFVSSIPR_.3	MRQPIIPKGAGYFVS	Nfu_p_1_012368_K323_M1	Nfu_p_1_012368	Nfu_g_1_005099	CU855896.2	Nfu_p_1_012368	Nfu_t_1_012368	Nfu_c_1_012368	ENSLOCG00000011229	NA	NA	_																				FALSE
_	Nfu_p_1_029502_K99_M1	-1.42876	10.3312	-2.64299	0.0245889	0.213106	-3.6876	0.223152	0.9093	Old / Young	TRUE	_QYLDQEVALSK[GlyGly (K)]DVVHK_.4;_QYLDQEVALSK[GlyGly (K)]DVVHK_.3	DQEVALSKDVVHKYS	Nfu_p_1_029502_K99_M1	Nfu_p_1_029502	Nfu_g_1_012177	rtn4a	Nfu_p_1_029502	Nfu_t_1_029502	Nfu_c_1_029502	ENSLOCG00000015545	ENSG00000115310	RTN4	Q9NWM8_K157																				FALSE
_	Nfu_p_1_029503_K139_M1	-2.0607	9.69966	-2.36986	0.0392643	0.240986	-4.13418	0.302151	0.931387	Old / Young	TRUE	_SFGAFDLVK[GlyGly (K)]EAEESTPAK_.3	FGAFDLVKEAEESTP	Nfu_p_1_029503_K139_M1	Nfu_p_1_029503	Nfu_g_1_012178	rtn4b	Nfu_p_1_029503	Nfu_t_1_029503	Nfu_c_1_029503	ENSLOCG00000017355	NA	NA	_																				FALSE
_	Nfu_p_1_012709_K728_M1;Nfu_p_1_012710_K708_M1;Nfu_p_1_012711_K538_M1	-0.703408	11.3819	-1.46155	0.174536	0.413859	-5.48074	0.680272	0.968316	Old / Young	TRUE	_ESK[GlyGly (K)]GNNASHTNTVDETLSSQQR_.4	PSPQRESKGNNASHT	Nfu_p_1_012709_K728_M1;Nfu_p_1_012710_K708_M1;Nfu_p_1_012711_K538_M1	Nfu_p_1_012709;Nfu_p_1_012710;Nfu_p_1_012711	Nfu_g_1_005230	nlgn3a	Nfu_p_1_012709;Nfu_p_1_012710;Nfu_p_1_012711	Nfu_t_1_012709;Nfu_t_1_012710;Nfu_t_1_012711	Nfu_c_1_012709;Nfu_c_1_012710;Nfu_c_1_012711	ENSLOCG00000014807	ENSG00000196338	NLGN3	_																				FALSE
_	Nfu_p_1_036165_K73_M1	-0.725707	11.5374	-1.4534	0.176736	0.416592	-5.49125	0.684355	0.968499	Old / Young	TRUE	_GEGEK[GlyGly (K)]VDGEEASGEK_.3;_GEGEK[GlyGly (K)]VDGEEASGEK_.2	APKGEGEKVDGEEAS	Nfu_p_1_036165_K73_M1	Nfu_p_1_036165	Nfu_g_1_015015	marcksb	Nfu_p_1_036165	Nfu_t_1_036165	Nfu_c_1_036165	ENSLOCG00000016978	ENSG00000277443	MARCKS	_																				FALSE
_	Nfu_p_1_012757_K40_M1	1.81518	6.7622	2.08132	0.0640293	0.28897	-4.59145	0.0449403	0.668763	Old / Young	TRUE	_VM[Oxidation (M)]TLK[GlyGly (K)]GEM[Oxidation (M)]R_.3	LMRVMTLKGEMRAVG	Nfu_p_1_012757_K40_M1	Nfu_p_1_012757	Nfu_g_1_005244	epd	Nfu_p_1_012757	Nfu_t_1_012757	Nfu_c_1_012757	ENSLOCG00000011436	ENSG00000086289	EPDR1	_																				FALSE
_	Nfu_p_1_012795_K4_M1	0.430535	10.163	0.866948	0.406273	0.623642	-6.13086	0.239337	0.914911	Old / Young	TRUE	_[Acetyl (Protein N-term)]AAK[GlyGly (K)]EELYAK_.2	____MAAKEELYAKV	Nfu_p_1_012795_K4_M1	Nfu_p_1_012795	Nfu_g_1_005265	UBASH3B (1 of 2)	Nfu_p_1_012795	Nfu_t_1_012795	Nfu_c_1_012795	ENSLOCG00000001560	ENSG00000154127	UBASH3B	_																				FALSE
_	Nfu_p_1_029618_K626_M1;Nfu_p_1_029619_K627_M1;Nfu_p_1_029620_K627_M1;Nfu_p_1_029621_K627_M1;Nfu_p_1_029622_K627_M1	-0.219068	11.1262	-0.415489	0.686551	0.818079	-6.42853	0.762929	0.971652	Old / Young	TRUE	_NTQEQM[Oxidation (M)]AVLVK[GlyGly (K)]SR_.3;_NTQEQMAVLVK[GlyGly (K)]SR_.3;_RNTQEQM[Oxidation (M)]AVLVK[GlyGly (K)]SR_.3	EQMAVLVKSREQVAD	Nfu_p_1_029618_K626_M1;Nfu_p_1_029619_K627_M1;Nfu_p_1_029620_K627_M1;Nfu_p_1_029621_K627_M1;Nfu_p_1_029622_K627_M1	Nfu_p_1_029618;Nfu_p_1_029619;Nfu_p_1_029620;Nfu_p_1_029621;Nfu_p_1_029622	Nfu_g_1_012240	rabep1	Nfu_p_1_029618;Nfu_p_1_029619;Nfu_p_1_029622;Nfu_p_1_029620;Nfu_p_1_029621	Nfu_t_1_029618;Nfu_t_1_029619;Nfu_t_1_029622;Nfu_t_1_029620;Nfu_t_1_029621	Nfu_c_1_029618;Nfu_c_1_029619;Nfu_c_1_029622;Nfu_c_1_029620;Nfu_c_1_029621	ENSLOCG00000002386	ENSG00000029725	RABEP1	_																				FALSE
_	Nfu_p_1_012863_K429_M1;Nfu_p_1_012864_K429_M1	-1.54	8.43189	-2.5699	0.0278762	0.216178	-3.80804	0.242679	0.915985	Old / Young	TRUE	_LTFLEEK[GlyGly (K)]DK_.3	KLTFLEEKDKDLFIK	Nfu_p_1_012863_K429_M1;Nfu_p_1_012864_K429_M1	Nfu_p_1_012863;Nfu_p_1_012864	Nfu_g_1_005293	dpp3	Nfu_p_1_012863;Nfu_p_1_012864	Nfu_t_1_012863;Nfu_t_1_012864	Nfu_c_1_012863;Nfu_c_1_012864	ENSLOCG00000001626	ENSG00000254986	DPP3	_																				FALSE
_	Nfu_p_1_048315_K390_M1	-0.538257	12.7235	-1.04356	0.321235	0.556654	-5.96484	0.89902	0.975839	Old / Young	TRUE	_YTAGQTPK[GlyGly (K)]IR_.3	YTAGQTPKIRYFSRR	Nfu_p_1_048315_K390_M1	Nfu_p_1_048315	Nfu_g_1_020242	scg2b	Nfu_p_1_048315	Nfu_t_1_048315	Nfu_c_1_048315	ENSLOCG00000004078	ENSG00000171951	SCG2	_																				FALSE
_	Nfu_p_1_048315_K65_M1	-2.68198	10.8959	-2.9067	0.0156383	0.179468	-3.24971	0.162078	0.879249	Old / Young	TRUE	_ALEYIENLK[GlyGly (K)]QR_.3	LEYIENLKQRNGGRP	Nfu_p_1_048315_K65_M1	Nfu_p_1_048315	Nfu_g_1_020242	scg2b	Nfu_p_1_048315	Nfu_t_1_048315	Nfu_c_1_048315	ENSLOCG00000004078	ENSG00000171951	SCG2	_																				FALSE
_	Nfu_p_1_048395_K71_M1	-0.349475	10.3811	-0.915357	0.381527	0.60431	-6.08791	0.968553	0.977535	Old / Young	TRUE	_LLM[Oxidation (M)]K[GlyGly (K)]GPTISDR_.3	LEEKLLMKGPTISDR	Nfu_p_1_048395_K71_M1	Nfu_p_1_048395	Nfu_g_1_020268	oxsr1b	Nfu_p_1_048395	Nfu_t_1_048395	Nfu_c_1_048395	ENSLOCG00000008262	ENSG00000198648	STK39	_																				FALSE
_	Nfu_p_1_029970_K885_M1	-0.803822	9.62274	-1.48775	0.167627	0.406566	-5.44674	0.66722	0.967716	Old / Young	TRUE	_EVEAGSDAPSESK[GlyGly (K)]VDSR_.3	SDAPSESKVDSRITL	Nfu_p_1_029970_K885_M1	Nfu_p_1_029970	Nfu_g_1_012384	plcb3	Nfu_p_1_029970	Nfu_t_1_029970	Nfu_c_1_029970	ENSLOCG00000016437	ENSG00000182621	PLCB1	_																				FALSE
_	Nfu_p_1_036504_K117_M1	-0.291475	10.58	-0.449844	0.662408	0.800974	-6.41283	0.780862	0.972285	Old / Young	TRUE	_GSGK[GlyGly (K)]GVGEQLASFGEASVSASR_.3	KAVKGSGKGVGEQLA	Nfu_p_1_036504_K117_M1	Nfu_p_1_036504	Nfu_g_1_015155	slc35g2a	Nfu_p_1_036504	Nfu_t_1_036504	Nfu_c_1_036504	ENSLOCG00000017405	ENSG00000236396	SLC35G4	_																				FALSE
_	Nfu_p_1_031428_K28_M1	-1.05152	13.0775	-1.59214	0.142408	0.380131	-5.30754	0.616233	0.965138	Old / Young	TRUE	_VC[Carbamidomethyl (C)]HSQTQTDVLK[GlyGly (K)]PLLGGGASAGGGTLR_.4;_VC[Carbamidomethyl (C)]HSQTQTDVLK[GlyGly (K)]PLLGGGASAGGGTLR_.3	QTQTDVLKPLLGGGA	Nfu_p_1_031428_K28_M1	Nfu_p_1_031428	Nfu_g_1_013013	KCNJ10 (1 of 2)	Nfu_p_1_031428	Nfu_t_1_031428	Nfu_c_1_031428	ENSLOCG00000018193	ENSG00000157551	KCNJ15	_																				FALSE
_	Nfu_p_1_031945_K41_M1	-1.39196	13.6883	-2.52648	0.0300318	0.221595	-3.8793	0.254832	0.919669	Old / Young	TRUE	_DKK[GlyGly (K)]DEAPAATDANEVANDTAAK_.3;_DKK[GlyGly (K)]DEAPAATDANEVANDTAAK_.4;_K[GlyGly (K)]DEAPAATDANEVANDTAAK_.3	GEAPKDKKDEAPAAT	Nfu_p_1_031945_K41_M1	Nfu_p_1_031945	Nfu_g_1_013257	basp1	Nfu_p_1_031945	Nfu_t_1_031945	Nfu_c_1_031945	ENSLOCG00000018160	NA	NA	_																				FALSE
_	Nfu_p_1_032306_K1462_M1	-2.19182	8.65475	-3.52766	0.00546015	0.113651	-2.21678	0.0684853	0.754708	Old / Young	TRUE	_SSISLVDEEIK[GlyGly (K)]VM[Oxidation (M)]K_.3	SLVDEEIKVMKQREE	Nfu_p_1_032306_K1462_M1	Nfu_p_1_032306	Nfu_g_1_013423	lppr4b	Nfu_p_1_032306	Nfu_t_1_032306	Nfu_c_1_032306	ENSLOCG00000008301	ENSG00000117600	PLPPR4	_																				FALSE
_	Nfu_p_1_012985_K771_M1	-0.729959	13.4747	-1.52551	0.158088	0.395286	-5.39706	0.648584	0.96682	Old / Young	TRUE	_DLK[GlyGly (K)]VEPHYIEVR_.4;_DLK[GlyGly (K)]VEPHYIEVR_.3	VVLRRDLKVEPHYIE	Nfu_p_1_012985_K771_M1	Nfu_p_1_012985	Nfu_g_1_005349	PCDHAC2 (1 of 2)	Nfu_p_1_012985	Nfu_t_1_012985	Nfu_c_1_012985	ENSLOCG00000011258	NA	NA	Q9Y5I4_K773																				FALSE
_	Nfu_p_1_013071_K9_M1	-0.713613	11.6396	-1.44835	0.17811	0.417457	-5.49774	0.686886	0.968612	Old / Young	TRUE	_HK[GlyGly (K)]EFVAEPM[Oxidation (M)]GEK_.3;_HK[GlyGly (K)]EFVAEPMGEK_.3	SSTSQKHKEFVAEPM	Nfu_p_1_013071_K9_M1	Nfu_p_1_013071	Nfu_g_1_005377	banf1	Nfu_p_1_013071	Nfu_t_1_013071	Nfu_c_1_013071	ENSLOCG00000016781	NA	NA	_																				FALSE
_	Nfu_p_1_013091_K897_M1;Nfu_p_1_013092_K897_M1;Nfu_p_1_013093_K897_M1	-0.732074	10.9637	-1.38154	0.197168	0.440291	-5.58217	0.720715	0.970041	Old / Young	TRUE	_PLGEDEEVSLQK[GlyGly (K)]SLK_.3	DEEVSLQKSLKFNLD	Nfu_p_1_013091_K897_M1;Nfu_p_1_013092_K897_M1;Nfu_p_1_013093_K897_M1	Nfu_p_1_013091;Nfu_p_1_013092;Nfu_p_1_013093	Nfu_g_1_005387	pcdh1a	Nfu_p_1_013092;Nfu_p_1_013091;Nfu_p_1_013093	Nfu_t_1_013092;Nfu_t_1_013091;Nfu_t_1_013093	Nfu_c_1_013092;Nfu_c_1_013091;Nfu_c_1_013093	ENSLOCG00000011506	ENSG00000156453	PCDH1	Q08174_K935																				FALSE
_	Nfu_p_1_033052_K79_M1;Nfu_p_1_033053_K79_M1	0.617832	13.8174	1.11641	0.29033	0.526087	-5.88918	0.178028	0.888865	Old / Young	TRUE	_ILDSGDPVEK[GlyGly (K)]TPGDAR_.3;_ILDSGDPVEK[GlyGly (K)]TPGDAR_.2	DSGDPVEKTPGDARE	Nfu_p_1_033052_K79_M1;Nfu_p_1_033053_K79_M1	Nfu_p_1_033052;Nfu_p_1_033053	Nfu_g_1_013736	crmp1	Nfu_p_1_033052;Nfu_p_1_033053	Nfu_t_1_033052;Nfu_t_1_033053	Nfu_c_1_033052;Nfu_c_1_033053	ENSLOCG00000010077	ENSG00000072832	CRMP1	_																				FALSE
_	Nfu_p_1_033264_K168_M1	-0.926294	10.7624	-2.26762	0.0467356	0.260098	-4.29832	0.336013	0.937872	Old / Young	TRUE	_IDK[GlyGly (K)]LC[Carbamidomethyl (C)]AM[Oxidation (M)]GFDK_.3	DYTRKIDKLCAMGFD	Nfu_p_1_033264_K168_M1	Nfu_p_1_033264	Nfu_g_1_013832	ube2kb	Nfu_p_1_033264	Nfu_t_1_033264	Nfu_c_1_033264	ENSLOCG00000012989	ENSG00000078140	UBE2K	_																				FALSE
_	Nfu_p_1_033264_K176_M1	-1.24925	9.16274	-1.69974	0.119991	0.351583	-5.15839	0.565557	0.962133	Old / Young	TRUE	_LC[Carbamidomethyl (C)]AM[Oxidation (M)]GFDK[GlyGly (K)]NAVIAALSSK_.3	LCAMGFDKNAVIAAL	Nfu_p_1_033264_K176_M1	Nfu_p_1_033264	Nfu_g_1_013832	ube2kb	Nfu_p_1_033264	Nfu_t_1_033264	Nfu_c_1_033264	ENSLOCG00000012989	ENSG00000078140	UBE2K	_																				FALSE
_	Nfu_p_1_013151_K105_M1	-1.04035	18.6005	-2.43834	0.0349267	0.230071	-4.02319	0.280786	0.926549	Old / Young	TRUE	_AEM[Oxidation (M)]QQEILK[GlyGly (K)]R_.3;_AEMQQEILK[GlyGly (K)]R_.3;_AEM[Oxidation (M)]QQEILK[GlyGly (K)]R_.2;_AEMQQEILK[GlyGly (K)]R_.2	EMQQEILKRVAKNLP	Nfu_p_1_013151_K105_M1	Nfu_p_1_013151	Nfu_g_1_005424	ZDHHC20 (2 of 2)	Nfu_p_1_013151	Nfu_t_1_013151	Nfu_c_1_013151	ENSLOCG00000001760	NA	NA	Q9NXF8_K124																				FALSE
_	Nfu_p_1_013151_K73_M1	0.0669903	12.7808	0.0968486	0.924758	0.963364	-6.51559	0.514914	0.958563	Old / Young	TRUE	_TIWSK[GlyGly (K)]PASPSIAFALPR_.3	YWKTIWSKPASPSIA	Nfu_p_1_013151_K73_M1	Nfu_p_1_013151	Nfu_g_1_005424	ZDHHC20 (2 of 2)	Nfu_p_1_013151	Nfu_t_1_013151	Nfu_c_1_013151	ENSLOCG00000001760	NA	NA	_																				FALSE
_	Nfu_p_1_051938_K343_M1;Nfu_p_1_051939_K323_M1;Nfu_p_1_051940_K344_M1;Nfu_p_1_051941_K343_M1;Nfu_p_1_051942_K343_M1;Nfu_p_1_051943_K344_M1;Nfu_p_1_051944_K321_M1;Nfu_p_1_051945_K321_M1;Nfu_p_1_051946_K322_M1;Nfu_p_1_051947_K323_M1;Nfu_p_1_051948_K322_M1;Nfu_p_1_051949_K322_M1;Nfu_p_1_051950_K323_M1	-0.896012	8.32482	-1.21966	0.250554	0.490513	-5.77528	0.804871	0.973089	Old / Young	TRUE	_YLIDSNK[GlyGly (K)]DVR_.3	KYLIDSNKDVRENQL	Nfu_p_1_051938_K343_M1;Nfu_p_1_051939_K323_M1;Nfu_p_1_051940_K344_M1;Nfu_p_1_051941_K343_M1;Nfu_p_1_051942_K343_M1;Nfu_p_1_051943_K344_M1;Nfu_p_1_051944_K321_M1;Nfu_p_1_051945_K321_M1;Nfu_p_1_051946_K322_M1;Nfu_p_1_051947_K323_M1;Nfu_p_1_051948_K322_M1;Nfu_p_1_051949_K322_M1;Nfu_p_1_051950_K323_M1	Nfu_p_1_051938;Nfu_p_1_051939;Nfu_p_1_051940;Nfu_p_1_051941;Nfu_p_1_051942;Nfu_p_1_051943;Nfu_p_1_051944;Nfu_p_1_051945;Nfu_p_1_051946;Nfu_p_1_051947;Nfu_p_1_051948;Nfu_p_1_051949;Nfu_p_1_051950	Nfu_g_1_021710	hp1bp3	Nfu_p_1_051946;Nfu_p_1_051945;Nfu_p_1_051938;Nfu_p_1_051944;Nfu_p_1_051940;Nfu_p_1_051939;Nfu_p_1_051950;Nfu_p_1_051943;Nfu_p_1_051948;Nfu_p_1_051949;Nfu_p_1_051942;Nfu_p_1_051947;Nfu_p_1_051941	Nfu_t_1_051946;Nfu_t_1_051945;Nfu_t_1_051938;Nfu_t_1_051944;Nfu_t_1_051940;Nfu_t_1_051939;Nfu_t_1_051950;Nfu_t_1_051943;Nfu_t_1_051948;Nfu_t_1_051949;Nfu_t_1_051942;Nfu_t_1_051947;Nfu_t_1_051941	Nfu_c_1_051946;Nfu_c_1_051945;Nfu_c_1_051938;Nfu_c_1_051944;Nfu_c_1_051940;Nfu_c_1_051939;Nfu_c_1_051950;Nfu_c_1_051943;Nfu_c_1_051948;Nfu_c_1_051949;Nfu_c_1_051942;Nfu_c_1_051947;Nfu_c_1_051941	ENSLOCG00000003600	ENSG00000127483	HP1BP3	_																				FALSE
_	Nfu_p_1_033425_K172_M1	-0.667892	12.2417	-1.76571	0.107873	0.338303	-5.06434	0.53551	0.960093	Old / Young	TRUE	_NPVFDDEK[GlyGly (K)]R_.2;_NPVFDDEK[GlyGly (K)]R_.3	NPVFDDEKRSKRLAE	Nfu_p_1_033425_K172_M1	Nfu_p_1_033425	Nfu_g_1_013890	gga3	Nfu_p_1_033425	Nfu_t_1_033425	Nfu_c_1_033425	ENSLOCG00000013331	ENSG00000125447	GGA3	_																				FALSE
_	Nfu_p_1_033614_K499_M1;Nfu_p_1_033615_K499_M1	-0.216529	11.1937	-0.393282	0.702358	0.827588	-6.43804	0.751404	0.971229	Old / Young	TRUE	_PYC[Carbamidomethyl (C)]ATSTEEDSSYSPVSQK[GlyGly (K)]DK_.3	SYSPVSQKDKDDPQN	Nfu_p_1_033614_K499_M1;Nfu_p_1_033615_K499_M1	Nfu_p_1_033614;Nfu_p_1_033615	Nfu_g_1_013967	CABZ01076275.1	Nfu_p_1_033614;Nfu_p_1_033615	Nfu_t_1_033614;Nfu_t_1_033615	Nfu_c_1_033614;Nfu_c_1_033615	ENSLOCG00000003929	NA	NA	_																				FALSE
_	Nfu_p_1_039675_K549_M1	0.50769	7.55583	0.978858	0.350716	0.581987	-6.0286	0.210206	0.904248	Old / Young	TRUE	_LAIEK[GlyGly (K)]LSDWAAPR_.3	EIKLAIEKLSDWAAP	Nfu_p_1_039675_K549_M1	Nfu_p_1_039675	Nfu_g_1_016554	CR848784.2	Nfu_p_1_039675	Nfu_t_1_039675	Nfu_c_1_039675	ENSLOCG00000005354	ENSG00000072210	ALDH3A2	P30838_K77																				FALSE
_	Nfu_p_1_033849_K1551_M1	1.42496	8.66056	2.2452	0.0485498	0.26359	-4.33403	0.0342577	0.606154	Old / Young	TRUE	_EQEQGEK[GlyGly (K)]ILGC[Carbamidomethyl (C)]EAAPFK_.3	REQEQGEKILGCEAA	Nfu_p_1_033849_K1551_M1	Nfu_p_1_033849	Nfu_g_1_014070	MAP1A (2 of 2)	Nfu_p_1_033849	Nfu_t_1_033849	Nfu_c_1_033849	ENSLOCG00000014199	ENSG00000166963	MAP1A	_																				FALSE
_	Nfu_p_1_033849_K1656_M1	1.22017	11.4749	2.63335	0.0249994	0.213106	-3.70352	0.0172254	0.43626	Old / Young	TRUE	_LK[GlyGly (K)]DPQTAEAQR_.3;_LK[GlyGly (K)]DPQTAEAQR_.2	SSQIRRLKDPQTAEA	Nfu_p_1_033849_K1656_M1	Nfu_p_1_033849	Nfu_g_1_014070	MAP1A (2 of 2)	Nfu_p_1_033849	Nfu_t_1_033849	Nfu_c_1_033849	ENSLOCG00000014199	ENSG00000166963	MAP1A	_																				FALSE
_	Nfu_p_1_033849_K1694_M1	0.0120493	9.77911	0.0226559	0.98237	0.990842	-6.52036	0.548118	0.960975	Old / Young	TRUE	_DTTFLLNQEIK[GlyGly (K)]TQTSGQR_.3	FLLNQEIKTQTSGQR	Nfu_p_1_033849_K1694_M1	Nfu_p_1_033849	Nfu_g_1_014070	MAP1A (2 of 2)	Nfu_p_1_033849	Nfu_t_1_033849	Nfu_c_1_033849	ENSLOCG00000014199	ENSG00000166963	MAP1A	_																				FALSE
_	Nfu_p_1_033849_K2145_M1	-1.0216	13.3684	-1.24402	0.241837	0.483702	-5.74732	0.792036	0.972665	Old / Young	TRUE	_GTFLLDDPHK[GlyGly (K)]EEPLSFSR_.4;_GTFLLDDPHK[GlyGly (K)]EEPLSFSR_.3	FLLDDPHKEEPLSFS	Nfu_p_1_033849_K2145_M1	Nfu_p_1_033849	Nfu_g_1_014070	MAP1A (2 of 2)	Nfu_p_1_033849	Nfu_t_1_033849	Nfu_c_1_033849	ENSLOCG00000014199	ENSG00000166963	MAP1A	_																				FALSE
_	Nfu_p_1_033849_K2242_M1	-0.479192	7.24506	-1.03434	0.325321	0.55949	-5.97413	0.904004	0.975969	Old / Young	TRUE	_K[GlyGly (K)]GAAGEDDTVSTR_.3	KDKEDVKKGAAGEDD	Nfu_p_1_033849_K2242_M1	Nfu_p_1_033849	Nfu_g_1_014070	MAP1A (2 of 2)	Nfu_p_1_033849	Nfu_t_1_033849	Nfu_c_1_033849	ENSLOCG00000014199	ENSG00000166963	MAP1A	_																				FALSE
_	Nfu_p_1_033849_K2362_M1	0.566213	8.79013	0.454431	0.659214	0.798345	-6.41064	0.370689	0.943354	Old / Young	TRUE	_APGAVVTLGM[Oxidation (M)]DENLLASEDEESLEDK[GlyGly (K)]R_.3	DEESLEDKRLLVEGE	Nfu_p_1_033849_K2362_M1	Nfu_p_1_033849	Nfu_g_1_014070	MAP1A (2 of 2)	Nfu_p_1_033849	Nfu_t_1_033849	Nfu_c_1_033849	ENSLOCG00000014199	ENSG00000166963	MAP1A	_																				FALSE
_	Nfu_p_1_033849_K2471_M1	-0.777511	7.01601	-1.67889	0.124069	0.357253	-5.18771	0.575218	0.962745	Old / Young	TRUE	_AADTPK[GlyGly (K)]QVEIM[Oxidation (M)]EADER_.3	VRAADTPKQVEIMEA	Nfu_p_1_033849_K2471_M1	Nfu_p_1_033849	Nfu_g_1_014070	MAP1A (2 of 2)	Nfu_p_1_033849	Nfu_t_1_033849	Nfu_c_1_033849	ENSLOCG00000014199	ENSG00000166963	MAP1A	_																				FALSE
_	Nfu_p_1_033849_K650_M1	0.0275663	9.94449	0.0592769	0.953898	0.973791	-6.51875	0.531597	0.959811	Old / Young	TRUE	_SEILSSK[GlyGly (K)]YVAELK_.3	KSEILSSKYVAELKL	Nfu_p_1_033849_K650_M1	Nfu_p_1_033849	Nfu_g_1_014070	MAP1A (2 of 2)	Nfu_p_1_033849	Nfu_t_1_033849	Nfu_c_1_033849	ENSLOCG00000014199	ENSG00000166963	MAP1A	_																				FALSE
_	Nfu_p_1_033880_K185_M1;Nfu_p_1_033881_K185_M1;Nfu_p_1_033882_K185_M1;Nfu_p_1_033883_K86_M1	-2.13196	10.0849	-3.31297	0.00782998	0.13342	-2.57239	0.0938721	0.80833	Old / Young	FALSE	_YPK[GlyGly (K)]DTEQEVFIR_.3	TERERYPKDTEQEVF	Nfu_p_1_033880_K185_M1;Nfu_p_1_033881_K185_M1;Nfu_p_1_033882_K185_M1;Nfu_p_1_033883_K86_M1	Nfu_p_1_033880;Nfu_p_1_033881;Nfu_p_1_033882;Nfu_p_1_033883	Nfu_g_1_014080	bmpr1aa	Nfu_p_1_033880;Nfu_p_1_033881;Nfu_p_1_033883;Nfu_p_1_033882	Nfu_t_1_033880;Nfu_t_1_033881;Nfu_t_1_033883;Nfu_t_1_033882	Nfu_c_1_033880;Nfu_c_1_033881;Nfu_c_1_033883;Nfu_c_1_033882	ENSLOCG00000012466	ENSG00000107779	BMPR1A	_																				FALSE
_	Nfu_p_1_014277_K103_M1	-0.795779	13.6445	-2.11401	0.0606056	0.282977	-4.54065	0.391297	0.946177	Old / Young	TRUE	_PLESSQVK[GlyGly (K)]YLR_.3;_PLESSQVK[GlyGly (K)]YLR_.2	PLESSQVKYLRRELI	Nfu_p_1_014277_K103_M1	Nfu_p_1_014277	Nfu_g_1_005883	tfg	Nfu_p_1_014277	Nfu_t_1_014277	Nfu_c_1_014277	ENSLOCG00000009472	ENSG00000114354	TFG	Q92734_K103																				FALSE
_	Nfu_p_1_046287_K194_M1;Nfu_p_1_046288_K194_M1;Nfu_p_1_046290_K127_M1;Nfu_p_1_046291_K194_M1;Nfu_p_1_046292_K127_M1;Nfu_p_1_046294_K194_M1	-0.88898	12.0116	-1.19705	0.258868	0.499929	-5.80086	0.816831	0.973473	Old / Young	TRUE	_LSSTPQTSDLK[GlyGly (K)]LVLEGTSSITPSQVTK_.3	TPQTSDLKLVLEGTS	Nfu_p_1_046287_K194_M1;Nfu_p_1_046288_K194_M1;Nfu_p_1_046290_K127_M1;Nfu_p_1_046291_K194_M1;Nfu_p_1_046292_K127_M1;Nfu_p_1_046294_K194_M1	Nfu_p_1_046287;Nfu_p_1_046288;Nfu_p_1_046290;Nfu_p_1_046291;Nfu_p_1_046292;Nfu_p_1_046294	Nfu_g_1_019382	CABZ01079578.1	Nfu_p_1_046287;Nfu_p_1_046288;Nfu_p_1_046294;Nfu_p_1_046291;Nfu_p_1_046290;Nfu_p_1_046292	Nfu_t_1_046287;Nfu_t_1_046288;Nfu_t_1_046294;Nfu_t_1_046291;Nfu_t_1_046290;Nfu_t_1_046292	Nfu_c_1_046287;Nfu_c_1_046288;Nfu_c_1_046294;Nfu_c_1_046291;Nfu_c_1_046290;Nfu_c_1_046292	ENSLOCG00000012051;ENSLOCG00000008795	ENSG00000100284;ENSG00000175662	TOM1;TOM1L2	_																				FALSE
_	Nfu_p_1_014340_K35_M1	-1.3008	11.6231	-3.1088	0.0110711	0.155209	-2.91253	0.124535	0.848367	Old / Young	TRUE	_VFGK[GlyGly (K)]NSGPVAEK_.3	WWSRVFGKNSGPVAE	Nfu_p_1_014340_K35_M1	Nfu_p_1_014340	Nfu_g_1_005915	fundc1	Nfu_p_1_014340	Nfu_t_1_014340	Nfu_c_1_014340	ENSLOCG00000013788	ENSG00000165775	FUNDC2	_																				FALSE
_	Nfu_p_1_014340_K6_M1	-0.714108	11.8816	-1.02369	0.330086	0.562989	-5.98478	0.909763	0.976118	Old / Young	TRUE	_[Acetyl (Protein N-term)]ADYNK[GlyGly (K)]ELGEEIYDK_.2	__MADYNKELGEEIY	Nfu_p_1_014340_K6_M1	Nfu_p_1_014340	Nfu_g_1_005915	fundc1	Nfu_p_1_014340	Nfu_t_1_014340	Nfu_c_1_014340	ENSLOCG00000013788	ENSG00000165775	FUNDC2	_																				FALSE
_	Nfu_p_1_014695_K803_M1	0.190297	9.3391	0.188378	0.854344	0.924581	-6.50157	0.47544	0.955276	Old / Young	FALSE	_TEEEHTPNQEGGGPTEPTETTPLTDPDGK[GlyGly (K)]TVK_.4	PLTDPDGKTVKDDNT	Nfu_p_1_014695_K803_M1	Nfu_p_1_014695	Nfu_g_1_006075	ncam1a	Nfu_p_1_014695	Nfu_t_1_014695	Nfu_c_1_014695	ENSLOCG00000004658	ENSG00000149294	NCAM1	_																				FALSE
_	Nfu_p_1_014699_K1169_M1;Nfu_p_1_014700_K1165_M1;Nfu_p_1_014701_K1168_M1;Nfu_p_1_014702_K1155_M1;Nfu_p_1_014703_K1169_M1	-1.0343	9.2414	-1.94767	0.0800298	0.309547	-4.79589	0.457016	0.953557	Old / Young	TRUE	_ISSQTK[GlyGly (K)]LVQNQEVR_.3	TRISSQTKLVQNQEV	Nfu_p_1_014699_K1169_M1;Nfu_p_1_014700_K1165_M1;Nfu_p_1_014701_K1168_M1;Nfu_p_1_014702_K1155_M1;Nfu_p_1_014703_K1169_M1	Nfu_p_1_014699;Nfu_p_1_014700;Nfu_p_1_014701;Nfu_p_1_014702;Nfu_p_1_014703	Nfu_g_1_006076	nup98	Nfu_p_1_014699;Nfu_p_1_014701;Nfu_p_1_014702;Nfu_p_1_014700;Nfu_p_1_014703	Nfu_t_1_014699;Nfu_t_1_014701;Nfu_t_1_014702;Nfu_t_1_014700;Nfu_t_1_014703	Nfu_c_1_014699;Nfu_c_1_014701;Nfu_c_1_014702;Nfu_c_1_014700;Nfu_c_1_014703	ENSLOCG00000008023	ENSG00000110713	NUP98	_																				FALSE
_	Nfu_p_1_034122_K352_M1	0.634086	9.0449	0.472158	0.646939	0.790507	-6.40199	0.364259	0.942412	Old / Young	TRUE	_AK[GlyGly (K)]M[Oxidation (M)]QQQLNEYEQLLDVK_.3	EVSEIRAKMQQQLNE	Nfu_p_1_034122_K352_M1	Nfu_p_1_034122	Nfu_g_1_014186	lmnb1	Nfu_p_1_034122	Nfu_t_1_034122	Nfu_c_1_034122	ENSLOCG00000008506	ENSG00000113368	LMNB1	_																				FALSE
_	Nfu_p_1_014803_K569_M1;Nfu_p_1_014804_K569_M1;Nfu_p_1_014805_K598_M1;Nfu_p_1_014806_K598_M1	-1.0153	11.3745	-2.45162	0.0341416	0.22983	-4.00157	0.276763	0.925561	Old / Young	TRUE	_TNTK[GlyGly (K)]NEEAVLLK_.3	VEMKTNTKNEEAVLL	Nfu_p_1_014803_K569_M1;Nfu_p_1_014804_K569_M1;Nfu_p_1_014805_K598_M1;Nfu_p_1_014806_K598_M1	Nfu_p_1_014803;Nfu_p_1_014804;Nfu_p_1_014805;Nfu_p_1_014806	Nfu_g_1_006126	MCAM (1 of 3)	Nfu_p_1_014806;Nfu_p_1_014805;Nfu_p_1_014803;Nfu_p_1_014804	Nfu_t_1_014806;Nfu_t_1_014805;Nfu_t_1_014803;Nfu_t_1_014804	Nfu_c_1_014806;Nfu_c_1_014805;Nfu_c_1_014803;Nfu_c_1_014804	ENSLOCG00000003395	ENSG00000076706	MCAM	_																				FALSE
_	Nfu_p_1_014803_K577_M1;Nfu_p_1_014804_K577_M1;Nfu_p_1_014805_K606_M1;Nfu_p_1_014806_K606_M1	-1.65176	8.72559	-2.66893	0.0235177	0.209321	-3.64474	0.2165	0.906773	Old / Young	TRUE	_NEEAVLLK[GlyGly (K)]GVNGEQK_.3	NEEAVLLKGVNGEQK	Nfu_p_1_014803_K577_M1;Nfu_p_1_014804_K577_M1;Nfu_p_1_014805_K606_M1;Nfu_p_1_014806_K606_M1	Nfu_p_1_014803;Nfu_p_1_014804;Nfu_p_1_014805;Nfu_p_1_014806	Nfu_g_1_006126	MCAM (1 of 3)	Nfu_p_1_014806;Nfu_p_1_014805;Nfu_p_1_014803;Nfu_p_1_014804	Nfu_t_1_014806;Nfu_t_1_014805;Nfu_t_1_014803;Nfu_t_1_014804	Nfu_c_1_014806;Nfu_c_1_014805;Nfu_c_1_014803;Nfu_c_1_014804	ENSLOCG00000003395	ENSG00000076706	MCAM	_																				FALSE
_	Nfu_p_1_052906_K7_M1	-0.816798	9.24254	-1.31176	0.218888	0.459599	-5.66748	0.756643	0.971423	Old / Young	TRUE	_[Acetyl (Protein N-term)]AQAVQK[GlyGly (K)]LVAK_.2	_MAQAVQKLVAKVPT	Nfu_p_1_052906_K7_M1	Nfu_p_1_052906	Nfu_g_1_022109	atp5l	Nfu_p_1_052906	Nfu_t_1_052906	Nfu_c_1_052906	ENSLOCG00000004026	ENSG00000167283	ATP5L	_																				FALSE
_	Nfu_p_1_040740_K181_M1	0.383741	7.79428	0.391749	0.703455	0.827868	-6.43867	0.393983	0.946524	Old / Young	TRUE	_VQEK[GlyGly (K)]DFQQGQER_.3	IADKVQEKDFQQGQE	Nfu_p_1_040740_K181_M1	Nfu_p_1_040740	Nfu_g_1_017060	map6	Nfu_p_1_040740	Nfu_t_1_040740	Nfu_c_1_040740	ENSLOCG00000004684	ENSG00000171533	MAP6	_																				FALSE
_	Nfu_p_1_034500_K158_M1	-0.981124	13.3889	-1.86641	0.0915187	0.319102	-4.91731	0.491248	0.956653	Old / Young	TRUE	_VK[GlyGly (K)]LEPIVAELR_.3;_VK[GlyGly (K)]LEPIVAELR_.2	EMDALRVKLEPIVAE	Nfu_p_1_034500_K158_M1	Nfu_p_1_034500	Nfu_g_1_014314	apoa1a	Nfu_p_1_034500	Nfu_t_1_034500	Nfu_c_1_034500	ENSLOCG00000006231	ENSG00000118137	APOA1	P02647_K164																				FALSE
_	Nfu_p_1_015248_K316_M1	-0.0411903	13.6045	-0.0812198	0.936868	0.967977	-6.51709	0.596314	0.964016	Old / Young	TRUE	_TVQTAAANAASSAAQGAFK[GlyGly (K)]EQM[Oxidation (M)]_.3;_TVQTAAANAASSAAQGAFK[GlyGly (K)]EQM_.3	SAAQGAFKEQM____	Nfu_p_1_015248_K316_M1	Nfu_p_1_015248	Nfu_g_1_006313	scamp1	Nfu_p_1_015248	Nfu_t_1_015248	Nfu_c_1_015248	ENSLOCG00000005808	ENSG00000085365	SCAMP1	_																				FALSE
_	Nfu_p_1_034628_K76_M1	-1.90437	9.10215	-2.14156	0.0578569	0.276822	-4.49761	0.380995	0.944802	Old / Young	FALSE	_LENTEDIDEVEHQIENLK[GlyGly (K)]SK_.4	EHQIENLKSKCKDGR	Nfu_p_1_034628_K76_M1	Nfu_p_1_034628	Nfu_g_1_014375	lmbrd1	Nfu_p_1_034628	Nfu_t_1_034628	Nfu_c_1_034628	ENSLOCG00000017055	ENSG00000168216	LMBRD1	Q9NUN5_K252																				FALSE
_	Nfu_p_1_053006_K378_M1;Nfu_p_1_053007_K345_M1	-0.861413	11.09	-1.66737	0.126376	0.360699	-5.20383	0.580589	0.963077	Old / Young	TRUE	_IPLLQK[GlyGly (K)]M[Oxidation (M)]TSPQYQTAM[Oxidation (M)]S_.2;_IPLLQK[GlyGly (K)]M[Oxidation (M)]TSPQYQTAM[Oxidation (M)]S_.3	TKIPLLQKMTSPQYQ	Nfu_p_1_053006_K378_M1;Nfu_p_1_053007_K345_M1	Nfu_p_1_053006;Nfu_p_1_053007	Nfu_g_1_022137	flot2a	Nfu_p_1_053006;Nfu_p_1_053007	Nfu_t_1_053006;Nfu_t_1_053007	Nfu_c_1_053006;Nfu_c_1_053007	ENSLOCG00000003267	ENSG00000132589	FLOT2	Q14254_K422																				FALSE
_	Nfu_p_1_035122_K245_M1	-0.734694	12.1393	-1.8358	0.096229	0.326019	-4.96241	0.504488	0.957743	Old / Young	TRUE	_EK[GlyGly (K)]TELGSEVC[Carbamidomethyl (C)]PVK_.3;_EK[GlyGly (K)]TELGSEVC[Carbamidomethyl (C)]PVK_.2	YSVKEKEKTELGSEV	Nfu_p_1_035122_K245_M1	Nfu_p_1_035122	Nfu_g_1_014594	nadl1.2	Nfu_p_1_035122	Nfu_t_1_035122	Nfu_c_1_035122	ENSLOCG00000014844	ENSG00000198910	L1CAM	_																				FALSE
_	Nfu_p_1_053016_K480_M1;Nfu_p_1_053017_K480_M1	-0.353208	7.09089	-0.706797	0.495817	0.697841	-6.25838	0.918061	0.976328	Old / Young	TRUE	_LVASSSVK[GlyGly (K)]GLC[Carbamidomethyl (C)]TVWSSLEDGAK_.3	LVASSSVKGLCTVWS	Nfu_p_1_053016_K480_M1;Nfu_p_1_053017_K480_M1	Nfu_p_1_053016;Nfu_p_1_053017	Nfu_g_1_022141	spg20a	Nfu_p_1_053016;Nfu_p_1_053017	Nfu_t_1_053016;Nfu_t_1_053017	Nfu_c_1_053016;Nfu_c_1_053017	ENSLOCG00000008434	ENSG00000133104	SPG20	_																				FALSE
_	Nfu_p_1_053016_K498_M1;Nfu_p_1_053017_K498_M1	0.685849	8.75487	1.04547	0.320394	0.555812	-5.96291	0.194132	0.897136	Old / Young	TRUE	_HVC[Carbamidomethyl (C)]K[GlyGly (K)]SVASETVTTVK_.3	DGAKHVCKSVASETV	Nfu_p_1_053016_K498_M1;Nfu_p_1_053017_K498_M1	Nfu_p_1_053016;Nfu_p_1_053017	Nfu_g_1_022141	spg20a	Nfu_p_1_053016;Nfu_p_1_053017	Nfu_t_1_053016;Nfu_t_1_053017	Nfu_c_1_053016;Nfu_c_1_053017	ENSLOCG00000008434	ENSG00000133104	SPG20	_																				FALSE
_	Nfu_p_1_053016_K509_M1;Nfu_p_1_053017_K509_M1	0.102517	12.0906	0.240376	0.81489	0.900229	-6.48963	0.453776	0.953241	Old / Young	TRUE	_SVASETVTTVK[GlyGly (K)]YK_.3;_SVASETVTTVK[GlyGly (K)]YK_.2	SETVTTVKYKFRGLE;SETVTTVKYKYGDDA	Nfu_p_1_053016_K509_M1;Nfu_p_1_053017_K509_M1	Nfu_p_1_053016;Nfu_p_1_053017	Nfu_g_1_022141	spg20a	Nfu_p_1_053016;Nfu_p_1_053017	Nfu_t_1_053016;Nfu_t_1_053017	Nfu_c_1_053016;Nfu_c_1_053017	ENSLOCG00000008434	ENSG00000133104	SPG20	_																				FALSE
_	Nfu_p_1_053047_K110_M1;Nfu_p_1_053048_K110_M1;Nfu_p_1_053049_K154_M1;Nfu_p_1_053050_K154_M1;Nfu_p_1_053051_K154_M1;Nfu_p_1_053052_K154_M1;Nfu_p_1_053053_K154_M1;Nfu_p_1_053054_K154_M1;Nfu_p_1_053055_K154_M1;Nfu_p_1_053056_K154_M1;Nfu_p_1_053057_K213_M1;Nfu_p_1_053058_K159_M1;Nfu_p_1_053059_K213_M1;Nfu_p_1_053060_K213_M1;Nfu_p_1_053061_K154_M1	-0.434202	9.90089	-0.764589	0.462161	0.670634	-6.21501	0.949411	0.977092	Old / Young	TRUE	_NDEQQK[GlyGly (K)]DYLLER_.3	SKNDEQQKDYLLERR	Nfu_p_1_053047_K110_M1;Nfu_p_1_053048_K110_M1;Nfu_p_1_053049_K154_M1;Nfu_p_1_053050_K154_M1;Nfu_p_1_053051_K154_M1;Nfu_p_1_053052_K154_M1;Nfu_p_1_053053_K154_M1;Nfu_p_1_053054_K154_M1;Nfu_p_1_053055_K154_M1;Nfu_p_1_053056_K154_M1;Nfu_p_1_053057_K213_M1;Nfu_p_1_053058_K159_M1;Nfu_p_1_053059_K213_M1;Nfu_p_1_053060_K213_M1;Nfu_p_1_053061_K154_M1	Nfu_p_1_053047;Nfu_p_1_053048;Nfu_p_1_053049;Nfu_p_1_053050;Nfu_p_1_053051;Nfu_p_1_053052;Nfu_p_1_053053;Nfu_p_1_053054;Nfu_p_1_053055;Nfu_p_1_053056;Nfu_p_1_053057;Nfu_p_1_053058;Nfu_p_1_053059;Nfu_p_1_053060;Nfu_p_1_053061	Nfu_g_1_022156	fryb	Nfu_p_1_053051;Nfu_p_1_053052;Nfu_p_1_053055;Nfu_p_1_053056;Nfu_p_1_053061;Nfu_p_1_053058;Nfu_p_1_053060;Nfu_p_1_053059;Nfu_p_1_053047;Nfu_p_1_053048;Nfu_p_1_053049;Nfu_p_1_053050;Nfu_p_1_053053;Nfu_p_1_053054;Nfu_p_1_053057	Nfu_t_1_053051;Nfu_t_1_053052;Nfu_t_1_053055;Nfu_t_1_053056;Nfu_t_1_053061;Nfu_t_1_053058;Nfu_t_1_053060;Nfu_t_1_053059;Nfu_t_1_053047;Nfu_t_1_053048;Nfu_t_1_053049;Nfu_t_1_053050;Nfu_t_1_053053;Nfu_t_1_053054;Nfu_t_1_053057	Nfu_c_1_053051;Nfu_c_1_053052;Nfu_c_1_053055;Nfu_c_1_053056;Nfu_c_1_053061;Nfu_c_1_053058;Nfu_c_1_053060;Nfu_c_1_053059;Nfu_c_1_053047;Nfu_c_1_053048;Nfu_c_1_053049;Nfu_c_1_053050;Nfu_c_1_053053;Nfu_c_1_053054;Nfu_c_1_053057	ENSLOCG00000008150	ENSG00000073910	FRY	_																				FALSE
_	Nfu_p_1_041221_K43_M1	0.455447	9.68961	0.353843	0.730796	0.844865	-6.45367	0.408491	0.948325	Old / Young	FALSE	_DPPPPPEVNETSPAEEDK[GlyGly (K)]SAPK_.3	TSPAEEDKSAPKPLP	Nfu_p_1_041221_K43_M1	Nfu_p_1_041221	Nfu_g_1_017240	slc4a4a	Nfu_p_1_041221	Nfu_t_1_041221	Nfu_c_1_041221	ENSLOCG00000011541	ENSG00000080493	SLC4A4	_																				FALSE
_	Nfu_p_1_015726_K1409_M1	-0.0846788	11.0716	-0.200215	0.845322	0.918624	-6.49911	0.653779	0.967075	Old / Young	TRUE	_TISK[GlyGly (K)]AQLQDTK_.3	NSPKTISKAQLQDTK	Nfu_p_1_015726_K1409_M1	Nfu_p_1_015726	Nfu_g_1_006525	MAP1B	Nfu_p_1_015726	Nfu_t_1_015726	Nfu_c_1_015726	ENSLOCG00000011141	ENSG00000131711	MAP1B	_																				FALSE
_	Nfu_p_1_035750_K91_M1	-0.25685	13.3967	-0.498153	0.629139	0.779616	-6.38873	0.806275	0.973135	Old / Young	TRUE	_TNEVEEAPEEAK[GlyGly (K)]EEAK_.3;_TNEVEEAPEEAK[GlyGly (K)]EEAK_.2	EEAPEEAKEEAKSE_	Nfu_p_1_035750_K91_M1	Nfu_p_1_035750	Nfu_g_1_014849	zgc:158409	Nfu_p_1_035750	Nfu_t_1_035750	Nfu_c_1_035750	ENSLOCG00000015014	NA	NA	_																				FALSE
_	Nfu_p_1_029287_K220_M1	-0.224786	9.44453	-0.415345	0.686653	0.818079	-6.42859	0.762854	0.971649	Old / Young	TRUE	_VEAETVK[GlyGly (K)]DEPAAVQEK_.3	KVEAETVKDEPAAVQ	Nfu_p_1_029287_K220_M1	Nfu_p_1_029287	Nfu_g_1_012080	CNP (2 of 2)	Nfu_p_1_029287	Nfu_t_1_029287	Nfu_c_1_029287	ENSLOCG00000012633	ENSG00000173786	CNP	_																				FALSE
_	Nfu_p_1_036165_K108_M1	-0.227033	8.99448	-0.371943	0.717688	0.837749	-6.4467	0.740382	0.970813	Old / Young	TRUE	_VEEGTPSTSEDGK[GlyGly (K)]QK_.3	PSTSEDGKQKKKRFS	Nfu_p_1_036165_K108_M1	Nfu_p_1_036165	Nfu_g_1_015015	marcksb	Nfu_p_1_036165	Nfu_t_1_036165	Nfu_c_1_036165	ENSLOCG00000016978	ENSG00000277443	MARCKS	P49006_K77																				FALSE
_	Nfu_p_1_053123_K107_M1	1.26208	11.0377	2.62714	0.0252675	0.213106	-3.71377	0.0174247	0.439091	Old / Young	TRUE	_YSYIK[GlyGly (K)]LSFK_.3;_YSYIK[GlyGly (K)]LSFK_.2	NSKYSYIKLSFKEHG	Nfu_p_1_053123_K107_M1	Nfu_p_1_053123	Nfu_g_1_022185	vps36	Nfu_p_1_053123	Nfu_t_1_053123	Nfu_c_1_053123	ENSLOCG00000008718	ENSG00000136100	VPS36	Q86VN1_K107																				FALSE
_	Nfu_p_1_036165_K154_M1	-1.50141	8.41931	-1.76023	0.108835	0.339735	-5.07222	0.537974	0.960269	Old / Young	TRUE	_ESEEAAEEGAAAVAEAAEGEK[GlyGly (K)]PAEDAK_.3	AEAAEGEKPAEDAKP	Nfu_p_1_036165_K154_M1	Nfu_p_1_036165	Nfu_g_1_015015	marcksb	Nfu_p_1_036165	Nfu_t_1_036165	Nfu_c_1_036165	ENSLOCG00000016978	ENSG00000277443	MARCKS	O94864_K265																				FALSE
_	Nfu_p_1_036165_K18_M1	-0.904452	17.526	-2.06681	0.0656076	0.291023	-4.61391	0.409338	0.948427	Old / Young	TRUE	_EEAAVEK[GlyGly (K)]PAEGAAVASK_.3;_EEAAVEK[GlyGly (K)]PAEGAAVASK_.2;_TAGKEEAAVEK[GlyGly (K)]PAEGAAVASK_.4	KEEAAVEKPAEGAAV	Nfu_p_1_036165_K18_M1	Nfu_p_1_036165	Nfu_g_1_015015	marcksb	Nfu_p_1_036165	Nfu_t_1_036165	Nfu_c_1_036165	ENSLOCG00000016978	ENSG00000277443	MARCKS	_																				FALSE
_	Nfu_p_1_036165_K68_M1	-0.46109	10.2492	-0.772253	0.457811	0.667526	-6.20903	0.953576	0.97719	Old / Young	TRUE	_ADVQVNGSTPTEEAPK[GlyGly (K)]GEGEK_.3	TPTEEAPKGEGEKVD	Nfu_p_1_036165_K68_M1	Nfu_p_1_036165	Nfu_g_1_015015	marcksb	Nfu_p_1_036165	Nfu_t_1_036165	Nfu_c_1_036165	ENSLOCG00000016978	ENSG00000277443	MARCKS	P49006_K43																				FALSE
_	Nfu_p_1_036165_K83_M1	-2.4224	9.61275	-4.89539	0.000625671	0.0350041	-0.0667149	0.00586921	0.20866	Old / Young	TRUE	_VDGEEASGEK[GlyGly (K)]EASATNGETSAK_.3	GEEASGEKEASATNG	Nfu_p_1_036165_K83_M1	Nfu_p_1_036165	Nfu_g_1_015015	marcksb	Nfu_p_1_036165	Nfu_t_1_036165	Nfu_c_1_036165	ENSLOCG00000016978	ENSG00000277443	MARCKS	_																				FALSE
_	Nfu_p_1_036226_K737_M1	-1.14094	8.3555	-2.01062	0.0720732	0.297112	-4.70029	0.431445	0.95094	Old / Young	TRUE	_AK[GlyGly (K)]PESDGIPSK_.3	LTSPPKAKPESDGIP	Nfu_p_1_036226_K737_M1	Nfu_p_1_036226	Nfu_g_1_015048	slc7a14a	Nfu_p_1_036226	Nfu_t_1_036226	Nfu_c_1_036226	ENSLOCG00000007288	ENSG00000013293	SLC7A14	_																				FALSE
_	Nfu_p_1_036296_K300_M1	-0.754728	9.35683	-1.92172	0.0835434	0.312415	-4.83491	0.467799	0.954579	Old / Young	TRUE	_YC[Carbamidomethyl (C)]EEQK[GlyGly (K)]TQSVLTK_.3	NKYCEEQKTQSVLTK	Nfu_p_1_036296_K300_M1	Nfu_p_1_036296	Nfu_g_1_015072	ola1	Nfu_p_1_036296	Nfu_t_1_036296	Nfu_c_1_036296	ENSLOCG00000007399	ENSG00000138430	OLA1	_																				FALSE
_	Nfu_p_1_053461_K464_M1;Nfu_p_1_053462_K464_M1	-0.845509	9.33051	-0.738033	0.477441	0.683572	-6.23531	0.934993	0.976747	Old / Young	FALSE	_TVQELVSDLLSAEDQK[GlyGly (K)]R_.3	LLSAEDQKREEEREM	Nfu_p_1_053461_K464_M1;Nfu_p_1_053462_K464_M1	Nfu_p_1_053461;Nfu_p_1_053462	Nfu_g_1_022325	birc2	Nfu_p_1_053461;Nfu_p_1_053462	Nfu_t_1_053461;Nfu_t_1_053462	Nfu_c_1_053461;Nfu_c_1_053462	ENSLOCG00000005681	ENSG00000023445	BIRC3	Q13490_K441																				FALSE
_	Nfu_p_1_016972_K6_M1	0.973982	10.8422	1.61513	0.137326	0.374689	-5.27614	0.0915782	0.804467	Old / Young	TRUE	_[Acetyl (Protein N-term)]M[Oxidation (M)]DTPGK[GlyGly (K)]AEVTQTETEK_.2	__MDTPGKAEVTQTE	Nfu_p_1_016972_K6_M1	Nfu_p_1_016972	Nfu_g_1_007016	slc47a2	Nfu_p_1_016972	Nfu_t_1_016972	Nfu_c_1_016972	ENSLOCG00000006160	ENSG00000142494	SLC47A1	Q5T871_K8																				FALSE
_	Nfu_p_1_048973_K19_M1	-0.85421	13.0226	-2.00502	0.0727497	0.297941	-4.70884	0.433686	0.951181	Old / Young	TRUE	_QEYM[Oxidation (M)]K[GlyGly (K)]LPQGDK_.3	AVKQEYMKLPQGDKV	Nfu_p_1_048973_K19_M1	Nfu_p_1_048973	Nfu_g_1_020449	glula	Nfu_p_1_048973	Nfu_t_1_048973	Nfu_c_1_048973	ENSLOCG00000004472	ENSG00000135821	GLUL	_																				FALSE
_	Nfu_p_1_036725_K140_M1	-1.09991	13.6387	-1.40084	0.191494	0.434095	-5.55806	0.710886	0.969639	Old / Young	TRUE	_TK[GlyGly (K)]TIESSQEAYQSAFDISTTEM[Oxidation (M)]DPTHPIR_.4;_TK[GlyGly (K)]TIESSQEAYQSAFDISTTEMDPTHPIR_.4;_TK[GlyGly (K)]TIESSQEAYQSAFDISTTEM[Oxidation (M)]DPTHPIR_.3	ASGDDKTKTIESSQE	Nfu_p_1_036725_K140_M1	Nfu_p_1_036725	Nfu_g_1_015255	ywhaqb	Nfu_p_1_036725	Nfu_t_1_036725	Nfu_c_1_036725	ENSLOCG00000016833	ENSG00000175793	SFN	_																				FALSE
_	Nfu_p_1_037015_K359_M1;Nfu_p_1_037016_K359_M1	-1.3377	9.66577	-2.11967	0.0600312	0.281785	-4.53183	0.389168	0.945898	Old / Young	FALSE	_EHLLK[GlyGly (K)]EVGSSGQEEPK_.3	QQREHLLKEVGSSGQ	Nfu_p_1_037015_K359_M1;Nfu_p_1_037016_K359_M1	Nfu_p_1_037015;Nfu_p_1_037016	Nfu_g_1_015375	DLK1	Nfu_p_1_037015;Nfu_p_1_037016	Nfu_t_1_037015;Nfu_t_1_037016	Nfu_c_1_037015;Nfu_c_1_037016	ENSLOCG00000011579	ENSG00000185559	DLK1	_																				FALSE
_	Nfu_p_1_054154_K663_M1;Nfu_p_1_054155_K663_M1;Nfu_p_1_054156_K663_M1;Nfu_p_1_054157_K663_M1;Nfu_p_1_054158_K663_M1;Nfu_p_1_054159_K663_M1;Nfu_p_1_054160_K663_M1	-0.271334	8.22471	-0.339572	0.741196	0.85309	-6.45893	0.723762	0.970163	Old / Young	TRUE	_HTEVDEK[GlyGly (K)]ELAR_.3	RHTEVDEKELARRRE	Nfu_p_1_054154_K663_M1;Nfu_p_1_054155_K663_M1;Nfu_p_1_054156_K663_M1;Nfu_p_1_054157_K663_M1;Nfu_p_1_054158_K663_M1;Nfu_p_1_054159_K663_M1;Nfu_p_1_054160_K663_M1	Nfu_p_1_054154;Nfu_p_1_054155;Nfu_p_1_054156;Nfu_p_1_054157;Nfu_p_1_054158;Nfu_p_1_054159;Nfu_p_1_054160	Nfu_g_1_022628	ap3d1	Nfu_p_1_054155;Nfu_p_1_054156;Nfu_p_1_054158;Nfu_p_1_054154;Nfu_p_1_054159;Nfu_p_1_054160;Nfu_p_1_054157	Nfu_t_1_054155;Nfu_t_1_054156;Nfu_t_1_054158;Nfu_t_1_054154;Nfu_t_1_054159;Nfu_t_1_054160;Nfu_t_1_054157	Nfu_c_1_054155;Nfu_c_1_054156;Nfu_c_1_054158;Nfu_c_1_054154;Nfu_c_1_054159;Nfu_c_1_054160;Nfu_c_1_054157	ENSLOCG00000006451	ENSG00000065000	AP3D1	_																				FALSE
_	Nfu_p_1_042267_K231_M1	1.04797	11.1082	1.83005	0.0971391	0.326171	-4.97085	0.066688	0.749751	Old / Young	TRUE	_ESQPHQSSQK[GlyGly (K)]PQIQNR_.4;_ESQPHQSSQK[GlyGly (K)]PQIQNR_.3	QPHQSSQKPQIQNRS	Nfu_p_1_042267_K231_M1	Nfu_p_1_042267	Nfu_g_1_017655	DNAJB2	Nfu_p_1_042267	Nfu_t_1_042267	Nfu_c_1_042267	ENSLOCG00000010653	ENSG00000135924	DNAJB2	_																				FALSE
_	Nfu_p_1_024593_K1170_M1;Nfu_p_1_024594_K1184_M1;Nfu_p_1_024595_K1197_M1;Nfu_p_1_024596_K1170_M1;Nfu_p_1_024597_K1182_M1;Nfu_p_1_024598_K1172_M1;Nfu_p_1_024599_K1195_M1;Nfu_p_1_024600_K1086_M1;Nfu_p_1_024601_K1056_M1;Nfu_p_1_024602_K1056_M1;Nfu_p_1_024603_K1070_M1;Nfu_p_1_024604_K1068_M1;Nfu_p_1_024605_K1054_M1	-0.0557621	8.38957	-0.0772041	0.939983	0.968291	-6.51743	0.594415	0.963905	Old / Young	TRUE	_LSISGSQEK[GlyGly (K)]VAC[Carbamidomethyl (C)]VR_.3	SISGSQEKVACVRVD	Nfu_p_1_024593_K1170_M1;Nfu_p_1_024594_K1184_M1;Nfu_p_1_024595_K1197_M1;Nfu_p_1_024596_K1170_M1;Nfu_p_1_024597_K1182_M1;Nfu_p_1_024598_K1172_M1;Nfu_p_1_024599_K1195_M1;Nfu_p_1_024600_K1086_M1;Nfu_p_1_024601_K1056_M1;Nfu_p_1_024602_K1056_M1;Nfu_p_1_024603_K1070_M1;Nfu_p_1_024604_K1068_M1;Nfu_p_1_024605_K1054_M1	Nfu_p_1_024593;Nfu_p_1_024594;Nfu_p_1_024595;Nfu_p_1_024596;Nfu_p_1_024597;Nfu_p_1_024598;Nfu_p_1_024599;Nfu_p_1_024600;Nfu_p_1_024601;Nfu_p_1_024602;Nfu_p_1_024603;Nfu_p_1_024604;Nfu_p_1_024605	Nfu_g_1_010145	SLC4A7	Nfu_p_1_024593;Nfu_p_1_024594;Nfu_p_1_024603;Nfu_p_1_024598;Nfu_p_1_024602;Nfu_p_1_024595;Nfu_p_1_024604;Nfu_p_1_024599;Nfu_p_1_024600;Nfu_p_1_024605;Nfu_p_1_024596;Nfu_p_1_024597;Nfu_p_1_024601	Nfu_t_1_024593;Nfu_t_1_024594;Nfu_t_1_024603;Nfu_t_1_024598;Nfu_t_1_024602;Nfu_t_1_024595;Nfu_t_1_024604;Nfu_t_1_024599;Nfu_t_1_024600;Nfu_t_1_024605;Nfu_t_1_024596;Nfu_t_1_024597;Nfu_t_1_024601	Nfu_c_1_024593;Nfu_c_1_024594;Nfu_c_1_024603;Nfu_c_1_024598;Nfu_c_1_024602;Nfu_c_1_024595;Nfu_c_1_024604;Nfu_c_1_024599;Nfu_c_1_024600;Nfu_c_1_024605;Nfu_c_1_024596;Nfu_c_1_024597;Nfu_c_1_024601	ENSLOCG00000002412	ENSG00000033867	SLC4A7	Q6U841_K1090																				FALSE
_	Nfu_p_1_042267_K343_M1	-1.99338	6.40997	-2.74709	0.0205638	0.200426	-3.51525	0.197322	0.89863	Old / Young	TRUE	_VIAGEK[GlyGly (K)]GSHFK_.3	YKVIAGEKGSHFKAN	Nfu_p_1_042267_K343_M1	Nfu_p_1_042267	Nfu_g_1_017655	DNAJB2	Nfu_p_1_042267	Nfu_t_1_042267	Nfu_c_1_042267	ENSLOCG00000010653	ENSG00000135924	DNAJB2	_																				FALSE
_	Nfu_p_1_037409_K354_M1;Nfu_p_1_037410_K335_M1	-0.532268	10.2879	-1.08496	0.303378	0.538361	-5.92233	0.876707	0.97524	Old / Young	TRUE	_K[GlyGly (K)]QDGGVAM[Oxidation (M)]EM[Oxidation (M)]QPLK_.3	NNQNKAKKQDGGVAM	Nfu_p_1_037409_K354_M1;Nfu_p_1_037410_K335_M1	Nfu_p_1_037409;Nfu_p_1_037410	Nfu_g_1_015567	atp2b3b	Nfu_p_1_037410;Nfu_p_1_037409	Nfu_t_1_037410;Nfu_t_1_037409	Nfu_c_1_037410;Nfu_c_1_037409	ENSLOCG00000015538	ENSG00000067842	ATP2B3	Q16720_K322																				FALSE
_	Nfu_p_1_024782_K4324_M1	-0.0696791	11.3	-0.179871	0.860843	0.928087	-6.50325	0.643795	0.966581	Old / Young	TRUE	_VVAK[GlyGly (K)]AVYDNR_.3	FVGRVVAKAVYDNRL	Nfu_p_1_024782_K4324_M1	Nfu_p_1_024782	Nfu_g_1_010216	huwe1	Nfu_p_1_024782	Nfu_t_1_024782	Nfu_c_1_024782	ENSLOCG00000014797	ENSG00000086758	HUWE1	Q7Z6Z7_K4116																				FALSE
_	Nfu_p_1_039228_K478_M1;Nfu_p_1_039230_K478_M1	-0.867766	9.25761	-0.991311	0.344892	0.578451	-6.01659	0.927296	0.976559	Old / Young	TRUE	_GK[GlyGly (K)]SSSVELGEGTK_.3	NFIMRKGKSSSVELG	Nfu_p_1_039228_K478_M1;Nfu_p_1_039230_K478_M1	Nfu_p_1_039228;Nfu_p_1_039230	Nfu_g_1_016382	wu:fc51f04	Nfu_p_1_039230;Nfu_p_1_039228	Nfu_t_1_039230;Nfu_t_1_039228	Nfu_c_1_039230;Nfu_c_1_039228	ENSLOCG00000017722	NA	NA	_																				FALSE
_	Nfu_p_1_055062_K31_M1	-1.99458	11.6138	-2.70186	0.0222249	0.204196	-3.59025	0.208264	0.903442	Old / Young	TRUE	_YSDM[Oxidation (M)]IK[GlyGly (K)]AAIVHDASR_.4;_YSDM[Oxidation (M)]IK[GlyGly (K)]AAIVHDASR_.3;_YSDMIK[GlyGly (K)]AAIVHDASR_.4;_YSDMIK[GlyGly (K)]AAIVHDASR_.3	PKYSDMIKAAIVHDA	Nfu_p_1_055062_K31_M1	Nfu_p_1_055062	Nfu_g_1_022942	h1f0	Nfu_p_1_055062	Nfu_t_1_055062	Nfu_c_1_055062	ENSLOCG00000018098	ENSG00000189060	H1F0	_																				FALSE
_	Nfu_p_1_039582_K23_M1;Nfu_p_1_039583_K68_M1;Nfu_p_1_039584_K68_M1	-1.98847	13.8462	-2.57481	0.027642	0.215949	-3.79996	0.241329	0.915554	Old / Young	TRUE	_ETGNK[GlyGly (K)]EVYVHILDLSETR_.4;_ETGNK[GlyGly (K)]EVYVHILDLSETR_.3;_ETGNK[GlyGly (K)]EVYVHILDLSETRK_.4	IVKETGNKEVYVHIL	Nfu_p_1_039582_K23_M1;Nfu_p_1_039583_K68_M1;Nfu_p_1_039584_K68_M1	Nfu_p_1_039582;Nfu_p_1_039583;Nfu_p_1_039584	Nfu_g_1_016525	flj13639	Nfu_p_1_039584;Nfu_p_1_039582;Nfu_p_1_039583	Nfu_t_1_039584;Nfu_t_1_039582;Nfu_t_1_039583	Nfu_c_1_039584;Nfu_c_1_039582;Nfu_c_1_039583	ENSLOCG00000004049	NA	NA	_																				FALSE
_	Nfu_p_1_037947_K173_M1	0.922899	10.6918	1.58483	0.144059	0.380876	-5.31748	0.095623	0.811177	Old / Young	TRUE	_DNIDDDLQK[GlyGly (K)]LR_.3;_DNIDDDLQK[GlyGly (K)]LR_.2	NIDDDLQKLRGKYED	Nfu_p_1_037947_K173_M1	Nfu_p_1_037947	Nfu_g_1_015816	inab	Nfu_p_1_037947	Nfu_t_1_037947	Nfu_c_1_037947	ENSLOCG00000011782	ENSG00000148798	INA	_																				FALSE
_	Nfu_p_1_018191_K85_M1	1.51378	9.35265	2.05705	0.0666895	0.292415	-4.62898	0.0467396	0.677401	Old / Young	TRUE	_LDFSADSLLK[GlyGly (K)]AQYK_.3	FSADSLLKAQYKETR	Nfu_p_1_018191_K85_M1	Nfu_p_1_018191	Nfu_g_1_007538	gfap	Nfu_p_1_018191	Nfu_t_1_018191	Nfu_c_1_018191	ENSLOCG00000011811	ENSG00000131095	GFAP	_																				FALSE
_	Nfu_p_1_038064_K6_M1	-0.771107	16.1789	-1.9089	0.0853324	0.315653	-4.85411	0.473179	0.955072	Old / Young	TRUE	_[Acetyl (Protein N-term)]M[Oxidation (M)]ELEEK[GlyGly (K)]NPESK_.2;_[Acetyl (Protein N-term)]MELEEK[GlyGly (K)]NPESK_.2	__MELEEKNPESKYG	Nfu_p_1_038064_K6_M1	Nfu_p_1_038064	Nfu_g_1_015876	slc44a2	Nfu_p_1_038064	Nfu_t_1_038064	Nfu_c_1_038064	ENSLOCG00000008330	ENSG00000129353	SLC44A2	_																				FALSE
_	Nfu_p_1_031945_K71_M1	0.59136	12.6917	1.58677	0.143619	0.380675	-5.31484	0.0953593	0.810753	Old / Young	TRUE	_DAPAADAAAPK[GlyGly (K)]EEEK_.3;_DAPAADAAAPK[GlyGly (K)]EEEK_.2	AADAAAPKEEEKNAA	Nfu_p_1_031945_K71_M1	Nfu_p_1_031945	Nfu_g_1_013257	basp1	Nfu_p_1_031945	Nfu_t_1_031945	Nfu_c_1_031945	ENSLOCG00000018160	NA	NA	_																				FALSE
_	Nfu_p_1_018482_K21_M1	-0.585669	13.9904	-1.34355	0.208759	0.452938	-5.629	0.740207	0.970807	Old / Young	TRUE	_IAAK[GlyGly (K)]SAEIGGEALAR_.3;_IAAK[GlyGly (K)]SAEIGGEALAR_.2	FWDKIAAKSAEIGGE	Nfu_p_1_018482_K21_M1	Nfu_p_1_018482	Nfu_g_1_007654	hbaa1	Nfu_p_1_018482	Nfu_t_1_018482	Nfu_c_1_018482	ENSLOCG00000007787	ENSG00000213934	HBG1	_																				FALSE
_	Nfu_p_1_018619_K147_M1	-0.588827	11.4274	-1.47887	0.169942	0.409559	-5.4583	0.671632	0.967922	Old / Young	TRUE	_VGDK[GlyGly (K)]VM[Oxidation (M)]ALSR_.3	TDRKVGDKVMALSRF	Nfu_p_1_018619_K147_M1	Nfu_p_1_018619	Nfu_g_1_007718	vat1	Nfu_p_1_018619	Nfu_t_1_018619	Nfu_c_1_018619	ENSLOCG00000011410	ENSG00000108828	VAT1	_																				FALSE
_	Nfu_p_1_018619_K17_M1	-0.447481	15.6731	-0.557781	0.58925	0.756716	-6.35578	0.837923	0.974123	Old / Young	TRUE	_[Acetyl (Protein N-term)]SGEDAPAQQQNAVDQK[GlyGly (K)]QETKPAEEPK_.3;_SGEDAPAQQQNAVDQK[GlyGly (K)]QETKPAEEPK_.4;_[Acetyl (Protein N-term)]SGEDAPAQQQNAVDQK[GlyGly (K)]QETK_.3;_SGEDAPAQQQNAVDQK[GlyGly (K)]QETK_.3	QQNAVDQKQETKPAE	Nfu_p_1_018619_K17_M1	Nfu_p_1_018619	Nfu_g_1_007718	vat1	Nfu_p_1_018619	Nfu_t_1_018619	Nfu_c_1_018619	ENSLOCG00000011410	ENSG00000108828	VAT1	_																				FALSE
_	Nfu_p_1_038279_K741_M1	-0.352641	12.5964	-0.936778	0.370924	0.598407	-6.06827	0.956904	0.977267	Old / Young	TRUE	_IDTK[GlyGly (K)]ETEADAVK_.3;_IDTK[GlyGly (K)]ETEADAVK_.2	HNYKIDTKETEADAV	Nfu_p_1_038279_K741_M1	Nfu_p_1_038279	Nfu_g_1_015941	tmem63ba	Nfu_p_1_038279	Nfu_t_1_038279	Nfu_c_1_038279	ENSLOCG00000015624	ENSG00000137216	TMEM63B	_																				FALSE
_	Nfu_p_1_018619_K27_M1	-0.568349	7.25719	-0.912611	0.382902	0.605479	-6.09039	0.970046	0.977569	Old / Young	TRUE	_PAEEPK[GlyGly (K)]SEPPK_.3	TKPAEEPKSEPPKTE	Nfu_p_1_018619_K27_M1	Nfu_p_1_018619	Nfu_g_1_007718	vat1	Nfu_p_1_018619	Nfu_t_1_018619	Nfu_c_1_018619	ENSLOCG00000011410	ENSG00000108828	VAT1	_																				FALSE
_	Nfu_p_1_018619_K32_M1	-1.19628	19.375	-2.51383	0.0306899	0.221595	-3.9	0.258449	0.920704	Old / Young	TRUE	_SEPPK[GlyGly (K)]TESAPAAAAEAAATPAAATTEK_.3;_SEPPK[GlyGly (K)]TESAPAAAAEAAATPAAATTEK_.4	EPKSEPPKTESAPAA	Nfu_p_1_018619_K32_M1	Nfu_p_1_018619	Nfu_g_1_007718	vat1	Nfu_p_1_018619	Nfu_t_1_018619	Nfu_c_1_018619	ENSLOCG00000011410	ENSG00000108828	VAT1	Q99536_K22																				FALSE
_	Nfu_p_1_018619_K32_M2;Nfu_p_1_018619_K54_M2	-1.39266	12.6754	-1.65906	0.128065	0.364421	-5.21543	0.584482	0.963314	Old / Young	TRUE	_SEPPK[GlyGly (K)]TESAPAAAAEAAATPAAATTEK[GlyGly (K)]APEEETFTYR_.4	EPKSEPPKTESAPAA;PAAATTEKAPEEETF	Nfu_p_1_018619_K32_M2;Nfu_p_1_018619_K54_M2	Nfu_p_1_018619;Nfu_p_1_018619	Nfu_g_1_007718	vat1	Nfu_p_1_018619	Nfu_t_1_018619	Nfu_c_1_018619	ENSLOCG00000011410	ENSG00000108828	VAT1	Q99536_K22																				FALSE
_	Nfu_p_1_018619_K54_M1	-0.629769	17.6583	-0.915688	0.381361	0.60431	-6.0876	0.968373	0.977531	Old / Young	TRUE	_TESAPAAAAEAAATPAAATTEK[GlyGly (K)]APEEETFTYR_.3;_TESAPAAAAEAAATPAAATTEK[GlyGly (K)]APEEETFTYR_.4;_SEPPKTESAPAAAAEAAATPAAATTEK[GlyGly (K)]APEEETFTYR_.4	PAAATTEKAPEEETF	Nfu_p_1_018619_K54_M1	Nfu_p_1_018619	Nfu_g_1_007718	vat1	Nfu_p_1_018619	Nfu_t_1_018619	Nfu_c_1_018619	ENSLOCG00000011410	ENSG00000108828	VAT1	_																				FALSE
_	Nfu_p_1_018619_K89_M1	-0.83578	13.2475	-1.96246	0.0780889	0.306335	-4.77353	0.450931	0.95296	Old / Young	TRUE	_PALK[GlyGly (K)]AGEVLLR_.3;_PALK[GlyGly (K)]AGEVLLR_.2	KKGKPALKAGEVLLR	Nfu_p_1_018619_K89_M1	Nfu_p_1_018619	Nfu_g_1_007718	vat1	Nfu_p_1_018619	Nfu_t_1_018619	Nfu_c_1_018619	ENSLOCG00000011410	ENSG00000108828	VAT1	Q08257_K34																				FALSE
_	Nfu_p_1_018638_K50_M1	-0.441715	12.0778	-0.974834	0.352612	0.583589	-6.03246	0.936233	0.976777	Old / Young	TRUE	_AEGK[GlyGly (K)]SAELGAEALGR_.3	FWAKAEGKSAELGAE	Nfu_p_1_018638_K50_M1	Nfu_p_1_018638	Nfu_g_1_007730	hbaa1	Nfu_p_1_018638	Nfu_t_1_018638	Nfu_c_1_018638	ENSLOCG00000007787	ENSG00000213934	HBG1	_																				FALSE
_	Nfu_p_1_018719_K249_M1	-0.082213	12.2544	-0.162254	0.874335	0.93587	-6.50649	0.635201	0.966144	Old / Young	TRUE	_VYLPQDK[GlyGly (K)]PPPYSPPEDK_.3	RVYLPQDKPPPYSPP	Nfu_p_1_018719_K249_M1	Nfu_p_1_018719	Nfu_g_1_007761	WBP2	Nfu_p_1_018719	Nfu_t_1_018719	Nfu_c_1_018719	ENSLOCG00000011614	ENSG00000132471	WBP2	Q15283_K373																				FALSE
_	Nfu_p_1_038903_K61_M1	-1.23722	10.6585	-1.49904	0.164725	0.403505	-5.43197	0.661627	0.967452	Old / Young	TRUE	_AK[GlyGly (K)]QDQLVLIFAGK_.3	ISKRFKAKQDQLVLI	Nfu_p_1_038903_K61_M1	Nfu_p_1_038903	Nfu_g_1_016220	ubqln4	Nfu_p_1_038903	Nfu_t_1_038903	Nfu_c_1_038903	ENSLOCG00000008897	ENSG00000160803	UBQLN4	_																				FALSE
_	Nfu_p_1_038913_K372_M1	-0.51219	10.6614	-0.821341	0.43058	0.643303	-6.16949	0.980275	0.977797	Old / Young	TRUE	_SK[GlyGly (K)]SIVGQGGLQSIEK_.3	QSIAEKSKSIVGQGG	Nfu_p_1_038913_K372_M1	Nfu_p_1_038913	Nfu_g_1_016228	pdcd6ip	Nfu_p_1_038913	Nfu_t_1_038913	Nfu_c_1_038913	ENSLOCG00000004712	ENSG00000170248	PDCD6IP	_																				FALSE
_	Nfu_p_1_044287_K13_M1	-0.252605	9.47792	-0.310124	0.762827	0.865029	-6.46912	0.708756	0.969551	Old / Young	TRUE	_LK[GlyGly (K)]YSSEQEYPDLSK_.3	THNQLKLKYSSEQEY	Nfu_p_1_044287_K13_M1	Nfu_p_1_044287	Nfu_g_1_018533	ckba	Nfu_p_1_044287	Nfu_t_1_044287	Nfu_c_1_044287	ENSLOCG00000009908	ENSG00000166165	CKB	_																				FALSE
_	Nfu_p_1_038938_K16_M1	-1.56468	9.11628	-2.97393	0.0139378	0.167951	-3.13758	0.148741	0.869831	Old / Young	TRUE	_ESEK[GlyGly (K)]FDDYM[Oxidation (M)]K_.3	WNLKESEKFDDYMKE	Nfu_p_1_038938_K16_M1	Nfu_p_1_038938	Nfu_g_1_016243	fabp3	Nfu_p_1_038938	Nfu_t_1_038938	Nfu_c_1_038938	ENSLOCG00000005299	ENSG00000121769	FABP3	_																				FALSE
_	Nfu_p_1_018878_K219_M1;Nfu_p_1_018879_K310_M1	-0.807874	11.535	-1.81208	0.100033	0.330277	-4.99712	0.514878	0.95856	Old / Young	TRUE	_LSLTESEM[Oxidation (M)]SK[GlyGly (K)]IGSIK_.3	LTESEMSKIGSIKVE	Nfu_p_1_018878_K219_M1;Nfu_p_1_018879_K310_M1	Nfu_p_1_018878;Nfu_p_1_018879	Nfu_g_1_007828	CU929381.1	Nfu_p_1_018879;Nfu_p_1_018878	Nfu_t_1_018879;Nfu_t_1_018878	Nfu_c_1_018879;Nfu_c_1_018878	ENSLOCG00000009542	ENSG00000099284	H2AFY2	_																				FALSE
_	Nfu_p_1_038941_K23_M1	-1.98773	9.32516	-3.54425	0.00531117	0.112432	-2.18944	0.0667853	0.750025	Old / Young	TRUE	_VQDLK[GlyGly (K)]NQVDGVK_.3	KDKVQDLKNQVDGVK	Nfu_p_1_038941_K23_M1	Nfu_p_1_038941	Nfu_g_1_016246	vamp8	Nfu_p_1_038941	Nfu_t_1_038941	Nfu_c_1_038941	ENSLOCG00000015362	ENSG00000121152	NCAPH	_																				FALSE
_	Nfu_p_1_028205_K133_M1	-0.67044	9.34752	-0.733219	0.480245	0.68547	-6.23893	0.932381	0.976684	Old / Young	TRUE	_DEEDAETGLTETQK[GlyGly (K)]EAEPK_.3;_TEALKDEEDAETGLTETQK[GlyGly (K)]EAEPK_.4	TGLTETQKEAEPKED	Nfu_p_1_028205_K133_M1	Nfu_p_1_028205	Nfu_g_1_011669	syt1a	Nfu_p_1_028205	Nfu_t_1_028205	Nfu_c_1_028205	ENSLOCG00000016283	ENSG00000067715	SYT1	_																				FALSE
_	Nfu_p_1_019104_K71_M1	-0.82569	9.89395	-0.68783	0.507186	0.704112	-6.27194	0.907796	0.976067	Old / Young	TRUE	_AESK[GlyGly (K)]DGQLIDAYIK_.3	ERCRAESKDGQLIDA	Nfu_p_1_019104_K71_M1	Nfu_p_1_019104	Nfu_g_1_007916	cmpk	Nfu_p_1_019104	Nfu_t_1_019104	Nfu_c_1_019104	ENSLOCG00000010183	ENSG00000162368	CMPK1	_																				FALSE
_	Nfu_p_1_019189_K952_M1;Nfu_p_1_019190_K953_M1;Nfu_p_1_019191_K953_M1;Nfu_p_1_019192_K953_M1	1.29334	16.1364	3.04019	0.0124456	0.156412	-3.02703	0.00782692	0.260154	Old / Young	TRUE	_VIFK[GlyGly (K)]TGAFR_.3;_VIFK[GlyGly (K)]TGAFR_.2	KRNRVIFKTGAFRTF	Nfu_p_1_019189_K952_M1;Nfu_p_1_019190_K953_M1;Nfu_p_1_019191_K953_M1;Nfu_p_1_019192_K953_M1	Nfu_p_1_019189;Nfu_p_1_019190;Nfu_p_1_019191;Nfu_p_1_019192	Nfu_g_1_007957	si:dkey-21k24.4	Nfu_p_1_019189;Nfu_p_1_019190;Nfu_p_1_019191;Nfu_p_1_019192	Nfu_t_1_019189;Nfu_t_1_019190;Nfu_t_1_019191;Nfu_t_1_019192	Nfu_c_1_019189;Nfu_c_1_019190;Nfu_c_1_019191;Nfu_c_1_019192	ENSLOCG00000004360	ENSG00000110427	KIAA1549L	Q6ZVL6_K1213																				FALSE
_	Nfu_p_1_039227_K177_M1	-1.19847	9.19113	-1.53219	0.156451	0.394522	-5.38819	0.645311	0.966657	Old / Young	TRUE	_VQYAPEK[GlyGly (K)]PGPQPTAETTR_.3	KVQYAPEKPGPQPTA	Nfu_p_1_039227_K177_M1	Nfu_p_1_039227	Nfu_g_1_016381	arrb1	Nfu_p_1_039227	Nfu_t_1_039227	Nfu_c_1_039227	ENSLOCG00000002578	ENSG00000137486	ARRB1	P32121_K178																				FALSE
_	Nfu_p_1_039228_K108_M1;Nfu_p_1_039230_K108_M1	0.461087	10.4514	1.07978	0.30557	0.540571	-5.92772	0.186215	0.893229	Old / Young	TRUE	_TSFLDSFLNK[GlyGly (K)]SGLGK_.3	FLDSFLNKSGLGKVM	Nfu_p_1_039228_K108_M1;Nfu_p_1_039230_K108_M1	Nfu_p_1_039228;Nfu_p_1_039230	Nfu_g_1_016382	wu:fc51f04	Nfu_p_1_039230;Nfu_p_1_039228	Nfu_t_1_039230;Nfu_t_1_039228	Nfu_c_1_039230;Nfu_c_1_039228	ENSLOCG00000017722	NA	NA	_																				FALSE
_	Nfu_p_1_039228_K139_M1;Nfu_p_1_039230_K139_M1	0.377464	7.40106	0.876228	0.401445	0.620794	-6.12278	0.236819	0.914084	Old / Young	TRUE	_EHSSAAGGEEGTAEGGEK[GlyGly (K)]EGEK_.4	GTAEGGEKEGEKSEE	Nfu_p_1_039228_K139_M1;Nfu_p_1_039230_K139_M1	Nfu_p_1_039228;Nfu_p_1_039230	Nfu_g_1_016382	wu:fc51f04	Nfu_p_1_039230;Nfu_p_1_039228	Nfu_t_1_039230;Nfu_t_1_039228	Nfu_c_1_039230;Nfu_c_1_039228	ENSLOCG00000017722	NA	NA	_																				FALSE
_	Nfu_p_1_039228_K22_M1;Nfu_p_1_039230_K22_M1	-0.380204	9.42154	-0.61719	0.55089	0.73027	-6.31949	0.869719	0.975046	Old / Young	TRUE	_TPENK[GlyGly (K)]PAEAELPAK_.3	DGKTPENKPAEAELP	Nfu_p_1_039228_K22_M1;Nfu_p_1_039230_K22_M1	Nfu_p_1_039228;Nfu_p_1_039230	Nfu_g_1_016382	wu:fc51f04	Nfu_p_1_039230;Nfu_p_1_039228	Nfu_t_1_039230;Nfu_t_1_039228	Nfu_c_1_039230;Nfu_c_1_039228	ENSLOCG00000017722	NA	NA	_																				FALSE
_	Nfu_p_1_039228_K378_M1;Nfu_p_1_039230_K378_M1	0.21588	7.73827	0.447397	0.664115	0.802728	-6.41398	0.37326	0.943722	Old / Young	TRUE	_ADAGAEEVK[GlyGly (K)]TDGGEEK_.3	DAGAEEVKTDGGEEK	Nfu_p_1_039228_K378_M1;Nfu_p_1_039230_K378_M1	Nfu_p_1_039228;Nfu_p_1_039230	Nfu_g_1_016382	wu:fc51f04	Nfu_p_1_039230;Nfu_p_1_039228	Nfu_t_1_039230;Nfu_t_1_039228	Nfu_c_1_039230;Nfu_c_1_039228	ENSLOCG00000017722	NA	NA	_																				FALSE
_	Nfu_p_1_039228_K470_M1;Nfu_p_1_039230_K470_M1	-0.826008	11.1855	-1.69457	0.12099	0.351961	-5.16568	0.567944	0.962286	Old / Young	TRUE	_AVSLK[GlyGly (K)]NFIM[Oxidation (M)]R_.3	FGRAVSLKNFIMRKG	Nfu_p_1_039228_K470_M1;Nfu_p_1_039230_K470_M1	Nfu_p_1_039228;Nfu_p_1_039230	Nfu_g_1_016382	wu:fc51f04	Nfu_p_1_039230;Nfu_p_1_039228	Nfu_t_1_039230;Nfu_t_1_039228	Nfu_c_1_039230;Nfu_c_1_039228	ENSLOCG00000017722	NA	NA	_																				FALSE
_	Nfu_p_1_019257_K265_M1	-0.0672741	10.211	-0.144532	0.887949	0.944177	-6.50941	0.626605	0.965696	Old / Young	TRUE	_LSEK[GlyGly (K)]LQLLQR_.3	DNRRLSEKLQLLQRQ	Nfu_p_1_019257_K265_M1	Nfu_p_1_019257	Nfu_g_1_007988	ccdc136b	Nfu_p_1_019257	Nfu_t_1_019257	Nfu_c_1_019257	ENSLOCG00000015779	ENSG00000128596	CCDC136	_																				FALSE
_	Nfu_p_1_019257_K405_M1	-0.209215	11.0563	-0.464617	0.652147	0.79495	-6.40571	0.78861	0.972549	Old / Young	TRUE	_AELEK[GlyGly (K)]LSGGAQR_.3	RCKAELEKLSGGAQR	Nfu_p_1_019257_K405_M1	Nfu_p_1_019257	Nfu_g_1_007988	ccdc136b	Nfu_p_1_019257	Nfu_t_1_019257	Nfu_c_1_019257	ENSLOCG00000015779	ENSG00000128596	CCDC136	Q8TBY8_K796																				FALSE
_	Nfu_p_1_019262_K499_M1	-0.389478	16.7451	-0.682028	0.510695	0.706717	-6.27602	0.90466	0.975986	Old / Young	TRUE	_AELDELDAHM[Oxidation (M)]AK[GlyGly (K)]SDDIEM[Oxidation (M)]M[Oxidation (M)]TK_.4;_AELDELDAHM[Oxidation (M)]AK[GlyGly (K)]SDDIEMM[Oxidation (M)]TK_.4;_AELDELDAHMAK[GlyGly (K)]SDDIEM[Oxidation (M)]M[Oxidation (M)]TK_.4;_AELDELDAHM[Oxidation (M)]AK[GlyGly (K)]SDDIEM[Oxidation (M)]M[Oxidation (M)]TK_.3;_AELDELDAHM[Oxidation (M)]AK[GlyGly (K)]SDDIEM[Oxidation (M)]MTK_.4;_AELDELDAHM[Oxidation (M)]AK[…	ELDAHMAKSDDIEMM	Nfu_p_1_019262_K499_M1	Nfu_p_1_019262	Nfu_g_1_007990	slc1a2b	Nfu_p_1_019262	Nfu_t_1_019262	Nfu_c_1_019262	ENSLOCG00000001388	ENSG00000110436	SLC1A2	_																				FALSE
_	Nfu_p_1_039466_K136_M1	-0.216418	14.3216	-0.249037	0.808368	0.896776	-6.48736	0.67799	0.968213	Old / Young	TRUE	_EEAAAAAAAAPPEEK[GlyGly (K)]PAENGAAAPAEEK_.3;_EEAAAAAAAAPPEEK[GlyGly (K)]PAENGAAAPAEEK_.4	AAAPPEEKPAENGAA	Nfu_p_1_039466_K136_M1	Nfu_p_1_039466	Nfu_g_1_016469	marcksl1b	Nfu_p_1_039466	Nfu_t_1_039466	Nfu_c_1_039466	ENSLOCG00000002564	ENSG00000175130	MARCKSL1	_																				FALSE
_	Nfu_p_1_026691_K117_M1	-1.47737	13.1613	-3.3287	0.00762483	0.13342	-2.54625	0.0917866	0.804825	Old / Young	TRUE	_FQDFVNAK[GlyGly (K)]PK_.3;_FQDFVNAK[GlyGly (K)]PK_.2	FQDFVNAKPKFKEKK	Nfu_p_1_026691_K117_M1	Nfu_p_1_026691	Nfu_g_1_011031	rpz5	Nfu_p_1_026691	Nfu_t_1_026691	Nfu_c_1_026691	ENSLOCG00000017685	NA	NA	Q7L5Y9_K23																				FALSE
_	Nfu_p_1_019781_K13_M1	0.483381	11.8369	0.891026	0.393829	0.614169	-6.10974	0.232841	0.912745	Old / Young	FALSE	_EQQITEEK[GlyGly (K)]PLLLEQK_.3	EQQITEEKPLLLEQK	Nfu_p_1_019781_K13_M1	Nfu_p_1_019781	Nfu_g_1_008211	ndrg4	Nfu_p_1_019781	Nfu_t_1_019781	Nfu_c_1_019781	ENSLOCG00000003358	ENSG00000103034	NDRG4	_																				FALSE
_	Nfu_p_1_039466_K193_M1	-0.699892	13.1905	-1.57041	0.147364	0.385633	-5.33699	0.626707	0.965701	Old / Young	TRUE	_EAAAPVPEATK[GlyGly (K)]PTEESNSTPAPSEK_.3	APVPEATKPTEESNS	Nfu_p_1_039466_K193_M1	Nfu_p_1_039466	Nfu_g_1_016469	marcksl1b	Nfu_p_1_039466	Nfu_t_1_039466	Nfu_c_1_039466	ENSLOCG00000002564	ENSG00000175130	MARCKSL1	_																				FALSE
_	Nfu_p_1_039466_K207_M1	-0.647849	11.1717	-1.42516	0.184539	0.426688	-5.52734	0.698563	0.96912	Old / Young	TRUE	_EAAAPVPEATKPTEESNSTPAPSEK[GlyGly (K)]K_.4	STPAPSEKKE_____	Nfu_p_1_039466_K207_M1	Nfu_p_1_039466	Nfu_g_1_016469	marcksl1b	Nfu_p_1_039466	Nfu_t_1_039466	Nfu_c_1_039466	ENSLOCG00000002564	ENSG00000175130	MARCKSL1	_																				FALSE
_	Nfu_p_1_019781_K5_M1	0.855145	10.387	1.86734	0.0913792	0.319102	-4.91593	0.0629975	0.738919	Old / Young	FALSE	_[Acetyl (Protein N-term)]AGM[Oxidation (M)]K[GlyGly (K)]EQQITEEK_.2	___MAGMKEQQITEE	Nfu_p_1_019781_K5_M1	Nfu_p_1_019781	Nfu_g_1_008211	ndrg4	Nfu_p_1_019781	Nfu_t_1_019781	Nfu_c_1_019781	ENSLOCG00000003358	ENSG00000103034	NDRG4	_																				FALSE
_	Nfu_p_1_039582_K237_M1;Nfu_p_1_039583_K279_M1;Nfu_p_1_039584_K282_M1	-0.97495	7.11717	-1.91698	0.0842008	0.313675	-4.84202	0.469784	0.954762	Old / Young	TRUE	_LAPTHLPLAWTHSSPLEEQK[GlyGly (K)]LMSLLDDLAK_.5	SSPLEEQKLMSLLDD	Nfu_p_1_039582_K237_M1;Nfu_p_1_039583_K279_M1;Nfu_p_1_039584_K282_M1	Nfu_p_1_039582;Nfu_p_1_039583;Nfu_p_1_039584	Nfu_g_1_016525	flj13639	Nfu_p_1_039584;Nfu_p_1_039582;Nfu_p_1_039583	Nfu_t_1_039584;Nfu_t_1_039582;Nfu_t_1_039583	Nfu_c_1_039584;Nfu_c_1_039582;Nfu_c_1_039583	ENSLOCG00000004049	NA	NA	A0PJE2_K304																				FALSE
_	Nfu_p_1_019869_K607_M1	-0.921113	12.2872	-2.21118	0.0514333	0.268146	-4.38801	0.355714	0.94111	Old / Young	TRUE	_LIM[Oxidation (M)]K[GlyGly (K)]TQNLDQM[Oxidation (M)]EK_.3;_LIMK[GlyGly (K)]TQNLDQM[Oxidation (M)]EK_.3	KTYKLIMKTQNLDQM	Nfu_p_1_019869_K607_M1	Nfu_p_1_019869	Nfu_g_1_008250	islr2	Nfu_p_1_019869	Nfu_t_1_019869	Nfu_c_1_019869	ENSLOCG00000017959	ENSG00000167178	ISLR2	_																				FALSE
_	Nfu_p_1_039675_K512_M1	1.12065	10.5423	0.909764	0.384331	0.606404	-6.09297	0.227873	0.911011	Old / Young	TRUE	_M[Oxidation (M)]ITEK[GlyGly (K)]ETEISTALK_.3;_MITEK[GlyGly (K)]ETEISTALK_.3	LQKMITEKETEISTA	Nfu_p_1_039675_K512_M1	Nfu_p_1_039675	Nfu_g_1_016554	CR848784.2	Nfu_p_1_039675	Nfu_t_1_039675	Nfu_c_1_039675	ENSLOCG00000005354	ENSG00000072210	ALDH3A2	_																				FALSE
_	Nfu_p_1_019996_K471_M1	-0.954707	13.9821	-2.2056	0.0519213	0.268875	-4.39683	0.357698	0.941417	Old / Young	TRUE	_VFEGNK[GlyGly (K)]PSNSVVFR_.3;_VFEGNK[GlyGly (K)]PSNSVVFR_.2	HKVFEGNKPSNSVVF	Nfu_p_1_019996_K471_M1	Nfu_p_1_019996	Nfu_g_1_008309	gpia	Nfu_p_1_019996	Nfu_t_1_019996	Nfu_c_1_019996	ENSLOCG00000002085	ENSG00000105220	GPI	_																				FALSE
_	Nfu_p_1_027063_K87_M1;Nfu_p_1_027064_K87_M1	-0.460725	9.03129	-0.520313	0.614158	0.769971	-6.37689	0.818002	0.97351	Old / Young	TRUE	_DK[GlyGly (K)]GVEGQLASFGEANVLASR_.3	QPSVQRDKGVEGQLA	Nfu_p_1_027063_K87_M1;Nfu_p_1_027064_K87_M1	Nfu_p_1_027063;Nfu_p_1_027064	Nfu_g_1_011235	slc35g2b	Nfu_p_1_027064;Nfu_p_1_027063	Nfu_t_1_027064;Nfu_t_1_027063	Nfu_c_1_027064;Nfu_c_1_027063	ENSLOCG00000017405	ENSG00000236396	SLC35G4	_																				FALSE
_	Nfu_p_1_033849_K1298_M1	-0.427173	9.17501	-0.535745	0.603834	0.762991	-6.36837	0.826194	0.973765	Old / Young	TRUE	_TPDEVPEGK[GlyGly (K)]SVK_.3	PDEVPEGKSVKEEVW	Nfu_p_1_033849_K1298_M1	Nfu_p_1_033849	Nfu_g_1_014070	MAP1A (2 of 2)	Nfu_p_1_033849	Nfu_t_1_033849	Nfu_c_1_033849	ENSLOCG00000014199	ENSG00000166963	MAP1A	_																				FALSE
_	Nfu_p_1_039710_K768_M1	0.528155	10.3859	1.19138	0.260989	0.502366	-5.80723	0.162113	0.879272	Old / Young	TRUE	_AIEGSVTVK[GlyGly (K)]GVK_.3	IEGSVTVKGVKVRPP	Nfu_p_1_039710_K768_M1	Nfu_p_1_039710	Nfu_g_1_016570	CLCN2	Nfu_p_1_039710	Nfu_t_1_039710	Nfu_c_1_039710	ENSLOCG00000008814	ENSG00000114859	CLCN2	_																				FALSE
_	Nfu_p_1_033849_K1827_M1	-0.925958	8.2851	-1.48934	0.167215	0.406372	-5.44466	0.666429	0.967679	Old / Young	TRUE	_QEK[GlyGly (K)]WEEEEVQEK_.3	GDHTRQEKWEEEEVQ	Nfu_p_1_033849_K1827_M1	Nfu_p_1_033849	Nfu_g_1_014070	MAP1A (2 of 2)	Nfu_p_1_033849	Nfu_t_1_033849	Nfu_c_1_033849	ENSLOCG00000014199	ENSG00000166963	MAP1A	_																				FALSE
_	Nfu_p_1_020522_K146_M1;Nfu_p_1_020523_K101_M1	2.02566	9.82381	1.5524	0.151585	0.389759	-5.3612	0.100108	0.818097	Old / Young	TRUE	_SESVK[GlyGly (K)]SM[Oxidation (M)]VTEGVR_.3	PYRSESVKSMVTEGV	Nfu_p_1_020522_K146_M1;Nfu_p_1_020523_K101_M1	Nfu_p_1_020522;Nfu_p_1_020523	Nfu_g_1_008492	SYT7 (2 of 2)	Nfu_p_1_020522;Nfu_p_1_020523	Nfu_t_1_020522;Nfu_t_1_020523	Nfu_c_1_020522;Nfu_c_1_020523	ENSLOCG00000016283	ENSG00000067715	SYT1	_																				FALSE
_	Nfu_p_1_052443_K1307_M1	-0.721777	9.18194	-1.41904	0.186268	0.42754	-5.5351	0.701655	0.969252	Old / Young	TRUE	_LSHK[GlyGly (K)]C[Carbamidomethyl (C)]C[Carbamidomethyl (C)]EGGENLSVGQR_.4	LPDKLSHKCCEGGEN	Nfu_p_1_052443_K1307_M1	Nfu_p_1_052443	Nfu_g_1_021910	ABCC1	Nfu_p_1_052443	Nfu_t_1_052443	Nfu_c_1_052443	ENSLOCG00000007196	NA	NA	O95255_K1394																				FALSE
_	Nfu_p_1_039961_K237_M1	-1.53164	8.77674	-3.49103	0.00580478	0.115837	-2.27726	0.0723668	0.764769	Old / Young	TRUE	_ALIC[Carbamidomethyl (C)]QQTK[GlyGly (K)]SGELSC[Carbamidomethyl (C)]K_.3	ALICQQTKSGELSCK	Nfu_p_1_039961_K237_M1	Nfu_p_1_039961	Nfu_g_1_016695	ppa1	Nfu_p_1_039961	Nfu_t_1_039961	Nfu_c_1_039961	ENSLOCG00000005179	ENSG00000180817	PPA1	_																				FALSE
_	Nfu_p_1_040035_K27_M1	4.94784	9.87192	9.04111	3.94531e-06	0.000976079	4.79422	1.43943e-11	3.48133e-09	Old / Young	TRUE	_ETHSVESLK[GlyGly (K)]FAR_.3	THSVESLKFAREFKV	Nfu_p_1_040035_K27_M1	Nfu_p_1_040035	Nfu_g_1_016726	sult2st3	Nfu_p_1_040035	Nfu_t_1_040035	Nfu_c_1_040035	ENSLOCG00000003588	ENSG00000105398	SULT2A1	_																				FALSE
_	Nfu_p_1_040035_K7_M1	3.45421	8.9134	8.17428	9.68681e-06	0.0018968	3.96779	7.16323e-10	1.46358e-07	Old / Young	TRUE	_[Acetyl (Protein N-term)]SSTEEK[GlyGly (K)]NLLLGGLLYPK_.3	_MSSTEEKNLLLGGL	Nfu_p_1_040035_K7_M1	Nfu_p_1_040035	Nfu_g_1_016726	sult2st3	Nfu_p_1_040035	Nfu_t_1_040035	Nfu_c_1_040035	ENSLOCG00000003588	ENSG00000105398	SULT2A1	_																				FALSE
_	Nfu_p_1_040035_K83_M1	4.87625	9.89092	11.9646	2.977e-07	0.000310898	7.03483	2.22045e-16	1.7013e-13	Old / Young	TRUE	_VPWLEEK[GlyGly (K)]R_.3	RVPWLEEKRLEQIVD	Nfu_p_1_040035_K83_M1	Nfu_p_1_040035	Nfu_g_1_016726	sult2st3	Nfu_p_1_040035	Nfu_t_1_040035	Nfu_c_1_040035	ENSLOCG00000003588	ENSG00000105398	SULT2A1	Q6IMI6_K99																				FALSE
_	Nfu_p_1_020749_K289_M1	-0.0332212	10.0012	-0.0912886	0.929064	0.965426	-6.51616	0.601086	0.964291	Old / Young	TRUE	_K[GlyGly (K)]EGLEAQINR_.3	SGAVEVRKEGLEAQI	Nfu_p_1_020749_K289_M1	Nfu_p_1_020749	Nfu_g_1_008578	necab2	Nfu_p_1_020749	Nfu_t_1_020749	Nfu_c_1_020749	ENSLOCG00000006599	ENSG00000103154	NECAB2	_																				FALSE
_	Nfu_p_1_020749_K356_M1	-1.02727	12.5641	-2.43137	0.035346	0.230071	-4.03453	0.282913	0.927061	Old / Young	TRUE	_QYLK[GlyGly (K)]NVSAQK_.3;_QYLK[GlyGly (K)]NVSAQK_.2	EALKQYLKNVSAQKD	Nfu_p_1_020749_K356_M1	Nfu_p_1_020749	Nfu_g_1_008578	necab2	Nfu_p_1_020749	Nfu_t_1_020749	Nfu_c_1_020749	ENSLOCG00000006599	ENSG00000103154	NECAB2	_																				FALSE
_	Nfu_p_1_020749_K362_M1	-0.688757	12.11	-0.656643	0.526218	0.718049	-6.29351	0.890954	0.975626	Old / Young	TRUE	_NVSAQK[GlyGly (K)]DC[Carbamidomethyl (C)]FHVTAVR_.4	LKNVSAQKDCFHVTA	Nfu_p_1_020749_K362_M1	Nfu_p_1_020749	Nfu_g_1_008578	necab2	Nfu_p_1_020749	Nfu_t_1_020749	Nfu_c_1_020749	ENSLOCG00000006599	ENSG00000103154	NECAB2	_																				FALSE
_	Nfu_p_1_040183_K19_M1	-0.674714	12.6987	-1.13936	0.281086	0.518941	-5.86453	0.84754	0.974409	Old / Young	TRUE	_K[GlyGly (K)]NPGLLDQIGK_.3	FGLGRRKKNPGLLDQ	Nfu_p_1_040183_K19_M1	Nfu_p_1_040183	Nfu_g_1_016795	mbpb	Nfu_p_1_040183	Nfu_t_1_040183	Nfu_c_1_040183	ENSLOCG00000003900	ENSG00000197971	MBP	Q8IY67_K434																				FALSE
_	Nfu_p_1_040183_K29_M1	-1.36953	6.87943	-1.52817	0.157433	0.395083	-5.39352	0.647277	0.966755	Old / Young	TRUE	_NPGLLDQIGK[GlyGly (K)]FFGGDK_.3	GLLDQIGKFFGGDKK	Nfu_p_1_040183_K29_M1	Nfu_p_1_040183	Nfu_g_1_016795	mbpb	Nfu_p_1_040183	Nfu_t_1_040183	Nfu_c_1_040183	ENSLOCG00000003900	ENSG00000197971	MBP	_																				FALSE
_	Nfu_p_1_040183_K53_M1	-0.0708256	13.2448	-0.124814	0.903142	0.951254	-6.51226	0.6171	0.965186	Old / Young	TRUE	_GALSPAPQK[GlyGly (K)]ASVTSPR_.3;_GALSPAPQK[GlyGly (K)]ASVTSPR_.2	ALSPAPQKASVTSPR	Nfu_p_1_040183_K53_M1	Nfu_p_1_040183	Nfu_g_1_016795	mbpb	Nfu_p_1_040183	Nfu_t_1_040183	Nfu_c_1_040183	ENSLOCG00000003900	ENSG00000197971	MBP	Q9BYM8_K174																				FALSE
_	Nfu_p_1_040183_K98_M1	0.694092	9.03908	1.03872	0.323377	0.558521	-5.96973	0.19572	0.897885	Old / Young	TRUE	_IGLGPQK[GlyGly (K)]SSK_.3	KIGLGPQKSSKKASA	Nfu_p_1_040183_K98_M1	Nfu_p_1_040183	Nfu_g_1_016795	mbpb	Nfu_p_1_040183	Nfu_t_1_040183	Nfu_c_1_040183	ENSLOCG00000003900	ENSG00000197971	MBP	P02686_K269																				FALSE
_	Nfu_p_1_021189_K13_M1	-0.0787714	14.1676	-0.0978315	0.923997	0.963356	-6.51549	0.604197	0.964469	Old / Young	TRUE	_DTEIDM[Oxidation (M)]EEVK[GlyGly (K)]LNEVDPEK_.3;_DTEIDMEEVK[GlyGly (K)]LNEVDPEK_.3	EIDMEEVKLNEVDPE	Nfu_p_1_021189_K13_M1	Nfu_p_1_021189	Nfu_g_1_008727	slc3a2a	Nfu_p_1_021189	Nfu_t_1_021189	Nfu_c_1_021189	ENSLOCG00000001843	ENSG00000168003	SLC3A2	_																				FALSE
_	Nfu_p_1_021510_K1321_M1;Nfu_p_1_021511_K1348_M1;Nfu_p_1_021512_K1320_M1;Nfu_p_1_021513_K1347_M1;Nfu_p_1_021514_K1329_M1	-0.87752	9.90857	-1.77503	0.106252	0.336826	-5.05089	0.531327	0.959792	Old / Young	TRUE	_VVTANHK[GlyGly (K)]ALQIPEVYLK_.4	KVVTANHKALQIPEV	Nfu_p_1_021510_K1321_M1;Nfu_p_1_021511_K1348_M1;Nfu_p_1_021512_K1320_M1;Nfu_p_1_021513_K1347_M1;Nfu_p_1_021514_K1329_M1	Nfu_p_1_021510;Nfu_p_1_021511;Nfu_p_1_021512;Nfu_p_1_021513;Nfu_p_1_021514	Nfu_g_1_008876	GAPVD1 (1 of 2)	Nfu_p_1_021511;Nfu_p_1_021512;Nfu_p_1_021513;Nfu_p_1_021514;Nfu_p_1_021510	Nfu_t_1_021511;Nfu_t_1_021512;Nfu_t_1_021513;Nfu_t_1_021514;Nfu_t_1_021510	Nfu_c_1_021511;Nfu_c_1_021512;Nfu_c_1_021513;Nfu_c_1_021514;Nfu_c_1_021510	ENSLOCG00000001381	ENSG00000165219	GAPVD1	_																				FALSE
_	Nfu_p_1_021574_K16_M1	-0.310731	8.23822	-0.412157	0.688913	0.819113	-6.42999	0.761196	0.971589	Old / Young	TRUE	_GK[GlyGly (K)]GEGGDQNFDYM[Oxidation (M)]FK_.3	ATQDVKGKGEGGDQN	Nfu_p_1_021574_K16_M1	Nfu_p_1_021574	Nfu_g_1_008900	rab3c	Nfu_p_1_021574	Nfu_t_1_021574	Nfu_c_1_021574	ENSLOCG00000007639	ENSG00000152932	RAB3C	_																				FALSE
_	Nfu_p_1_021608_K106_M1;Nfu_p_1_021609_K106_M1;Nfu_p_1_021610_K106_M1	-0.0307735	12.8606	-0.0426159	0.966846	0.980276	-6.51966	0.578178	0.962929	Old / Young	TRUE	_DYLK[GlyGly (K)]ASTALGGVPELLLK_.3	LQRRDYLKASTALGG	Nfu_p_1_021608_K106_M1;Nfu_p_1_021609_K106_M1;Nfu_p_1_021610_K106_M1	Nfu_p_1_021608;Nfu_p_1_021609;Nfu_p_1_021610	Nfu_g_1_008921	ankrd13a	Nfu_p_1_021608;Nfu_p_1_021609;Nfu_p_1_021610	Nfu_t_1_021608;Nfu_t_1_021609;Nfu_t_1_021610	Nfu_c_1_021608;Nfu_c_1_021609;Nfu_c_1_021610	ENSLOCG00000004140	ENSG00000076513	ANKRD13A	_																				FALSE
_	Nfu_p_1_021608_K585_M1;Nfu_p_1_021609_K584_M1;Nfu_p_1_021610_K575_M1	1.96031	9.80831	3.24301	0.00881365	0.141232	-2.68879	0.00514466	0.187737	Old / Young	TRUE	_K[GlyGly (K)]QEEEELER_.3	EEEERRRKQEEEELE	Nfu_p_1_021608_K585_M1;Nfu_p_1_021609_K584_M1;Nfu_p_1_021610_K575_M1	Nfu_p_1_021608;Nfu_p_1_021609;Nfu_p_1_021610	Nfu_g_1_008921	ankrd13a	Nfu_p_1_021608;Nfu_p_1_021609;Nfu_p_1_021610	Nfu_t_1_021608;Nfu_t_1_021609;Nfu_t_1_021610	Nfu_c_1_021608;Nfu_c_1_021609;Nfu_c_1_021610	ENSLOCG00000004140	ENSG00000076513	ANKRD13A	_																				FALSE
_	Nfu_p_1_034500_K178_M1	-4.35338	11.7267	-4.40574	0.00132015	0.0558925	-0.808107	0.0154815	0.410211	Old / Young	TRUE	_IDTNVEETK[GlyGly (K)]AALVPIVESVR_.3	DTNVEETKAALVPIV	Nfu_p_1_034500_K178_M1	Nfu_p_1_034500	Nfu_g_1_014314	apoa1a	Nfu_p_1_034500	Nfu_t_1_034500	Nfu_c_1_034500	ENSLOCG00000006231	ENSG00000118137	APOA1	Q9Y2G4_K433																				FALSE
_	Nfu_p_1_044575_K40_M1	3.052	12.5541	3.23558	0.00892529	0.141232	-2.70116	0.00522596	0.19014	Old / Young	TRUE	_VVNDDFTQEADVYIENGIIQQVGK[GlyGly (K)]ELM[Oxidation (M)]IPGGAK_.4;_VVNDDFTQEADVYIENGIIQQVGK[GlyGly (K)]ELM[Oxidation (M)]IPGGAK_.3	GIIQQVGKELMIPGG	Nfu_p_1_044575_K40_M1	Nfu_p_1_044575	Nfu_g_1_018671	dpysl5a	Nfu_p_1_044575	Nfu_t_1_044575	Nfu_c_1_044575	ENSLOCG00000016314	ENSG00000157851	DPYSL5	_																				FALSE
_	Nfu_p_1_028316_K902_M1	-0.527509	10.9597	-0.917212	0.380601	0.603531	-6.08622	0.967544	0.977512	Old / Young	TRUE	_TLVVNC[Carbamidomethyl (C)]IHPENEK[GlyGly (K)]SPEIQVK_.4	CIHPENEKSPEIQVK	Nfu_p_1_028316_K902_M1	Nfu_p_1_028316	Nfu_g_1_011714	plxna4	Nfu_p_1_028316	Nfu_t_1_028316	Nfu_c_1_028316	ENSLOCG00000015635	ENSG00000221866	PLXNA4	_																				FALSE
_	Nfu_p_1_042415_K176_M1	-0.722391	12.0941	-1.32101	0.215899	0.456669	-5.65634	0.751848	0.971246	Old / Young	TRUE	_M[Oxidation (M)]GPEK[GlyGly (K)]VVLTSTDLPSK_.3;_MGPEK[GlyGly (K)]VVLTSTDLPSK_.3	LHKMGPEKVVLTSTD	Nfu_p_1_042415_K176_M1	Nfu_p_1_042415	Nfu_g_1_017730	pdxkb	Nfu_p_1_042415	Nfu_t_1_042415	Nfu_c_1_042415	ENSLOCG00000003790	ENSG00000160209	PDXK	Q9NW82_K436																				FALSE
_	Nfu_p_1_042556_K12_M1	-1.77069	8.32077	-1.6799	0.123869	0.357021	-5.1863	0.574749	0.962716	Old / Young	TRUE	_[Acetyl (Protein N-term)]M[Oxidation (M)]NDISVDSLILK[GlyGly (K)]LHDVNAVK_.3	SVDSLILKLHDVNAV	Nfu_p_1_042556_K12_M1	Nfu_p_1_042556	Nfu_g_1_017783	umps	Nfu_p_1_042556	Nfu_t_1_042556	Nfu_c_1_042556	ENSLOCG00000005441	ENSG00000114491	UMPS	_																				FALSE
_	Nfu_p_1_028447_K327_M1;Nfu_p_1_028448_K327_M1	0.00598976	10.9295	0.0127598	0.99007	0.994195	-6.52055	0.552625	0.961281	Old / Young	TRUE	_IWK[GlyGly (K)]DYVAPTANLDQK_.3	ERKVRIWKDYVAPTA	Nfu_p_1_028447_K327_M1;Nfu_p_1_028448_K327_M1	Nfu_p_1_028447;Nfu_p_1_028448	Nfu_g_1_011765	snd1	Nfu_p_1_028448;Nfu_p_1_028447	Nfu_t_1_028448;Nfu_t_1_028447	Nfu_c_1_028448;Nfu_c_1_028447	ENSLOCG00000015537	ENSG00000197157	SND1	_																				FALSE
_	Nfu_p_1_028587_K116_M1	2.35311	10.2555	4.98233	0.000549948	0.0336872	0.0611581	6.76019e-05	0.0047788	Old / Young	FALSE	_DLNVVSNQK[GlyGly (K)]R_.3;_DLNVVSNQK[GlyGly (K)]R_.2	LNVVSNQKRLDYLNN	Nfu_p_1_028587_K116_M1	Nfu_p_1_028587	Nfu_g_1_011828	NINJ1	Nfu_p_1_028587	Nfu_t_1_028587	Nfu_c_1_028587	ENSLOCG00000016940	ENSG00000171840	NINJ2	_																				FALSE
_	Nfu_p_1_028587_K6_M1	0.854308	17.1112	1.9306	0.0823254	0.311228	-4.82159	0.0571225	0.719596	Old / Young	FALSE	_[Acetyl (Protein N-term)]M[Oxidation (M)]QGLGK[GlyGly (K)]TER_.2;_[Acetyl (Protein N-term)]MQGLGK[GlyGly (K)]TER_.2	__MQGLGKTERGDQG	Nfu_p_1_028587_K6_M1	Nfu_p_1_028587	Nfu_g_1_011828	NINJ1	Nfu_p_1_028587	Nfu_t_1_028587	Nfu_c_1_028587	ENSLOCG00000016940	ENSG00000171840	NINJ2	Q9P2E9_K520																				FALSE
_	Nfu_p_1_022339_K19_M1;Nfu_p_1_022340_K19_M1	-0.509777	15.0671	-0.751472	0.469669	0.677347	-6.22512	0.942287	0.976923	Old / Young	TRUE	_GQVYIGELPK[GlyGly (K)]DFLR_.3;_GQVYIGELPK[GlyGly (K)]DFLR_.2	VYIGELPKDFLRIAP	Nfu_p_1_022339_K19_M1;Nfu_p_1_022340_K19_M1	Nfu_p_1_022339;Nfu_p_1_022340	Nfu_g_1_009188	tollip	Nfu_p_1_022340;Nfu_p_1_022339	Nfu_t_1_022340;Nfu_t_1_022339	Nfu_c_1_022340;Nfu_c_1_022339	ENSLOCG00000006828	ENSG00000078902	TOLLIP	_																				FALSE
_	Nfu_p_1_051938_K14_M1;Nfu_p_1_051939_K14_M1;Nfu_p_1_051940_K14_M1;Nfu_p_1_051941_K14_M1;Nfu_p_1_051942_K14_M1;Nfu_p_1_051943_K14_M1;Nfu_p_1_051944_K14_M1;Nfu_p_1_051945_K14_M1;Nfu_p_1_051946_K14_M1;Nfu_p_1_051947_K14_M1;Nfu_p_1_051948_K14_M1;Nfu_p_1_051949_K14_M1;Nfu_p_1_051950_K14_M1	-0.832989	9.15786	-1.73078	0.114142	0.343853	-5.11436	0.551316	0.961193	Old / Young	TRUE	_AAATPTQEK[GlyGly (K)]APSSAAEK_.3	AATPTQEKAPSSAAE	Nfu_p_1_051938_K14_M1;Nfu_p_1_051939_K14_M1;Nfu_p_1_051940_K14_M1;Nfu_p_1_051941_K14_M1;Nfu_p_1_051942_K14_M1;Nfu_p_1_051943_K14_M1;Nfu_p_1_051944_K14_M1;Nfu_p_1_051945_K14_M1;Nfu_p_1_051946_K14_M1;Nfu_p_1_051947_K14_M1;Nfu_p_1_051948_K14_M1;Nfu_p_1_051949_K14_M1;Nfu_p_1_051950_K14_M1	Nfu_p_1_051938;Nfu_p_1_051939;Nfu_p_1_051940;Nfu_p_1_051941;Nfu_p_1_051942;Nfu_p_1_051943;Nfu_p_1_051944;Nfu_p_1_051945;Nfu_p_1_051946;Nfu_p_1_051947;Nfu_p_1_051948;Nfu_p_1_051949;Nfu_p_1_051950	Nfu_g_1_021710	hp1bp3	Nfu_p_1_051946;Nfu_p_1_051945;Nfu_p_1_051938;Nfu_p_1_051944;Nfu_p_1_051940;Nfu_p_1_051939;Nfu_p_1_051950;Nfu_p_1_051943;Nfu_p_1_051948;Nfu_p_1_051949;Nfu_p_1_051942;Nfu_p_1_051947;Nfu_p_1_051941	Nfu_t_1_051946;Nfu_t_1_051945;Nfu_t_1_051938;Nfu_t_1_051944;Nfu_t_1_051940;Nfu_t_1_051939;Nfu_t_1_051950;Nfu_t_1_051943;Nfu_t_1_051948;Nfu_t_1_051949;Nfu_t_1_051942;Nfu_t_1_051947;Nfu_t_1_051941	Nfu_c_1_051946;Nfu_c_1_051945;Nfu_c_1_051938;Nfu_c_1_051944;Nfu_c_1_051940;Nfu_c_1_051939;Nfu_c_1_051950;Nfu_c_1_051943;Nfu_c_1_051948;Nfu_c_1_051949;Nfu_c_1_051942;Nfu_c_1_051947;Nfu_c_1_051941	ENSLOCG00000003600	ENSG00000127483	HP1BP3	_																				FALSE
_	Nfu_p_1_035523_K740_M1;Nfu_p_1_035524_K740_M1;Nfu_p_1_035525_K740_M1;Nfu_p_1_035526_K740_M1	-0.548084	9.83075	-0.657929	0.525425	0.71728	-6.29264	0.891648	0.975644	Old / Young	TRUE	_VEVFFK[GlyGly (K)]SSAEPELK_.3	PRVEVFFKSSAEPEL	Nfu_p_1_035523_K740_M1;Nfu_p_1_035524_K740_M1;Nfu_p_1_035525_K740_M1;Nfu_p_1_035526_K740_M1	Nfu_p_1_035523;Nfu_p_1_035524;Nfu_p_1_035525;Nfu_p_1_035526	Nfu_g_1_014757	BX284638.3	Nfu_p_1_035524;Nfu_p_1_035525;Nfu_p_1_035526;Nfu_p_1_035523	Nfu_t_1_035524;Nfu_t_1_035525;Nfu_t_1_035526;Nfu_t_1_035523	Nfu_c_1_035524;Nfu_c_1_035525;Nfu_c_1_035526;Nfu_c_1_035523	ENSLOCG00000018293	NA	NA	_																				FALSE
_	Nfu_p_1_048113_K523_M1	0.0975584	8.97723	0.129304	0.899678	0.949694	-6.51165	0.500725	0.957439	Old / Young	TRUE	_YTEITAK[GlyGly (K)]YFHGVR_.4	KYTEITAKYFHGVRL	Nfu_p_1_048113_K523_M1	Nfu_p_1_048113	Nfu_g_1_020148	agla	Nfu_p_1_048113	Nfu_t_1_048113	Nfu_c_1_048113	ENSLOCG00000001098	ENSG00000162688	AGL	_																				FALSE
_	Nfu_p_1_041494_K146_M1;Nfu_p_1_041495_K146_M1	-1.63515	9.18243	-2.01486	0.0715647	0.296577	-4.6938	0.429752	0.950756	Old / Young	TRUE	_RDDIIK[GlyGly (K)]DSEK_.3	EKRDDIIKDSEKAYK	Nfu_p_1_041494_K146_M1;Nfu_p_1_041495_K146_M1	Nfu_p_1_041494;Nfu_p_1_041495	Nfu_g_1_017359	ywhabl	Nfu_p_1_041494;Nfu_p_1_041495	Nfu_t_1_041494;Nfu_t_1_041495	Nfu_c_1_041494;Nfu_c_1_041495	ENSLOCG00000007504	ENSG00000166913	YWHAB	_																				FALSE
_	Nfu_p_1_029745_K27_M1	-2.10421	8.40869	-2.3298	0.0420414	0.246488	-4.19872	0.315137	0.934028	Old / Young	TRUE	_NPGLM[Oxidation (M)]DQISK[GlyGly (K)]FFGGEK_.3;_NPGLMDQISK[GlyGly (K)]FFGGEK_.3	GLMDQISKFFGGEKK	Nfu_p_1_029745_K27_M1	Nfu_p_1_029745	Nfu_g_1_012286	mbpa	Nfu_p_1_029745	Nfu_t_1_029745	Nfu_c_1_029745	ENSLOCG00000003900	ENSG00000197971	MBP	Q7RTY3_K224																				FALSE
_	Nfu_p_1_023037_K873_M1	2.10281	9.7444	5.04739	0.000499696	0.0326156	0.156087	5.60233e-05	0.00409135	Old / Young	TRUE	_PAQITK[GlyGly (K)]ELPAVLQVLMPLLHSPLAAPR_.4;_PAQITK[GlyGly (K)]ELPAVLQVLM[Oxidation (M)]PLLHSPLAAPR_.4	ARPAQITKELPAVLQ	Nfu_p_1_023037_K873_M1	Nfu_p_1_023037	Nfu_g_1_009453	gcn1l1	Nfu_p_1_023037	Nfu_t_1_023037	Nfu_c_1_023037	ENSLOCG00000001658	ENSG00000089154	GCN1	_																				FALSE
_	Nfu_p_1_041742_K19_M1	-0.681366	14.4756	-1.14788	0.27771	0.516667	-5.85527	0.842985	0.974274	Old / Young	TRUE	_GLTEFTK[GlyGly (K)]NGFLSASK_.3;_GLTEFTK[GlyGly (K)]NGFLSASK_.2	KGLTEFTKNGFLSAS	Nfu_p_1_041742_K19_M1	Nfu_p_1_041742	Nfu_g_1_017442	flj13639	Nfu_p_1_041742	Nfu_t_1_041742	Nfu_c_1_041742	ENSLOCG00000004049	NA	NA	A0PJE2_K19																				FALSE
_	Nfu_p_1_023327_K28_M1	-1.35006	9.09181	-2.10283	0.061757	0.285899	-4.55807	0.395528	0.946722	Old / Young	TRUE	_VC[Carbamidomethyl (C)]HSQTQTDIAK[GlyGly (K)]PLLGSVGGTGGSGVGEGGPGAGGTNALR_.4	QTQTDIAKPLLGSVG	Nfu_p_1_023327_K28_M1	Nfu_p_1_023327	Nfu_g_1_009559	KCNJ10 (1 of 2)	Nfu_p_1_023327	Nfu_t_1_023327	Nfu_c_1_023327	ENSLOCG00000018193	ENSG00000157551	KCNJ15	_																				FALSE
_	Nfu_p_1_023505_K573_M1	0.348314	9.80856	0.270712	0.792113	0.888281	-6.48134	0.4414	0.951993	Old / Young	TRUE	_ASILHK[GlyGly (K)]IAK_.3	EKASILHKIAKKKCQ	Nfu_p_1_023505_K573_M1	Nfu_p_1_023505	Nfu_g_1_009648	SLC24A2 (1 of 2)	Nfu_p_1_023505	Nfu_t_1_023505	Nfu_c_1_023505	ENSLOCG00000011046	ENSG00000155886	SLC24A2	Q9UI40_K388																				FALSE
_	Nfu_p_1_023809_K706_M1;Nfu_p_1_023812_K706_M1;Nfu_p_1_023813_K706_M1	-0.201122	8.78274	-0.176855	0.863149	0.929283	-6.50383	0.642321	0.966507	Old / Young	TRUE	_REEAPAENLEQSLEQTGVTSSC[Carbamidomethyl (C)]TGLTQQGTQK[GlyGly (K)]FGGVR_.4	LTQQGTQKFGGVRVG	Nfu_p_1_023809_K706_M1;Nfu_p_1_023812_K706_M1;Nfu_p_1_023813_K706_M1	Nfu_p_1_023809;Nfu_p_1_023812;Nfu_p_1_023813	Nfu_g_1_009777	atp6v0a1b	Nfu_p_1_023812;Nfu_p_1_023813;Nfu_p_1_023809	Nfu_t_1_023812;Nfu_t_1_023813;Nfu_t_1_023809	Nfu_c_1_023812;Nfu_c_1_023813;Nfu_c_1_023809	ENSLOCG00000012492	ENSG00000033627	ATP6V0A1	_																				FALSE
_	Nfu_p_1_030824_K931_M1	-0.14499	7.71873	-0.309691	0.763147	0.865029	-6.46927	0.708536	0.969542	Old / Young	TRUE	_EEGDTSSLGK[GlyGly (K)]GSM[Oxidation (M)]GASR_.3	GDTSSLGKGSMGASR	Nfu_p_1_030824_K931_M1	Nfu_p_1_030824	Nfu_g_1_012763	vps18	Nfu_p_1_030824	Nfu_t_1_030824	Nfu_c_1_030824	ENSLOCG00000012325	ENSG00000104142	VPS18	_																				FALSE
_	Nfu_p_1_041973_K365_M1	-1.04965	12.7312	-1.86896	0.0911361	0.319102	-4.91353	0.490154	0.956561	Old / Young	TRUE	_SNPEALAPLVDQK[GlyGly (K)]S_.2	LAPLVDQKS______	Nfu_p_1_041973_K365_M1	Nfu_p_1_041973	Nfu_g_1_017542	FSCB (1 of 3)	Nfu_p_1_041973	Nfu_t_1_041973	Nfu_c_1_041973	ENSLOCG00000010250	NA	NA	_																				FALSE
_	Nfu_p_1_040798_K169_M1;Nfu_p_1_040799_K169_M1;Nfu_p_1_040800_K169_M1;Nfu_p_1_040801_K169_M1	-0.262136	7.68778	-0.479374	0.641974	0.787781	-6.39838	0.79637	0.97281	Old / Young	TRUE	_AIENLSSPSILQK[GlyGly (K)]GGVQGQDGVR_.3	SSPSILQKGGVQGQD	Nfu_p_1_040798_K169_M1;Nfu_p_1_040799_K169_M1;Nfu_p_1_040800_K169_M1;Nfu_p_1_040801_K169_M1	Nfu_p_1_040798;Nfu_p_1_040799;Nfu_p_1_040800;Nfu_p_1_040801	Nfu_g_1_017075	nos1	Nfu_p_1_040801;Nfu_p_1_040800;Nfu_p_1_040798;Nfu_p_1_040799	Nfu_t_1_040801;Nfu_t_1_040800;Nfu_t_1_040798;Nfu_t_1_040799	Nfu_c_1_040801;Nfu_c_1_040800;Nfu_c_1_040798;Nfu_c_1_040799	ENSLOCG00000003433	ENSG00000089250	NOS1	_																				FALSE
_	Nfu_p_1_030936_K139_M1;Nfu_p_1_030937_K139_M1;Nfu_p_1_030938_K139_M1;Nfu_p_1_030939_K139_M1	-1.35563	8.0638	-2.19053	0.0532629	0.270466	-4.42063	0.363098	0.942238	Old / Young	TRUE	_GEALVLEQEEGK[GlyGly (K)]EK_.3	VLEQEEGKEKESAPE	Nfu_p_1_030936_K139_M1;Nfu_p_1_030937_K139_M1;Nfu_p_1_030938_K139_M1;Nfu_p_1_030939_K139_M1	Nfu_p_1_030936;Nfu_p_1_030937;Nfu_p_1_030938;Nfu_p_1_030939	Nfu_g_1_012822	EPB41L1	Nfu_p_1_030936;Nfu_p_1_030939;Nfu_p_1_030937;Nfu_p_1_030938	Nfu_t_1_030936;Nfu_t_1_030939;Nfu_t_1_030937;Nfu_t_1_030938	Nfu_c_1_030936;Nfu_c_1_030939;Nfu_c_1_030937;Nfu_c_1_030938	ENSLOCG00000004107	ENSG00000159023	EPB41	O43491_K176																				FALSE
_	Nfu_p_1_024775_K109_M1;Nfu_p_1_024776_K151_M1	-2.44114	10.2645	-3.55573	0.00521048	0.11105	-2.17051	0.0656284	0.746734	Old / Young	TRUE	_VM[Oxidation (M)]AENILK[GlyGly (K)]GTK_.3	VMAENILKGTKKLAN	Nfu_p_1_024775_K109_M1;Nfu_p_1_024776_K151_M1	Nfu_p_1_024775;Nfu_p_1_024776	Nfu_g_1_010214	acot7	Nfu_p_1_024775;Nfu_p_1_024776	Nfu_t_1_024775;Nfu_t_1_024776	Nfu_c_1_024775;Nfu_c_1_024776	ENSLOCG00000005099	ENSG00000097021	ACOT7	_																				FALSE
_	Nfu_p_1_032996_K25_M1	-1.82298	13.7317	-3.99933	0.0025163	0.0765395	-1.44902	0.0320635	0.590245	Old / Young	FALSE	_K[GlyGly (K)]AGPSVGELIVK_.3;_K[GlyGly (K)]AGPSVGELIVK_.2	KKTTKPKKAGPSVGE	Nfu_p_1_032996_K25_M1	Nfu_p_1_032996	Nfu_g_1_013713	CU302436.3	Nfu_p_1_032996	Nfu_t_1_032996	Nfu_c_1_032996	ENSLOCG00000017863	ENSG00000124610	HIST1H1A	P16403_K34																				FALSE
_	Nfu_p_1_024881_K7_M1	0.673903	8.74564	1.02659	0.328781	0.561653	-5.98188	0.198593	0.899214	Old / Young	TRUE	_[Acetyl (Protein N-term)]M[Oxidation (M)]DSVAQK[GlyGly (K)]VLTSGFSLDFGPLK_.3	_MDSVAQKVLTSGFS	Nfu_p_1_024881_K7_M1	Nfu_p_1_024881	Nfu_g_1_010254	sypl2b	Nfu_p_1_024881	Nfu_t_1_024881	Nfu_c_1_024881	ENSLOCG00000012322	ENSG00000143028	SYPL2	_																				FALSE
_	Nfu_p_1_026619_K7_M1	-2.52378	11.52	-6.11782	0.000112556	0.0114456	1.62301	0.000331868	0.0185458	Old / Young	TRUE	_[Acetyl (Protein N-term)]SSSLEK[GlyGly (K)]VVAQK_.2	_MSSSLEKVVAQKKQ	Nfu_p_1_026619_K7_M1	Nfu_p_1_026619	Nfu_g_1_010989	CU861453.1	Nfu_p_1_026619	Nfu_t_1_026619	Nfu_c_1_026619	ENSLOCG00000017686	NA	NA	_																				FALSE
_	Nfu_p_1_026632_K569_M1	-0.912088	13.5269	-1.25423	0.238256	0.479111	-5.73547	0.786669	0.972484	Old / Young	TRUE	_QDVVLENPALYYSAVK[GlyGly (K)]K_.3	ALYYSAVKKDKQNLR	Nfu_p_1_026632_K569_M1	Nfu_p_1_026632	Nfu_g_1_010993	mag	Nfu_p_1_026632	Nfu_t_1_026632	Nfu_c_1_026632	ENSLOCG00000005232	ENSG00000105695	MAG	_																				FALSE
_	Nfu_p_1_044649_K540_M1	0.119334	8.58002	0.167606	0.870231	0.933391	-6.50554	0.48425	0.956054	Old / Young	TRUE	_SATLSSSESAPLAETK[GlyGly (K)]GEEEAK_.3	SAPLAETKGEEEAKE	Nfu_p_1_044649_K540_M1	Nfu_p_1_044649	Nfu_g_1_018705	akap12b	Nfu_p_1_044649	Nfu_t_1_044649	Nfu_c_1_044649	ENSLOCG00000016296	ENSG00000131016	AKAP12	_																				FALSE
_	Nfu_p_1_024913_K27_M1	-0.858169	13.6788	-1.88347	0.0889856	0.319102	-4.892	0.483947	0.956028	Old / Young	TRUE	_GNPTVEVDLYTK[GlyGly (K)]K_.3;_GNPTVEVDLYTK[GlyGly (K)]K_.2	VEVDLYTKKGLFRAA	Nfu_p_1_024913_K27_M1	Nfu_p_1_024913	Nfu_g_1_010272	eno1a	Nfu_p_1_024913	Nfu_t_1_024913	Nfu_c_1_024913	ENSLOCG00000007162	ENSG00000074800	ENO1	_																				FALSE
_	Nfu_p_1_047749_K208_M1	-0.143421	7.97971	-0.191798	0.851736	0.922423	-6.50088	0.649641	0.966872	Old / Young	TRUE	_VPDIQDGIK[GlyGly (K)]ANELELR_.3	PDIQDGIKANELELR	Nfu_p_1_047749_K208_M1	Nfu_p_1_047749	Nfu_g_1_020005	pleca	Nfu_p_1_047749	Nfu_t_1_047749	Nfu_c_1_047749	ENSLOCG00000008626	ENSG00000178209	PLEC	_																				FALSE
_	Nfu_p_1_031428_K367_M1	-2.15574	9.59967	-2.45559	0.0339106	0.22897	-3.99512	0.275571	0.925263	Old / Young	TRUE	_TTPIFK[GlyGly (K)]SSPLQGYQSNGGGPVSEVSDPEK_.3	TKTTPIFKSSPLQGY	Nfu_p_1_031428_K367_M1	Nfu_p_1_031428	Nfu_g_1_013013	KCNJ10 (1 of 2)	Nfu_p_1_031428	Nfu_t_1_031428	Nfu_c_1_031428	ENSLOCG00000018193	ENSG00000157551	KCNJ15	_																				FALSE
_	Nfu_p_1_043187_K17_M1;Nfu_p_1_043188_K17_M1;Nfu_p_1_043189_K17_M1;Nfu_p_1_043190_K17_M1	1.40079	10.67	2.64771	0.0243907	0.213106	-3.67982	0.0167725	0.429719	Old / Young	TRUE	_VATTQDK[GlyGly (K)]DVNESPK_.3;_VATTQDK[GlyGly (K)]DVNESPK_.2	RVATTQDKDVNESPK	Nfu_p_1_043187_K17_M1;Nfu_p_1_043188_K17_M1;Nfu_p_1_043189_K17_M1;Nfu_p_1_043190_K17_M1	Nfu_p_1_043187;Nfu_p_1_043188;Nfu_p_1_043189;Nfu_p_1_043190	Nfu_g_1_018050	atp1a3a	Nfu_p_1_043187;Nfu_p_1_043189;Nfu_p_1_043188;Nfu_p_1_043190	Nfu_t_1_043187;Nfu_t_1_043189;Nfu_t_1_043188;Nfu_t_1_043190	Nfu_c_1_043187;Nfu_c_1_043189;Nfu_c_1_043188;Nfu_c_1_043190	ENSLOCG00000011221	ENSG00000163399	ATP1A1	_																				FALSE
_	Nfu_p_1_025062_K1992_M1;Nfu_p_1_025063_K1992_M1;Nfu_p_1_025064_K2019_M1;Nfu_p_1_025065_K2019_M1;Nfu_p_1_025066_K1804_M1	1.24658	9.18005	1.99345	0.074166	0.300258	-4.72648	0.051744	0.699216	Old / Young	TRUE	_IDAK[GlyGly (K)]LEDLSVQQR_.3	SIPKIDAKLEDLSVQ	Nfu_p_1_025062_K1992_M1;Nfu_p_1_025063_K1992_M1;Nfu_p_1_025064_K2019_M1;Nfu_p_1_025065_K2019_M1;Nfu_p_1_025066_K1804_M1	Nfu_p_1_025062;Nfu_p_1_025063;Nfu_p_1_025064;Nfu_p_1_025065;Nfu_p_1_025066	Nfu_g_1_010339	BSN (2 of 2)	Nfu_p_1_025066;Nfu_p_1_025062;Nfu_p_1_025063;Nfu_p_1_025064;Nfu_p_1_025065	Nfu_t_1_025066;Nfu_t_1_025062;Nfu_t_1_025063;Nfu_t_1_025064;Nfu_t_1_025065	Nfu_c_1_025066;Nfu_c_1_025062;Nfu_c_1_025063;Nfu_c_1_025064;Nfu_c_1_025065	ENSLOCG00000014216	ENSG00000164061	BSN	_																				FALSE
_	Nfu_p_1_027002_K210_M1	-2.01682	8.23752	-1.80122	0.101821	0.33119	-5.01294	0.519674	0.958927	Old / Young	TRUE	_GGSMLELK[GlyGly (K)]EAVEEPEEEGK_.3	GGSMLELKEAVEEPE	Nfu_p_1_027002_K210_M1	Nfu_p_1_027002	Nfu_g_1_011200	ptrfb	Nfu_p_1_027002	Nfu_t_1_027002	Nfu_c_1_027002	ENSLOCG00000012506	ENSG00000177469	PTRF	_																				FALSE
_	Nfu_p_1_055361_K68_M1	-1.57755	10.8924	-3.323	0.00769853	0.13342	-2.55572	0.092538	0.806102	Old / Young	TRUE	_QK[GlyGly (K)]LGQLIFADEEK_.3	NGEIDRQKLGQLIFA	Nfu_p_1_055361_K68_M1	Nfu_p_1_055361	Nfu_g_1_023064	dcakd	Nfu_p_1_055361	Nfu_t_1_055361	Nfu_c_1_055361	ENSLOCG00000011948	ENSG00000172992	DCAKD	_																				FALSE
_	Nfu_p_1_025230_K9_M1;Nfu_p_1_025233_K9_M1	-0.178962	10.3257	-0.3055	0.766244	0.867339	-6.47064	0.70641	0.969453	Old / Young	TRUE	_[Acetyl (Protein N-term)]TDSAVDSK[GlyGly (K)]AEVK_.2	TDSAVDSKAEVKQAT	Nfu_p_1_025230_K9_M1;Nfu_p_1_025233_K9_M1	Nfu_p_1_025230;Nfu_p_1_025233	Nfu_g_1_010409	ahcyl1	Nfu_p_1_025230;Nfu_p_1_025233	Nfu_t_1_025230;Nfu_t_1_025233	Nfu_c_1_025230;Nfu_c_1_025233	ENSLOCG00000012275	ENSG00000168710	AHCYL1	A6NE01_K459																				FALSE
_	Nfu_p_1_031945_K123_M1	0.219454	13.2382	0.515631	0.617308	0.772067	-6.37944	0.348789	0.940011	Old / Young	TRUE	_EPEAK[GlyGly (K)]TAAAAPAAESK_.3;_EPEAK[GlyGly (K)]TAAAAPAAESK_.2	PAKEPEAKTAAAAPA	Nfu_p_1_031945_K123_M1	Nfu_p_1_031945	Nfu_g_1_013257	basp1	Nfu_p_1_031945	Nfu_t_1_031945	Nfu_c_1_031945	ENSLOCG00000018160	NA	NA	_																				FALSE
_	Nfu_p_1_043466_K349_M1	-1.21894	9.2232	-1.42136	0.185612	0.427276	-5.53217	0.700485	0.969202	Old / Young	TRUE	_DVPVSVAASAPADK[GlyGly (K)]THPVVPVQVC[Carbamidomethyl (C)]PGR_.4	AASAPADKTHPVVPV	Nfu_p_1_043466_K349_M1	Nfu_p_1_043466	Nfu_g_1_018164	AHSG	Nfu_p_1_043466	Nfu_t_1_043466	Nfu_c_1_043466	ENSLOCG00000001600	ENSG00000145192	AHSG	_																				FALSE
_	Nfu_p_1_056024_K117_M1	-0.728581	10.5882	-0.79292	0.446212	0.656883	-6.19264	0.964812	0.97745	Old / Young	TRUE	_NELLGDDAISTESQLIK[GlyGly (K)]LR_.3	STESQLIKLREERAH	Nfu_p_1_056024_K117_M1	Nfu_p_1_056024	Nfu_g_1_023336	vti1a	Nfu_p_1_056024	Nfu_t_1_056024	Nfu_c_1_056024	ENSLOCG00000012227	ENSG00000151532	VTI1A	_																				FALSE
_	Nfu_p_1_031945_K86_M1	0.68325	13.2278	1.14037	0.280682	0.5185	-5.86342	0.172818	0.885897	Old / Young	TRUE	_TESEK[GlyGly (K)]PAANAEAPK_.3	PAKTESEKPAANAEA	Nfu_p_1_031945_K86_M1	Nfu_p_1_031945	Nfu_g_1_013257	basp1	Nfu_p_1_031945	Nfu_t_1_031945	Nfu_c_1_031945	ENSLOCG00000018160	NA	NA	Q8IUG5_K414																				FALSE
_	Nfu_p_1_032286_K124_M1	-2.56986	11.0312	-4.31939	0.00151124	0.0622432	-0.94245	0.0181768	0.449524	Old / Young	TRUE	_VPGK[GlyGly (K)]LEQDVTK_.3	ANQKVPGKLEQDVTK	Nfu_p_1_032286_K124_M1	Nfu_p_1_032286	Nfu_g_1_013415	zgc:101569	Nfu_p_1_032286	Nfu_t_1_032286	Nfu_c_1_032286	ENSLOCG00000013243	NA	NA	Q6NVY1_K112																				FALSE
_	Nfu_p_1_032306_K1197_M1	-0.303021	10.1167	-0.373125	0.716836	0.837377	-6.44623	0.740991	0.970837	Old / Young	TRUE	_YQESFNADTVK[GlyGly (K)]R_.3	SFNADTVKRLPKDFC	Nfu_p_1_032306_K1197_M1	Nfu_p_1_032306	Nfu_g_1_013423	lppr4b	Nfu_p_1_032306	Nfu_t_1_032306	Nfu_c_1_032306	ENSLOCG00000008301	ENSG00000117600	PLPPR4	_																				FALSE
_	Nfu_p_1_032306_K1391_M1	-1.00834	10.327	-1.30887	0.219829	0.45987	-5.67095	0.758143	0.971478	Old / Young	TRUE	_NEFTSK[GlyGly (K)]DNITGR_.3	PRNEFTSKDNITGRS	Nfu_p_1_032306_K1391_M1	Nfu_p_1_032306	Nfu_g_1_013423	lppr4b	Nfu_p_1_032306	Nfu_t_1_032306	Nfu_c_1_032306	ENSLOCG00000008301	ENSG00000117600	PLPPR4	_																				FALSE
_	Nfu_p_1_032306_K1430_M1	-1.04646	9.45918	-1.65469	0.128959	0.365153	-5.2215	0.586529	0.963437	Old / Young	TRUE	_SASEFSLNK[GlyGly (K)]AC[Carbamidomethyl (C)]EQPQEK_.3	ASEFSLNKACEQPQE	Nfu_p_1_032306_K1430_M1	Nfu_p_1_032306	Nfu_g_1_013423	lppr4b	Nfu_p_1_032306	Nfu_t_1_032306	Nfu_c_1_032306	ENSLOCG00000008301	ENSG00000117600	PLPPR4	_																				FALSE
_	Nfu_p_1_032306_K1447_M1	-0.854787	8.43198	-0.971815	0.354041	0.584893	-6.03534	0.937872	0.976817	Old / Young	TRUE	_IFLNNPFFK[GlyGly (K)]LR_.3	FLNNPFFKLRSRSSI	Nfu_p_1_032306_K1447_M1	Nfu_p_1_032306	Nfu_g_1_013423	lppr4b	Nfu_p_1_032306	Nfu_t_1_032306	Nfu_c_1_032306	ENSLOCG00000008301	ENSG00000117600	PLPPR4	_																				FALSE
_	Nfu_p_1_043811_K629_M1;Nfu_p_1_043812_K630_M1	0.488522	11.2981	0.992895	0.344156	0.577836	-6.01505	0.206741	0.9028	Old / Young	TRUE	_K[GlyGly (K)]ADQQEQEAVPTAPSAPPC[Carbamidomethyl (C)]PSR_.3	QPAAGVRKADQQEQE;RQPAGVRKADQQEQE	Nfu_p_1_043811_K629_M1;Nfu_p_1_043812_K630_M1	Nfu_p_1_043811;Nfu_p_1_043812	Nfu_g_1_018336	lrsam1	Nfu_p_1_043811;Nfu_p_1_043812	Nfu_t_1_043811;Nfu_t_1_043812	Nfu_c_1_043811;Nfu_c_1_043812	ENSLOCG00000002536	ENSG00000148356	LRSAM1	_																				FALSE
_	Nfu_p_1_057900_K15_M1;Nfu_p_1_057901_K15_M1;Nfu_p_1_057902_K15_M1	-1.13581	9.68291	-1.71974	0.116191	0.345705	-5.13007	0.55636	0.961531	Old / Young	TRUE	_TAIAILQK[GlyGly (K)]TFDK_.3	TAIAILQKTFDKYAG	Nfu_p_1_057900_K15_M1;Nfu_p_1_057901_K15_M1;Nfu_p_1_057902_K15_M1	Nfu_p_1_057900;Nfu_p_1_057901;Nfu_p_1_057902	Nfu_g_1_024908	NA	Nfu_p_1_057900;Nfu_p_1_057902;Nfu_p_1_057901	Nfu_t_1_057900;Nfu_t_1_057902;Nfu_t_1_057901	Nfu_c_1_057900;Nfu_c_1_057902;Nfu_c_1_057901	ENSLOCG00000010147	ENSG00000163993	S100P	P31949_K23																				FALSE
_	Nfu_p_1_034126_K78_M1	0.358942	8.07397	0.537295	0.602803	0.762991	-6.3675	0.341238	0.938765	Old / Young	TRUE	_EDAISEYIK[GlyGly (K)]LVEELK_.3	DAISEYIKLVEELKQ	Nfu_p_1_034126_K78_M1	Nfu_p_1_034126	Nfu_g_1_014190	ITGB2	Nfu_p_1_034126	Nfu_t_1_034126	Nfu_c_1_034126	ENSLOCG00000009021	ENSG00000160255	ITGB2	_																				FALSE
_	Nfu_p_1_044077_K108_M1	-0.236319	8.49228	-0.310129	0.762824	0.865029	-6.46912	0.708759	0.969551	Old / Young	TRUE	_GSGADTDDTPAVLAVK[GlyGly (K)]K_.3	TPAVLAVKKIRSLFP	Nfu_p_1_044077_K108_M1	Nfu_p_1_044077	Nfu_g_1_018449	alad	Nfu_p_1_044077	Nfu_t_1_044077	Nfu_c_1_044077	ENSLOCG00000000657	ENSG00000148218	ALAD	Q9UPN3_K6422																				FALSE
_	Nfu_p_1_044125_K85_M1	-0.0705406	9.8069	-0.0790987	0.938513	0.968061	-6.51727	0.595311	0.963957	Old / Young	TRUE	_PK[GlyGly (K)]TFM[Oxidation (M)]SM[Oxidation (M)]VSNLLYER_.3;_PK[GlyGly (K)]TFM[Oxidation (M)]SMVSNLLYER_.3	EGRQIKPKTFMSMVS	Nfu_p_1_044125_K85_M1	Nfu_p_1_044125	Nfu_g_1_018475	psmb3	Nfu_p_1_044125	Nfu_t_1_044125	Nfu_c_1_044125	ENSLOCG00000013692	ENSG00000277791	PSMB3	_																				FALSE
_	Nfu_p_1_051173_K457_M1;Nfu_p_1_051174_K457_M1	-0.366412	9.51235	-0.839141	0.420979	0.635322	-6.15463	0.989964	0.97801	Old / Young	TRUE	_SPQGQK[GlyGly (K)]PTTVQPQQSGSIK_.3	ARSPQGQKPTTVQPQ	Nfu_p_1_051173_K457_M1;Nfu_p_1_051174_K457_M1	Nfu_p_1_051173;Nfu_p_1_051174	Nfu_g_1_021376	CABZ01061873.1	Nfu_p_1_051174;Nfu_p_1_051173	Nfu_t_1_051174;Nfu_t_1_051173	Nfu_c_1_051174;Nfu_c_1_051173	ENSLOCG00000013941	ENSG00000157152	SYN2	_																				FALSE
_	Nfu_p_1_032817_K1563_M1;Nfu_p_1_032818_K1511_M1;Nfu_p_1_032819_K1567_M1;Nfu_p_1_032820_K1523_M1;Nfu_p_1_032821_K1566_M1;Nfu_p_1_032822_K1555_M1	4.7587	11.7832	2.62709	0.0252696	0.213106	-3.71385	0.0174262	0.439113	Old / Young	TRUE	_HATEDC[Carbamidomethyl (C)]LIK[GlyGly (K)]R_.3	ATEDCLIKRLTKINR	Nfu_p_1_032817_K1563_M1;Nfu_p_1_032818_K1511_M1;Nfu_p_1_032819_K1567_M1;Nfu_p_1_032820_K1523_M1;Nfu_p_1_032821_K1566_M1;Nfu_p_1_032822_K1555_M1	Nfu_p_1_032817;Nfu_p_1_032818;Nfu_p_1_032819;Nfu_p_1_032820;Nfu_p_1_032821;Nfu_p_1_032822	Nfu_g_1_013631	ANK2	Nfu_p_1_032817;Nfu_p_1_032818;Nfu_p_1_032820;Nfu_p_1_032821;Nfu_p_1_032819;Nfu_p_1_032822	Nfu_t_1_032817;Nfu_t_1_032818;Nfu_t_1_032820;Nfu_t_1_032821;Nfu_t_1_032819;Nfu_t_1_032822	Nfu_c_1_032817;Nfu_c_1_032818;Nfu_c_1_032820;Nfu_c_1_032821;Nfu_c_1_032819;Nfu_c_1_032822	ENSLOCG00000013099	ENSG00000145362	ANK2	_																				FALSE
_	Nfu_p_1_047269_K7_M1	5.17702	10.206	11.599	3.98415e-07	0.000312058	6.79397	2.22045e-16	1.7013e-13	Old / Young	FALSE	_[Acetyl (Protein N-term)]TSELEK[GlyGly (K)]NR_.2	_MTSELEKNRQRLKE	Nfu_p_1_047269_K7_M1	Nfu_p_1_047269	Nfu_g_1_019795	zgc:92360	Nfu_p_1_047269	Nfu_t_1_047269	Nfu_c_1_047269	ENSLOCG00000001722	ENSG00000105963	ADAP1	O75689_K3																				FALSE
_	Nfu_p_1_047272_K18_M1	-0.417094	10.774	-0.827583	0.427197	0.640901	-6.16431	0.983673	0.977872	Old / Young	TRUE	_NFTAK[GlyGly (K)]IK_.2	PAKNFTAKIKESNKR	Nfu_p_1_047272_K18_M1	Nfu_p_1_047272	Nfu_g_1_019798	CR352258.2	Nfu_p_1_047272	Nfu_t_1_047272	Nfu_c_1_047272	ENSLOCG00000011553	NA	NA	_																				FALSE
_	Nfu_p_1_047272_K295_M1	-0.909033	8.12275	-1.76968	0.10718	0.337483	-5.05861	0.533726	0.959965	Old / Young	TRUE	_GFK[GlyGly (K)]SLNTDTGYLTLR_.3	SALRKGFKSLNTDTG	Nfu_p_1_047272_K295_M1	Nfu_p_1_047272	Nfu_g_1_019798	CR352258.2	Nfu_p_1_047272	Nfu_t_1_047272	Nfu_c_1_047272	ENSLOCG00000011553	NA	NA	_																				FALSE
_	Nfu_p_1_051485_K113_M1	1.09582	12.2258	2.13762	0.0582428	0.277317	-4.50378	0.0409907	0.648079	Old / Young	TRUE	_IGK[GlyGly (K)]PDYTPTQQDVLR_.3	NDLERIGKPDYTPTQ	Nfu_p_1_051485_K113_M1	Nfu_p_1_051485	Nfu_g_1_021519	gnai2	Nfu_p_1_051485	Nfu_t_1_051485	Nfu_c_1_051485	ENSLOCG00000010798	ENSG00000114353	GNAI2	_																				FALSE
_	Nfu_p_1_026493_K299_M1;Nfu_p_1_026494_K299_M1	-1.22781	10.899	-1.50458	0.163315	0.402253	-5.42469	0.658887	0.967321	Old / Young	TRUE	_GQPDSVQEALK[GlyGly (K)]FTM[Oxidation (M)]DVVGGK_.3;_GQPDSVQEALK[GlyGly (K)]FTMDVVGGK_.3	DSVQEALKFTMDVVG	Nfu_p_1_026493_K299_M1;Nfu_p_1_026494_K299_M1	Nfu_p_1_026493;Nfu_p_1_026494	Nfu_g_1_010945	ptpn23a	Nfu_p_1_026493;Nfu_p_1_026494	Nfu_t_1_026493;Nfu_t_1_026494	Nfu_c_1_026493;Nfu_c_1_026494	ENSLOCG00000004316	ENSG00000076201	PTPN23	_																				FALSE
_	Nfu_p_1_028449_K199_M1	-1.6712	13.6303	-1.89829	0.0868393	0.317201	-4.86995	0.477655	0.955475	Old / Young	FALSE	_DETLDK[GlyGly (K)]NQLELLYQNEQNDNTK_.3	SKDETLDKNQLELLY	Nfu_p_1_028449_K199_M1	Nfu_p_1_028449	Nfu_g_1_011766	SLC13A4	Nfu_p_1_028449	Nfu_t_1_028449	Nfu_c_1_028449	ENSLOCG00000015873	ENSG00000081800	SLC13A1	Q86YT5_K175																				FALSE
_	Nfu_p_1_044649_K162_M1	-1.15016	10.8436	-3.04846	0.012271	0.155209	-3.01322	0.134955	0.858417	Old / Young	TRUE	_DK[GlyGly (K)]EGEEVGETEEPAK_.3	KLLTVKDKEGEEVGE	Nfu_p_1_044649_K162_M1	Nfu_p_1_044649	Nfu_g_1_018705	akap12b	Nfu_p_1_044649	Nfu_t_1_044649	Nfu_c_1_044649	ENSLOCG00000016296	ENSG00000131016	AKAP12	_																				FALSE
_	Nfu_p_1_044649_K228_M1	-0.525228	6.90425	-1.20128	0.257295	0.499164	-5.7961	0.814589	0.973402	Old / Young	TRUE	_EEGEEK[GlyGly (K)]EAEATSSPR_.3	VKEEGEEKEAEATSS	Nfu_p_1_044649_K228_M1	Nfu_p_1_044649	Nfu_g_1_018705	akap12b	Nfu_p_1_044649	Nfu_t_1_044649	Nfu_c_1_044649	ENSLOCG00000016296	ENSG00000131016	AKAP12	Q02952_K279																				FALSE
_	Nfu_p_1_039321_K300_M1	-1.60328	9.01196	-2.35483	0.0402843	0.243083	-4.15842	0.30698	0.932393	Old / Young	TRUE	_LLLTK[GlyGly (K)]EDLDVEQTVEC[Carbamidomethyl (C)]K_.3	AVKLLLTKEDLDVEQ	Nfu_p_1_039321_K300_M1	Nfu_p_1_039321	Nfu_g_1_016418	atp1b3a	Nfu_p_1_039321	Nfu_t_1_039321	Nfu_c_1_039321	ENSLOCG00000008025	ENSG00000069849	ATP1B3	Q9NZJ4_K2155																				FALSE
_	Nfu_p_1_044649_K40_M1	-0.681967	11.0612	-1.46656	0.173195	0.412883	-5.47427	0.677767	0.968203	Old / Young	TRUE	_VLQDSSK[GlyGly (K)]PLEK_.3	KVLQDSSKPLEKNGQ	Nfu_p_1_044649_K40_M1	Nfu_p_1_044649	Nfu_g_1_018705	akap12b	Nfu_p_1_044649	Nfu_t_1_044649	Nfu_c_1_044649	ENSLOCG00000016296	ENSG00000131016	AKAP12	Q02952_K54																				FALSE
_	Nfu_p_1_044826_K1787_M1	-0.565659	9.4966	-0.541156	0.600236	0.762517	-6.36532	0.82907	0.973854	Old / Young	TRUE	_VTK[GlyGly (K)]LEAVVK_.3	GLERKVTKLEAVVKM	Nfu_p_1_044826_K1787_M1	Nfu_p_1_044826	Nfu_g_1_018782	sipa1l1	Nfu_p_1_044826	Nfu_t_1_044826	Nfu_c_1_044826	ENSLOCG00000012388	ENSG00000197555	SIPA1L1	_																				FALSE
_	Nfu_p_1_051938_K130_M1;Nfu_p_1_051939_K110_M1;Nfu_p_1_051940_K131_M1;Nfu_p_1_051941_K130_M1;Nfu_p_1_051942_K130_M1;Nfu_p_1_051943_K131_M1;Nfu_p_1_051944_K108_M1;Nfu_p_1_051945_K108_M1;Nfu_p_1_051946_K109_M1;Nfu_p_1_051947_K110_M1;Nfu_p_1_051948_K109_M1;Nfu_p_1_051949_K109_M1;Nfu_p_1_051950_K110_M1	-1.37016	8.64292	-2.54455	0.0291154	0.221404	-3.84967	0.249724	0.918161	Old / Young	TRUE	_K[GlyGly (K)]IPVTNYAGTQNK_.3	ASITASKKIPVTNYA	Nfu_p_1_051938_K130_M1;Nfu_p_1_051939_K110_M1;Nfu_p_1_051940_K131_M1;Nfu_p_1_051941_K130_M1;Nfu_p_1_051942_K130_M1;Nfu_p_1_051943_K131_M1;Nfu_p_1_051944_K108_M1;Nfu_p_1_051945_K108_M1;Nfu_p_1_051946_K109_M1;Nfu_p_1_051947_K110_M1;Nfu_p_1_051948_K109_M1;Nfu_p_1_051949_K109_M1;Nfu_p_1_051950_K110_M1	Nfu_p_1_051938;Nfu_p_1_051939;Nfu_p_1_051940;Nfu_p_1_051941;Nfu_p_1_051942;Nfu_p_1_051943;Nfu_p_1_051944;Nfu_p_1_051945;Nfu_p_1_051946;Nfu_p_1_051947;Nfu_p_1_051948;Nfu_p_1_051949;Nfu_p_1_051950	Nfu_g_1_021710	hp1bp3	Nfu_p_1_051946;Nfu_p_1_051945;Nfu_p_1_051938;Nfu_p_1_051944;Nfu_p_1_051940;Nfu_p_1_051939;Nfu_p_1_051950;Nfu_p_1_051943;Nfu_p_1_051948;Nfu_p_1_051949;Nfu_p_1_051942;Nfu_p_1_051947;Nfu_p_1_051941	Nfu_t_1_051946;Nfu_t_1_051945;Nfu_t_1_051938;Nfu_t_1_051944;Nfu_t_1_051940;Nfu_t_1_051939;Nfu_t_1_051950;Nfu_t_1_051943;Nfu_t_1_051948;Nfu_t_1_051949;Nfu_t_1_051942;Nfu_t_1_051947;Nfu_t_1_051941	Nfu_c_1_051946;Nfu_c_1_051945;Nfu_c_1_051938;Nfu_c_1_051944;Nfu_c_1_051940;Nfu_c_1_051939;Nfu_c_1_051950;Nfu_c_1_051943;Nfu_c_1_051948;Nfu_c_1_051949;Nfu_c_1_051942;Nfu_c_1_051947;Nfu_c_1_051941	ENSLOCG00000003600	ENSG00000127483	HP1BP3	P22492_K38																				FALSE
_	Nfu_p_1_039466_K149_M1	-1.22698	13.3181	-3.03517	0.0125528	0.156584	-3.03541	0.13734	0.860532	Old / Young	TRUE	_PAENGAAAPAEEK[GlyGly (K)]EEVK_.3	AAAPAEEKEEVKEEA	Nfu_p_1_039466_K149_M1	Nfu_p_1_039466	Nfu_g_1_016469	marcksl1b	Nfu_p_1_039466	Nfu_t_1_039466	Nfu_c_1_039466	ENSLOCG00000002564	ENSG00000175130	MARCKSL1	_																				FALSE
_	Nfu_p_1_026691_K337_M1	-1.40712	12.8079	-3.63914	0.00453622	0.105704	-2.03342	0.0577146	0.721672	Old / Young	TRUE	_IQELVEQQK[GlyGly (K)]LK_.3;_IQELVEQQK[GlyGly (K)]LK_.2	QELVEQQKLKGNMMA	Nfu_p_1_026691_K337_M1	Nfu_p_1_026691	Nfu_g_1_011031	rpz5	Nfu_p_1_026691	Nfu_t_1_026691	Nfu_c_1_026691	ENSLOCG00000017685	NA	NA	_																				FALSE
_	Nfu_p_1_026691_K68_M1	-1.55875	8.51766	-3.2313	0.00899034	0.141232	-2.7083	0.10532	0.825529	Old / Young	TRUE	_YLTQQFEK[GlyGly (K)]VNEK_.3	YLTQQFEKVNEKLVG	Nfu_p_1_026691_K68_M1	Nfu_p_1_026691	Nfu_g_1_011031	rpz5	Nfu_p_1_026691	Nfu_t_1_026691	Nfu_c_1_026691	ENSLOCG00000017685	NA	NA	_																				FALSE
_	Nfu_p_1_045159_K195_M1;Nfu_p_1_045160_K195_M1;Nfu_p_1_045161_K195_M1	-0.619533	7.96171	-0.801777	0.441301	0.651653	-6.1855	0.96963	0.977559	Old / Young	TRUE	_EDQTEYVEDK[GlyGly (K)]R_.3	QTEYVEDKRVKEIVK	Nfu_p_1_045159_K195_M1;Nfu_p_1_045160_K195_M1;Nfu_p_1_045161_K195_M1	Nfu_p_1_045159;Nfu_p_1_045160;Nfu_p_1_045161	Nfu_g_1_018902	hsp90ab1	Nfu_p_1_045161;Nfu_p_1_045159;Nfu_p_1_045160	Nfu_t_1_045161;Nfu_t_1_045159;Nfu_t_1_045160	Nfu_c_1_045161;Nfu_c_1_045159;Nfu_c_1_045160	ENSLOCG00000016396	ENSG00000096384	HSP90AB1	_																				FALSE
_	Nfu_p_1_033613_K485_M1;Nfu_p_1_033616_K485_M1	-2.35087	9.31491	-4.519	0.0011074	0.0500719	-0.633491	0.0124829	0.359306	Old / Young	FALSE	_TSTEEDSSYSPVSQK[GlyGly (K)]DK_.3	SYSPVSQKDKDDPQN	Nfu_p_1_033613_K485_M1;Nfu_p_1_033616_K485_M1	Nfu_p_1_033613;Nfu_p_1_033616	Nfu_g_1_013967	CABZ01076275.1	Nfu_p_1_033613;Nfu_p_1_033616	Nfu_t_1_033613;Nfu_t_1_033616	Nfu_c_1_033613;Nfu_c_1_033616	ENSLOCG00000003929	NA	NA	_																				FALSE
_	Nfu_p_1_033772_K424_M1	-1.0766	14.14	-2.52096	0.0303173	0.221595	-3.88834	0.256406	0.920123	Old / Young	TRUE	_FK[GlyGly (K)]VSPDVAR_.3;_FK[GlyGly (K)]VSPDVAR_.2	RFLESRFKVSPDVAR	Nfu_p_1_033772_K424_M1	Nfu_p_1_033772	Nfu_g_1_014039	cat	Nfu_p_1_033772	Nfu_t_1_033772	Nfu_c_1_033772	ENSLOCG00000001015	ENSG00000121691	CAT	_																				FALSE
_	Nfu_p_1_033794_K710_M1;Nfu_p_1_033795_K711_M1	-0.754079	12.2946	-1.65495	0.128907	0.365153	-5.22114	0.586409	0.96343	Old / Young	TRUE	_ESLK[GlyGly (K)]PDTIEIK_.3	ENGKESLKPDTIEIK	Nfu_p_1_033794_K710_M1;Nfu_p_1_033795_K711_M1	Nfu_p_1_033794;Nfu_p_1_033795	Nfu_g_1_014048	ncam2	Nfu_p_1_033794;Nfu_p_1_033795	Nfu_t_1_033794;Nfu_t_1_033795	Nfu_c_1_033794;Nfu_c_1_033795	ENSLOCG00000011130	ENSG00000154654	NCAM2	_																				FALSE
_	Nfu_p_1_047928_K623_M1	-0.783449	14.4725	-1.45298	0.176849	0.416592	-5.49179	0.684563	0.968509	Old / Young	TRUE	_ETNTDVNK[GlyGly (K)]TPENILK_.3;_ETNTDVNK[GlyGly (K)]TPENILK_.2;_KETNTDVNK[GlyGly (K)]TPENILK_.3	ETNTDVNKTPENILK	Nfu_p_1_047928_K623_M1	Nfu_p_1_047928	Nfu_g_1_020073	MAP4 (2 of 3)	Nfu_p_1_047928	Nfu_t_1_047928	Nfu_c_1_047928	ENSLOCG00000008656	ENSG00000047849	MAP4	Q63HN8_K316																				FALSE
_	Nfu_p_1_031945_K111_M1	0.893731	11.5097	1.36405	0.202436	0.446328	-5.60384	0.129566	0.853391	Old / Young	TRUE	_PAAPAK[GlyGly (K)]DSAPPAK_.3	EKPAAPAKDSAPPAK	Nfu_p_1_031945_K111_M1	Nfu_p_1_031945	Nfu_g_1_013257	basp1	Nfu_p_1_031945	Nfu_t_1_031945	Nfu_c_1_031945	ENSLOCG00000018160	NA	NA	Q8IUG5_K434																				FALSE
_	Nfu_p_1_043221_K352_M1;Nfu_p_1_043222_K352_M1;Nfu_p_1_043223_K352_M1;Nfu_p_1_043224_K352_M1	-0.724543	12.1685	-1.73642	0.113108	0.343711	-5.10632	0.548748	0.961018	Old / Young	TRUE	_K[GlyGly (K)]LM[Oxidation (M)]LIAQQAGK_.3;_K[GlyGly (K)]LMLIAQQAGK_.3	KRNKKSKKLMLIAQQ	Nfu_p_1_043221_K352_M1;Nfu_p_1_043222_K352_M1;Nfu_p_1_043223_K352_M1;Nfu_p_1_043224_K352_M1	Nfu_p_1_043221;Nfu_p_1_043222;Nfu_p_1_043223;Nfu_p_1_043224	Nfu_g_1_018062	CABZ01029822.1	Nfu_p_1_043224;Nfu_p_1_043221;Nfu_p_1_043223;Nfu_p_1_043222	Nfu_t_1_043224;Nfu_t_1_043221;Nfu_t_1_043223;Nfu_t_1_043222	Nfu_c_1_043224;Nfu_c_1_043221;Nfu_c_1_043223;Nfu_c_1_043222	NA	NA	NA	Q96PL5_K185																				FALSE
_	Nfu_p_1_031945_K134_M1	0.212882	11.4131	0.420938	0.682696	0.815592	-6.42612	0.383028	0.945079	Old / Young	TRUE	_TAAAAPAAESK[GlyGly (K)]GEADAK_.3;_TAAAAPAAESK[GlyGly (K)]GEADAK_.2	AAPAAESKGEADAKK	Nfu_p_1_031945_K134_M1	Nfu_p_1_031945	Nfu_g_1_013257	basp1	Nfu_p_1_031945	Nfu_t_1_031945	Nfu_c_1_031945	ENSLOCG00000018160	NA	NA	_																				FALSE
_	Nfu_p_1_048074_K236_M1;Nfu_p_1_048075_K236_M1	0.0833568	7.96894	0.135211	0.895126	0.947122	-6.51081	0.498165	0.957229	Old / Young	TRUE	_EIETLVAEIEK[GlyGly (K)]EK_.3	TLVAEIEKEKEEEAE	Nfu_p_1_048074_K236_M1;Nfu_p_1_048075_K236_M1	Nfu_p_1_048074;Nfu_p_1_048075	Nfu_g_1_020130	psma8	Nfu_p_1_048074;Nfu_p_1_048075	Nfu_t_1_048074;Nfu_t_1_048075	Nfu_c_1_048074;Nfu_c_1_048075	ENSLOCG00000006356	ENSG00000154611	PSMA8	_																				FALSE
_	Nfu_p_1_036226_K7_M1	-0.285723	11.9544	-0.635762	0.539195	0.724257	-6.30745	0.879704	0.975322	Old / Young	TRUE	_[Acetyl (Protein N-term)]SNLLGK[GlyGly (K)]M[Oxidation (M)]DPR_.2	_MSNLLGKMDPRRIQ	Nfu_p_1_036226_K7_M1	Nfu_p_1_036226	Nfu_g_1_015048	slc7a14a	Nfu_p_1_036226	Nfu_t_1_036226	Nfu_c_1_036226	ENSLOCG00000007288	ENSG00000013293	SLC7A14	_																				FALSE
_	Nfu_p_1_033849_K1843_M1	-0.586302	9.07172	-1.14402	0.279236	0.517967	-5.85947	0.845048	0.974336	Old / Young	TRUE	_DIK[GlyGly (K)]QPAQAGLEPK_.3	KDLGKDIKQPAQAGL	Nfu_p_1_033849_K1843_M1	Nfu_p_1_033849	Nfu_g_1_014070	MAP1A (2 of 2)	Nfu_p_1_033849	Nfu_t_1_033849	Nfu_c_1_033849	ENSLOCG00000014199	ENSG00000166963	MAP1A	_																				FALSE
_	Nfu_p_1_029745_K17_M1	0.569581	9.49368	1.13645	0.282246	0.519551	-5.86768	0.173665	0.88639	Old / Young	TRUE	_K[GlyGly (K)]NPGLM[Oxidation (M)]DQISK_.3;_K[GlyGly (K)]NPGLMDQISK_.3	SGFGRKKKNPGLMDQ	Nfu_p_1_029745_K17_M1	Nfu_p_1_029745	Nfu_g_1_012286	mbpa	Nfu_p_1_029745	Nfu_t_1_029745	Nfu_c_1_029745	ENSLOCG00000003900	ENSG00000197971	MBP	_																				FALSE
_	Nfu_p_1_033849_K607_M1	0.620057	9.72713	0.588973	0.568932	0.743313	-6.33715	0.323651	0.935651	Old / Young	TRUE	_VLVK[GlyGly (K)]EEEEEEDM[Oxidation (M)]GIGADEDESK_.3	AERKVLVKEEEEEED	Nfu_p_1_033849_K607_M1	Nfu_p_1_033849	Nfu_g_1_014070	MAP1A (2 of 2)	Nfu_p_1_033849	Nfu_t_1_033849	Nfu_c_1_033849	ENSLOCG00000014199	ENSG00000166963	MAP1A	_																				FALSE
_	Nfu_p_1_038201_K113_M1	0.700159	9.23672	0.933609	0.372479	0.598757	-6.0712	0.22166	0.908745	Old / Young	TRUE	_EYYEQK[GlyGly (K)]GPAAER_.3	IREYYEQKGPAAERD	Nfu_p_1_038201_K113_M1	Nfu_p_1_038201	Nfu_g_1_015914	KRT23 (6 of 15)	Nfu_p_1_038201	Nfu_t_1_038201	Nfu_c_1_038201	ENSLOCG00000013607	ENSG00000108759	KRT32	_																				FALSE
_	Nfu_p_1_027807_K174_M1	-2.10002	9.54357	-2.82666	0.0179387	0.192491	-3.38302	0.179108	0.889461	Old / Young	TRUE	_IALTDNALVEK[GlyGly (K)]ALGK_.3	TDNALVEKALGKYGI	Nfu_p_1_027807_K174_M1	Nfu_p_1_027807	Nfu_g_1_011513	rpl7	Nfu_p_1_027807	Nfu_t_1_027807	Nfu_c_1_027807	ENSLOCG00000003754	ENSG00000147604	RPL7	_																				FALSE
_	Nfu_p_1_052776_K1641_M1;Nfu_p_1_052777_K1716_M1;Nfu_p_1_052778_K1479_M1	-0.591805	8.76997	-1.0165	0.333332	0.566033	-5.99191	0.913653	0.976217	Old / Young	TRUE	_VNESGSSSFLK[GlyGly (K)]AEDEAK_.3	SGSSSFLKAEDEAKT	Nfu_p_1_052776_K1641_M1;Nfu_p_1_052777_K1716_M1;Nfu_p_1_052778_K1479_M1	Nfu_p_1_052776;Nfu_p_1_052777;Nfu_p_1_052778	Nfu_g_1_022061	MAP1A (2 of 2)	Nfu_p_1_052777;Nfu_p_1_052778;Nfu_p_1_052776	Nfu_t_1_052777;Nfu_t_1_052778;Nfu_t_1_052776	Nfu_c_1_052777;Nfu_c_1_052778;Nfu_c_1_052776	ENSLOCG00000014199	ENSG00000166963	MAP1A	_																				FALSE
_	Nfu_p_1_052776_K580_M1;Nfu_p_1_052777_K585_M1;Nfu_p_1_052778_K348_M1	0.583063	8.74689	1.06494	0.311918	0.547203	-5.94306	0.18961	0.894941	Old / Young	TRUE	_ESGGQEDEVK[GlyGly (K)]TDTTK_.3	GGQEDEVKTDTTKEN	Nfu_p_1_052776_K580_M1;Nfu_p_1_052777_K585_M1;Nfu_p_1_052778_K348_M1	Nfu_p_1_052776;Nfu_p_1_052777;Nfu_p_1_052778	Nfu_g_1_022061	MAP1A (2 of 2)	Nfu_p_1_052777;Nfu_p_1_052778;Nfu_p_1_052776	Nfu_t_1_052777;Nfu_t_1_052778;Nfu_t_1_052776	Nfu_c_1_052777;Nfu_c_1_052778;Nfu_c_1_052776	ENSLOCG00000014199	ENSG00000166963	MAP1A	Q9Y2M0_K217																				FALSE
_	Nfu_p_1_053521_K13_M1	-1.9191	9.56136	-2.14839	0.057194	0.27483	-4.48691	0.378467	0.944454	Old / Young	TRUE	_SASGLK[GlyGly (K)]VLNDFLSDR_.3	LKSASGLKVLNDFLS	Nfu_p_1_053521_K13_M1	Nfu_p_1_053521	Nfu_g_1_022358	eef1b2	Nfu_p_1_053521	Nfu_t_1_053521	Nfu_c_1_053521	ENSLOCG00000008527	ENSG00000104529	EEF1D	O43324_K96																				FALSE
_	Nfu_p_1_033981_K164_M1	0.118379	10.2745	0.176482	0.863435	0.929283	-6.5039	0.480475	0.955724	Old / Young	TRUE	_ELK[GlyGly (K)]AEETTLVDGVVESPESK_.3	QDAAKELKAEETTLV	Nfu_p_1_033981_K164_M1	Nfu_p_1_033981	Nfu_g_1_014116	NEFM (1 of 2)	Nfu_p_1_033981	Nfu_t_1_033981	Nfu_c_1_033981	NA	NA	NA	_																				FALSE
_	Nfu_p_1_046465_K38_M1	-0.159612	13.7407	-0.223579	0.827582	0.906578	-6.4938	0.665322	0.967627	Old / Young	TRUE	_NVELTFSDVTC[Carbamidomethyl (C)]K[GlyGly (K)]TDLLR_.3;_NVELTFSDVTC[Carbamidomethyl (C)]K[GlyGly (K)]TDLLR_.2	TFSDVTCKTDLLRGT	Nfu_p_1_046465_K38_M1	Nfu_p_1_046465	Nfu_g_1_019452	WBP2	Nfu_p_1_046465	Nfu_t_1_046465	Nfu_c_1_046465	ENSLOCG00000011614	ENSG00000132471	WBP2	_																				FALSE
_	Nfu_p_1_046673_K576_M1	-0.48899	9.49084	-0.859528	0.410162	0.62681	-6.13727	0.998938	0.978203	Old / Young	TRUE	_NSDM[Oxidation (M)]YGGEM[Oxidation (M)]EK[GlyGly (K)]TLT_.2	MYGGEMEKTLT____	Nfu_p_1_046673_K576_M1	Nfu_p_1_046673	Nfu_g_1_019536	slc17a7	Nfu_p_1_046673	Nfu_t_1_046673	Nfu_c_1_046673	ENSLOCG00000015210	ENSG00000179520	SLC17A8	_																				FALSE
_	Nfu_p_1_038570_K98_M1	1.45566	8.94647	3.59224	0.00490334	0.108184	-2.11043	0.00239648	0.0971992	Old / Young	TRUE	_AK[GlyGly (K)]AASAEGSGVPVK_.3	AAVAEKAKAASAEGS	Nfu_p_1_038570_K98_M1	Nfu_p_1_038570	Nfu_g_1_016073	ubxn6	Nfu_p_1_038570	Nfu_t_1_038570	Nfu_c_1_038570	ENSLOCG00000006666	ENSG00000167671	UBXN6	_																				FALSE
_	Nfu_p_1_046830_K119_M1;Nfu_p_1_046831_K74_M1;Nfu_p_1_046832_K31_M1;Nfu_p_1_046833_K31_M1	-1.223	6.86831	-2.61027	0.0260097	0.21332	-3.74158	0.231749	0.912369	Old / Young	TRUE	_LHYLQVAFPGAPDSEWLPK[GlyGly (K)]LTR_.4	PDSEWLPKLTRNYLK	Nfu_p_1_046830_K119_M1;Nfu_p_1_046831_K74_M1;Nfu_p_1_046832_K31_M1;Nfu_p_1_046833_K31_M1	Nfu_p_1_046830;Nfu_p_1_046831;Nfu_p_1_046832;Nfu_p_1_046833	Nfu_g_1_019608	ADAP1	Nfu_p_1_046830;Nfu_p_1_046831;Nfu_p_1_046832;Nfu_p_1_046833	Nfu_t_1_046830;Nfu_t_1_046831;Nfu_t_1_046832;Nfu_t_1_046833	Nfu_c_1_046830;Nfu_c_1_046831;Nfu_c_1_046832;Nfu_c_1_046833	ENSLOCG00000001722	ENSG00000105963	ADAP1	O75689_K248																				FALSE
_	Nfu_p_1_048973_K45_M1	-0.539634	8.48256	-1.00499	0.338579	0.573078	-6.00325	0.919885	0.976374	Old / Young	TRUE	_TK[GlyGly (K)]TLDSEPK_.3;_TK[GlyGly (K)]TLDSEPK_.2	EGLRCKTKTLDSEPK	Nfu_p_1_048973_K45_M1	Nfu_p_1_048973	Nfu_g_1_020449	glula	Nfu_p_1_048973	Nfu_t_1_048973	Nfu_c_1_048973	ENSLOCG00000004472	ENSG00000135821	GLUL	_																				FALSE
_	Nfu_p_1_052862_K9_M1	-2.30463	9.85292	-3.09461	0.0113422	0.155209	-2.93622	0.126928	0.850799	Old / Young	TRUE	_DVNGYLK[GlyGly (K)]QQQSNSSTPETAAK_.3	KDVNGYLKQQQSNSS	Nfu_p_1_052862_K9_M1	Nfu_p_1_052862	Nfu_g_1_022090	psmd13	Nfu_p_1_052862	Nfu_t_1_052862	Nfu_c_1_052862	ENSLOCG00000002439	ENSG00000185627	PSMD13	_																				FALSE
_	Nfu_p_1_028086_K260_M1	-0.288301	13.6748	-0.192456	0.851234	0.922423	-6.50074	0.649964	0.966888	Old / Young	FALSE	_TTILFSIPTTFTPGLPK[GlyGly (K)]YQELQNPPPK_.3;_TTILFSIPTTFTPGLPK[GlyGly (K)]YQELQNPPPK_.4	TFTPGLPKYQELQNP	Nfu_p_1_028086_K260_M1	Nfu_p_1_028086	Nfu_g_1_011626	tspan7b	Nfu_p_1_028086	Nfu_t_1_028086	Nfu_c_1_028086	ENSLOCG00000016229	NA	NA	_																				FALSE
_	Nfu_p_1_028086_K270_M1	3.73706	9.01262	3.96672	0.00265247	0.0791445	-1.50135	0.000996121	0.0432397	Old / Young	FALSE	_YQELQNPPPK[GlyGly (K)]YEELQNPPPY_.3	ELQNPPPKYEELQNP	Nfu_p_1_028086_K270_M1	Nfu_p_1_028086	Nfu_g_1_011626	tspan7b	Nfu_p_1_028086	Nfu_t_1_028086	Nfu_c_1_028086	ENSLOCG00000016229	NA	NA	_																				FALSE
_	Nfu_p_1_047036_K196_M1	-0.578881	7.6325	-0.81573	0.433637	0.646329	-6.17412	0.977222	0.97773	Old / Young	TRUE	_AFIK[GlyGly (K)]AADM[Oxidation (M)]DGDGK_.3	KETKAFIKAADMDGD	Nfu_p_1_047036_K196_M1	Nfu_p_1_047036	Nfu_g_1_019687	pvalb6	Nfu_p_1_047036	Nfu_t_1_047036	Nfu_c_1_047036	ENSLOCG00000008560	NA	NA	_																				FALSE
_	Nfu_p_1_040740_K295_M1	-1.36838	10.9802	-2.53714	0.0294874	0.221595	-3.86181	0.251808	0.918783	Old / Young	TRUE	_SLYSEPYIDPGK[GlyGly (K)]QVDR_.3	EPYIDPGKQVDRYSV	Nfu_p_1_040740_K295_M1	Nfu_p_1_040740	Nfu_g_1_017060	map6	Nfu_p_1_040740	Nfu_t_1_040740	Nfu_c_1_040740	ENSLOCG00000004684	ENSG00000171533	MAP6	Q7Z2Z1_K926																				FALSE
_	Nfu_p_1_047264_K30_M1	0.471123	6.78837	0.560292	0.5876	0.756038	-6.35431	0.333338	0.937404	Old / Young	TRUE	_APSSSSGGGGSPSAASSAGK[GlyGly (K)]GAR_.3	SAASSAGKGARSSPG	Nfu_p_1_047264_K30_M1	Nfu_p_1_047264	Nfu_g_1_019791	RAB37	Nfu_p_1_047264	Nfu_t_1_047264	Nfu_c_1_047264	ENSLOCG00000001791	ENSG00000167964	RAB26	_																				FALSE
_	Nfu_p_1_032949_K83_M1;Nfu_p_1_032950_K83_M1	0.580639	14.1225	1.04802	0.319276	0.555101	-5.96033	0.193536	0.896852	Old / Young	TRUE	_SAASK[GlyGly (K)]VALGDDSTAIK_.3;_SAASK[GlyGly (K)]VALGDDSTAIK_.2	EFRSAASKVALGDDS	Nfu_p_1_032949_K83_M1;Nfu_p_1_032950_K83_M1	Nfu_p_1_032949;Nfu_p_1_032950	Nfu_g_1_013699	got2b	Nfu_p_1_032950;Nfu_p_1_032949	Nfu_t_1_032950;Nfu_t_1_032949	Nfu_c_1_032950;Nfu_c_1_032949	ENSLOCG00000009054	ENSG00000120053	GOT1	_																				FALSE
_	Nfu_p_1_034500_K47_M1	-2.01279	9.4724	-2.20642	0.0518492	0.268875	-4.39553	0.357406	0.941372	Old / Young	TRUE	_ESAIK[GlyGly (K)]ALDHLDDTTFQEHK_.4	QAKESAIKALDHLDD	Nfu_p_1_034500_K47_M1	Nfu_p_1_034500	Nfu_g_1_014314	apoa1a	Nfu_p_1_034500	Nfu_t_1_034500	Nfu_c_1_034500	ENSLOCG00000006231	ENSG00000118137	APOA1	P24043_K2038																				FALSE
_	Nfu_p_1_034729_K420_M1;Nfu_p_1_034730_K417_M1;Nfu_p_1_034731_K418_M1	-2.15032	8.39123	-3.05226	0.0121918	0.155209	-3.00689	0.134281	0.857807	Old / Young	TRUE	_LAVK[GlyGly (K)]YIDGILEK_.3	DVCKLAVKYIDGILE	Nfu_p_1_034729_K420_M1;Nfu_p_1_034730_K417_M1;Nfu_p_1_034731_K418_M1	Nfu_p_1_034729;Nfu_p_1_034730;Nfu_p_1_034731	Nfu_g_1_014425	psap	Nfu_p_1_034731;Nfu_p_1_034729;Nfu_p_1_034730	Nfu_t_1_034731;Nfu_t_1_034729;Nfu_t_1_034730	Nfu_c_1_034731;Nfu_c_1_034729;Nfu_c_1_034730	ENSLOCG00000008645	ENSG00000197746	PSAP	_																				FALSE
_	Nfu_p_1_054467_K84_M1;Nfu_p_1_054468_K84_M1;Nfu_p_1_054469_K106_M1;Nfu_p_1_054470_K58_M1	-1.29881	10.8301	-2.25725	0.0475663	0.261448	-4.31485	0.339579	0.938484	Old / Young	FALSE	_QALLEHEDELPENM[Oxidation (M)]K[GlyGly (K)]PSQLIK_.4;_QALLEHEDELPENM[Oxidation (M)]K[GlyGly (K)]PSQLIK_.3	DELPENMKPSQLIKD	Nfu_p_1_054467_K84_M1;Nfu_p_1_054468_K84_M1;Nfu_p_1_054469_K106_M1;Nfu_p_1_054470_K58_M1	Nfu_p_1_054467;Nfu_p_1_054468;Nfu_p_1_054469;Nfu_p_1_054470	Nfu_g_1_022773	phf2	Nfu_p_1_054470;Nfu_p_1_054467;Nfu_p_1_054469;Nfu_p_1_054468	Nfu_t_1_054470;Nfu_t_1_054467;Nfu_t_1_054469;Nfu_t_1_054468	Nfu_c_1_054470;Nfu_c_1_054467;Nfu_c_1_054469;Nfu_c_1_054468	ENSLOCG00000014064	ENSG00000048828	FAM120A	O75151_K427																				FALSE
_	Nfu_p_1_031101_K443_M1;Nfu_p_1_031105_K443_M1;Nfu_p_1_031114_K443_M1	-0.0731935	10.5432	-0.14506	0.887543	0.944177	-6.50932	0.62686	0.965709	Old / Young	FALSE	_VIAK[GlyGly (K)]GDIITTVTTEK_.3	GAAKVIAKGDIITTV	Nfu_p_1_031101_K443_M1;Nfu_p_1_031105_K443_M1;Nfu_p_1_031114_K443_M1	Nfu_p_1_031101;Nfu_p_1_031105;Nfu_p_1_031114	Nfu_g_1_012895	epb41l3b	Nfu_p_1_031101;Nfu_p_1_031105;Nfu_p_1_031114	Nfu_t_1_031101;Nfu_t_1_031105;Nfu_t_1_031114	Nfu_c_1_031101;Nfu_c_1_031105;Nfu_c_1_031114	ENSLOCG00000003075	ENSG00000082397	EPB41L3	P11171_K586																				FALSE
_	Nfu_p_1_054599_K1473_M1;Nfu_p_1_054600_K1469_M1;Nfu_p_1_054601_K1461_M1;Nfu_p_1_054602_K1455_M1;Nfu_p_1_054603_K1465_M1;Nfu_p_1_054604_K1439_M1;Nfu_p_1_054605_K1460_M1;Nfu_p_1_054606_K1463_M1;Nfu_p_1_054607_K1430_M1;Nfu_p_1_054608_K1431_M1;Nfu_p_1_054609_K1452_M1;Nfu_p_1_054610_K1453_M1;Nfu_p_1_054611_K1423_M1;Nfu_p_1_054612_K1422_M1;Nfu_p_1_054613_K1444_M1;Nfu_p_1_054614_K1445_M1;Nfu_p_1_054616_…	-0.590405	11.6965	-1.49965	0.164568	0.403505	-5.43116	0.661324	0.967438	Old / Young	TRUE	_DKPLGIAK[GlyGly (K)]ISK_.3	DKPLGIAKISKSKKN	Nfu_p_1_054599_K1473_M1;Nfu_p_1_054600_K1469_M1;Nfu_p_1_054601_K1461_M1;Nfu_p_1_054602_K1455_M1;Nfu_p_1_054603_K1465_M1;Nfu_p_1_054604_K1439_M1;Nfu_p_1_054605_K1460_M1;Nfu_p_1_054606_K1463_M1;Nfu_p_1_054607_K1430_M1;Nfu_p_1_054608_K1431_M1;Nfu_p_1_054609_K1452_M1;Nfu_p_1_054610_K1453_M1;Nfu_p_1_054611_K1423_M1;Nfu_p_1_054612_K1422_M1;Nfu_p_1_054613_K1444_M1;Nfu_p_1_054614_K1445_M1;Nfu_p_1_054616_…	Nfu_p_1_054599;Nfu_p_1_054600;Nfu_p_1_054601;Nfu_p_1_054602;Nfu_p_1_054603;Nfu_p_1_054604;Nfu_p_1_054605;Nfu_p_1_054606;Nfu_p_1_054607;Nfu_p_1_054608;Nfu_p_1_054609;Nfu_p_1_054610;Nfu_p_1_054611;Nfu_p_1_054612;Nfu_p_1_054613;Nfu_p_1_054614;Nfu_p_1_054616;Nfu_p_1_054617;Nfu_p_1_054618;Nfu_p_1_054619;Nfu_p_1_054620;Nfu_p_1_054621;Nfu_p_1_054622;Nfu_p_1_054623;Nfu_p_1_054624;Nfu_p_1_054625	Nfu_g_1_022834	nrxn1a	Nfu_p_1_054624;Nfu_p_1_054620;Nfu_p_1_054621;Nfu_p_1_054622;Nfu_p_1_054623;Nfu_p_1_054625;Nfu_p_1_054599;Nfu_p_1_054600;Nfu_p_1_054601;Nfu_p_1_054602;Nfu_p_1_054603;Nfu_p_1_054604;Nfu_p_1_054605;Nfu_p_1_054606;Nfu_p_1_054607;Nfu_p_1_054608;Nfu_p_1_054609;Nfu_p_1_054610;Nfu_p_1_054611;Nfu_p_1_054612;Nfu_p_1_054613;Nfu_p_1_054614;Nfu_p_1_054616;Nfu_p_1_054617;Nfu_p_1_054618;Nfu_p_1_054619	Nfu_t_1_054624;Nfu_t_1_054620;Nfu_t_1_054621;Nfu_t_1_054622;Nfu_t_1_054623;Nfu_t_1_054625;Nfu_t_1_054599;Nfu_t_1_054600;Nfu_t_1_054601;Nfu_t_1_054602;Nfu_t_1_054603;Nfu_t_1_054604;Nfu_t_1_054605;Nfu_t_1_054606;Nfu_t_1_054607;Nfu_t_1_054608;Nfu_t_1_054609;Nfu_t_1_054610;Nfu_t_1_054611;Nfu_t_1_054612;Nfu_t_1_054613;Nfu_t_1_054614;Nfu_t_1_054616;Nfu_t_1_054617;Nfu_t_1_054618;Nfu_t_1_054619	Nfu_c_1_054624;Nfu_c_1_054620;Nfu_c_1_054621;Nfu_c_1_054622;Nfu_c_1_054623;Nfu_c_1_054625;Nfu_c_1_054599;Nfu_c_1_054600;Nfu_c_1_054601;Nfu_c_1_054602;Nfu_c_1_054603;Nfu_c_1_054604;Nfu_c_1_054605;Nfu_c_1_054606;Nfu_c_1_054607;Nfu_c_1_054608;Nfu_c_1_054609;Nfu_c_1_054610;Nfu_c_1_054611;Nfu_c_1_054612;Nfu_c_1_054613;Nfu_c_1_054614;Nfu_c_1_054616;Nfu_c_1_054617;Nfu_c_1_054618;Nfu_c_1_054619	ENSLOCG00000016276	ENSG00000179915	NRXN1	_																				FALSE
_	Nfu_p_1_048113_K712_M1	0.591538	8.79187	1.35643	0.204767	0.448627	-5.61322	0.130886	0.854655	Old / Young	TRUE	_LALNK[GlyGly (K)]LHQDLAAR_.3	AGKLALNKLHQDLAA	Nfu_p_1_048113_K712_M1	Nfu_p_1_048113	Nfu_g_1_020148	agla	Nfu_p_1_048113	Nfu_t_1_048113	Nfu_c_1_048113	ENSLOCG00000001098	ENSG00000162688	AGL	P35573_K707																				FALSE
_	Nfu_p_1_047510_K231_M1	0.630054	10.8704	1.094	0.299583	0.534203	-5.91288	0.183005	0.89156	Old / Young	TRUE	_IK[GlyGly (K)]FDFPYFR_.3	SITFKRIKFDFPYFR	Nfu_p_1_047510_K231_M1	Nfu_p_1_047510	Nfu_g_1_019897	clcn6	Nfu_p_1_047510	Nfu_t_1_047510	Nfu_c_1_047510	ENSLOCG00000005577	ENSG00000011021	CLCN6	_																				FALSE
_	Nfu_p_1_035523_K85_M1;Nfu_p_1_035524_K85_M1;Nfu_p_1_035525_K85_M1;Nfu_p_1_035526_K85_M1	0.821347	7.97056	1.76929	0.107247	0.337483	-5.05918	0.073083	0.766536	Old / Young	TRUE	_TTIK[GlyGly (K)]ALAK_.2	TKAKTTIKALAKTKP	Nfu_p_1_035523_K85_M1;Nfu_p_1_035524_K85_M1;Nfu_p_1_035525_K85_M1;Nfu_p_1_035526_K85_M1	Nfu_p_1_035523;Nfu_p_1_035524;Nfu_p_1_035525;Nfu_p_1_035526	Nfu_g_1_014757	BX284638.3	Nfu_p_1_035524;Nfu_p_1_035525;Nfu_p_1_035526;Nfu_p_1_035523	Nfu_t_1_035524;Nfu_t_1_035525;Nfu_t_1_035526;Nfu_t_1_035523	Nfu_c_1_035524;Nfu_c_1_035525;Nfu_c_1_035526;Nfu_c_1_035523	ENSLOCG00000018293	NA	NA	_																				FALSE
_	Nfu_p_1_039466_K81_M1	0.00921797	12.6853	0.0198053	0.984588	0.991059	-6.52043	0.549414	0.961064	Old / Young	TRUE	_EPEAGAEGDAIEPAPAADGEAAK[GlyGly (K)]PQGEGTTK_.3	AADGEAAKPQGEGTT	Nfu_p_1_039466_K81_M1	Nfu_p_1_039466	Nfu_g_1_016469	marcksl1b	Nfu_p_1_039466	Nfu_t_1_039466	Nfu_c_1_039466	ENSLOCG00000002564	ENSG00000175130	MARCKSL1	P49006_K77																				FALSE
_	Nfu_p_1_029287_K91_M1	1.7791	7.71062	2.42129	0.0359604	0.230071	-4.05089	0.025275	0.531726	Old / Young	TRUE	_QEEAVVEK[GlyGly (K)]M[Oxidation (M)]GK_.3	QEEAVVEKMGKLEVT	Nfu_p_1_029287_K91_M1	Nfu_p_1_029287	Nfu_g_1_012080	CNP (2 of 2)	Nfu_p_1_029287	Nfu_t_1_029287	Nfu_c_1_029287	ENSLOCG00000012633	ENSG00000173786	CNP	_																				FALSE
_	Nfu_p_1_035928_K25_M1	-0.550571	12.3742	-1.07001	0.309738	0.545787	-5.93784	0.884756	0.975459	Old / Young	TRUE	_EVPAAAVK[GlyGly (K)]DPELASAPAGTEGSTGR_.3	EVPAAAVKDPELASA	Nfu_p_1_035928_K25_M1	Nfu_p_1_035928	Nfu_g_1_014922	itm2ba	Nfu_p_1_035928	Nfu_t_1_035928	Nfu_c_1_035928	ENSLOCG00000014989	ENSG00000078596	ITM2A	Q9Y287_K39																				FALSE
_	Nfu_p_1_036023_K15_M1	-0.193226	12.3835	-0.390703	0.704203	0.827868	-6.43911	0.750069	0.97118	Old / Young	TRUE	_GGVAVDGK[GlyGly (K)]ATADPAAAK_.3	GGVAVDGKATADPAA	Nfu_p_1_036023_K15_M1	Nfu_p_1_036023	Nfu_g_1_014965	marcksl1a	Nfu_p_1_036023	Nfu_t_1_036023	Nfu_c_1_036023	ENSLOCG00000002564	ENSG00000175130	MARCKSL1	_																				FALSE
_	Nfu_p_1_029502_K8_M1	-0.789874	8.02069	-1.79907	0.102179	0.331393	-5.01607	0.520627	0.958999	Old / Young	TRUE	_[Acetyl (Protein N-term)]M[Oxidation (M)]ENNSVEK[GlyGly (K)]EPITK_.2	MENNSVEKEPITKHW	Nfu_p_1_029502_K8_M1	Nfu_p_1_029502	Nfu_g_1_012177	rtn4a	Nfu_p_1_029502	Nfu_t_1_029502	Nfu_c_1_029502	ENSLOCG00000015545	ENSG00000115310	RTN4	_																				FALSE
_	Nfu_p_1_047928_K38_M1	-0.307557	8.8988	-0.542446	0.59938	0.762517	-6.36459	0.829757	0.973875	Old / Young	TRUE	_ESYDDK[GlyGly (K)]VGETVTK_.3	EKESYDDKVGETVTK	Nfu_p_1_047928_K38_M1	Nfu_p_1_047928	Nfu_g_1_020073	MAP4 (2 of 3)	Nfu_p_1_047928	Nfu_t_1_047928	Nfu_c_1_047928	ENSLOCG00000008656	ENSG00000047849	MAP4	_																				FALSE
_	Nfu_p_1_047928_K599_M1	0.0311558	9.83059	0.0564424	0.9561	0.974451	-6.51892	0.532867	0.959903	Old / Young	TRUE	_ADITSGK[GlyGly (K)]VDK_.3;_ADITSGK[GlyGly (K)]VDK_.2	KADITSGKVDKIDTS	Nfu_p_1_047928_K599_M1	Nfu_p_1_047928	Nfu_g_1_020073	MAP4 (2 of 3)	Nfu_p_1_047928	Nfu_t_1_047928	Nfu_c_1_047928	ENSLOCG00000008656	ENSG00000047849	MAP4	Q63HN8_K297																				FALSE
_	Nfu_p_1_039675_K507_M1	1.05411	13.6791	1.88484	0.0887847	0.318994	-4.88996	0.0613235	0.73369	Old / Young	TRUE	_LQQLHALQK[GlyGly (K)]M[Oxidation (M)]ITEK_.4;_LQQLHALQK[GlyGly (K)]MITEK_.4;_LQQLHALQK[GlyGly (K)]M[Oxidation (M)]ITEK_.3;_LQQLHALQK[GlyGly (K)]MITEK_.3	QQLHALQKMITEKET	Nfu_p_1_039675_K507_M1	Nfu_p_1_039675	Nfu_g_1_016554	CR848784.2	Nfu_p_1_039675	Nfu_t_1_039675	Nfu_c_1_039675	ENSLOCG00000005354	ENSG00000072210	ALDH3A2	_																				FALSE
_	Nfu_p_1_036165_K179_M1	-1.39317	10.0078	-2.57371	0.0276944	0.215949	-3.80177	0.241632	0.915651	Old / Young	TRUE	_VEEVK[GlyGly (K)]AEGAAEGEEK_.3	EPKVEEVKAEGAAEG	Nfu_p_1_036165_K179_M1	Nfu_p_1_036165	Nfu_g_1_015015	marcksb	Nfu_p_1_036165	Nfu_t_1_036165	Nfu_c_1_036165	ENSLOCG00000016978	ENSG00000277443	MARCKS	_																				FALSE
_	Nfu_p_1_031900_K54_M1	-0.568339	7.96025	-0.73992	0.476345	0.683015	-6.23389	0.936017	0.976772	Old / Young	TRUE	_IGNPTFSTK[GlyGly (K)]LLPIR_.3	GNPTFSTKLLPIRGA	Nfu_p_1_031900_K54_M1	Nfu_p_1_031900	Nfu_g_1_013235	ngly1	Nfu_p_1_031900	Nfu_t_1_031900	Nfu_c_1_031900	ENSLOCG00000006940	ENSG00000151092	NGLY1	_																				FALSE
_	Nfu_p_1_050181_K362_M1;Nfu_p_1_050186_K331_M1;Nfu_p_1_050187_K331_M1;Nfu_p_1_050192_K331_M1;Nfu_p_1_050198_K362_M1;Nfu_p_1_050200_K362_M1	0.395008	9.0277	0.630387	0.542565	0.725209	-6.31097	0.309992	0.933006	Old / Young	TRUE	_K[GlyGly (K)]QDGAAAM[Oxidation (M)]EM[Oxidation (M)]QPLK_.3	NNQIKVKKQDGAAAM	Nfu_p_1_050181_K362_M1;Nfu_p_1_050186_K331_M1;Nfu_p_1_050187_K331_M1;Nfu_p_1_050192_K331_M1;Nfu_p_1_050198_K362_M1;Nfu_p_1_050200_K362_M1	Nfu_p_1_050181;Nfu_p_1_050186;Nfu_p_1_050187;Nfu_p_1_050192;Nfu_p_1_050198;Nfu_p_1_050200	Nfu_g_1_020980	atp2b3b	Nfu_p_1_050187;Nfu_p_1_050198;Nfu_p_1_050192;Nfu_p_1_050181;Nfu_p_1_050186;Nfu_p_1_050200	Nfu_t_1_050187;Nfu_t_1_050198;Nfu_t_1_050192;Nfu_t_1_050181;Nfu_t_1_050186;Nfu_t_1_050200	Nfu_c_1_050187;Nfu_c_1_050198;Nfu_c_1_050192;Nfu_c_1_050181;Nfu_c_1_050186;Nfu_c_1_050200	ENSLOCG00000013890	ENSG00000157087	ATP2B2	Q16720_K322																				FALSE
_	Nfu_p_1_031945_K161_M1	-0.136712	8.45224	-0.178145	0.862163	0.929191	-6.50358	0.642951	0.966539	Old / Young	TRUE	_AEAAASPDPK[GlyGly (K)]PTEAAPAPPK_.3	AAASPDPKPTEAAPA	Nfu_p_1_031945_K161_M1	Nfu_p_1_031945	Nfu_g_1_013257	basp1	Nfu_p_1_031945	Nfu_t_1_031945	Nfu_c_1_031945	ENSLOCG00000018160	NA	NA	Q8IUG5_K482																				FALSE
_	Nfu_p_1_048113_K1487_M1	-0.808143	7.63451	-1.54202	0.154067	0.393714	-5.37509	0.640503	0.966415	Old / Young	TRUE	_TVTLVK[GlyGly (K)]NVLSR_.3	TRTVTLVKNVLSRHY	Nfu_p_1_048113_K1487_M1	Nfu_p_1_048113	Nfu_g_1_020148	agla	Nfu_p_1_048113	Nfu_t_1_048113	Nfu_c_1_048113	ENSLOCG00000001098	ENSG00000162688	AGL	P35573_K1482																				FALSE
_	Nfu_p_1_031945_K197_M1	0.00370279	10.0844	0.0074762	0.994182	0.996248	-6.52061	0.555039	0.961443	Old / Young	TRUE	_EVNATEAPSK[GlyGly (K)]DQTVAVQD_.2	NATEAPSKDQTVAVQ	Nfu_p_1_031945_K197_M1	Nfu_p_1_031945	Nfu_g_1_013257	basp1	Nfu_p_1_031945	Nfu_t_1_031945	Nfu_c_1_031945	ENSLOCG00000018160	NA	NA	_																				FALSE
_	Nfu_p_1_031945_K95_M1	0.386731	12.2664	0.665684	0.520658	0.713549	-6.28735	0.298655	0.930639	Old / Young	TRUE	_PAANAEAPK[GlyGly (K)]SAEAGK_.3;_PAANAEAPK[GlyGly (K)]SAEAGK_.2	AANAEAPKSAEAGKA	Nfu_p_1_031945_K95_M1	Nfu_p_1_031945	Nfu_g_1_013257	basp1	Nfu_p_1_031945	Nfu_t_1_031945	Nfu_c_1_031945	ENSLOCG00000018160	NA	NA	Q8IUG5_K420																				FALSE
_	Nfu_p_1_030047_K123_M1;Nfu_p_1_030048_K123_M1	-0.910466	9.53225	-2.00791	0.0723999	0.297596	-4.70443	0.432528	0.951057	Old / Young	TRUE	_LNEILFPFYDPK[GlyGly (K)]R_.3	LFPFYDPKRAMQIIE	Nfu_p_1_030047_K123_M1;Nfu_p_1_030048_K123_M1	Nfu_p_1_030047;Nfu_p_1_030048	Nfu_g_1_012425	plcb3	Nfu_p_1_030047;Nfu_p_1_030048	Nfu_t_1_030047;Nfu_t_1_030048	Nfu_c_1_030047;Nfu_c_1_030048	ENSLOCG00000016435	ENSG00000101333	PLCB4	Q15147_K266																				FALSE
_	Nfu_p_1_030047_K834_M1;Nfu_p_1_030048_K834_M1	-0.629904	9.34691	-1.50717	0.16266	0.401453	-5.42128	0.657608	0.96726	Old / Young	TRUE	_IQTLATDQK[GlyGly (K)]AK_.3	QTLATDQKAKVKDIT	Nfu_p_1_030047_K834_M1;Nfu_p_1_030048_K834_M1	Nfu_p_1_030047;Nfu_p_1_030048	Nfu_g_1_012425	plcb3	Nfu_p_1_030047;Nfu_p_1_030048	Nfu_t_1_030047;Nfu_t_1_030048	Nfu_c_1_030047;Nfu_c_1_030048	ENSLOCG00000016435	ENSG00000101333	PLCB4	Q15147_K1010																				FALSE
_	Nfu_p_1_057444_K1323_M1;Nfu_p_1_058336_K1323_M1	2.05825	9.73231	2.76279	0.0200171	0.199725	-3.4892	0.0135047	0.37761	Old / Young	FALSE	_DK[GlyGly (K)]TQGSIVSDVTNR_.3	HCTKVKDKTQGSIVS	Nfu_p_1_057444_K1323_M1;Nfu_p_1_058336_K1323_M1	Nfu_p_1_057444;Nfu_p_1_058336	Nfu_g_1_024468;Nfu_g_1_025329	NA	Nfu_p_1_057444;Nfu_p_1_058336	Nfu_t_1_057444;Nfu_t_1_058336	Nfu_c_1_057444;Nfu_c_1_058336	ENSLOCG00000017478	NA	NA	_																				FALSE
_	Nfu_p_1_048898_K70_M1	0.192591	9.63607	0.269661	0.792898	0.888466	-6.48164	0.441825	0.952037	Old / Young	TRUE	_YGTIEK[GlyGly (K)]VDVIR_.3	GKYGTIEKVDVIRDK	Nfu_p_1_048898_K70_M1	Nfu_p_1_048898	Nfu_g_1_020422	cirbp	Nfu_p_1_048898	Nfu_t_1_048898	Nfu_c_1_048898	ENSLOCG00000000106	ENSG00000099622	CIRBP	_																				FALSE
_	Nfu_p_1_048898_K89_M1	-0.991386	11.5106	-1.46634	0.173255	0.412883	-5.47456	0.677879	0.968208	Old / Young	TRUE	_GFGFVK[GlyGly (K)]YDNVDDAK_.3;_GFGFVK[GlyGly (K)]YDNVDDAK_.2	SRGFGFVKYDNVDDA	Nfu_p_1_048898_K89_M1	Nfu_p_1_048898	Nfu_g_1_020422	cirbp	Nfu_p_1_048898	Nfu_t_1_048898	Nfu_c_1_048898	ENSLOCG00000000106	ENSG00000099622	CIRBP	_																				FALSE
_	Nfu_p_1_030429_K25_M1	-0.727214	12.6968	-1.16336	0.271665	0.511494	-5.83833	0.834731	0.974027	Old / Young	TRUE	_PLLTGQADITK[GlyGly (K)]DAAELAAR_.3	TGQADITKDAAELAA	Nfu_p_1_030429_K25_M1	Nfu_p_1_030429	Nfu_g_1_012616	ndrg2	Nfu_p_1_030429	Nfu_t_1_030429	Nfu_c_1_030429	ENSLOCG00000003358	ENSG00000103034	NDRG4	_																				FALSE
_	Nfu_p_1_038570_K96_M1	0.736962	11.5312	1.33281	0.212137	0.454886	-5.64207	0.135045	0.858497	Old / Young	TRUE	_RELEAEAAAVAEK[GlyGly (K)]AK_.3	EAAAVAEKAKAASAE	Nfu_p_1_038570_K96_M1	Nfu_p_1_038570	Nfu_g_1_016073	ubxn6	Nfu_p_1_038570	Nfu_t_1_038570	Nfu_c_1_038570	ENSLOCG00000006666	ENSG00000167671	UBXN6	_																				FALSE
_	Nfu_p_1_057446_K152_M1;Nfu_p_1_058331_K152_M1	-0.490373	10.8262	-0.711787	0.492852	0.697239	-6.25475	0.920763	0.976396	Old / Young	TRUE	_GLDVDNAILK[GlyGly (K)]LTTSQQSDEAPGK_.3	DVDNAILKLTTSQQS	Nfu_p_1_057446_K152_M1;Nfu_p_1_058331_K152_M1	Nfu_p_1_057446;Nfu_p_1_058331	Nfu_g_1_024470;Nfu_g_1_025324	NA	Nfu_p_1_057446;Nfu_p_1_058331	Nfu_t_1_057446;Nfu_t_1_058331	Nfu_c_1_057446;Nfu_c_1_058331	NA	NA	NA	_																				FALSE
_	Nfu_p_1_057446_K278_M1;Nfu_p_1_058331_K278_M1	-0.787011	6.88992	-1.36236	0.202952	0.446721	-5.60593	0.730537	0.970432	Old / Young	TRUE	_SLNHITGTHSDEVSENTTSTSK[GlyGly (K)]EK_.4	ENTTSTSKEKNFKPF	Nfu_p_1_057446_K278_M1;Nfu_p_1_058331_K278_M1	Nfu_p_1_057446;Nfu_p_1_058331	Nfu_g_1_024470;Nfu_g_1_025324	NA	Nfu_p_1_057446;Nfu_p_1_058331	Nfu_t_1_057446;Nfu_t_1_058331	Nfu_c_1_057446;Nfu_c_1_058331	NA	NA	NA	_																				FALSE
_	Nfu_p_1_044649_K313_M1	-1.17591	10.4334	-1.6022	0.140165	0.377265	-5.29384	0.611414	0.964873	Old / Young	TRUE	_AK[GlyGly (K)]EEDIVTEQETK_.3	CMDEEKAKEEDIVTE	Nfu_p_1_044649_K313_M1	Nfu_p_1_044649	Nfu_g_1_018705	akap12b	Nfu_p_1_044649	Nfu_t_1_044649	Nfu_c_1_044649	ENSLOCG00000016296	ENSG00000131016	AKAP12	_																				FALSE
_	Nfu_p_1_030751_K317_M1;Nfu_p_1_030752_K317_M1;Nfu_p_1_030753_K317_M1;Nfu_p_1_030754_K317_M1;Nfu_p_1_030755_K317_M1;Nfu_p_1_030756_K317_M1;Nfu_p_1_030757_K317_M1	-0.737727	10.2602	-1.86735	0.0913771	0.319102	-4.91591	0.490843	0.956619	Old / Young	FALSE	_EK[GlyGly (K)]QLLEEM[Oxidation (M)]R_.3	EYYRSKEKQLLEEMR	Nfu_p_1_030751_K317_M1;Nfu_p_1_030752_K317_M1;Nfu_p_1_030753_K317_M1;Nfu_p_1_030754_K317_M1;Nfu_p_1_030755_K317_M1;Nfu_p_1_030756_K317_M1;Nfu_p_1_030757_K317_M1	Nfu_p_1_030751;Nfu_p_1_030752;Nfu_p_1_030753;Nfu_p_1_030754;Nfu_p_1_030755;Nfu_p_1_030756;Nfu_p_1_030757	Nfu_g_1_012737	TMEM63A	Nfu_p_1_030751;Nfu_p_1_030752;Nfu_p_1_030755;Nfu_p_1_030756;Nfu_p_1_030753;Nfu_p_1_030757;Nfu_p_1_030754	Nfu_t_1_030751;Nfu_t_1_030752;Nfu_t_1_030755;Nfu_t_1_030756;Nfu_t_1_030753;Nfu_t_1_030757;Nfu_t_1_030754	Nfu_c_1_030751;Nfu_c_1_030752;Nfu_c_1_030755;Nfu_c_1_030756;Nfu_c_1_030753;Nfu_c_1_030757;Nfu_c_1_030754	ENSLOCG00000016012	ENSG00000196187	TMEM63A	_																				FALSE
_	Nfu_p_1_036855_K257_M1	2.5421	9.73755	4.94882	0.000577907	0.034162	0.0120129	7.44152e-05	0.00516312	Old / Young	TRUE	_VVHFLGK[GlyGly (K)]VK_.3;_VVHFLGK[GlyGly (K)]VK_.2	KVVHFLGKVKPWNYA	Nfu_p_1_036855_K257_M1	Nfu_p_1_036855	Nfu_g_1_015308	gyg1a	Nfu_p_1_036855	Nfu_t_1_036855	Nfu_c_1_036855	ENSLOCG00000007672	ENSG00000163754	GYG1	P54274_K239																				FALSE
_	Nfu_p_1_041973_K352_M1	-1.0094	13.8282	-1.88252	0.0891253	0.319102	-4.89342	0.484353	0.956063	Old / Young	TRUE	_ADPAEAK[GlyGly (K)]SNPEALAPLVDQK_.3	KADPAEAKSNPEALA	Nfu_p_1_041973_K352_M1	Nfu_p_1_041973	Nfu_g_1_017542	FSCB (1 of 3)	Nfu_p_1_041973	Nfu_t_1_041973	Nfu_c_1_041973	ENSLOCG00000010250	NA	NA	_																				FALSE
_	Nfu_p_1_031428_K361_M1	-0.997473	10.5091	-1.30872	0.219881	0.45987	-5.67113	0.758225	0.971481	Old / Young	TRUE	_TK[GlyGly (K)]TTPIFK_.2	FDKVAKTKTTPIFKS	Nfu_p_1_031428_K361_M1	Nfu_p_1_031428	Nfu_g_1_013013	KCNJ10 (1 of 2)	Nfu_p_1_031428	Nfu_t_1_031428	Nfu_c_1_031428	ENSLOCG00000018193	ENSG00000157551	KCNJ15	_																				FALSE
_	Nfu_p_1_052003_K1164_M1;Nfu_p_1_052004_K1136_M1;Nfu_p_1_052005_K1152_M1;Nfu_p_1_052006_K1160_M1;Nfu_p_1_052007_K1132_M1;Nfu_p_1_052008_K1148_M1;Nfu_p_1_052013_K1166_M1;Nfu_p_1_052015_K1142_M1	-0.635695	10.8611	-0.632441	0.541276	0.724257	-6.30962	0.877917	0.975273	Old / Young	TRUE	_TDQLLETLLQM[Oxidation (M)]SANTK[GlyGly (K)]VVDVTGK_.3;_TDQLLETLLQMSANTK[GlyGly (K)]VVDVTGK_.3	LQMSANTKVVDVTGK	Nfu_p_1_052003_K1164_M1;Nfu_p_1_052004_K1136_M1;Nfu_p_1_052005_K1152_M1;Nfu_p_1_052006_K1160_M1;Nfu_p_1_052007_K1132_M1;Nfu_p_1_052008_K1148_M1;Nfu_p_1_052013_K1166_M1;Nfu_p_1_052015_K1142_M1	Nfu_p_1_052003;Nfu_p_1_052004;Nfu_p_1_052005;Nfu_p_1_052006;Nfu_p_1_052007;Nfu_p_1_052008;Nfu_p_1_052013;Nfu_p_1_052015	Nfu_g_1_021739	dctn1b	Nfu_p_1_052004;Nfu_p_1_052007;Nfu_p_1_052003;Nfu_p_1_052005;Nfu_p_1_052006;Nfu_p_1_052008;Nfu_p_1_052013;Nfu_p_1_052015	Nfu_t_1_052004;Nfu_t_1_052007;Nfu_t_1_052003;Nfu_t_1_052005;Nfu_t_1_052006;Nfu_t_1_052008;Nfu_t_1_052013;Nfu_t_1_052015	Nfu_c_1_052004;Nfu_c_1_052007;Nfu_c_1_052003;Nfu_c_1_052005;Nfu_c_1_052006;Nfu_c_1_052008;Nfu_c_1_052013;Nfu_c_1_052015	ENSLOCG00000001745	ENSG00000204843	DCTN1	_																				FALSE
_	Nfu_p_1_051348_K295_M1	-0.782853	11.102	-1.50688	0.162734	0.401453	-5.42166	0.657753	0.967267	Old / Young	TRUE	_LLAEALTQVSQK[GlyGly (K)]SSTR_.3	ALTQVSQKSSTRRSD	Nfu_p_1_051348_K295_M1	Nfu_p_1_051348	Nfu_g_1_021449	prkcda	Nfu_p_1_051348	Nfu_t_1_051348	Nfu_c_1_051348	ENSLOCG00000014468	ENSG00000163932	PRKCD	_																				FALSE
_	Nfu_p_1_031086_K4_M1	-2.24876	13.9099	-3.07623	0.0117031	0.155209	-2.96687	0.130079	0.853885	Old / Young	TRUE	_[Acetyl (Protein N-term)]M[Oxidation (M)]EFK[GlyGly (K)]HLVEAAEK_.3;_[Acetyl (Protein N-term)]MEFK[GlyGly (K)]HLVEAAEK_.3;_[Acetyl (Protein N-term)]M[Oxidation (M)]EFK[GlyGly (K)]HLVEAAEK_.2	____MEFKHLVEAAE	Nfu_p_1_031086_K4_M1	Nfu_p_1_031086	Nfu_g_1_012884	C19H7orf41	Nfu_p_1_031086	Nfu_t_1_031086	Nfu_c_1_031086	ENSLOCG00000001882	ENSG00000180354	MTURN	_																				FALSE
_	Nfu_p_1_037409_K1154_M1;Nfu_p_1_037410_K1135_M1	-0.132949	10.2153	-0.236367	0.817915	0.90088	-6.49065	0.671674	0.967924	Old / Young	TRUE	_IQTQM[Oxidation (M)]EVVSTFK[GlyGly (K)]R_.3	MEVVSTFKRSGSFQG	Nfu_p_1_037409_K1154_M1;Nfu_p_1_037410_K1135_M1	Nfu_p_1_037409;Nfu_p_1_037410	Nfu_g_1_015567	atp2b3b	Nfu_p_1_037410;Nfu_p_1_037409	Nfu_t_1_037410;Nfu_t_1_037409	Nfu_c_1_037410;Nfu_c_1_037409	ENSLOCG00000015538	ENSG00000067842	ATP2B3	_																				FALSE
_	Nfu_p_1_044649_K127_M1	-0.880905	12.1244	-1.81879	0.0989437	0.329777	-4.98733	0.511929	0.958331	Old / Young	TRUE	_ADDANK[GlyGly (K)]VGFK_.3;_ADDANK[GlyGly (K)]VGFK_.2	EKADDANKVGFKKIF	Nfu_p_1_044649_K127_M1	Nfu_p_1_044649	Nfu_g_1_018705	akap12b	Nfu_p_1_044649	Nfu_t_1_044649	Nfu_c_1_044649	ENSLOCG00000016296	ENSG00000131016	AKAP12	_																				FALSE
_	Nfu_p_1_053016_K240_M1;Nfu_p_1_053017_K240_M1	-0.0778076	10.0743	-0.119076	0.907571	0.952018	-6.51301	0.614346	0.965035	Old / Young	TRUE	_IITNEPGTGK[GlyGly (K)]PSTFLHVC[Carbamidomethyl (C)]ER_.4;_IITNEPGTGK[GlyGly (K)]PSTFLHVC[Carbamidomethyl (C)]ER_.3	TNEPGTGKPSTFLHV	Nfu_p_1_053016_K240_M1;Nfu_p_1_053017_K240_M1	Nfu_p_1_053016;Nfu_p_1_053017	Nfu_g_1_022141	spg20a	Nfu_p_1_053016;Nfu_p_1_053017	Nfu_t_1_053016;Nfu_t_1_053017	Nfu_c_1_053016;Nfu_c_1_053017	ENSLOCG00000008434	ENSG00000133104	SPG20	_																				FALSE
_	Nfu_p_1_051511_K593_M1;Nfu_p_1_051512_K593_M1	-1.10906	16.5257	-2.22723	0.0500524	0.267434	-4.36257	0.350037	0.940212	Old / Young	TRUE	_LATLSPYAVK[GlyGly (K)]DAK_.3;_LATLSPYAVK[GlyGly (K)]DAK_.2	TLSPYAVKDAKLKVD	Nfu_p_1_051511_K593_M1;Nfu_p_1_051512_K593_M1	Nfu_p_1_051511;Nfu_p_1_051512	Nfu_g_1_021535	SLC6A12	Nfu_p_1_051511;Nfu_p_1_051512	Nfu_t_1_051511;Nfu_t_1_051512	Nfu_c_1_051511;Nfu_c_1_051512	ENSLOCG00000013904	ENSG00000132164	SLC6A11	_																				FALSE
_	Nfu_p_1_033052_K561_M1;Nfu_p_1_033053_K561_M1	2.20272	8.56567	4.35094	0.00143824	0.0600799	-0.893243	0.000379744	0.020662	Old / Young	TRUE	_GGPALVLSQGQIVYEGGK[GlyGly (K)]LQVQQGTGR_.3	QIVYEGGKLQVQQGT	Nfu_p_1_033052_K561_M1;Nfu_p_1_033053_K561_M1	Nfu_p_1_033052;Nfu_p_1_033053	Nfu_g_1_013736	crmp1	Nfu_p_1_033052;Nfu_p_1_033053	Nfu_t_1_033052;Nfu_t_1_033053	Nfu_c_1_033052;Nfu_c_1_033053	ENSLOCG00000010077	ENSG00000072832	CRMP1	O14531_K458																				FALSE
_	Nfu_p_1_039254_K344_M1;Nfu_p_1_039255_K344_M1	-1.78246	9.56497	-2.7409	0.0207836	0.200426	-3.52553	0.198795	0.899306	Old / Young	TRUE	_SVDC[Carbamidomethyl (C)]K[GlyGly (K)]FADFGEK_.3	GKKSVDCKFADFGEK	Nfu_p_1_039254_K344_M1;Nfu_p_1_039255_K344_M1	Nfu_p_1_039254;Nfu_p_1_039255	Nfu_g_1_016397	HNRNPUL1 (1 of 2)	Nfu_p_1_039254;Nfu_p_1_039255	Nfu_t_1_039254;Nfu_t_1_039255	Nfu_c_1_039254;Nfu_c_1_039255	ENSLOCG00000014236	ENSG00000105323	HNRNPUL1	_																				FALSE
_	Nfu_p_1_039787_K490_M1;Nfu_p_1_039788_K490_M1	0.982659	8.65977	1.26729	0.233743	0.475428	-5.72024	0.147116	0.868582	Old / Young	TRUE	_TSRPDTAVIYSPDEK[GlyGly (K)]FELGIAK_.4	VIYSPDEKFELGIAK	Nfu_p_1_039787_K490_M1;Nfu_p_1_039788_K490_M1	Nfu_p_1_039787;Nfu_p_1_039788	Nfu_g_1_016609	tkt	Nfu_p_1_039787;Nfu_p_1_039788	Nfu_t_1_039787;Nfu_t_1_039788	Nfu_c_1_039787;Nfu_c_1_039788	ENSLOCG00000015562	ENSG00000007350	TKTL1	_																				FALSE
_	Nfu_p_1_056024_K131_M1	0.415017	11.7052	0.819912	0.431357	0.643851	-6.17067	0.252395	0.918957	Old / Young	TRUE	_AHLLDNTEK[GlyGly (K)]LER_.3	HLLDNTEKLERSSRR	Nfu_p_1_056024_K131_M1	Nfu_p_1_056024	Nfu_g_1_023336	vti1a	Nfu_p_1_056024	Nfu_t_1_056024	Nfu_c_1_056024	ENSLOCG00000012227	ENSG00000151532	VTI1A	P35573_K17																				FALSE
_	Nfu_p_1_051959_K323_M1	0.521902	7.05027	0.936882	0.370873	0.598407	-6.06818	0.220816	0.908428	Old / Young	TRUE	_EHQTK[GlyGly (K)]FAQTSR_.3	LIKEHQTKFAQTSRI	Nfu_p_1_051959_K323_M1	Nfu_p_1_051959	Nfu_g_1_021715	zgc:153440	Nfu_p_1_051959	Nfu_t_1_051959	Nfu_c_1_051959	ENSLOCG00000013502	NA	NA	_																				FALSE
_	Nfu_p_1_051938_K608_M1;Nfu_p_1_051939_K588_M1;Nfu_p_1_051940_K609_M1;Nfu_p_1_051941_K608_M1;Nfu_p_1_051942_K608_M1;Nfu_p_1_051943_K609_M1;Nfu_p_1_051944_K586_M1;Nfu_p_1_051945_K586_M1;Nfu_p_1_051946_K587_M1;Nfu_p_1_051947_K588_M1;Nfu_p_1_051948_K587_M1;Nfu_p_1_051949_K587_M1;Nfu_p_1_051950_K588_M1	-0.737404	13.6507	-1.92335	0.0833184	0.312415	-4.83246	0.467117	0.954516	Old / Young	TRUE	_AEEPSPEEPPVK[GlyGly (K)]K_.3	SPEEPPVKKQATKEE;SPEEPPVKKQATKGG	Nfu_p_1_051938_K608_M1;Nfu_p_1_051939_K588_M1;Nfu_p_1_051940_K609_M1;Nfu_p_1_051941_K608_M1;Nfu_p_1_051942_K608_M1;Nfu_p_1_051943_K609_M1;Nfu_p_1_051944_K586_M1;Nfu_p_1_051945_K586_M1;Nfu_p_1_051946_K587_M1;Nfu_p_1_051947_K588_M1;Nfu_p_1_051948_K587_M1;Nfu_p_1_051949_K587_M1;Nfu_p_1_051950_K588_M1	Nfu_p_1_051938;Nfu_p_1_051939;Nfu_p_1_051940;Nfu_p_1_051941;Nfu_p_1_051942;Nfu_p_1_051943;Nfu_p_1_051944;Nfu_p_1_051945;Nfu_p_1_051946;Nfu_p_1_051947;Nfu_p_1_051948;Nfu_p_1_051949;Nfu_p_1_051950	Nfu_g_1_021710	hp1bp3	Nfu_p_1_051946;Nfu_p_1_051945;Nfu_p_1_051938;Nfu_p_1_051944;Nfu_p_1_051940;Nfu_p_1_051939;Nfu_p_1_051950;Nfu_p_1_051943;Nfu_p_1_051948;Nfu_p_1_051949;Nfu_p_1_051942;Nfu_p_1_051947;Nfu_p_1_051941	Nfu_t_1_051946;Nfu_t_1_051945;Nfu_t_1_051938;Nfu_t_1_051944;Nfu_t_1_051940;Nfu_t_1_051939;Nfu_t_1_051950;Nfu_t_1_051943;Nfu_t_1_051948;Nfu_t_1_051949;Nfu_t_1_051942;Nfu_t_1_051947;Nfu_t_1_051941	Nfu_c_1_051946;Nfu_c_1_051945;Nfu_c_1_051938;Nfu_c_1_051944;Nfu_c_1_051940;Nfu_c_1_051939;Nfu_c_1_051950;Nfu_c_1_051943;Nfu_c_1_051948;Nfu_c_1_051949;Nfu_c_1_051942;Nfu_c_1_051947;Nfu_c_1_051941	ENSLOCG00000003600	ENSG00000127483	HP1BP3	_																				FALSE
_	Nfu_p_1_031945_K187_M1	0.149828	12.986	0.343811	0.738101	0.850799	-6.45739	0.412383	0.948788	Old / Young	TRUE	_EAVAPSSTPAAEPPAK[GlyGly (K)]EVNATEAPSK_.3	PAAEPPAKEVNATEA	Nfu_p_1_031945_K187_M1	Nfu_p_1_031945	Nfu_g_1_013257	basp1	Nfu_p_1_031945	Nfu_t_1_031945	Nfu_c_1_031945	ENSLOCG00000018160	NA	NA	_																				FALSE
_	Nfu_p_1_039675_K521_M1	1.839	9.28726	2.12604	0.059391	0.280652	-4.52189	0.0417784	0.652408	Old / Young	TRUE	_ETEISTALK[GlyGly (K)]QDINR_.3	TEISTALKQDINRSQ	Nfu_p_1_039675_K521_M1	Nfu_p_1_039675	Nfu_g_1_016554	CR848784.2	Nfu_p_1_039675	Nfu_t_1_039675	Nfu_c_1_039675	ENSLOCG00000005354	ENSG00000072210	ALDH3A2	_																				FALSE
_	Nfu_p_1_038056_K488_M1;Nfu_p_1_038057_K459_M1;Nfu_p_1_038058_K488_M1;Nfu_p_1_038061_K488_M1	0.141346	11.8485	0.270261	0.79245	0.888281	-6.48147	0.441582	0.952012	Old / Young	TRUE	_VQAVVAVSK[GlyGly (K)]ELEAER_.3;_VQAVVAVSK[GlyGly (K)]ELEAER_.2	QAVVAVSKELEAERY	Nfu_p_1_038056_K488_M1;Nfu_p_1_038057_K459_M1;Nfu_p_1_038058_K488_M1;Nfu_p_1_038061_K488_M1	Nfu_p_1_038056;Nfu_p_1_038057;Nfu_p_1_038058;Nfu_p_1_038061	Nfu_g_1_015874	sptbn2	Nfu_p_1_038056;Nfu_p_1_038061;Nfu_p_1_038058;Nfu_p_1_038057	Nfu_t_1_038056;Nfu_t_1_038061;Nfu_t_1_038058;Nfu_t_1_038057	Nfu_c_1_038056;Nfu_c_1_038061;Nfu_c_1_038058;Nfu_c_1_038057	ENSLOCG00000015528	ENSG00000115306	SPTBN1	_																				FALSE
_	Nfu_p_1_033846_K203_M1	-0.837823	9.58025	-0.850292	0.415039	0.629999	-6.14518	0.996034	0.978141	Old / Young	TRUE	_K[GlyGly (K)]HVGQTPAESDYQLLEIAR_.4	LIIDCHRKHVGQTPA	Nfu_p_1_033846_K203_M1	Nfu_p_1_033846	Nfu_g_1_014068	FARP1 (1 of 2)	Nfu_p_1_033846	Nfu_t_1_033846	Nfu_c_1_033846	ENSLOCG00000003520	ENSG00000152767	FARP1	Q6ZUT3_K164																				FALSE
_	Nfu_p_1_032336_K478_M1;Nfu_p_1_058166_K478_M1;Nfu_p_1_058963_K478_M1	-2.14902	11.2395	-2.47619	0.0327348	0.226982	-3.96152	0.269427	0.923689	Old / Young	TRUE	_IPDEPK[GlyGly (K)]QIQQITAVVPR_.3	TKIPDEPKQIQQITA	Nfu_p_1_032336_K478_M1;Nfu_p_1_058166_K478_M1;Nfu_p_1_058963_K478_M1	Nfu_p_1_032336;Nfu_p_1_058166;Nfu_p_1_058963	Nfu_g_1_013434;Nfu_g_1_025953;Nfu_g_1_025161	slmapb;NA	Nfu_p_1_032336;Nfu_p_1_058963;Nfu_p_1_058166	Nfu_t_1_032336;Nfu_t_1_058963;Nfu_t_1_058166	Nfu_c_1_032336;Nfu_c_1_058963;Nfu_c_1_058166	NA	NA	NA	_																				FALSE
_	Nfu_p_1_050181_K58_M1;Nfu_p_1_050186_K58_M1;Nfu_p_1_050187_K58_M1;Nfu_p_1_050192_K58_M1;Nfu_p_1_050198_K58_M1;Nfu_p_1_050200_K58_M1	-0.447038	11.7	-0.917112	0.38065	0.603531	-6.08631	0.967598	0.977513	Old / Young	TRUE	_LQEDYGEVEGLC[Carbamidomethyl (C)]K[GlyGly (K)]R_.3	GEVEGLCKRLKTSPT	Nfu_p_1_050181_K58_M1;Nfu_p_1_050186_K58_M1;Nfu_p_1_050187_K58_M1;Nfu_p_1_050192_K58_M1;Nfu_p_1_050198_K58_M1;Nfu_p_1_050200_K58_M1	Nfu_p_1_050181;Nfu_p_1_050186;Nfu_p_1_050187;Nfu_p_1_050192;Nfu_p_1_050198;Nfu_p_1_050200	Nfu_g_1_020980	atp2b3b	Nfu_p_1_050187;Nfu_p_1_050198;Nfu_p_1_050192;Nfu_p_1_050181;Nfu_p_1_050186;Nfu_p_1_050200	Nfu_t_1_050187;Nfu_t_1_050198;Nfu_t_1_050192;Nfu_t_1_050181;Nfu_t_1_050186;Nfu_t_1_050200	Nfu_c_1_050187;Nfu_c_1_050198;Nfu_c_1_050192;Nfu_c_1_050181;Nfu_c_1_050186;Nfu_c_1_050200	ENSLOCG00000013890	ENSG00000157087	ATP2B2	_																				FALSE
_	Nfu_p_1_051511_K602_M1;Nfu_p_1_051512_K602_M1	-0.352597	15.2315	-0.770196	0.458976	0.667892	-6.21064	0.952458	0.977164	Old / Young	TRUE	_VDGK[GlyGly (K)]ISTVSEK_.3;_VDGK[GlyGly (K)]ISTVSEK_.2	AKLKVDGKISTVSEK	Nfu_p_1_051511_K602_M1;Nfu_p_1_051512_K602_M1	Nfu_p_1_051511;Nfu_p_1_051512	Nfu_g_1_021535	SLC6A12	Nfu_p_1_051511;Nfu_p_1_051512	Nfu_t_1_051511;Nfu_t_1_051512	Nfu_c_1_051511;Nfu_c_1_051512	ENSLOCG00000013904	ENSG00000132164	SLC6A11	_																				FALSE
_	Nfu_p_1_031945_K60_M1	-0.437002	15.5	-0.79262	0.446379	0.656883	-6.19288	0.964649	0.977446	Old / Young	TRUE	_KDEAPAATDANEVANDTAAK[GlyGly (K)]DAPAADAAAPK_.4;_DEAPAATDANEVANDTAAK[GlyGly (K)]DAPAADAAAPK_.3;_DEAPAATDANEVANDTAAK[GlyGly (K)]DAPAADAAAPK_.4	VANDTAAKDAPAADA	Nfu_p_1_031945_K60_M1	Nfu_p_1_031945	Nfu_g_1_013257	basp1	Nfu_p_1_031945	Nfu_t_1_031945	Nfu_c_1_031945	ENSLOCG00000018160	NA	NA	_																				FALSE
_	Nfu_p_1_051173_K492_M1;Nfu_p_1_051174_K492_M1	-0.541768	6.89178	-1.13049	0.28463	0.521654	-5.8741	0.852281	0.974548	Old / Young	TRUE	_TSGQRPQSQGVPLK[GlyGly (K)]SQSADVSAESAK_.4	QSQGVPLKSQSADVS	Nfu_p_1_051173_K492_M1;Nfu_p_1_051174_K492_M1	Nfu_p_1_051173;Nfu_p_1_051174	Nfu_g_1_021376	CABZ01061873.1	Nfu_p_1_051174;Nfu_p_1_051173	Nfu_t_1_051174;Nfu_t_1_051173	Nfu_c_1_051174;Nfu_c_1_051173	ENSLOCG00000013941	ENSG00000157152	SYN2	O14994_K415																				FALSE
_	Nfu_p_1_039466_K121_M1	-0.319953	11.1417	-0.437544	0.671007	0.808165	-6.41859	0.774427	0.972061	Old / Young	TRUE	_SEAVK[GlyGly (K)]EEAAAAAAAAPPEEK_.3	SKKSEAVKEEAAAAA	Nfu_p_1_039466_K121_M1	Nfu_p_1_039466	Nfu_g_1_016469	marcksl1b	Nfu_p_1_039466	Nfu_t_1_039466	Nfu_c_1_039466	ENSLOCG00000002564	ENSG00000175130	MARCKSL1	Q6ZVD7_K327																				FALSE
_	Nfu_p_1_051938_K584_M1;Nfu_p_1_051939_K564_M1;Nfu_p_1_051940_K585_M1;Nfu_p_1_051941_K584_M1;Nfu_p_1_051942_K584_M1;Nfu_p_1_051943_K585_M1;Nfu_p_1_051944_K562_M1;Nfu_p_1_051945_K562_M1;Nfu_p_1_051946_K563_M1;Nfu_p_1_051947_K564_M1;Nfu_p_1_051948_K563_M1;Nfu_p_1_051949_K563_M1;Nfu_p_1_051950_K564_M1	-0.586676	12.3505	-1.61572	0.137198	0.374689	-5.27533	0.604959	0.964512	Old / Young	TRUE	_PQESLPEEPAVK[GlyGly (K)]K_.3	LPEEPAVKKPATKGG	Nfu_p_1_051938_K584_M1;Nfu_p_1_051939_K564_M1;Nfu_p_1_051940_K585_M1;Nfu_p_1_051941_K584_M1;Nfu_p_1_051942_K584_M1;Nfu_p_1_051943_K585_M1;Nfu_p_1_051944_K562_M1;Nfu_p_1_051945_K562_M1;Nfu_p_1_051946_K563_M1;Nfu_p_1_051947_K564_M1;Nfu_p_1_051948_K563_M1;Nfu_p_1_051949_K563_M1;Nfu_p_1_051950_K564_M1	Nfu_p_1_051938;Nfu_p_1_051939;Nfu_p_1_051940;Nfu_p_1_051941;Nfu_p_1_051942;Nfu_p_1_051943;Nfu_p_1_051944;Nfu_p_1_051945;Nfu_p_1_051946;Nfu_p_1_051947;Nfu_p_1_051948;Nfu_p_1_051949;Nfu_p_1_051950	Nfu_g_1_021710	hp1bp3	Nfu_p_1_051946;Nfu_p_1_051945;Nfu_p_1_051938;Nfu_p_1_051944;Nfu_p_1_051940;Nfu_p_1_051939;Nfu_p_1_051950;Nfu_p_1_051943;Nfu_p_1_051948;Nfu_p_1_051949;Nfu_p_1_051942;Nfu_p_1_051947;Nfu_p_1_051941	Nfu_t_1_051946;Nfu_t_1_051945;Nfu_t_1_051938;Nfu_t_1_051944;Nfu_t_1_051940;Nfu_t_1_051939;Nfu_t_1_051950;Nfu_t_1_051943;Nfu_t_1_051948;Nfu_t_1_051949;Nfu_t_1_051942;Nfu_t_1_051947;Nfu_t_1_051941	Nfu_c_1_051946;Nfu_c_1_051945;Nfu_c_1_051938;Nfu_c_1_051944;Nfu_c_1_051940;Nfu_c_1_051939;Nfu_c_1_051950;Nfu_c_1_051943;Nfu_c_1_051948;Nfu_c_1_051949;Nfu_c_1_051942;Nfu_c_1_051947;Nfu_c_1_051941	ENSLOCG00000003600	ENSG00000127483	HP1BP3	_																				FALSE
_	Nfu_p_1_033425_K294_M1	-0.372422	11.105	-0.806904	0.438474	0.650692	-6.18134	0.97242	0.977622	Old / Young	TRUE	_K[GlyGly (K)]IVEGHAISGDTEVAR_.4;_K[GlyGly (K)]IVEGHAISGDTEVAR_.3	HVTSSYKKIVEGHAI	Nfu_p_1_033425_K294_M1	Nfu_p_1_033425	Nfu_g_1_013890	gga3	Nfu_p_1_033425	Nfu_t_1_033425	Nfu_c_1_033425	ENSLOCG00000013331	ENSG00000125447	GGA3	_																				FALSE
_	Nfu_p_1_034500_K211_M1	-2.89614	10.153	-3.72168	0.00395784	0.101639	-1.89834	0.0506802	0.69483	Old / Young	TRUE	_QLAAPYVEEYK[GlyGly (K)]EQLTK_.3	APYVEEYKEQLTKAY	Nfu_p_1_034500_K211_M1	Nfu_p_1_034500	Nfu_g_1_014314	apoa1a	Nfu_p_1_034500	Nfu_t_1_034500	Nfu_c_1_034500	ENSLOCG00000006231	ENSG00000118137	APOA1	_																				FALSE
_	Nfu_p_1_057444_K234_M1;Nfu_p_1_058336_K234_M1	1.89633	10.5819	4.24648	0.00169532	0.0648898	-1.05668	0.000496758	0.025393	Old / Young	FALSE	_TEWQK[GlyGly (K)]TDNPLIYTTK_.3	ATKTEWQKTDNPLIY	Nfu_p_1_057444_K234_M1;Nfu_p_1_058336_K234_M1	Nfu_p_1_057444;Nfu_p_1_058336	Nfu_g_1_024468;Nfu_g_1_025329	NA	Nfu_p_1_057444;Nfu_p_1_058336	Nfu_t_1_057444;Nfu_t_1_058336	Nfu_c_1_057444;Nfu_c_1_058336	ENSLOCG00000017478	NA	NA	_																				FALSE
_	Nfu_p_1_057444_K291_M1;Nfu_p_1_058336_K291_M1	2.26694	8.69772	3.95559	0.0027007	0.0798235	-1.51924	0.00102336	0.0441743	Old / Young	FALSE	_ADM[Oxidation (M)]LK[GlyGly (K)]QVPDQLWSK_.3	ELKADMLKQVPDQLW	Nfu_p_1_057444_K291_M1;Nfu_p_1_058336_K291_M1	Nfu_p_1_057444;Nfu_p_1_058336	Nfu_g_1_024468;Nfu_g_1_025329	NA	Nfu_p_1_057444;Nfu_p_1_058336	Nfu_t_1_057444;Nfu_t_1_058336	Nfu_c_1_057444;Nfu_c_1_058336	ENSLOCG00000017478	NA	NA	_																				FALSE
_	Nfu_p_1_032336_K472_M1;Nfu_p_1_058166_K472_M1;Nfu_p_1_058963_K472_M1	-1.32379	11.1051	-1.8922	0.0877155	0.317255	-4.87902	0.480236	0.955703	Old / Young	TRUE	_VGTK[GlyGly (K)]IPDEPK_.3	SKPRVGTKIPDEPKQ	Nfu_p_1_032336_K472_M1;Nfu_p_1_058166_K472_M1;Nfu_p_1_058963_K472_M1	Nfu_p_1_032336;Nfu_p_1_058166;Nfu_p_1_058963	Nfu_g_1_013434;Nfu_g_1_025953;Nfu_g_1_025161	slmapb;NA	Nfu_p_1_032336;Nfu_p_1_058963;Nfu_p_1_058166	Nfu_t_1_032336;Nfu_t_1_058963;Nfu_t_1_058166	Nfu_c_1_032336;Nfu_c_1_058963;Nfu_c_1_058166	NA	NA	NA	_																				FALSE
_	Nfu_p_1_039228_K332_M1;Nfu_p_1_039230_K332_M1	-0.478431	8.59745	-0.880024	0.399482	0.619592	-6.11945	0.98778	0.977962	Old / Young	TRUE	_SWTFQGLK[GlyGly (K)]R_.3	SWTFQGLKRDSSVVG	Nfu_p_1_039228_K332_M1;Nfu_p_1_039230_K332_M1	Nfu_p_1_039228;Nfu_p_1_039230	Nfu_g_1_016382	wu:fc51f04	Nfu_p_1_039230;Nfu_p_1_039228	Nfu_t_1_039230;Nfu_t_1_039228	Nfu_c_1_039230;Nfu_c_1_039228	ENSLOCG00000017722	NA	NA	_																				FALSE
_	Nfu_p_1_044649_K155_M1	-1.46506	10.6896	-2.70783	0.0219979	0.204196	-3.58035	0.206793	0.902822	Old / Young	TRUE	_SDETDPVK[GlyGly (K)]LLTVK_.3	SDETDPVKLLTVKDK	Nfu_p_1_044649_K155_M1	Nfu_p_1_044649	Nfu_g_1_018705	akap12b	Nfu_p_1_044649	Nfu_t_1_044649	Nfu_c_1_044649	ENSLOCG00000016296	ENSG00000131016	AKAP12	_																				FALSE
_	Nfu_p_1_050347_K32_M1	-1.14251	8.54645	-1.40852	0.189272	0.431265	-5.54839	0.706982	0.969477	Old / Young	TRUE	_LLTPAEK[GlyGly (K)]GPELSGR_.3	KLLTPAEKGPELSGR	Nfu_p_1_050347_K32_M1	Nfu_p_1_050347	Nfu_g_1_021050		Nfu_p_1_050347	Nfu_t_1_050347	Nfu_c_1_050347	ENSLOCG00000001684	NA	NA	_																				FALSE
_	Nfu_p_1_041494_K111_M1;Nfu_p_1_041495_K111_M1	-1.05147	13.6589	-2.70284	0.0221874	0.204196	-3.58863	0.208022	0.903341	Old / Young	TRUE	_YLIPK[GlyGly (K)]ASPAESK_.3;_YLIPK[GlyGly (K)]ASPAESK_.2	LDKYLIPKASPAESK	Nfu_p_1_041494_K111_M1;Nfu_p_1_041495_K111_M1	Nfu_p_1_041494;Nfu_p_1_041495	Nfu_g_1_017359	ywhabl	Nfu_p_1_041494;Nfu_p_1_041495	Nfu_t_1_041494;Nfu_t_1_041495	Nfu_c_1_041494;Nfu_c_1_041495	ENSLOCG00000007504	ENSG00000166913	YWHAB	Q5T0U0_K199																				FALSE
_	Nfu_p_1_040289_K28_M1	-0.759814	9.08768	-0.770915	0.458568	0.667609	-6.21008	0.952849	0.977173	Old / Young	TRUE	_GIK[GlyGly (K)]VVAINDPFIDLK_.3	ACLEKGIKVVAINDP	Nfu_p_1_040289_K28_M1	Nfu_p_1_040289	Nfu_g_1_016838	gapdhs	Nfu_p_1_040289	Nfu_t_1_040289	Nfu_c_1_040289	ENSLOCG00000003537	ENSG00000105679	GAPDHS	O14556_K100																				FALSE
_	Nfu_p_1_040289_K40_M1	-0.620454	9.25693	-1.03668	0.32428	0.559146	-5.97178	0.902738	0.975936	Old / Young	TRUE	_VVAINDPFIDLK[GlyGly (K)]YM[Oxidation (M)]VYM[Oxidation (M)]FK_.3;_VVAINDPFIDLK[GlyGly (K)]YMVYM[Oxidation (M)]FK_.3	NDPFIDLKYMVYMFK	Nfu_p_1_040289_K40_M1	Nfu_p_1_040289	Nfu_g_1_016838	gapdhs	Nfu_p_1_040289	Nfu_t_1_040289	Nfu_c_1_040289	ENSLOCG00000003537	ENSG00000105679	GAPDHS	_																				FALSE
_	Nfu_p_1_039466_K108_M1	-0.037956	10.5859	-0.060772	0.952737	0.973117	-6.51865	0.586675	0.963446	Old / Young	TRUE	_SFNFK[GlyGly (K)]LNLK_.3;_SFNFK[GlyGly (K)]LNLK_.2	LKKSFNFKLNLKKSK	Nfu_p_1_039466_K108_M1	Nfu_p_1_039466	Nfu_g_1_016469	marcksl1b	Nfu_p_1_039466	Nfu_t_1_039466	Nfu_c_1_039466	ENSLOCG00000002564	ENSG00000175130	MARCKSL1	Q9NWM3_K329																				FALSE
_	Nfu_p_1_032987_K83_M1	-1.99579	9.92802	-3.20389	0.00941817	0.142975	-2.75396	0.109401	0.830937	Old / Young	TRUE	_GNHAAILK[GlyGly (K)]PLANTHATK_.4;_GNHAAILK[GlyGly (K)]PLANTHATK_.5;_GNHAAILK[GlyGly (K)]PLANTHATK_.3	GNHAAILKPLANTHA	Nfu_p_1_032987_K83_M1	Nfu_p_1_032987	Nfu_g_1_013709	mb	Nfu_p_1_032987	Nfu_t_1_032987	Nfu_c_1_032987	ENSLOCG00000007868	ENSG00000198125	MB	P02144_K88																				FALSE
_	Nfu_p_1_051490_K165_M1	-0.55093	13.2854	-1.15815	0.273689	0.513058	-5.84405	0.837508	0.974111	Old / Young	TRUE	_IAK[GlyGly (K)]ADYIPTQQDVLR_.3	NDLERIAKADYIPTQ	Nfu_p_1_051490_K165_M1	Nfu_p_1_051490	Nfu_g_1_021523	gnai2l	Nfu_p_1_051490	Nfu_t_1_051490	Nfu_c_1_051490	ENSLOCG00000010798	ENSG00000114353	GNAI2	_																				FALSE
_	Nfu_p_1_051938_K572_M1;Nfu_p_1_051939_K552_M1;Nfu_p_1_051940_K573_M1;Nfu_p_1_051941_K572_M1;Nfu_p_1_051942_K572_M1;Nfu_p_1_051943_K573_M1;Nfu_p_1_051944_K550_M1;Nfu_p_1_051945_K550_M1;Nfu_p_1_051946_K551_M1;Nfu_p_1_051947_K552_M1;Nfu_p_1_051948_K551_M1;Nfu_p_1_051949_K551_M1;Nfu_p_1_051950_K552_M1	-1.02009	10.9879	-1.91308	0.0847445	0.315326	-4.84785	0.471419	0.954912	Old / Young	TRUE	_SK[GlyGly (K)]PQESLPEEPAVK_.3	RSGSKRSKPQESLPE	Nfu_p_1_051938_K572_M1;Nfu_p_1_051939_K552_M1;Nfu_p_1_051940_K573_M1;Nfu_p_1_051941_K572_M1;Nfu_p_1_051942_K572_M1;Nfu_p_1_051943_K573_M1;Nfu_p_1_051944_K550_M1;Nfu_p_1_051945_K550_M1;Nfu_p_1_051946_K551_M1;Nfu_p_1_051947_K552_M1;Nfu_p_1_051948_K551_M1;Nfu_p_1_051949_K551_M1;Nfu_p_1_051950_K552_M1	Nfu_p_1_051938;Nfu_p_1_051939;Nfu_p_1_051940;Nfu_p_1_051941;Nfu_p_1_051942;Nfu_p_1_051943;Nfu_p_1_051944;Nfu_p_1_051945;Nfu_p_1_051946;Nfu_p_1_051947;Nfu_p_1_051948;Nfu_p_1_051949;Nfu_p_1_051950	Nfu_g_1_021710	hp1bp3	Nfu_p_1_051946;Nfu_p_1_051945;Nfu_p_1_051938;Nfu_p_1_051944;Nfu_p_1_051940;Nfu_p_1_051939;Nfu_p_1_051950;Nfu_p_1_051943;Nfu_p_1_051948;Nfu_p_1_051949;Nfu_p_1_051942;Nfu_p_1_051947;Nfu_p_1_051941	Nfu_t_1_051946;Nfu_t_1_051945;Nfu_t_1_051938;Nfu_t_1_051944;Nfu_t_1_051940;Nfu_t_1_051939;Nfu_t_1_051950;Nfu_t_1_051943;Nfu_t_1_051948;Nfu_t_1_051949;Nfu_t_1_051942;Nfu_t_1_051947;Nfu_t_1_051941	Nfu_c_1_051946;Nfu_c_1_051945;Nfu_c_1_051938;Nfu_c_1_051944;Nfu_c_1_051940;Nfu_c_1_051939;Nfu_c_1_051950;Nfu_c_1_051943;Nfu_c_1_051948;Nfu_c_1_051949;Nfu_c_1_051942;Nfu_c_1_051947;Nfu_c_1_051941	ENSLOCG00000003600	ENSG00000127483	HP1BP3	_																				FALSE
_	Nfu_p_1_037073_K96_M1	-1.65542	9.32733	-1.92157	0.0835634	0.312415	-4.83513	0.46786	0.954585	Old / Young	TRUE	_LEQEIEELETGVPVNK[GlyGly (K)]GVAK_.3	ETGVPVNKGVAKENG	Nfu_p_1_037073_K96_M1	Nfu_p_1_037073	Nfu_g_1_015404	zgc:63523	Nfu_p_1_037073	Nfu_t_1_037073	Nfu_c_1_037073	ENSLOCG00000001753	ENSG00000099864	PALM	_																				FALSE
_	Nfu_p_1_047272_K13_M1	-1.11761	10.8223	-1.83067	0.0970403	0.326171	-4.96993	0.506726	0.957922	Old / Young	TRUE	_[Acetyl (Protein N-term)]M[Oxidation (M)]M[Oxidation (M)]QC[Carbamidomethyl (C)]FHFM[Oxidation (M)]VEPAK[GlyGly (K)]NFTAK_.3	HFMVEPAKNFTAKIK	Nfu_p_1_047272_K13_M1	Nfu_p_1_047272	Nfu_g_1_019798	CR352258.2	Nfu_p_1_047272	Nfu_t_1_047272	Nfu_c_1_047272	ENSLOCG00000011553	NA	NA	_																				FALSE
_	Nfu_p_1_044575_K485_M1	1.39523	11.2619	2.92343	0.0151964	0.17765	-3.22181	0.00988618	0.307549	Old / Young	TRUE	_NQAYK[GlyGly (K)]GVDRDPYSGDVAK_.4;_NQAYK[GlyGly (K)]GVDRDPYSGDVAK_.3	REKNQAYKGVDRDPY	Nfu_p_1_044575_K485_M1	Nfu_p_1_044575	Nfu_g_1_018671	dpysl5a	Nfu_p_1_044575	Nfu_t_1_044575	Nfu_c_1_044575	ENSLOCG00000016314	ENSG00000157851	DPYSL5	_																				FALSE
_	Nfu_p_1_057446_K165_M1;Nfu_p_1_058331_K165_M1	1.35632	9.33339	2.36346	0.0396957	0.24102	-4.14451	0.0279694	0.556846	Old / Young	TRUE	_LTTSQQSDEAPGK[GlyGly (K)]EK_.3	QSDEAPGKEKHAKGS	Nfu_p_1_057446_K165_M1;Nfu_p_1_058331_K165_M1	Nfu_p_1_057446;Nfu_p_1_058331	Nfu_g_1_024470;Nfu_g_1_025324	NA	Nfu_p_1_057446;Nfu_p_1_058331	Nfu_t_1_057446;Nfu_t_1_058331	Nfu_c_1_057446;Nfu_c_1_058331	NA	NA	NA	_																				FALSE
_	Nfu_p_1_047928_K351_M1	-0.438373	7.29476	-0.941671	0.368532	0.596789	-6.06373	0.954244	0.977206	Old / Young	TRUE	_VSSSK[GlyGly (K)]LDPNTSFAAGADSK_.3	EEKVSSSKLDPNTSF	Nfu_p_1_047928_K351_M1	Nfu_p_1_047928	Nfu_g_1_020073	MAP4 (2 of 3)	Nfu_p_1_047928	Nfu_t_1_047928	Nfu_c_1_047928	ENSLOCG00000008656	ENSG00000047849	MAP4	_																				FALSE
_	Nfu_p_1_033981_K105_M1	-1.46806	11.5761	-2.67587	0.0232391	0.208024	-3.63327	0.214745	0.906082	Old / Young	TRUE	_PK[GlyGly (K)]EVVAAESPTTATEK_.3	EKAQEKPKEVVAAES	Nfu_p_1_033981_K105_M1	Nfu_p_1_033981	Nfu_g_1_014116	NEFM (1 of 2)	Nfu_p_1_033981	Nfu_t_1_033981	Nfu_c_1_033981	NA	NA	NA	Q9HCU0_K654																				FALSE
_	Nfu_p_1_048113_K59_M1	-0.815425	10.7426	-1.73506	0.113356	0.343735	-5.10826	0.549367	0.96106	Old / Young	TRUE	_VIVHTNYPLEGQK[GlyGly (K)]FIR_.4	NYPLEGQKFIRKNFR	Nfu_p_1_048113_K59_M1	Nfu_p_1_048113	Nfu_g_1_020148	agla	Nfu_p_1_048113	Nfu_t_1_048113	Nfu_c_1_048113	ENSLOCG00000001098	ENSG00000162688	AGL	_																				FALSE
_	Nfu_p_1_038064_K796_M1	0.894829	7.88906	1.42519	0.184531	0.426688	-5.52731	0.119344	0.842808	Old / Young	TRUE	_EAVEEQEPK[GlyGly (K)]AEEK_.3	AVEEQEPKAEEKVEE	Nfu_p_1_038064_K796_M1	Nfu_p_1_038064	Nfu_g_1_015876	slc44a2	Nfu_p_1_038064	Nfu_t_1_038064	Nfu_c_1_038064	ENSLOCG00000008330	ENSG00000129353	SLC44A2	P17677_K218																				FALSE
_	Nfu_p_1_051173_K131_M1;Nfu_p_1_051174_K131_M1	-0.0115643	10.3715	-0.0241789	0.981185	0.990671	-6.52032	0.569609	0.962392	Old / Young	TRUE	_QTAASAAGFVEQSAPSSSLSK[GlyGly (K)]K_.3	APSSSLSKKFKVLLV	Nfu_p_1_051173_K131_M1;Nfu_p_1_051174_K131_M1	Nfu_p_1_051173;Nfu_p_1_051174	Nfu_g_1_021376	CABZ01061873.1	Nfu_p_1_051174;Nfu_p_1_051173	Nfu_t_1_051174;Nfu_t_1_051173	Nfu_c_1_051174;Nfu_c_1_051173	ENSLOCG00000013941	ENSG00000157152	SYN2	_																				FALSE
_	Nfu_p_1_052847_K840_M1;Nfu_p_1_052848_K847_M1;Nfu_p_1_052849_K847_M1;Nfu_p_1_052850_K840_M1;Nfu_p_1_052851_K840_M1;Nfu_p_1_052852_K840_M1;Nfu_p_1_052853_K840_M1	0.641046	7.37805	0.685424	0.508639	0.704805	-6.27364	0.292437	0.929269	Old / Young	TRUE	_VSQQGELVK[GlyGly (K)]K_.3	SQQGELVKKLKAEQA	Nfu_p_1_052847_K840_M1;Nfu_p_1_052848_K847_M1;Nfu_p_1_052849_K847_M1;Nfu_p_1_052850_K840_M1;Nfu_p_1_052851_K840_M1;Nfu_p_1_052852_K840_M1;Nfu_p_1_052853_K840_M1	Nfu_p_1_052847;Nfu_p_1_052848;Nfu_p_1_052849;Nfu_p_1_052850;Nfu_p_1_052851;Nfu_p_1_052852;Nfu_p_1_052853	Nfu_g_1_022082	eprs	Nfu_p_1_052851;Nfu_p_1_052847;Nfu_p_1_052850;Nfu_p_1_052852;Nfu_p_1_052853;Nfu_p_1_052848;Nfu_p_1_052849	Nfu_t_1_052851;Nfu_t_1_052847;Nfu_t_1_052850;Nfu_t_1_052852;Nfu_t_1_052853;Nfu_t_1_052848;Nfu_t_1_052849	Nfu_c_1_052851;Nfu_c_1_052847;Nfu_c_1_052850;Nfu_c_1_052852;Nfu_c_1_052853;Nfu_c_1_052848;Nfu_c_1_052849	ENSLOCG00000016794	ENSG00000136628	EPRS	_																				FALSE
_	Nfu_p_1_051231_K191_M1	-0.825139	11.9809	-1.81903	0.0989056	0.329777	-4.98698	0.511826	0.958323	Old / Young	TRUE	_FTK[GlyGly (K)]VLLEQQQDR_.3;_FTK[GlyGly (K)]VLLEQQQDR_.2	GDLERFTKVLLEQQQ	Nfu_p_1_051231_K191_M1	Nfu_p_1_051231	Nfu_g_1_021403	ddi2	Nfu_p_1_051231	Nfu_t_1_051231	Nfu_c_1_051231	ENSLOCG00000008021	ENSG00000197312	DDI2	_																				FALSE
_	Nfu_p_1_054094_K1099_M1;Nfu_p_1_054095_K1100_M1	-0.723849	10.4792	-1.00562	0.338288	0.572896	-6.00263	0.919541	0.976366	Old / Young	TRUE	_FASFDK[GlyGly (K)]YPTEEDM[Oxidation (M)]IEWAK_.3;_FASFDK[GlyGly (K)]YPTEEDMIEWAK_.3	DRFASFDKYPTEEDM	Nfu_p_1_054094_K1099_M1;Nfu_p_1_054095_K1100_M1	Nfu_p_1_054094;Nfu_p_1_054095	Nfu_g_1_022605	eps15	Nfu_p_1_054094;Nfu_p_1_054095	Nfu_t_1_054094;Nfu_t_1_054095	Nfu_c_1_054094;Nfu_c_1_054095	ENSLOCG00000009453	ENSG00000085832	EPS15	_																				FALSE
_	Nfu_p_1_052776_K1279_M1;Nfu_p_1_052777_K1284_M1;Nfu_p_1_052778_K1047_M1	0.412224	8.67182	0.525435	0.610722	0.76689	-6.37409	0.345359	0.939451	Old / Young	TRUE	_HETVTDLK[GlyGly (K)]SDIQK_.3	HETVTDLKSDIQKAE	Nfu_p_1_052776_K1279_M1;Nfu_p_1_052777_K1284_M1;Nfu_p_1_052778_K1047_M1	Nfu_p_1_052776;Nfu_p_1_052777;Nfu_p_1_052778	Nfu_g_1_022061	MAP1A (2 of 2)	Nfu_p_1_052777;Nfu_p_1_052778;Nfu_p_1_052776	Nfu_t_1_052777;Nfu_t_1_052778;Nfu_t_1_052776	Nfu_c_1_052777;Nfu_c_1_052778;Nfu_c_1_052776	ENSLOCG00000014199	ENSG00000166963	MAP1A	_																				FALSE
_	Nfu_p_1_048887_K79_M1;Nfu_p_1_048888_K99_M1;Nfu_p_1_048889_K99_M1	-1.55275	10.0862	-2.14936	0.0571003	0.274801	-4.48539	0.378108	0.944404	Old / Young	TRUE	_QDILVEPEPLFGVPK[GlyGly (K)]R_.3	EPLFGVPKRRRPARS	Nfu_p_1_048887_K79_M1;Nfu_p_1_048888_K99_M1;Nfu_p_1_048889_K99_M1	Nfu_p_1_048887;Nfu_p_1_048888;Nfu_p_1_048889	Nfu_g_1_020416	ubxn7	Nfu_p_1_048887;Nfu_p_1_048888;Nfu_p_1_048889	Nfu_t_1_048887;Nfu_t_1_048888;Nfu_t_1_048889	Nfu_c_1_048887;Nfu_c_1_048888;Nfu_c_1_048889	ENSLOCG00000009799	ENSG00000163960	UBXN7	O94888_K99																				FALSE
_	Nfu_p_1_033981_K10_M1	-3.31744	10.4749	-6.06869	0.000120108	0.0114456	1.55959	0.000377194	0.0205521	Old / Young	TRUE	_EK[GlyGly (K)]EGDGLAAEEVTNGEEEPK_.3	DGEEEKEKEGDGLAA	Nfu_p_1_033981_K10_M1	Nfu_p_1_033981	Nfu_g_1_014116	NEFM (1 of 2)	Nfu_p_1_033981	Nfu_t_1_033981	Nfu_c_1_033981	NA	NA	NA	_																				FALSE
_	Nfu_p_1_053063_K354_M1	-0.771831	13.528	-1.60273	0.140048	0.377265	-5.29312	0.611161	0.964859	Old / Young	TRUE	_YESAGTGGAASK[GlyGly (K)]SLYVANHAY_.3	GTGGAASKSLYVANH	Nfu_p_1_053063_K354_M1	Nfu_p_1_053063	Nfu_g_1_022157	aldocb	Nfu_p_1_053063	Nfu_t_1_053063	Nfu_c_1_053063	ENSLOCG00000006034	NA	NA	_																				FALSE
_	Nfu_p_1_051019_K1123_M1;Nfu_p_1_051020_K1123_M1;Nfu_p_1_051021_K1280_M1;Nfu_p_1_051022_K1123_M1	-0.647361	11.4472	-1.51158	0.161549	0.400105	-5.41546	0.655431	0.967155	Old / Young	TRUE	_VTAEK[GlyGly (K)]NLFDR_.3;_VTAEK[GlyGly (K)]NLFDR_.2	LNRVTAEKNLFDRVV	Nfu_p_1_051019_K1123_M1;Nfu_p_1_051020_K1123_M1;Nfu_p_1_051021_K1280_M1;Nfu_p_1_051022_K1123_M1	Nfu_p_1_051019;Nfu_p_1_051020;Nfu_p_1_051021;Nfu_p_1_051022	Nfu_g_1_021309	rnf123	Nfu_p_1_051019;Nfu_p_1_051021;Nfu_p_1_051022;Nfu_p_1_051020	Nfu_t_1_051019;Nfu_t_1_051021;Nfu_t_1_051022;Nfu_t_1_051020	Nfu_c_1_051019;Nfu_c_1_051021;Nfu_c_1_051022;Nfu_c_1_051020	ENSLOCG00000013373	ENSG00000164068	RNF123	_																				FALSE
_	Nfu_p_1_052847_K1544_M1;Nfu_p_1_052848_K1623_M1;Nfu_p_1_052849_K1551_M1;Nfu_p_1_052850_K1547_M1;Nfu_p_1_052851_K1616_M1;Nfu_p_1_052852_K1475_M1;Nfu_p_1_052853_K1475_M1	-1.54697	10.5083	-1.98297	0.0754721	0.301985	-4.74244	0.442574	0.952114	Old / Young	TRUE	_IPEAEVEK[GlyGly (K)]K_.3	IPEAEVEKKLVTMLE	Nfu_p_1_052847_K1544_M1;Nfu_p_1_052848_K1623_M1;Nfu_p_1_052849_K1551_M1;Nfu_p_1_052850_K1547_M1;Nfu_p_1_052851_K1616_M1;Nfu_p_1_052852_K1475_M1;Nfu_p_1_052853_K1475_M1	Nfu_p_1_052847;Nfu_p_1_052848;Nfu_p_1_052849;Nfu_p_1_052850;Nfu_p_1_052851;Nfu_p_1_052852;Nfu_p_1_052853	Nfu_g_1_022082	eprs	Nfu_p_1_052851;Nfu_p_1_052847;Nfu_p_1_052850;Nfu_p_1_052852;Nfu_p_1_052853;Nfu_p_1_052848;Nfu_p_1_052849	Nfu_t_1_052851;Nfu_t_1_052847;Nfu_t_1_052850;Nfu_t_1_052852;Nfu_t_1_052853;Nfu_t_1_052848;Nfu_t_1_052849	Nfu_c_1_052851;Nfu_c_1_052847;Nfu_c_1_052850;Nfu_c_1_052852;Nfu_c_1_052853;Nfu_c_1_052848;Nfu_c_1_052849	ENSLOCG00000016794	ENSG00000136628	EPRS	_																				FALSE
_	Nfu_p_1_057446_K142_M1;Nfu_p_1_058331_K142_M1	-0.875065	12.7429	-1.73131	0.114045	0.343853	-5.11361	0.551077	0.961177	Old / Young	TRUE	_GPK[GlyGly (K)]GLDVDNAILK_.3	DTFDKGPKGLDVDNA	Nfu_p_1_057446_K142_M1;Nfu_p_1_058331_K142_M1	Nfu_p_1_057446;Nfu_p_1_058331	Nfu_g_1_024470;Nfu_g_1_025324	NA	Nfu_p_1_057446;Nfu_p_1_058331	Nfu_t_1_057446;Nfu_t_1_058331	Nfu_c_1_057446;Nfu_c_1_058331	NA	NA	NA	_																				FALSE
_	Nfu_p_1_040144_K43_M1;Nfu_p_1_040145_K43_M1;Nfu_p_1_040146_K43_M1;Nfu_p_1_040148_K43_M1	-0.327496	9.28947	-0.425785	0.679275	0.813026	-6.42395	0.768291	0.971844	Old / Young	TRUE	_YDESLK[GlyGly (K)]HLEALQDVNK_.4	GKYDESLKHLEALQD	Nfu_p_1_040144_K43_M1;Nfu_p_1_040145_K43_M1;Nfu_p_1_040146_K43_M1;Nfu_p_1_040148_K43_M1	Nfu_p_1_040144;Nfu_p_1_040145;Nfu_p_1_040146;Nfu_p_1_040148	Nfu_g_1_016774	cnot10	Nfu_p_1_040145;Nfu_p_1_040144;Nfu_p_1_040146;Nfu_p_1_040148	Nfu_t_1_040145;Nfu_t_1_040144;Nfu_t_1_040146;Nfu_t_1_040148	Nfu_c_1_040145;Nfu_c_1_040144;Nfu_c_1_040146;Nfu_c_1_040148	ENSLOCG00000001271	ENSG00000182973	CNOT10	_																				FALSE
_	Nfu_p_1_043825_K405_M1;Nfu_p_1_043826_K406_M1;Nfu_p_1_043827_K405_M1;Nfu_p_1_043828_K406_M1;Nfu_p_1_043829_K360_M1	-1.96934	9.35921	-2.44435	0.0345693	0.229948	-4.01341	0.278961	0.926104	Old / Young	TRUE	_PVSSGIIDQLSVLSGK[GlyGly (K)]EEPIK_.3	QLSVLSGKEEPIKVT	Nfu_p_1_043825_K405_M1;Nfu_p_1_043826_K406_M1;Nfu_p_1_043827_K405_M1;Nfu_p_1_043828_K406_M1;Nfu_p_1_043829_K360_M1	Nfu_p_1_043825;Nfu_p_1_043826;Nfu_p_1_043827;Nfu_p_1_043828;Nfu_p_1_043829	Nfu_g_1_018343	WDR7	Nfu_p_1_043829;Nfu_p_1_043825;Nfu_p_1_043826;Nfu_p_1_043827;Nfu_p_1_043828	Nfu_t_1_043829;Nfu_t_1_043825;Nfu_t_1_043826;Nfu_t_1_043827;Nfu_t_1_043828	Nfu_c_1_043829;Nfu_c_1_043825;Nfu_c_1_043826;Nfu_c_1_043827;Nfu_c_1_043828	ENSLOCG00000003671	NA	NA	_																				FALSE
_	Nfu_p_1_040334_K301_M1	0.177021	11.3586	0.286654	0.780223	0.879611	-6.47659	0.434973	0.951318	Old / Young	TRUE	_DDVIGEAM[Oxidation (M)]VPLK[GlyGly (K)]GVDPSTGR_.3	GEAMVPLKGVDPSTG	Nfu_p_1_040334_K301_M1	Nfu_p_1_040334	Nfu_g_1_016870	syt11a	Nfu_p_1_040334	Nfu_t_1_040334	Nfu_c_1_040334	ENSLOCG00000006943	ENSG00000132718	SYT11	_																				FALSE
_	Nfu_p_1_046442_K304_M1	0.0859106	10.8927	0.0717536	0.944211	0.969906	-6.51787	0.526027	0.959403	Old / Young	TRUE	_EFLQSSTLTK[GlyGly (K)]DYSK_.3	LQSSTLTKDYSKDPN	Nfu_p_1_046442_K304_M1	Nfu_p_1_046442	Nfu_g_1_019442	cacng3b	Nfu_p_1_046442	Nfu_t_1_046442	Nfu_c_1_046442	ENSLOCG00000005473	ENSG00000006116	CACNG3	_																				FALSE
_	Nfu_p_1_046442_K281_M1	-0.990562	11.4049	-1.26137	0.235779	0.477193	-5.72716	0.782925	0.972356	Old / Young	TRUE	_EAGNAGTK[GlyGly (K)]AVAGLGGLLNSER_.3	EAGNAGTKAVAGLGG	Nfu_p_1_046442_K281_M1	Nfu_p_1_046442	Nfu_g_1_019442	cacng3b	Nfu_p_1_046442	Nfu_t_1_046442	Nfu_c_1_046442	ENSLOCG00000005473	ENSG00000006116	CACNG3	_																				FALSE
_	Nfu_p_1_048642_K331_M1	-1.05548	7.94386	-1.7678	0.107508	0.337496	-5.06133	0.534572	0.960026	Old / Young	TRUE	_DIGDIEIIK[GlyGly (K)]QVNVLR_.3	IGDIEIIKQVNVLRE	Nfu_p_1_048642_K331_M1	Nfu_p_1_048642	Nfu_g_1_020334	pcmtd1	Nfu_p_1_048642	Nfu_t_1_048642	Nfu_c_1_048642	ENSLOCG00000005913	ENSG00000168300	PCMTD1	_																				FALSE
_	Nfu_p_1_040183_K109_M1	-0.158615	7.93122	-0.206575	0.840483	0.916093	-6.49772	0.656913	0.967227	Old / Young	TRUE	_ASAGDGK[GlyGly (K)]GTLTR_.3	KASAGDGKGTLTRIF	Nfu_p_1_040183_K109_M1	Nfu_p_1_040183	Nfu_g_1_016795	mbpb	Nfu_p_1_040183	Nfu_t_1_040183	Nfu_c_1_040183	ENSLOCG00000003900	ENSG00000197971	MBP	_																				FALSE
_	Nfu_p_1_052842_K387_M1;Nfu_p_1_052843_K387_M1	-0.572456	10.6419	-1.28389	0.228104	0.469546	-5.70069	0.771149	0.971945	Old / Young	TRUE	_M[Oxidation (M)]LK[GlyGly (K)]SVESINAAIR_.3	DGYLKMLKSVESINA	Nfu_p_1_052842_K387_M1;Nfu_p_1_052843_K387_M1	Nfu_p_1_052842;Nfu_p_1_052843	Nfu_g_1_022079	iqgap1	Nfu_p_1_052842;Nfu_p_1_052843	Nfu_t_1_052842;Nfu_t_1_052843	Nfu_c_1_052842;Nfu_c_1_052843	ENSLOCG00000014170	ENSG00000140575	IQGAP1	_																				FALSE
_	Nfu_p_1_052847_K1352_M1;Nfu_p_1_052848_K1431_M1;Nfu_p_1_052849_K1359_M1;Nfu_p_1_052850_K1355_M1;Nfu_p_1_052851_K1424_M1;Nfu_p_1_052852_K1283_M1;Nfu_p_1_052853_K1283_M1	-0.662048	11.476	-1.24332	0.242083	0.483702	-5.74812	0.792401	0.972677	Old / Young	TRUE	_VYEELM[Oxidation (M)]AIPVVK[GlyGly (K)]GR_.3	LMAIPVVKGRKTEKE	Nfu_p_1_052847_K1352_M1;Nfu_p_1_052848_K1431_M1;Nfu_p_1_052849_K1359_M1;Nfu_p_1_052850_K1355_M1;Nfu_p_1_052851_K1424_M1;Nfu_p_1_052852_K1283_M1;Nfu_p_1_052853_K1283_M1	Nfu_p_1_052847;Nfu_p_1_052848;Nfu_p_1_052849;Nfu_p_1_052850;Nfu_p_1_052851;Nfu_p_1_052852;Nfu_p_1_052853	Nfu_g_1_022082	eprs	Nfu_p_1_052851;Nfu_p_1_052847;Nfu_p_1_052850;Nfu_p_1_052852;Nfu_p_1_052853;Nfu_p_1_052848;Nfu_p_1_052849	Nfu_t_1_052851;Nfu_t_1_052847;Nfu_t_1_052850;Nfu_t_1_052852;Nfu_t_1_052853;Nfu_t_1_052848;Nfu_t_1_052849	Nfu_c_1_052851;Nfu_c_1_052847;Nfu_c_1_052850;Nfu_c_1_052852;Nfu_c_1_052853;Nfu_c_1_052848;Nfu_c_1_052849	ENSLOCG00000016794	ENSG00000136628	EPRS	P07814_K1207																				FALSE
_	Nfu_p_1_033981_K181_M1	-0.868417	8.06468	-1.06735	0.31088	0.546192	-5.94058	0.886189	0.975498	Old / Young	TRUE	_AEETTLVDGVVESPESK[GlyGly (K)]DN_.2	VVESPESKDN_____	Nfu_p_1_033981_K181_M1	Nfu_p_1_033981	Nfu_g_1_014116	NEFM (1 of 2)	Nfu_p_1_033981	Nfu_t_1_033981	Nfu_c_1_033981	NA	NA	NA	_																				FALSE
_	Nfu_p_1_039582_K37_M1;Nfu_p_1_039583_K82_M1;Nfu_p_1_039584_K82_M1	-0.771209	10.1682	-1.2939	0.224758	0.46449	-5.68882	0.76593	0.971759	Old / Young	TRUE	_K[GlyGly (K)]VWEFAEAFK_.3;_K[GlyGly (K)]VWEFAEAFK_.2	LDLSETRKVWEFAEA	Nfu_p_1_039582_K37_M1;Nfu_p_1_039583_K82_M1;Nfu_p_1_039584_K82_M1	Nfu_p_1_039582;Nfu_p_1_039583;Nfu_p_1_039584	Nfu_g_1_016525	flj13639	Nfu_p_1_039584;Nfu_p_1_039582;Nfu_p_1_039583	Nfu_t_1_039584;Nfu_t_1_039582;Nfu_t_1_039583	Nfu_c_1_039584;Nfu_c_1_039582;Nfu_c_1_039583	ENSLOCG00000004049	NA	NA	_																				FALSE
_	Nfu_p_1_055739_K407_M1	-0.610024	8.01194	-1.21823	0.251074	0.490513	-5.77691	0.805627	0.973114	Old / Young	TRUE	_SNADAVEK[GlyGly (K)]NEAAINEK_.3	SNADAVEKNEAAINE	Nfu_p_1_055739_K407_M1	Nfu_p_1_055739	Nfu_g_1_023222	vat1	Nfu_p_1_055739	Nfu_t_1_055739	Nfu_c_1_055739	ENSLOCG00000011410	ENSG00000108828	VAT1	_																				FALSE
_	Nfu_p_1_044575_K498_M1	0.598289	14.6352	1.28015	0.229362	0.470282	-5.70511	0.144682	0.866666	Old / Young	TRUE	_GVDRDPYSGDVAK[GlyGly (K)]VANTM[Oxidation (M)]K_.4;_GVDRDPYSGDVAK[GlyGly (K)]VANTM[Oxidation (M)]K_.3;_GVDRDPYSGDVAK[GlyGly (K)]VANTMK_.4;_GVDRDPYSGDVAK[GlyGly (K)]VANTMK_.3	PYSGDVAKVANTMKK	Nfu_p_1_044575_K498_M1	Nfu_p_1_044575	Nfu_g_1_018671	dpysl5a	Nfu_p_1_044575	Nfu_t_1_044575	Nfu_c_1_044575	ENSLOCG00000016314	ENSG00000157851	DPYSL5	_																				FALSE
_	Nfu_p_1_051485_K74_M1	1.57822	8.50954	3.05867	0.0120591	0.155209	-2.99618	0.00753876	0.252999	Old / Young	TRUE	_ADDAHQLFSLSSAAEEQGTLPDELAK[GlyGly (K)]VIQR_.4	TLPDELAKVIQRLWD	Nfu_p_1_051485_K74_M1	Nfu_p_1_051485	Nfu_g_1_021519	gnai2	Nfu_p_1_051485	Nfu_t_1_051485	Nfu_c_1_051485	ENSLOCG00000010798	ENSG00000114353	GNAI2	_																				FALSE
_	Nfu_p_1_046444_K315_M1;Nfu_p_1_046445_K315_M1;Nfu_p_1_046446_K315_M1;Nfu_p_1_046447_K315_M1	-1.2453	8.33376	-1.35552	0.205048	0.448927	-5.61434	0.734048	0.970569	Old / Young	TRUE	_LFAEAEEEQK[GlyGly (K)]R_.3	AEAEEEQKRLGANSG	Nfu_p_1_046444_K315_M1;Nfu_p_1_046445_K315_M1;Nfu_p_1_046446_K315_M1;Nfu_p_1_046447_K315_M1	Nfu_p_1_046444;Nfu_p_1_046445;Nfu_p_1_046446;Nfu_p_1_046447	Nfu_g_1_019444	nsfa	Nfu_p_1_046444;Nfu_p_1_046445;Nfu_p_1_046446;Nfu_p_1_046447	Nfu_t_1_046444;Nfu_t_1_046445;Nfu_t_1_046446;Nfu_t_1_046447	Nfu_c_1_046444;Nfu_c_1_046445;Nfu_c_1_046446;Nfu_c_1_046447	ENSLOCG00000012959	ENSG00000073969	NSF	_																				FALSE
_	Nfu_p_1_053064_K2570_M1;Nfu_p_1_053065_K2570_M1;Nfu_p_1_053066_K2569_M1;Nfu_p_1_053067_K2570_M1;Nfu_p_1_053068_K2570_M1	0.85198	13.3539	1.61921	0.136443	0.374689	-5.27055	0.0910449	0.803547	Old / Young	TRUE	_RFDGEEIK[GlyGly (K)]TDETIR_.3	RFDGEEIKTDETIRT	Nfu_p_1_053064_K2570_M1;Nfu_p_1_053065_K2570_M1;Nfu_p_1_053066_K2569_M1;Nfu_p_1_053067_K2570_M1;Nfu_p_1_053068_K2570_M1	Nfu_p_1_053064;Nfu_p_1_053065;Nfu_p_1_053066;Nfu_p_1_053067;Nfu_p_1_053068	Nfu_g_1_022158	zzef1	Nfu_p_1_053066;Nfu_p_1_053067;Nfu_p_1_053068;Nfu_p_1_053064;Nfu_p_1_053065	Nfu_t_1_053066;Nfu_t_1_053067;Nfu_t_1_053068;Nfu_t_1_053064;Nfu_t_1_053065	Nfu_c_1_053066;Nfu_c_1_053067;Nfu_c_1_053068;Nfu_c_1_053064;Nfu_c_1_053065	ENSLOCG00000002640	ENSG00000074755	ZZEF1	_																				FALSE
_	Nfu_p_1_052812_K762_M1;Nfu_p_1_052813_K763_M1;Nfu_p_1_052814_K762_M1;Nfu_p_1_052815_K762_M1;Nfu_p_1_052816_K733_M1;Nfu_p_1_052817_K763_M1;Nfu_p_1_052818_K762_M1;Nfu_p_1_052819_K763_M1;Nfu_p_1_052820_K733_M1;Nfu_p_1_052821_K762_M1;Nfu_p_1_052822_K733_M1;Nfu_p_1_052823_K763_M1	1.0116	7.83614	0.958334	0.36047	0.590329	-6.04813	0.215347	0.90632	Old / Young	TRUE	_TDVVSAASDGALVENEEDAAEK[GlyGly (K)]GDGR_.3	NEEDAAEKGDGRLSL	Nfu_p_1_052812_K762_M1;Nfu_p_1_052813_K763_M1;Nfu_p_1_052814_K762_M1;Nfu_p_1_052815_K762_M1;Nfu_p_1_052816_K733_M1;Nfu_p_1_052817_K763_M1;Nfu_p_1_052818_K762_M1;Nfu_p_1_052819_K763_M1;Nfu_p_1_052820_K733_M1;Nfu_p_1_052821_K762_M1;Nfu_p_1_052822_K733_M1;Nfu_p_1_052823_K763_M1	Nfu_p_1_052812;Nfu_p_1_052813;Nfu_p_1_052814;Nfu_p_1_052815;Nfu_p_1_052816;Nfu_p_1_052817;Nfu_p_1_052818;Nfu_p_1_052819;Nfu_p_1_052820;Nfu_p_1_052821;Nfu_p_1_052822;Nfu_p_1_052823	Nfu_g_1_022068	TP53BP1	Nfu_p_1_052812;Nfu_p_1_052813;Nfu_p_1_052814;Nfu_p_1_052822;Nfu_p_1_052819;Nfu_p_1_052820;Nfu_p_1_052816;Nfu_p_1_052818;Nfu_p_1_052823;Nfu_p_1_052815;Nfu_p_1_052817;Nfu_p_1_052821	Nfu_t_1_052812;Nfu_t_1_052813;Nfu_t_1_052814;Nfu_t_1_052822;Nfu_t_1_052819;Nfu_t_1_052820;Nfu_t_1_052816;Nfu_t_1_052818;Nfu_t_1_052823;Nfu_t_1_052815;Nfu_t_1_052817;Nfu_t_1_052821	Nfu_c_1_052812;Nfu_c_1_052813;Nfu_c_1_052814;Nfu_c_1_052822;Nfu_c_1_052819;Nfu_c_1_052820;Nfu_c_1_052816;Nfu_c_1_052818;Nfu_c_1_052823;Nfu_c_1_052815;Nfu_c_1_052817;Nfu_c_1_052821	ENSLOCG00000014193	ENSG00000067369	TP53BP1	_																				FALSE
_	Nfu_p_1_054356_K937_M1	2.08601	7.82041	2.48135	0.0324471	0.225904	-3.95311	0.0227177	0.505101	Old / Young	TRUE	_EPTNALESM[Oxidation (M)]K[GlyGly (K)]LQAR_.3	TNALESMKLQAREDI	Nfu_p_1_054356_K937_M1	Nfu_p_1_054356	Nfu_g_1_022718	zfr2	Nfu_p_1_054356	Nfu_t_1_054356	Nfu_c_1_054356	ENSLOCG00000003939	ENSG00000105278	ZFR2	_																				FALSE
_	Nfu_p_1_052774_K8_M1	-0.790247	11.0705	-1.97979	0.0758713	0.302406	-4.74726	0.443861	0.952246	Old / Young	TRUE	_[Acetyl (Protein N-term)]AVSVAAK[GlyGly (K)]AR_.2	MAVSVAAKARSHPEV	Nfu_p_1_052774_K8_M1	Nfu_p_1_052774	Nfu_g_1_022060	PHKB	Nfu_p_1_052774	Nfu_t_1_052774	Nfu_c_1_052774	ENSLOCG00000005324	ENSG00000102893	PHKB	_																				FALSE
_	Nfu_p_1_048680_K85_M1	-0.328651	9.85377	-0.333492	0.745644	0.855089	-6.46111	0.720655	0.970038	Old / Young	TRUE	_FVK[GlyGly (K)]TDAYVR_.3	TYFRKFVKTDAYVRA	Nfu_p_1_048680_K85_M1	Nfu_p_1_048680	Nfu_g_1_020348	rpe65a	Nfu_p_1_048680	Nfu_t_1_048680	Nfu_c_1_048680	ENSLOCG00000009534	ENSG00000116745	RPE65	_																				FALSE
_	Nfu_p_1_039582_K247_M1;Nfu_p_1_039583_K289_M1;Nfu_p_1_039584_K292_M1	0.0535078	10.6573	0.0635007	0.950618	0.972978	-6.51847	0.529708	0.959674	Old / Young	TRUE	_LM[Oxidation (M)]SLLDDLAK[GlyGly (K)]TFQPH_.3;_LMSLLDDLAK[GlyGly (K)]TFQPH_.3	SLLDDLAKTFQPH__	Nfu_p_1_039582_K247_M1;Nfu_p_1_039583_K289_M1;Nfu_p_1_039584_K292_M1	Nfu_p_1_039582;Nfu_p_1_039583;Nfu_p_1_039584	Nfu_g_1_016525	flj13639	Nfu_p_1_039584;Nfu_p_1_039582;Nfu_p_1_039583	Nfu_t_1_039584;Nfu_t_1_039582;Nfu_t_1_039583	Nfu_c_1_039584;Nfu_c_1_039582;Nfu_c_1_039583	ENSLOCG00000004049	NA	NA	_																				FALSE
_	Nfu_p_1_057444_K1346_M1;Nfu_p_1_058336_K1346_M1	2.20527	10.0024	3.89055	0.00300148	0.0850496	-1.62405	0.00119676	0.0510224	Old / Young	FALSE	_AK[GlyGly (K)]PDNSSVLDDTR_.3	RGKEGRAKPDNSSVL	Nfu_p_1_057444_K1346_M1;Nfu_p_1_058336_K1346_M1	Nfu_p_1_057444;Nfu_p_1_058336	Nfu_g_1_024468;Nfu_g_1_025329	NA	Nfu_p_1_057444;Nfu_p_1_058336	Nfu_t_1_057444;Nfu_t_1_058336	Nfu_c_1_057444;Nfu_c_1_058336	ENSLOCG00000017478	NA	NA	_																				FALSE
A0A1W2P872_K148	Nfu_p_1_012435_K649_M1;Nfu_p_1_039308_K151_M1;Nfu_p_1_039309_K195_M1;Nfu_p_1_039310_K172_M1;Nfu_p_1_039311_K195_M1;Nfu_p_1_039312_K161_M1;Nfu_p_1_039313_K172_M1	-0.0405001	8.92508	-0.0446509	0.965264	0.979647	-6.51957	0.579127	0.962987	Old / Young	TRUE	_LIVPNSTAGLIIGK[GlyGly (K)]GGATVK_.3	TAGLIIGKGGATVKA	Nfu_p_1_012435_K649_M1;Nfu_p_1_039308_K151_M1;Nfu_p_1_039309_K195_M1;Nfu_p_1_039310_K172_M1;Nfu_p_1_039311_K195_M1;Nfu_p_1_039312_K161_M1;Nfu_p_1_039313_K172_M1	Nfu_p_1_012435;Nfu_p_1_039308;Nfu_p_1_039309;Nfu_p_1_039310;Nfu_p_1_039311;Nfu_p_1_039312;Nfu_p_1_039313	Nfu_g_1_016415;Nfu_g_1_005129	nova1	Nfu_p_1_039312;Nfu_p_1_039311;Nfu_p_1_039310;Nfu_p_1_039309;Nfu_p_1_039313;Nfu_p_1_039308;Nfu_p_1_012435	Nfu_t_1_039312;Nfu_t_1_039311;Nfu_t_1_039310;Nfu_t_1_039309;Nfu_t_1_039313;Nfu_t_1_039308;Nfu_t_1_012435	Nfu_c_1_039312;Nfu_c_1_039311;Nfu_c_1_039310;Nfu_c_1_039309;Nfu_c_1_039313;Nfu_c_1_039308;Nfu_c_1_012435	ENSLOCG00000014804	ENSG00000104967	NOVA2	Q9UNW9_K148																				FALSE
A0A1W2P872_K50	Nfu_p_1_012435_K551_M1;Nfu_p_1_039308_K53_M1;Nfu_p_1_039309_K97_M1;Nfu_p_1_039310_K74_M1;Nfu_p_1_039311_K97_M1;Nfu_p_1_039312_K63_M1;Nfu_p_1_039313_K74_M1	-0.333921	9.92825	-0.344727	0.737433	0.850654	-6.45706	0.726401	0.970268	Old / Young	TRUE	_VLIPSYAAGSIIGK[GlyGly (K)]GGQTIVQLQK_.3	AAGSIIGKGGQTIVQ	Nfu_p_1_012435_K551_M1;Nfu_p_1_039308_K53_M1;Nfu_p_1_039309_K97_M1;Nfu_p_1_039310_K74_M1;Nfu_p_1_039311_K97_M1;Nfu_p_1_039312_K63_M1;Nfu_p_1_039313_K74_M1	Nfu_p_1_012435;Nfu_p_1_039308;Nfu_p_1_039309;Nfu_p_1_039310;Nfu_p_1_039311;Nfu_p_1_039312;Nfu_p_1_039313	Nfu_g_1_016415;Nfu_g_1_005129	nova1	Nfu_p_1_039312;Nfu_p_1_039311;Nfu_p_1_039310;Nfu_p_1_039309;Nfu_p_1_039313;Nfu_p_1_039308;Nfu_p_1_012435	Nfu_t_1_039312;Nfu_t_1_039311;Nfu_t_1_039310;Nfu_t_1_039309;Nfu_t_1_039313;Nfu_t_1_039308;Nfu_t_1_012435	Nfu_c_1_039312;Nfu_c_1_039311;Nfu_c_1_039310;Nfu_c_1_039309;Nfu_c_1_039313;Nfu_c_1_039308;Nfu_c_1_012435	ENSLOCG00000014804	ENSG00000104967	NOVA2	Q9UNW9_K50																				FALSE
A0A1W2P872_K60	Nfu_p_1_012435_K561_M1;Nfu_p_1_039308_K63_M1;Nfu_p_1_039309_K107_M1;Nfu_p_1_039310_K84_M1;Nfu_p_1_039311_K107_M1;Nfu_p_1_039312_K73_M1;Nfu_p_1_039313_K84_M1	-0.699901	12.3257	-1.22986	0.246871	0.487671	-5.76361	0.799486	0.972913	Old / Young	TRUE	_GGQTIVQLQK[GlyGly (K)]ETGATIK_.3;_GGQTIVQLQK[GlyGly (K)]ETGATIK_.2	QTIVQLQKETGATIK	Nfu_p_1_012435_K561_M1;Nfu_p_1_039308_K63_M1;Nfu_p_1_039309_K107_M1;Nfu_p_1_039310_K84_M1;Nfu_p_1_039311_K107_M1;Nfu_p_1_039312_K73_M1;Nfu_p_1_039313_K84_M1	Nfu_p_1_012435;Nfu_p_1_039308;Nfu_p_1_039309;Nfu_p_1_039310;Nfu_p_1_039311;Nfu_p_1_039312;Nfu_p_1_039313	Nfu_g_1_016415;Nfu_g_1_005129	nova1	Nfu_p_1_039312;Nfu_p_1_039311;Nfu_p_1_039310;Nfu_p_1_039309;Nfu_p_1_039313;Nfu_p_1_039308;Nfu_p_1_012435	Nfu_t_1_039312;Nfu_t_1_039311;Nfu_t_1_039310;Nfu_t_1_039309;Nfu_t_1_039313;Nfu_t_1_039308;Nfu_t_1_012435	Nfu_c_1_039312;Nfu_c_1_039311;Nfu_c_1_039310;Nfu_c_1_039309;Nfu_c_1_039313;Nfu_c_1_039308;Nfu_c_1_012435	ENSLOCG00000014804	ENSG00000104967	NOVA2	Q9UNW9_K60																				FALSE
A0PJN4_K142																									A0PJN4_K142_M1	0.573843	15.5862	1.89533	0.0866492	0.209265	-5.37903	0.683768	0.940874	Old / Young	FALSE	A0PJN4	_EAEATFK[GlyGly (K)]SLVK_.2;_EAEATFK[GlyGly (K)]SLVK_.3	KEAEATFKSLVKTHE	A0PJN4_K142_M1	A0PJN4	UBE2QL1	Q9TZ69_K142	A1L167_K142	FALSE
A1A5B6_K344																									A1A5B6_K344_M1	-0.0406336	16.6948	-0.201186	0.8445	0.91294	-7.03244	0.649746	0.93797	Old / Young	FALSE	A1A5B6	_STVLK[GlyGly (K)]DVLR_.2	FIRSTVLKDVLRTDR	A1A5B6_K344_M1	A1A5B6	TBC1D25	A0A164D380_K390;A0A168H1X0_K388	Q3MII6_K290	FALSE
A2A699_K353																									A2A699_K353_M1	-0.0673987	13.393	-0.380216	0.711565	0.823479	-6.97624	0.597724	0.932934	Old / Young	TRUE	A2A699	_K[GlyGly (K)]LQLSGPSDNK_.3;_K[GlyGly (K)]LQLSGPSDNK_.2	KPRQQHRKLQLSGPS	A2A699_K353_M1	A2A699	FAM171A2	_	A8MVW0_K353	FALSE
A2A699_K493	Nfu_p_1_001991_K492_M1	2.7493	9.84774	3.57024	0.00508611	0.109142	-2.14663	0.00251856	0.101648	Old / Young	TRUE	_FQGYVPSQSDK[GlyGly (K)]PPEYSAAAADSIAR_.3	YVPSQSDKPPEYSAA	Nfu_p_1_001991_K492_M1	Nfu_p_1_001991	Nfu_g_1_000809	FAM171A2 (2 of 2)	Nfu_p_1_001991	Nfu_t_1_001991	Nfu_c_1_001991	ENSLOCG00000013275	ENSG00000161682	FAM171A2	A8MVW0_K494																				FALSE
A2A699_K645	Nfu_p_1_001991_K641_M1	1.54818	11.3012	2.47598	0.0327468	0.226982	-3.96187	0.0229367	0.507499	Old / Young	TRUE	_LLELGVK[GlyGly (K)]QHPR_.3;_LLELGVK[GlyGly (K)]QHPR_.4	KLLELGVKQHPRAWF	Nfu_p_1_001991_K641_M1	Nfu_p_1_001991	Nfu_g_1_000809	FAM171A2 (2 of 2)	Nfu_p_1_001991	Nfu_t_1_001991	Nfu_c_1_001991	ENSLOCG00000013275	ENSG00000161682	FAM171A2	A8MVW0_K648	A2A699_K645_M1	-0.622371	13.3456	-2.2193	0.0501929	0.141242	-4.86746	0.199372	0.822693	Old / Young	TRUE	A2A699	_LLELGVK[GlyGly (K)]PHPR_.3	KLLELGVKPHPRAWF	A2A699_K645_M1	A2A699	FAM171A2	Q27GU0_K69	A8MVW0_K648	FALSE	0.0121809
A2A7S8_K17																									A2A7S8_K17_M1	-0.526346	13.9609	-0.448601	0.663078	0.791668	-6.94587	0.578364	0.930844	Old / Young	TRUE	A2A7S8	_HLPALLEVFK[GlyGly (K)]K_.3	PALLEVFKKGSAKAE	A2A7S8_K17_M1	A2A7S8	C77080	_	Q9P206_K17	FALSE
A2A8L5_K1286																									A2A8L5_K1286_M1	-0.244122	13.9675	-1.09395	0.299083	0.478407	-6.43805	0.411678	0.90549	Old / Young	TRUE	A2A8L5	_THSPSSK[GlyGly (K)]DEQSIGLK_.4;_THSPSSK[GlyGly (K)]DEQSIGLK_.3	RTHSPSSKDEQSIGL	A2A8L5_K1286_M1	A2A8L5	PTPRF	_	P10586_K1295	FALSE
A2A8L5_K1294	Nfu_p_1_031021_K1192_M1;Nfu_p_1_031022_K1301_M1;Nfu_p_1_031023_K1305_M1;Nfu_p_1_031024_K1296_M1;Nfu_p_1_031025_K1301_M1;Nfu_p_1_031026_K1199_M1;Nfu_p_1_031027_K1301_M1;Nfu_p_1_031028_K1297_M1;Nfu_p_1_031029_K1292_M1;Nfu_p_1_031030_K1296_M1;Nfu_p_1_031031_K1292_M1;Nfu_p_1_031032_K1190_M1;Nfu_p_1_031033_K1194_M1;Nfu_p_1_031034_K1190_M1;Nfu_p_1_031035_K1199_M1;Nfu_p_1_031036_K1199_M1;Nfu_p_1_031037_…	-1.57501	11.352	-2.63315	0.0250082	0.213106	-3.70386	0.225715	0.910237	Old / Young	TRUE	_DEHSGGVK[GlyGly (K)]DSLLANSSDPVEM[Oxidation (M)]R_.4;_DEHSGGVK[GlyGly (K)]DSLLANSSDPVEM[Oxidation (M)]R_.3	DEHSGGVKDSLLANS	Nfu_p_1_031021_K1192_M1;Nfu_p_1_031022_K1301_M1;Nfu_p_1_031023_K1305_M1;Nfu_p_1_031024_K1296_M1;Nfu_p_1_031025_K1301_M1;Nfu_p_1_031026_K1199_M1;Nfu_p_1_031027_K1301_M1;Nfu_p_1_031028_K1297_M1;Nfu_p_1_031029_K1292_M1;Nfu_p_1_031030_K1296_M1;Nfu_p_1_031031_K1292_M1;Nfu_p_1_031032_K1190_M1;Nfu_p_1_031033_K1194_M1;Nfu_p_1_031034_K1190_M1;Nfu_p_1_031035_K1199_M1;Nfu_p_1_031036_K1199_M1;Nfu_p_1_031037_…	Nfu_p_1_031021;Nfu_p_1_031022;Nfu_p_1_031023;Nfu_p_1_031024;Nfu_p_1_031025;Nfu_p_1_031026;Nfu_p_1_031027;Nfu_p_1_031028;Nfu_p_1_031029;Nfu_p_1_031030;Nfu_p_1_031031;Nfu_p_1_031032;Nfu_p_1_031033;Nfu_p_1_031034;Nfu_p_1_031035;Nfu_p_1_031036;Nfu_p_1_031037;Nfu_p_1_031038;Nfu_p_1_031039;Nfu_p_1_031040;Nfu_p_1_031041;Nfu_p_1_031042;Nfu_p_1_031043;Nfu_p_1_031044;Nfu_p_1_031045;Nfu_p_1_031046;Nfu_p_1_0…	Nfu_g_1_012865	ptprfb	Nfu_p_1_031021;Nfu_p_1_031037;Nfu_p_1_031049;Nfu_p_1_031039;Nfu_p_1_031051;Nfu_p_1_031053;Nfu_p_1_031047;Nfu_p_1_031025;Nfu_p_1_031048;Nfu_p_1_031042;Nfu_p_1_031054;Nfu_p_1_031022;Nfu_p_1_031023;Nfu_p_1_031024;Nfu_p_1_031026;Nfu_p_1_031027;Nfu_p_1_031029;Nfu_p_1_031030;Nfu_p_1_031031;Nfu_p_1_031032;Nfu_p_1_031033;Nfu_p_1_031034;Nfu_p_1_031035;Nfu_p_1_031036;Nfu_p_1_031038;Nfu_p_1_031041;Nfu_p_1_0…	Nfu_t_1_031021;Nfu_t_1_031037;Nfu_t_1_031049;Nfu_t_1_031039;Nfu_t_1_031051;Nfu_t_1_031053;Nfu_t_1_031047;Nfu_t_1_031025;Nfu_t_1_031048;Nfu_t_1_031042;Nfu_t_1_031054;Nfu_t_1_031022;Nfu_t_1_031023;Nfu_t_1_031024;Nfu_t_1_031026;Nfu_t_1_031027;Nfu_t_1_031029;Nfu_t_1_031030;Nfu_t_1_031031;Nfu_t_1_031032;Nfu_t_1_031033;Nfu_t_1_031034;Nfu_t_1_031035;Nfu_t_1_031036;Nfu_t_1_031038;Nfu_t_1_031041;Nfu_t_1_0…	Nfu_c_1_031021;Nfu_c_1_031037;Nfu_c_1_031049;Nfu_c_1_031039;Nfu_c_1_031051;Nfu_c_1_031053;Nfu_c_1_031047;Nfu_c_1_031025;Nfu_c_1_031048;Nfu_c_1_031042;Nfu_c_1_031054;Nfu_c_1_031022;Nfu_c_1_031023;Nfu_c_1_031024;Nfu_c_1_031026;Nfu_c_1_031027;Nfu_c_1_031029;Nfu_c_1_031030;Nfu_c_1_031031;Nfu_c_1_031032;Nfu_c_1_031033;Nfu_c_1_031034;Nfu_c_1_031035;Nfu_c_1_031036;Nfu_c_1_031038;Nfu_c_1_031041;Nfu_c_1_0…	ENSLOCG00000004311	ENSG00000142949	PTPRF	P10586_K1303																				FALSE
A2AAE1_K677																									A2AAE1_K677_M1	0.332366	12.3657	0.33202	0.746581	0.849116	-6.99471	0.81419	0.949871	Old / Young	TRUE	A2AAE1	_ADEQLK[GlyGly (K)]QSLSEMEETMLSVLRPAQK_.4	QKADEQLKQSLSEME	A2AAE1_K677_M1	A2AAE1	4932438A13RIK	A0A0K3AQT9_K638;A0A0K3AWP8_K638	Q2LD37_K677	FALSE
A2ADY9_K153																									A2ADY9_K153_M1	0.05257	15.2737	0.207448	0.839734	0.911587	-7.03105	0.774717	0.947451	Old / Young	TRUE	A2ADY9	_DMLLANPHELSLLK[GlyGly (K)]ER_.3;_DM[Oxidation (M)]LLANPHELSLLK[GlyGly (K)]ER_.3;_DMLLANPHELSLLK[GlyGly (K)]ER_.4	PHELSLLKERNPPLA	A2ADY9_K153_M1	A2ADY9	DDI2	_	Q5TDH0_K153	FALSE
A2ADY9_K170																									A2ADY9_K170_M1	1.10989	12.186	2.66623	0.0232318	0.0813763	-4.12056	0.469014	0.916074	Old / Young	TRUE	A2ADY9	_NPPLAEALLSGDLEK[GlyGly (K)]FSR_.3	LLSGDLEKFSRVLVE	A2ADY9_K170_M1	A2ADY9	DDI2	_	Q5TDH0_K170	FALSE
A2ADY9_K283	Nfu_p_1_051231_K301_M1	-0.643843	11.6426	-1.52742	0.157619	0.395083	-5.39452	0.647648	0.966773	Old / Young	TRUE	_WAGIAK[GlyGly (K)]GVGTQK_.3	RRWAGIAKGVGTQKI	Nfu_p_1_051231_K301_M1	Nfu_p_1_051231	Nfu_g_1_021403	ddi2	Nfu_p_1_051231	Nfu_t_1_051231	Nfu_c_1_051231	ENSLOCG00000008021	ENSG00000197312	DDI2	Q5TDH0_K283	A2ADY9_K283_M1	1.51314	11.4387	2.65838	0.0235499	0.0821562	-4.13395	0.470996	0.916397	Old / Young	TRUE	A2ADY9	_WAGIAK[GlyGly (K)]GVGTQK_.2;_WAGIAK[GlyGly (K)]GVGTQK_.3	RRWAGIAKGVGTQKI	A2ADY9_K283_M1	A2ADY9	DDI2	_	Q5TDH0_K283	FALSE	0.0244845
A2ADY9_K67	Nfu_p_1_051231_K67_M1	-1.61845	9.29356	-2.55344	0.0286748	0.219117	-3.83508	0.247238	0.917406	Old / Young	TRUE	_ALGTYGVK[GlyGly (K)]DGDVVVLR_.3	ALGTYGVKDGDVVVL	Nfu_p_1_051231_K67_M1	Nfu_p_1_051231	Nfu_g_1_021403	ddi2	Nfu_p_1_051231	Nfu_t_1_051231	Nfu_c_1_051231	ENSLOCG00000008021	ENSG00000197312	DDI2	Q5TDH0_K67	A2ADY9_K67_M1	-0.389661	10.1861	-0.655712	0.52649	0.686982	-6.825	0.521603	0.923891	Old / Young	TRUE	A2ADY9	_SLASYGLK[GlyGly (K)]DGDVVILR_.3	SLASYGLKDGDVVIL	A2ADY9_K67_M1	A2ADY9	DDI2	_	Q5TDH0_K67	FALSE	0.0784025
A2ADY9_K77																									A2ADY9_K77_M1	-0.389665	13.751	-1.23908	0.243008	0.416387	-6.27544	0.378546	0.898061	Old / Young	TRUE	A2ADY9	_QK[GlyGly (K)]ENADPRPAVQFSNLPR_.4	DVVILRQKENADPRP	A2ADY9_K77_M1	A2ADY9	DDI2	_	Q5TDH0_K77	FALSE
A2AF47_K1728																									A2AF47_K1728_M1	2.2154	10.0741	6.83136	4.08819e-05	0.000599141	2.39363	0.0148709	0.257105	Old / Young	TRUE	A2AF47	_LIIPIYEK[GlyGly (K)]R_.3	LIIPIYEKRREFEKL	A2AF47_K1728_M1	A2AF47	DOCK11	G1K0Y1_K912	Q5JSL3_K1728	FALSE
A2AF47_K1785																									A2AF47_K1785_M1	-0.088184	9.02803	-0.24967	0.807788	0.891023	-7.02059	0.635474	0.936666	Old / Young	TRUE	A2AF47	_EYIYK[GlyGly (K)]EPK_.2	DGKEYIYKEPKLTGL	A2AF47_K1785_M1	A2AF47	DOCK11	Q20487_K1753	Q5JSL3_K1785	FALSE
A2AGT5_K689																									A2AGT5_K689_M1	-0.988206	9.57898	-1.16296	0.271274	0.44863	-6.36266	0.395715	0.902051	Old / Young	TRUE	A2AGT5	_TSAQIVLDGLVDK[GlyGly (K)]IGDVK_.3	VLDGLVDKIGDVKCG	A2AGT5_K689_M1	A2AGT5	CKAP5	Q9N4J7_K392	Q14008_K689	FALSE
A2AGT5_K754																									A2AGT5_K754_M1	0.607263	13.7658	2.24663	0.0479031	0.136286	-4.82292	0.581172	0.931155	Old / Young	TRUE	A2AGT5	_EFGFSELNVK[GlyGly (K)]AFISNVK_.3	GFSELNVKAFISNVK	A2AGT5_K754_M1	A2AGT5	CKAP5	Q9N4J7_K178	Q14008_K754	FALSE
A2AH22_K175																									A2AH22_K175_M1	-0.126607	14.8311	-0.452376	0.660446	0.79017	-6.94405	0.577304	0.930726	Old / Young	TRUE	A2AH22	_REPFAVVK[GlyGly (K)]TASEM[Oxidation (M)]ER_.3;_REPFAVVK[GlyGly (K)]TASEMER_.3	REPFAVVKTASEMER	A2AH22_K175_M1	A2AH22	AMBRA1	Q19211_K160	Q9C0C7_K175	FALSE
A2AHC3_K210																									A2AHC3_K210_M1	0.0309446	10.5431	0.0368714	0.971298	0.983732	-7.05371	0.721617	0.943801	Old / Young	TRUE	A2AHC3	_LK[GlyGly (K)]QQPLESPAHQK_.3	TEKEVKLKQQPLESP	A2AHC3_K210_M1	A2AHC3	CAMSAP1	_	Q5T5Y3_K211	FALSE
A2AHC3_K273																									A2AHC3_K273_M1	-0.113985	12.4553	-0.277738	0.786749	0.87582	-7.01258	0.627272	0.935891	Old / Young	TRUE	A2AHC3	_LDDIC[Carbamidomethyl (C)]LK[GlyGly (K)]EVPSMADSLYNIR_.3	KLDDICLKEVPSMAD	A2AHC3_K273_M1	A2AHC3	CAMSAP1	_	Q5T5Y3_K274	FALSE
A2AJ76_K1196	Nfu_p_1_026632_K581_M1	-0.20634	12.6089	-0.405948	0.693323	0.821363	-6.43267	0.757971	0.971471	Old / Young	TRUE	_VLK[GlyGly (K)]TELLGSK_.3;_VLK[GlyGly (K)]TELLGSK_.2	NLRKKVLKTELLGSK	Nfu_p_1_026632_K581_M1	Nfu_p_1_026632	Nfu_g_1_010993	mag	Nfu_p_1_026632	Nfu_t_1_026632	Nfu_c_1_026632	ENSLOCG00000005232	ENSG00000105695	MAG	_																				FALSE
A2ALS5_K176																									A2ALS5_K176_M1	-0.609177	12.6845	-1.89167	0.087176	0.209998	-5.3846	0.25067	0.853668	Old / Young	TRUE	A2ALS5	_FYPVLYPK[GlyGly (K)]ASR_.3	FYPVLYPKASRLIVT	A2ALS5_K176_M1	A2ALS5	RAP1GAP	_	P47736_K176	FALSE
A2AMM0_K109	Nfu_p_1_027002_K150_M1	-0.187366	8.12531	-0.36725	0.721078	0.839459	-6.44854	0.737964	0.970721	Old / Young	TRUE	_ATLEK[GlyGly (K)]QGGQIK_.3	TVRATLEKQGGQIKK	Nfu_p_1_027002_K150_M1	Nfu_p_1_027002	Nfu_g_1_011200	ptrfb	Nfu_p_1_027002	Nfu_t_1_027002	Nfu_c_1_027002	ENSLOCG00000012506	ENSG00000177469	PTRF	Q5BKX8_K109																				FALSE
A2AN08_K1149	Nfu_p_1_025420_K1144_M1;Nfu_p_1_025421_K1130_M1;Nfu_p_1_025422_K1144_M1;Nfu_p_1_025423_K1144_M1;Nfu_p_1_025424_K1130_M1;Nfu_p_1_025425_K1130_M1	-0.688195	11.6027	-1.71035	0.117962	0.349978	-5.14339	0.560671	0.961816	Old / Young	TRUE	_VAIEADTQK[GlyGly (K)]SSDITK_.3;_VAIEADTQK[GlyGly (K)]SSDITK_.2	AIEADTQKSSDITKN	Nfu_p_1_025420_K1144_M1;Nfu_p_1_025421_K1130_M1;Nfu_p_1_025422_K1144_M1;Nfu_p_1_025423_K1144_M1;Nfu_p_1_025424_K1130_M1;Nfu_p_1_025425_K1130_M1	Nfu_p_1_025420;Nfu_p_1_025421;Nfu_p_1_025422;Nfu_p_1_025423;Nfu_p_1_025424;Nfu_p_1_025425	Nfu_g_1_010491	ubr4	Nfu_p_1_025421;Nfu_p_1_025420;Nfu_p_1_025422;Nfu_p_1_025423;Nfu_p_1_025424;Nfu_p_1_025425	Nfu_t_1_025421;Nfu_t_1_025420;Nfu_t_1_025422;Nfu_t_1_025423;Nfu_t_1_025424;Nfu_t_1_025425	Nfu_c_1_025421;Nfu_c_1_025420;Nfu_c_1_025422;Nfu_c_1_025423;Nfu_c_1_025424;Nfu_c_1_025425	ENSLOCG00000004534	ENSG00000127481	UBR4	Q5T4S7_K1150	A2AN08_K1149_M1	-0.329479	15.8752	-1.31171	0.21831	0.389686	-6.18846	0.362601	0.894053	Old / Young	TRUE	A2AN08	_M[Oxidation (M)]AAETDPHK[GlyGly (K)]SSEITK_.3;_MAAETDPHK[GlyGly (K)]SSEITK_.3;_MAAETDPHK[GlyGly (K)]SSEITK_.4;_M[Oxidation (M)]AAETDPHK[GlyGly (K)]SSEITK_.4	AAETDPHKSSEITKN	A2AN08_K1149_M1	A2AN08	UBR4	_	Q5T4S7_K1150	FALSE	0.119986
A2AN08_K3461	Nfu_p_1_025420_K3474_M1;Nfu_p_1_025421_K3445_M1;Nfu_p_1_025422_K3448_M1;Nfu_p_1_025423_K3463_M1;Nfu_p_1_025424_K3434_M1;Nfu_p_1_025425_K3449_M1	1.46058	7.93041	2.48808	0.0320748	0.224581	-3.94211	0.0224453	0.502086	Old / Young	TRUE	_K[GlyGly (K)]AAQFVDLLGYFSLK_.3	ELPAYGRKAAQFVDL	Nfu_p_1_025420_K3474_M1;Nfu_p_1_025421_K3445_M1;Nfu_p_1_025422_K3448_M1;Nfu_p_1_025423_K3463_M1;Nfu_p_1_025424_K3434_M1;Nfu_p_1_025425_K3449_M1	Nfu_p_1_025420;Nfu_p_1_025421;Nfu_p_1_025422;Nfu_p_1_025423;Nfu_p_1_025424;Nfu_p_1_025425	Nfu_g_1_010491	ubr4	Nfu_p_1_025421;Nfu_p_1_025420;Nfu_p_1_025422;Nfu_p_1_025423;Nfu_p_1_025424;Nfu_p_1_025425	Nfu_t_1_025421;Nfu_t_1_025420;Nfu_t_1_025422;Nfu_t_1_025423;Nfu_t_1_025424;Nfu_t_1_025425	Nfu_c_1_025421;Nfu_c_1_025420;Nfu_c_1_025422;Nfu_c_1_025423;Nfu_c_1_025424;Nfu_c_1_025425	ENSLOCG00000004534	ENSG00000127481	UBR4	Q5T4S7_K3464	A2AN08_K3461_M1	-0.0322414	13.3215	-0.12251	0.90487	0.948434	-7.04628	0.67318	0.94	Old / Young	TRUE	A2AN08	_K[GlyGly (K)]AAQFVDLLGYFSLK_.3	ELPAYGRKAAQFVDL	A2AN08_K3461_M1	A2AN08	UBR4	_	Q5T4S7_K3464	FALSE	0.131756
A2AN08_K3570	Nfu_p_1_025420_K3583_M1;Nfu_p_1_025421_K3554_M1;Nfu_p_1_025422_K3557_M1;Nfu_p_1_025423_K3572_M1;Nfu_p_1_025424_K3543_M1;Nfu_p_1_025425_K3558_M1	0.341368	8.29998	0.813102	0.435073	0.647854	-6.17627	0.254326	0.919522	Old / Young	TRUE	_LIGSHTISK[GlyGly (K)]VTVK_.3	IGSHTISKVTVKIGD	Nfu_p_1_025420_K3583_M1;Nfu_p_1_025421_K3554_M1;Nfu_p_1_025422_K3557_M1;Nfu_p_1_025423_K3572_M1;Nfu_p_1_025424_K3543_M1;Nfu_p_1_025425_K3558_M1	Nfu_p_1_025420;Nfu_p_1_025421;Nfu_p_1_025422;Nfu_p_1_025423;Nfu_p_1_025424;Nfu_p_1_025425	Nfu_g_1_010491	ubr4	Nfu_p_1_025421;Nfu_p_1_025420;Nfu_p_1_025422;Nfu_p_1_025423;Nfu_p_1_025424;Nfu_p_1_025425	Nfu_t_1_025421;Nfu_t_1_025420;Nfu_t_1_025422;Nfu_t_1_025423;Nfu_t_1_025424;Nfu_t_1_025425	Nfu_c_1_025421;Nfu_c_1_025420;Nfu_c_1_025422;Nfu_c_1_025423;Nfu_c_1_025424;Nfu_c_1_025425	ENSLOCG00000004534	ENSG00000127481	UBR4	Q5T4S7_K3573																				FALSE
A2AN08_K4019																									A2AN08_K4019_M1	-0.416471	12.6271	-1.82191	0.097814	0.227992	-5.48989	0.262688	0.859422	Old / Young	TRUE	A2AN08	_ILQK[GlyGly (K)]LIK_.2	MCLRILQKLIKPPAP	A2AN08_K4019_M1	A2AN08	UBR4	A0A0S4XR36_K3142	Q5T4S7_K4022	FALSE
A2APV2_K408																									A2APV2_K408_M1	2.93288	12.9333	7.14708	2.77269e-05	0.000449045	2.79579	0.0103106	0.193519	Old / Young	TRUE	A2APV2	_VEELEENISHLSEK[GlyGly (K)]LQDTENEAM[Oxidation (M)]SK_.4;_VEELEENISHLSEK[GlyGly (K)]LQDTENEAMSK_.3;_VEELEENISHLSEK[GlyGly (K)]LQDTENEAMSK_.4;_VEELEENISHLSEK[GlyGly (K)]LQDTENEAM[Oxidation (M)]SK_.3	NISHLSEKLQDTENE	A2APV2_K408_M1	A2APV2	FMNL2	_	Q96PY5_K408	FALSE
A2APV2_K432																									A2APV2_K432_M1	2.48141	11.2123	5.95723	0.000127909	0.00136963	1.2095	0.037863	0.468417	Old / Young	TRUE	A2APV2	_NK[GlyGly (K)]ELDVVR_.2	KQLMQRNKELDVVRE	A2APV2_K432_M1	A2APV2	FMNL2	_	Q96PY5_K432	FALSE
A2APV2_K746																									A2APV2_K746_M1	3.55691	10.8874	12.3571	1.78664e-07	1.61809e-05	7.90062	2.5265e-06	0.000217708	Old / Young	TRUE	A2APV2	_FLPTENEVK[GlyGly (K)]VLR_.3	LPTENEVKVLRLYER	A2APV2_K746_M1	A2APV2	FMNL2	A0A7R9SVK3_K839;Q9BL72_K754	Q96PY5_K747	FALSE
A2APV2_K903																									A2APV2_K903_M1	2.51668	10.395	7.39439	2.06249e-05	0.000357585	3.10179	0.00765651	0.151239	Old / Young	TRUE	A2APV2	_AAAVSLENVLLDVK[GlyGly (K)]ELQR_.3	ENVLLDVKELQRGMD	A2APV2_K903_M1	A2APV2	FMNL2	A0A7R9SVK3_K999;Q9BL72_K914	Q96PY5_K904	FALSE
A2APV2_K935																									A2APV2_K935_M1	3.79972	10.8078	16.1115	1.34115e-08	3.8463e-06	10.3575	4.14005e-10	1.13841e-07	Old / Young	TRUE	A2APV2	_EFLLHNEGK[GlyGly (K)]LK_.3	FLLHNEGKLKKLQED	A2APV2_K935_M1	A2APV2	FMNL2	A0A7R9SVK3_K1033;Q9BL72_K948	Q96PY5_K936	FALSE
A2APV2_K962																									A2APV2_K962_M1	3.96733	11.6648	7.23448	2.49537e-05	0.00041487	2.90481	0.00929131	0.17779	Old / Young	TRUE	A2APV2	_YFGENPK[GlyGly (K)]TTPPSVFFPVFVR_.3	KYFGENPKTTPPSVF	A2APV2_K962_M1	A2APV2	FMNL2	A0A7R9SVK3_K1060;Q9BL72_K975	Q96PY5_K963	FALSE
A2ASS6_K7239	Nfu_p_1_051959_K229_M1	0.0279703	7.23874	0.0490912	0.961812	0.9776	-6.51934	0.536167	0.96014	Old / Young	TRUE	_EGEQNC[Carbamidomethyl (C)]SAC[Carbamidomethyl (C)]NATGK[GlyGly (K)]DR_.3	SACNATGKDRCSTCS	Nfu_p_1_051959_K229_M1	Nfu_p_1_051959	Nfu_g_1_021715	zgc:153440	Nfu_p_1_051959	Nfu_t_1_051959	Nfu_c_1_051959	ENSLOCG00000013502	NA	NA	Q8WZ42_K7278																				FALSE
A2AV25_K7																									A2AV25_K7_M1	-0.789887	12.4733	-1.2433	0.241512	0.414856	-6.27048	0.377607	0.897833	Old / Young	TRUE	A2AV25	_WK[GlyGly (K)]TVGSASQLEDRPR_.3;_WK[GlyGly (K)]TVGSASQLEDRPR_.4	_MVHERWKTVGSASQ	A2AV25_K7_M1	A2AV25	FIBCD1	_	Q8N539_K7	FALSE
A2CG49_K1319																									A2CG49_K1319_M1	0.450213	11.1636	1.05889	0.314025	0.493253	-6.47495	0.949254	0.956694	Old / Young	TRUE	A2CG49	_EHIIFGNIQEIYDFHNNIFLK[GlyGly (K)]ELEK_.4	FHNNIFLKELEKYEQ	A2CG49_K1319_M1	A2CG49	KALRN	Q7JNG4_K226;Q95Q51_K307;H2KYM2_K312;H2KYM4_K307	O60229_K1346	FALSE
A2CG49_K1928																									A2CG49_K1928_M1	1.12284	11.3905	0.610697	0.554734	0.713688	-6.85488	0.904073	0.954628	Old / Young	TRUE	A2CG49	_DLGIVVEGFMK[GlyGly (K)]R_.3	IVVEGFMKRIEEKGV	A2CG49_K1928_M1	A2CG49	KALRN	O61528_K1233;C4ALD5_K1233;Q7KPP4_K1233	O60229_K1957	FALSE
A2RSJ4_K316																									A2RSJ4_K316_M1	0.225846	11.2714	0.465456	0.651362	0.78421	-6.93764	0.856998	0.952255	Old / Young	TRUE	A2RSJ4	_LFNDFDVK[GlyGly (K)]ETSHHLVISHLDLHIC[Carbamidomethyl (C)]DDIHAK_.4;_LFNDFDVK[GlyGly (K)]ETSHHLVISHLDLHIC[Carbamidomethyl (C)]DDIHAK_.3	LFNDFDVKETSHHLV	A2RSJ4_K316_M1	A2RSJ4	UHRF1BP1L	_	A0JNW5_K316	FALSE
A2RSQ0_K480																									A2RSQ0_K480_M1	-2.13587	12.0543	-1.80972	0.0997915	0.230724	-5.50809	0.264829	0.860399	Old / Young	TRUE	A2RSQ0	_IDLPASLSEK[GlyGly (K)]EK_.3	LPASLSEKEKDLKLQ	A2RSQ0_K480_M1	A2RSQ0	DENND5B	_	Q6ZUT9_K480	FALSE
A3KGF7_K880	Nfu_p_1_025683_K889_M1;Nfu_p_1_025684_K642_M1;Nfu_p_1_025685_K642_M1	0.275065	7.6453	0.557856	0.589201	0.756716	-6.35574	0.334169	0.93755	Old / Young	TRUE	_ASAANQQAAATDVSK[GlyGly (K)]PAAK_.3	AAATDVSKPAAKTED	Nfu_p_1_025683_K889_M1;Nfu_p_1_025684_K642_M1;Nfu_p_1_025685_K642_M1	Nfu_p_1_025683;Nfu_p_1_025684;Nfu_p_1_025685	Nfu_g_1_010620	plcb3	Nfu_p_1_025683;Nfu_p_1_025685;Nfu_p_1_025684	Nfu_t_1_025683;Nfu_t_1_025685;Nfu_t_1_025684	Nfu_c_1_025683;Nfu_c_1_025685;Nfu_c_1_025684	ENSLOCG00000016437	ENSG00000182621	PLCB1	_																				FALSE
A3KGS3_K1775	Nfu_p_1_004135_K1426_M1;Nfu_p_1_004136_K1429_M1;Nfu_p_1_004137_K1412_M1;Nfu_p_1_004138_K1407_M1;Nfu_p_1_004139_K1404_M1	-1.69925	11.3189	-1.43297	0.182352	0.42382	-5.51741	0.694623	0.96895	Old / Young	TRUE	_DVPLIFIHPLK[GlyGly (K)]TGLFR_.4;_DVPLIFIHPLK[GlyGly (K)]TGLFR_.3	LIFIHPLKTGLFRIR	Nfu_p_1_004135_K1426_M1;Nfu_p_1_004136_K1429_M1;Nfu_p_1_004137_K1412_M1;Nfu_p_1_004138_K1407_M1;Nfu_p_1_004139_K1404_M1	Nfu_p_1_004135;Nfu_p_1_004136;Nfu_p_1_004137;Nfu_p_1_004138;Nfu_p_1_004139	Nfu_g_1_001658	RALGAPB	Nfu_p_1_004136;Nfu_p_1_004138;Nfu_p_1_004137;Nfu_p_1_004139;Nfu_p_1_004135	Nfu_t_1_004136;Nfu_t_1_004138;Nfu_t_1_004137;Nfu_t_1_004139;Nfu_t_1_004135	Nfu_c_1_004136;Nfu_c_1_004138;Nfu_c_1_004137;Nfu_c_1_004139;Nfu_c_1_004135	ENSLOCG00000000654	ENSG00000170471	RALGAPB	Q2PPJ7_K1776																				FALSE
A6H5Z3_K247																									A6H5Z3_K247_M1	1.91996	11.0802	3.19713	0.00928306	0.0409061	-3.20606	0.346076	0.889553	Old / Young	TRUE	A6H5Z3	_K[GlyGly (K)]DVYTIFDAEVESTSPK_.3	GSKRKSKKDVYTIFD	A6H5Z3_K247_M1	A6H5Z3	EXOC6B	_	Q9Y2D4_K248	FALSE
A6H619_K1668	Nfu_p_1_021055_K63_M1	0.562672	9.17838	0.612009	0.554178	0.7329	-6.32279	0.316006	0.934197	Old / Young	TRUE	_SK[GlyGly (K)]TAGGIVDAGPAYQK_.3	RDYSNKSKTAGGIVD	Nfu_p_1_021055_K63_M1	Nfu_p_1_021055	Nfu_g_1_008671	atp5j	Nfu_p_1_021055	Nfu_t_1_021055	Nfu_c_1_021055	ENSLOCG00000010745	ENSG00000154723	ATP5J	_																				FALSE
A6H630_K11																									A6H630_K11_M1	1.61952	15.371	2.27922	0.0453038	0.131098	-4.76957	0.57203	0.930132	Old / Young	TRUE	A6H630	_MAESPAFLSAK[GlyGly (K)]DEGSFAYLTIK_.3	SPAFLSAKDEGSFAY	A6H630_K11_M1	A6H630	ARMT1	O45417_K17	_	FALSE
A6H8H5_K232																									A6H8H5_K232_M1	-0.359826	10.75	-0.521557	0.61309	0.758304	-6.90818	0.558042	0.928506	Old / Young	TRUE	A6H8H5	_K[GlyGly (K)]LAHVEAVC[Carbamidomethyl (C)]IAWFTMEYLLR_.3	GQPSDNRKLAHVEAV	A6H8H5_K232_M1	A6H8H5	KCNB2	_	Q8TDN1_K258	FALSE
A9Z1V5_K249																									A9Z1V5_K249_M1	0.0505571	9.0036	0.143892	0.888382	0.937555	-7.04318	0.754794	0.946138	Old / Young	TRUE	A9Z1V5	_ADAAPSAHSAK[GlyGly (K)]SIIITLAK_.3	APSAHSAKSIIITLA	A9Z1V5_K249_M1	A9Z1V5	VWA5B1	_	Q5TIE3_K257	FALSE
B0V2N1_K1297																									B0V2N1_K1297_M1	-0.236755	13.0664	-1.35385	0.204956	0.372712	-6.13639	0.353545	0.891634	Old / Young	TRUE	B0V2N1	_TK[GlyGly (K)]C[Carbamidomethyl (C)]LLNNADLAPHHPK_.4;_TK[GlyGly (K)]C[Carbamidomethyl (C)]LLNNADLAPHHPK_.3	KDSEPRTKCLLNNAD	B0V2N1_K1297_M1	B0V2N1	PTPRS	_	Q13332_K1322	FALSE
B0V2N1_K1665	Nfu_p_1_048120_K1694_M1;Nfu_p_1_048121_K1703_M1;Nfu_p_1_048122_K1699_M1;Nfu_p_1_048123_K1433_M1	1.73962	11.4252	1.38948	0.194816	0.436947	-5.57227	0.125234	0.849085	Old / Young	TRUE	_FVTANLPC[Carbamidomethyl (C)]NK[GlyGly (K)]FK_.3	TANLPCNKFKNRLVN	Nfu_p_1_048120_K1694_M1;Nfu_p_1_048121_K1703_M1;Nfu_p_1_048122_K1699_M1;Nfu_p_1_048123_K1433_M1	Nfu_p_1_048120;Nfu_p_1_048121;Nfu_p_1_048122;Nfu_p_1_048123	Nfu_g_1_020154	ptprsa	Nfu_p_1_048120;Nfu_p_1_048121;Nfu_p_1_048122;Nfu_p_1_048123	Nfu_t_1_048120;Nfu_t_1_048121;Nfu_t_1_048122;Nfu_t_1_048123	Nfu_c_1_048120;Nfu_c_1_048121;Nfu_c_1_048122;Nfu_c_1_048123	ENSLOCG00000000120	ENSG00000105426	PTPRS	Q13332_K1706																				FALSE
B0V2N1_K1810																									B0V2N1_K1810_M1	0.236961	14.0336	1.05921	0.313887	0.493149	-6.47462	0.949151	0.95669	Old / Young	TRUE	B0V2N1	_QFQFTDWPEQGAPK[GlyGly (K)]SGEGFIDFIGQVHK_.4	WPEQGAPKSGEGFID	B0V2N1_K1810_M1	B0V2N1	PTPRS	_	Q13332_K1851	FALSE
B1AWN6_K581	Nfu_p_1_025277_K565_M1	-0.281538	11.4875	-0.570304	0.581047	0.752111	-6.34841	0.844605	0.974323	Old / Young	TRUE	_SSIFSFK[GlyGly (K)]GR_.3	KSSIFSFKGRSKDMG	Nfu_p_1_025277_K565_M1	Nfu_p_1_025277	Nfu_g_1_010425	scn8aa	Nfu_p_1_025277	Nfu_t_1_025277	Nfu_c_1_025277	ENSLOCG00000006769	ENSG00000196876	SCN8A	Q15858_K558																				FALSE
B1AY13_K1181	Nfu_p_1_042820_K1160_M1;Nfu_p_1_042821_K1166_M1;Nfu_p_1_042822_K1159_M1;Nfu_p_1_042823_K1160_M1	-0.930861	10.6929	-0.988638	0.346136	0.579792	-6.01918	0.928745	0.976594	Old / Young	TRUE	_VLYNLEVLSSK[GlyGly (K)]LM[Oxidation (M)]PTSDDEM[Oxidation (M)]AK_.3	NLEVLSSKLMPTSDD	Nfu_p_1_042820_K1160_M1;Nfu_p_1_042821_K1166_M1;Nfu_p_1_042822_K1159_M1;Nfu_p_1_042823_K1160_M1	Nfu_p_1_042820;Nfu_p_1_042821;Nfu_p_1_042822;Nfu_p_1_042823	Nfu_g_1_017879	USP24	Nfu_p_1_042820;Nfu_p_1_042821;Nfu_p_1_042823;Nfu_p_1_042822	Nfu_t_1_042820;Nfu_t_1_042821;Nfu_t_1_042823;Nfu_t_1_042822	Nfu_c_1_042820;Nfu_c_1_042821;Nfu_c_1_042823;Nfu_c_1_042822	ENSLOCG00000008749	ENSG00000162402	USP24	Q9UPU5_K1184																				FALSE
B1AY13_K1761	Nfu_p_1_042820_K1740_M1;Nfu_p_1_042821_K1746_M1;Nfu_p_1_042822_K1739_M1;Nfu_p_1_042823_K1740_M1	-0.292615	14.1179	-0.65364	0.528073	0.718702	-6.29554	0.889335	0.975582	Old / Young	TRUE	_M[Oxidation (M)]WNK[GlyGly (K)]ELYVR_.3;_MWNK[GlyGly (K)]ELYVR_.3	KIFKMWNKELYVREQ	Nfu_p_1_042820_K1740_M1;Nfu_p_1_042821_K1746_M1;Nfu_p_1_042822_K1739_M1;Nfu_p_1_042823_K1740_M1	Nfu_p_1_042820;Nfu_p_1_042821;Nfu_p_1_042822;Nfu_p_1_042823	Nfu_g_1_017879	USP24	Nfu_p_1_042820;Nfu_p_1_042821;Nfu_p_1_042823;Nfu_p_1_042822	Nfu_t_1_042820;Nfu_t_1_042821;Nfu_t_1_042823;Nfu_t_1_042822	Nfu_c_1_042820;Nfu_c_1_042821;Nfu_c_1_042823;Nfu_c_1_042822	ENSLOCG00000008749	ENSG00000162402	USP24	Q9UPU5_K1764	B1AY13_K1761_M1	-0.325654	19.7414	-1.42669	0.183488	0.345634	-6.04371	0.338232	0.88728	Old / Young	TRUE	B1AY13	_M[Oxidation (M)]WNK[GlyGly (K)]ELYVR_.3;_MWNK[GlyGly (K)]ELYVR_.3;_MWNK[GlyGly (K)]ELYVR_.2;_M[Oxidation (M)]WNK[GlyGly (K)]ELYVR_.2	KIFKMWNKELYVREQ	B1AY13_K1761_M1	B1AY13	USP24	N1NSD8_K269;N1NV07_K269;N1NTD8_K269;O45623_K266;G3MU83_K266	Q9UPU5_K1764	FALSE	0.32306
B1AY13_K418	Nfu_p_1_042820_K408_M1;Nfu_p_1_042821_K408_M1;Nfu_p_1_042822_K408_M1;Nfu_p_1_042823_K408_M1	-1.04386	10.4033	-2.52739	0.0299849	0.221595	-3.87781	0.254573	0.919594	Old / Young	TRUE	_LIEESTVSK[GlyGly (K)]SVK_.3	IEESTVSKSVKNAID	Nfu_p_1_042820_K408_M1;Nfu_p_1_042821_K408_M1;Nfu_p_1_042822_K408_M1;Nfu_p_1_042823_K408_M1	Nfu_p_1_042820;Nfu_p_1_042821;Nfu_p_1_042822;Nfu_p_1_042823	Nfu_g_1_017879	USP24	Nfu_p_1_042820;Nfu_p_1_042821;Nfu_p_1_042823;Nfu_p_1_042822	Nfu_t_1_042820;Nfu_t_1_042821;Nfu_t_1_042823;Nfu_t_1_042822	Nfu_c_1_042820;Nfu_c_1_042821;Nfu_c_1_042823;Nfu_c_1_042822	ENSLOCG00000008749	ENSG00000162402	USP24	Q9UPU5_K421	B1AY13_K418_M1	0.123976	11.8769	0.402362	0.695702	0.813543	-6.96693	0.836696	0.951153	Old / Young	TRUE	B1AY13	_LIEDSTLSK[GlyGly (K)]SVK_.3	IEDSTLSKSVKNAID	B1AY13_K418_M1	B1AY13	USP24	_	Q9UPU5_K421	FALSE	0.101589
B1AY13_K645	Nfu_p_1_042820_K619_M1;Nfu_p_1_042821_K619_M1;Nfu_p_1_042822_K619_M1;Nfu_p_1_042823_K619_M1	-0.280232	11.0657	-0.57975	0.5749	0.746964	-6.34276	0.849653	0.974471	Old / Young	TRUE	_SFIK[GlyGly (K)]QTYQK_.3;_SFIK[GlyGly (K)]QTYQK_.2	EITRSFIKQTYQKQD	Nfu_p_1_042820_K619_M1;Nfu_p_1_042821_K619_M1;Nfu_p_1_042822_K619_M1;Nfu_p_1_042823_K619_M1	Nfu_p_1_042820;Nfu_p_1_042821;Nfu_p_1_042822;Nfu_p_1_042823	Nfu_g_1_017879	USP24	Nfu_p_1_042820;Nfu_p_1_042821;Nfu_p_1_042823;Nfu_p_1_042822	Nfu_t_1_042820;Nfu_t_1_042821;Nfu_t_1_042823;Nfu_t_1_042822	Nfu_c_1_042820;Nfu_c_1_042821;Nfu_c_1_042823;Nfu_c_1_042822	ENSLOCG00000008749	ENSG00000162402	USP24	Q9UPU5_K648	B1AY13_K645_M1	-0.700091	14.6403	-2.52612	0.0296097	0.0964978	-4.35829	0.158713	0.786948	Old / Young	TRUE	B1AY13	_SFIK[GlyGly (K)]QTYQK_.2;_SFIK[GlyGly (K)]QTYQK_.3	EITRSFIKQTYQKQD	B1AY13_K645_M1	B1AY13	USP24	_	Q9UPU5_K648	FALSE	0.0863593
B1AY13_K653	Nfu_p_1_042820_K627_M1;Nfu_p_1_042821_K627_M1;Nfu_p_1_042822_K627_M1;Nfu_p_1_042823_K627_M1	-0.0261799	12.1293	-0.0492007	0.961727	0.9776	-6.51934	0.581253	0.963118	Old / Young	TRUE	_QDK[GlyGly (K)]SIIQDLK_.3	QTYQKQDKSIIQDLK	Nfu_p_1_042820_K627_M1;Nfu_p_1_042821_K627_M1;Nfu_p_1_042822_K627_M1;Nfu_p_1_042823_K627_M1	Nfu_p_1_042820;Nfu_p_1_042821;Nfu_p_1_042822;Nfu_p_1_042823	Nfu_g_1_017879	USP24	Nfu_p_1_042820;Nfu_p_1_042821;Nfu_p_1_042823;Nfu_p_1_042822	Nfu_t_1_042820;Nfu_t_1_042821;Nfu_t_1_042823;Nfu_t_1_042822	Nfu_c_1_042820;Nfu_c_1_042821;Nfu_c_1_042823;Nfu_c_1_042822	ENSLOCG00000008749	ENSG00000162402	USP24	Q9UPU5_K656																				FALSE
B1AZP2_K314																									B1AZP2_K314_M1	-0.539688	11.7795	-1.78294	0.104265	0.237714	-5.54785	0.269573	0.862518	Old / Young	TRUE	B1AZP2	_TSATLDK[GlyGly (K)]SLLK_.2;_TSATLDK[GlyGly (K)]SLLK_.3	KTSATLDKSLLKSKS	B1AZP2_K314_M1	B1AZP2	DLGAP4	_	Q9Y2H0_K315	FALSE
B2RSH2_K128	Nfu_p_1_009435_K129_M1	-0.507812	11.1103	-0.763867	0.462572	0.670634	-6.21557	0.949019	0.977083	Old / Young	TRUE	_M[Oxidation (M)]EDTEPYSAELLAAM[Oxidation (M)]K[GlyGly (K)]R_.3;_M[Oxidation (M)]EDTEPYSAELLAAMK[GlyGly (K)]R_.3	AELLAAMKRLWADAG	Nfu_p_1_009435_K129_M1	Nfu_p_1_009435	Nfu_g_1_003824	gnao1a	Nfu_p_1_009435	Nfu_t_1_009435	Nfu_c_1_009435	ENSLOCG00000007927	ENSG00000087258	GNAO1	P63096_K128																				FALSE
B2RSH2_K132																									B2RSH2_K132_M1	0.660214	16.3014	3.54952	0.00509525	0.0258252	-2.59819	0.277026	0.86572	Old / Young	TRUE	B2RSH2	_LWK[GlyGly (K)]DSGVQAC[Carbamidomethyl (C)]FNR_.3;_LWK[GlyGly (K)]DSGVQAC[Carbamidomethyl (C)]FNR_.2	GVIKRLWKDSGVQAC	B2RSH2_K132_M1	B2RSH2	GNAI1	V6CL61_K46	P63096_K132	FALSE
B2RSH2_K180																									B2RSH2_K180_M1	1.6863	16.9462	7.30757	2.28642e-05	0.000385721	2.99525	0.00850893	0.165293	Old / Young	TRUE	B2RSH2	_VK[GlyGly (K)]TTGIVETHFTFK_.3;_VK[GlyGly (K)]TTGIVETHFTFK_.4;_VK[GlyGly (K)]TTGIVETHFTFK_.2	DVLRTRVKTTGIVET	B2RSH2_K180_M1	B2RSH2	GNAI1	_	P63096_K180	FALSE
B2RSH2_K192	Nfu_p_1_020665_K192_M1	-0.193169	8.25033	-0.253439	0.805058	0.895049	-6.48618	0.68019	0.968313	Old / Young	TRUE	_TTGIVETHFTFK[GlyGly (K)]DLHFK_.4	VETHFTFKDLHFKMF	Nfu_p_1_020665_K192_M1	Nfu_p_1_020665	Nfu_g_1_008549	gnai1	Nfu_p_1_020665	Nfu_t_1_020665	Nfu_c_1_020665	ENSLOCG00000016016	ENSG00000127955	GNAI1	P63096_K192	B2RSH2_K192_M1	0.721245	16.2674	2.96431	0.0138642	0.055481	-3.60858	0.397238	0.902389	Old / Young	TRUE	B2RSH2	_TTGIVETHFTFK[GlyGly (K)]DLHFK_.3;_TTGIVETHFTFK[GlyGly (K)]DLHFK_.4;_TTGIVETHFTFK[GlyGly (K)]DLHFK_.5	VETHFTFKDLHFKMF	B2RSH2_K192_M1	B2RSH2	GNAI1	B2D6M7_K141	P63096_K192	FALSE	0.0613356
B2RSH2_K197																									B2RSH2_K197_M1	3.00539	14.3881	4.50997	0.00106487	0.00740356	-0.989993	0.13843	0.763125	Old / Young	TRUE	B2RSH2	_DLHFK[GlyGly (K)]MFDVGGQR_.4;_DLHFK[GlyGly (K)]M[Oxidation (M)]FDVGGQR_.3;_DLHFK[GlyGly (K)]MFDVGGQR_.3	TFKDLHFKMFDVGGQ	B2RSH2_K197_M1	B2RSH2	GNAI1	_	P63096_K197	FALSE
B2RSH2_K248	Nfu_p_1_020665_K248_M1	-0.256859	8.27899	-0.405325	0.693766	0.821455	-6.43294	0.757647	0.97146	Old / Young	TRUE	_M[Oxidation (M)]HESM[Oxidation (M)]K[GlyGly (K)]LFDSIC[Carbamidomethyl (C)]NNK_.3	NRMHESMKLFDSICN	Nfu_p_1_020665_K248_M1	Nfu_p_1_020665	Nfu_g_1_008549	gnai1	Nfu_p_1_020665	Nfu_t_1_020665	Nfu_c_1_020665	ENSLOCG00000016016	ENSG00000127955	GNAI1	P63096_K248	B2RSH2_K248_M1	1.32513	14.9088	4.01058	0.00236885	0.0141045	-1.81444	0.20179	0.824445	Old / Young	TRUE	B2RSH2	_MHESMK[GlyGly (K)]LFDSIC[Carbamidomethyl (C)]NNK_.3;_M[Oxidation (M)]HESM[Oxidation (M)]K[GlyGly (K)]LFDSIC[Carbamidomethyl (C)]NNK_.3;_MHESM[Oxidation (M)]K[GlyGly (K)]LFDSIC[Carbamidomethyl (C)]NNK_.3;_MHESMK[GlyGly (K)]LFDSIC[Carbamidomethyl (C)]NNK_.4;_M[Oxidation (M)]HESM[Oxidation (M)]K[GlyGly (K)]LFDSIC[Carbamidomethyl (C)]NNK_.4	NRMHESMKLFDSICN	B2RSH2_K248_M1	B2RSH2	GNAI1	V6CLF2_K6	P63096_K248	FALSE	0.0121794
B2RSH2_K270																									B2RSH2_K270_M1	1.02341	9.51257	1.13252	0.283279	0.460512	-6.39635	0.925193	0.955618	Old / Young	TRUE	B2RSH2	_WFTDTSIILFLNK[GlyGly (K)]K_.3	SIILFLNKKDLFEEK	B2RSH2_K270_M1	B2RSH2	GNAI1	V6CLF2_K28	P63096_K270	FALSE
B2RSH2_K271																									B2RSH2_K271_M1	1.24846	15.9232	4.74283	0.000742115	0.00556424	-0.616212	0.114716	0.727502	Old / Young	TRUE	B2RSH2	_K[GlyGly (K)]DLFEEK_.2	IILFLNKKDLFEEKI	B2RSH2_K271_M1	B2RSH2	GNAI1	V6CLF2_K29	P63096_K271	FALSE
B2RSH2_K271																									B2RSH2_K271_M2	2.74974	11.3245	10.0019	1.33228e-06	4.98374e-05	5.9035	0.000185311	0.00659719	Old / Young	TRUE	B2RSH2	_K[GlyGly (K)]DLFEEK[GlyGly (K)]IK_.3	IILFLNKKDLFEEKI	B2RSH2_K271_M2	B2RSH2	GNAI1	V6CLF2_K29	P63096_K271	FALSE
B2RSH2_K277																									B2RSH2_K277_M1	2.46027	17.5865	12.201	2.01925e-07	1.65459e-05	7.78087	3.45325e-06	0.000271303	Old / Young	TRUE	B2RSH2	_DLFEEK[GlyGly (K)]IK_.2;_DLFEEK[GlyGly (K)]IK_.3;_KDLFEEK[GlyGly (K)]IK_.3	KKDLFEEKIKKSPLT	B2RSH2_K277_M1	B2RSH2	GNAI1	V6CLF2_K35	P63096_K277	FALSE
B2RSH2_K277																									B2RSH2_K277_M2	2.92456	12.1103	13.632	6.90258e-08	1.01042e-05	8.82095	1.69647e-07	2.31311e-05	Old / Young	TRUE	B2RSH2	_DLFEEK[GlyGly (K)]IK[GlyGly (K)]K_.2;_K[GlyGly (K)]DLFEEK[GlyGly (K)]IK_.3	KKDLFEEKIKKSPLT	B2RSH2_K277_M2	B2RSH2	GNAI1	V6CLF2_K35	P63096_K277	FALSE
B2RSH2_K279																									B2RSH2_K279_M2	3.26111	10.7932	12.4026	1.72448e-07	1.58876e-05	7.93521	2.30485e-06	0.000203467	Old / Young	TRUE	B2RSH2	_DLFEEK[GlyGly (K)]IK[GlyGly (K)]K_.2	DLFEEKIKKSPLTIC	B2RSH2_K279_M2	B2RSH2	GNAI1	B2D6M7_K230	P63096_K279	FALSE
B2RSH2_K29	Nfu_p_1_020665_K29_M1	0.675902	9.16819	1.35908	0.203955	0.447785	-5.60997	0.130426	0.854217	Old / Young	TRUE	_NLRDDGEK[GlyGly (K)]AAR_.3	NLRDDGEKAAREVKL	Nfu_p_1_020665_K29_M1	Nfu_p_1_020665	Nfu_g_1_008549	gnai1	Nfu_p_1_020665	Nfu_t_1_020665	Nfu_c_1_020665	ENSLOCG00000016016	ENSG00000127955	GNAI1	P63096_K29	B2RSH2_K29_M1	0.507676	15.0628	2.06948	0.0647357	0.169678	-5.10811	0.632019	0.936341	Old / Young	TRUE	B2RSH2	_NLREDGEK[GlyGly (K)]AAR_.3	NLREDGEKAAREVKL	B2RSH2_K29_M1	B2RSH2	GNAI1	_	P63096_K29	FALSE	0.0703371
B2RSH2_K317																									B2RSH2_K317_M1	2.61452	11.2661	11.7056	3.00551e-07	1.92057e-05	7.38988	9.06741e-06	0.00055475	Old / Young	TRUE	B2RSH2	_DTK[GlyGly (K)]EIYTHFTC[Carbamidomethyl (C)]ATDTK_.3	LNKRKDTKEIYTHFT	B2RSH2_K317_M1	B2RSH2	GNAI1	X5LQ30_K75	P63096_K317	FALSE
B2RSH2_K330																									B2RSH2_K330_M1	-0.584928	12.4041	-0.783212	0.451265	0.621274	-6.72992	0.488143	0.919097	Old / Young	TRUE	B2RSH2	_EIYTHFTC[Carbamidomethyl (C)]ATDTK[GlyGly (K)]NVQFVFDAVTDVIIK_.4	FTCATDTKNVQFVFD	B2RSH2_K330_M1	B2RSH2	GNAI1	_	P63096_K330	FALSE
B2RSH2_K345																									B2RSH2_K345_M1	-0.304544	14.4239	-0.757534	0.465832	0.634538	-6.75028	0.494788	0.920096	Old / Young	TRUE	B2RSH2	_NVQFVFDAVTDVIIK[GlyGly (K)]NNLK_.3	AVTDVIIKNNLKDCG	B2RSH2_K345_M1	B2RSH2	GNAI1	_	P63096_K345	FALSE
B2RSH2_K349	Nfu_p_1_028440_K349_M1	-0.471271	10.207	-0.899467	0.38953	0.610331	-6.10222	0.977198	0.977729	Old / Young	TRUE	_NNLK[GlyGly (K)]DC[Carbamidomethyl (C)]GLF_.2	VIIKNNLKDCGLF__	Nfu_p_1_028440_K349_M1	Nfu_p_1_028440	Nfu_g_1_011760	gnai1	Nfu_p_1_028440	Nfu_t_1_028440	Nfu_c_1_028440	ENSLOCG00000016016	ENSG00000127955	GNAI1	P63096_K349	B2RSH2_K349_M1	0.355609	13.9992	2.09267	0.0622483	0.164981	-5.07129	0.625257	0.935697	Old / Young	TRUE	B2RSH2	_NNLK[GlyGly (K)]DC[Carbamidomethyl (C)]GLF_.2	VIIKNNLKDCGLF__	B2RSH2_K349_M1	B2RSH2	GNAI1	X5LQ30_K107	P63096_K349	FALSE	0.114435
B2RSH2_K35	Nfu_p_1_020665_K35_M1	0.628302	11.3015	0.921134	0.378647	0.603289	-6.08265	0.224895	0.909939	Old / Young	TRUE	_EVK[GlyGly (K)]LLLLGAGESGK_.3	EKAAREVKLLLLGAG	Nfu_p_1_020665_K35_M1	Nfu_p_1_020665	Nfu_g_1_008549	gnai1	Nfu_p_1_020665	Nfu_t_1_020665	Nfu_c_1_020665	ENSLOCG00000016016	ENSG00000127955	GNAI1	P63096_K35	B2RSH2_K35_M1	1.35031	16.6108	7.18094	2.6615e-05	0.000436998	2.83814	0.0099045	0.187325	Old / Young	TRUE	B2RSH2	_EVK[GlyGly (K)]LLLLGAGESGK_.3;_EVK[GlyGly (K)]LLLLGAGESGK_.2	EKAAREVKLLLLGAG	B2RSH2_K35_M1	B2RSH2	GNAI1	G5EGU1_K35	P63096_K35	FALSE	0.000126023
B2RSH2_K46	Nfu_p_1_020665_K46_M1	2.30604	9.0218	4.75145	0.000776484	0.0392375	-0.280954	0.000129692	0.00824079	Old / Young	TRUE	_LLLLGAGESGK[GlyGly (K)]STIVK_.3	LGAGESGKSTIVKQM	Nfu_p_1_020665_K46_M1	Nfu_p_1_020665	Nfu_g_1_008549	gnai1	Nfu_p_1_020665	Nfu_t_1_020665	Nfu_c_1_020665	ENSLOCG00000016016	ENSG00000127955	GNAI1	P63096_K46	B2RSH2_K46_M1	2.40877	18.4352	10.6955	7.09221e-07	3.27622e-05	6.53684	5.74025e-05	0.00251518	Old / Young	TRUE	B2RSH2	_LLLLGAGESGK[GlyGly (K)]STIVK_.3;_LLLLGAGESGK[GlyGly (K)]STIVK_.2	LGAGESGKSTIVKQM	B2RSH2_K46_M1	B2RSH2	GNAI1	G5EGU1_K46	P63096_K46	FALSE	1.22915e-08
B2RSH2_K51																									B2RSH2_K51_M1	2.82023	13.8111	3.37914	0.00680078	0.0322603	-2.89154	0.309146	0.877969	Old / Young	TRUE	B2RSH2	_STIVK[GlyGly (K)]QMK_.2;_STIVK[GlyGly (K)]QMK_.3	SGKSTIVKQMKIIHE	B2RSH2_K51_M1	B2RSH2	GNAI1	G5EGU1_K51	P63096_K51	FALSE
B2RSH2_K54																									B2RSH2_K54_M1	0.366375	13.2167	0.913622	0.381957	0.559721	-6.61737	0.996847	0.958677	Old / Young	TRUE	B2RSH2	_QMK[GlyGly (K)]IIHEAGYSEEEC[Carbamidomethyl (C)]K_.3;_QMK[GlyGly (K)]IIHEAGYSEEEC[Carbamidomethyl (C)]K_.4;_QM[Oxidation (M)]K[GlyGly (K)]IIHEAGYSEEEC[Carbamidomethyl (C)]K_.4;_QM[Oxidation (M)]K[GlyGly (K)]IIHEAGYSEEEC[Carbamidomethyl (C)]K_.3	STIVKQMKIIHEAGY	B2RSH2_K54_M1	B2RSH2	GNAI1	B2D6M7_K2	P63096_K54	FALSE
B2RSH2_K67																									B2RSH2_K67_M1	2.43321	11.6244	4.54723	0.00100457	0.00711548	-0.929702	0.1344	0.757744	Old / Young	TRUE	B2RSH2	_IIHEAGYSEEEC[Carbamidomethyl (C)]K[GlyGly (K)]QYK_.4;_IIHEAGYSEEEC[Carbamidomethyl (C)]K[GlyGly (K)]QYK_.3	GYSEEECKQYKAVVY	B2RSH2_K67_M1	B2RSH2	GNAI1	_	P63096_K67	FALSE
B2RSH2_K92	Nfu_p_1_020665_K92_M1	-0.41945	14.0584	-0.997068	0.342224	0.576344	-6.01099	0.924176	0.976481	Old / Young	TRUE	_LK[GlyGly (K)]IDFADAGR_.3;_LK[GlyGly (K)]IDFADAGR_.2	IRAMGRLKIDFADAG	Nfu_p_1_020665_K92_M1	Nfu_p_1_020665	Nfu_g_1_008549	gnai1	Nfu_p_1_020665	Nfu_t_1_020665	Nfu_c_1_020665	ENSLOCG00000016016	ENSG00000127955	GNAI1	P63096_K92	B2RSH2_K92_M1	-0.169508	18.421	-0.796029	0.444106	0.61538	-6.71953	0.484845	0.918591	Old / Young	TRUE	B2RSH2	_LK[GlyGly (K)]IDFGDSAR_.3;_LK[GlyGly (K)]IDFGDSAR_.2	IRAMGRLKIDFGDSA	B2RSH2_K92_M1	B2RSH2	GNAI1	V6CL61_K7	P63096_K92	FALSE	0.438319
B2RSH2_K92	Nfu_p_1_051490_K92_M1	1.04511	9.68966	1.70871	0.118273	0.350159	-5.14571	0.0799494	0.782221	Old / Young	TRUE	_AM[Oxidation (M)]ASLK[GlyGly (K)]IDYSNPAR_.3	VKAMASLKIDYSNPA	Nfu_p_1_051490_K92_M1	Nfu_p_1_051490	Nfu_g_1_021523	gnai2l	Nfu_p_1_051490	Nfu_t_1_051490	Nfu_c_1_051490	ENSLOCG00000010798	ENSG00000114353	GNAI2	P63096_K92	B2RSH2_K92_M1	-0.169508	18.421	-0.796029	0.444106	0.61538	-6.71953	0.484845	0.918591	Old / Young	TRUE	B2RSH2	_LK[GlyGly (K)]IDFGDSAR_.3;_LK[GlyGly (K)]IDFGDSAR_.2	IRAMGRLKIDFGDSA	B2RSH2_K92_M1	B2RSH2	GNAI1	V6CL61_K7	P63096_K92	FALSE	0.20729
B2RSH2_K92	Nfu_p_1_051485_K40_M1	0.551217	12.1444	1.36672	0.201625	0.445479	-5.60055	0.129106	0.852945	Old / Young	TRUE	_AM[Oxidation (M)]ANLK[GlyGly (K)]INYEDTAR_.3;_AMANLK[GlyGly (K)]INYEDTAR_.3	IKAMANLKINYEDTA	Nfu_p_1_051485_K40_M1	Nfu_p_1_051485	Nfu_g_1_021519	gnai2	Nfu_p_1_051485	Nfu_t_1_051485	Nfu_c_1_051485	ENSLOCG00000010798	ENSG00000114353	GNAI2	P63096_K92	B2RSH2_K92_M1	-0.169508	18.421	-0.796029	0.444106	0.61538	-6.71953	0.484845	0.918591	Old / Young	TRUE	B2RSH2	_LK[GlyGly (K)]IDFGDSAR_.3;_LK[GlyGly (K)]IDFGDSAR_.2	IRAMGRLKIDFGDSA	B2RSH2_K92_M1	B2RSH2	GNAI1	V6CL61_K7	P63096_K92	FALSE	0.305613
B2RSH2_K92	Nfu_p_1_028440_K92_M1	-0.359421	13.1026	-0.802522	0.440889	0.651653	-6.1849	0.970036	0.977568	Old / Young	TRUE	_LK[GlyGly (K)]IDFGDAAR_.3	IRAMGRLKIDFGDAA	Nfu_p_1_028440_K92_M1	Nfu_p_1_028440	Nfu_g_1_011760	gnai1	Nfu_p_1_028440	Nfu_t_1_028440	Nfu_c_1_028440	ENSLOCG00000016016	ENSG00000127955	GNAI1	P63096_K92	B2RSH2_K92_M1	-0.169508	18.421	-0.796029	0.444106	0.61538	-6.71953	0.484845	0.918591	Old / Young	TRUE	B2RSH2	_LK[GlyGly (K)]IDFGDSAR_.3;_LK[GlyGly (K)]IDFGDSAR_.2	IRAMGRLKIDFGDSA	B2RSH2_K92_M1	B2RSH2	GNAI1	V6CL61_K7	P63096_K92	FALSE	0.515086
B2RUR8_K215																									B2RUR8_K215_M1	2.20379	10.128	3.80109	0.00334468	0.0185209	-2.16833	0.233892	0.8448	Old / Young	TRUE	B2RUR8	_K[GlyGly (K)]ALYALMEK_.2	DRDLVLRKALYALME	B2RUR8_K215_M1	B2RUR8	OTUD7B	_	Q6GQQ9_K215	FALSE
B2RUR8_K223																									B2RUR8_K223_M1	0.263977	8.74911	0.423468	0.680725	0.805056	-6.95759	0.843476	0.951527	Old / Young	TRUE	B2RUR8	_ALYALMEK[GlyGly (K)]GVEK_.3	ALYALMEKGVEKEAL	B2RUR8_K223_M1	B2RUR8	OTUD7B	_	Q6GQQ9_K223	FALSE
B2RUR8_K243																									B2RUR8_K243_M1	0.903217	9.53462	2.14105	0.0573477	0.155037	-4.99394	0.611249	0.93432	Old / Young	TRUE	B2RUR8	_WQQTQQNK[GlyGly (K)]ESGLVYTEDEWQK_.3	WQQTQQNKESGLVYT	B2RUR8_K243_M1	B2RUR8	OTUD7B	_	Q6GQQ9_K243	FALSE
B2RUR8_K263																									B2RUR8_K263_M1	0.544295	15.8843	2.2771	0.0454684	0.131472	-4.77304	0.572622	0.930199	Old / Young	TRUE	B2RUR8	_EWNELIK[GlyGly (K)]LASSEPR_.3;_EWNELIK[GlyGly (K)]LASSEPR_.2	KEWNELIKLASSEPR	B2RUR8_K263_M1	B2RUR8	OTUD7B	_	Q6GQQ9_K263	FALSE
B2RUR8_K385																									B2RUR8_K385_M1	3.26224	12.2328	8.94525	3.74548e-06	0.000101098	4.85457	0.000952855	0.0244852	Old / Young	TRUE	B2RUR8	_EQAVIPLTDSEHK[GlyGly (K)]LLPLHFAVDPGK_.5;_EQAVIPLTDSEHK[GlyGly (K)]LLPLHFAVDPGK_.4	PLTDSEHKLLPLHFA	B2RUR8_K385_M1	B2RUR8	OTUD7B	O01661_K47	Q6GQQ9_K385	FALSE
B2RUR8_K93																									B2RUR8_K93_M1	1.06495	10.1475	1.51879	0.159116	0.316166	-5.92196	0.800569	0.949061	Old / Young	TRUE	B2RUR8	_QDDVIQEK[GlyGly (K)]R_.3	QDDVIQEKRLSRGIS	B2RUR8_K93_M1	B2RUR8	OTUD7B	_	Q6GQQ9_K93	FALSE
B2RWS6_K980	Nfu_p_1_039321_K25_M1	0.326839	12.9433	0.636328	0.538841	0.724257	-6.30707	0.308064	0.932615	Old / Young	TRUE	_ETNQEEK[GlyGly (K)]EAQGEEK_.3;_ETNQEEK[GlyGly (K)]EAQGEEK_.2	KETNQEEKEAQGEEK	Nfu_p_1_039321_K25_M1	Nfu_p_1_039321	Nfu_g_1_016418	atp1b3a	Nfu_p_1_039321	Nfu_t_1_039321	Nfu_c_1_039321	ENSLOCG00000008025	ENSG00000069849	ATP1B3	O15061_K523																				FALSE
B2RWS6_K997	Nfu_p_1_039321_K18_M1	-0.332511	14.6943	-0.787899	0.449012	0.65921	-6.19666	0.962082	0.977387	Old / Young	TRUE	_[Acetyl (Protein N-term)]SSNSQVQNQEPTEEPTK[GlyGly (K)]ETNQEEK_.3	EPTEEPTKETNQEEK	Nfu_p_1_039321_K18_M1	Nfu_p_1_039321	Nfu_g_1_016418	atp1b3a	Nfu_p_1_039321	Nfu_t_1_039321	Nfu_c_1_039321	ENSLOCG00000008025	ENSG00000069849	ATP1B3	_																				FALSE
B2RX14_K1017	Nfu_p_1_017992_K865_M1;Nfu_p_1_017993_K865_M1;Nfu_p_1_017994_K865_M1	-0.32253	10.5113	-0.478723	0.642421	0.787781	-6.3987	0.796027	0.972798	Old / Young	TRUE	_LFGSSK[GlyGly (K)]NGFGFR_.3	LRLFGSSKNGFGFRM	Nfu_p_1_017992_K865_M1;Nfu_p_1_017993_K865_M1;Nfu_p_1_017994_K865_M1	Nfu_p_1_017992;Nfu_p_1_017993;Nfu_p_1_017994	Nfu_g_1_007427	ZCCHC6	Nfu_p_1_017993;Nfu_p_1_017994;Nfu_p_1_017992	Nfu_t_1_017993;Nfu_t_1_017994;Nfu_t_1_017992	Nfu_c_1_017993;Nfu_c_1_017994;Nfu_c_1_017992	ENSLOCG00000002472	ENSG00000083223	ZCCHC6	Q5VYS8_K1049																				FALSE
B2RX14_K1071	Nfu_p_1_017992_K919_M1;Nfu_p_1_017993_K919_M1;Nfu_p_1_017994_K919_M1	-0.614455	11.9595	-0.924717	0.376868	0.602412	-6.07937	0.963462	0.977419	Old / Young	TRUE	_NILPITTAK[GlyGly (K)]VPIVK_.3	ILPITTAKVPIVKFF	Nfu_p_1_017992_K919_M1;Nfu_p_1_017993_K919_M1;Nfu_p_1_017994_K919_M1	Nfu_p_1_017992;Nfu_p_1_017993;Nfu_p_1_017994	Nfu_g_1_007427	ZCCHC6	Nfu_p_1_017993;Nfu_p_1_017994;Nfu_p_1_017992	Nfu_t_1_017993;Nfu_t_1_017994;Nfu_t_1_017992	Nfu_c_1_017993;Nfu_c_1_017994;Nfu_c_1_017992	ENSLOCG00000002472	ENSG00000083223	ZCCHC6	Q5VYS8_K1103																				FALSE
B2RXC1_K1119																									B2RXC1_K1119_M1	0.0266607	13.8045	0.0659632	0.948679	0.97169	-7.05208	0.730587	0.944453	Old / Young	TRUE	B2RXC1	_FIPTSIFVK[GlyGly (K)]PQGR_.3	IPTSIFVKPQGRLLE	B2RXC1_K1119_M1	B2RXC1	TRAPPC11	_	Q7Z392_K1119	FALSE
B2RXC1_K237	Nfu_p_1_035162_K237_M1	0.877337	8.67426	0.942667	0.368047	0.596789	-6.06281	0.219332	0.907865	Old / Young	TRUE	_IAFFSELK[GlyGly (K)]QDTQNALK_.3	IAFFSELKQDTQNAL	Nfu_p_1_035162_K237_M1	Nfu_p_1_035162	Nfu_g_1_014614	trappc11	Nfu_p_1_035162	Nfu_t_1_035162	Nfu_c_1_035162	ENSLOCG00000013704	ENSG00000168538	TRAPPC11	Q7Z392_K237	B2RXC1_K237_M1	0.563362	13.0343	2.43426	0.0347011	0.108272	-4.51262	0.529499	0.924941	Old / Young	TRUE	B2RXC1	_IAFFSELK[GlyGly (K)]QDTQNALK_.3	IAFFSELKQDTQNAL	B2RXC1_K237_M1	B2RXC1	TRAPPC11	_	Q7Z392_K237	FALSE	0.0684627
B2RY04_K110																									B2RY04_K110_M1	-0.0425439	9.8753	-0.058427	0.954535	0.975106	-7.05259	0.692506	0.941577	Old / Young	TRUE	B2RY04	_LYVNNK[GlyGly (K)]VTLFR_.3	RKLYVNNKVTLFRQL	B2RY04_K110_M1	B2RY04	DOCK5	_	Q9H7D0_K110	FALSE
B2RY04_K1616																									B2RY04_K1616_M1	1.80417	9.53589	4.22565	0.00167192	0.0105966	-1.45579	0.172304	0.800398	Old / Young	TRUE	B2RY04	_LTEQLK[GlyGly (K)]PLHAR_.3	EKLTEQLKPLHARLS	B2RY04_K1616_M1	B2RY04	DOCK5	Q20487_K1997	Q9H7D0_K1616	FALSE
B2RY04_K430																									B2RY04_K430_M1	-0.0778177	8.7359	-0.196964	0.847716	0.915699	-7.03335	0.650995	0.938082	Old / Young	TRUE	B2RY04	_K[GlyGly (K)]MGFPEIILPGDVR_.3	RSTAIARKMGFPEII	B2RY04_K430_M1	B2RY04	DOCK5	_	Q9H7D0_K430	FALSE
B5X0E4_K493	Nfu_p_1_016614_K172_M1	-0.899202	8.88264	-1.63604	0.132847	0.371284	-5.24736	0.59532	0.963958	Old / Young	TRUE	_IM[Oxidation (M)]LEK[GlyGly (K)]EAER_.3	EERIMLEKEAERLAH	Nfu_p_1_016614_K172_M1	Nfu_p_1_016614	Nfu_g_1_006910	abcf2a	Nfu_p_1_016614	Nfu_t_1_016614	Nfu_c_1_016614	ENSLOCG00000009041	ENSG00000033050	ABCF2	Q9UG63_K174																				FALSE
B9EHT4_K256																									B9EHT4_K256_M1	1.16337	12.7816	5.13593	0.000410528	0.00351014	-0.0021217	0.0820584	0.656324	Old / Young	TRUE	B9EHT4	_AEAALVAK[GlyGly (K)]ELR_.3;_AEAALVAK[GlyGly (K)]ELR_.2	AEAALVAKELRTLLE	B9EHT4_K256_M1	B9EHT4	CLIP3	_	Q96DZ5_K256	FALSE
B9EHT4_K306																									B9EHT4_K306_M1	1.03262	10.1841	2.75966	0.0197589	0.0721489	-3.9608	0.445776	0.912083	Old / Young	TRUE	B9EHT4	_VLLDGQK[GlyGly (K)]TGTLR_.3	RVLLDGQKTGTLRFC	B9EHT4_K306_M1	B9EHT4	CLIP3	_	Q96DZ5_K306	FALSE
B9EHT4_K428																									B9EHT4_K428_M1	1.33046	10.3649	1.45704	0.175125	0.336136	-6.00414	0.820239	0.950222	Old / Young	TRUE	B9EHT4	_AEVGDQVLVAGQK[GlyGly (K)]QGIVR_.3	QVLVAGQKQGIVRFY	B9EHT4_K428_M1	B9EHT4	CLIP3	_	Q96DZ5_K428	FALSE
B9EHT4_K456																									B9EHT4_K456_M1	2.13089	12.34	2.90839	0.015272	0.0595227	-3.70506	0.410174	0.905176	Old / Young	TRUE	B9EHT4	_TDFAPGYWYGIELDQPTGK[GlyGly (K)]HDGSVFGVR_.4	ELDQPTGKHDGSVFG	B9EHT4_K456_M1	B9EHT4	CLIP3	Q20068_K42	Q96DZ5_K456	FALSE
B9EHT4_K520																									B9EHT4_K520_M1	0.217732	13.3341	0.450553	0.661717	0.791003	-6.94493	0.852194	0.951999	Old / Young	TRUE	B9EHT4	_TPK[GlyGly (K)]DIASENSISR_.3;_TPK[GlyGly (K)]DIASENSISR_.2	FTTVRTPKDIASENS	B9EHT4_K520_M1	B9EHT4	CLIP3	_	Q96DZ5_K520	FALSE
B9EJA2_K887	Nfu_p_1_016378_K232_M1;Nfu_p_1_016379_K184_M1	-0.205726	8.40695	-0.39658	0.7	0.82636	-6.43666	0.753112	0.971293	Old / Young	TRUE	_K[GlyGly (K)]PAAPAATANSAPM[Oxidation (M)]GDK_.3	AEKVDFKKPAAPAAT	Nfu_p_1_016378_K232_M1;Nfu_p_1_016379_K184_M1	Nfu_p_1_016378;Nfu_p_1_016379	Nfu_g_1_006788	npdc1	Nfu_p_1_016378;Nfu_p_1_016379	Nfu_t_1_016378;Nfu_t_1_016379	Nfu_c_1_016378;Nfu_c_1_016379	ENSLOCG00000001892	ENSG00000107281	NPDC1	_																				FALSE
B9EKR1_K1765																									B9EKR1_K1765_M1	0.0763877	12.5997	0.305828	0.765873	0.861497	-7.00372	0.805847	0.949378	Old / Young	TRUE	B9EKR1	_VK[GlyGly (K)]LTQLAEK_.2;_VK[GlyGly (K)]LTQLAEK_.3	AYDHSRVKLTQLAEK	B9EKR1_K1765_M1	B9EKR1	PTPRZ1	_	P23471_K1768	FALSE
D3YVE8_K55	Nfu_p_1_027063_K58_M1;Nfu_p_1_027064_K58_M1	-0.273477	8.4502	-0.242387	0.813374	0.899506	-6.48911	0.674672	0.968062	Old / Young	TRUE	_YATHFPQPGDEGYDDAPSFEDFGSFAEANAGK[GlyGly (K)]R_.4	FAEANAGKRLVSDAK	Nfu_p_1_027063_K58_M1;Nfu_p_1_027064_K58_M1	Nfu_p_1_027063;Nfu_p_1_027064	Nfu_g_1_011235	slc35g2b	Nfu_p_1_027064;Nfu_p_1_027063	Nfu_t_1_027064;Nfu_t_1_027063	Nfu_c_1_027064;Nfu_c_1_027063	ENSLOCG00000017405	ENSG00000236396	SLC35G4	Q8TBE7_K55	D3YVE8_K55_M1	-0.984901	10.0774	-1.87299	0.0899147	0.21481	-5.41299	0.25385	0.855236	Old / Young	TRUE	D3YVE8	_K[GlyGly (K)]SLLSEMR_.2	FMEENPKKSLLSEMR	D3YVE8_K55_M1	D3YVE8	SLC35G2	_	Q8TBE7_K55	FALSE	0.264414
D3YYM4_K302	Nfu_p_1_043825_K304_M1;Nfu_p_1_043826_K304_M1;Nfu_p_1_043827_K304_M1;Nfu_p_1_043828_K304_M1;Nfu_p_1_043829_K259_M1	-1.83154	11.6519	-2.52664	0.0300236	0.221595	-3.87904	0.254786	0.919656	Old / Young	TRUE	_TK[GlyGly (K)]EGSVPPLIYR_.3	RSDVGKTKEGSVPPL	Nfu_p_1_043825_K304_M1;Nfu_p_1_043826_K304_M1;Nfu_p_1_043827_K304_M1;Nfu_p_1_043828_K304_M1;Nfu_p_1_043829_K259_M1	Nfu_p_1_043825;Nfu_p_1_043826;Nfu_p_1_043827;Nfu_p_1_043828;Nfu_p_1_043829	Nfu_g_1_018343	WDR7	Nfu_p_1_043829;Nfu_p_1_043825;Nfu_p_1_043826;Nfu_p_1_043827;Nfu_p_1_043828	Nfu_t_1_043829;Nfu_t_1_043825;Nfu_t_1_043826;Nfu_t_1_043827;Nfu_t_1_043828	Nfu_c_1_043829;Nfu_c_1_043825;Nfu_c_1_043826;Nfu_c_1_043827;Nfu_c_1_043828	ENSLOCG00000003671	NA	NA	Q3MJ13_K301																				FALSE
D3Z7H4_K262																									D3Z7H4_K262_M1	-0.65429	13.4278	-2.46658	0.0328184	0.104144	-4.45848	0.166068	0.794444	Old / Young	TRUE	D3Z7H4	_EEPTFIDPEAIK[GlyGly (K)]YFR_.3	FIDPEAIKYFRERIE	D3Z7H4_K262_M1	D3Z7H4	GSG1L	_	Q6UXU4_K272	FALSE
D3Z7H4_K270																									D3Z7H4_K270_M1	-0.242572	12.4924	-1.31455	0.217388	0.388746	-6.18499	0.361986	0.893892	Old / Young	TRUE	D3Z7H4	_IEK[GlyGly (K)]GDVSEEEDFR_.3;_IEK[GlyGly (K)]GDVSEEEDFR_.2	YFRERIEKGDVSEEE	D3Z7H4_K270_M1	D3Z7H4	GSG1L	_	Q6UXU4_K280	FALSE
E0CYV9_K225	Nfu_p_1_004804_K490_M1;Nfu_p_1_004809_K414_M1;Nfu_p_1_004811_K259_M1	1.06953	10.1839	1.20927	0.254349	0.494055	-5.78709	0.158478	0.876844	Old / Young	TRUE	_TTLAPPAAEAEAAPAIK[GlyGly (K)]AK_.3	AEAAPAIKAKDEPKA	Nfu_p_1_004804_K490_M1;Nfu_p_1_004809_K414_M1;Nfu_p_1_004811_K259_M1	Nfu_p_1_004804;Nfu_p_1_004809;Nfu_p_1_004811	Nfu_g_1_001908	C21H5orf15	Nfu_p_1_004811;Nfu_p_1_004804;Nfu_p_1_004809	Nfu_t_1_004811;Nfu_t_1_004804;Nfu_t_1_004809	Nfu_c_1_004811;Nfu_c_1_004804;Nfu_c_1_004809	ENSLOCG00000002499	ENSG00000064787	BCAS1	_																				FALSE
E1U8D0_K346																									E1U8D0_K346_M1	0.130936	9.30511	0.211988	0.836283	0.909486	-7.03002	0.776146	0.947542	Old / Young	TRUE	E1U8D0	_LQIGELSGK[GlyGly (K)]VK_.3	QIGELSGKVKKLQYE	E1U8D0_K346_M1	E1U8D0	SOGA1	_	O94964_K348	FALSE
E9PUL5_K113																									E9PUL5_K113_M1	-0.414247	14.1722	-1.30603	0.220163	0.391977	-6.19539	0.363832	0.894374	Old / Young	TRUE	E9PUL5	_QEPASK[GlyGly (K)]PDVNR_.3	ARQEPASKPDVNRET	E9PUL5_K113_M1	E9PUL5	PRRT2	_	Q7Z6L0_K111	FALSE
E9PUL5_K227																									E9PUL5_K227_M1	0.116195	17.8344	0.519618	0.614393	0.75895	-6.90925	0.874503	0.953166	Old / Young	TRUE	E9PUL5	_VLQK[GlyGly (K)]LVEEDR_.3;_VLQK[GlyGly (K)]LVEEDR_.2;_VLQK[GlyGly (K)]LVEEDRIGR_.3	APPRVLQKLVEEDRI	E9PUL5_K227_M1	E9PUL5	PRRT2	_	_	FALSE
E9PUL5_K270	Nfu_p_1_030214_K176_M1	0.15159	7.7362	0.230414	0.822411	0.903127	-6.49214	0.457883	0.953641	Old / Young	TRUE	_QPSAITEGAADGSK[GlyGly (K)]PR_.3	EGAADGSKPRDYLIL	Nfu_p_1_030214_K176_M1	Nfu_p_1_030214	Nfu_g_1_012514	PRRT2	Nfu_p_1_030214	Nfu_t_1_030214	Nfu_c_1_030214	ENSLOCG00000004627	ENSG00000184811	TUSC5	Q7Z6L0_K264	E9PUL5_K270_M1	0.192583	15.6386	0.91502	0.381257	0.559125	-6.61608	0.996389	0.958658	Old / Young	TRUE	E9PUL5	_HPSSQLAGPGVEGGEGTQK[GlyGly (K)]PR_.3;_HPSSQLAGPGVEGGEGTQK[GlyGly (K)]PR_.4	EGGEGTQKPRDYIIL	E9PUL5_K270_M1	E9PUL5	PRRT2	Q9N5Z8_K122	Q7Z6L0_K264	FALSE	0.677204
E9PUL5_K96																									E9PUL5_K96_M1	-0.361376	14.431	-1.1569	0.27363	0.451004	-6.36942	0.397101	0.902359	Old / Young	TRUE	E9PUL5	_AELAPETTETPVETPETVQATDLSLNPEEGSK[GlyGly (K)]ASPSPSPSEAR_.4	LNPEEGSKASPSPSP	E9PUL5_K96_M1	E9PUL5	PRRT2	_	Q7Z6L0_K96	FALSE
E9PVD3_K2960																									E9PVD3_K2960_M1	0.227943	10.1332	0.263554	0.79736	0.88352	-7.01673	0.79243	0.948565	Old / Young	TRUE	E9PVD3	_K[GlyGly (K)]AEAAPGPMSQTAPIASSSLQK_.3	LVRARSRKAEAAPGP	E9PVD3_K2960_M1	E9PVD3	DCHS1	_	Q96JQ0_K2967	FALSE
E9PZJ8_K473	Nfu_p_1_040185_K472_M1;Nfu_p_1_040186_K472_M1;Nfu_p_1_040187_K472_M1;Nfu_p_1_040188_K472_M1;Nfu_p_1_040189_K472_M1	-0.786345	7.40485	-0.879528	0.399738	0.619683	-6.11989	0.98805	0.977968	Old / Young	TRUE	_PVYISDLDEIGQLVFK[GlyGly (K)]GM[Oxidation (M)]K_.3	EIGQLVFKGMKRLNR	Nfu_p_1_040185_K472_M1;Nfu_p_1_040186_K472_M1;Nfu_p_1_040187_K472_M1;Nfu_p_1_040188_K472_M1;Nfu_p_1_040189_K472_M1	Nfu_p_1_040185;Nfu_p_1_040186;Nfu_p_1_040187;Nfu_p_1_040188;Nfu_p_1_040189	Nfu_g_1_016797	SNRNP200	Nfu_p_1_040188;Nfu_p_1_040186;Nfu_p_1_040189;Nfu_p_1_040187;Nfu_p_1_040185	Nfu_t_1_040188;Nfu_t_1_040186;Nfu_t_1_040189;Nfu_t_1_040187;Nfu_t_1_040185	Nfu_c_1_040188;Nfu_c_1_040186;Nfu_c_1_040189;Nfu_c_1_040187;Nfu_c_1_040185	ENSLOCG00000016550	ENSG00000112249	ASCC3	Q8N3C0_K472																				FALSE
E9PZJ8_K961	Nfu_p_1_018163_K30_M1	-1.20969	11.2855	-2.91465	0.0154268	0.178743	-3.23646	0.160456	0.878177	Old / Young	TRUE	_RVLTVEGAK[GlyGly (K)]EGK_.3;_VLTVEGAK[GlyGly (K)]EGK_.3	VLTVEGAKEGKEKLP	Nfu_p_1_018163_K30_M1	Nfu_p_1_018163	Nfu_g_1_007520	rps11	Nfu_p_1_018163	Nfu_t_1_018163	Nfu_c_1_018163	ENSLOCG00000006848	ENSG00000142534	RPS11	_																				FALSE
E9PZM4_K204																									E9PZM4_K204_M1	0.651882	8.68128	0.912154	0.382693	0.560323	-6.61872	0.997328	0.958696	Old / Young	TRUE	E9PZM4	_K[GlyGly (K)]QESSDDDDDDDEAPK_.4	IQRGKRKKQESSDDD	E9PZM4_K204_M1	E9PZM4	CHD2	_	O14647_K204	FALSE
E9Q3L2_K1668	Nfu_p_1_015332_K1659_M1;Nfu_p_1_015333_K1715_M1;Nfu_p_1_015334_K1691_M1;Nfu_p_1_015335_K1660_M1;Nfu_p_1_015336_K1699_M1;Nfu_p_1_015337_K1668_M1	0.534194	10.7778	0.827055	0.427482	0.640901	-6.16475	0.250381	0.918358	Old / Young	TRUE	_YDK[GlyGly (K)]M[Oxidation (M)]GYVR_.3	VQALRYDKMGYVREY	Nfu_p_1_015332_K1659_M1;Nfu_p_1_015333_K1715_M1;Nfu_p_1_015334_K1691_M1;Nfu_p_1_015335_K1660_M1;Nfu_p_1_015336_K1699_M1;Nfu_p_1_015337_K1668_M1	Nfu_p_1_015332;Nfu_p_1_015333;Nfu_p_1_015334;Nfu_p_1_015335;Nfu_p_1_015336;Nfu_p_1_015337	Nfu_g_1_006361	pi4kaa	Nfu_p_1_015332;Nfu_p_1_015333;Nfu_p_1_015335;Nfu_p_1_015336;Nfu_p_1_015337;Nfu_p_1_015334	Nfu_t_1_015332;Nfu_t_1_015333;Nfu_t_1_015335;Nfu_t_1_015336;Nfu_t_1_015337;Nfu_t_1_015334	Nfu_c_1_015332;Nfu_c_1_015333;Nfu_c_1_015335;Nfu_c_1_015336;Nfu_c_1_015337;Nfu_c_1_015334	ENSLOCG00000002180	ENSG00000241973	PI4KA	P42356_K1665																				FALSE
E9Q401_K1284	Nfu_p_1_005411_K626_M1;Nfu_p_1_005412_K350_M1;Nfu_p_1_005413_K290_M1;Nfu_p_1_005415_K626_M1	0.673799	10.0212	1.39351	0.193631	0.436226	-5.56723	0.124558	0.84839	Old / Young	TRUE	_IDGTVESC[Carbamidomethyl (C)]PC[Carbamidomethyl (C)]LK[GlyGly (K)]VTQR_.3	VESCPCLKVTQRSFG	Nfu_p_1_005411_K626_M1;Nfu_p_1_005412_K350_M1;Nfu_p_1_005413_K290_M1;Nfu_p_1_005415_K626_M1	Nfu_p_1_005411;Nfu_p_1_005412;Nfu_p_1_005413;Nfu_p_1_005415	Nfu_g_1_002148	ryr1b	Nfu_p_1_005413;Nfu_p_1_005412;Nfu_p_1_005411;Nfu_p_1_005415	Nfu_t_1_005413;Nfu_t_1_005412;Nfu_t_1_005411;Nfu_t_1_005415	Nfu_c_1_005413;Nfu_c_1_005412;Nfu_c_1_005411;Nfu_c_1_005415	ENSLOCG00000016594	ENSG00000198626	RYR2	Q92736_K1284																				FALSE
E9Q401_K1473	Nfu_p_1_005411_K803_M1;Nfu_p_1_005412_K527_M1;Nfu_p_1_005413_K467_M1;Nfu_p_1_005415_K803_M1	-0.475849	10.9611	-1.19959	0.257921	0.499164	-5.798	0.815483	0.97343	Old / Young	TRUE	_TVTVTLGDEK[GlyGly (K)]GK_.3;_TVTVTLGDEK[GlyGly (K)]GK_.2	TVTLGDEKGKVHESV	Nfu_p_1_005411_K803_M1;Nfu_p_1_005412_K527_M1;Nfu_p_1_005413_K467_M1;Nfu_p_1_005415_K803_M1	Nfu_p_1_005411;Nfu_p_1_005412;Nfu_p_1_005413;Nfu_p_1_005415	Nfu_g_1_002148	ryr1b	Nfu_p_1_005413;Nfu_p_1_005412;Nfu_p_1_005411;Nfu_p_1_005415	Nfu_t_1_005413;Nfu_t_1_005412;Nfu_t_1_005411;Nfu_t_1_005415	Nfu_c_1_005413;Nfu_c_1_005412;Nfu_c_1_005411;Nfu_c_1_005415	ENSLOCG00000016594	ENSG00000198626	RYR2	Q92736_K1473																				FALSE
E9Q401_K2152																									E9Q401_K2152_M1	-0.177883	12.5573	-0.443315	0.666772	0.79415	-6.94839	0.57985	0.931009	Old / Young	TRUE	E9Q401	_GLGDIM[Oxidation (M)]NNK[GlyGly (K)]VFYQHPNLM[Oxidation (M)]R_.4;_GLGDIMNNK[GlyGly (K)]VFYQHPNLMR_.4	LGDIMNNKVFYQHPN	E9Q401_K2152_M1	E9Q401	RYR2	_	Q92736_K2153	FALSE
E9Q401_K2603																									E9Q401_K2603_M1	-0.413485	10.0942	-0.8474	0.416169	0.589766	-6.6764	0.471747	0.916519	Old / Young	TRUE	E9Q401	_LVFDVPLLNEHAK[GlyGly (K)]MPLK_.4	PLLNEHAKMPLKLLT	E9Q401_K2603_M1	E9Q401	RYR2	_	Q92736_K2604	FALSE
E9Q401_K2607																									E9Q401_K2607_M1	-0.331902	12.962	-0.457683	0.656753	0.788493	-6.94147	0.575815	0.930559	Old / Young	TRUE	E9Q401	_MPLK[GlyGly (K)]LLTNHYER_.3;_MPLK[GlyGly (K)]LLTNHYER_.4	EHAKMPLKLLTNHYE	E9Q401_K2607_M1	E9Q401	RYR2	_	Q92736_K2608	FALSE
E9Q401_K2907	Nfu_p_1_011982_K404_M1;Nfu_p_1_011983_K404_M1	-0.490768	9.13666	-0.599567	0.56212	0.740589	-6.33061	0.860263	0.974778	Old / Young	TRUE	_GVK[GlyGly (K)]SQELDTPAIEK_.3	YTVSRGVKSQELDTP	Nfu_p_1_011982_K404_M1;Nfu_p_1_011983_K404_M1	Nfu_p_1_011982;Nfu_p_1_011983	Nfu_g_1_004930	ryr1a	Nfu_p_1_011982;Nfu_p_1_011983	Nfu_t_1_011982;Nfu_t_1_011983	Nfu_c_1_011982;Nfu_c_1_011983	ENSLOCG00000016594	ENSG00000198626	RYR2	Q92736_K2908																				FALSE
E9Q401_K3296																									E9Q401_K3296_M1	-0.422643	11.9749	-0.817304	0.432389	0.604905	-6.70195	0.479397	0.917742	Old / Young	TRUE	E9Q401	_IIYNNLGIDEGAWMK[GlyGly (K)]R_.3	IDEGAWMKRLAVFSQ	E9Q401_K3296_M1	E9Q401	RYR2	_	Q92736_K3297	FALSE
E9Q401_K3328																									E9Q401_K3328_M1	-0.153671	14.1894	-0.179925	0.860728	0.923316	-7.03684	0.656046	0.938529	Old / Young	TRUE	E9Q401	_K[GlyGly (K)]AAM[Oxidation (M)]VVSEEDHLK_.3;_K[GlyGly (K)]AAMVVSEEDHLK_.3	LMEKLKKKAAMVVSE	E9Q401_K3328_M1	E9Q401	RYR2	_	Q92736_K3329	FALSE
E9Q401_K3907																									E9Q401_K3907_M1	0.659395	9.96252	0.803284	0.440087	0.611696	-6.71358	0.966989	0.957455	Old / Young	TRUE	E9Q401	_NFSK[GlyGly (K)]AIQVAK_.2	QGQRNFSKAIQVAKQ	E9Q401_K3907_M1	E9Q401	RYR2	_	Q92736_K3908	FALSE
E9Q414_K2723	Nfu_p_1_006800_K19_M1;Nfu_p_1_006800_K205_M1;Nfu_p_1_006801_K145_M1;Nfu_p_1_006802_K264_M1;Nfu_p_1_006802_K78_M1;Nfu_p_1_006803_K179_M1;Nfu_p_1_006804_K140_M1;Nfu_p_1_006804_K326_M1;Nfu_p_1_006804_K512_M1;Nfu_p_1_006804_K698_M1;Nfu_p_1_006804_K884_M1;Nfu_p_1_006805_K19_M1;Nfu_p_1_006805_K205_M1;Nfu_p_1_006805_K391_M1;Nfu_p_1_006806_K112_M1;Nfu_p_1_006806_K332_M1;Nfu_p_1_006807_K112_M1;Nfu_p_1_006…	-1.34355	7.27844	-2.67978	0.0230836	0.207224	-3.6268	0.213761	0.905691	Old / Young	TRUE	_ISM[Oxidation (M)]PDVDFNLK[GlyGly (K)]GPK_.3	PDVDFNLKGPKIKGD;PDVDFNLKGPKLKGD	Nfu_p_1_006800_K19_M1;Nfu_p_1_006800_K205_M1;Nfu_p_1_006801_K145_M1;Nfu_p_1_006802_K264_M1;Nfu_p_1_006802_K78_M1;Nfu_p_1_006803_K179_M1;Nfu_p_1_006804_K140_M1;Nfu_p_1_006804_K326_M1;Nfu_p_1_006804_K512_M1;Nfu_p_1_006804_K698_M1;Nfu_p_1_006804_K884_M1;Nfu_p_1_006805_K19_M1;Nfu_p_1_006805_K205_M1;Nfu_p_1_006805_K391_M1;Nfu_p_1_006806_K112_M1;Nfu_p_1_006806_K332_M1;Nfu_p_1_006807_K112_M1;Nfu_p_1_006…	Nfu_p_1_006800;Nfu_p_1_006800;Nfu_p_1_006801;Nfu_p_1_006802;Nfu_p_1_006802;Nfu_p_1_006803;Nfu_p_1_006804;Nfu_p_1_006804;Nfu_p_1_006804;Nfu_p_1_006804;Nfu_p_1_006804;Nfu_p_1_006805;Nfu_p_1_006805;Nfu_p_1_006805;Nfu_p_1_006806;Nfu_p_1_006806;Nfu_p_1_006807;Nfu_p_1_006807;Nfu_p_1_006808;Nfu_p_1_006808;Nfu_p_1_006808;Nfu_p_1_006808;Nfu_p_1_006809;Nfu_p_1_006809;Nfu_p_1_006810;Nfu_p_1_006810;Nfu_p_1_0…	Nfu_g_1_002723	ahnak	Nfu_p_1_006800;Nfu_p_1_006809;Nfu_p_1_006810;Nfu_p_1_006806;Nfu_p_1_006807;Nfu_p_1_006803;Nfu_p_1_006805;Nfu_p_1_006802;Nfu_p_1_006801;Nfu_p_1_006804;Nfu_p_1_006808;Nfu_p_1_006812;Nfu_p_1_006811	Nfu_t_1_006800;Nfu_t_1_006809;Nfu_t_1_006810;Nfu_t_1_006806;Nfu_t_1_006807;Nfu_t_1_006803;Nfu_t_1_006805;Nfu_t_1_006802;Nfu_t_1_006801;Nfu_t_1_006804;Nfu_t_1_006808;Nfu_t_1_006812;Nfu_t_1_006811	Nfu_c_1_006800;Nfu_c_1_006809;Nfu_c_1_006810;Nfu_c_1_006806;Nfu_c_1_006807;Nfu_c_1_006803;Nfu_c_1_006805;Nfu_c_1_006802;Nfu_c_1_006801;Nfu_c_1_006804;Nfu_c_1_006808;Nfu_c_1_006812;Nfu_c_1_006811	ENSLOCG00000001394	ENSG00000185567	AHNAK2	Q09666_K4395;Q09666_K4603;Q09666_K4731;Q09666_K4529;Q09666_K4859;Q09666_K1077;Q09666_K1333;Q09666_K1589;Q09666_K1791;Q09666_K1999;Q09666_K3883;Q09666_K4139;Q09666_K3229;Q09666_K4011;Q09666_K4267;Q09666_K2973;Q09666_K3021;Q09666_K2194;Q09666_K2322;Q09666_K3425;Q09666_K2717																				FALSE
E9Q4S1_K350	Nfu_p_1_007902_K305_M1;Nfu_p_1_007903_K244_M1;Nfu_p_1_007904_K305_M1;Nfu_p_1_007905_K305_M1	0.597325	9.48681	1.23194	0.246126	0.486814	-5.76123	0.15396	0.873687	Old / Young	TRUE	_ITPVIGQGGK[GlyGly (K)]IR_.3	PVIGQGGKIRHYVSI	Nfu_p_1_007902_K305_M1;Nfu_p_1_007903_K244_M1;Nfu_p_1_007904_K305_M1;Nfu_p_1_007905_K305_M1	Nfu_p_1_007902;Nfu_p_1_007903;Nfu_p_1_007904;Nfu_p_1_007905	Nfu_g_1_003181	PDE8B	Nfu_p_1_007902;Nfu_p_1_007904;Nfu_p_1_007905;Nfu_p_1_007903	Nfu_t_1_007902;Nfu_t_1_007904;Nfu_t_1_007905;Nfu_t_1_007903	Nfu_c_1_007902;Nfu_c_1_007904;Nfu_c_1_007905;Nfu_c_1_007903	ENSLOCG00000012971	ENSG00000073417	PDE8A	O60658_K315																				FALSE
E9Q555_K311	Nfu_p_1_039228_K601_M1;Nfu_p_1_039230_K601_M1	-0.510226	7.48868	-0.654024	0.527836	0.718702	-6.29528	0.889542	0.975588	Old / Young	TRUE	_DEANAK[GlyGly (K)]IINATAAVNSDK_.3	IKDEANAKIINATAA	Nfu_p_1_039228_K601_M1;Nfu_p_1_039230_K601_M1	Nfu_p_1_039228;Nfu_p_1_039230	Nfu_g_1_016382	wu:fc51f04	Nfu_p_1_039230;Nfu_p_1_039228	Nfu_t_1_039230;Nfu_t_1_039228	Nfu_c_1_039230;Nfu_c_1_039228	ENSLOCG00000017722	NA	NA	_																				FALSE
E9Q6J5_K760	Nfu_p_1_043349_K6_M1	-1.54805	11.1923	-2.09712	0.062352	0.286154	-4.56693	0.397696	0.946997	Old / Young	TRUE	_TGELK[GlyGly (K)]DETEEEFPHSPFIR_.4;_TGELK[GlyGly (K)]DETEEEFPHSPFIR_.3	__MTGELKDETEEEF	Nfu_p_1_043349_K6_M1	Nfu_p_1_043349	Nfu_g_1_018113	cav1	Nfu_p_1_043349	Nfu_t_1_043349	Nfu_c_1_043349	ENSLOCG00000015597	ENSG00000105974	CAV1	_																				FALSE
E9Q7X7_K1695	Nfu_p_1_012262_K1611_M1;Nfu_p_1_012263_K1625_M1;Nfu_p_1_012265_K1616_M1;Nfu_p_1_012266_K1595_M1;Nfu_p_1_012268_K1171_M1;Nfu_p_1_012270_K1625_M1	-0.631057	10.4335	-1.04288	0.321536	0.556867	-5.96553	0.899388	0.975849	Old / Young	TRUE	_STATASVAK[GlyGly (K)]AITK_.3	TATASVAKAITKGKK	Nfu_p_1_012262_K1611_M1;Nfu_p_1_012263_K1625_M1;Nfu_p_1_012265_K1616_M1;Nfu_p_1_012266_K1595_M1;Nfu_p_1_012268_K1171_M1;Nfu_p_1_012270_K1625_M1	Nfu_p_1_012262;Nfu_p_1_012263;Nfu_p_1_012265;Nfu_p_1_012266;Nfu_p_1_012268;Nfu_p_1_012270	Nfu_g_1_005072	nrxn2a	Nfu_p_1_012268;Nfu_p_1_012265;Nfu_p_1_012266;Nfu_p_1_012263;Nfu_p_1_012270;Nfu_p_1_012262	Nfu_t_1_012268;Nfu_t_1_012265;Nfu_t_1_012266;Nfu_t_1_012263;Nfu_t_1_012270;Nfu_t_1_012262	Nfu_c_1_012268;Nfu_c_1_012265;Nfu_c_1_012266;Nfu_c_1_012263;Nfu_c_1_012270;Nfu_c_1_012262	ENSLOCG00000008835	ENSG00000021645	NRXN3	Q9P2S2_K1697																				FALSE
E9Q876_K2502	Nfu_p_1_011504_K2184_M1	-1.39515	12.3184	-0.990665	0.345192	0.578645	-6.01722	0.927647	0.976567	Old / Young	TRUE	_VAGPDPDLLPVM[Oxidation (M)]K[GlyGly (K)]FIESELSGSTLK_.3	PDLLPVMKFIESELS	Nfu_p_1_011504_K2184_M1	Nfu_p_1_011504	Nfu_g_1_004730	abca1b	Nfu_p_1_011504	Nfu_t_1_011504	Nfu_c_1_011504	ENSLOCG00000011508	ENSG00000165029	ABCA1	Q86UK0_K2502																				FALSE
E9Q8I9_K1821																									E9Q8I9_K1821_M1	-0.745154	12.6991	-1.19906	0.257557	0.433015	-6.32181	0.387513	0.900184	Old / Young	TRUE	E9Q8I9	_NQNSK[GlyGly (K)]SAEQLSNFLR_.3	TPKNQNSKSAEQLSN	E9Q8I9_K1821_M1	E9Q8I9	FRY	_	Q5TBA9_K1821	FALSE
E9Q8I9_K1878	Nfu_p_1_016862_K1848_M1;Nfu_p_1_016863_K1833_M1;Nfu_p_1_016864_K1833_M1;Nfu_p_1_016865_K1833_M1;Nfu_p_1_016866_K1848_M1;Nfu_p_1_016867_K1848_M1;Nfu_p_1_016868_K1950_M1;Nfu_p_1_016869_K1950_M1;Nfu_p_1_016870_K1848_M1;Nfu_p_1_016871_K1848_M1;Nfu_p_1_016872_K1950_M1;Nfu_p_1_016873_K1950_M1;Nfu_p_1_016874_K1833_M1;Nfu_p_1_016875_K1833_M1;Nfu_p_1_016876_K1935_M1;Nfu_p_1_016877_K1935_M1;Nfu_p_1_016878_…	-0.0425554	7.17417	-0.0837329	0.93492	0.96702	-6.51687	0.597503	0.964085	Old / Young	TRUE	_ALK[GlyGly (K)]QPLTLATLSDILSR_.3	FQIFRALKQPLTLAT	Nfu_p_1_016862_K1848_M1;Nfu_p_1_016863_K1833_M1;Nfu_p_1_016864_K1833_M1;Nfu_p_1_016865_K1833_M1;Nfu_p_1_016866_K1848_M1;Nfu_p_1_016867_K1848_M1;Nfu_p_1_016868_K1950_M1;Nfu_p_1_016869_K1950_M1;Nfu_p_1_016870_K1848_M1;Nfu_p_1_016871_K1848_M1;Nfu_p_1_016872_K1950_M1;Nfu_p_1_016873_K1950_M1;Nfu_p_1_016874_K1833_M1;Nfu_p_1_016875_K1833_M1;Nfu_p_1_016876_K1935_M1;Nfu_p_1_016877_K1935_M1;Nfu_p_1_016878_…	Nfu_p_1_016862;Nfu_p_1_016863;Nfu_p_1_016864;Nfu_p_1_016865;Nfu_p_1_016866;Nfu_p_1_016867;Nfu_p_1_016868;Nfu_p_1_016869;Nfu_p_1_016870;Nfu_p_1_016871;Nfu_p_1_016872;Nfu_p_1_016873;Nfu_p_1_016874;Nfu_p_1_016875;Nfu_p_1_016876;Nfu_p_1_016877;Nfu_p_1_016878;Nfu_p_1_016879;Nfu_p_1_016880;Nfu_p_1_016881;Nfu_p_1_016882;Nfu_p_1_016883;Nfu_p_1_016884;Nfu_p_1_016885;Nfu_p_1_016886;Nfu_p_1_016887;Nfu_p_1_0…	Nfu_g_1_006983	fryl	Nfu_p_1_016866;Nfu_p_1_016867;Nfu_p_1_016870;Nfu_p_1_016871;Nfu_p_1_016874;Nfu_p_1_016875;Nfu_p_1_016881;Nfu_p_1_016882;Nfu_p_1_016862;Nfu_p_1_016863;Nfu_p_1_016864;Nfu_p_1_016865;Nfu_p_1_016890;Nfu_p_1_016891;Nfu_p_1_016868;Nfu_p_1_016869;Nfu_p_1_016872;Nfu_p_1_016873;Nfu_p_1_016876;Nfu_p_1_016877;Nfu_p_1_016883;Nfu_p_1_016885;Nfu_p_1_016880;Nfu_p_1_016878;Nfu_p_1_016879;Nfu_p_1_016886;Nfu_p_1_0…	Nfu_t_1_016866;Nfu_t_1_016867;Nfu_t_1_016870;Nfu_t_1_016871;Nfu_t_1_016874;Nfu_t_1_016875;Nfu_t_1_016881;Nfu_t_1_016882;Nfu_t_1_016862;Nfu_t_1_016863;Nfu_t_1_016864;Nfu_t_1_016865;Nfu_t_1_016890;Nfu_t_1_016891;Nfu_t_1_016868;Nfu_t_1_016869;Nfu_t_1_016872;Nfu_t_1_016873;Nfu_t_1_016876;Nfu_t_1_016877;Nfu_t_1_016883;Nfu_t_1_016885;Nfu_t_1_016880;Nfu_t_1_016878;Nfu_t_1_016879;Nfu_t_1_016886;Nfu_t_1_0…	Nfu_c_1_016866;Nfu_c_1_016867;Nfu_c_1_016870;Nfu_c_1_016871;Nfu_c_1_016874;Nfu_c_1_016875;Nfu_c_1_016881;Nfu_c_1_016882;Nfu_c_1_016862;Nfu_c_1_016863;Nfu_c_1_016864;Nfu_c_1_016865;Nfu_c_1_016890;Nfu_c_1_016891;Nfu_c_1_016868;Nfu_c_1_016869;Nfu_c_1_016872;Nfu_c_1_016873;Nfu_c_1_016876;Nfu_c_1_016877;Nfu_c_1_016883;Nfu_c_1_016885;Nfu_c_1_016880;Nfu_c_1_016878;Nfu_c_1_016879;Nfu_c_1_016886;Nfu_c_1_0…	ENSLOCG00000014083	ENSG00000075539	FRYL	O94915_K1837																				FALSE
E9Q8I9_K2296																									E9Q8I9_K2296_M1	-0.434876	11.3219	-1.07656	0.306423	0.485858	-6.45647	0.415759	0.90633	Old / Young	TRUE	E9Q8I9	_EALNILK[GlyGly (K)]LVVSR_.3	REALNILKLVVSRSA	E9Q8I9_K2296_M1	E9Q8I9	FRY	Q5DX48_K2195	Q5TBA9_K2288	FALSE
E9Q8T7_K3406	Nfu_p_1_005883_K468_M1	2.11339	9.34578	2.63857	0.0247763	0.213106	-3.6949	0.0170595	0.433881	Old / Young	TRUE	_LQQEELK[GlyGly (K)]AINLQAR_.3	KLQQEELKAINLQAR	Nfu_p_1_005883_K468_M1	Nfu_p_1_005883	Nfu_g_1_002340	CCDC50 (1 of 2)	Nfu_p_1_005883	Nfu_t_1_005883	Nfu_c_1_005883	ENSLOCG00000005056	ENSG00000152492	CCDC50	_																				FALSE
E9Q8T7_K3422	Nfu_p_1_005883_K481_M1	0.93592	7.50266	1.41025	0.188778	0.430452	-5.54622	0.121782	0.845469	Old / Young	TRUE	_AAQM[Oxidation (M)]AK[GlyGly (K)]DEELAR_.3	ARAAQMAKDEELARR	Nfu_p_1_005883_K481_M1	Nfu_p_1_005883	Nfu_g_1_002340	CCDC50 (1 of 2)	Nfu_p_1_005883	Nfu_t_1_005883	Nfu_c_1_005883	ENSLOCG00000005056	ENSG00000152492	CCDC50	_																				FALSE
E9Q912_K421	Nfu_p_1_053905_K261_M1;Nfu_p_1_053906_K261_M1	-0.611459	11.0075	-0.772992	0.457392	0.667447	-6.20845	0.953978	0.977199	Old / Young	TRUE	_FLQSEM[Oxidation (M)]PPVQFK[GlyGly (K)]LLGTLR_.3	EMPPVQFKLLGTLRM	Nfu_p_1_053905_K261_M1;Nfu_p_1_053906_K261_M1	Nfu_p_1_053905;Nfu_p_1_053906	Nfu_g_1_022522	RAP1GDS1	Nfu_p_1_053905;Nfu_p_1_053906	Nfu_t_1_053905;Nfu_t_1_053906	Nfu_c_1_053905;Nfu_c_1_053906	ENSLOCG00000012715	ENSG00000138698	RAP1GDS1	P52306_K421																				FALSE
E9Q912_K445	Nfu_p_1_053905_K285_M1;Nfu_p_1_053906_K285_M1	-0.859745	11.9651	-1.29234	0.225276	0.464947	-5.69068	0.766742	0.971789	Old / Young	TRUE	_M[Oxidation (M)]LIDTQAEAAEQLGTNGK[GlyGly (K)]LVER_.3	EQLGTNGKLVERLVE	Nfu_p_1_053905_K285_M1;Nfu_p_1_053906_K285_M1	Nfu_p_1_053905;Nfu_p_1_053906	Nfu_g_1_022522	RAP1GDS1	Nfu_p_1_053905;Nfu_p_1_053906	Nfu_t_1_053905;Nfu_t_1_053906	Nfu_c_1_053905;Nfu_c_1_053906	ENSLOCG00000012715	ENSG00000138698	RAP1GDS1	P52306_K445																				FALSE
E9Q912_K583	Nfu_p_1_053905_K423_M1;Nfu_p_1_053906_K423_M1	-1.25213	9.37377	-1.61072	0.138289	0.375116	-5.28219	0.607342	0.964646	Old / Young	TRUE	_EVQNLAFIDVVSK[GlyGly (K)]LR_.3	AFIDVVSKLRAHENK	Nfu_p_1_053905_K423_M1;Nfu_p_1_053906_K423_M1	Nfu_p_1_053905;Nfu_p_1_053906	Nfu_g_1_022522	RAP1GDS1	Nfu_p_1_053905;Nfu_p_1_053906	Nfu_t_1_053905;Nfu_t_1_053906	Nfu_c_1_053905;Nfu_c_1_053906	ENSLOCG00000012715	ENSG00000138698	RAP1GDS1	P52306_K583																				FALSE
E9Q912_K590	Nfu_p_1_053905_K430_M1;Nfu_p_1_053906_K430_M1	-0.082802	8.0741	-0.127158	0.901334	0.950481	-6.51194	0.618227	0.965247	Old / Young	TRUE	_AHENK[GlyGly (K)]TVSHQASLTEQR_.4	KLRAHENKTVSHQAS	Nfu_p_1_053905_K430_M1;Nfu_p_1_053906_K430_M1	Nfu_p_1_053905;Nfu_p_1_053906	Nfu_g_1_022522	RAP1GDS1	Nfu_p_1_053905;Nfu_p_1_053906	Nfu_t_1_053905;Nfu_t_1_053906	Nfu_c_1_053905;Nfu_c_1_053906	ENSLOCG00000012715	ENSG00000138698	RAP1GDS1	P52306_K590																				FALSE
E9QMW4_K175																									E9QMW4_K175_M1	-0.039273	9.47419	-0.0504505	0.960735	0.977989	-7.05307	0.694926	0.941768	Old / Young	FALSE	E9QMW4	_FIFEK[GlyGly (K)]VNPQK_.2	TIKFIFEKVNPQKLE	E9QMW4_K175_M1	E9QMW4	4930562C15RIK	_	A6NNT2_K175	FALSE
F6SEU4_K1080																									F6SEU4_K1080_M1	0.137261	12.8846	0.392322	0.702875	0.818178	-6.97121	0.833475	0.950974	Old / Young	TRUE	F6SEU4	_SQQLTVSAAQK[GlyGly (K)]PR_.3;_SQQLTVSAAQK[GlyGly (K)]PR_.2	LTVSAAQKPRPSSGN	F6SEU4_K1080_M1	F6SEU4	SYNGAP1	_	Q96PV0_K1083	FALSE
F6SEU4_K1108																									F6SEU4_K1108_M1	-0.9344	12.9167	-2.08186	0.0633964	0.166803	-5.08847	0.219871	0.836521	Old / Young	TRUE	F6SEU4	_QQSLSK[GlyGly (K)]EGSIGGSGGSGGGGGGGLKPSITK_.4;_QQSLSK[GlyGly (K)]EGSIGGSGGSGGGGGGGLK_.3	PRQQSLSKEGSIGGS	F6SEU4_K1108_M1	F6SEU4	SYNGAP1	_	Q96PV0_K1111	FALSE
F6SEU4_K1127																									F6SEU4_K1127_M1	-1.05877	11.9927	-2.59296	0.0263756	0.0892681	-4.2452	0.150753	0.778194	Old / Young	TRUE	F6SEU4	_EGSIGGSGGSGGGGGGGLK[GlyGly (K)]PSITK_.3	GGGGGGLKPSITKQH	F6SEU4_K1127_M1	F6SEU4	SYNGAP1	_	Q96PV0_K1130	FALSE
F6SEU4_K114																									F6SEU4_K114_M1	1.11412	13.8385	3.93105	0.00269863	0.0155697	-1.9483	0.213577	0.83251	Old / Young	TRUE	F6SEU4	_SVPGGK[GlyGly (K)]QYSM[Oxidation (M)]EAAPAAPFRPSQGFLSR_.4	RKSVPGGKQYSMEAA	F6SEU4_K114_M1	F6SEU4	SYNGAP1	_	Q96PV0_K114	FALSE
F6SEU4_K1193																									F6SEU4_K1193_M1	0.194493	12.6397	0.379881	0.711806	0.823561	-6.97637	0.829488	0.95075	Old / Young	TRUE	F6SEU4	_VK[GlyGly (K)]EYEEEIHSLK_.3;_VK[GlyGly (K)]EYEEEIHSLK_.4	ESRLDRVKEYEEEIH	F6SEU4_K1193_M1	F6SEU4	SYNGAP1	B6EU64_K116	Q96PV0_K1196	FALSE
F6SEU4_K1203																									F6SEU4_K1203_M1	-0.322345	11.4817	-0.531493	0.606432	0.753637	-6.90263	0.555301	0.928178	Old / Young	TRUE	F6SEU4	_EYEEEIHSLK[GlyGly (K)]ER_.3	EEEIHSLKERLHMSN	F6SEU4_K1203_M1	F6SEU4	SYNGAP1	_	Q96PV0_K1206	FALSE
F6SEU4_K1229																									F6SEU4_K1229_M1	-0.802114	13.4878	-2.71895	0.0212034	0.0761708	-4.03052	0.136581	0.760686	Old / Young	TRUE	F6SEU4	_LLSQEEQTSK[GlyGly (K)]ILMQYQAR_.3;_LLSQEEQTSK[GlyGly (K)]ILM[Oxidation (M)]QYQAR_.3	SQEEQTSKILMQYQA	F6SEU4_K1229_M1	F6SEU4	SYNGAP1	B6EU64_K148	Q96PV0_K1232	FALSE
F6SEU4_K1257																									F6SEU4_K1257_M1	-0.329306	16.7314	-1.56576	0.147807	0.302875	-5.85803	0.310197	0.878333	Old / Young	TRUE	F6SEU4	_DSQIK[GlyGly (K)]SIIGR_.2;_DSQIK[GlyGly (K)]SIIGR_.3	VEKDSQIKSIIGRLM	F6SEU4_K1257_M1	F6SEU4	SYNGAP1	B6EU64_K175	Q96PV0_K1260	FALSE
F6SEU4_K1285																									F6SEU4_K1285_M1	0.233325	15.5017	0.976239	0.35148	0.529327	-6.55811	0.976322	0.957844	Old / Young	TRUE	F6SEU4	_DHPAMAEPLPEPK[GlyGly (K)]K_.3;_DHPAM[Oxidation (M)]AEPLPEPK[GlyGly (K)]K_.3;_DHPAMAEPLPEPK[GlyGly (K)]K_.4	AEPLPEPKKRLLDAQ	F6SEU4_K1285_M1	F6SEU4	SYNGAP1	_	Q96PV0_K1288	FALSE
F6SEU4_K241																									F6SEU4_K241_M1	0.140929	11.8293	0.297504	0.772039	0.86533	-7.00643	0.803201	0.94922	Old / Young	TRUE	F6SEU4	_DK[GlyGly (K)]WIENLQR_.3;_DK[GlyGly (K)]WIENLQR_.2	RSAAERDKWIENLQR	F6SEU4_K241_M1	F6SEU4	SYNGAP1	_	Q96PV0_K241	FALSE
F6SEU4_K339																									F6SEU4_K339_M1	-0.642807	14.4218	-1.8728	0.0899437	0.21481	-5.41328	0.253884	0.855252	Old / Young	TRUE	F6SEU4	_DK[GlyGly (K)]AGYVGLVTVPVATLAGR_.3	DKKRKKDKAGYVGLV	F6SEU4_K339_M1	F6SEU4	SYNGAP1	_	Q96PV0_K339	FALSE
F6SEU4_K492																									F6SEU4_K492_M1	-1.50908	12.4493	-1.74127	0.111591	0.249216	-5.6091	0.277071	0.865739	Old / Young	TRUE	F6SEU4	_ENTLATK[GlyGly (K)]AIEEYMR_.3	RENTLATKAIEEYMR	F6SEU4_K492_M1	F6SEU4	SYNGAP1	_	Q96PV0_K492	FALSE
F6SEU4_K638																									F6SEU4_K638_M1	0.494993	9.33151	0.978612	0.350361	0.528403	-6.5558	0.975544	0.957812	Old / Young	TRUE	F6SEU4	_VIQNLANFSK[GlyGly (K)]FTSK_.3	QNLANFSKFTSKEDF	F6SEU4_K638_M1	F6SEU4	SYNGAP1	_	Q96PV0_K638	FALSE
F6SEU4_K710																									F6SEU4_K710_M1	-0.600152	13.5453	-1.89773	0.0863052	0.208508	-5.37537	0.249646	0.853156	Old / Young	TRUE	F6SEU4	_EALLK[GlyGly (K)]LGPLPR_.3	LSKEALLKLGPLPRL	F6SEU4_K710_M1	F6SEU4	SYNGAP1	_	Q96PV0_K710	FALSE
F6SEU4_K793																									F6SEU4_K793_M1	-1.28576	15.7721	-2.32565	0.0418354	0.123691	-4.69314	0.184495	0.811096	Old / Young	TRUE	F6SEU4	_EK[GlyGly (K)]PPPPPPGGGK_.3;_EK[GlyGly (K)]PPPPPPGGGK_.2;_LPSPTKEK[GlyGly (K)]PPPPPPGGGK_.4	LPSPTKEKPPPPPPG	F6SEU4_K793_M1	F6SEU4	SYNGAP1	_	Q96PV0_K793	FALSE
F6SEU4_K833																									F6SEU4_K833_M1	-0.328255	14.3463	-0.722876	0.485964	0.653299	-6.77681	0.503831	0.921418	Old / Young	TRUE	F6SEU4	_SSPAYC[Carbamidomethyl (C)]TSSSDITEPEQK[GlyGly (K)]M[Oxidation (M)]LSVNK_.3;_SSPAYC[Carbamidomethyl (C)]TSSSDITEPEQK[GlyGly (K)]MLSVNK_.3	DITEPEQKMLSVNKS	F6SEU4_K833_M1	F6SEU4	SYNGAP1	_	Q96PV0_K833	FALSE
F6SEU4_K839																									F6SEU4_K839_M1	-0.403955	13.9939	-1.50026	0.16378	0.321651	-5.94684	0.323203	0.882654	Old / Young	TRUE	F6SEU4	_MLSVNK[GlyGly (K)]SVSMLDLQGDGPGGR_.3;_M[Oxidation (M)]LSVNK[GlyGly (K)]SVSM[Oxidation (M)]LDLQGDGPGGR_.3	QKMLSVNKSVSMLDL	F6SEU4_K839_M1	F6SEU4	SYNGAP1	_	Q96PV0_K839	FALSE
F6VAN0_K277	Nfu_p_1_005277_K242_M1;Nfu_p_1_005278_K152_M1	-4.10539	13.0518	-3.08705	0.0114893	0.155209	-2.94883	0.128217	0.852077	Old / Young	TRUE	_GALFFSK[GlyGly (K)]EIQQYALPFM[Oxidation (M)]GSDPAVVR_.3;_GALFFSK[GlyGly (K)]EIQQYALPFMGSDPAVVR_.3	RGALFFSKEIQQYAL	Nfu_p_1_005277_K242_M1;Nfu_p_1_005278_K152_M1	Nfu_p_1_005277;Nfu_p_1_005278	Nfu_g_1_002084	sccpdha	Nfu_p_1_005277;Nfu_p_1_005278	Nfu_t_1_005277;Nfu_t_1_005278	Nfu_c_1_005277;Nfu_c_1_005278	ENSLOCG00000016642	ENSG00000143653	SCCPDH	P18850_K290																				FALSE
F8VPU2_K1043																									F8VPU2_K1043_M1	-0.0621568	10.3331	-0.0795873	0.938102	0.966262	-7.051	0.686102	0.941064	Old / Young	TRUE	F8VPU2	_AHILSHK[GlyGly (K)]ESHLY_.3	RAHILSHKESHLY__	F8VPU2_K1043_M1	F8VPU2	FARP1	_	Q9Y4F1_K1040	FALSE
F8VPU2_K548																									F8VPU2_K548_M1	-0.256798	14.3069	-0.971104	0.353911	0.531509	-6.56309	0.441022	0.91122	Old / Young	TRUE	F8VPU2	_AYYIAK[GlyGly (K)]EVSTTER_.3;_AYYIAK[GlyGly (K)]EVSTTER_.2	DKAYYIAKEVSTTER	F8VPU2_K548_M1	F8VPU2	FARP1	A0A1X7RBN3_K586	Q9Y4F1_K546	FALSE
F8VPU2_K602																									F8VPU2_K602_M1	-0.325994	14.621	-1.36298	0.202152	0.369193	-6.12494	0.351601	0.8911	Old / Young	TRUE	F8VPU2	_FHTNFLK[GlyGly (K)]EIEQR_.3;_FHTNFLK[GlyGly (K)]EIEQR_.4	KFHTNFLKEIEQRLA	F8VPU2_K602_M1	F8VPU2	FARP1	_	Q9Y4F1_K600	FALSE
F8VPU2_K659																									F8VPU2_K659_M1	-0.586369	13.8893	-2.67855	0.022741	0.0801792	-4.09954	0.141008	0.766445	Old / Young	TRUE	F8VPU2	_HSEALEALETSIK[GlyGly (K)]GSR_.3	EALETSIKGSRRLEH	F8VPU2_K659_M1	F8VPU2	FARP1	_	Q9Y4F1_K656	FALSE
F8VPU2_K7	Nfu_p_1_033846_K7_M1	0.216827	10.9018	0.44577	0.66525	0.80379	-6.41475	0.373856	0.943807	Old / Young	TRUE	_[Acetyl (Protein N-term)]SELAEK[GlyGly (K)]PSTAGQR_.2	_MSELAEKPSTAGQR	Nfu_p_1_033846_K7_M1	Nfu_p_1_033846	Nfu_g_1_014068	FARP1 (1 of 2)	Nfu_p_1_033846	Nfu_t_1_033846	Nfu_c_1_033846	ENSLOCG00000003520	ENSG00000152767	FARP1	_	F8VPU2_K7_M1	0.778338	11.9256	1.72731	0.114148	0.253037	-5.62944	0.735145	0.944778	Old / Young	TRUE	F8VPU2	_[Acetyl (Protein N-term)]GEIEQK[GlyGly (K)]PTPASR_.2	_MGEIEQKPTPASRL	F8VPU2_K7_M1	F8VPU2	FARP1	_	_	FALSE	0.271691
F8VPU2_K748																									F8VPU2_K748_M1	-0.708977	13.5351	-2.33166	0.0414057	0.12279	-4.68321	0.18368	0.810417	Old / Young	TRUE	F8VPU2	_K[GlyGly (K)]DLIGIDNLVTPGR_.3	QKLHELKKDLIGIDN	F8VPU2_K748_M1	F8VPU2	FARP1	_	Q9Y4F1_K745	FALSE
F8VPU2_K771																									F8VPU2_K771_M1	-0.330714	13.0681	-1.28977	0.225544	0.397649	-6.21512	0.367373	0.895285	Old / Young	TRUE	F8VPU2	_LGSLSK[GlyGly (K)]LSGK_.3;_LGSLSK[GlyGly (K)]LSGK_.2	IRLGSLSKLSGKGLQ	F8VPU2_K771_M1	F8VPU2	FARP1	_	Q9Y4F1_K768	FALSE
F8VQB6_K774	Nfu_p_1_037086_K774_M1;Nfu_p_1_037087_K774_M1;Nfu_p_1_037088_K774_M1	0.138121	11.5099	0.131546	0.89795	0.948916	-6.51133	0.499753	0.957359	Old / Young	TRUE	_TSVVTLQK[GlyGly (K)]HLR_.3	TSVVTLQKHLRRHIQ	Nfu_p_1_037086_K774_M1;Nfu_p_1_037087_K774_M1;Nfu_p_1_037088_K774_M1	Nfu_p_1_037086;Nfu_p_1_037087;Nfu_p_1_037088	Nfu_g_1_015415	si:dkey-176g1.7	Nfu_p_1_037086;Nfu_p_1_037087;Nfu_p_1_037088	Nfu_t_1_037086;Nfu_t_1_037087;Nfu_t_1_037088	Nfu_c_1_037086;Nfu_c_1_037087;Nfu_c_1_037088	ENSLOCG00000009424	NA	NA	Q9HD67_K774																				FALSE
G3X9K3_K754																									G3X9K3_K754_M1	-0.335602	11.7417	-0.505825	0.623707	0.765509	-6.91677	0.562394	0.92902	Old / Young	TRUE	G3X9K3	_LDSTQVGEFLGDNDK[GlyGly (K)]FNK_.3	EFLGDNDKFNKEVMY	G3X9K3_K754_M1	G3X9K3	ARFGEF1	_	Q9Y6D6_K757	FALSE
G5E829_K1070																									G5E829_K1070_M1	0.400769	11.6041	0.81808	0.431965	0.604762	-6.7013	0.971836	0.957658	Old / Young	TRUE	G5E829	_FLK[GlyGly (K)]EAGHGTQK_.3	TSRLKFLKEAGHGTQ	G5E829_K1070_M1	G5E829	ATP2B1	_	P20020_K1070	FALSE
G5E829_K1078																									G5E829_K1078_M1	0.115398	16.1541	0.652648	0.528385	0.688933	-6.82709	0.91774	0.955274	Old / Young	TRUE	G5E829	_EAGHGTQK[GlyGly (K)]EEIPEEELAEDVEEIDHAER_.4;_EAGHGTQK[GlyGly (K)]EEIPEEELAEDVEEIDHAER_.5	EAGHGTQKEEIPEEE	G5E829_K1078_M1	G5E829	ATP2B1	_	P20020_K1078	FALSE
G5E829_K1134	Nfu_p_1_028908_K1139_M1;Nfu_p_1_028909_K1169_M1;Nfu_p_1_028912_K1139_M1	-0.240286	10.0355	-0.361652	0.72513	0.8405	-6.4507	0.735084	0.970609	Old / Young	TRUE	_SSISLYEGLEK[GlyGly (K)]PESR_.3	SLYEGLEKPESRSSI	Nfu_p_1_028908_K1139_M1;Nfu_p_1_028909_K1169_M1;Nfu_p_1_028912_K1139_M1	Nfu_p_1_028908;Nfu_p_1_028909;Nfu_p_1_028912	Nfu_g_1_011946	atp2b1a	Nfu_p_1_028909;Nfu_p_1_028908;Nfu_p_1_028912	Nfu_t_1_028909;Nfu_t_1_028908;Nfu_t_1_028912	Nfu_c_1_028909;Nfu_c_1_028908;Nfu_c_1_028912	ENSLOCG00000016380	ENSG00000070961	ATP2B1	P20020_K1134	G5E829_K1134_M1	0.905552	15.7068	3.55137	0.00507938	0.0257637	-2.59501	0.27669	0.865579	Old / Young	TRUE	G5E829	_SSLYEGLEK[GlyGly (K)]PESR_.3;_SSLYEGLEK[GlyGly (K)]PESR_.2	SLYEGLEKPESRSSI	G5E829_K1134_M1	G5E829	ATP2B1	_	P20020_K1134	FALSE	0.0243238
G5E829_K19																									G5E829_K19_M1	-0.0820102	14.63	-0.435285	0.672402	0.797818	-6.95216	0.582111	0.931259	Old / Young	TRUE	G5E829	_NSLK[GlyGly (K)]EANHDGDFGITLTELR_.4;_NSLK[GlyGly (K)]EANHDGDFGITLTELR_.3	SGVKNSLKEANHDGD	G5E829_K19_M1	G5E829	ATP2B1	_	P20020_K19	FALSE
G5E829_K193	Nfu_p_1_051082_K190_M1;Nfu_p_1_051083_K190_M1;Nfu_p_1_051084_K190_M1;Nfu_p_1_051086_K190_M1;Nfu_p_1_051087_K190_M1;Nfu_p_1_051092_K190_M1	-0.501825	10.8711	-1.06718	0.310952	0.546192	-5.94075	0.886279	0.9755	Old / Young	TRUE	_IEEEQK[GlyGly (K)]LTVC[Carbamidomethyl (C)]R_.3	SRIEEEQKLTVCRQG	Nfu_p_1_051082_K190_M1;Nfu_p_1_051083_K190_M1;Nfu_p_1_051084_K190_M1;Nfu_p_1_051086_K190_M1;Nfu_p_1_051087_K190_M1;Nfu_p_1_051092_K190_M1	Nfu_p_1_051082;Nfu_p_1_051083;Nfu_p_1_051084;Nfu_p_1_051086;Nfu_p_1_051087;Nfu_p_1_051092	Nfu_g_1_021334	atp2b4	Nfu_p_1_051087;Nfu_p_1_051084;Nfu_p_1_051092;Nfu_p_1_051083;Nfu_p_1_051082;Nfu_p_1_051086	Nfu_t_1_051087;Nfu_t_1_051084;Nfu_t_1_051092;Nfu_t_1_051083;Nfu_t_1_051082;Nfu_t_1_051086	Nfu_c_1_051087;Nfu_c_1_051084;Nfu_c_1_051092;Nfu_c_1_051083;Nfu_c_1_051082;Nfu_c_1_051086	ENSLOCG00000012023	ENSG00000058668	ATP2B4	P20020_K193;P23634_K189	G5E829_K193_M1	0.265056	15.4459	0.858683	0.410196	0.584864	-6.66661	0.985142	0.958206	Old / Young	TRUE	G5E829	_IEQEQK[GlyGly (K)]FTVIR_.3;_IEQEQK[GlyGly (K)]FTVIR_.2	SRIEQEQKFTVIRGG	G5E829_K193_M1	G5E829	ATP2B1	Q9TYP9_K165	P20020_K193	FALSE	0.39021
G5E829_K237																									G5E829_K237_M1	0.398002	12.4922	1.40602	0.189376	0.353341	-6.07034	0.836576	0.951147	Old / Young	TRUE	G5E829	_YGDLLPADGILIQGNDLK[GlyGly (K)]IDESSLTGESDHVK_.4	LIQGNDLKIDESSLT	G5E829_K237_M1	G5E829	ATP2B1	Q8MXS0_K207	P20020_K237	FALSE
G5E829_K251																									G5E829_K251_M1	-0.472721	9.0449	-0.414363	0.687169	0.809063	-6.96168	0.58802	0.931902	Old / Young	TRUE	G5E829	_IDESSLTGESDHVK[GlyGly (K)]K_.3	TGESDHVKKSLDKDP	G5E829_K251_M1	G5E829	ATP2B1	_	P20020_K251	FALSE
G5E829_K256	Nfu_p_1_051082_K253_M1;Nfu_p_1_051083_K253_M1;Nfu_p_1_051084_K253_M1;Nfu_p_1_051086_K253_M1;Nfu_p_1_051087_K253_M1;Nfu_p_1_051092_K253_M1	-0.173947	12.3179	-0.359017	0.72704	0.842076	-6.45171	0.73373	0.970557	Old / Young	TRUE	_SLEK[GlyGly (K)]DPM[Oxidation (M)]LLSGTK_.3;_SLEK[GlyGly (K)]DPMLLSGTK_.3	QVRKSLEKDPMLLSG	Nfu_p_1_051082_K253_M1;Nfu_p_1_051083_K253_M1;Nfu_p_1_051084_K253_M1;Nfu_p_1_051086_K253_M1;Nfu_p_1_051087_K253_M1;Nfu_p_1_051092_K253_M1	Nfu_p_1_051082;Nfu_p_1_051083;Nfu_p_1_051084;Nfu_p_1_051086;Nfu_p_1_051087;Nfu_p_1_051092	Nfu_g_1_021334	atp2b4	Nfu_p_1_051087;Nfu_p_1_051084;Nfu_p_1_051092;Nfu_p_1_051083;Nfu_p_1_051082;Nfu_p_1_051086	Nfu_t_1_051087;Nfu_t_1_051084;Nfu_t_1_051092;Nfu_t_1_051083;Nfu_t_1_051082;Nfu_t_1_051086	Nfu_c_1_051087;Nfu_c_1_051084;Nfu_c_1_051092;Nfu_c_1_051083;Nfu_c_1_051082;Nfu_c_1_051086	ENSLOCG00000012023	ENSG00000058668	ATP2B4	P20020_K256;P23634_K252	G5E829_K256_M1	0.642697	14.5909	1.48092	0.168777	0.328442	-5.97262	0.812619	0.949779	Old / Young	TRUE	G5E829	_SLDK[GlyGly (K)]DPLLLSGTHVM[Oxidation (M)]EGSGR_.4;_SLDK[GlyGly (K)]DPLLLSGTHVMEGSGR_.4;_SLDK[GlyGly (K)]DPLLLSGTHVMEGSGR_.3	HVKKSLDKDPLLLSG	G5E829_K256_M1	G5E829	ATP2B1	_	P20020_K256	FALSE	0.380142
G5E829_K300																									G5E829_K300_M1	0.268263	13.2824	0.372592	0.71706	0.827276	-6.97932	0.827154	0.950618	Old / Young	TRUE	G5E829	_MVVTAVGVNSQTGIIFTLLGAGGEEEEK[GlyGly (K)]K_.3	AGGEEEEKKDEKKKE	G5E829_K300_M1	G5E829	ATP2B1	G5EFK9_K241;G5EDU1_K318	P20020_K300	FALSE
G5E829_K322	Nfu_p_1_050181_K359_M1;Nfu_p_1_050186_K328_M1;Nfu_p_1_050187_K328_M1;Nfu_p_1_050192_K328_M1;Nfu_p_1_050198_K359_M1;Nfu_p_1_050200_K359_M1	-0.716279	11.9154	-1.73721	0.112964	0.343711	-5.1052	0.54839	0.960994	Old / Young	TRUE	_M[Oxidation (M)]QDGNLENNQIK[GlyGly (K)]VK_.3;_MQDGNLENNQIK[GlyGly (K)]VK_.3	NLENNQIKVKKQDGA	Nfu_p_1_050181_K359_M1;Nfu_p_1_050186_K328_M1;Nfu_p_1_050187_K328_M1;Nfu_p_1_050192_K328_M1;Nfu_p_1_050198_K359_M1;Nfu_p_1_050200_K359_M1	Nfu_p_1_050181;Nfu_p_1_050186;Nfu_p_1_050187;Nfu_p_1_050192;Nfu_p_1_050198;Nfu_p_1_050200	Nfu_g_1_020980	atp2b3b	Nfu_p_1_050187;Nfu_p_1_050198;Nfu_p_1_050192;Nfu_p_1_050181;Nfu_p_1_050186;Nfu_p_1_050200	Nfu_t_1_050187;Nfu_t_1_050198;Nfu_t_1_050192;Nfu_t_1_050181;Nfu_t_1_050186;Nfu_t_1_050200	Nfu_c_1_050187;Nfu_c_1_050198;Nfu_c_1_050192;Nfu_c_1_050181;Nfu_c_1_050186;Nfu_c_1_050200	ENSLOCG00000013890	ENSG00000157087	ATP2B2	Q01814_K347																				FALSE
G5E829_K324	Nfu_p_1_028908_K327_M1;Nfu_p_1_028909_K327_M1;Nfu_p_1_028912_K327_M1	-0.668981	8.70099	-1.09078	0.300931	0.535387	-5.91626	0.873579	0.975153	Old / Young	TRUE	_AK[GlyGly (K)]AQDGAAM[Oxidation (M)]EM[Oxidation (M)]QPLNSDEGAEAEEK_.3	VENRKKAKAQDGAAM	Nfu_p_1_028908_K327_M1;Nfu_p_1_028909_K327_M1;Nfu_p_1_028912_K327_M1	Nfu_p_1_028908;Nfu_p_1_028909;Nfu_p_1_028912	Nfu_g_1_011946	atp2b1a	Nfu_p_1_028909;Nfu_p_1_028908;Nfu_p_1_028912	Nfu_t_1_028909;Nfu_t_1_028908;Nfu_t_1_028912	Nfu_c_1_028909;Nfu_c_1_028908;Nfu_c_1_028912	ENSLOCG00000016380	ENSG00000070961	ATP2B1	P20020_K324	G5E829_K324_M1	-0.157758	12.8232	-0.523439	0.611826	0.757443	-6.90714	0.557522	0.928444	Old / Young	TRUE	G5E829	_AK[GlyGly (K)]AQDGAAM[Oxidation (M)]EM[Oxidation (M)]QPLK_.3;_AK[GlyGly (K)]AQDGAAMEMQPLK_.3	IENRNKAKAQDGAAM	G5E829_K324_M1	G5E829	ATP2B1	_	P20020_K324	FALSE	0.495677
G5E829_K324	Nfu_p_1_051082_K315_M1;Nfu_p_1_051083_K315_M1;Nfu_p_1_051084_K315_M1;Nfu_p_1_051086_K315_M1;Nfu_p_1_051087_K315_M1;Nfu_p_1_051092_K315_M1	-0.25605	11.1857	-0.568556	0.582188	0.752473	-6.34945	0.843672	0.974295	Old / Young	TRUE	_AK[GlyGly (K)]TQDGVALEIQPLK_.3	PENRNKAKTQDGVAL	Nfu_p_1_051082_K315_M1;Nfu_p_1_051083_K315_M1;Nfu_p_1_051084_K315_M1;Nfu_p_1_051086_K315_M1;Nfu_p_1_051087_K315_M1;Nfu_p_1_051092_K315_M1	Nfu_p_1_051082;Nfu_p_1_051083;Nfu_p_1_051084;Nfu_p_1_051086;Nfu_p_1_051087;Nfu_p_1_051092	Nfu_g_1_021334	atp2b4	Nfu_p_1_051087;Nfu_p_1_051084;Nfu_p_1_051092;Nfu_p_1_051083;Nfu_p_1_051082;Nfu_p_1_051086	Nfu_t_1_051087;Nfu_t_1_051084;Nfu_t_1_051092;Nfu_t_1_051083;Nfu_t_1_051082;Nfu_t_1_051086	Nfu_c_1_051087;Nfu_c_1_051084;Nfu_c_1_051092;Nfu_c_1_051083;Nfu_c_1_051082;Nfu_c_1_051086	ENSLOCG00000012023	ENSG00000058668	ATP2B4	P20020_K324;P23634_K314	G5E829_K324_M1	-0.157758	12.8232	-0.523439	0.611826	0.757443	-6.90714	0.557522	0.928444	Old / Young	TRUE	G5E829	_AK[GlyGly (K)]AQDGAAM[Oxidation (M)]EM[Oxidation (M)]QPLK_.3;_AK[GlyGly (K)]AQDGAAMEMQPLK_.3	IENRNKAKAQDGAAM	G5E829_K324_M1	G5E829	ATP2B1	_	P20020_K324	FALSE	0.72389
G5E829_K337	Nfu_p_1_051082_K328_M1;Nfu_p_1_051083_K328_M1;Nfu_p_1_051084_K328_M1;Nfu_p_1_051086_K328_M1;Nfu_p_1_051087_K328_M1;Nfu_p_1_051092_K328_M1	-0.84985	10.0563	-0.90233	0.388079	0.609756	-6.09966	0.97564	0.977694	Old / Young	TRUE	_TQDGVALEIQPLK[GlyGly (K)]C[Carbamidomethyl (C)]EEAAELEEK_.3	ALEIQPLKCEEAAEL	Nfu_p_1_051082_K328_M1;Nfu_p_1_051083_K328_M1;Nfu_p_1_051084_K328_M1;Nfu_p_1_051086_K328_M1;Nfu_p_1_051087_K328_M1;Nfu_p_1_051092_K328_M1	Nfu_p_1_051082;Nfu_p_1_051083;Nfu_p_1_051084;Nfu_p_1_051086;Nfu_p_1_051087;Nfu_p_1_051092	Nfu_g_1_021334	atp2b4	Nfu_p_1_051087;Nfu_p_1_051084;Nfu_p_1_051092;Nfu_p_1_051083;Nfu_p_1_051082;Nfu_p_1_051086	Nfu_t_1_051087;Nfu_t_1_051084;Nfu_t_1_051092;Nfu_t_1_051083;Nfu_t_1_051082;Nfu_t_1_051086	Nfu_c_1_051087;Nfu_c_1_051084;Nfu_c_1_051092;Nfu_c_1_051083;Nfu_c_1_051082;Nfu_c_1_051086	ENSLOCG00000012023	ENSG00000058668	ATP2B4	P20020_K337	G5E829_K337_M1	-0.534854	15.1724	-1.91701	0.0835848	0.20394	-5.34588	0.246401	0.851509	Old / Young	TRUE	G5E829	_AQDGAAM[Oxidation (M)]EMQPLK[GlyGly (K)]SEEGGDGDEK_.3;_AQDGAAM[Oxidation (M)]EM[Oxidation (M)]QPLK[GlyGly (K)]SEEGGDGDEK_.3;_AQDGAAMEMQPLK[GlyGly (K)]SEEGGDGDEK_.3	AMEMQPLKSEEGGDG	G5E829_K337_M1	G5E829	ATP2B1	U4PMD6_K91	P20020_K337	FALSE	0.143648
G5E829_K347	Nfu_p_1_051082_K338_M1;Nfu_p_1_051083_K338_M1;Nfu_p_1_051084_K338_M1;Nfu_p_1_051086_K338_M1;Nfu_p_1_051087_K338_M1;Nfu_p_1_051092_K338_M1	-0.587552	11.3511	-1.09318	0.299926	0.534205	-5.91374	0.872289	0.975117	Old / Young	TRUE	_C[Carbamidomethyl (C)]EEAAELEEK[GlyGly (K)]AEVK_.3	EAAELEEKAEVKQVK	Nfu_p_1_051082_K338_M1;Nfu_p_1_051083_K338_M1;Nfu_p_1_051084_K338_M1;Nfu_p_1_051086_K338_M1;Nfu_p_1_051087_K338_M1;Nfu_p_1_051092_K338_M1	Nfu_p_1_051082;Nfu_p_1_051083;Nfu_p_1_051084;Nfu_p_1_051086;Nfu_p_1_051087;Nfu_p_1_051092	Nfu_g_1_021334	atp2b4	Nfu_p_1_051087;Nfu_p_1_051084;Nfu_p_1_051092;Nfu_p_1_051083;Nfu_p_1_051082;Nfu_p_1_051086	Nfu_t_1_051087;Nfu_t_1_051084;Nfu_t_1_051092;Nfu_t_1_051083;Nfu_t_1_051082;Nfu_t_1_051086	Nfu_c_1_051087;Nfu_c_1_051084;Nfu_c_1_051092;Nfu_c_1_051083;Nfu_c_1_051082;Nfu_c_1_051086	ENSLOCG00000012023	ENSG00000058668	ATP2B4	P20020_K347;P23634_K337																				FALSE
G5E829_K452																									G5E829_K452_M1	-0.330034	13.4093	-0.468845	0.649019	0.782483	-6.93596	0.57269	0.930207	Old / Young	TRUE	G5E829	_M[Oxidation (M)]M[Oxidation (M)]K[GlyGly (K)]DNNLVR_.3;_MMK[GlyGly (K)]DNNLVR_.3;_MMK[GlyGly (K)]DNNLVR_.2	YSVKKMMKDNNLVRH	G5E829_K452_M1	G5E829	ATP2B1	Q9TYP9_K401	P20020_K452	FALSE
G5E829_K48	Nfu_p_1_051082_K44_M1;Nfu_p_1_051083_K44_M1;Nfu_p_1_051084_K44_M1;Nfu_p_1_051086_K44_M1;Nfu_p_1_051087_K44_M1;Nfu_p_1_051092_K44_M1	-0.540353	9.75563	-1.1638	0.271496	0.511483	-5.83784	0.834498	0.97402	Old / Young	TRUE	_SAEAVSK[GlyGly (K)]IQEK_.3;_SAEAVSK[GlyGly (K)]IQEK_.2	RSAEAVSKIQEKFGD	Nfu_p_1_051082_K44_M1;Nfu_p_1_051083_K44_M1;Nfu_p_1_051084_K44_M1;Nfu_p_1_051086_K44_M1;Nfu_p_1_051087_K44_M1;Nfu_p_1_051092_K44_M1	Nfu_p_1_051082;Nfu_p_1_051083;Nfu_p_1_051084;Nfu_p_1_051086;Nfu_p_1_051087;Nfu_p_1_051092	Nfu_g_1_021334	atp2b4	Nfu_p_1_051087;Nfu_p_1_051084;Nfu_p_1_051092;Nfu_p_1_051083;Nfu_p_1_051082;Nfu_p_1_051086	Nfu_t_1_051087;Nfu_t_1_051084;Nfu_t_1_051092;Nfu_t_1_051083;Nfu_t_1_051082;Nfu_t_1_051086	Nfu_c_1_051087;Nfu_c_1_051084;Nfu_c_1_051092;Nfu_c_1_051083;Nfu_c_1_051082;Nfu_c_1_051086	ENSLOCG00000012023	ENSG00000058668	ATP2B4	P20020_K48	G5E829_K48_M1	0.0783634	14.3795	0.437843	0.670606	0.796924	-6.95097	0.848101	0.951778	Old / Young	TRUE	G5E829	_K[GlyGly (K)]IQESYGDVYGIC[Carbamidomethyl (C)]TK_.3;_K[GlyGly (K)]IQESYGDVYGIC[Carbamidomethyl (C)]TK_.2	RSTDALRKIQESYGD	G5E829_K48_M1	G5E829	ATP2B1	Q8MXS0_K25	P20020_K48	FALSE	0.492196
G5E829_K533																									G5E829_K533_M1	0.0842128	15.4422	0.231925	0.821173	0.899735	-7.02522	0.782431	0.947942	Old / Young	TRUE	G5E829	_ILPPEK[GlyGly (K)]EGGLPR_.3	SKILPPEKEGGLPRH	G5E829_K533_M1	G5E829	ATP2B1	_	P20020_K533	FALSE
G5E829_K590	Nfu_p_1_051082_K585_M1;Nfu_p_1_051083_K585_M1;Nfu_p_1_051084_K585_M1;Nfu_p_1_051086_K585_M1;Nfu_p_1_051087_K585_M1;Nfu_p_1_051092_K585_M1	-0.977253	12.7964	-1.45038	0.177556	0.417004	-5.49513	0.685868	0.968567	Old / Young	TRUE	_SM[Oxidation (M)]STVLK[GlyGly (K)]IPDVGFR_.3;_SMSTVLK[GlyGly (K)]IPDVGFR_.3	KSMSTVLKIPDVGFR	Nfu_p_1_051082_K585_M1;Nfu_p_1_051083_K585_M1;Nfu_p_1_051084_K585_M1;Nfu_p_1_051086_K585_M1;Nfu_p_1_051087_K585_M1;Nfu_p_1_051092_K585_M1	Nfu_p_1_051082;Nfu_p_1_051083;Nfu_p_1_051084;Nfu_p_1_051086;Nfu_p_1_051087;Nfu_p_1_051092	Nfu_g_1_021334	atp2b4	Nfu_p_1_051087;Nfu_p_1_051084;Nfu_p_1_051092;Nfu_p_1_051083;Nfu_p_1_051082;Nfu_p_1_051086	Nfu_t_1_051087;Nfu_t_1_051084;Nfu_t_1_051092;Nfu_t_1_051083;Nfu_t_1_051082;Nfu_t_1_051086	Nfu_c_1_051087;Nfu_c_1_051084;Nfu_c_1_051092;Nfu_c_1_051083;Nfu_c_1_051082;Nfu_c_1_051086	ENSLOCG00000012023	ENSG00000058668	ATP2B4	P20020_K590																				FALSE
G5E829_K62																									G5E829_K62_M1	-0.169261	15.7533	-1.08841	0.301406	0.480895	-6.44394	0.412976	0.905759	Old / Young	TRUE	G5E829	_IQESYGDVYGIC[Carbamidomethyl (C)]TK[GlyGly (K)]LK_.3;_IQESYGDVYGIC[Carbamidomethyl (C)]TK[GlyGly (K)]LK_.2	DVYGICTKLKTSPNE	G5E829_K62_M1	G5E829	ATP2B1	Q9TYP9_K42	P20020_K62	FALSE
G5E829_K634																									G5E829_K634_M1	-0.151119	18.5868	-0.762968	0.462725	0.631681	-6.74602	0.493377	0.919886	Old / Young	TRUE	G5E829	_DRDDIVK[GlyGly (K)]TVIEPMASEGLR_.3;_DRDDIVK[GlyGly (K)]TVIEPM[Oxidation (M)]ASEGLR_.3;_DRDDIVK[GlyGly (K)]TVIEPMASEGLR_.4;_DRDDIVK[GlyGly (K)]TVIEPM[Oxidation (M)]ASEGLR_.4	RDRDDIVKTVIEPMA	G5E829_K634_M1	G5E829	ATP2B1	Q9TYP9_K584	P20020_K634	FALSE
G5E829_K64	Nfu_p_1_051082_K60_M1;Nfu_p_1_051083_K60_M1;Nfu_p_1_051084_K60_M1;Nfu_p_1_051086_K60_M1;Nfu_p_1_051087_K60_M1;Nfu_p_1_051092_K60_M1	-1.53096	10.1251	-2.02489	0.0703759	0.296355	-4.67844	0.425764	0.950318	Old / Young	TRUE	_LLK[GlyGly (K)]TSVIEGLSGNPVDLEK_.3	QGICRLLKTSVIEGL	Nfu_p_1_051082_K60_M1;Nfu_p_1_051083_K60_M1;Nfu_p_1_051084_K60_M1;Nfu_p_1_051086_K60_M1;Nfu_p_1_051087_K60_M1;Nfu_p_1_051092_K60_M1	Nfu_p_1_051082;Nfu_p_1_051083;Nfu_p_1_051084;Nfu_p_1_051086;Nfu_p_1_051087;Nfu_p_1_051092	Nfu_g_1_021334	atp2b4	Nfu_p_1_051087;Nfu_p_1_051084;Nfu_p_1_051092;Nfu_p_1_051083;Nfu_p_1_051082;Nfu_p_1_051086	Nfu_t_1_051087;Nfu_t_1_051084;Nfu_t_1_051092;Nfu_t_1_051083;Nfu_t_1_051082;Nfu_t_1_051086	Nfu_c_1_051087;Nfu_c_1_051084;Nfu_c_1_051092;Nfu_c_1_051083;Nfu_c_1_051082;Nfu_c_1_051086	ENSLOCG00000012023	ENSG00000058668	ATP2B4	P20020_K64;P23634_K59	G5E829_K64_M1	-0.247126	15.5243	-1.32638	0.21358	0.38323	-6.17046	0.359431	0.893219	Old / Young	TRUE	G5E829	_LK[GlyGly (K)]TSPNEGLSGNPADLER_.3	YGICTKLKTSPNEGL	G5E829_K64_M1	G5E829	ATP2B1	Q8MXS0_K41	P20020_K64	FALSE	0.0781253
G5E829_K737	Nfu_p_1_051082_K732_M1;Nfu_p_1_051083_K732_M1;Nfu_p_1_051084_K732_M1;Nfu_p_1_051086_K732_M1;Nfu_p_1_051087_K732_M1;Nfu_p_1_051092_K732_M1	-0.37358	13.2669	-0.857577	0.411189	0.627194	-6.13894	1	0.978226	Old / Young	TRUE	_ESLC[Carbamidomethyl (C)]LEGK[GlyGly (K)]EFNR_.3;_ESLC[Carbamidomethyl (C)]LEGK[GlyGly (K)]EFNR_.2	ESLCLEGKEFNRLIR	Nfu_p_1_051082_K732_M1;Nfu_p_1_051083_K732_M1;Nfu_p_1_051084_K732_M1;Nfu_p_1_051086_K732_M1;Nfu_p_1_051087_K732_M1;Nfu_p_1_051092_K732_M1	Nfu_p_1_051082;Nfu_p_1_051083;Nfu_p_1_051084;Nfu_p_1_051086;Nfu_p_1_051087;Nfu_p_1_051092	Nfu_g_1_021334	atp2b4	Nfu_p_1_051087;Nfu_p_1_051084;Nfu_p_1_051092;Nfu_p_1_051083;Nfu_p_1_051082;Nfu_p_1_051086	Nfu_t_1_051087;Nfu_t_1_051084;Nfu_t_1_051092;Nfu_t_1_051083;Nfu_t_1_051082;Nfu_t_1_051086	Nfu_c_1_051087;Nfu_c_1_051084;Nfu_c_1_051092;Nfu_c_1_051083;Nfu_c_1_051082;Nfu_c_1_051086	ENSLOCG00000012023	ENSG00000058668	ATP2B4	P20020_K737;P23634_K725																				FALSE
G5E829_K747																									G5E829_K747_M1	-0.385442	20.4137	-1.70145	0.119025	0.260576	-5.66689	0.284367	0.868732	Old / Young	TRUE	G5E829	_IRNEK[GlyGly (K)]GEIEQER_.3;_IRNEK[GlyGly (K)]GEIEQER_.4;_IRNEK[GlyGly (K)]GEIEQER_.2;_NEK[GlyGly (K)]GEIEQER_.3;_NEK[GlyGly (K)]GEIEQER_.2;_IRNEK[GlyGly (K)]GEIEQERIDK_.4;_NEK[GlyGly (K)]GEIEQERIDK_.3;_NEK[GlyGly (K)]GEIEQERIDK_.4	NRRIRNEKGEIEQER	G5E829_K747_M1	G5E829	ATP2B1	_	P20020_K747	FALSE
G5E829_K757	Nfu_p_1_051082_K752_M1;Nfu_p_1_051083_K752_M1;Nfu_p_1_051084_K752_M1;Nfu_p_1_051086_K752_M1;Nfu_p_1_051087_K752_M1;Nfu_p_1_051092_K752_M1	-0.417308	14.1797	-0.899301	0.389614	0.610331	-6.10237	0.977289	0.977731	Old / Young	TRUE	_LDK[GlyGly (K)]VWPNLR_.3;_LDK[GlyGly (K)]VWPNLR_.2	VEQERLDKVWPNLRV	Nfu_p_1_051082_K752_M1;Nfu_p_1_051083_K752_M1;Nfu_p_1_051084_K752_M1;Nfu_p_1_051086_K752_M1;Nfu_p_1_051087_K752_M1;Nfu_p_1_051092_K752_M1	Nfu_p_1_051082;Nfu_p_1_051083;Nfu_p_1_051084;Nfu_p_1_051086;Nfu_p_1_051087;Nfu_p_1_051092	Nfu_g_1_021334	atp2b4	Nfu_p_1_051087;Nfu_p_1_051084;Nfu_p_1_051092;Nfu_p_1_051083;Nfu_p_1_051082;Nfu_p_1_051086	Nfu_t_1_051087;Nfu_t_1_051084;Nfu_t_1_051092;Nfu_t_1_051083;Nfu_t_1_051082;Nfu_t_1_051086	Nfu_c_1_051087;Nfu_c_1_051084;Nfu_c_1_051092;Nfu_c_1_051083;Nfu_c_1_051082;Nfu_c_1_051086	ENSLOCG00000012023	ENSG00000058668	ATP2B4	P20020_K757;P23634_K745																				FALSE
G5E829_K778																									G5E829_K778_M1	0.276848	13.3283	0.618119	0.550018	0.710277	-6.85009	0.906489	0.954744	Old / Young	TRUE	G5E829	_HTLVK[GlyGly (K)]GIIDSTVSEQR_.3	TDKHTLVKGIIDSTV	G5E829_K778_M1	G5E829	ATP2B1	U4PMD6_K539	P20020_K778	FALSE
G5E829_K806																									G5E829_K806_M1	-0.479141	17.333	-2.88602	0.0158747	0.0613852	-3.7436	0.1194	0.735363	Old / Young	TRUE	G5E829	_QVVAVTGDGTNDGPALK[GlyGly (K)]K_.3;_QVVAVTGDGTNDGPALK[GlyGly (K)]K_.2	TNDGPALKKADVGFA	G5E829_K806_M1	G5E829	ATP2B1	U4PMD6_K567	P20020_K806	FALSE
G5E829_K807																									G5E829_K807_M1	0.265858	15.2503	1.27752	0.229667	0.402951	-6.22985	0.878024	0.953345	Old / Young	TRUE	G5E829	_K[GlyGly (K)]ADVGFAM[Oxidation (M)]GIAGTDVAK_.3;_K[GlyGly (K)]ADVGFAMGIAGTDVAK_.3	NDGPALKKADVGFAM	G5E829_K807_M1	G5E829	ATP2B1	U4PMD6_K568	P20020_K807	FALSE
G5E829_K921																									G5E829_K921_M1	0.393666	14.0522	0.784824	0.45036	0.620338	-6.72862	0.960943	0.957199	Old / Young	TRUE	G5E829	_NK[GlyGly (K)]PLISR_.2	RKPYGRNKPLISRTM	G5E829_K921_M1	G5E829	ATP2B1	Q9TYP9_K882	P20020_K921	FALSE
G5E8K5_K1030																									G5E8K5_K1030_M1	-0.222862	17.5449	-1.05475	0.315829	0.495747	-6.47925	0.420913	0.907371	Old / Young	TRUE	G5E8K5	_HK[GlyGly (K)]LANPPPMVEGEGLASR_.3;_HK[GlyGly (K)]LANPPPM[Oxidation (M)]VEGEGLASR_.3;_HK[GlyGly (K)]LANPPPM[Oxidation (M)]VEGEGLASR_.4;_HK[GlyGly (K)]LANPPPMVEGEGLASR_.4;_RHK[GlyGly (K)]LANPPPMVEGEGLASR_.4	CRLVKRHKLANPPPM	G5E8K5_K1030_M1	G5E8K5	ANK3	G5ECZ1_K1047;Q8MQG0_K1047	Q12955_K1029	FALSE
G5E8K5_K260	Nfu_p_1_054725_K288_M1;Nfu_p_1_054726_K288_M1;Nfu_p_1_054727_K288_M1;Nfu_p_1_054728_K288_M1;Nfu_p_1_054729_K288_M1;Nfu_p_1_054730_K288_M1;Nfu_p_1_054731_K288_M1;Nfu_p_1_054732_K288_M1;Nfu_p_1_054733_K288_M1;Nfu_p_1_054734_K288_M1;Nfu_p_1_054735_K288_M1;Nfu_p_1_054736_K288_M1;Nfu_p_1_054737_K288_M1;Nfu_p_1_054739_K259_M1;Nfu_p_1_054740_K288_M1;Nfu_p_1_054742_K288_M1;Nfu_p_1_054743_K288_M1;Nfu_p_1_…	1.07513	8.66446	1.94122	0.0808891	0.310148	-4.8056	0.0561817	0.716233	Old / Young	TRUE	_NDITPLHVASK[GlyGly (K)]R_.3	TPLHVASKRGNTNMV	Nfu_p_1_054725_K288_M1;Nfu_p_1_054726_K288_M1;Nfu_p_1_054727_K288_M1;Nfu_p_1_054728_K288_M1;Nfu_p_1_054729_K288_M1;Nfu_p_1_054730_K288_M1;Nfu_p_1_054731_K288_M1;Nfu_p_1_054732_K288_M1;Nfu_p_1_054733_K288_M1;Nfu_p_1_054734_K288_M1;Nfu_p_1_054735_K288_M1;Nfu_p_1_054736_K288_M1;Nfu_p_1_054737_K288_M1;Nfu_p_1_054739_K259_M1;Nfu_p_1_054740_K288_M1;Nfu_p_1_054742_K288_M1;Nfu_p_1_054743_K288_M1;Nfu_p_1_…	Nfu_p_1_054725;Nfu_p_1_054726;Nfu_p_1_054727;Nfu_p_1_054728;Nfu_p_1_054729;Nfu_p_1_054730;Nfu_p_1_054731;Nfu_p_1_054732;Nfu_p_1_054733;Nfu_p_1_054734;Nfu_p_1_054735;Nfu_p_1_054736;Nfu_p_1_054737;Nfu_p_1_054739;Nfu_p_1_054740;Nfu_p_1_054742;Nfu_p_1_054743;Nfu_p_1_054744;Nfu_p_1_054745;Nfu_p_1_054746;Nfu_p_1_054747;Nfu_p_1_054748;Nfu_p_1_054749;Nfu_p_1_054750;Nfu_p_1_054751;Nfu_p_1_054753;Nfu_p_1_0…	Nfu_g_1_022882	ank3	Nfu_p_1_054749;Nfu_p_1_054770;Nfu_p_1_054773;Nfu_p_1_054789;Nfu_p_1_054794;Nfu_p_1_054797;Nfu_p_1_054798;Nfu_p_1_054799;Nfu_p_1_054811;Nfu_p_1_054812;Nfu_p_1_054813;Nfu_p_1_054821;Nfu_p_1_054885;Nfu_p_1_054894;Nfu_p_1_054905;Nfu_p_1_054739;Nfu_p_1_054753;Nfu_p_1_054754;Nfu_p_1_054777;Nfu_p_1_054801;Nfu_p_1_054725;Nfu_p_1_054726;Nfu_p_1_054727;Nfu_p_1_054728;Nfu_p_1_054729;Nfu_p_1_054730;Nfu_p_1_0…	Nfu_t_1_054749;Nfu_t_1_054770;Nfu_t_1_054773;Nfu_t_1_054789;Nfu_t_1_054794;Nfu_t_1_054797;Nfu_t_1_054798;Nfu_t_1_054799;Nfu_t_1_054811;Nfu_t_1_054812;Nfu_t_1_054813;Nfu_t_1_054821;Nfu_t_1_054885;Nfu_t_1_054894;Nfu_t_1_054905;Nfu_t_1_054739;Nfu_t_1_054753;Nfu_t_1_054754;Nfu_t_1_054777;Nfu_t_1_054801;Nfu_t_1_054725;Nfu_t_1_054726;Nfu_t_1_054727;Nfu_t_1_054728;Nfu_t_1_054729;Nfu_t_1_054730;Nfu_t_1_0…	Nfu_c_1_054749;Nfu_c_1_054770;Nfu_c_1_054773;Nfu_c_1_054789;Nfu_c_1_054794;Nfu_c_1_054797;Nfu_c_1_054798;Nfu_c_1_054799;Nfu_c_1_054811;Nfu_c_1_054812;Nfu_c_1_054813;Nfu_c_1_054821;Nfu_c_1_054885;Nfu_c_1_054894;Nfu_c_1_054905;Nfu_c_1_054739;Nfu_c_1_054753;Nfu_c_1_054754;Nfu_c_1_054777;Nfu_c_1_054801;Nfu_c_1_054725;Nfu_c_1_054726;Nfu_c_1_054727;Nfu_c_1_054728;Nfu_c_1_054729;Nfu_c_1_054730;Nfu_c_1_0…	ENSLOCG00000006646	ENSG00000151150	ANK3	Q01484_K275	G5E8K5_K260_M1	0.358104	12.8391	1.62207	0.135187	0.283341	-5.77983	0.767958	0.947013	Old / Young	TRUE	G5E8K5	_NDITPLHVASK[GlyGly (K)]R_.3	TPLHVASKRGNANMV	G5E8K5_K260_M1	G5E8K5	ANK3	Q17490_K269	Q12955_K277	FALSE	0.0603158
G5E8K5_K379	Nfu_p_1_006932_K380_M1;Nfu_p_1_006933_K380_M1;Nfu_p_1_006934_K380_M1;Nfu_p_1_006935_K364_M1;Nfu_p_1_006936_K378_M1;Nfu_p_1_006937_K380_M1;Nfu_p_1_006938_K380_M1;Nfu_p_1_006939_K364_M1;Nfu_p_1_006940_K378_M1;Nfu_p_1_006941_K378_M1;Nfu_p_1_006942_K364_M1;Nfu_p_1_006943_K380_M1;Nfu_p_1_006944_K378_M1;Nfu_p_1_006945_K364_M1;Nfu_p_1_006946_K380_M1;Nfu_p_1_006947_K380_M1;Nfu_p_1_006948_K380_M1;Nfu_p_1_…	-1.32259	7.82487	-1.95122	0.0795597	0.308873	-4.79053	0.455551	0.953415	Old / Young	TRUE	_ANPNAK[GlyGly (K)]ALNGFTPLHIAC[Carbamidomethyl (C)]K_.4	KKANPNAKALNGFTP	Nfu_p_1_006932_K380_M1;Nfu_p_1_006933_K380_M1;Nfu_p_1_006934_K380_M1;Nfu_p_1_006935_K364_M1;Nfu_p_1_006936_K378_M1;Nfu_p_1_006937_K380_M1;Nfu_p_1_006938_K380_M1;Nfu_p_1_006939_K364_M1;Nfu_p_1_006940_K378_M1;Nfu_p_1_006941_K378_M1;Nfu_p_1_006942_K364_M1;Nfu_p_1_006943_K380_M1;Nfu_p_1_006944_K378_M1;Nfu_p_1_006945_K364_M1;Nfu_p_1_006946_K380_M1;Nfu_p_1_006947_K380_M1;Nfu_p_1_006948_K380_M1;Nfu_p_1_…	Nfu_p_1_006932;Nfu_p_1_006933;Nfu_p_1_006934;Nfu_p_1_006935;Nfu_p_1_006936;Nfu_p_1_006937;Nfu_p_1_006938;Nfu_p_1_006939;Nfu_p_1_006940;Nfu_p_1_006941;Nfu_p_1_006942;Nfu_p_1_006943;Nfu_p_1_006944;Nfu_p_1_006945;Nfu_p_1_006946;Nfu_p_1_006947;Nfu_p_1_006948;Nfu_p_1_006950;Nfu_p_1_006951	Nfu_g_1_002768	ank3a	Nfu_p_1_006936;Nfu_p_1_006940;Nfu_p_1_006941;Nfu_p_1_006944;Nfu_p_1_006935;Nfu_p_1_006939;Nfu_p_1_006942;Nfu_p_1_006945;Nfu_p_1_006946;Nfu_p_1_006948;Nfu_p_1_006947;Nfu_p_1_006934;Nfu_p_1_006937;Nfu_p_1_006938;Nfu_p_1_006943;Nfu_p_1_006950;Nfu_p_1_006951;Nfu_p_1_006932;Nfu_p_1_006933	Nfu_t_1_006936;Nfu_t_1_006940;Nfu_t_1_006941;Nfu_t_1_006944;Nfu_t_1_006935;Nfu_t_1_006939;Nfu_t_1_006942;Nfu_t_1_006945;Nfu_t_1_006946;Nfu_t_1_006948;Nfu_t_1_006947;Nfu_t_1_006934;Nfu_t_1_006937;Nfu_t_1_006938;Nfu_t_1_006943;Nfu_t_1_006950;Nfu_t_1_006951;Nfu_t_1_006932;Nfu_t_1_006933	Nfu_c_1_006936;Nfu_c_1_006940;Nfu_c_1_006941;Nfu_c_1_006944;Nfu_c_1_006935;Nfu_c_1_006939;Nfu_c_1_006942;Nfu_c_1_006945;Nfu_c_1_006946;Nfu_c_1_006948;Nfu_c_1_006947;Nfu_c_1_006934;Nfu_c_1_006937;Nfu_c_1_006938;Nfu_c_1_006943;Nfu_c_1_006950;Nfu_c_1_006951;Nfu_c_1_006932;Nfu_c_1_006933	ENSLOCG00000006646	ENSG00000151150	ANK3	Q12955_K396																				FALSE
G5E8K5_K595																									G5E8K5_K595_M1	0.0892573	15.5007	0.25354	0.804877	0.889526	-7.01954	0.78926	0.948369	Old / Young	TRUE	G5E8K5	_SGLTPLHVAAHYDNQK[GlyGly (K)]VALLLLDQGASPHAAAK_.5;_SGLTPLHVAAHYDNQK[GlyGly (K)]VALLLLDQGASPHAAAK_.6;_SGLTPLHVAAHYDNQK[GlyGly (K)]VALLLLDQGASPHAAAK_.4	AAHYDNQKVALLLLD	G5E8K5_K595_M1	G5E8K5	ANK3	Q17490_K604	Q12955_K612	FALSE
G5E8K5_K814																									G5E8K5_K814_M1	-0.988852	11.5364	-1.99067	0.0739132	0.187383	-5.232	0.234281	0.845018	Old / Young	TRUE	G5E8K5	_VVTEEIMTTTTITEK[GlyGly (K)]HK_.4;_VVTEEIMTTTTITEK[GlyGly (K)]HK_.3	TTTTITEKHKMNVPE	G5E8K5_K814_M1	G5E8K5	ANK3	_	Q12955_K831	FALSE
G5E8K6_K451	Nfu_p_1_004815_K460_M1;Nfu_p_1_004816_K460_M1;Nfu_p_1_004817_K460_M1;Nfu_p_1_004818_K460_M1	0.529964	9.56052	0.919529	0.379445	0.603531	-6.08411	0.225313	0.910091	Old / Young	TRUE	_SK[GlyGly (K)]SGAAADNDESAAVTLDDVAK_.3	LEAPSKSKSGAAADN	Nfu_p_1_004815_K460_M1;Nfu_p_1_004816_K460_M1;Nfu_p_1_004817_K460_M1;Nfu_p_1_004818_K460_M1	Nfu_p_1_004815;Nfu_p_1_004816;Nfu_p_1_004817;Nfu_p_1_004818	Nfu_g_1_001909	SLC16A1 (2 of 2)	Nfu_p_1_004815;Nfu_p_1_004818;Nfu_p_1_004817;Nfu_p_1_004816	Nfu_t_1_004815;Nfu_t_1_004818;Nfu_t_1_004817;Nfu_t_1_004816	Nfu_c_1_004815;Nfu_c_1_004818;Nfu_c_1_004817;Nfu_c_1_004816	ENSLOCG00000010261	ENSG00000155380	SLC16A1	_																				FALSE
G5E8K6_K456	Nfu_p_1_044392_K459_M1	0.426079	7.78838	0.640195	0.536424	0.724092	-6.30452	0.306814	0.932359	Old / Young	TRUE	_M[Oxidation (M)]C[Carbamidomethyl (C)]STSAEVNDDEEK[GlyGly (K)]K_.3	EVNDDEEKKVREEQE	Nfu_p_1_044392_K459_M1	Nfu_p_1_044392	Nfu_g_1_018571	slc16a3	Nfu_p_1_044392	Nfu_t_1_044392	Nfu_c_1_044392	ENSLOCG00000012307	ENSG00000141526	SLC16A3	_																				FALSE
O08530_K341																									O08530_K341_M1	-0.695501	13.9855	-1.7729	0.105988	0.240606	-5.56267	0.271366	0.863302	Old / Young	TRUE	O08530	_FK[GlyGly (K)]RPIIPGMEFSR_.3;_FK[GlyGly (K)]RPIIPGMEFSR_.4	GDSAGKFKRPIIPGM	O08530_K341_M1	O08530	S1PR1	_	P21453_K341	FALSE
O08532_K381																									O08532_K381_M1	0.349775	17.2507	0.566298	0.583408	0.735861	-6.88241	0.889639	0.953926	Old / Young	TRUE	O08532	_K[GlyGly (K)]VRVFTFSVGQHNYDR_.4	AKYNKDKKVRVFTFS	O08532_K381_M1	O08532	CACNA2D1	G4S4A1_K386	P54289_K381	FALSE
O08539_K13																									O08539_K13_M1	2.56684	10.3668	8.69635	4.84636e-06	0.000121743	4.59134	0.00136563	0.0323654	Old / Young	TRUE	O08539	_GVTAGK[GlyGly (K)]IASNVQK_.3	SKGVTAGKIASNVQK	O08539_K13_M1	O08539	BIN1	_	O00499_K13	FALSE
O08539_K137																									O08539_K137_M1	3.10153	11.8669	5.71073	0.000179718	0.00181644	0.856082	0.0482626	0.529013	Old / Young	TRUE	O08539	_LVDQALLTM[Oxidation (M)]DTYLGQFPDIK[GlyGly (K)]SR_.3;_LVDQALLTMDTYLGQFPDIK[GlyGly (K)]SR_.3	LGQFPDIKSRIAKRG	O08539_K137_M1	O08539	BIN1	Q21004_K128	O00499_K137	FALSE
O08539_K164																									O08539_K164_M1	-0.242666	10.7746	-0.346031	0.736335	0.842172	-6.98959	0.60751	0.933943	Old / Young	TRUE	O08539	_HHYESLQTAK[GlyGly (K)]K_.4;_HHYESLQTAK[GlyGly (K)]K_.3	YESLQTAKKKDEAKI	O08539_K164_M1	O08539	BIN1	_	O00499_K164	FALSE
O08539_K173	Nfu_p_1_042040_K175_M1;Nfu_p_1_042041_K175_M1	0.617524	9.56343	0.462761	0.653433	0.795434	-6.40661	0.367659	0.942914	Old / Young	TRUE	_ITK[GlyGly (K)]PSTLLER_.3	DGGIKITKPSTLLER	Nfu_p_1_042040_K175_M1;Nfu_p_1_042041_K175_M1	Nfu_p_1_042040;Nfu_p_1_042041	Nfu_g_1_017564	BIN1 (1 of 2)	Nfu_p_1_042041;Nfu_p_1_042040	Nfu_t_1_042041;Nfu_t_1_042040	Nfu_c_1_042041;Nfu_c_1_042040	ENSLOCG00000010896	ENSG00000136717	BIN1	O00499_K173	O08539_K173_M1	0.503729	11.54	0.749878	0.470233	0.638008	-6.75624	0.949504	0.956705	Old / Young	TRUE	O08539	_IAK[GlyGly (K)]PVSLLEK_.3	KDEAKIAKPVSLLEK	O08539_K173_M1	O08539	BIN1	Q21004_K165	O00499_K173	FALSE	0.669852
O08539_K211																									O08539_K211_M1	2.70694	11.1676	2.73476	0.0206303	0.0744618	-4.00346	0.451905	0.913172	Old / Young	TRUE	O08539	_NQAEEELIK[GlyGly (K)]AQK_.3	QAEEELIKAQKVFEE	O08539_K211_M1	O08539	BIN1	_	O00499_K211	FALSE
O08539_K214																									O08539_K214_M1	1.77576	11.816	1.44627	0.178052	0.340096	-6.01823	0.82368	0.95042	Old / Young	TRUE	O08539	_AQK[GlyGly (K)]VFEEMNVDLQEELPSLWNSR_.3	EELIKAQKVFEEMNV	O08539_K214_M1	O08539	BIN1	_	O00499_K214	FALSE
O08539_K258																									O08539_K258_M1	2.40265	14.7098	7.03328	3.1848e-05	0.000493715	2.65234	0.0117864	0.215256	Old / Young	TRUE	O08539	_EM[Oxidation (M)]SK[GlyGly (K)]LNQNLNDVLVSLEK_.3;_EMSK[GlyGly (K)]LNQNLNDVLVSLEK_.3	NFHKEMSKLNQNLND	O08539_K258_M1	O08539	BIN1	Q21004_K219	O00499_K258	FALSE
O08539_K272																									O08539_K272_M1	0.569798	16.3234	1.8046	0.100634	0.232125	-5.51572	0.711347	0.943036	Old / Young	TRUE	O08539	_LNQNLNDVLVSLEK[GlyGly (K)]QHGSNTFTVK_.4;_LNQNLNDVLVSLEK[GlyGly (K)]QHGSNTFTVK_.3	DVLVSLEKQHGSNTF	O08539_K272_M1	O08539	BIN1	Q21004_K230	O00499_K272	FALSE
O08539_K282																									O08539_K282_M1	-0.030804	16.2896	-0.0875795	0.931903	0.962961	-7.05028	0.683689	0.940868	Old / Young	TRUE	O08539	_QHGSNTFTVK[GlyGly (K)]AQPSDNAPEK_.4;_QHGSNTFTVK[GlyGly (K)]AQPSDNAPEK_.3	GSNTFTVKAQPSDNA	O08539_K282_M1	O08539	BIN1	_	O00499_K282	FALSE
O08539_K292																									O08539_K292_M1	0.726257	8.96801	1.39789	0.191735	0.356776	-6.08074	0.839186	0.951291	Old / Young	TRUE	O08539	_AQPSDNAPEK[GlyGly (K)]GNK_.3	PSDNAPEKGNKSPSP	O08539_K292_M1	O08539	BIN1	_	O00499_K292	FALSE
O08539_K570																									O08539_K570_M1	3.18276	10.4647	7.41305	2.01754e-05	0.000351767	3.12456	0.00748365	0.148331	Old / Young	TRUE	O08539	_ESDWNQHK[GlyGly (K)]ELEK_.3	ESDWNQHKELEKCRG	O08539_K570_M1	O08539	BIN1	_	O00499_K575	FALSE
O08539_K7																									O08539_K7_M1	2.58282	11.5633	7.05372	3.10618e-05	0.000486332	2.67822	0.0115083	0.211251	Old / Young	TRUE	O08539	_[Acetyl (Protein N-term)]AEMGSK[GlyGly (K)]GVTAGK_.2;_[Acetyl (Protein N-term)]AEM[Oxidation (M)]GSK[GlyGly (K)]GVTAGK_.2	_MAEMGSKGVTAGKI	O08539_K7_M1	O08539	BIN1	_	O00499_K7	FALSE
O08539_K73																									O08539_K73_M1	2.48143	10.6094	3.1732	0.00967244	0.0421747	-3.24745	0.351132	0.89097	Old / Young	TRUE	O08539	_TYLASVK[GlyGly (K)]AMHEASK_.3	RTYLASVKAMHEASK	O08539_K73_M1	O08539	BIN1	_	O00499_K73	FALSE
O08543_K166																									O08543_K166_M1	1.71761	12.1433	1.766	0.107189	0.242134	-5.57284	0.723199	0.943917	Old / Young	FALSE	O08543	_VFVRPTNSC[Carbamidomethyl (C)]MK[GlyGly (K)]TIGVHDR_.4	RPTNSCMKTIGVHDR	O08543_K166_M1	O08543	EFNA5	_	P52803_K166	FALSE
O08547_K82																									O08547_K82_M1	0.480399	10.2083	0.623157	0.546831	0.707175	-6.84681	0.908129	0.954822	Old / Young	TRUE	O08547	_K[GlyGly (K)]LAFAYLEDLHSEFDEQHGK_.4	CEAAFPKKLAFAYLE	O08547_K82_M1	O08547	SEC22B	Q94241_K82	O75396_K82	FALSE
O08553_K146																									O08553_K146_M1	0.753018	18.8119	1.20923	0.253795	0.42868	-6.31013	0.900194	0.954442	Old / Young	TRUE	O08553	_SC[Carbamidomethyl (C)]C[Carbamidomethyl (C)]DYSLHVDITEWHK[GlyGly (K)]GIQEEMEALVK_.5;_SC[Carbamidomethyl (C)]C[Carbamidomethyl (C)]DYSLHVDITEWHK[GlyGly (K)]GIQEEMEALVK_.4;_SC[Carbamidomethyl (C)]C[Carbamidomethyl (C)]DYSLHVDITEWHK[GlyGly (K)]GIQEEM[Oxidation (M)]EALVK_.5;_SC[Carbamidomethyl (C)]C[Carbamidomethyl (C)]DYSLHVDITEWHK[GlyGly (K)]GIQEEMEALVK_.3;_SC[Carbamidomethyl (C)]C[Carbamidomethy…	VDITEWHKGIQEEME	O08553_K146_M1	O08553	DPYSL2	_	Q16555_K146	FALSE
O08553_K20	Nfu_p_1_033052_K123_M1;Nfu_p_1_033053_K123_M1	0.94939	12.4964	2.21337	0.0512426	0.268146	-4.38454	0.0361435	0.618871	Old / Young	TRUE	_LLIK[GlyGly (K)]GGR_.2	KDGRLLIKGGRVVND	Nfu_p_1_033052_K123_M1;Nfu_p_1_033053_K123_M1	Nfu_p_1_033052;Nfu_p_1_033053	Nfu_g_1_013736	crmp1	Nfu_p_1_033052;Nfu_p_1_033053	Nfu_t_1_033052;Nfu_t_1_033053	Nfu_c_1_033052;Nfu_c_1_033053	ENSLOCG00000010077	ENSG00000072832	CRMP1	Q14194_K20																				FALSE
O08553_K254																									O08553_K254_M1	-0.268525	13.4304	-0.392963	0.702416	0.818004	-6.97094	0.594093	0.932552	Old / Young	TRUE	O08553	_SITIANQTNC[Carbamidomethyl (C)]PLYVTK[GlyGly (K)]VMSK_.3;_SITIANQTNC[Carbamidomethyl (C)]PLYVTK[GlyGly (K)]VM[Oxidation (M)]SK_.3	NCPLYVTKVMSKSAA	O08553_K254_M1	O08553	DPYSL2	_	Q16555_K254	FALSE
O08553_K258																									O08553_K258_M1	4.40753	13.1513	6.49077	6.30132e-05	0.000832476	1.94485	0.0217009	0.335565	Old / Young	TRUE	O08553	_VMSK[GlyGly (K)]SAAEVIAQAR_.3;_VM[Oxidation (M)]SK[GlyGly (K)]SAAEVIAQAR_.3	YVTKVMSKSAAEVIA	O08553_K258_M1	O08553	DPYSL2	_	Q16555_K258	FALSE
O08553_K293	Nfu_p_1_015153_K369_M1	1.04002	11.1583	1.70652	0.118691	0.350159	-5.14882	0.0802078	0.78277	Old / Young	TRUE	_GTVVYGEPTTASLGTDGSHYWSK[GlyGly (K)]NWAK_.4;_GTVVYGEPTTASLGTDGSHYWSK[GlyGly (K)]NWAK_.3	DGSHYWSKNWAKAAA	Nfu_p_1_015153_K369_M1	Nfu_p_1_015153	Nfu_g_1_006273	dpysl2b	Nfu_p_1_015153	Nfu_t_1_015153	Nfu_c_1_015153	ENSLOCG00000016100	ENSG00000092964	DPYSL2	Q16555_K293	O08553_K293_M1	0.493576	19.5435	1.58864	0.142558	0.294181	-5.82645	0.77847	0.947691	Old / Young	TRUE	O08553	_GTVVYGEPITASLGTDGSHYWSK[GlyGly (K)]NWAK_.4;_GTVVYGEPITASLGTDGSHYWSK[GlyGly (K)]NWAK_.3	DGSHYWSKNWAKAAA	O08553_K293_M1	O08553	DPYSL2	_	Q16555_K293	FALSE	0.0859427
O08553_K345	Nfu_p_1_023026_K346_M1	3.31126	9.24052	6.38579	7.94247e-05	0.010819	1.96255	7.72642e-07	0.000103052	Old / Young	TRUE	_AVGK[GlyGly (K)]DDFTM[Oxidation (M)]IPEGTNGTEER_.3	TSQRAVGKDDFTMIP	Nfu_p_1_023026_K346_M1	Nfu_p_1_023026	Nfu_g_1_009449	DPYSL2 (1 of 2)	Nfu_p_1_023026	Nfu_t_1_023026	Nfu_c_1_023026	ENSLOCG00000016100	ENSG00000092964	DPYSL2	Q16555_K345	O08553_K345_M1	0.405173	17.8189	1.58226	0.144005	0.296664	-5.83528	0.780482	0.947819	Old / Young	TRUE	O08553	_AVGK[GlyGly (K)]DNFTLIPEGTNGTEER_.3;_AVGK[GlyGly (K)]DNFTLIPEGTNGTEER_.2	TAQKAVGKDNFTLIP	O08553_K345_M1	O08553	DPYSL2	U4PLJ8_K318	Q16555_K345	FALSE	0.000141581
O08553_K345	Nfu_p_1_015153_K421_M1	0.959902	10.0865	0.896691	0.39094	0.612102	-6.1047	0.231331	0.912225	Old / Young	TRUE	_AVGK[GlyGly (K)]DDFTLIPEGVNGTEER_.3	TAQRAVGKDDFTLIP	Nfu_p_1_015153_K421_M1	Nfu_p_1_015153	Nfu_g_1_006273	dpysl2b	Nfu_p_1_015153	Nfu_t_1_015153	Nfu_c_1_015153	ENSLOCG00000016100	ENSG00000092964	DPYSL2	Q16555_K345	O08553_K345_M1	0.405173	17.8189	1.58226	0.144005	0.296664	-5.83528	0.780482	0.947819	Old / Young	TRUE	O08553	_AVGK[GlyGly (K)]DNFTLIPEGTNGTEER_.3;_AVGK[GlyGly (K)]DNFTLIPEGTNGTEER_.2	TAQKAVGKDNFTLIP	O08553_K345_M1	O08553	DPYSL2	U4PLJ8_K318	Q16555_K345	FALSE	0.218271
O08553_K368	Nfu_p_1_015153_K444_M1	-1.29052	10.5401	-1.81993	0.098759	0.329777	-4.98566	0.511427	0.958292	Old / Young	TRUE	_MSIIWDK[GlyGly (K)]SVVTGK_.3;_M[Oxidation (M)]SIIWDK[GlyGly (K)]SVVTGK_.3	RMSIIWDKSVVTGKM	Nfu_p_1_015153_K444_M1	Nfu_p_1_015153	Nfu_g_1_006273	dpysl2b	Nfu_p_1_015153	Nfu_t_1_015153	Nfu_c_1_015153	ENSLOCG00000016100	ENSG00000092964	DPYSL2	Q16555_K368	O08553_K368_M1	0.639154	17.6574	3.18282	0.009514	0.0416836	-3.23082	0.349095	0.890403	Old / Young	TRUE	O08553	_MSVIWDK[GlyGly (K)]AVVTGK_.3;_M[Oxidation (M)]SVIWDK[GlyGly (K)]AVVTGK_.3;_MSVIWDK[GlyGly (K)]AVVTGK_.2;_M[Oxidation (M)]SVIWDK[GlyGly (K)]AVVTGK_.2	RMSVIWDKAVVTGKM	O08553_K368_M1	O08553	DPYSL2	_	Q16555_K368	FALSE	0.00748862
O08553_K374																									O08553_K374_M1	3.303	12.5833	6.48394	6.35719e-05	0.000835048	1.93569	0.021862	0.337217	Old / Young	TRUE	O08553	_AVVTGK[GlyGly (K)]M[Oxidation (M)]DENQFVAVTSTNAAK_.3;_AVVTGK[GlyGly (K)]MDENQFVAVTSTNAAK_.3	DKAVVTGKMDENQFV	O08553_K374_M1	O08553	DPYSL2	B1Q250_K206;H2KYQ0_K207	Q16555_K374	FALSE
O08553_K390																									O08553_K390_M1	2.71446	10.6697	2.0988	0.0616056	0.163782	-5.06152	0.623473	0.935525	Old / Young	TRUE	O08553	_MDENQFVAVTSTNAAK[GlyGly (K)]VFNLYPR_.3	VTSTNAAKVFNLYPR	O08553_K390_M1	O08553	DPYSL2	U4PLJ8_K362	Q16555_K390	FALSE
O08553_K418																									O08553_K418_M1	3.80022	11.6129	13.9828	5.38861e-08	8.62554e-06	9.0574	7.70126e-08	1.18195e-05	Old / Young	TRUE	O08553	_ISVGSDADLVIWDPDSVK[GlyGly (K)]TISAK_.3	IWDPDSVKTISAKTH	O08553_K418_M1	O08553	DPYSL2	_	Q16555_K418	FALSE
O08553_K423	Nfu_p_1_023026_K424_M1	0.79067	15.0563	1.02142	0.331106	0.563473	-5.98703	0.199827	0.899774	Old / Young	TRUE	_IISAK[GlyGly (K)]SHNLAVEYNIFEGTEVR_.4;_IISAK[GlyGly (K)]SHNLAVEYNIFEGTEVR_.3	MTKIISAKSHNLAVE	Nfu_p_1_023026_K424_M1	Nfu_p_1_023026	Nfu_g_1_009449	DPYSL2 (1 of 2)	Nfu_p_1_023026	Nfu_t_1_023026	Nfu_c_1_023026	ENSLOCG00000016100	ENSG00000092964	DPYSL2	Q16555_K423	O08553_K423_M1	-0.0128499	20.7203	-0.044093	0.96568	0.980784	-7.05339	0.696857	0.94192	Old / Young	TRUE	O08553	_TISAK[GlyGly (K)]THNSALEYNIFEGMEC[Carbamidomethyl (C)]R_.4;_TISAK[GlyGly (K)]THNSALEYNIFEGMEC[Carbamidomethyl (C)]R_.3;_TISAK[GlyGly (K)]THNSALEYNIFEGM[Oxidation (M)]EC[Carbamidomethyl (C)]R_.4;_TISAK[GlyGly (K)]THNSALEYNIFEGM[Oxidation (M)]EC[Carbamidomethyl (C)]R_.3	SVKTISAKTHNSALE	O08553_K423_M1	O08553	DPYSL2	_	Q16555_K423	FALSE	0.684325
O08553_K423	Nfu_p_1_015153_K499_M1	0.856404	15.1843	1.03485	0.325091	0.55949	-5.97361	0.196632	0.898311	Old / Young	TRUE	_IISAK[GlyGly (K)]SHNSTVEYNIFEGLEVR_.4;_IISAK[GlyGly (K)]SHNSTVEYNIFEGLEVR_.3	VTKIISAKSHNSTVE	Nfu_p_1_015153_K499_M1	Nfu_p_1_015153	Nfu_g_1_006273	dpysl2b	Nfu_p_1_015153	Nfu_t_1_015153	Nfu_c_1_015153	ENSLOCG00000016100	ENSG00000092964	DPYSL2	Q16555_K423	O08553_K423_M1	-0.0128499	20.7203	-0.044093	0.96568	0.980784	-7.05339	0.696857	0.94192	Old / Young	TRUE	O08553	_TISAK[GlyGly (K)]THNSALEYNIFEGMEC[Carbamidomethyl (C)]R_.4;_TISAK[GlyGly (K)]THNSALEYNIFEGMEC[Carbamidomethyl (C)]R_.3;_TISAK[GlyGly (K)]THNSALEYNIFEGM[Oxidation (M)]EC[Carbamidomethyl (C)]R_.4;_TISAK[GlyGly (K)]THNSALEYNIFEGM[Oxidation (M)]EC[Carbamidomethyl (C)]R_.3	SVKTISAKTHNSALE	O08553_K423_M1	O08553	DPYSL2	_	Q16555_K423	FALSE	0.67765
O08553_K472	Nfu_p_1_015153_K548_M1	0.178792	12.05	0.407299	0.692362	0.821284	-6.43209	0.388123	0.945761	Old / Young	TRUE	_K[GlyGly (K)]PFPDYVYK_.3	SGRFVARKPFPDYVY	Nfu_p_1_015153_K548_M1	Nfu_p_1_015153	Nfu_g_1_006273	dpysl2b	Nfu_p_1_015153	Nfu_t_1_015153	Nfu_c_1_015153	ENSLOCG00000016100	ENSG00000092964	DPYSL2	Q16555_K472	O08553_K472_M1	-0.0210029	20.0528	-0.0812383	0.936821	0.966013	-7.05086	0.685603	0.941023	Old / Young	TRUE	O08553	_K[GlyGly (K)]PFPDFVYK_.3;_K[GlyGly (K)]PFPDFVYK_.2;_K[GlyGly (K)]PFPDFVYKR_.3;_K[GlyGly (K)]PFPDFVYKR_.4	SGRYIPRKPFPDFVY	O08553_K472_M1	O08553	DPYSL2	A0A131MBZ9_K75;A0A131MD22_K40	Q16555_K472	FALSE	0.929413
O08553_K480	Nfu_p_1_015153_K556_M1	-0.194052	11.0079	-0.427434	0.678112	0.812749	-6.4232	0.76915	0.971874	Old / Young	TRUE	_KPFPDYVYK[GlyGly (K)]R_.3	PFPDYVYKRIKARSR	Nfu_p_1_015153_K556_M1	Nfu_p_1_015153	Nfu_g_1_006273	dpysl2b	Nfu_p_1_015153	Nfu_t_1_015153	Nfu_c_1_015153	ENSLOCG00000016100	ENSG00000092964	DPYSL2	Q16555_K480	O08553_K480_M1	1.3085	15.5537	1.46639	0.172614	0.333277	-5.99183	0.817251	0.950049	Old / Young	TRUE	O08553	_KPFPDFVYK[GlyGly (K)]R_.3;_KPFPDFVYK[GlyGly (K)]R_.4	PFPDFVYKRIKARSR	O08553_K480_M1	O08553	DPYSL2	A0A131MBZ9_K83;A0A131MD22_K48	Q16555_K480	FALSE	0.368143
O08553_K511	Nfu_p_1_015153_K587_M1	0.382	12.9306	0.542917	0.599068	0.762517	-6.36432	0.339296	0.938436	Old / Young	TRUE	_GLYDGPVC[Carbamidomethyl (C)]EVSITPK[GlyGly (K)]VM[Oxidation (M)]TPVSSAK_.3;_GLYDGPVC[Carbamidomethyl (C)]EVSITPK[GlyGly (K)]VMTPVSSAK_.3	CEVSITPKVMTPVSS	Nfu_p_1_015153_K587_M1	Nfu_p_1_015153	Nfu_g_1_006273	dpysl2b	Nfu_p_1_015153	Nfu_t_1_015153	Nfu_c_1_015153	ENSLOCG00000016100	ENSG00000092964	DPYSL2	Q16555_K511	O08553_K511_M1	-0.0808454	19.2412	-0.319538	0.755753	0.854162	-6.9991	0.615144	0.934709	Old / Young	TRUE	O08553	_GLYDGPVC[Carbamidomethyl (C)]EVSVTPK[GlyGly (K)]TVTPASSAK_.3;_GLYDGPVC[Carbamidomethyl (C)]EVSVTPK[GlyGly (K)]TVTPASSAK_.2	CEVSVTPKTVTPASS	O08553_K511_M1	O08553	DPYSL2	_	Q16555_K511	FALSE	0.811514
O08553_K511	Nfu_p_1_023026_K512_M1	0.313959	8.43242	0.608759	0.556247	0.734706	-6.32485	0.317078	0.934405	Old / Young	TRUE	_GQYDGPVC[Carbamidomethyl (C)]EVTVTPK[GlyGly (K)]VM[Oxidation (M)]SM[Oxidation (M)]VSSGK_.3;_GQYDGPVC[Carbamidomethyl (C)]EVTVTPK[GlyGly (K)]VMSMVSSGK_.3	CEVTVTPKVMSMVSS	Nfu_p_1_023026_K512_M1	Nfu_p_1_023026	Nfu_g_1_009449	DPYSL2 (1 of 2)	Nfu_p_1_023026	Nfu_t_1_023026	Nfu_c_1_023026	ENSLOCG00000016100	ENSG00000092964	DPYSL2	Q16555_K511	O08553_K511_M1	-0.0808454	19.2412	-0.319538	0.755753	0.854162	-6.9991	0.615144	0.934709	Old / Young	TRUE	O08553	_GLYDGPVC[Carbamidomethyl (C)]EVSVTPK[GlyGly (K)]TVTPASSAK_.3;_GLYDGPVC[Carbamidomethyl (C)]EVSVTPK[GlyGly (K)]TVTPASSAK_.2	CEVSVTPKTVTPASS	O08553_K511_M1	O08553	DPYSL2	_	Q16555_K511	FALSE	0.784684
O08553_K520	Nfu_p_1_015153_K596_M1	1.69262	10.9936	3.26844	0.00844215	0.139207	-2.64645	0.00487491	0.179662	Old / Young	TRUE	_VM[Oxidation (M)]TPVSSAK[GlyGly (K)]TSPAK_.3;_VM[Oxidation (M)]TPVSSAK[GlyGly (K)]TSPAK_.2	MTPVSSAKTSPAKQP	Nfu_p_1_015153_K596_M1	Nfu_p_1_015153	Nfu_g_1_006273	dpysl2b	Nfu_p_1_015153	Nfu_t_1_015153	Nfu_c_1_015153	ENSLOCG00000016100	ENSG00000092964	DPYSL2	Q16555_K520	O08553_K520_M1	-0.747757	16.6174	-1.91361	0.0840588	0.204878	-5.3511	0.246971	0.851801	Old / Young	TRUE	O08553	_TVTPASSAK[GlyGly (K)]TSPAK_.3;_TVTPASSAK[GlyGly (K)]TSPAK_.2	VTPASSAKTSPAKQQ	O08553_K520_M1	O08553	DPYSL2	A0A131MBZ9_K122;A0A131MD22_K87	Q16555_K520	FALSE	0.00585504
O08553_K520	Nfu_p_1_023026_K521_M1	0.426766	7.82255	0.648613	0.531186	0.721686	-6.29892	0.304103	0.931797	Old / Young	TRUE	_VM[Oxidation (M)]SM[Oxidation (M)]VSSGK[GlyGly (K)]TSPVK_.3	MSMVSSGKTSPVKQQ	Nfu_p_1_023026_K521_M1	Nfu_p_1_023026	Nfu_g_1_009449	DPYSL2 (1 of 2)	Nfu_p_1_023026	Nfu_t_1_023026	Nfu_c_1_023026	ENSLOCG00000016100	ENSG00000092964	DPYSL2	Q16555_K520	O08553_K520_M1	-0.747757	16.6174	-1.91361	0.0840588	0.204878	-5.3511	0.246971	0.851801	Old / Young	TRUE	O08553	_TVTPASSAK[GlyGly (K)]TSPAK_.3;_TVTPASSAK[GlyGly (K)]TSPAK_.2	VTPASSAKTSPAKQQ	O08553_K520_M1	O08553	DPYSL2	A0A131MBZ9_K122;A0A131MD22_K87	Q16555_K520	FALSE	0.183465
O08553_K525																									O08553_K525_M1	-0.539871	17.2126	-1.26644	0.23345	0.406116	-6.2431	0.37249	0.896575	Old / Young	TRUE	O08553	_TSPAK[GlyGly (K)]QQAPPVR_.3;_TSPAK[GlyGly (K)]QQAPPVR_.2	SAKTSPAKQQAPPVR	O08553_K525_M1	O08553	DPYSL2	A0A131MBZ9_K127;A0A131MD22_K92	Q16555_K525	FALSE
O08553_K56																									O08553_K56_M1	0.276618	15.0767	0.805612	0.438802	0.610696	-6.71166	0.967751	0.957487	Old / Young	TRUE	O08553	_QIGENLIVPGGVK[GlyGly (K)]TIEAHSR_.4	LIVPGGVKTIEAHSR	O08553_K56_M1	O08553	DPYSL2	_	Q16555_K56	FALSE
O08581_K316																									O08581_K316_M1	-0.318234	12.782	-0.818057	0.431978	0.604762	-6.70132	0.479204	0.917712	Old / Young	FALSE	O08581	_EEQK[GlyGly (K)]QSEPFVASQSPPYEDGSADH_.3	AGLKEEQKQSEPFVA	O08581_K316_M1	O08581	KCNK1	O45422_K457	O00180_K316	FALSE
O08585_K210																									O08585_K210_M1	0.000917599	13.2989	0.00316418	0.997536	0.998407	-7.05445	0.711272	0.94303	Old / Young	TRUE	O08585	_LC[Carbamidomethyl (C)]DFNPK[GlyGly (K)]SSK_.3;_LC[Carbamidomethyl (C)]DFNPK[GlyGly (K)]SSK_.2	RLCDFNPKSSKQAKD	O08585_K210_M1	O08585	CLTA	_	P09496_K223	FALSE
O08585_K229																									O08585_K229_M1	-1.31741	10.5861	-2.20183	0.0517115	0.144101	-4.89583	0.201897	0.824521	Old / Young	TRUE	O08585	_SVLISLK[GlyGly (K)]QAPLVH_.3	RSVLISLKQAPLVH_	O08585_K229_M1	O08585	CLTA	P90961_K222	P09496_K242	FALSE
O08599_K120																									O08599_K120_M1	0.364629	13.0946	1.28358	0.227619	0.400076	-6.22257	0.876061	0.953245	Old / Young	TRUE	O08599	_AAHVFFTDSC[Carbamidomethyl (C)]PDALFNELVK[GlyGly (K)]SR_.4	ALFNELVKSRAAKVI	O08599_K120_M1	O08599	STXBP1	O44412_K125	P61764_K120	FALSE
O08599_K13																									O08599_K13_M1	-0.545452	17.946	-2.63191	0.0246549	0.0849772	-4.17902	0.146256	0.772922	Old / Young	TRUE	O08599	_AVVGEK[GlyGly (K)]IMHDVIK_.3;_AVVGEK[GlyGly (K)]IM[Oxidation (M)]HDVIK_.3;_AVVGEK[GlyGly (K)]IMHDVIK_.4;_AVVGEK[GlyGly (K)]IMHDVIK_.2;_AVVGEK[GlyGly (K)]IM[Oxidation (M)]HDVIK_.4;_AVVGEK[GlyGly (K)]IM[Oxidation (M)]HDVIK_.2	LKAVVGEKIMHDVIK	O08599_K13_M1	O08599	STXBP1	H2KYN0_K9	P61764_K13	FALSE
O08599_K165																									O08599_K165_M1	-1.11129	11.007	-2.10547	0.0609141	0.162383	-5.05089	0.216246	0.834235	Old / Young	TRUE	O08599	_AQMK[GlyGly (K)]NPILER_.3	SPHKAQMKNPILERL	O08599_K165_M1	O08599	STXBP1	H2KYN0_K153	P61764_K165	FALSE
O08599_K196	Nfu_p_1_043577_K28_M1;Nfu_p_1_043578_K28_M1	-0.358967	12.3359	-0.579717	0.574921	0.746964	-6.34278	0.849635	0.974471	Old / Young	TRUE	_YRGEYK[GlyGly (K)]DNATLAQLVQDK_.4;_YRGEYK[GlyGly (K)]DNATLAQLVQDK_.3;_GEYK[GlyGly (K)]DNATLAQLVQDK_.3	VRYRGEYKDNATLAQ	Nfu_p_1_043577_K28_M1;Nfu_p_1_043578_K28_M1	Nfu_p_1_043577;Nfu_p_1_043578	Nfu_g_1_018219	stxbp1a	Nfu_p_1_043577;Nfu_p_1_043578	Nfu_t_1_043577;Nfu_t_1_043578	Nfu_c_1_043577;Nfu_c_1_043578	ENSLOCG00000001798	ENSG00000136854	STXBP1	P61764_K196	O08599_K196_M1	-0.217068	15.1508	-0.531606	0.606357	0.753637	-6.90257	0.55527	0.928174	Old / Young	TRUE	O08599	_YRGEYK[GlyGly (K)]DNALLAQLIQDK_.3;_YRGEYK[GlyGly (K)]DNALLAQLIQDK_.4;_GEYK[GlyGly (K)]DNALLAQLIQDK_.3	VRYRGEYKDNALLAQ	O08599_K196_M1	O08599	STXBP1	A7LPF3_K208	P61764_K196	FALSE	0.715973
O08599_K208																									O08599_K208_M1	-0.0610412	14.0313	-0.221673	0.828934	0.904226	-7.02774	0.643699	0.937424	Old / Young	TRUE	O08599	_DNALLAQLIQDK[GlyGly (K)]LDAYK_.3	LAQLIQDKLDAYKAD	O08599_K208_M1	O08599	STXBP1	O44412_K199	P61764_K208	FALSE
O08599_K225																									O08599_K225_M1	1.12801	10.6911	1.62212	0.135175	0.283341	-5.77976	0.767941	0.947012	Old / Young	TRUE	O08599	_ADDPTMGEGPDK[GlyGly (K)]AR_.3	TMGEGPDKARSQLLI	O08599_K225_M1	O08599	STXBP1	_	P61764_K225	FALSE
O08599_K294																									O08599_K294_M1	-0.321671	14.8116	-0.976106	0.351543	0.529327	-6.55824	0.439804	0.910996	Old / Young	TRUE	O08599	_HK[GlyGly (K)]HIAEVSQEVTR_.4;_HK[GlyGly (K)]HIAEVSQEVTR_.3	LWIALRHKHIAEVSQ	O08599_K294_M1	O08599	STXBP1	O44412_K274	P61764_K294	FALSE
O08599_K308	Nfu_p_1_043577_K140_M1;Nfu_p_1_043578_K140_M1	-1.17757	10.7419	-2.40728	0.0368323	0.233123	-4.07362	0.290345	0.928795	Old / Young	TRUE	_QLK[GlyGly (K)]DFSSSK_.3	QEVTRQLKDFSSSKR	Nfu_p_1_043577_K140_M1;Nfu_p_1_043578_K140_M1	Nfu_p_1_043577;Nfu_p_1_043578	Nfu_g_1_018219	stxbp1a	Nfu_p_1_043577;Nfu_p_1_043578	Nfu_t_1_043577;Nfu_t_1_043578	Nfu_c_1_043577;Nfu_c_1_043578	ENSLOCG00000001798	ENSG00000136854	STXBP1	P61764_K308	O08599_K308_M1	-0.268931	13.5873	-1.00168	0.339617	0.518886	-6.5331	0.433608	0.909839	Old / Young	TRUE	O08599	_SLK[GlyGly (K)]DFSSSK_.2;_SLK[GlyGly (K)]DFSSSK_.3	QEVTRSLKDFSSSKR	O08599_K308_M1	O08599	STXBP1	O44412_K288	P61764_K308	FALSE	0.0673142
O08599_K321																									O08599_K321_M1	-1.18041	12.6179	-1.36535	0.201432	0.368585	-6.12197	0.351099	0.890961	Old / Young	TRUE	O08599	_MNTGEK[GlyGly (K)]TTMR_.3;_MNTGEK[GlyGly (K)]TTMR_.2	KRMNTGEKTTMRDLS	O08599_K321_M1	O08599	STXBP1	_	P61764_K321	FALSE
O08599_K364	Nfu_p_1_043577_K196_M1;Nfu_p_1_043578_K196_M1	-0.334723	9.64931	-0.544098	0.598284	0.762517	-6.36365	0.830635	0.973902	Old / Young	TRUE	_HYQGTVDK[GlyGly (K)]LC[Carbamidomethyl (C)]R_.3	HYQGTVDKLCRVEQD	Nfu_p_1_043577_K196_M1;Nfu_p_1_043578_K196_M1	Nfu_p_1_043577;Nfu_p_1_043578	Nfu_g_1_018219	stxbp1a	Nfu_p_1_043577;Nfu_p_1_043578	Nfu_t_1_043577;Nfu_t_1_043578	Nfu_c_1_043577;Nfu_c_1_043578	ENSLOCG00000001798	ENSG00000136854	STXBP1	P61764_K364	O08599_K364_M1	-0.342057	12.6419	-1.08846	0.301385	0.480895	-6.44389	0.412963	0.905756	Old / Young	TRUE	O08599	_HYQGTVDK[GlyGly (K)]LC[Carbamidomethyl (C)]R_.3	HYQGTVDKLCRVEQD	O08599_K364_M1	O08599	STXBP1	O44412_K346	P61764_K364	FALSE	0.489201
O08599_K382	Nfu_p_1_043577_K214_M1;Nfu_p_1_043578_K214_M1	0.283281	11.4001	0.691868	0.504752	0.703147	-6.26908	0.290426	0.928814	Old / Young	TRUE	_VEQDLAM[Oxidation (M)]GTDAEGEK[GlyGly (K)]IK_.3	GTDAEGEKIKDPMRA	Nfu_p_1_043577_K214_M1;Nfu_p_1_043578_K214_M1	Nfu_p_1_043577;Nfu_p_1_043578	Nfu_g_1_018219	stxbp1a	Nfu_p_1_043577;Nfu_p_1_043578	Nfu_t_1_043577;Nfu_t_1_043578	Nfu_c_1_043577;Nfu_c_1_043578	ENSLOCG00000001798	ENSG00000136854	STXBP1	P61764_K382	O08599_K382_M1	1.14667	10.2331	1.26944	0.232419	0.405327	-6.23952	0.880641	0.953477	Old / Young	TRUE	O08599	_VEQDLAM[Oxidation (M)]GTDAEGEK[GlyGly (K)]IK_.3	GTDAEGEKIKDPMRA	O08599_K382_M1	O08599	STXBP1	H2KYN0_K356	P61764_K382	FALSE	0.368706
O08599_K483																									O08599_K483_M1	0.361746	15.933	1.45032	0.176947	0.338689	-6.01294	0.822386	0.950345	Old / Young	TRUE	O08599	_WTPIIK[GlyGly (K)]DIMEDTIEDK_.3;_WTPIIK[GlyGly (K)]DIM[Oxidation (M)]EDTIEDK_.3	SRWTPIIKDIMEDTI	O08599_K483_M1	O08599	STXBP1	O44412_K461	P61764_K483	FALSE
O08599_K497																									O08599_K497_M1	-0.628464	16.4677	-1.79323	0.102526	0.234736	-5.53262	0.267744	0.861709	Old / Young	TRUE	O08599	_LDTK[GlyGly (K)]HYPYISTR_.3;_LDTK[GlyGly (K)]HYPYISTR_.4	IEDKLDTKHYPYIST	O08599_K497_M1	O08599	STXBP1	_	P61764_K497	FALSE
O08599_K562																									O08599_K562_M1	0.212409	13.5805	0.462983	0.653075	0.785585	-6.93887	0.856201	0.952213	Old / Young	TRUE	O08599	_C[Carbamidomethyl (C)]AYEVTQANGK[GlyGly (K)]WEVLIGSTHILTPQK_.4;_C[Carbamidomethyl (C)]AYEVTQANGK[GlyGly (K)]WEVLIGSTHILTPQK_.3	EVTQANGKWEVLIGS	O08599_K562_M1	O08599	STXBP1	_	P61764_K562	FALSE
O08599_K583																									O08599_K583_M1	-0.455422	9.13716	-0.87958	0.39929	0.574961	-6.64819	0.463643	0.915184	Old / Young	TRUE	O08599	_LLDTLK[GlyGly (K)]K_.2	QKLLDTLKKLNKTDE	O08599_K583_M1	O08599	STXBP1	_	P61764_K583	FALSE
O08599_K587	Nfu_p_1_043493_K94_M1	-0.842864	7.51062	-1.84239	0.0951968	0.324893	-4.95273	0.501623	0.957512	Old / Young	TRUE	_AM[Oxidation (M)]NK[GlyGly (K)]PDEEVTS_.2	EQLKAMNKPDEEVTS	Nfu_p_1_043493_K94_M1	Nfu_p_1_043493	Nfu_g_1_018178	stxbp1a	Nfu_p_1_043493	Nfu_t_1_043493	Nfu_c_1_043493	ENSLOCG00000001798	ENSG00000136854	STXBP1	P61764_K587	O08599_K587_M1	0.269657	13.015	1.1393	0.280569	0.45849	-6.38891	0.92298	0.955516	Old / Young	TRUE	O08599	_LNK[GlyGly (K)]TDEEISS_.2	DTLKKLNKTDEEISS	O08599_K587_M1	O08599	STXBP1	H2KYN0_K541	P61764_K587	FALSE	0.12347
O08599_K92																									O08599_K92_M1	-0.351802	18.1422	-1.29065	0.225248	0.397331	-6.21405	0.36718	0.895236	Old / Young	TRUE	O08599	_SVHSLISDFK[GlyGly (K)]DPPTAK_.3;_SVHSLISDFK[GlyGly (K)]DPPTAK_.4	HSLISDFKDPPTAKY	O08599_K92_M1	O08599	STXBP1	O44412_K97	P61764_K92	FALSE
O08638_K232																									O08638_K232_M1	0.51286	13.6417	2.26348	0.0465414	0.133644	-4.79536	0.576436	0.930629	Old / Young	TRUE	O08638	_QLLQANPILEAFGNAK[GlyGly (K)]TVK_.3	LEAFGNAKTVKNDNS	O08638_K232_M1	O08638	MYH11	A0A5E4LXR0_K232	P35749_K232	FALSE
O08638_K414																									O08638_K414_M1	0.393519	8.81577	1.33605	0.210509	0.379401	-6.15852	0.859095	0.952366	Old / Young	TRUE	O08638	_AQTK[GlyGly (K)]EQADFAIEALAK_.3	VVQKAQTKEQADFAI	O08638_K414_M1	O08638	MYH11	Q95ZU1_K412;G8JY81_K412	P35749_K414	FALSE
O08663_K281																									O08663_K281_M1	0.451614	11.4618	1.60159	0.139662	0.289983	-5.80846	0.774394	0.94743	Old / Young	TRUE	O08663	_YDILLTAVK[GlyGly (K)]DATNTGIK_.3	DILLTAVKDATNTGI	O08663_K281_M1	O08663	METAP2	_	P50579_K281	FALSE
O08688_K352																									O08688_K352_M1	1.04448	12.2575	1.41894	0.185677	0.348603	-6.05372	0.832432	0.950915	Old / Young	TRUE	O08688	_LINTSYLSIHK[GlyGly (K)]TWEEAR_.4;_LINTSYLSIHK[GlyGly (K)]TWEEAR_.3	TSYLSIHKTWEEARL	O08688_K352_M1	O08688	CAPN5	Q9N4B2_K473	O15484_K352	FALSE
O08688_K396																									O08688_K396_M1	1.09312	11.618	4.68983	0.000805142	0.00598466	-0.700648	0.119811	0.736031	Old / Young	TRUE	O08688	_K[GlyGly (K)]PEDEVLISIQQRPK_.3	QYVFEVKKPEDEVLI	O08688_K396_M1	O08688	CAPN5	_	O15484_K396	FALSE
O08688_K42																									O08688_K42_M1	2.81989	12.3185	2.35159	0.0400109	0.12026	-4.65023	0.551975	0.927777	Old / Young	TRUE	O08688	_VLFEDPLFPATDDSLYYK[GlyGly (K)]GTPGPTVR_.3	TDDSLYYKGTPGPTV	O08688_K42_M1	O08688	CAPN5	Q9N4B2_K173	O15484_K42	FALSE
O08709_K106																									O08709_K106_M1	0.708168	12.44	2.50452	0.0307362	0.0989046	-4.3947	0.510769	0.922402	Old / Young	TRUE	O08709	_LPFPIIDDK[GlyGly (K)]GR_.3	PFPIIDDKGRDLAIL	O08709_K106_M1	O08709	PRDX6	_	_	FALSE
O08709_K173																									O08709_K173_M1	1.03501	10.8486	3.33143	0.00737688	0.0343636	-2.97391	0.318565	0.881148	Old / Young	TRUE	O08709	_VVDSLQLTGTK[GlyGly (K)]PVATPVDWK_.3	SLQLTGTKPVATPVD	O08709_K173_M1	O08709	PRDX6	Q20477_K424	P30041_K173	FALSE
O08709_K199																									O08709_K199_M1	0.536394	14.0012	0.446539	0.664518	0.792288	-6.94686	0.850901	0.951929	Old / Young	TRUE	O08709	_GESVMVVPTLSEEEAK[GlyGly (K)]QC[Carbamidomethyl (C)]FPK_.3	TLSEEEAKQCFPKGV	O08709_K199_M1	O08709	PRDX6	_	P30041_K199	FALSE
O08709_K209																									O08709_K209_M1	0.926692	14.693	4.48801	0.00110219	0.00757877	-1.0256	0.140848	0.766241	Old / Young	TRUE	O08709	_GVFTK[GlyGly (K)]ELPSGK_.2;_GVFTK[GlyGly (K)]ELPSGK_.3	FPKGVFTKELPSGKK	O08709_K209_M1	O08709	PRDX6	_	P30041_K209	FALSE
O08709_K56	Nfu_p_1_049638_K64_M1	1.07487	10.7307	1.48084	0.169425	0.409132	-5.45574	0.110599	0.832462	Old / Young	TRUE	_AAK[GlyGly (K)]LSDEFK_.3;_AAK[GlyGly (K)]LSDEFK_.2	TELGRAAKLSDEFKK	Nfu_p_1_049638_K64_M1	Nfu_p_1_049638	Nfu_g_1_020728	prdx6	Nfu_p_1_049638	Nfu_t_1_049638	Nfu_c_1_049638	ENSLOCG00000010332	ENSG00000117592	PRDX6	P30041_K56	O08709_K56_M1	0.482398	12.1301	0.519295	0.614611	0.759083	-6.90943	0.874398	0.953161	Old / Young	TRUE	O08709	_AAK[GlyGly (K)]LAPEFAK_.2;_AAK[GlyGly (K)]LAPEFAK_.3	TELGRAAKLAPEFAK	O08709_K56_M1	O08709	PRDX6	Q8MXT1_K53	P30041_K56	FALSE	0.339685
O08709_K97																									O08709_K97_M1	-0.606026	12.6148	-1.22788	0.247012	0.42115	-6.28854	0.381043	0.898661	Old / Young	TRUE	O08709	_DINAYNGETPTEK[GlyGly (K)]LPFPIIDDK_.3	NGETPTEKLPFPIID	O08709_K97_M1	O08709	PRDX6	_	P30041_K97	FALSE
O08739_K501																									O08739_K501_M1	0.233838	14.0355	0.678097	0.512765	0.675735	-6.80941	0.926043	0.955657	Old / Young	TRUE	O08739	_M[Oxidation (M)]LENIFLPLFK[GlyGly (K)]ATINPQDHR_.4;_MLENIFLPLFK[GlyGly (K)]ATINPQDHR_.4	NIFLPLFKATINPQD	O08739_K501_M1	O08739	AMPD3	_	Q01432_K502	FALSE
O08759_K118	Nfu_p_1_053676_K134_M1;Nfu_p_1_053677_K55_M1	-1.14142	8.54215	-1.73398	0.113554	0.343735	-5.10981	0.54986	0.961094	Old / Young	TRUE	_DNFK[GlyGly (K)]EVNYLTEEK_.3	HTVRDNFKEVNYLTE	Nfu_p_1_053676_K134_M1;Nfu_p_1_053677_K55_M1	Nfu_p_1_053676;Nfu_p_1_053677	Nfu_g_1_022432	ube3a	Nfu_p_1_053676;Nfu_p_1_053677	Nfu_t_1_053676;Nfu_t_1_053677	Nfu_c_1_053676;Nfu_c_1_053677	ENSLOCG00000008388	ENSG00000114062	UBE3A	Q05086_K123																				FALSE
O08759_K28																									O08759_K28_M1	0.0513826	10.4453	0.0865023	0.932738	0.963391	-7.05038	0.736942	0.944905	Old / Young	TRUE	O08759	_AAAK[GlyGly (K)]HLIER_.3	RMKRAAAKHLIERYY	O08759_K28_M1	O08759	UBE3A	_	Q05086_K30	FALSE
O08759_K310	Nfu_p_1_053676_K327_M1;Nfu_p_1_053677_K248_M1	-1.8723	10.421	-2.65459	0.024104	0.212336	-3.66844	0.220159	0.90818	Old / Young	TRUE	_AM[Oxidation (M)]SK[GlyGly (K)]LPLAAQAK_.3	QFCKAMSKLPLAAQA	Nfu_p_1_053676_K327_M1;Nfu_p_1_053677_K248_M1	Nfu_p_1_053676;Nfu_p_1_053677	Nfu_g_1_022432	ube3a	Nfu_p_1_053676;Nfu_p_1_053677	Nfu_t_1_053676;Nfu_t_1_053677	Nfu_c_1_053676;Nfu_c_1_053677	ENSLOCG00000008388	ENSG00000114062	UBE3A	Q05086_K315																				FALSE
O08759_K318	Nfu_p_1_053676_K335_M1;Nfu_p_1_053677_K256_M1	-0.909283	9.39986	-2.07385	0.0648371	0.290016	-4.60302	0.406615	0.948099	Old / Young	TRUE	_LPLAAQAK[GlyGly (K)]LAR_.3	LPLAAQAKLARLWSH	Nfu_p_1_053676_K335_M1;Nfu_p_1_053677_K256_M1	Nfu_p_1_053676;Nfu_p_1_053677	Nfu_g_1_022432	ube3a	Nfu_p_1_053676;Nfu_p_1_053677	Nfu_t_1_053676;Nfu_t_1_053677	Nfu_c_1_053676;Nfu_c_1_053677	ENSLOCG00000008388	ENSG00000114062	UBE3A	Q05086_K323	O08759_K318_M1	1.35927	10.3856	2.62522	0.0249422	0.0857528	-4.19039	0.47942	0.917745	Old / Young	TRUE	O08759	_LPLEAQGK[GlyGly (K)]LIR_.3	LPLEAQGKLIRLWSK	O08759_K318_M1	O08759	UBE3A	_	Q05086_K323	FALSE	0.0120109
O08759_K325																									O08759_K325_M1	-0.298208	10.0003	-0.266188	0.795386	0.882295	-7.01598	0.630642	0.936211	Old / Young	TRUE	O08759	_LWSK[GlyGly (K)]YSADQIR_.3	KLIRLWSKYSADQIR	O08759_K325_M1	O08759	UBE3A	_	Q05086_K330	FALSE
O08759_K368	Nfu_p_1_053676_K385_M1;Nfu_p_1_053677_K306_M1	0.0526989	10.202	0.12156	0.905653	0.952018	-6.51269	0.504092	0.957711	Old / Young	TRUE	_NLVNDDDAVVAATK[GlyGly (K)]C[Carbamidomethyl (C)]LK_.3	DAVVAATKCLKIVYY	Nfu_p_1_053676_K385_M1;Nfu_p_1_053677_K306_M1	Nfu_p_1_053676;Nfu_p_1_053677	Nfu_g_1_022432	ube3a	Nfu_p_1_053676;Nfu_p_1_053677	Nfu_t_1_053676;Nfu_t_1_053677	Nfu_c_1_053676;Nfu_c_1_053677	ENSLOCG00000008388	ENSG00000114062	UBE3A	Q05086_K373	O08759_K368_M1	1.54965	11.3254	2.6495	0.0239149	0.0830351	-4.14907	0.473243	0.916761	Old / Young	TRUE	O08759	_NLVNDDDAIVAASK[GlyGly (K)]C[Carbamidomethyl (C)]LK_.3	DAIVAASKCLKMVYY	O08759_K368_M1	O08759	UBE3A	_	Q05086_K373	FALSE	0.104662
O08759_K706																									O08759_K706_M1	-1.06095	12.4466	-0.868891	0.404843	0.579804	-6.65766	0.466326	0.915631	Old / Young	TRUE	O08759	_K[GlyGly (K)]EFVNLYSDYILNK_.3	PITNENRKEFVNLYS	O08759_K706_M1	O08759	UBE3A	_	Q05086_K711	FALSE
O08759_K75	Nfu_p_1_053676_K94_M1;Nfu_p_1_053677_K15_M1	-1.29207	11.4592	-3.37236	0.00708387	0.129033	-2.47375	0.0861918	0.794756	Old / Young	TRUE	_ALELYK[GlyGly (K)]VNAK_.3;_ALELYK[GlyGly (K)]VNAK_.2	VKALELYKVNAKLCD	Nfu_p_1_053676_K94_M1;Nfu_p_1_053677_K15_M1	Nfu_p_1_053676;Nfu_p_1_053677	Nfu_g_1_022432	ube3a	Nfu_p_1_053676;Nfu_p_1_053677	Nfu_t_1_053676;Nfu_t_1_053677	Nfu_c_1_053676;Nfu_c_1_053677	ENSLOCG00000008388	ENSG00000114062	UBE3A	Q05086_K77	O08759_K75_M1	0.122449	14.7352	0.542005	0.599429	0.748253	-6.89665	0.881756	0.953533	Old / Young	TRUE	O08759	_ALELYK[GlyGly (K)]INAK_.2;_ALELYK[GlyGly (K)]INAK_.3	IKALELYKINAKLCD	O08759_K75_M1	O08759	UBE3A	_	Q05086_K77	FALSE	0.0274382
O08759_K817	Nfu_p_1_053676_K834_M1;Nfu_p_1_053677_K755_M1	0.230993	11.2226	0.460818	0.654779	0.795434	-6.40756	0.368364	0.943017	Old / Young	TRUE	_APVGGLGK[GlyGly (K)]LK_.3;_APVGGLGK[GlyGly (K)]LK_.2	APVGGLGKLKMIIAK	Nfu_p_1_053676_K834_M1;Nfu_p_1_053677_K755_M1	Nfu_p_1_053676;Nfu_p_1_053677	Nfu_g_1_022432	ube3a	Nfu_p_1_053676;Nfu_p_1_053677	Nfu_t_1_053676;Nfu_t_1_053677	Nfu_c_1_053676;Nfu_c_1_053677	ENSLOCG00000008388	ENSG00000114062	UBE3A	Q05086_K822	O08759_K817_M1	1.54133	15.2342	3.70574	0.00392007	0.0210303	-2.33071	0.249645	0.853155	Old / Young	TRUE	O08759	_APVGGLGK[GlyGly (K)]LK_.2;_APVGGLGK[GlyGly (K)]LK_.3	APVGGLGKLKMIIAK	O08759_K817_M1	O08759	UBE3A	_	Q05086_K822	FALSE	0.0178779
O08759_K819																									O08759_K819_M1	1.25404	12.0226	1.85137	0.0931838	0.221014	-5.44567	0.69708	0.941938	Old / Young	TRUE	O08759	_LK[GlyGly (K)]MIIAK_.2	VGGLGKLKMIIAKNG	O08759_K819_M1	O08759	UBE3A	Q9BKW4_K445	Q05086_K824	FALSE
O08759_K824	Nfu_p_1_053676_K841_M1;Nfu_p_1_053677_K762_M1	0.40092	7.22727	0.692892	0.504136	0.703147	-6.26835	0.290108	0.928741	Old / Young	TRUE	_M[Oxidation (M)]IIAK[GlyGly (K)]NGPDTDR_.3	KLKMIIAKNGPDTDR	Nfu_p_1_053676_K841_M1;Nfu_p_1_053677_K762_M1	Nfu_p_1_053676;Nfu_p_1_053677	Nfu_g_1_022432	ube3a	Nfu_p_1_053676;Nfu_p_1_053677	Nfu_t_1_053676;Nfu_t_1_053677	Nfu_c_1_053676;Nfu_c_1_053677	ENSLOCG00000008388	ENSG00000114062	UBE3A	Q05086_K829	O08759_K824_M1	1.63852	14.9971	3.47251	0.00580358	0.0284862	-2.73061	0.291251	0.871435	Old / Young	TRUE	O08759	_MIIAK[GlyGly (K)]NGPDTER_.3;_M[Oxidation (M)]IIAK[GlyGly (K)]NGPDTER_.3;_MIIAK[GlyGly (K)]NGPDTER_.2;_M[Oxidation (M)]IIAK[GlyGly (K)]NGPDTER_.2	KLKMIIAKNGPDTER	O08759_K824_M1	O08759	UBE3A	_	Q05086_K829	FALSE	0.0199954
O08759_K850																									O08759_K850_M1	2.92907	12.5588	4.65459	0.000850169	0.00626522	-0.756996	0.123295	0.741563	Old / Young	TRUE	O08759	_LPTSHTC[Carbamidomethyl (C)]FNVLLLPEYSSK[GlyGly (K)]EK_.4	LLPEYSSKEKLKERL	O08759_K850_M1	O08759	UBE3A	_	Q05086_K855	FALSE
O08759_K859	Nfu_p_1_053676_K876_M1;Nfu_p_1_053677_K797_M1	-1.43799	9.36104	-1.73248	0.11383	0.343853	-5.11195	0.550544	0.96114	Old / Young	TRUE	_LLK[GlyGly (K)]AITYAK_.3	KLRERLLKAITYAKG	Nfu_p_1_053676_K876_M1;Nfu_p_1_053677_K797_M1	Nfu_p_1_053676;Nfu_p_1_053677	Nfu_g_1_022432	ube3a	Nfu_p_1_053676;Nfu_p_1_053677	Nfu_t_1_053676;Nfu_t_1_053677	Nfu_c_1_053676;Nfu_c_1_053677	ENSLOCG00000008388	ENSG00000114062	UBE3A	Q05086_K864	O08759_K859_M1	2.1031	10.9166	4.36824	0.00133154	0.00889806	-1.22093	0.154611	0.782525	Old / Young	TRUE	O08759	_LLK[GlyGly (K)]AITYAK_.2	KLKERLLKAITYAKG	O08759_K859_M1	O08759	UBE3A	_	Q05086_K864	FALSE	0.00148454
O08759_K865	Nfu_p_1_053676_K882_M1;Nfu_p_1_053677_K803_M1	-1.41981	9.64358	-2.05978	0.0663856	0.291706	-4.62477	0.412067	0.948751	Old / Young	TRUE	_AITYAK[GlyGly (K)]GFGM[Oxidation (M)]L_.2	LKAITYAKGFGML__	Nfu_p_1_053676_K882_M1;Nfu_p_1_053677_K803_M1	Nfu_p_1_053676;Nfu_p_1_053677	Nfu_g_1_022432	ube3a	Nfu_p_1_053676;Nfu_p_1_053677	Nfu_t_1_053676;Nfu_t_1_053677	Nfu_c_1_053676;Nfu_c_1_053677	ENSLOCG00000008388	ENSG00000114062	UBE3A	Q05086_K870																				FALSE
O08788_K1154																									O08788_K1154_M1	0.0487735	9.57381	0.0991959	0.922901	0.957685	-7.04909	0.740879	0.945182	Old / Young	TRUE	O08788	_K[GlyGly (K)]TSQLLEK_.2	VAGALYRKTSQLLEK	O08788_K1154_M1	O08788	DCTN1	_	Q14203_K1151	TRUE
O08788_K1161																									O08788_K1161_M1	0.99405	12.9939	2.6016	0.0259839	0.0883196	-4.23053	0.485472	0.918688	Old / Young	TRUE	O08788	_TSQLLEK[GlyGly (K)]LNQLSTHTHVVDITR_.4;_TSQLLEK[GlyGly (K)]LNQLSTHTHVVDITR_.5	KTSQLLEKLNQLSTH	O08788_K1161_M1	O08788	DCTN1	_	_	TRUE
O08788_K518																									O08788_K518_M1	1.80034	9.17062	2.34638	0.0403709	0.120884	-4.65885	0.553406	0.92795	Old / Young	TRUE	O08788	_RVEAAQETVADYQQTIK[GlyGly (K)]K_.3	ADYQQTIKKYRQLTA	O08788_K518_M1	O08788	DCTN1	G5EBY3_K1908	Q14203_K518	TRUE
O08788_K722																									O08788_K722_M1	-0.779119	9.27792	-2.00575	0.0720673	0.183446	-5.20845	0.231853	0.843649	Old / Young	TRUE	O08788	_DQLDETVNVEPLTK[GlyGly (K)]AIK_.3	VNVEPLTKAIKYYQH	O08788_K722_M1	O08788	DCTN1	_	Q14203_K722	TRUE
O08807_K81	Nfu_p_1_038198_K5_M1	-0.428829	12.3494	-0.347071	0.735725	0.849309	-6.4562	0.727601	0.970316	Old / Young	TRUE	_[Acetyl (Protein N-term)]SSGK[GlyGly (K)]AQIGKPAPDFK_.3;_[Acetyl (Protein N-term)]SSGK[GlyGly (K)]AQIGK_.2	___MSSGKAQIGKPA	Nfu_p_1_038198_K5_M1	Nfu_p_1_038198	Nfu_g_1_015912	prdx2	Nfu_p_1_038198	Nfu_t_1_038198	Nfu_c_1_038198	ENSLOCG00000007904	ENSG00000167815	PRDX2	Q13162_K78																				FALSE
O08808_K494																									O08808_K494_M1	0.441409	15.1888	0.436798	0.67134	0.797293	-6.95146	0.847764	0.95176	Old / Young	TRUE	O08808	_HELQVEMK[GlyGly (K)]K_.3;_HELQVEM[Oxidation (M)]K[GlyGly (K)]K_.3	HELQVEMKKMENDFE	O08808_K494_M1	O08808	DIAPH1	_	O60610_K503	FALSE
O08848_K234	Nfu_p_1_009133_K36_M1	1.71331	9.54166	1.96364	0.0779358	0.306335	-4.77175	0.0542393	0.709028	Old / Young	TRUE	_LLSHGYVEPK[GlyGly (K)]M[Oxidation (M)]K_.4;_LLSHGYVEPK[GlyGly (K)]M[Oxidation (M)]K_.3	SHGYVEPKMKSSNDD	Nfu_p_1_009133_K36_M1	Nfu_p_1_009133	Nfu_g_1_003706	C6H7orf57	Nfu_p_1_009133	Nfu_t_1_009133	Nfu_c_1_009133	ENSLOCG00000005876	NA	NA	_																				FALSE
O08848_K312																									O08848_K312_M1	0.890948	10.7703	1.25981	0.235738	0.408505	-6.25099	0.883766	0.953634	Old / Young	TRUE	O08848	_LSNEK[GlyGly (K)]LLK_.2	CEKLSNEKLLKKARI	O08848_K312_M1	O08848	RO60	_	P10155_K312	FALSE
O08848_K342																									O08848_K342_M1	1.50104	14.8351	2.97372	0.0136406	0.0549374	-3.59233	0.395085	0.90191	Old / Young	TRUE	O08848	_LK[GlyGly (K)]WIPDK_.2	HGLRGKLKWIPDKDI	O08848_K342_M1	O08848	RO60	_	P10155_K342	FALSE
O08908_K660	Nfu_p_1_002298_K446_M1;Nfu_p_1_002300_K446_M1;Nfu_p_1_002301_K388_M1;Nfu_p_1_002302_K388_M1;Nfu_p_1_002303_K290_M1;Nfu_p_1_008909_K259_M1	-0.502966	12.6527	-1.09021	0.30117	0.535509	-5.91685	0.873886	0.975162	Old / Young	TRUE	_DILIEDNEK[GlyGly (K)]R_.3;_DILIEDNEK[GlyGly (K)]R_.2	ILIEDNEKRVMLWTL	Nfu_p_1_002298_K446_M1;Nfu_p_1_002300_K446_M1;Nfu_p_1_002301_K388_M1;Nfu_p_1_002302_K388_M1;Nfu_p_1_002303_K290_M1;Nfu_p_1_008909_K259_M1	Nfu_p_1_002298;Nfu_p_1_002300;Nfu_p_1_002301;Nfu_p_1_002302;Nfu_p_1_002303;Nfu_p_1_008909	Nfu_g_1_003603;Nfu_g_1_000948	calcoco2	Nfu_p_1_008909;Nfu_p_1_002300;Nfu_p_1_002298;Nfu_p_1_002301;Nfu_p_1_002302;Nfu_p_1_002303	Nfu_t_1_008909;Nfu_t_1_002300;Nfu_t_1_002298;Nfu_t_1_002301;Nfu_t_1_002302;Nfu_t_1_002303	Nfu_c_1_008909;Nfu_c_1_002300;Nfu_c_1_002298;Nfu_c_1_002301;Nfu_c_1_002302;Nfu_c_1_002303	ENSLOCG00000013473	ENSG00000136436	CALCOCO2	_																				FALSE
O08914_K57																									O08914_K57_M1	-0.0724826	11.8506	-0.161449	0.874886	0.930588	-7.04027	0.66154	0.939009	Old / Young	TRUE	O08914	_AGLETMDK[GlyGly (K)]AVQR_.3;_AGLETMDK[GlyGly (K)]AVQR_.2	AGLETMDKAVQRFRL	O08914_K57_M1	O08914	FAAH	_	_	FALSE
O08917_K126	Nfu_p_1_053006_K85_M1;Nfu_p_1_053007_K52_M1	-0.683977	13.4849	-1.57127	0.147166	0.385633	-5.33583	0.626293	0.965679	Old / Young	TRUE	_DK[GlyGly (K)]FASLVR_.2;_DK[GlyGly (K)]FASLVR_.3	QIYQDRDKFASLVRE	Nfu_p_1_053006_K85_M1;Nfu_p_1_053007_K52_M1	Nfu_p_1_053006;Nfu_p_1_053007	Nfu_g_1_022137	flot2a	Nfu_p_1_053006;Nfu_p_1_053007	Nfu_t_1_053006;Nfu_t_1_053007	Nfu_c_1_053006;Nfu_c_1_053007	ENSLOCG00000003267	ENSG00000132589	FLOT2	O75955_K126																				FALSE
O08917_K392																									O08917_K392_M1	0.197145	16.5322	0.934537	0.371575	0.548007	-6.59794	0.98999	0.958402	Old / Young	TRUE	O08917	_ITLVSSGSGTMGAAK[GlyGly (K)]VTGEVLDILSR_.3;_ITLVSSGSGTM[Oxidation (M)]GAAK[GlyGly (K)]VTGEVLDILSR_.3	SGTMGAAKVTGEVLD	O08917_K392_M1	O08917	FLOT1	_	O75955_K392	FALSE
O08917_K51	Nfu_p_1_003113_K51_M1	-1.20425	10.9739	-1.80017	0.101996	0.33119	-5.01448	0.520141	0.958962	Old / Young	TRUE	_ITLNTLTLNVK[GlyGly (K)]SDK_.3	NTLTLNVKSDKVYTR	Nfu_p_1_003113_K51_M1	Nfu_p_1_003113	Nfu_g_1_001266	flot1b	Nfu_p_1_003113	Nfu_t_1_003113	Nfu_c_1_003113	ENSLOCG00000003267	ENSG00000132589	FLOT2	O75955_K51																				FALSE
O08917_K51	Nfu_p_1_043185_K51_M1	-0.95707	10.2799	-1.98633	0.0750509	0.301941	-4.73733	0.441212	0.951974	Old / Young	TRUE	_ISLNTLTLNVK[GlyGly (K)]SDK_.3	NTLTLNVKSDKVYTR	Nfu_p_1_043185_K51_M1	Nfu_p_1_043185	Nfu_g_1_018049	flot1a	Nfu_p_1_043185	Nfu_t_1_043185	Nfu_c_1_043185	ENSLOCG00000003267	ENSG00000132589	FLOT2	O75955_K51																				FALSE
O08989_K15																									O08989_K15_M1	-0.353864	14.6785	-1.94646	0.0795836	0.19761	-5.30058	0.241503	0.848953	Old / Young	TRUE	O08989	_[Acetyl (Protein N-term)]ATSAVPSENLPTYK[GlyGly (K)]LVVVGDGGVGK_.3	SENLPTYKLVVVGDG	O08989_K15_M1	O08989	MRAS	G5EGA7_K19	O14807_K15	FALSE
O08992_K186																									O08992_K186_M1	0.718549	15.4351	2.74103	0.0204073	0.0738095	-3.99272	0.450356	0.9129	Old / Young	TRUE	O08992	_QAFGEK[GlyGly (K)]ITMTIR_.3;_QAFGEK[GlyGly (K)]ITM[Oxidation (M)]TIR_.3;_QAFGEK[GlyGly (K)]ITM[Oxidation (M)]TIR_.2	LKQAFGEKITMTIRD	O08992_K186_M1	O08992	SDCBP	C1P634_K594;C6KRJ8_K541;C1P635_K793	O00560_K185	FALSE
O09012_K456																									O09012_K456_M1	-0.939552	12.4638	-3.25099	0.00846428	0.0380782	-3.11291	0.0877741	0.671349	Old / Young	TRUE	O09012	_YSPAYAHLVAPGEEGATGAGPSK[GlyGly (K)]R_.4	ATGAGPSKRILGSLL	O09012_K456_M1	O09012	PEX5	Q21746_K109	P50542_K456	FALSE
O09061_K183	Nfu_p_1_024351_K192_M1	0.0516512	7.37509	0.116022	0.90993	0.95313	-6.5134	0.506507	0.957904	Old / Young	TRUE	_EVVENK[GlyGly (K)]AEITK_.3	MREVVENKAEITKQE	Nfu_p_1_024351_K192_M1	Nfu_p_1_024351	Nfu_g_1_010019	psmb4	Nfu_p_1_024351	Nfu_t_1_024351	Nfu_c_1_024351	ENSLOCG00000015486	ENSG00000008018	PSMB1	P20618_K184																				FALSE
O09061_K76																									O09061_K76_M1	0.0934401	10.79	0.133582	0.896326	0.942875	-7.04474	0.751577	0.94592	Old / Young	TRUE	O09061	_LTDK[GlyGly (K)]TVIGC[Carbamidomethyl (C)]SGFHGDC[Carbamidomethyl (C)]LTLTK_.4	KCYKLTDKTVIGCSG	O09061_K76_M1	O09061	PSMB1	_	P20618_K77	FALSE
O09106_K74	Nfu_p_1_036124_K75_M1;Nfu_p_1_036125_K75_M1;Nfu_p_1_036126_K75_M1;Nfu_p_1_036127_K75_M1;Nfu_p_1_039467_K74_M1;Nfu_p_1_039468_K74_M1	-0.98894	10.3723	-1.41146	0.18843	0.430285	-5.54469	0.705495	0.969414	Old / Young	TRUE	_YHSDDYIK[GlyGly (K)]FLR_.3	YHSDDYIKFLRSIRP	Nfu_p_1_036124_K75_M1;Nfu_p_1_036125_K75_M1;Nfu_p_1_036126_K75_M1;Nfu_p_1_036127_K75_M1;Nfu_p_1_039467_K74_M1;Nfu_p_1_039468_K74_M1	Nfu_p_1_036124;Nfu_p_1_036125;Nfu_p_1_036126;Nfu_p_1_036127;Nfu_p_1_039467;Nfu_p_1_039468	Nfu_g_1_016470;Nfu_g_1_014999	hdac1	Nfu_p_1_039467;Nfu_p_1_039468;Nfu_p_1_036124;Nfu_p_1_036125;Nfu_p_1_036126;Nfu_p_1_036127	Nfu_t_1_039467;Nfu_t_1_039468;Nfu_t_1_036124;Nfu_t_1_036125;Nfu_t_1_036126;Nfu_t_1_036127	Nfu_c_1_039467;Nfu_c_1_039468;Nfu_c_1_036124;Nfu_c_1_036125;Nfu_c_1_036126;Nfu_c_1_036127	ENSLOCG00000002539	ENSG00000116478	HDAC1	Q13547_K74																				FALSE
O09106_K89	Nfu_p_1_036124_K90_M1;Nfu_p_1_036125_K90_M1;Nfu_p_1_036126_K90_M1;Nfu_p_1_036127_K90_M1;Nfu_p_1_039467_K89_M1;Nfu_p_1_039468_K89_M1	-0.887517	10.8582	-1.92042	0.0837232	0.31264	-4.83686	0.468343	0.95463	Old / Young	TRUE	_SIRPDNM[Oxidation (M)]SEYSK[GlyGly (K)]QM[Oxidation (M)]QR_.4;_SIRPDNM[Oxidation (M)]SEYSK[GlyGly (K)]QMQR_.4;_SIRPDNM[Oxidation (M)]SEYSK[GlyGly (K)]QM[Oxidation (M)]QR_.3	DNMSEYSKQMQRFNV	Nfu_p_1_036124_K90_M1;Nfu_p_1_036125_K90_M1;Nfu_p_1_036126_K90_M1;Nfu_p_1_036127_K90_M1;Nfu_p_1_039467_K89_M1;Nfu_p_1_039468_K89_M1	Nfu_p_1_036124;Nfu_p_1_036125;Nfu_p_1_036126;Nfu_p_1_036127;Nfu_p_1_039467;Nfu_p_1_039468	Nfu_g_1_016470;Nfu_g_1_014999	hdac1	Nfu_p_1_039467;Nfu_p_1_039468;Nfu_p_1_036124;Nfu_p_1_036125;Nfu_p_1_036126;Nfu_p_1_036127	Nfu_t_1_039467;Nfu_t_1_039468;Nfu_t_1_036124;Nfu_t_1_036125;Nfu_t_1_036126;Nfu_t_1_036127	Nfu_c_1_039467;Nfu_c_1_039468;Nfu_c_1_036124;Nfu_c_1_036125;Nfu_c_1_036126;Nfu_c_1_036127	ENSLOCG00000002539	ENSG00000116478	HDAC1	Q13547_K89																				FALSE
O09111_K43																									O09111_K43_M1	0.43845	10.189	1.21649	0.251139	0.425814	-6.30176	0.897835	0.954328	Old / Young	TRUE	O09111	_AVIAPSGVEK[GlyGly (K)]K_.3	IAPSGVEKKRQREPT	O09111_K43_M1	O09111	NDUFB11	Q19565_K324	_	FALSE
O09117_K180																									O09117_K180_M1	3.4483	13.7501	11.3158	4.15321e-07	2.34126e-05	7.0699	1.88468e-05	0.00101017	Old / Young	TRUE	O09117	_ALTDIK[GlyGly (K)]VATGHR_.3;_ALTDIK[GlyGly (K)]VATGHR_.2	AKALTDIKVATGHRI	O09117_K180_M1	O09117	SYPL	Q9XV30_K145	Q16563_K179	FALSE
O09117_K57																									O09117_K57_M1	4.0558	11.7328	17.399	6.2687e-09	3.22766e-06	11.0458	1.22125e-11	6.19963e-09	Old / Young	TRUE	O09117	_GK[GlyGly (K)]TEIQVNC[Carbamidomethyl (C)]PK_.3;_GK[GlyGly (K)]TEIQVNC[Carbamidomethyl (C)]PK_.2	TCGGFKGKTEIQVNC	O09117_K57_M1	O09117	SYPL	_	_	FALSE
O09117_K66																									O09117_K66_M1	2.44038	13.2983	11.232	4.45792e-07	2.43523e-05	6.99963	2.19869e-05	0.0011387	Old / Young	TRUE	O09117	_TEIQVNC[Carbamidomethyl (C)]PK[GlyGly (K)]VGVNK_.3;_TEIQVNC[Carbamidomethyl (C)]PK[GlyGly (K)]VGVNK_.2	EIQVNCPKVGVNKNQ	O09117_K66_M1	O09117	SYPL	_	_	FALSE
O09126_K389	Nfu_p_1_026518_K356_M1	-1.40789	7.38096	-2.7336	0.0210459	0.200426	-3.53764	0.200541	0.900095	Old / Young	TRUE	_SPSAAESPNIIK[GlyGly (K)]NLGVIR_.3	AESPNIIKNLGVIRY	Nfu_p_1_026518_K356_M1	Nfu_p_1_026518	Nfu_g_1_010954	si:ch211-113g11.6	Nfu_p_1_026518	Nfu_t_1_026518	Nfu_c_1_026518	ENSLOCG00000007977	NA	NA	Q9H3S1_K387																				FALSE
O09126_K774																									O09126_K774_M1	-0.316772	14.0284	-0.962226	0.358143	0.534832	-6.57166	0.443188	0.911615	Old / Young	TRUE	O09126	_SALLLGK[GlyGly (K)]K_.2	RSALLLGKKTPKSDF	O09126_K774_M1	O09126	SEMA4D	_	Q92854_K775	FALSE
O09126_K778																									O09126_K778_M1	-1.51059	11.8156	-1.3029	0.22119	0.39275	-6.1992	0.364512	0.89455	Old / Young	TRUE	O09126	_TPK[GlyGly (K)]SDFSDLEQSVK_.3	LLGKKTPKSDFSDLE	O09126_K778_M1	O09126	SEMA4D	_	Q92854_K779	FALSE
O09158_K209	Nfu_p_1_019203_K209_M1	1.89901	9.52198	2.02121	0.0708103	0.296577	-4.68408	0.0495072	0.689842	Old / Young	TRUE	_VPLNEK[GlyGly (K)]ELLM[Oxidation (M)]K_.3	LRVPLNEKELLMKIN	Nfu_p_1_019203_K209_M1	Nfu_p_1_019203	Nfu_g_1_007967	cyp19a1b	Nfu_p_1_019203	Nfu_t_1_019203	Nfu_c_1_019203	ENSLOCG00000013305	ENSG00000137869	CYP19A1	P24462_K208																				FALSE
O09167_K122																									O09167_K122_M1	-0.152239	13.932	-0.494908	0.631128	0.770359	-6.92258	0.565425	0.929373	Old / Young	TRUE	O09167	_EK[GlyGly (K)]GTWVQLK_.3;_EK[GlyGly (K)]GTWVQLK_.2	KKKEAKEKGTWVQLK	O09167_K122_M1	O09167	RPL21	Q8IG40_K143;Q8IG41_K194	P46778_K122	FALSE
O09172_K90																									O09172_K90_M1	-0.0711203	14.5843	-0.382116	0.710198	0.823017	-6.97546	0.597182	0.932877	Old / Young	TRUE	O09172	_INPDEREEMK[GlyGly (K)]VSAK_.3;_INPDEREEM[Oxidation (M)]K[GlyGly (K)]VSAK_.3;_INPDEREEM[Oxidation (M)]K[GlyGly (K)]VSAK_.4	PDEREEMKVSAKLFI	O09172_K90_M1	O09172	GCLM	Q966L2_K82;A9CZN9_K96	P48507_K90	FALSE
O35071_K183																									O35071_K183_M1	-0.179228	9.34251	-0.368825	0.719782	0.829442	-6.98082	0.600977	0.933273	Old / Young	TRUE	O35071	_EHPILGPYVQDLSK[GlyGly (K)]LAVTSYADIADLMDC[Carbamidomethyl (C)]GNK_.4	PYVQDLSKLAVTSYA	O35071_K183_M1	O35071	KIF1C	G5EBX0_K171	O43896_K183	FALSE
O35089_K39																									O35089_K39_M1	1.08847	12.1853	0.931348	0.373145	0.549851	-6.60093	0.991036	0.958444	Old / Young	FALSE	O35089	_TDFK[GlyGly (K)]NPIDQGNPAR_.3;_TDFK[GlyGly (K)]NPIDQGNPAR_.2	DELRTDFKNPIDQGN	O35089_K39_M1	O35089	CNIH2	I2HAE7_K538;G5EFU5_K553;I2HAE9_K572;I2HAE8_K519	Q6PI25_K39	FALSE
[truncated: 8,305 more rows]
