# Supplementary material for: Aging and diet alter the protein ubiquitylation landscape in the mouse brain
Source: Nat Commun. 2025 Jun 6;16:5266. doi: 10.1038/s41467-025-60542-6 (PMC12144301; doi:10.1038/s41467-025-60542-6)
Supplement: Supplementary file 13 — Source Data [file 41467_2025_60542_MOESM13_ESM.zip › Source_data/Figure_5/B/B_left.xlsx]

## Sheet: Sheet1
	PC1	PC2	PC3	PC4	PC5	PC6	PC7	PC8	PC9	PC10
240418_AM_O1	-16.6646	4.04245	-47.7843	3.22581	-11.082	8.37678	-19.6602	10.1254	30.152	-7.67675e-14
240418_AM_O2	1.84138	3.51421	-28.5514	6.16979	-13.7593	-16.9051	-9.88914	8.34168	-42.4426	-7.97381e-14
240418_AM_O3	17.2041	-10.8201	-0.0734894	46.0238	26.5502	15.1839	21.2109	20.3868	-0.658121	-8.35316e-14
240418_AM_O4	-20.6572	-31.8748	26.4039	31.0123	-24.8494	6.82936	-14.6342	-26.4531	0.848094	-8.26424e-14
240418_AM_ODR_2	-2.19903	11.5201	26.9146	-3.20819	-25.0967	-34.0827	17.6354	22.6166	14.9328	-7.1083e-14
240418_AM_ODR_3_20240420123730	-71.8598	-10.7644	16.6453	-30.7819	16.5076	16.373	-1.25121	14.2291	-8.5579	1.48237e-13
240418_AM_ODR_4	4.33027	24.5249	-14.131	-15.1517	-15.8161	21.3392	37.733	-23.8922	-2.65431	-1.08903e-13
240418_AM_ODR_RF_2	-13.4252	33.8381	1.43181	7.07879	35.456	-27.4802	-8.21033	-25.6575	5.50211	-3.12723e-14
240418_AM_ODR_RF_3	55.4235	30.9816	27.3875	-13.371	-1.07314	22.7203	-26.1503	7.80281	-2.09296	-8.94597e-14
240418_AM_ODR_RF_4	46.0066	-54.9621	-8.24285	-30.9977	13.1629	-12.3544	3.21596	-7.49954	4.97091	-6.43492e-14
