# Supplementary material for: Aging and diet alter the protein ubiquitylation landscape in the mouse brain
Source: Nat Commun. 2025 Jun 6;16:5266. doi: 10.1038/s41467-025-60542-6 (PMC12144301; doi:10.1038/s41467-025-60542-6)
Supplement: Supplementary file 13 — Source Data [file 41467_2025_60542_MOESM13_ESM.zip › Source_data/Figure_3/F/F.xlsx]

## Sheet: Sheet1
ID	Description	setSize	enrichmentScore	NES	pvalue	p.adjust	qvalues	rank	leading_edge	core_enrichment
GO:0000003	reproduction	416	0.624037	2.79605	1e-10	3.18841e-10	1.65037e-11	9454	tags=27%, list=25%, signal=22%	8239/4808/10694/3309/3301/8239/9820/7155/56853/55636/51/9191/8912/5591/4436/8239/55818/4808/7155/63894/57122/10694/7337/7372/1656/8287/5887/23318/25777/3326/10575/2186/1654/10574/6812/22948/57448/5604/5887/2806/3985/9820/57448/6812/989/79727/3326/27030/207/5066/6627/22803/8890/7812/2182/2186/1432/3157/585/51343/10574/9897/25831/9183/2802/7203/6498/23198/23304/23633/23304/5591/7417/3091/2475/3157/…
GO:0000165	MAPK cascade	254	0.679389	2.90477	1e-10	3.18841e-10	1.65037e-11	6947	tags=25%, list=18%, signal=21%	23390/5894/23390/23390/51114/23390/1687/6416/4035/1445/351/1687/23390/152559/5536/2047/3643/1956/23390/6416/10044/7534/207/207/369/975/5795/51114/5894/54910/54910/9770/2047/5894/5062/11331/207/5609/4916/27347/5062/9448/2047/3643/5062/4915/5598/6885/7187/54910/8844/8829/152559/3643/8567/152007/5894/8682/8844/2048/207/23390/3480/81848/8844/5245/4915/5598/23390/9448/4077/10645/5605/81848/9770/207/20…
GO:0000226	microtubule cytoskeleton organization	279	0.604816	2.61354	1e-10	3.18841e-10	1.65037e-11	8813	tags=29%, list=23%, signal=24%	4131/22924/10540/128866/4131/4747/8882/7405/22994/4131/5108/7514/9525/26160/4131/23032/9738/25999/10426/26054/7415/8658/51119/3985/8243/57551/4627/10432/1778/79925/8086/57551/1267/3064/3192/1267/8480/5524/89796/9662/7840/2241/10015/2241/1778/23093/8658/23387/4134/5901/140609/3796/23172/4135/3192/10540/4131/636/8777/4140/7415/1778/7430/2011/1267/11127/1778/7415/4591/9181/4131/4131/4131/5116/7415/5…
GO:0000278	mitotic cell cycle	389	0.627507	2.79326	1e-10	3.18841e-10	1.65037e-11	4946	tags=14%, list=13%, signal=14%	23141/6904/288/347733/351/815/91/5536/3643/1956/7846/10382/55031/9793/56475/2935/55031/207/7846/57520/7976/207/8480/1213/10381/5591/347733/10383/84446/51434/57520/7415/7846/7846/7846/3688/7846/8480/1778/5579/10300/11331/207/7846/10383/10383/6905/25836/23331/5591/5591/7846/7846/5579/3643/81929/10474/6711/5591/80124/7846/7846/7846/81929/5591/2935/7846/10776/10381/10383/5591/3643/6711/84446/5591/102…
GO:0000302	response to reactive oxygen species	84	0.698343	2.56458	1e-10	3.18841e-10	1.65037e-11	8376	tags=26%, list=22%, signal=20%	538/10131/5536/1956/207/207/6546/83667/207/9131/847/5598/116988/207/59338/55512/9131/836/824/5598/10645/207/207/207/836/2241/836/3329/10645/5599/5598/2775/10645/836/25/5598/2775/3329/664/10935/10013/10935/6546/207/2021/2241/2775/7001/207/7337/207/5052/6188/10399/116988/4137/7337/23064/5831/1938/5798/207/836/388/4137/5598/7337/1938/388/5599/2241/3329/7337/10399/207/3329/7001/836/1938/8754/116988/8…
GO:0000902	cell morphogenesis	430	0.71703	3.21692	1e-10	3.18841e-10	1.65037e-11	6984	tags=25%, list=18%, signal=22%	23390/57498/23390/57498/23390/6904/57498/288/347733/538/23390/91584/1523/4035/816/57498/351/23390/816/780/6643/1523/80725/7414/816/2049/5800/2047/4976/57498/1956/80725/4976/1523/23390/84623/57498/57498/57498/7301/114804/6642/57498/219699/5800/10097/1982/57520/7976/780/80031/254065/80725/1496/22902/1123/10381/1952/5591/347733/3679/1982/2909/84446/57520/659/54910/54910/84258/57498/659/2047/57498/41…
GO:0000904	cell morphogenesis involved in differentiation	313	0.727592	3.17818	1e-10	3.18841e-10	1.65037e-11	6984	tags=26%, list=18%, signal=23%	23390/57498/23390/57498/23390/6904/57498/288/347733/23390/91584/1523/4035/816/57498/351/23390/816/1523/80725/7414/816/2049/5800/2047/4976/57498/80725/4976/1523/23390/57498/57498/57498/7301/57498/219699/5800/10097/1982/57520/7976/80031/80725/1496/22902/1123/10381/1952/5591/347733/1982/2909/84446/57520/659/54910/54910/57498/659/2047/57498/4131/4131/3688/5062/1496/57498/1002/80725/9798/4684/4684/290…
GO:0000910	cytokinesis	85	0.648558	2.39675	1e-10	3.18841e-10	1.65037e-11	10051	tags=29%, list=27%, signal=21%	998/4628/9371/324/5413/4628/90293/8452/9525/5300/585/57448/23636/9738/57448/288/10015/10097/57448/30849/6840/9820/90293/79187/90293/30849/5289/57448/9820/57448/989/3925/3925/55752/8452/585/9897/288/128866/23157/7405/4628/9525/9738/55752/30849/4627/10755/4628/8452/6711/989/288/10015/257364/5413/4628/10755/57448/10096/57448/3925/112574/91782/4735/9897/4628/288/10097/55752/30849/55964/51429/51100/98…
GO:0001501	skeletal system development	106	0.643536	2.45454	1e-10	3.18841e-10	1.65037e-11	5123	tags=15%, list=14%, signal=14%	538/25902/92/4325/659/9770/92/285590/659/285590/4325/6715/659/285590/25836/92/285590/8575/657/29985/59338/55512/285590/659/9770/4882/51741/7046/659/5048/92/2132/4920/80856/7046/28982/7046/51741/285590/10507/659/92/8575/5052/4920/2767/2767/2778/1432/54928/657/285590/2767/285590/29985/5048/5447/8575/871/29887/29887/9061/7046/54475/5364/57599/8575/4086/2767/92/157506/54903/57728/25902/9968/9451/7353…
GO:0001503	ossification	112	0.703433	2.69721	1e-10	3.18841e-10	1.65037e-11	4737	tags=18%, list=13%, signal=16%	3572/93/5701/93/92/2194/1956/169200/207/207/2194/1213/2194/4325/659/6546/23317/9770/92/8321/93/659/3376/3376/4325/3376/659/207/93/23317/25836/92/27044/847/3376/93/490/2194/3295/207/23317/657/51232/5701/23317/55512/490/5245/4077/659/490/9770/207/207/2824/1213/90/490/4882/51741/207/2194/659/93/2194/2194/1213/3611/79176/57003/92/490/2194/93/2194/1213/2132/506/490/4920/6546/3376/207/1213/58476/1213/7…
GO:0001505	regulation of neurotransmitter levels	100	0.702925	2.64888	1e-10	3.18841e-10	1.65037e-11	8185	tags=33%, list=22%, signal=26%	55288/815/112476/6861/84446/8541/6860/3688/127833/6857/5579/221955/9900/6812/221955/10059/9900/5579/6810/6511/81539/84446/80331/1020/1020/127833/6853/9379/6857/6857/57617/84446/9379/1268/6511/6804/6804/6804/9379/9379/2824/221955/1020/9498/3688/5908/6861/6861/9379/57617/2030/747/6616/6857/23396/127833/5579/747/23208/1136/6857/1138/41/5579/6860/41/6855/55288/23287/6861/6857/6857/3688/6810/488/6860/…
GO:0001508	action potential	48	0.757504	2.45483	1e-10	3.18841e-10	1.65037e-11	7321	tags=32%, list=19%, signal=26%	288/817/481/6335/55800/6546/481/5024/9631/23327/4915/3757/23327/23327/4915/1268/6326/287/1141/79784/23327/1525/6328/6335/55800/1137/287/610/610/6335/23327/6546/476/488/8506/23327/6326/1268/1525/6335/6326/6335/1525/23327/23327/2776/2767/6328/23327/3757/10142/23327/23327/23327/2767/7531/10021/6335/1268/6328/4915/8912/476/288/2767/288/10052/476/7531/7531/9631/2776/2767/2776/6326/1137/3728/9631/7533/…
GO:0001525	angiogenesis	130	0.672744	2.62387	1e-10	3.18841e-10	1.65037e-11	5469	tags=17%, list=14%, signal=15%	493/2049/2047/83700/9990/219699/7534/207/207/7453/2047/3688/5579/7410/207/5579/2047/5598/4804/10451/8829/2048/207/5170/2049/90268/7453/5598/9289/10451/207/207/7410/10451/9990/90/1948/7410/2047/3688/1948/207/7046/10253/57556/83700/2047/2048/23670/83700/1605/5598/9146/9146/6558/8038/493/5579/8829/7534/25/5598/7453/2049/9146/506/7410/5335/5579/54828/6301/6091/207/7046/6301/6091/3688/2049/7046/7453/9…
GO:0001558	regulation of cell growth	184	0.734257	3.02675	1e-10	3.18841e-10	1.65037e-11	6662	tags=24%, list=18%, signal=21%	91584/4035/817/780/91/1956/55031/114804/55031/207/1982/10718/780/80031/207/22902/1839/1982/131566/5795/659/83667/54910/54910/84258/659/4131/4131/6860/1002/127833/9798/6857/659/2475/207/80031/1627/9564/131566/23327/54910/8829/2539/11054/57609/23327/1020/26153/207/1020/127833/23327/23136/80031/984/6597/26153/11054/6857/5802/6857/5245/8408/57611/4682/57698/23136/57142/80031/23136/659/4133/207/2539/2…
GO:0001568	blood vessel development	179	0.63854	2.61365	1e-10	3.18841e-10	1.65037e-11	4820	tags=16%, list=13%, signal=14%	538/4035/93/93/493/2049/2047/83700/3949/9990/219699/7534/207/207/659/7453/93/659/2047/3688/5579/7410/659/207/93/5579/2047/4915/5598/4804/93/10451/8829/2048/207/657/5170/2049/90268/7453/4915/5598/9289/659/10451/207/207/7410/10451/9990/5921/90/1948/7410/2047/3688/1948/207/7046/10253/659/57556/83700/93/2047/2048/23670/54453/83700/1605/6092/5921/5598/9146/9146/6558/8038/3949/493/5579/8829/7534/25/559…
GO:0001649	osteoblast differentiation	70	0.728272	2.59024	1e-10	3.18841e-10	1.65037e-11	4737	tags=19%, list=13%, signal=17%	3572/93/5701/93/92/2194/169200/207/207/2194/1213/2194/659/23317/9770/92/8321/93/659/3376/3376/3376/659/207/93/23317/92/27044/847/3376/93/2194/3295/207/23317/657/51232/5701/23317/5245/4077/659/9770/207/207/1213/90/51741/207/2194/659/93/2194/2194/1213/3611/57003/92/2194/93/2194/1213/506/3376/207/1213/58476/1213/4077/10492/3376/2194/5701/51741/1213/2194/10507/207/3183/659/92/5245/3192/207/2194/23317…
GO:0001654	eye development	113	0.686231	2.63608	1e-10	3.18841e-10	1.65037e-11	6005	tags=22%, list=16%, signal=19%	93/93/493/2047/4976/4976/2782/2909/659/10765/285590/93/659/9927/2047/285590/7431/2909/4976/2909/659/285590/93/25836/2823/2823/2909/4976/285590/2047/4915/2909/93/2909/490/7431/8829/2195/2909/2048/22931/6597/490/55764/10763/4915/7431/2823/4976/51761/285590/659/490/2823/490/2047/9927/9997/7046/10253/2909/659/57084/93/2047/2048/57084/3615/57084/490/493/2909/1641/8829/9927/6597/93/490/7431/25932/57084…
GO:0001666	response to hypoxia	101	0.650885	2.46092	1e-10	3.18841e-10	1.65037e-11	4691	tags=15%, list=12%, signal=13%	5894/538/9777/9777/4976/51024/4976/2782/481/207/51024/207/6546/5894/5894/481/4976/11331/2475/207/5024/10059/9777/4976/847/22937/26355/5894/207/29988/836/824/317/9777/4976/51024/207/207/5894/6326/317/1788/207/10397/5894/836/1141/836/3329/2030/1137/836/3329/664/2023/6546/207/26608/2021/6326/207/6326/5066/4976/207/4524/9520/6513/5066/207/836/7852/2023/4976/191/10273/2030/3329/191/4976/329/317/10525/…
GO:0001667	ameboidal-type cell migration	144	0.688995	2.74044	1e-10	3.18841e-10	1.65037e-11	6492	tags=21%, list=17%, signal=18%	493/10982/91/207/80031/207/1839/10982/659/6546/54910/54910/10982/5793/659/3688/659/2475/207/80031/9448/9564/54910/10982/8829/152007/207/26060/5170/80031/10982/9448/57142/80031/10982/659/207/10982/207/9564/51094/90/1948/3688/9448/1948/207/7046/659/57556/10500/2241/54453/5048/3611/80031/493/8829/25/9448/506/5335/10013/9448/6546/54828/64750/23332/6091/207/7046/6091/23603/3688/23122/54910/7046/10982/…
GO:0001701	in utero embryonic development	150	0.619708	2.47922	1e-10	3.18841e-10	1.65037e-11	5189	tags=16%, list=14%, signal=14%	57498/57498/57498/538/728661/57498/146923/728661/91/728661/57498/57498/57498/57498/57498/728661/728661/207/207/80790/23250/10155/4848/53918/23250/57498/9927/57498/3688/57498/9644/207/728661/1627/57498/57498/23250/5045/57498/56949/207/657/29985/824/81502/57142/57498/10653/207/207/57498/10155/80790/10653/57498/10155/90/57498/3688/207/9927/9997/7046/81502/26128/57498/53918/201163/10155/9927/57498/57…
GO:0001738	morphogenesis of a polarized epithelium	43	0.779517	2.5068	1e-10	3.18841e-10	1.65037e-11	4868	tags=20%, list=13%, signal=17%	81839/7976/1952/84446/23002/57216/57216/55625/23002/55625/57216/23245/2195/57216/84446/81839/84446/57216/23002/5048/23002/81839/4919/25/10890/4920/64750/57216/57216/57216/57216/4920/166336/5754/84446/84446/57216/1951/23002/57216/81839/5879/5048/4649/57154/57216/10427/54903/10890/57662/2195/9968/1856/23245/10427/54903/387/1857/10640
GO:0001764	neuron migration	72	0.730952	2.62832	1e-10	3.18841e-10	1.65037e-11	5631	tags=20%, list=15%, signal=17%	9373/57178/9181/23245/2011/80128/1499/80128/2258/387119/153090/1952/653464/55140/1020/8846/7155/4131/816/10844/4131/9201/5108/116983/5108/89796/9860/89796/7155/1499/5108/23284/5108/4131/4131/7155/4692/6774/55140/7155/2534/9373/5108/9373/89796/4131/1399/57178/4131/5108/816/4139/57630/4131/8941/4131/8941/4131/1496/4131/5108/4131/6774/2011/23654/5108/4131/4131/9373/55140/1499/1496/7155/80128/1641/41…
GO:0001775	cell activation	253	0.650828	2.77861	1e-10	3.18841e-10	1.65037e-11	5515	tags=19%, list=15%, signal=17%	3572/538/292/4035/1445/4179/351/7414/80762/292/2047/1956/3949/7301/207/207/5591/975/7248/5795/3459/2047/55361/8723/8723/3688/7525/6541/5579/7410/11331/2475/814/207/7037/6812/55361/5591/5591/55361/8723/292/5579/2047/5591/5591/6810/10451/7525/5591/2319/5591/2048/207/5591/5170/55361/5591/836/5245/7301/1268/10451/5591/5591/207/207/7410/5795/10451/57580/3459/5591/5591/8723/55361/96459/54856/7410/2047/…
GO:0001816	cytokine production	177	0.618386	2.5286	1e-10	3.18841e-10	1.65037e-11	6427	tags=20%, list=17%, signal=17%	3572/4035/1445/4179/351/80762/23646/8140/10644/975/5795/3459/23646/23705/55666/3098/6711/3098/10643/9181/6885/7187/10643/5045/10643/490/3320/11120/23633/6711/10643/2048/3098/26060/657/6711/490/24145/824/5802/10642/5245/9289/490/10643/11120/3098/3326/5795/3459/10643/490/51704/7186/6711/6711/2048/56666/10642/10643/5802/3329/5610/351/10643/490/9683/1654/1654/23208/25/192683/3098/23646/23646/27020/33…
GO:0001817	regulation of cytokine production	176	0.616196	2.52668	1e-10	3.18841e-10	1.65037e-11	6427	tags=20%, list=17%, signal=17%	3572/4035/1445/4179/351/80762/23646/8140/10644/975/5795/3459/23646/23705/55666/3098/6711/3098/10643/9181/6885/7187/10643/5045/10643/490/3320/11120/23633/6711/10643/2048/3098/26060/657/6711/490/24145/824/5802/10642/5245/490/10643/11120/3098/3326/5795/3459/10643/490/51704/7186/6711/6711/2048/56666/10642/10643/5802/3329/5610/351/10643/490/9683/1654/1654/23208/25/192683/3098/23646/23646/27020/3329/49…
GO:0001932	regulation of protein phosphorylation	373	0.656196	2.91589	1e-10	3.18841e-10	1.65037e-11	6683	tags=23%, list=18%, signal=21%	5894/3572/6416/4035/1445/351/199731/152559/493/80725/91/5536/5800/3643/92/1956/80725/6416/10044/23435/5800/207/10718/207/8878/80725/1839/5591/369/975/7248/5795/659/7249/6546/83667/5894/7453/9770/92/5577/659/7249/64780/5894/7525/5062/80725/659/11331/2475/58533/207/5609/7037/2180/8398/92/4916/5062/208/5591/5591/80725/2180/7804/3643/5062/10474/22876/4915/5591/9181/6885/5591/8844/114882/8878/7525/440…
GO:0001933	negative regulation of protein phosphorylation	140	0.659403	2.60364	1e-10	3.18841e-10	1.65037e-11	6947	tags=26%, list=18%, signal=22%	4035/199731/152559/80725/5536/5800/80725/23435/5800/207/207/80725/5591/5795/7249/6546/7453/9770/5577/7249/64780/5062/80725/2475/58533/207/4916/5062/5591/5591/80725/5062/22876/5591/5591/51654/5591/152559/23435/5591/2048/5528/207/5591/81848/5170/5591/836/22876/5800/7453/7249/9961/64780/23435/7249/81848/5591/9770/5591/207/207/80725/80725/5795/64780/22876/64780/5591/57761/5591/5062/5062/5591/5591/207…
GO:0001934	positive regulation of protein phosphorylation	231	0.65693	2.78132	1e-10	3.18841e-10	1.65037e-11	4732	tags=17%, list=12%, signal=16%	5894/3572/6416/1445/351/493/80725/91/3643/92/1956/80725/6416/10044/207/10718/207/8878/80725/1839/369/975/5795/659/5894/9770/92/659/5894/7525/5062/80725/659/11331/2475/207/5609/7037/2180/8398/92/4916/5062/208/80725/2180/7804/3643/5062/4915/9181/6885/114882/8878/7525/51654/8829/3643/3320/8567/5894/1020/207/1020/657/5170/51429/114882/5245/4915/2180/10645/5605/659/9894/9770/207/207/5894/10044/80725/3…
GO:0001944	vasculature development	194	0.624135	2.5972	1e-10	3.18841e-10	1.65037e-11	4820	tags=15%, list=13%, signal=13%	538/4035/93/93/493/2049/2047/83700/3949/9990/219699/7534/207/207/659/7453/93/659/2047/3688/5579/7410/659/207/93/5579/2047/4915/5598/4804/93/10451/8829/2048/207/657/5170/2049/90268/7453/4915/5598/9289/659/10451/207/207/7410/10451/9990/5921/90/1948/7410/2047/3688/1948/207/7046/10253/659/57556/83700/93/2047/2048/23670/54453/83700/1605/6092/5921/5598/9146/9146/6558/8038/3949/493/5579/8829/7534/25/559…
GO:0002009	morphogenesis of an epithelium	158	0.66554	2.68827	1e-10	3.18841e-10	1.65037e-11	5062	tags=17%, list=13%, signal=15%	538/25902/780/7414/4976/81839/4976/7976/780/10155/5898/1839/1952/2909/84446/23002/7248/7249/54910/54910/10765/7249/2909/4976/57216/2909/11331/2475/57216/80144/2909/4976/55625/23002/55625/57216/2909/4804/23245/54910/2909/8829/2195/6201/57216/84446/2909/5361/836/55764/7249/81839/84446/4976/7249/10653/5361/10155/10653/5567/10155/90/5361/57216/10253/65009/2909/836/7249/23002/5048/836/1605/3611/23002/…
GO:0002028	regulation of sodium ion transport	37	0.793892	2.49393	1e-10	3.18841e-10	1.65037e-11	7048	tags=35%, list=19%, signal=28%	288/817/493/481/482/207/57520/207/57520/55800/6546/53826/481/23072/207/27347/23327/23327/207/23327/483/207/207/1785/207/11261/27347/23327/55800/493/1785/81831/23072/23327/6546/57520/207/53822/476/23327/11261/207/54800/23327/11261/23327/207/23327/23327/23327/23327/81/207/476/288/288/476/207/23072/10768/1272/65268/7533/207/55800/288/81/2256/207/288/23327/10768/23327/6546/23171/65267/23327/207/23072…
GO:0002181	cytoplasmic translation	120	0.663022	2.55517	1e-10	3.18841e-10	1.65037e-11	9931	tags=31%, list=26%, signal=24%	55854/1974/4733/6152/6165/6201/6207/64506/1973/170506/8661/6134/6224/6224/6165/6142/1660/6129/6161/6152/6122/132864/1974/6164/8668/6188/6141/6209/6203/6167/6152/1660/79727/6141/6189/5936/6142/8661/51386/6175/6124/51121/1968/2475/6187/6173/6202/2475/6169/2475/16/1973/6207/8664/54505/6201/6187/6139/6143/8661/6129/54505/6159/6144/6137/2332/6191/51441/1938/54505/54505/1660/6207/6156/6204/6204/6124/62…
GO:0002252	immune effector process	123	0.695009	2.70111	1e-10	3.18841e-10	1.65037e-11	4348	tags=19%, list=11%, signal=17%	8284/538/4035/4179/351/80762/8140/5591/10383/975/7248/5795/55361/8723/8723/7525/7410/23705/11331/2475/7037/10383/10383/6812/8398/55361/5591/5591/55361/8723/3098/3098/5591/6885/5591/6810/10451/7525/10383/5591/5591/2048/5591/3098/26060/5170/55361/203068/5591/5245/10451/5591/5591/10383/3098/7410/5795/10451/5591/10383/5591/51704/8723/55361/7410/5591/5591/8723/7186/203068/3735/2048/10383/2241/9452/872…
GO:0002253	activation of immune response	78	0.686551	2.47972	1e-10	3.18841e-10	1.65037e-11	3663	tags=17%, list=10%, signal=16%	1445/4179/121665/121665/121665/5591/975/5795/7525/5062/5579/7410/8398/5062/5591/9782/5591/9564/5579/5062/9782/5591/6885/5591/10451/7525/5591/3320/11120/5591/5591/26060/59338/5591/5245/10451/5591/5591/11120/7410/5795/9564/10451/5591/5591/5062/7410/5062/5591/5591/5591/4841/5591/5591/5579/5591/25/29085/7410/5335/11120/80381/5591/5579/8398/5591/9782/5591/7189/4841/5591/5591/4841/4841/5591/5245/5591/5…
GO:0002263	cell activation involved in immune response	59	0.721301	2.45366	1e-10	3.18841e-10	1.65037e-11	4271	tags=15%, list=11%, signal=14%	538/4035/4179/351/80762/975/7248/55361/8723/8723/2475/7037/6812/55361/55361/8723/6810/5170/55361/8723/55361/8723/3735/2241/9452/8729/55361/3329/9452/351/8723/25/3329/8723/3735/8723/6810/8723/3735/3735/6812/164/3735/80762/2241/7248/6194/5170/351/8723/11151/8729/80762/2241/3329/7374/4292/6830/4292/4035/2956/4436/3329/7248/4683/3981/9655
GO:0002520	immune system development	272	0.604225	2.60008	1e-10	3.18841e-10	1.65037e-11	6113	tags=17%, list=16%, signal=15%	5894/5814/538/292/4179/351/2049/91/80762/292/83700/92/2194/84623/169200/7301/2194/2194/5591/975/7248/5795/5894/9770/92/3688/9991/5894/9644/2475/814/7037/92/5591/5591/292/93436/25939/5591/5591/2194/2539/5591/8761/5894/5591/5591/55512/5591/2049/836/7301/5591/9770/5591/2539/5894/84623/5795/57580/5591/5591/96459/54856/3688/5591/5591/2194/7046/83700/5894/836/2194/2194/9452/3658/83700/5048/2539/84293/8…
GO:0002521	leukocyte differentiation	137	0.613697	2.41771	1e-10	3.18841e-10	1.65037e-11	4692	tags=16%, list=12%, signal=15%	538/292/4179/351/80762/292/2194/169200/7301/2194/2194/5591/975/7248/5795/9770/3688/9644/2475/814/7037/5591/5591/292/5591/5591/2194/5591/5591/5591/5591/7301/5591/9770/5591/5795/57580/5591/5591/96459/54856/3688/5591/5591/2194/2194/2194/9452/3658/5048/84293/9452/7163/5591/351/5591/5591/1209/5591/25/8943/2194/2194/5591/4920/5591/57580/5591/7189/3688/5591/22985/5591/8943/2194/80762/2194/7001/5591/7248…
GO:0002682	regulation of immune system process	360	0.634348	2.82481	1e-10	3.18841e-10	1.65037e-11	4359	tags=15%, list=12%, signal=14%	5814/3572/6416/1445/4179/121665/351/121665/91/80762/121665/83700/92/3949/169200/6416/7301/207/80216/255520/207/57724/8140/5591/975/5795/9770/92/8723/8723/7525/5062/6541/5579/58494/7410/23705/11331/2475/814/207/5609/7037/6812/8398/10059/92/27347/5062/5591/9782/5591/55666/7804/8723/9564/5579/3098/5062/9782/25939/3098/5591/6885/5591/7187/6810/10451/5045/7525/5591/3320/11120/57590/2319/25921/5591/204…
GO:0002684	positive regulation of immune system process	192	0.658381	2.73332	1e-10	3.18841e-10	1.65037e-11	4357	tags=17%, list=12%, signal=16%	3572/1445/4179/121665/351/121665/121665/83700/169200/207/207/8140/5591/975/5795/8723/8723/7525/5062/6541/5579/58494/7410/23705/11331/207/7037/6812/8398/10059/27347/5062/5591/9782/5591/8723/9564/5579/3098/5062/9782/3098/5591/6885/5591/6810/10451/7525/5591/3320/11120/2319/5591/2048/207/5591/3098/26060/5170/59338/5591/5245/1268/10451/5591/5591/11120/207/207/3098/7410/5795/9564/10451/5591/5591/51704/…
GO:0002694	regulation of leukocyte activation	123	0.637814	2.47883	1e-10	3.18841e-10	1.65037e-11	4314	tags=19%, list=11%, signal=18%	3572/1445/4179/80762/3949/7301/207/207/5591/975/8723/8723/7525/6541/814/207/7037/6812/5591/5591/8723/5591/5591/6810/10451/7525/5591/2319/5591/2048/207/5591/5170/5591/836/7301/1268/10451/5591/5591/207/207/10451/5591/5591/8723/5591/5591/8723/207/3735/836/1141/2048/2241/2319/836/3329/5591/10808/8723/5591/3949/5591/836/1209/5591/23208/25/8943/3329/80381/8723/5591/3735/5591/10808/207/10808/8723/9750/5…
GO:0002696	positive regulation of leukocyte activation	68	0.693952	2.45562	1e-10	3.18841e-10	1.65037e-11	4314	tags=22%, list=11%, signal=20%	3572/1445/4179/207/207/5591/975/8723/8723/7525/6541/207/7037/6812/5591/5591/8723/5591/5591/6810/10451/7525/5591/2319/5591/2048/207/5591/5591/10451/5591/5591/207/207/10451/5591/5591/8723/5591/5591/8723/207/3735/1141/2048/2319/3329/5591/10808/8723/5591/5591/5591/8943/3329/80381/8723/5591/3735/5591/10808/207/10808/8723/5591/7189/6810/5591/8723/3735/3735/5591/6812/164/3735/8943/207/2048/5591/207/5591…
GO:0002764	immune response-regulating signaling pathway	123	0.692423	2.69106	1e-10	3.18841e-10	1.65037e-11	3803	tags=13%, list=10%, signal=12%	6416/1445/121665/121665/121665/6416/7301/80216/57724/975/5795/7525/5062/5579/7410/11331/5609/8398/5062/55666/9564/5579/5062/6885/7187/10451/7525/11120/57590/25921/26060/5170/59338/90268/5802/5245/7301/57142/10451/11120/7410/5795/9564/10451/23098/5062/7410/5062/5602/2241/5802/3329/5609/5599/23098/1654/1654/5579/25/29085/3329/25921/7410/5335/23098/11120/80381/5802/5579/8398/23098/23098/7189/23098/2…
GO:0002831	regulation of response to biotic stimulus	95	0.674195	2.5258	1e-10	3.18841e-10	1.65037e-11	6819	tags=23%, list=18%, signal=19%	55666/90678/54476/329/164/5062/6714/1660/2547/6777/57103/5469/83737/54476/6885/3326/7520/3320/55666/55703/7001/23005/23369/3320/3320/9683/7520/25939/661/10906/23005/384/7001/4841/26057/10906/81545/29997/5591/55703/3320/9958/7520/8780/2547/6397/6397/7520/9958/103/708/7520/55703/6223/3146/3326/6397/5578/26057/9683/6772/3326/8780/5469/3329/5062/5591/1660/6223/26060/51441/25939/3326/103/9698/81545/75…
GO:0003006	developmental process involved in reproduction	270	0.617783	2.65654	1e-10	3.18841e-10	1.65037e-11	6016	tags=17%, list=16%, signal=15%	79969/493/91/83700/92/7301/8728/207/207/10155/5591/659/92/10765/659/6715/58494/23318/23705/659/11331/2475/207/6812/25836/92/5591/5591/388336/79969/989/5591/5591/23318/3295/5591/117/10409/5591/207/5591/657/79969/59338/5591/836/24145/7301/7425/1268/9289/659/10653/5591/5591/207/207/3326/1785/10155/10653/5049/10155/90/5591/5591/79969/4882/11189/5591/5591/1788/207/7046/659/83700/836/3157/83700/5048/83…
GO:0003012	muscle system process	122	0.678468	2.63419	1e-10	3.18841e-10	1.65037e-11	7384	tags=22%, list=20%, signal=18%	340481/3572/6416/816/817/816/493/816/818/6416/481/55800/6546/340481/481/2475/5024/8398/9631/23327/22876/3757/490/5152/2539/23327/23327/490/22876/816/51761/490/2539/22876/490/287/156/9997/1141/818/2539/1605/79784/23327/2775/490/55800/22876/493/287/1136/2775/6535/490/6535/2023/8398/23327/6546/476/490/488/23327/2775/8470/22876/23327/7919/23327/6535/23327/3757/10142/23327/23327/23327/10021/1025/490/2…
GO:0003013	circulatory system process	153	0.715717	2.87567	1e-10	3.18841e-10	1.65037e-11	6363	tags=27%, list=17%, signal=23%	340481/4035/817/493/5800/3643/1956/6526/481/482/5800/207/207/8140/492/1839/2909/10057/5795/55800/659/6546/340481/659/478/7525/481/6541/2909/2909/659/2475/207/7037/8398/10059/27347/478/9631/112/2909/3643/23327/2909/6515/7525/3757/2909/490/3643/81539/23327/6509/2909/207/6509/23327/6515/490/5800/54407/54407/1268/659/490/478/207/207/5795/9498/478/54407/490/4882/287/6509/156/478/6515/207/2909/659/5440…
GO:0003015	heart process	65	0.706893	2.46796	1e-10	3.18841e-10	1.65037e-11	8409	tags=33%, list=22%, signal=26%	817/493/481/482/492/1839/55800/6546/478/481/2475/10059/478/9631/23327/3757/490/23327/23327/490/490/478/478/490/287/156/478/492/23327/1525/2775/478/490/55800/493/287/478/2775/2132/490/478/23327/6546/492/476/478/490/488/23327/492/1525/2775/1525/23327/23327/23327/3757/10142/23327/23327/23327/7531/10021/490/478/478/8912/478/7852/476/490/10052/490/476/6720/7531/7531/492/9631/3728/9631/156/156/4090/558…
GO:0003018	vascular process in circulatory system	74	0.753036	2.68854	1e-10	3.18841e-10	1.65037e-11	6410	tags=33%, list=17%, signal=28%	340481/4035/493/3643/1956/6526/482/207/207/8140/2909/10057/5795/659/6546/340481/659/7525/6541/2909/2909/659/207/7037/8398/112/2909/3643/2909/6515/7525/2909/490/3643/81539/6509/2909/207/6509/6515/490/54407/54407/659/490/207/207/5795/9498/54407/490/6509/6515/207/2909/659/54407/84889/2030/10396/6515/54407/3643/6558/490/493/2909/2132/490/112/8398/6546/6510/207/6509/4363/490/6566/9498/8140/9590/207/65…
GO:0003333	amino acid transmembrane transport	35	0.812384	2.51963	1e-10	3.18841e-10	1.65037e-11	5390	tags=41%, list=14%, signal=35%	79751/94081/8140/3688/6541/6511/81539/6509/57709/6509/10165/79751/54407/54407/6511/6520/54407/124935/6509/3688/57084/54407/57084/84889/57084/54407/124935/57084/6510/57030/124935/6509/6520/3688/8140/6520/57084/57084/57084/6506/8140/10550/57084/6506/10165/57084/6506/11230/81539/6520/6506/94081/6520/6520/6506/6520/124935/3688/57084/57084/57084
GO:0005975	carbohydrate metabolic process	210	0.654708	2.74769	1e-10	3.18841e-10	1.65037e-11	5614	tags=15%, list=15%, signal=14%	3572/10559/351/3632/64921/1431/64921/4191/3643/6526/23262/23262/207/23262/1353/283450/207/1431/1431/2820/1213/83667/1353/10728/23262/23262/2475/64921/207/23262/3038/10327/208/1431/1431/4191/23262/7358/3643/3098/3098/1431/1431/6515/10776/8869/2820/2539/3643/117/207/3098/10165/6515/29988/283450/55512/5903/1431/6576/1431/23262/207/2539/207/3098/1213/6520/51094/10327/6515/207/3945/1213/2539/10327/566…
GO:0006066	alcohol metabolic process	125	0.689398	2.68174	1e-10	3.18841e-10	1.65037e-11	6585	tags=22%, list=17%, signal=19%	1595/351/3632/6721/19/19/51478/3949/6526/23262/23262/23262/2820/1645/1717/23262/23262/1646/3631/1645/23262/10327/9807/1645/23262/847/22937/2820/1645/2539/117/51109/1645/4047/19/1595/6721/1646/23262/2539/1645/224/10858/10327/114879/1727/3157/2539/8813/1727/10327/56623/1645/351/23262/1718/3949/19/47/23262/51478/1718/23262/4598/3157/1595/3418/51109/3069/3069/3632/1595/222236/3157/3069/1595/3157/1595…
GO:0006082	organic acid metabolic process	385	0.674538	3.00274	1e-10	3.18841e-10	1.65037e-11	9281	tags=27%, list=25%, signal=22%	347734/6897/538/1743/25902/351/1431/7416/4259/347734/493/80755/4191/4548/3643/2194/9524/347734/207/207/2194/1431/1431/2058/2194/2058/1645/9380/1743/83667/2058/7453/3030/57406/10728/5577/3376/2182/2618/3376/4141/3376/1646/2475/207/1645/221955/1381/2180/221955/10327/208/1431/1431/4191/2180/11313/1645/9524/8565/7358/3643/3098/3098/1431/22937/1431/6515/3376/1645/5917/2194/3295/3643/2618/642/9415/1645…
GO:0006091	generation of precursor metabolites and energy	236	0.675432	2.87279	1e-10	3.18841e-10	1.65037e-11	8632	tags=24%, list=23%, signal=19%	4717/3572/538/1743/1349/79751/10131/351/1431/291/291/4191/3643/207/1353/207/1431/1345/1431/2820/4702/7086/1743/7415/1353/10728/1327/7386/6715/11331/2475/207/1340/10327/208/54205/1431/1431/4191/4702/3643/7386/3098/847/3098/1431/1431/2820/2539/4697/3643/207/3098/10165/2108/79751/1431/2847/7425/54205/1431/207/2539/207/3098/7086/10327/207/9997/4702/54205/3658/2539/10327/3416/5834/351/2109/3643/1340/5…
GO:0006163	purine nucleotide metabolic process	163	0.666018	2.69867	1e-10	3.18841e-10	1.65037e-11	7401	tags=20%, list=20%, signal=17%	347734/1743/351/347734/109/4976/3643/2194/9524/4976/347734/2194/2194/1743/7415/2182/2618/4976/2180/112/2180/4976/9524/3643/3098/25939/3098/55229/2194/5152/3295/3643/2618/523/3098/10165/2182/523/2180/6576/4976/55229/3098/2180/2182/4882/523/2987/55229/2180/2194/79877/523/2194/523/3157/2194/9524/3615/351/3643/201163/55229/47/2027/2194/201163/3098/2194/2180/506/112/2182/4598/2023/3704/79877/353/3157/…
GO:0006164	purine nucleotide biosynthetic process	94	0.657766	2.44918	1e-10	3.18841e-10	1.65037e-11	6492	tags=17%, list=17%, signal=15%	347734/347734/109/9524/347734/7415/2182/2618/2180/112/2180/9524/55229/2618/523/10165/2182/523/2180/6576/55229/2180/2182/4882/523/2987/55229/2180/79877/523/523/9524/3615/201163/55229/47/201163/2180/506/112/2182/2023/79877/353/2618/51144/2181/523/115/47/523/203/2182/2618/2180/2181/51144/79877/26289/523/226/10165/2182/47/2180/2181/9524/2023/47/51144/3615/523/31/353/7415/9524/9061/1738/5162/9605/3251…
GO:0006259	DNA metabolic process	416	0.507562	2.27417	1e-10	3.18841e-10	1.65037e-11	9768	tags=32%, list=26%, signal=26%	8940/1788/25792/5394/3838/5591/10694/257218/80124/1642/7155/170506/257218/142/23198/10075/11201/5290/25836/4436/9100/10097/2271/5980/5982/8451/2931/56897/3329/3014/1786/23049/2547/10419/1660/200424/2021/5980/8239/10694/55611/8239/23049/7155/3005/23028/51720/7415/1025/1642/3178/23049/3146/5591/4436/8239/5976/55729/7155/11143/56647/10694/7158/5887/6188/3326/10575/2931/10574/22948/5887/1642/80351/55…
GO:0006281	DNA repair	269	0.522116	2.24645	1e-10	3.18841e-10	1.65037e-11	7456	tags=27%, list=20%, signal=23%	1660/10155/22992/1642/2967/8295/10097/51343/4798/7323/7323/23198/23049/5976/5428/2956/8295/10973/125150/546/23049/27339/4287/2237/7335/7415/4176/55031/7319/8924/23347/2547/91875/84893/4798/51377/54386/10933/10856/23064/10445/10933/7158/7415/2074/83932/4361/5428/5976/2969/2271/23049/80124/7374/8924/7158/84893/11143/1660/2547/8924/23028/5984/7415/57103/91875/3364/9126/2969/23347/1956/2237/5976/7508…
GO:0006401	RNA catabolic process	172	0.550979	2.25419	1e-10	3.18841e-10	1.65037e-11	9363	tags=26%, list=25%, signal=20%	23049/9775/5976/55802/22794/9337/85441/131405/23318/23185/55795/1996/10236/6741/23405/1660/79727/26523/207/22803/7812/1432/9567/5394/23049/8087/2475/2521/8882/92345/3183/51594/23405/2475/23405/2475/253943/23405/2926/8570/1996/3183/23644/6499/7431/3192/57721/51594/84153/87178/2332/23049/51441/3192/1655/1660/54915/23053/54555/54555/255967/22803/54464/23367/26986/3183/10535/4848/26135/85441/6741/539…
GO:0006402	mRNA catabolic process	146	0.574733	2.29485	1e-10	3.18841e-10	1.65037e-11	5280	tags=17%, list=14%, signal=15%	3646/26986/9261/131405/26135/23367/51594/90806/1655/2935/9652/27161/1994/4904/23049/6093/4686/9652/22894/23049/399664/6741/472/9567/56006/28960/23293/7812/55802/9704/1153/5578/55603/1432/131405/79068/2475/3192/2107/10949/1655/4615/5976/4686/5394/22894/51594/7186/7812/1996/10642/4615/25819/1660/23049/7812/5976/54464/23019/22894/10642/1655/4869/51441/2475/1153/27044/4904/23049/9698/22894/9775/1994/…
GO:0006403	RNA localization	132	0.585093	2.27984	1e-10	3.18841e-10	1.65037e-11	10071	tags=32%, list=27%, signal=24%	55795/55795/9887/10574/3800/8658/3800/3800/9793/10642/57122/57187/22916/9631/10657/8480/23279/23511/5394/4927/10694/170506/23636/1984/8570/23049/3800/1660/9775/10694/23049/636/3178/23049/84321/9775/5976/22794/57122/10694/55795/10575/10574/51602/22948/6741/545/1660/9972/6830/3181/8888/908/10574/5394/7203/23049/8607/92345/65083/23165/7514/8658/8021/8570/23511/8086/10644/55706/3800/3192/908/10575/84…
GO:0006412	translation	417	0.631396	2.83074	1e-10	3.18841e-10	1.65037e-11	7548	tags=21%, list=20%, signal=19%	6897/10131/351/80755/1956/22849/2935/23435/207/1982/207/6164/10973/2058/10644/2058/5591/1982/4848/7248/6122/8665/83667/53918/2058/7453/28958/3376/23/7431/3376/4141/3376/6157/23318/2475/207/6138/10985/208/5591/5591/10985/10985/8565/5591/10643/10102/5591/2935/23318/3376/10643/10643/5917/7431/51654/5591/6201/10643/23435/8761/10985/5591/207/5591/6187/1915/23185/2058/5591/10642/7453/10985/6144/7431/10…
GO:0006417	regulation of translation	246	0.605314	2.5799	1e-10	3.18841e-10	1.65037e-11	7309	tags=21%, list=19%, signal=18%	10131/351/22849/2935/23435/207/1982/207/10973/2058/10644/2058/5591/1982/4848/7248/83667/53918/2058/28958/7431/23318/2475/207/10985/208/5591/5591/10985/10985/5591/10643/10102/5591/2935/23318/10643/10643/7431/51654/5591/10643/23435/10985/5591/207/5591/23185/2058/5591/10642/10985/7431/10985/10985/23435/10985/5591/5591/10643/207/207/10985/10643/5591/5591/2058/2058/10985/2058/5591/9147/5591/207/2058/2…
GO:0006457	protein folding	112	0.631115	2.41992	1e-10	3.18841e-10	1.65037e-11	8486	tags=27%, list=22%, signal=21%	10694/10598/3326/10575/26973/26278/821/10574/22948/6902/3326/23759/908/10574/7203/53938/6449/3312/3309/391634/9049/7266/26278/10049/134266/81572/908/10575/9529/26278/10574/26278/7203/22948/3312/2580/7203/10694/6950/10294/3320/26278/55898/10694/10465/3326/22948/22948/5481/10575/219899/7203/3301/10845/10294/10574/5903/202052/10808/5201/3301/10856/23770/9529/54788/3309/5478/219899/10845/10576/23640/…
GO:0006469	negative regulation of protein kinase activity	99	0.6635	2.49541	1e-10	3.18841e-10	1.65037e-11	5507	tags=20%, list=15%, signal=17%	152559/80725/5800/80725/5800/207/207/80725/5795/7249/6546/7453/5577/7249/5062/80725/58533/207/5062/80725/5062/51654/152559/2048/207/81848/5170/836/5800/7453/7249/9961/7249/81848/207/207/80725/80725/5795/57761/5062/5062/207/5770/11261/10253/836/7249/2048/80725/836/3611/80725/7249/836/25/64793/7249/7453/6546/7249/207/23603/80725/7345/7249/11261/7453/80725/81848/207/2048/81848/5800/9555/11261/5770/7…
GO:0006470	protein dephosphorylation	147	0.597775	2.39077	1e-10	3.18841e-10	1.65037e-11	9268	tags=24%, list=24%, signal=19%	23141/121665/121665/5536/5800/121665/818/5800/5786/64419/7248/5795/92609/5793/2475/5527/192111/7529/10776/5528/27068/23141/5802/5800/3326/5795/23399/5770/5792/818/5802/7529/5520/192111/29085/5789/5802/64419/92609/4249/5792/7803/2932/5800/7248/5770/6305/7529/7529/192111/85464/8189/7531/3326/5518/84959/5770/2280/5793/5799/3326/7529/5528/57181/7531/7531/5792/11221/3326/5534/5527/84959/7248/5802/2593…
GO:0006511	ubiquitin-dependent protein catabolic process	411	0.56613	2.53198	1e-10	3.18841e-10	1.65037e-11	9873	tags=31%, list=26%, signal=25%	4130/5747/10973/137886/51434/23072/23287/996/26133/25831/8239/6201/8452/9525/5709/9870/10399/64777/51035/89910/92369/7337/1642/5706/23352/84861/9373/57534/57534/57448/10600/3309/8078/10075/89910/51185/57448/131405/23326/9100/54461/8451/5719/2931/57448/10616/10444/5688/130507/23358/8078/7844/90637/5709/10277/7324/8239/3309/8239/9820/7415/55666/1642/8533/81858/23326/8239/26001/84749/9147/2629/7337/…
GO:0006518	peptide metabolic process	490	0.639371	2.91556	1e-10	3.18841e-10	1.65037e-11	7225	tags=20%, list=19%, signal=18%	6897/121665/10131/351/121665/1362/80755/121665/1956/22849/54332/2935/23435/1362/207/1982/207/6164/10973/2058/10644/2058/5591/1982/23457/4848/7248/6122/8665/83667/53918/2058/7453/28958/3459/3376/10313/23/7431/3376/4141/3376/6157/23318/2475/207/6138/10985/208/5591/6252/5591/10985/10985/8565/4915/5591/10643/10102/5591/2935/23318/2947/3376/10643/5045/10643/5917/7431/51654/2539/5591/6201/10643/23435/8…
GO:0006520	cellular amino acid metabolic process	141	0.657325	2.60496	1e-10	3.18841e-10	1.65037e-11	9422	tags=26%, list=25%, signal=20%	6897/538/1743/493/80755/4548/2058/2058/1743/2058/7453/3376/2618/3376/4141/3376/8565/3376/5917/2618/642/10165/440/2058/4357/7453/790/790/790/2058/2058/2058/2058/3735/51520/2058/493/26227/7453/3735/16/790/26227/2618/6301/3376/6301/51520/4141/1743/2617/23564/2058/3735/3735/16/2193/3735/3376/7453/51520/2058/440/440/445/6301/4482/7453/2058/2193/2618/440/4524/23438/2617/3376/2058/3376/51520/2617/5831/5…
GO:0006605	protein targeting	182	0.59697	2.46283	1e-10	3.18841e-10	1.65037e-11	7553	tags=20%, list=20%, signal=17%	26520/340481/51114/288/55750/6721/26519/5189/55750/51024/51125/51125/54332/7534/51024/51125/92609/51114/5830/340481/9927/10300/54832/208/9131/55625/55625/7529/10075/3320/1020/1020/5189/9131/6747/10300/6721/51024/1020/10300/9049/54332/9927/11261/283576/3329/7529/27429/9146/26521/25813/9146/5189/9927/7534/9344/8943/54332/54332/9146/208/3329/25813/84243/29928/9927/208/5189/92609/56947/1020/9454/1007…
GO:0006629	lipid metabolic process	476	0.657197	2.9806	1e-10	3.18841e-10	1.65037e-11	7242	tags=23%, list=19%, signal=20%	7357/1595/55750/4035/9896/351/3632/4259/7357/6721/19/19/51478/21/2194/1956/9524/55750/3949/85465/207/207/2194/8760/55529/2194/64419/1645/975/79837/1717/83667/3030/79948/57406/10728/142891/5577/7357/2182/55361/8396/6715/1646/7410/11331/2475/8760/207/3631/1645/221955/1381/2180/221955/8398/55361/208/9807/2180/55361/7804/11313/1645/9524/847/22876/51706/55697/22937/51097/10451/114882/8869/204962/1645/…
GO:0006631	fatty acid metabolic process	135	0.672483	2.64363	1e-10	3.18841e-10	1.65037e-11	4992	tags=18%, list=13%, signal=16%	2194/9524/207/207/2194/2194/1645/83667/3030/57406/10728/5577/2182/1646/2475/207/1645/221955/2180/221955/208/2180/11313/1645/9524/22937/1645/2194/3295/9415/1645/207/2182/2108/6319/2180/56898/1268/1646/207/207/1645/3030/224/221955/2180/51094/2182/57761/2180/207/2194/2194/51495/2194/9524/57406/747/1645/2109/47/10728/747/2194/2194/57406/2180/208/2182/3992/207/3992/208/3992/51144/128/2181/10728/10728/…
GO:0006644	phospholipid metabolic process	177	0.676351	2.76562	1e-10	3.18841e-10	1.65037e-11	6722	tags=20%, list=18%, signal=17%	9896/3632/21/3949/85465/8760/55529/64419/79837/3030/79948/57406/142891/55361/8396/11331/8760/3631/8398/55361/9807/55361/22876/55697/114882/204962/23049/5289/55361/55512/824/22876/114882/79948/3030/57515/21/22876/55697/55361/22908/79837/11261/114879/22979/3157/5048/79948/55361/8813/56623/57406/21/8396/21/23396/79948/22876/3949/142891/126969/79948/57406/5297/5335/4598/114882/79948/3992/23049/8398/2…
GO:0006650	glycerophospholipid metabolic process	149	0.679018	2.71385	1e-10	3.18841e-10	1.65037e-11	7240	tags=20%, list=19%, signal=17%	9896/3632/21/3949/85465/8760/55529/64419/79837/3030/57406/55361/8396/11331/8760/3631/8398/55361/9807/55361/22876/55697/114882/204962/23049/5289/55361/824/22876/114882/3030/57515/21/22876/55697/55361/22908/79837/114879/22979/5048/55361/8813/56623/57406/21/8396/21/23396/22876/3949/126969/57406/5297/5335/114882/23049/8398/22908/56895/3632/64419/21/222236/5297/2181/56895/114882/5297/84188/114882/2287…
GO:0006694	steroid biosynthetic process	65	0.696417	2.43139	1e-10	3.18841e-10	1.65037e-11	8034	tags=31%, list=21%, signal=25%	1595/51478/1717/6715/51706/22937/2539/4047/1595/2539/10858/1727/3157/2539/1727/1718/47/51478/51706/1718/4598/3157/1595/51706/1595/3157/476/1595/3157/1595/51144/7108/64746/1595/51706/6342/3157/1595/47/51706/51706/1717/51478/6307/51144/51706/50814/51706/1595/10654/1718/1727/6307/51706/6309/47/8912/1595/4047/476/51706/6307/47/2539/51478/51144/5447/5825/476/6720/6342/64746/3156/64746/3156/11218/1718/…
GO:0006753	nucleoside phosphate metabolic process	204	0.676193	2.84513	1e-10	3.18841e-10	1.65037e-11	7380	tags=22%, list=19%, signal=18%	347734/1743/351/347734/109/4976/3643/2194/9524/4976/347734/2194/8623/2194/1743/7415/2182/2618/4976/2180/112/2180/4976/9524/3643/3098/25939/3098/55229/2194/5152/3295/51251/3643/2618/523/252969/3098/10165/2182/23057/523/2180/6576/790/8623/4976/55229/790/3098/790/2180/23098/2182/4882/523/2987/55229/2180/2194/79877/523/3735/2194/523/3157/2194/8623/9524/3615/351/23098/3643/201163/55229/47/2027/2194/20…
GO:0006790	sulfur compound metabolic process	121	0.685734	2.64863	1e-10	3.18841e-10	1.65037e-11	7238	tags=23%, list=19%, signal=19%	347734/1743/347734/4548/2194/9524/54332/347734/2194/2194/1743/2182/64780/2180/10327/2180/9524/7358/2947/2194/2539/3295/642/2182/4357/4682/2180/64780/6576/2539/64780/2180/2182/64780/64210/54332/2180/10327/2194/2194/3157/2194/79094/2947/2539/9524/10327/47/2194/54332/2194/26227/2180/54332/2132/2182/4598/26227/3157/3157/1743/1937/3157/51144/2181/84188/64210/2194/3417/2194/3157/47/4482/78997/2182/5433…
GO:0006811	ion transport	477	0.72201	3.27822	1e-10	3.18841e-10	1.65037e-11	7048	tags=28%, list=19%, signal=25%	23390/5250/347734/23390/23390/55858/288/538/23390/55858/10559/1349/292/79751/816/351/815/7416/817/23390/816/3756/347734/29957/8402/493/54503/816/54503/291/80762/292/291/3756/4976/818/4976/6526/23390/94081/54503/481/6335/347734/9990/482/9213/6861/9213/207/9213/57520/207/540/8140/492/9213/54503/1213/3761/254263/1645/79572/27032/10057/4905/7248/293/57520/55800/6546/53826/9213/84258/9213/286097/57657…
GO:0006812	cation transport	376	0.723362	3.21705	1e-10	3.18841e-10	1.65037e-11	6871	tags=29%, list=18%, signal=25%	23390/5250/23390/23390/55858/288/538/23390/55858/1349/292/79751/816/351/815/7416/817/23390/816/3756/493/54503/816/54503/291/80762/292/291/3756/4976/818/4976/6526/23390/94081/54503/481/6335/9990/482/6861/207/57520/207/540/8140/492/54503/1213/3761/254263/79572/27032/10057/4905/7248/57520/55800/6546/53826/84258/286097/57657/4905/1327/3756/7386/27032/8723/6860/8723/3688/478/4905/481/6541/4905/127833/…
GO:0006813	potassium ion transport	64	0.743589	2.58971	1e-10	3.18841e-10	1.65037e-11	3700	tags=23%, list=10%, signal=21%	288/3756/3756/481/9990/482/3761/4905/7248/57657/4905/3756/3688/478/4905/481/4905/4905/219527/27347/3756/478/4905/23327/3757/23327/23327/3742/4905/57657/483/478/1785/9990/478/287/478/3688/4905/11261/27347/4905/23327/6616/478/6558/287/3761/1785/478/610/81831/610/9943/478/23327/84679/3688/476/478/90134/23327/11060/11261/54800/23327/11261/7248/23327/84679/23327/3757/10142/23327/23327/23327/7531/10021…
GO:0006814	sodium ion transport	75	0.782665	2.81116	1e-10	3.18841e-10	1.65037e-11	5908	tags=34%, list=16%, signal=29%	288/817/493/6526/481/6335/482/207/57520/207/57520/55800/6546/53826/57657/478/481/23072/207/27347/478/26504/23327/81539/23327/207/23327/57657/54407/54407/483/478/207/207/6326/1785/6520/9498/478/54407/478/207/11261/57084/54407/57084/9497/27347/23327/6328/6335/57084/54407/478/6558/55800/493/1785/478/610/6535/81831/610/6535/41/23072/6335/478/57084/23327/6546/57030/84679/57520/41/207/53822/6520/476/47…
GO:0006816	calcium ion transport	121	0.687779	2.65653	1e-10	3.18841e-10	1.65037e-11	4515	tags=17%, list=12%, signal=15%	55858/55858/816/815/7416/817/816/493/816/4976/818/4976/481/207/207/492/27032/6546/286097/27032/481/4976/5579/207/5024/8398/10059/2823/2823/4976/5579/490/2539/117/1020/207/1020/27032/5170/490/8065/24145/27032/816/2847/2823/4976/490/207/2539/207/6520/2823/1020/490/287/27032/207/492/1141/818/2539/27032/80228/2775/490/1137/493/287/5579/25/2775/59283/490/22821/5335/41/774/5579/8398/6546/10939/492/8022…
GO:0006820	anion transport	140	0.739327	2.91922	1e-10	3.18841e-10	1.65037e-11	5521	tags=27%, list=15%, signal=24%	5250/347734/10559/292/79751/7416/347734/29957/8402/291/292/291/94081/347734/9990/9213/9213/9213/8140/9213/1645/10057/293/9213/9213/3688/6541/2475/1645/9900/6812/8398/9900/9213/1645/292/4915/51706/9213/6515/6511/1645/81539/6509/1645/79581/6509/10165/6515/29988/79751/4915/54407/54407/6576/1182/6511/1645/6520/9990/9498/54407/124935/9213/6509/3688/6515/1185/57084/54407/57084/9497/84889/2030/1645/8072…
GO:0006836	neurotransmitter transport	102	0.715859	2.7104	1e-10	3.18841e-10	1.65037e-11	7327	tags=32%, list=19%, signal=27%	55288/815/112476/6861/84446/8541/6860/3688/127833/6857/5579/9900/6812/10059/9900/5579/6810/6511/81539/84446/80331/1020/1020/127833/6853/9379/6857/6857/57617/54407/54407/84446/9379/1268/6511/6804/6804/6804/9379/9379/2824/22987/1020/9498/54407/3688/57084/54407/5908/6861/57084/6861/9379/57617/2030/6616/57084/54407/6857/23396/127833/5579/23208/9899/1136/6857/6535/1138/6535/41/5579/57084/6860/57030/41…
GO:0006839	mitochondrial transport	139	0.696253	2.74904	1e-10	3.18841e-10	1.65037e-11	7558	tags=23%, list=20%, signal=19%	5250/26520/55750/292/55288/79751/815/7416/29957/6721/291/26519/292/291/4976/55750/51024/4976/94081/54332/207/51024/207/293/92609/286097/9927/4976/207/9131/4976/292/10075/3320/207/10165/79751/9131/6576/4976/6721/51024/207/207/9049/54332/207/9927/26128/3329/5599/27429/26521/25813/9927/54332/54332/506/3329/664/89941/10939/25813/29928/9927/207/55288/92609/56947/10075/1267/55288/28982/10075/79594/2932…
GO:0006869	lipid transport	113	0.704367	2.70575	1e-10	3.18841e-10	1.65037e-11	5083	tags=22%, list=13%, signal=19%	7357/4035/7357/6721/19/19/21/51024/3949/10079/207/51024/207/23250/2058/2058/1645/10079/2058/23250/10765/7357/2182/207/1645/10079/79135/2180/8398/208/2180/1645/23344/114882/23250/23344/5045/1645/23760/1645/207/2182/286410/2058/19/7357/7357/79135/374868/114882/2180/51761/6721/51024/207/207/1645/2180/21/2182/2058/2058/2058/2180/207/2058/114879/7357/55754/23344/10396/10079/21/1645/2058/21/51012/3949/…
GO:0006873	cellular ion homeostasis	181	0.701652	2.89076	1e-10	3.18841e-10	1.65037e-11	3700	tags=17%, list=10%, signal=16%	55858/10989/538/55858/4035/10989/121665/9777/351/817/121665/493/80762/121665/9777/51024/2782/169200/481/482/9213/9213/51024/9213/540/492/9213/79572/27032/6546/9213/9213/286097/27032/478/481/5579/7037/9900/5024/8398/478/9777/9900/9213/5579/23327/9213/6341/490/51606/523/117/23327/1020/1020/27032/5170/23327/490/27032/523/2847/9777/4682/483/1268/1182/51024/490/478/1020/9498/478/490/9213/287/478/523/1…
GO:0006874	cellular calcium ion homeostasis	107	0.698566	2.66229	1e-10	3.18841e-10	1.65037e-11	3825	tags=16%, list=10%, signal=14%	55858/10989/55858/4035/10989/121665/351/817/121665/493/121665/51024/2782/169200/481/51024/540/492/79572/27032/6546/286097/27032/481/5579/9900/5024/8398/9900/5579/490/117/1020/1020/27032/5170/490/27032/2847/1268/51024/490/1020/490/287/27032/492/10989/10989/10989/57003/27032/10989/351/490/10989/493/287/5579/25/27020/664/490/22821/5335/5579/8398/6546/10939/492/490/1742/488/1020/10989/84899/492/1268/…
GO:0006875	cellular metal ion homeostasis	152	0.699469	2.81125	1e-10	3.18841e-10	1.65037e-11	6749	tags=25%, list=18%, signal=21%	55858/10989/538/55858/4035/10989/121665/351/817/121665/493/80762/121665/51024/2782/169200/481/482/51024/540/492/79572/27032/6546/286097/27032/478/481/5579/7037/9900/5024/8398/478/9900/5579/23327/6341/490/523/117/23327/1020/1020/27032/5170/23327/490/27032/523/2847/4682/483/1268/51024/490/478/1020/478/490/287/478/523/10463/27032/9997/492/523/10989/523/10989/3658/10989/51310/57003/23327/27032/10989/…
GO:0006887	exocytosis	160	0.703782	2.84547	1e-10	3.18841e-10	1.65037e-11	7220	tags=27%, list=19%, signal=23%	80725/55763/80725/112476/6861/10079/5898/80725/10565/8541/4905/10079/376267/84258/4905/55361/8723/6860/8723/64780/4905/4905/127833/80725/4905/6857/5579/9900/10079/6812/8398/10059/55361/80725/9900/55361/8723/5579/4905/9805/6810/10565/55763/80331/1020/1020/10565/9522/5170/127833/55361/6853/55512/6857/4905/6857/57617/64780/9522/23265/23265/1268/6804/6804/6804/9522/80725/80725/64780/376267/10565/1020…
GO:0006888	endoplasmic reticulum to Golgi vesicle-mediated transport	81	0.703577	2.56354	1e-10	3.18841e-10	1.65037e-11	9395	tags=27%, list=25%, signal=21%	7415/9554/22878/23256/59349/10972/8729/60684/53407/22820/1314/57120/8452/9183/10427/7415/27095/26958/11196/1314/8452/22820/128637/1314/1314/9276/1315/1314/9871/7415/80055/7415/7415/51399/80055/1315/10483/83548/1314/60684/9276/372/7415/8615/1314/8729/10652/10113/7415/26958/1453/10802/22872/10483/26958/7415/2801/9276/23256/1315/11196/23256/10897/23256/5861/1314/10134/10484/23256/372/10483/51112/927…
GO:0006892	post-Golgi vesicle-mediated transport	79	0.722742	2.61224	1e-10	3.18841e-10	1.65037e-11	6499	tags=21%, list=17%, signal=18%	90196/90196/288/1445/55763/51125/51125/79585/27032/4905/51125/4905/79585/27032/4905/4905/4905/54832/2060/79585/79585/4905/6711/51479/6711/55763/27032/9522/6711/4905/27032/9522/4430/9522/1785/79585/4905/27032/6711/114879/6711/8729/79585/4905/9522/27032/79585/10067/10067/1785/2060/51479/8943/64083/10890/10564/3875/57120/51479/79585/57120/143187/55062/2181/54832/164/8943/6711/4430/10067/6711/79585/2…
GO:0006897	endocytosis	239	0.683006	2.91247	1e-10	3.18841e-10	1.65037e-11	6779	tags=22%, list=18%, signal=19%	132299/4035/351/6643/84896/19/19/3643/3949/6642/6861/333/10079/92737/50632/1213/90678/975/10079/7249/23317/7249/6860/3190/3688/1759/127833/6857/5869/7037/23317/10079/2060/10059/7804/3643/23327/22876/55788/51479/51606/3643/23327/1020/1020/26052/23317/26060/5289/127833/57720/23327/51429/23317/6643/19/26130/55680/6857/374868/22876/6857/7249/1182/7249/6804/6804/6804/84896/1213/3092/1785/55680/80230/1…
GO:0006898	receptor-mediated endocytosis	101	0.71412	2.70001	1e-10	3.18841e-10	1.65037e-11	6765	tags=21%, list=18%, signal=18%	4035/84896/3643/3949/6642/50632/1213/975/23317/3190/3688/1759/7037/23317/2060/3643/22876/55788/3643/26052/23317/57720/51429/23317/22876/84896/1213/3092/1785/22876/156/3688/51429/1213/26052/6616/3643/23396/1759/22876/3949/23011/1785/2060/23208/1213/59283/26052/6642/26052/1213/51429/1213/3688/26052/1742/164/1213/3190/636/821/22876/1759/23317/4040/1212/23011/26052/23011/23208/3092/26052/157/1759/175…
GO:0006909	phagocytosis	75	0.675497	2.42624	1e-10	3.18841e-10	1.65037e-11	7102	tags=27%, list=19%, signal=22%	4035/1445/9777/19/19/9777/3949/7301/55529/5795/3688/7525/7410/8398/9777/10451/7525/26060/19/7301/9777/80208/1182/10451/8724/7410/1785/5795/10451/63916/7410/3688/63916/23396/3949/19/343702/1785/23208/25/7410/8398/23603/3688/63916/343702/63916/575/7525/10399/9066/7410/23208/26060/114786/23210/10960/961/10451/10347/399687/11151/80208/399687/5879/961/1445/10399/4035/9066/8724/23208/114786/84162/9066/…
GO:0006913	nucleocytoplasmic transport	168	0.591805	2.40241	1e-10	3.18841e-10	1.65037e-11	9432	tags=27%, list=25%, signal=21%	23049/26060/7531/55705/10628/3842/3178/23049/84321/55341/5976/9147/57122/6059/3326/55795/6209/10628/5296/6741/1408/1660/3326/7341/9972/207/6830/3181/1432/1408/8888/5936/26953/23633/23049/727851/10541/8882/5530/65083/727851/23165/7514/10155/8021/23511/8086/55706/8480/727851/23325/11315/23049/5901/23511/9688/1660/5905/10189/51068/55705/9688/3326/79228/1408/30000/51068/727851/84321/6741/10482/9349/5…
GO:0006914	autophagy	324	0.638405	2.80729	1e-10	3.18841e-10	1.65037e-11	6920	tags=20%, list=18%, signal=18%	26086/292/7416/6721/291/292/291/55763/51024/9528/26086/26086/207/51024/1982/207/57724/8878/1213/90678/64419/1982/79837/7248/440026/7415/7249/83667/26086/26086/9927/7249/8396/26086/11331/2475/58533/207/54832/26086/4170/4170/10059/192111/26086/26086/292/26086/25782/80700/6885/22878/8878/10075/9528/9528/51606/25782/3320/55201/523/55763/80700/440026/26086/23001/1020/207/1020/9528/1915/23049/5289/8070…
GO:0006935	chemotaxis	169	0.729019	2.967	1e-10	3.18841e-10	1.65037e-11	6531	tags=25%, list=17%, signal=22%	347733/91584/4035/351/2049/5800/2047/83700/219699/5800/10718/7976/80031/5898/1839/1123/10381/347733/2909/5795/659/7249/54910/54910/659/2047/7249/1002/4684/4684/2909/2909/659/80031/8398/10059/4916/27347/2909/9564/11313/2047/2909/56896/4804/6810/54910/10451/2909/10381/8829/2909/2048/1020/5361/1020/10381/80031/2049/4684/5800/7249/4858/80031/7249/659/10451/5362/5361/5795/9564/10451/57580/4756/1020/19…
GO:0006936	muscle contraction	88	0.657906	2.43451	1e-10	3.18841e-10	1.65037e-11	8409	tags=27%, list=22%, signal=22%	340481/817/493/481/55800/6546/340481/481/2475/5024/8398/9631/23327/3757/490/23327/23327/490/51761/490/490/287/156/1141/79784/23327/2775/490/55800/493/287/1136/2775/6535/490/6535/2023/8398/23327/6546/476/490/488/23327/2775/23327/23327/6535/23327/3757/10142/23327/23327/23327/10021/490/226/1938/9312/8912/7852/476/2023/490/2017/51761/1938/1136/10052/490/9732/476/58/9732/9631/84193/1837/5286/3728/58/5…
GO:0006952	defense response	340	0.633665	2.79746	1e-10	3.18841e-10	1.65037e-11	6446	tags=20%, list=17%, signal=18%	3572/4179/351/7416/80762/55763/83700/1956/3949/7301/6335/23646/10097/207/80216/255520/207/10155/2058/2058/5591/90678/10383/975/2058/3459/23646/8723/8723/3688/7525/5062/23/7431/23705/11331/814/207/221955/10383/10383/6812/221955/8398/27347/5062/5591/9782/5591/55666/7804/8723/3098/81929/5062/9782/25939/5598/3098/5591/10949/9181/81929/6885/5591/7187/6810/5045/7525/10383/7431/5591/51251/3320/23633/557…
GO:0006954	inflammatory response	132	0.675495	2.63209	1e-10	3.18841e-10	1.65037e-11	5699	tags=22%, list=15%, signal=19%	3572/351/80762/83700/1956/3949/7301/6335/23646/207/207/975/23646/8723/8723/3688/7525/23/814/207/221955/221955/27347/8723/3098/5598/3098/10949/5045/7525/23633/207/3098/26060/90268/7301/5598/1268/23/207/207/3098/221955/90/51704/8723/3688/8723/207/83700/3735/27347/83700/23/3329/5598/747/351/6335/253260/8723/23/3949/8455/747/23208/5598/3098/23646/23646/3329/5335/8723/3735/4598/6335/207/10949/222236/8…
GO:0006955	immune response	402	0.657638	2.92873	1e-10	3.18841e-10	1.65037e-11	6005	tags=18%, list=16%, signal=16%	8284/3572/538/6416/4035/1445/4179/121665/351/121665/80762/121665/55763/83700/6416/7301/10097/80216/255520/57724/10155/8140/2058/2058/5591/90678/10383/975/7248/5795/2058/3459/55361/8723/8723/7525/5062/7431/5579/7410/23705/11331/2475/814/5609/7037/10383/10383/6812/8398/55361/5062/5591/9782/5591/55666/55361/7804/8723/9564/5579/3098/81929/5062/9782/25939/3098/5591/22937/9181/81929/6885/5591/7187/6810…
GO:0006974	cellular response to DNA damage stimulus	386	0.521164	2.31739	1e-10	3.18841e-10	1.65037e-11	7439	tags=26%, list=20%, signal=23%	10155/22992/1642/2967/3301/8295/10097/51343/5608/4798/7323/7323/23198/23049/5976/5428/2956/8295/842/10973/1407/5594/125150/546/6659/23049/27339/4287/2237/7335/7415/4176/55031/835/7319/8924/23347/5930/2547/91875/84893/3301/54107/4798/51377/54386/10933/10856/6154/23064/10445/10933/7158/7415/2074/200734/83932/4361/5428/5976/2969/2271/23049/80124/7374/8924/7158/84893/7917/3190/11143/1660/57805/2547/8…
GO:0006979	response to oxidative stress	181	0.65403	2.69456	1e-10	3.18841e-10	1.65037e-11	5593	tags=16%, list=15%, signal=14%	538/10131/351/29957/5536/1956/207/207/7248/6546/83667/56616/207/4170/4170/9131/50804/847/5598/56616/6810/2539/8575/116988/207/59338/55512/9131/836/824/5598/50804/10645/207/50804/2539/207/56616/4670/4670/4670/207/836/2241/2539/836/3329/10645/5599/27429/4841/5598/2775/351/56616/10645/1137/1718/8455/50804/50804/836/25/5598/2775/1718/4700/3329/664/57707/10935/10013/9943/10935/6546/4670/207/4363/4670/…
GO:0007005	mitochondrion organization	293	0.67719	2.93073	1e-10	3.18841e-10	1.65037e-11	7548	tags=23%, list=20%, signal=19%	26520/4717/10989/55750/538/292/55288/10989/815/7416/54927/6721/291/26519/292/291/4976/55750/10730/51024/4976/54927/54332/207/51024/207/8878/5898/4702/54927/84233/92609/7249/83667/28958/7386/9927/7249/8739/4976/11331/207/7037/79135/54832/8398/10059/9131/192111/4976/292/4702/10493/7386/26355/8878/10075/6341/3320/1020/207/1020/54708/9131/79135/5245/8408/91137/7249/10645/4976/84303/7249/6721/51024/20…
GO:0007006	mitochondrial membrane organization	67	0.77397	2.72917	1e-10	3.18841e-10	1.65037e-11	7531	tags=26%, list=20%, signal=21%	26520/10989/55750/292/55288/10989/815/54927/291/26519/292/291/4976/55750/4976/54927/54927/92609/9927/4976/79135/4976/292/3320/79135/4976/84303/9927/10989/10989/10989/5599/10989/26521/25813/10989/9927/664/89941/10939/25813/29928/9927/55288/92609/55669/1267/55288/10989/79594/2932/10989/4976/55735/7417/3308/139322/3954/8546/9927/3954/3308/10989/292/1267/3308/10989/4976/637/5599/9927/55669/4976/292/1…
GO:0007015	actin filament organization	171	0.656654	2.68444	1e-10	3.18841e-10	1.65037e-11	7243	tags=20%, list=19%, signal=17%	4082/10097/253980/79585/10565/1496/22902/2909/7248/6709/79585/64780/5062/1496/2909/2909/2475/5062/1627/2909/79585/9564/79585/5062/6709/6711/2909/832/9181/6709/2909/8829/2195/10810/10565/6711/2909/10565/6711/51429/6709/1496/1496/57698/64780/4430/3092/9564/64780/57580/5921/10565/64780/63916/5062/79585/5062/51429/6624/6711/118/7046/2909/6711/2241/79585/5921/2314/63916/253260/79585/2909/8829/6709/25/…
GO:0007017	microtubule-based process	391	0.619478	2.75874	1e-10	3.18841e-10	1.65037e-11	8855	tags=28%, list=23%, signal=24%	57662/1778/3091/166379/4131/22924/10540/3312/128866/4131/4747/8882/7405/22994/4131/79659/5108/4976/55638/7514/9525/26160/4131/23032/9738/547/25999/10426/26054/7415/8658/51119/3985/8243/57551/23162/4627/26958/10432/1778/79925/11189/8086/8655/57551/1267/199953/3064/3800/3192/22820/1267/8480/5524/89796/9662/7840/2241/10015/2241/1778/9742/23093/8658/23387/4134/5901/80208/8481/51098/79659/140609/23046…
GO:0007018	microtubule-based movement	148	0.640212	2.55622	1e-10	3.18841e-10	1.65037e-11	8855	tags=29%, list=23%, signal=23%	57662/1778/3091/166379/4131/3312/4131/4747/22994/4131/79659/5108/4976/55638/26160/4131/547/25999/23162/26958/1778/79925/11189/199953/3064/3800/3192/22820/1778/9742/4134/80208/8481/51098/79659/23046/23046/3796/92104/23095/28981/3312/3091/3192/4976/4131/636/26985/1778/11127/1778/4131/4131/10096/4131/80208/3799/3800/3799/8481/4131/547/1778/10300/1778/55860/3797/1778/57728/79659/23291/667/3301/10097/…
GO:0007030	Golgi organization	94	0.717954	2.67329	1e-10	3.18841e-10	1.65037e-11	10219	tags=26%, list=27%, signal=19%	10419/8729/80124/54828/8729/8729/10494/998/7534/3064/6811/11196/137886/80124/79591/51112/10565/80124/10075/79659/9919/5862/23122/10419/23271/9820/23122/9554/55666/22878/10972/8729/5604/9820/60684/10075/55204/9382/53407/9183/57662/79659/10075/11196/3064/128637/55666/9529/79659/55666/2580/1452/5604/80124/83548/79659/10142/7534/60684/81671/5594/8874/8548/8615/9820/8729/79659/9529/55666/137886/80124/…
GO:0007033	vacuole organization	108	0.613956	2.34383	1e-10	3.18841e-10	1.65037e-11	9388	tags=25%, list=25%, signal=20%	9554/23710/7879/22878/252839/2629/23256/60673/5289/29979/25782/488/80208/9897/64422/9927/2475/8408/128866/302/2475/8396/2475/19/29978/65082/90678/80208/9927/55062/22930/11345/80208/488/9776/56270/9897/22930/55004/81671/11152/29979/65018/55823/65082/51100/55102/2475/23400/5289/90678/5289/137886/60673/55823/200576/203228/23256/23256/23256/5861/9897/65082/9066/9896/23256/51715/140775/1130/29978/5538…
GO:0007034	vacuolar transport	97	0.673466	2.52898	1e-10	3.18841e-10	1.65037e-11	9592	tags=26%, list=25%, signal=20%	3312/3312/55275/4035/30849/55275/7415/7879/23295/63894/9114/30849/84313/4035/81609/51028/4035/54832/7251/55187/3312/128866/4035/9525/54832/7415/30849/4035/55737/63894/8027/65082/57679/6293/84313/3312/2580/55737/9146/26985/7415/7415/54832/7415/6272/51479/55187/23163/91782/26985/6293/30849/26985/65018/55823/7415/65082/55187/55275/22906/23400/7415/26985/164/55823/23163/23163/203228/7415/7251/55737/5…
GO:0007155	cell adhesion	410	0.713771	3.18804	1e-10	3.18841e-10	1.65037e-11	6046	tags=24%, list=16%, signal=21%	340481/6904/288/3572/91584/4035/1445/4179/9777/351/199731/780/56146/80725/7414/2049/5800/80762/1500/8641/10893/9777/2047/83700/1956/80725/56125/84623/7301/481/482/26011/8728/333/5800/207/780/207/5786/613/80725/1496/613/1952/3679/27032/975/1500/56146/7248/5795/253559/340481/613/2047/27032/1500/3688/394/7525/481/1496/6541/1002/80725/4684/4684/613/58494/23705/613/1500/207/1500/7037/6812/10893/80725/…
GO:0007156	homophilic cell adhesion via plasma membrane adhesion molecules	57	0.738275	2.50842	1e-10	3.18841e-10	1.65037e-11	7621	tags=31%, list=20%, signal=25%	56146/8641/56125/84623/1952/56146/3688/1002/23705/26167/26167/2195/57863/56144/56146/79633/5097/27253/5101/84623/56121/3688/56106/5097/5097/6092/56137/56144/84623/56144/27020/84623/6091/57863/6091/3688/1005/56134/56125/23705/56106/5097/25945/56144/6091/1951/56121/221935/5979/56126/25945/3897/84623/6091/56099/25930/2195/79633/27253/6091/56134/27328/3897/56144/5818/25930/3688/120114/56100/7216/5612…
GO:0007159	leukocyte cell-cell adhesion	75	0.676925	2.43137	1e-10	3.18841e-10	1.65037e-11	4271	tags=18%, list=11%, signal=16%	340481/3572/1445/4179/80762/207/207/975/340481/3688/7525/6541/58494/207/7037/7525/50512/2319/207/836/207/207/3688/207/836/2319/836/3329/10808/836/8943/3329/80381/64083/10808/207/10808/9750/7189/3688/8943/80762/10507/7001/445/207/207/6188/7525/8546/207/836/961/83737/10808/83737/11151/5573/10808/10808/80762/961/57678/10808/3329/10808/445/1445/11221/207/3329/7001/1949/10808/8379/836/9655
GO:0007160	cell-matrix adhesion	78	0.702814	2.53846	1e-10	3.18841e-10	1.65037e-11	6266	tags=26%, list=17%, signal=22%	4035/780/7414/83700/780/5786/613/613/3679/7248/5795/613/3688/613/613/9448/613/8829/1020/1020/5170/3679/3679/613/9448/3679/2824/5795/5921/1020/3688/9448/613/83700/54453/83700/1605/3611/5921/3679/8829/613/25/9344/9448/613/9448/54828/23332/23603/3688/10391/9480/8573/1020/613/23122/1020/2932/5921/5921/9448/7248/9448/1020/5170/613/90102/9448/9448/83700/613/1021/23122/613/2017/3897/5879/780/9448/9748/9…
GO:0007162	negative regulation of cell adhesion	80	0.686192	2.48741	1e-10	3.18841e-10	1.65037e-11	5094	tags=25%, list=13%, signal=22%	6904/91584/4035/5800/80762/83700/5800/207/207/207/9448/5598/2048/5361/207/81848/836/5800/5598/9448/81848/10653/207/5362/207/5361/10653/5921/9448/5361/207/6904/57556/83700/836/6904/2048/83700/836/5921/5598/836/25/91584/5598/9448/6904/9448/54828/207/9750/23603/10391/6904/8573/23122/80762/10507/81848/7001/445/207/2048/81848/5921/57556/5800/5921/9448/9448/81848/207/5361/90102/9448/9448/83700/81/207/8…
GO:0007163	establishment or maintenance of cell polarity	106	0.668336	2.54913	1e-10	3.18841e-10	1.65037e-11	7148	tags=21%, list=19%, signal=17%	667/85440/5747/10096/23513/8729/3611/23291/23291/5048/5048/889/7465/137886/7465/23291/23122/4134/1741/25932/3326/3320/10096/4131/22902/4649/4627/22902/2195/10096/10015/9793/3320/3320/3611/9750/10096/1741/5590/4478/253260/85440/9826/85440/55755/2319/51421/2011/7465/9793/55968/5584/667/85440/2258/9750/10096/8729/23122/3320/7465/137886/55083/10494/6093/9793/4627/9578/54828/1639/1639/4134/56288/55333…
GO:0007167	enzyme linked receptor protein signaling pathway	305	0.683441	2.98967	1e-10	3.18841e-10	1.65037e-11	5556	tags=21%, list=15%, signal=19%	23390/5894/23390/23390/3572/23390/4035/93/199731/23390/93/780/2049/91/2047/4976/3643/92/1956/4976/23390/7301/207/222223/10718/780/207/5786/613/1839/2889/613/1123/79837/5795/659/7249/2889/53918/5894/5793/9770/2889/2889/92/93/659/613/2889/2047/7249/5894/8396/7525/5062/7431/4976/5579/613/7410/659/58533/613/207/93/2889/92/4916/5062/208/4976/9564/2889/5579/2047/3643/5062/4915/6711/54756/613/4804/23294…
GO:0007169	transmembrane receptor protein tyrosine kinase signaling pathway	211	0.69795	2.931	1e-10	3.18841e-10	1.65037e-11	5556	tags=22%, list=15%, signal=19%	23390/5894/23390/23390/23390/4035/199731/23390/780/2049/2047/4976/3643/1956/4976/23390/7301/207/10718/780/207/5786/613/1839/2889/613/1123/79837/5795/7249/2889/5894/5793/9770/2889/2889/613/2889/2047/7249/5894/8396/7525/5062/4976/5579/613/7410/58533/613/207/2889/4916/5062/208/4976/9564/2889/5579/2047/3643/5062/4915/613/4804/23294/114882/7525/8829/3643/5894/2048/207/23390/3480/26060/81848/5170/51232…
GO:0007178	transmembrane receptor protein serine/threonine kinase signaling pathway	105	0.658982	2.50373	1e-10	3.18841e-10	1.65037e-11	4031	tags=14%, list=11%, signal=13%	4035/93/93/91/92/222223/659/53918/92/93/659/7431/659/58533/93/92/6711/54756/6885/93/5045/7431/6711/26060/657/5170/51232/6711/55512/9688/7431/659/3326/1785/4756/90/6711/7046/10253/659/93/6711/3611/79176/92/53918/201163/11171/1785/25/201163/93/53918/53918/7431/4920/200734/64750/7046/23111/11171/9480/51592/23770/8287/7046/6711/9688/659/92/6711/8287/4920/5170/53918/3326/26060/1432/9688/6711/9688/657/…
GO:0007186	G protein-coupled receptor signaling pathway	157	0.726373	2.9321	1e-10	3.18841e-10	1.65037e-11	4066	tags=20%, list=11%, signal=18%	340481/4035/815/493/109/19/19/3643/2782/23295/7301/114804/9213/333/9213/207/9213/7976/207/23266/9815/9213/1952/9213/9213/57406/8321/340481/1759/1646/207/221955/221955/112/9213/9564/55625/3643/55625/9213/7529/22859/3643/117/207/19/23284/2847/5245/7301/2781/1268/9289/334/1646/207/207/1785/9564/5567/57580/221955/55890/9213/51704/156/207/128674/92255/334/7529/55890/2775/57406/747/114804/3643/1759/493…
GO:0007188	adenylate cyclase-modulating G protein-coupled receptor signaling pathway	46	0.795238	2.56808	1e-10	3.18841e-10	1.65037e-11	8164	tags=31%, list=22%, signal=24%	493/109/19/19/2782/333/23266/112/22859/117/19/23284/2847/2781/1268/9289/5567/2775/493/19/2775/112/2550/2774/2770/1268/2775/9590/115/60626/2776/2767/575/9590/2767/2778/2869/1268/5660/2770/2773/2767/22859/23266/10672/10419/2869/2776/5660/2767/2776/5567/2550/5567/112/109/2781/54331/2782/112/9590/2774/2774/19/112/10672/2550/5660/2770/115/2775/5064/2770/10672/2773/575/2768/2550/5567/2776/2775/2767/255…
GO:0007249	I-kappaB kinase/NF-kappaB signaling	117	0.616388	2.37116	1e-10	3.18841e-10	1.65037e-11	5989	tags=20%, list=16%, signal=17%	23390/347734/23390/23390/23390/9218/23390/347734/54503/54503/5536/80762/23390/54503/347734/207/80216/207/8878/54503/27032/27032/5579/207/7037/5579/6885/7187/8878/207/23390/27032/5170/27032/23390/207/207/8878/51704/27032/7186/207/56674/51495/27032/5579/4919/25/8878/8878/5579/207/7189/8878/8878/79594/2597/80762/54602/54503/51704/207/2597/1653/207/27032/57161/5170/8904/22954/207/8878/54503/10133/229…
GO:0007264	small GTPase mediated signal transduction	231	0.671749	2.84406	1e-10	3.18841e-10	1.65037e-11	6490	tags=24%, list=17%, signal=21%	5894/55288/199731/10982/19/19/2782/10044/253980/10155/8878/613/5898/57568/10565/2889/613/1123/10982/2909/7249/2889/5894/376267/10982/2889/2889/613/9927/2889/7249/3688/5894/394/2909/613/2909/7410/613/2889/9448/29/2909/2889/2909/613/4804/9181/10451/8844/10776/8878/10982/2909/440193/8829/10565/117/8567/2909/5894/8844/2048/22931/10565/81848/8844/19/2889/57568/613/55701/10982/7249/57698/9448/10982/928…
GO:0007265	Ras protein signal transduction	157	0.665363	2.68583	1e-10	3.18841e-10	1.65037e-11	6680	tags=26%, list=18%, signal=22%	5894/199731/10982/19/19/2782/253980/10155/8878/613/5898/10565/2889/613/10982/2909/2889/5894/376267/10982/2889/2889/613/9927/2889/3688/5894/394/2909/613/2909/613/2889/9448/2909/2889/2909/613/4804/9181/8844/10776/8878/10982/2909/8829/10565/8567/2909/5894/8844/2048/10565/81848/8844/19/2889/613/10982/57698/9448/10982/9289/81848/10982/5894/1785/10155/376267/5921/10565/10155/8878/27314/3688/8844/2889/9…
GO:0007268	chemical synaptic transmission	295	0.675273	2.92482	1e-10	3.18841e-10	1.65037e-11	7758	tags=27%, list=20%, signal=23%	347733/55288/816/351/815/7416/816/84896/816/2047/1956/22849/56125/112476/9990/6861/207/253980/10718/207/5786/8878/613/613/347733/254263/84446/8541/57406/5577/613/2047/4131/4131/6860/3688/27065/1759/127833/6857/5579/613/2475/613/207/9900/6812/5024/8398/10059/1627/29/9900/388336/7804/5579/2047/4915/613/6810/6511/26167/26167/8878/6509/84446/27065/80331/2048/1020/207/1020/6509/127833/6853/9379/4355/6…
GO:0007269	neurotransmitter secretion	80	0.70947	2.57179	1e-10	3.18841e-10	1.65037e-11	7327	tags=29%, list=19%, signal=24%	55288/815/112476/6861/84446/8541/6860/127833/6857/5579/9900/6812/10059/9900/5579/6810/84446/80331/1020/1020/127833/6853/9379/6857/6857/57617/84446/9379/1268/6804/6804/6804/9379/9379/1020/9498/5908/6861/6861/9379/57617/6616/6857/23396/127833/5579/23208/1136/6857/1138/41/5579/6860/41/6855/55288/6861/6857/6857/6810/488/6860/8573/1020/9498/63908/55288/6812/9751/6861/1268/1020/2932/22930/9498/1020/576…
GO:0007272	ensheathment of neurons	53	0.756584	2.51895	1e-10	3.18841e-10	1.65037e-11	4717	tags=14%, list=12%, signal=12%	9896/83700/26011/207/207/7248/58494/2475/207/208/4915/10810/207/23136/4915/23136/23136/207/207/6326/287/207/10397/83700/83700/1605/3611/23136/8455/287/208/10939/207/208/8506/6326/207/6326/7248/207/83700/207/4915/7852/5339/81846/5534/207/7248/6326/9451/23191/23385/7248/207/9451/1605
GO:0007276	gamete generation	200	0.603401	2.51311	1e-10	3.18841e-10	1.65037e-11	9454	tags=26%, list=25%, signal=20%	8239/3301/8239/56853/51/9191/4436/8239/55818/63894/1656/8287/5887/23318/1654/5887/3985/989/79727/27030/207/6627/22803/585/9897/2802/6498/23198/23304/23304/2475/8607/4089/23157/22994/2475/2475/9191/3985/7257/57599/79925/11189/63894/8655/11218/23304/55706/1459/128637/989/57721/10121/1459/166378/6196/8239/51441/5987/1656/8607/1656/23064/28981/2879/5573/23064/8085/22803/9519/6714/23304/1459/63979/648…
GO:0007283	spermatogenesis	149	0.592167	2.36673	1e-10	3.18841e-10	1.65037e-11	9387	tags=27%, list=25%, signal=21%	51/9191/55818/63894/1656/8287/5887/5887/3985/989/6627/22803/585/2802/6498/23198/23304/23304/8607/4089/23157/22994/9191/3985/7257/57599/79925/11189/63894/8655/23304/55706/1459/128637/989/57721/10121/1459/166378/51441/5987/1656/8607/1656/23064/28981/2879/23064/22803/9519/23304/1459/64848/55818/4735/55818/6305/3301/23198/11057/546/5049/3985/170506/51668/5987/3301/3298/989/23064/55342/5571/22862/5048…
GO:0007346	regulation of mitotic cell cycle	177	0.582763	2.38294	1e-10	3.18841e-10	1.65037e-11	6138	tags=17%, list=16%, signal=14%	351/3643/1956/55031/56475/55031/207/57520/7976/207/5591/84446/51434/57520/11331/207/23331/5591/5591/3643/5591/5591/5591/3643/84446/5591/207/5591/26060/79184/440/984/55512/5591/84446/5591/5591/207/207/5591/5591/5591/5591/57521/207/57521/56475/8729/5048/5591/1981/351/3643/5591/984/1654/1654/5591/5591/25/9344/57521/5591/5591/8452/57520/23331/207/5591/5591/23331/5591/440/8697/55031/440/207/5591/3192/…
GO:0007409	axonogenesis	195	0.743902	3.0985	1e-10	3.18841e-10	1.65037e-11	6792	tags=23%, list=18%, signal=20%	23390/23390/23390/288/347733/23390/91584/4035/351/23390/7414/2049/5800/2047/23390/219699/5800/1982/7976/80031/1496/22902/1123/10381/347733/1982/2909/84446/659/54910/54910/659/2047/4131/4131/3688/5062/1496/1002/9798/4684/4684/2909/2909/659/23334/6812/80031/5062/1627/2909/11313/2047/5062/4915/2909/56896/4804/54910/2909/10381/8829/3320/55201/57609/84446/2909/2048/1020/5361/1020/23390/10381/80031/149…
GO:0007411	axon guidance	90	0.789015	2.91947	1e-10	3.18841e-10	1.65037e-11	4800	tags=23%, list=13%, signal=20%	347733/91584/4035/351/2049/5800/2047/219699/5800/7976/80031/1123/10381/347733/2909/659/54910/54910/659/2047/1002/4684/4684/2909/2909/659/80031/2909/11313/2047/2909/56896/4804/54910/2909/10381/8829/2909/2048/1020/5361/1020/10381/80031/2049/4684/5800/4858/80031/659/5362/5361/4756/1020/1948/2047/8633/1948/5361/2909/659/57556/8997/2047/10500/2048/4684/1605/6092/80031/351/4684/4684/4684/2909/8829/9158…
GO:0007416	synapse assembly	74	0.739292	2.63947	1e-10	3.18841e-10	1.65037e-11	4573	tags=21%, list=12%, signal=19%	351/2049/2047/56125/84623/23266/92737/8321/2047/4131/4131/4916/2823/2823/2047/4915/10160/26167/26167/10160/2048/1020/1020/26052/57633/23284/9379/2049/5802/4915/2823/9379/27253/9379/9379/84623/2823/1020/1948/2047/1948/2047/1141/2048/8927/9379/5802/6092/26052/1981/351/84623/10160/2045/2049/27020/26052/5789/5802/26052/84623/10160/26052/2049/1020/4131/2562/1020/56125/10507/57633/2048/1020/4897/575/26…
GO:0007417	central nervous system development	412	0.676953	3.02669	1e-10	3.18841e-10	1.65037e-11	6886	tags=21%, list=18%, signal=19%	23141/4082/79969/3572/538/1349/91584/4035/1445/351/493/2049/91/1500/2047/1956/3949/84623/7301/482/26011/333/207/10718/7976/80031/207/23266/92737/1496/1952/5591/2909/1500/7248/659/6546/54910/54910/5793/3459/8321/659/51412/2047/1500/6860/3688/2618/7431/1496/6715/2909/6857/2909/659/2475/23334/1500/207/1500/1340/80031/25836/4916/5591/5591/2909/7804/79969/51412/2047/4915/5591/2909/26047/4804/1500/5591…
GO:0007420	brain development	316	0.677588	2.9673	1e-10	3.18841e-10	1.65037e-11	6886	tags=22%, list=18%, signal=20%	79969/538/91584/4035/1445/351/493/2049/1500/84623/7301/482/333/10718/7976/80031/23266/1496/1952/5591/2909/1500/7248/659/6546/54910/54910/5793/8321/659/1500/6860/3688/2618/1496/6715/2909/6857/2909/659/2475/23334/1500/1500/1340/80031/25836/5591/5591/2909/7804/79969/4915/5591/2909/26047/1500/5591/54910/2909/490/51654/8829/2539/5591/56949/2618/55201/23017/10409/2909/5591/2048/1020/22931/1020/5591/657…
GO:0007423	sensory organ development	151	0.679807	2.72754	1e-10	3.18841e-10	1.65037e-11	6410	tags=22%, list=17%, signal=18%	1687/93/1687/93/780/493/2047/4976/1956/4976/2782/7976/780/2909/659/10765/285590/93/659/9927/2047/285590/7431/2909/4976/2909/659/285590/93/25836/4916/2823/2823/2909/4976/285590/2047/4915/2909/93/2909/490/7431/8829/2195/8575/2909/2048/22931/6597/490/55764/10763/4915/7431/2823/4976/51761/285590/659/490/1687/2823/490/2047/9927/9997/7046/10253/2909/659/57084/93/2047/2048/57084/9497/5048/3615/57084/490…
GO:0007507	heart development	178	0.592679	2.42815	1e-10	3.18841e-10	1.65037e-11	6662	tags=23%, list=18%, signal=20%	5894/6416/3643/1956/6416/26011/1982/5591/1982/7248/659/7249/6546/5894/285590/659/7249/285590/3688/5894/57216/659/2475/285590/25836/57216/4916/5591/9782/5591/285590/3643/9782/57216/5591/5591/8829/2539/5591/3643/57216/10409/5894/5591/5591/657/5591/836/55764/7249/57142/790/285590/7249/659/5591/5591/790/2539/5894/790/90/5591/1948/5591/287/156/3688/5591/5591/1948/57216/7046/65009/659/5894/836/7249/253…
GO:0007568	aging	135	0.581946	2.28771	1e-10	3.18841e-10	1.65037e-11	7721	tags=25%, list=20%, signal=21%	6416/4035/351/4976/4976/6416/207/207/5591/4976/2475/207/5609/5591/5591/4976/847/5591/22937/5591/490/5591/5591/207/5591/657/54708/490/5591/317/4976/51761/1268/490/5591/5591/207/207/6787/54708/5591/5591/490/317/5591/5591/1788/207/5602/1605/3611/5609/5599/5591/27429/2775/3416/351/6558/5591/490/5591/5591/25/2027/2775/54708/490/5591/5591/207/222236/5591/490/2021/5591/1267/5591/1268/2775/821/445/207/49…
GO:0007600	sensory perception	115	0.670163	2.57354	1e-10	3.18841e-10	1.65037e-11	8364	tags=27%, list=22%, signal=21%	26520/1687/1687/109/26519/10893/2047/4976/4976/2782/23262/23262/6335/23262/55800/23262/2047/23262/4976/2475/23262/5024/25836/10893/26504/4976/23262/2047/1020/1020/836/4976/51761/1268/23262/1687/1020/2047/10253/2047/836/1141/836/79784/6335/26521/23262/55800/1137/836/23262/4919/23262/41/6335/41/2774/9750/5306/1020/4685/7345/84899/1268/1020/6335/6335/4976/131544/1020/8508/84197/4685/54437/2778/6335/…
GO:0007610	behavior	213	0.619885	2.6011	1e-10	3.18841e-10	1.65037e-11	4662	tags=14%, list=12%, signal=13%	538/9896/351/7416/84896/109/3643/1956/22849/3949/84623/6335/482/10097/84446/7248/5577/3688/6715/2475/814/5024/8398/3643/22876/4915/26047/3643/84446/2048/1020/1020/9379/836/824/22876/2847/4915/84446/9379/51761/27253/80208/1268/1182/84896/9379/9379/84623/6326/1020/22876/1639/1639/3688/57521/57521/65009/836/1141/2048/5048/9379/836/79784/27429/10396/1981/2775/238/351/1639/6335/6616/3643/1137/22876/39…
GO:0007611	learning or memory	102	0.621959	2.35488	1e-10	3.18841e-10	1.65037e-11	4265	tags=14%, list=11%, signal=13%	351/7416/84896/109/3643/1956/22849/3949/10097/84446/5577/3688/2475/814/8398/3643/4915/26047/3643/84446/2048/1020/1020/9379/836/4915/84446/9379/1268/84896/9379/9379/6326/1020/3688/65009/836/1141/2048/5048/9379/836/10396/351/6616/3643/3949/836/23208/27020/41/8398/41/3688/1742/1020/6326/1268/1020/54915/6326/2048/10396/26047/1020/7337/84197/60626/2821/4137/10550/7337/84446/84446/351/23208/1268/836/49…
GO:0008015	blood circulation	116	0.694466	2.67006	1e-10	3.18841e-10	1.65037e-11	6683	tags=26%, list=18%, signal=22%	340481/817/493/5800/1956/481/482/5800/207/207/492/1839/2909/5795/55800/659/6546/340481/659/478/7525/481/2909/2909/659/2475/207/8398/10059/27347/478/9631/112/2909/23327/2909/7525/3757/2909/490/23327/2909/207/23327/490/5800/1268/659/490/478/207/207/5795/478/490/4882/287/156/478/207/2909/659/1727/492/27347/23327/1727/1525/2775/478/490/55800/493/2909/287/478/2775/2132/490/112/478/8398/23327/6546/492/…
GO:0008154	actin polymerization or depolymerization	90	0.668193	2.47241	1e-10	3.18841e-10	1.65037e-11	4345	tags=14%, list=11%, signal=12%	10097/79585/10565/1496/2909/6709/79585/64780/1496/2909/2909/2475/1627/2909/79585/79585/6709/6711/2909/832/6709/2909/10810/10565/6711/2909/10565/6711/51429/6709/1496/1496/64780/64780/57580/5921/10565/64780/79585/51429/6711/118/2909/6711/2241/79585/5921/2314/253260/79585/2909/6709/57580/1072/9050/51429/79585/1496/6711/2241/10565/5921/26999/5921/10092/2909/6711/79585/85464/1496/2909/10565/57553/5758…
GO:0008202	steroid metabolic process	99	0.686256	2.58099	1e-10	3.18841e-10	1.65037e-11	6272	tags=24%, list=17%, signal=20%	1595/351/6721/19/19/51478/3949/1645/1717/6715/1646/1645/1645/847/51706/22937/1645/2539/3295/1645/59338/4047/19/1595/6721/1646/2539/1645/10858/114879/1727/3157/2539/1727/1645/351/1718/3949/19/47/51478/51706/1718/4598/3157/1595/3069/51706/3069/1595/3157/3069/476/1595/3157/1595/51144/7108/64746/1595/55004/51706/6342/3069/3157/1595/47/51706/51706/1717/51478/6307/51144/51706/50814/51706/1595/10654/351…
GO:0008203	cholesterol metabolic process	53	0.754397	2.51167	1e-10	3.18841e-10	1.65037e-11	6272	tags=25%, list=17%, signal=21%	1595/351/6721/19/19/51478/3949/1717/847/22937/2539/4047/19/1595/6721/2539/10858/114879/1727/3157/2539/1727/351/1718/3949/19/47/51478/1718/4598/3157/1595/3069/3069/1595/3157/3069/1595/3157/1595/7108/1595/3069/3157/1595/47/1717/51478/6307/50814/1595/10654/351/1718/1727/6307/6309/47/1595/4047/6307/47/2539/51478/6721/5447/6720/6721/3156/3156/4864/3069/1718/47/50814/2539/6721/37/51478/3156/22937/10858…
GO:0008284	positive regulation of cell population proliferation	236	0.590381	2.51104	1e-10	3.18841e-10	1.65037e-11	7260	tags=22%, list=19%, signal=18%	3572/538/292/4179/292/3643/1956/207/7976/207/1839/5591/975/659/10765/659/9927/3688/6541/1646/659/2475/207/7037/4916/208/5591/54994/5591/292/3643/4915/5591/4804/5591/6810/10451/8829/5591/3643/5591/2048/207/5591/3480/657/5170/3977/55512/5591/10763/5245/4915/57142/9289/659/1646/10451/5591/5591/207/207/10451/5591/1948/5591/3688/5591/5591/1948/57521/207/9927/57521/7046/659/1141/2048/2241/3611/5591/253…
GO:0008285	negative regulation of cell population proliferation	183	0.571722	2.35611	1e-10	3.18841e-10	1.65037e-11	6267	tags=19%, list=17%, signal=16%	11070/5894/1687/1445/351/1687/780/80762/2047/11070/780/55654/7248/5795/659/7249/5894/7453/659/9927/2047/7249/5894/9537/659/11331/5527/2047/4804/8575/5894/836/5245/7453/7249/51761/9289/7249/659/10653/5894/1687/5795/10653/2047/10397/9927/7046/10253/65009/659/5894/2047/836/7249/836/3611/5610/9146/351/7249/9146/201163/1718/836/9927/7249/201163/7453/1718/9146/4920/7249/9927/3418/6091/7046/23287/6091/8…
GO:0008361	regulation of cell size	100	0.747372	2.81638	1e-10	3.18841e-10	1.65037e-11	6577	tags=24%, list=17%, signal=20%	538/91584/4035/9990/207/1982/80031/207/22902/1982/7248/659/54910/54910/659/4131/4131/1002/9798/7410/659/2475/207/80031/1627/54910/10451/8829/57609/1020/207/1020/80031/5802/8408/57611/57698/57142/80031/1182/659/10451/4133/207/207/7410/3326/1785/10451/57609/9990/1020/7410/57609/57521/1185/207/57521/659/57556/51520/10500/5048/5802/3611/80031/6558/8408/23011/1785/8829/25/91584/2045/57521/57609/57611/…
GO:0008366	axon ensheathment	53	0.756584	2.51895	1e-10	3.18841e-10	1.65037e-11	4717	tags=14%, list=12%, signal=12%	9896/83700/26011/207/207/7248/58494/2475/207/208/4915/10810/207/23136/4915/23136/23136/207/207/6326/287/207/10397/83700/83700/1605/3611/23136/8455/287/208/10939/207/208/8506/6326/207/6326/7248/207/83700/207/4915/7852/5339/81846/5534/207/7248/6326/9451/23191/23385/7248/207/9451/1605
GO:0008610	lipid biosynthetic process	281	0.664398	2.87796	1e-10	3.18841e-10	1.65037e-11	7242	tags=23%, list=19%, signal=20%	7357/1595/55750/9896/7357/51478/21/2194/9524/55750/3949/85465/207/207/2194/8760/2194/64419/79837/1717/57406/10728/142891/7357/2182/55361/8396/6715/2475/8760/207/3631/221955/2180/221955/8398/55361/9807/2180/55361/9524/22876/51706/55697/22937/51097/8869/204962/2194/2539/9415/207/23049/5289/2182/55361/4047/7357/7357/824/22876/1595/6319/2180/207/2539/207/57515/221955/2180/21/2182/22876/23399/57761/55…
GO:0008637	apoptotic mitochondrial changes	47	0.759622	2.45776	1e-10	3.18841e-10	1.65037e-11	4221	tags=17%, list=11%, signal=15%	292/55288/815/291/292/291/4976/51024/4976/207/51024/207/92609/8739/4976/207/8398/10059/4976/292/26355/207/4976/51024/207/207/207/3329/5599/57805/3329/664/89941/8398/207/55288/92609/56947/55288/79594/2932/207/4976/7417/207/56947/292/207/57805/4976/637/27166/5599/3329/5716/4976/292/207/3329/4976/51024/292
GO:0008654	phospholipid biosynthetic process	137	0.674229	2.65618	1e-10	3.18841e-10	1.65037e-11	7579	tags=21%, list=20%, signal=17%	9896/85465/8760/64419/79837/142891/55361/8396/8760/3631/8398/55361/9807/55361/22876/55697/204962/23049/5289/55361/824/22876/57515/22876/55697/55361/22908/79837/11261/22979/3157/55361/8813/56623/8396/23396/22876/142891/126969/5297/4598/3992/23049/8398/22908/3157/56895/3992/64419/3157/5297/3992/3157/2181/56895/5297/84188/11261/3417/22876/3157/11261/22979/22979/8733/23049/9807/2181/145567/10654/5297…
GO:0009060	aerobic respiration	109	0.676294	2.58131	1e-10	3.18841e-10	1.65037e-11	6803	tags=18%, list=18%, signal=15%	4717/538/1743/1349/1431/4191/207/207/1431/1345/1431/4702/1743/7415/1327/207/1340/54205/1431/1431/4191/4702/847/1431/1431/4697/207/1431/54205/1431/207/207/207/4702/54205/3658/3416/1340/7385/506/4700/54205/664/3418/207/1743/1431/3417/207/1327/207/4700/3416/4704/207/3420/1340/3416/637/7415/3417/4720/1738/4704/3416/5162/4190/207/3417/4436/3416/23530/201626/6389/4967/8803/7415/4711/201626/6390/1327/20…
GO:0009100	glycoprotein metabolic process	112	0.638716	2.44906	1e-10	3.18841e-10	1.65037e-11	7133	tags=24%, list=19%, signal=20%	55858/538/55858/201595/3703/9528/3703/201595/10565/1839/659/659/201595/659/7358/8869/9528/9528/10565/9445/9528/10565/3703/10724/659/10565/9445/11261/659/201595/9452/9445/9452/9445/8813/9445/201595/10724/2132/64083/3703/201595/4249/84899/11261/9445/9445/9445/10565/659/11261/84197/9445/6184/10565/10724/10724/54928/6184/10347/81876/5372/10724/92370/1603/6185/29071/23193/91445/114805/10299/56886/2673…
GO:0009101	glycoprotein biosynthetic process	94	0.662812	2.46797	1e-10	3.18841e-10	1.65037e-11	7133	tags=27%, list=19%, signal=22%	55858/538/55858/201595/3703/9528/3703/201595/10565/1839/659/659/201595/659/7358/8869/9528/9528/10565/9445/9528/10565/3703/10724/659/10565/9445/11261/659/201595/9452/9445/9452/9445/8813/9445/201595/10724/2132/64083/3703/201595/4249/84899/11261/9445/9445/9445/10565/659/11261/84197/9445/6184/10565/10724/10724/6184/10347/5372/10724/92370/1603/6185/29071/114805/56886/2673/6489/10724/5238/23236/4249/48…
GO:0009117	nucleotide metabolic process	203	0.67563	2.83479	1e-10	3.18841e-10	1.65037e-11	7380	tags=22%, list=19%, signal=18%	347734/1743/351/347734/109/4976/3643/2194/9524/4976/347734/2194/8623/2194/1743/7415/2182/2618/4976/2180/112/2180/4976/9524/3643/3098/25939/3098/55229/2194/5152/3295/51251/3643/2618/523/252969/3098/10165/2182/23057/523/2180/6576/790/8623/4976/55229/790/3098/790/2180/23098/2182/4882/523/2987/55229/2180/2194/79877/523/3735/2194/523/3157/2194/8623/9524/3615/351/23098/3643/201163/55229/47/2027/2194/20…
GO:0009150	purine ribonucleotide metabolic process	156	0.67024	2.69313	1e-10	3.18841e-10	1.65037e-11	7401	tags=21%, list=20%, signal=17%	347734/1743/351/347734/109/4976/3643/2194/9524/4976/347734/2194/2194/1743/7415/2182/2618/4976/2180/112/2180/4976/9524/3643/3098/3098/55229/2194/5152/3295/3643/2618/523/3098/10165/2182/523/2180/6576/4976/55229/3098/2180/2182/4882/523/2987/55229/2180/2194/79877/523/2194/523/3157/2194/9524/3615/351/3643/201163/55229/47/2027/2194/201163/3098/2194/2180/506/112/2182/4598/2023/3704/79877/353/3157/2618/3…
GO:0009152	purine ribonucleotide biosynthetic process	89	0.66663	2.46126	1e-10	3.18841e-10	1.65037e-11	6492	tags=18%, list=17%, signal=15%	347734/347734/109/9524/347734/7415/2182/2618/2180/112/2180/9524/55229/2618/523/10165/2182/523/2180/6576/55229/2180/2182/4882/523/2987/55229/2180/79877/523/523/9524/3615/201163/55229/47/201163/2180/506/112/2182/2023/79877/353/2618/51144/2181/523/115/47/523/203/2182/2618/2180/2181/51144/79877/26289/523/226/10165/2182/47/2180/2181/9524/2023/47/51144/3615/523/31/353/7415/9524/9061/1738/5162/9605/3251…
GO:0009165	nucleotide biosynthetic process	122	0.657746	2.55373	1e-10	3.18841e-10	1.65037e-11	6405	tags=18%, list=17%, signal=15%	347734/347734/109/9524/347734/7415/2182/2618/2180/112/2180/9524/55229/2618/523/10165/2182/23057/523/2180/6576/790/55229/790/790/2180/2182/4882/523/2987/55229/2180/79877/523/3735/523/9524/3615/201163/55229/47/201163/2180/506/112/2182/3735/2023/79877/353/790/2618/3418/2617/51144/6240/2181/3735/3735/3735/523/115/47/54963/523/203/2182/2618/2180/7372/2181/51144/2617/79877/26289/2617/523/10135/226/1016…
GO:0009259	ribonucleotide metabolic process	165	0.670761	2.72252	1e-10	3.18841e-10	1.65037e-11	7401	tags=21%, list=20%, signal=18%	347734/1743/351/347734/109/4976/3643/2194/9524/4976/347734/2194/2194/1743/7415/2182/2618/4976/2180/112/2180/4976/9524/3643/3098/3098/55229/2194/5152/3295/3643/2618/523/3098/10165/2182/523/2180/6576/790/4976/55229/790/3098/790/2180/2182/4882/523/2987/55229/2180/2194/79877/523/2194/523/3157/2194/9524/3615/351/3643/201163/55229/47/2027/2194/201163/3098/2194/2180/506/112/2182/4598/2023/3704/79877/353…
GO:0009260	ribonucleotide biosynthetic process	98	0.667827	2.50761	1e-10	3.18841e-10	1.65037e-11	6492	tags=18%, list=17%, signal=16%	347734/347734/109/9524/347734/7415/2182/2618/2180/112/2180/9524/55229/2618/523/10165/2182/523/2180/6576/790/55229/790/790/2180/2182/4882/523/2987/55229/2180/79877/523/523/9524/3615/201163/55229/47/201163/2180/506/112/2182/2023/79877/353/790/2618/51144/2181/523/115/47/54963/523/203/2182/2618/2180/7372/2181/51144/79877/26289/523/226/10165/2182/47/2180/2181/9524/2023/47/790/1503/51144/3615/523/31/35…
GO:0009306	protein secretion	131	0.667382	2.60034	1e-10	3.18841e-10	1.65037e-11	7383	tags=25%, list=19%, signal=20%	5894/1595/4035/80725/19/19/55763/818/1956/80725/23435/80725/5894/376267/2182/5894/80725/8398/10059/80725/9448/6810/55763/23435/5894/5289/2182/19/1595/7425/9448/23435/1268/6804/6804/6804/5894/80725/80725/4628/376267/2182/9448/23435/5894/818/5048/80725/80725/6616/6558/19/4628/9448/29085/2182/9448/64083/10890/8398/4628/5481/1595/3418/7425/1595/6810/1595/6566/1595/80725/1595/80725/1268/821/1595/5066/…
GO:0009314	response to radiation	165	0.541547	2.19806	1e-10	3.18841e-10	1.65037e-11	7317	tags=21%, list=19%, signal=18%	5428/4763/2956/842/1407/3157/170506/2237/55031/7319/8491/2547/2475/10277/1965/10856/6154/7158/26224/2074/83932/3309/5428/8533/4836/210/7158/3156/2776/57805/2547/51761/23028/57103/10135/3364/1956/210/2237/7508/3156/7520/51761/7158/5602/23028/55031/10277/1788/9600/22954/9683/7520/5429/7295/3981/3735/5936/6240/9112/3981/5936/5423/201973/5602/5481/10856/10856/545/2067/1407/4436/8243/10277/5936/4763/5…
GO:0009410	response to xenobiotic stimulus	147	0.619862	2.4791	1e-10	3.18841e-10	1.65037e-11	5130	tags=15%, list=14%, signal=13%	4830/3030/10628/5198/3033/7520/1429/811/20/2775/3030/7520/5066/9343/55031/1027/57412/3326/10919/5608/57521/545/4131/4131/6772/3326/1026/7345/3329/10451/5979/10451/4646/3030/4646/4646/1938/3326/9343/65985/4864/5243/6609/4646/4131/7520/5471/30/21/4131/3326/5608/7514/7520/7520/7520/6622/6774/3939/5111/2534/3939/3326/3326/2775/4646/2941/6647/4131/1399/4131/7520/328/6546/5111/4131/7520/4860/4131/2987/…
GO:0009607	response to biotic stimulus	349	0.618597	2.72966	1e-10	3.18841e-10	1.65037e-11	7391	tags=21%, list=20%, signal=18%	1687/132299/4179/1687/19/19/55763/7301/9213/9213/10097/207/80216/9213/255520/207/23266/10155/9213/2058/2058/5591/90678/10383/5795/2058/9213/9213/3459/7525/5062/7431/23705/11331/207/10383/10383/6812/8398/5062/5591/2823/2823/9782/5591/55666/7804/9213/3098/81929/5062/9782/25939/3098/5591/9213/10949/9181/81929/6885/5591/7187/6810/7525/10383/7431/5591/51251/3320/8575/55763/5591/207/5591/3098/26060/203…
GO:0009611	response to wounding	139	0.6926	2.73462	1e-10	3.18841e-10	1.65037e-11	4742	tags=17%, list=13%, signal=15%	5894/3572/538/6416/4035/199731/780/7414/83700/4548/1956/6416/7301/780/10565/1839/2909/131566/5894/4131/4131/3688/5894/2909/2909/7410/11331/2475/6812/4916/2909/131566/22876/2909/79803/10451/2909/8829/10565/8761/2909/5894/2048/1020/1020/10565/836/5802/22876/7301/667/10451/4747/5894/7410/10451/23098/10565/1020/22876/7410/3688/5792/7046/2909/83700/5894/836/2048/83700/5802/836/1605/3611/23098/6558/228…
GO:0009617	response to bacterium	110	0.613891	2.3501	1e-10	3.18841e-10	1.65037e-11	6034	tags=18%, list=16%, signal=15%	132299/19/19/207/207/23266/7431/207/8398/2823/2823/81929/10949/81929/7431/207/19/836/824/7425/7431/2823/1268/8724/207/207/2823/207/836/2241/836/3329/5599/8970/19/151887/836/23208/25/3329/664/10935/7431/10935/8398/207/7425/10949/6223/7189/488/128/1267/1268/2241/9590/128/7001/445/207/10949/207/128/9373/575/9590/6156/23208/1432/128/1268/207/1267/836/79577/9646/10133/10594/5599/2241/3329/10949/23266/…
GO:0009628	response to abiotic stimulus	391	0.616152	2.74393	1e-10	3.18841e-10	1.65037e-11	4717	tags=13%, list=12%, signal=13%	5894/538/6416/9777/351/493/10893/9777/2047/4976/1956/51024/4976/2782/6416/55031/481/9990/55031/207/51024/7976/207/5591/84446/7248/7415/6546/5894/2047/4131/4131/3688/5894/481/4976/11331/2475/207/5609/5024/25836/10059/27347/208/5591/10893/9131/5591/9777/4976/2047/847/5591/22937/26047/4804/9181/5591/26355/490/5591/3320/523/84446/5894/5591/1020/207/1020/5591/5170/79184/440/29988/490/5591/9379/9131/83…
GO:0009636	response to toxic substance	89	0.681367	2.51568	1e-10	3.18841e-10	1.65037e-11	8037	tags=24%, list=21%, signal=19%	4131/2879/23135/1267/8242/4131/4131/4131/10765/4131/25841/1267/5052/10765/7296/55829/1119/5594/8242/65018/57539/1719/5052/1665/10765/5052/1728/4747/51024/2074/10765/4747/210/115703/23530/23028/23256/210/23256/23256/5594/4131/23028/7001/1728/51780/1788/23256/7296/2098/23530/7295/2936/6715/7001/7295/1665/1665/57539/8242/4747/7296/1267/1119/23256/1665/10919/4131/4131/440/23530/1026/57539/25824/1019/…
GO:0009725	response to hormone	306	0.625744	2.73606	1e-10	3.18841e-10	1.65037e-11	6316	tags=20%, list=17%, signal=17%	8284/7357/1445/815/7357/23558/5536/21/4976/3643/1956/4976/2782/207/207/5786/2058/2058/5591/1645/79837/4848/7248/7249/83667/2058/3030/376267/10728/7357/7249/4131/4131/478/8396/4141/6715/4976/5579/1646/11331/2475/207/1645/2180/54832/4916/208/5591/9131/5591/478/112/2180/4976/9564/1645/5579/55625/3643/55625/847/10474/5591/22937/5591/2947/114882/1645/490/5591/3643/1645/5591/207/5591/3480/26060/5170/44…
GO:0009743	response to carbohydrate	101	0.653925	2.47241	1e-10	3.18841e-10	1.65037e-11	6039	tags=17%, list=16%, signal=15%	5894/6416/4035/4976/51024/4976/6416/51024/6546/83667/5894/4131/4131/5894/4976/5579/5024/8398/9448/4976/5579/847/6810/5894/3480/6597/836/9448/4976/51024/5894/23098/9448/5908/5894/836/836/2030/23098/5579/836/6597/9448/29085/79727/23098/3480/9448/5579/8398/3875/23098/6546/3480/23098/6810/23098/2021/4131/9448/4976/3480/9448/10399/3480/23098/8655/9448/5211/9448/4704/79727/10135/5798/836/5211/8891/5799…
GO:0009790	embryo development	356	0.624184	2.77135	1e-10	3.18841e-10	1.65037e-11	5193	tags=17%, list=14%, signal=16%	57498/57498/57498/347733/538/728661/57498/25902/146923/728661/91/728661/4976/3643/57498/92/4976/57498/4324/57498/57498/26011/57498/728661/728661/207/7976/207/80790/23250/10155/5898/4325/5591/347733/3679/2909/4848/7248/659/7249/53918/54910/54910/23250/92/57498/659/9927/7249/2182/57498/3688/57498/4325/2909/4976/9644/57216/2909/659/207/728661/25836/92/57216/1627/5591/5591/80144/2909/4976/57498/989/7…
GO:0009792	embryo development ending in birth or egg hatching	231	0.631965	2.67562	1e-10	3.18841e-10	1.65037e-11	5189	tags=19%, list=14%, signal=17%	57498/57498/57498/538/728661/57498/25902/146923/728661/91/728661/4976/57498/92/4976/57498/57498/57498/57498/728661/728661/207/7976/207/80790/23250/10155/5898/4325/5591/2909/4848/7248/659/7249/53918/54910/54910/23250/92/57498/659/9927/7249/2182/57498/3688/57498/4325/2909/4976/9644/57216/2909/659/207/728661/25836/92/57216/1627/5591/5591/2909/4976/57498/57216/5591/2909/5591/54910/57498/23250/5045/29…
GO:0009887	animal organ morphogenesis	248	0.65158	2.77239	1e-10	3.18841e-10	1.65037e-11	5171	tags=15%, list=14%, signal=13%	25902/780/2047/3643/92/81839/333/10718/7976/780/1496/4325/1952/23002/659/92/10765/659/9927/2047/1496/4325/57216/659/11331/2475/25836/92/57216/80144/26504/2047/3643/23002/57216/4915/4804/8829/3643/2195/8575/57216/10409/2048/5361/657/29985/59338/1496/55512/1496/55764/4915/84957/81839/57142/51761/659/5361/90/2047/51741/5361/57216/9927/7046/10253/65009/659/57556/2047/10718/2048/23002/5048/1605/6092/3…
GO:0009895	negative regulation of catabolic process	165	0.589499	2.39269	1e-10	3.18841e-10	1.65037e-11	9233	tags=31%, list=24%, signal=24%	8473/57805/3326/23185/51035/11180/2931/8925/6622/1996/3156/1660/3326/80279/207/5245/1432/29934/6449/23049/2475/2521/6386/23077/10869/128866/302/80279/92345/3183/51594/2475/10135/8925/2475/51377/153090/9191/10755/1996/3183/6201/8925/1459/8925/7874/3192/51594/1459/55613/51377/11315/2332/9529/23049/66036/1982/3192/1660/11345/10755/7874/23367/26986/3326/3183/1459/23450/3156/3156/8667/9349/1660/79066/…
GO:0009896	positive regulation of catabolic process	271	0.632481	2.71613	1e-10	3.18841e-10	1.65037e-11	5808	tags=16%, list=15%, signal=14%	26086/292/4035/351/5701/7416/291/80762/292/291/3643/22849/3949/9528/26086/6642/23435/26086/207/57520/207/90678/975/79837/4848/4905/7248/57520/7415/7249/83667/26086/4905/26086/7249/4905/8396/4905/4905/26086/23318/11331/23072/207/221955/26086/221955/208/26086/26086/292/4905/3643/26086/23327/25782/6885/23318/10075/5045/9528/9528/10444/25782/3643/3320/23327/26086/23435/207/9528/23327/5701/51429/4905/…
GO:0009967	positive regulation of signal transduction	497	0.65198	2.96962	1e-10	3.18841e-10	1.65037e-11	6972	tags=21%, list=18%, signal=19%	23390/5894/347734/23390/23390/3572/23390/1687/132299/4035/9218/1445/121665/93/351/1687/23390/93/347734/121665/54503/23558/10982/54503/91/5536/80762/121665/4976/3643/92/1956/51024/4976/23390/54503/55031/347734/55031/219699/222223/51024/80216/10565/54503/1839/10982/27032/975/5795/7415/659/53918/5894/54910/54910/10982/9770/92/93/659/27032/3688/5894/5062/4976/5579/1646/659/11331/2475/5609/93/7037/502…
GO:0009968	negative regulation of signal transduction	460	0.63785	2.88206	1e-10	3.18841e-10	1.65037e-11	6570	tags=19%, list=17%, signal=17%	5894/292/4035/1445/4179/10131/199731/152559/493/5800/1500/292/4976/1956/4976/23295/169200/55031/7301/114804/55031/219699/333/5800/207/253980/207/2909/79837/55654/4848/1500/7248/5795/7415/7249/83667/5894/9770/9927/7249/1500/3688/5894/8396/1759/2909/4976/5579/2909/11331/2475/23334/58533/23072/1500/207/1500/4170/4170/197131/55666/2909/388336/4976/292/5579/25939/22876/5598/54756/2909/4804/1500/9181/7…
GO:0009991	response to extracellular stimulus	194	0.682558	2.84032	1e-10	3.18841e-10	1.65037e-11	7319	tags=25%, list=19%, signal=21%	6721/19/19/4976/1956/51024/3949/4976/54332/9213/9213/207/51024/9213/207/9213/2909/84446/7248/659/6546/83667/9213/9213/1327/659/2182/4131/4131/4141/6715/2909/4976/2909/659/2475/23334/207/10985/2180/10059/9131/10985/2909/10985/2180/4976/9213/81929/847/2909/9213/81929/2909/490/2539/84446/2909/10985/26153/207/5289/2182/440/23235/26153/19/490/9131/317/23274/8408/10985/7425/54407/54407/84446/10985/2180…
GO:0010001	glial cell differentiation	84	0.728521	2.67541	1e-10	3.18841e-10	1.65037e-11	6309	tags=19%, list=17%, signal=16%	3572/4035/1445/351/10893/1956/3949/26011/207/207/92737/3459/7431/2475/207/4916/208/10893/4915/7431/10810/1020/207/1020/4915/7431/207/207/3459/1020/207/10397/1605/3611/351/3949/4919/25/26227/208/664/79727/7431/4920/26227/207/208/1020/1267/8506/1020/207/1020/207/4920/4137/351/79727/207/1021/1267/4915/4137/7852/8891/2596/6009/5339/1445/11221/10419/4035/5534/1267/207/5649/4916/6009/26227/26227/9968/5…
GO:0010035	response to inorganic substance	203	0.6687	2.80571	1e-10	3.18841e-10	1.65037e-11	7769	tags=23%, list=21%, signal=19%	288/538/10131/351/817/3756/29957/493/5536/3756/4548/1956/51024/6861/207/51024/207/540/7415/6546/84258/3756/4131/4131/6860/2618/127833/6857/207/3756/9131/847/23327/5598/10243/2539/2618/23327/207/22872/10165/127833/23327/59338/55512/9131/836/6857/824/6857/5598/54407/54407/51024/4747/207/2539/207/1785/54407/1788/7186/207/10397/118/54407/5602/836/6861/3157/6861/2539/836/3329/23327/5599/5598/2775/351/…
GO:0010038	response to metal ion	130	0.646992	2.52343	1e-10	3.18841e-10	1.65037e-11	6872	tags=23%, list=18%, signal=20%	288/538/351/817/3756/29957/5536/3756/1956/6861/207/207/540/84258/3756/6860/127833/6857/207/3756/847/23327/10243/2539/23327/207/22872/10165/127833/23327/55512/836/6857/6857/207/2539/207/1788/207/10397/118/836/6861/6861/2539/836/23327/5599/351/6857/6558/127833/836/23208/6857/664/25932/23327/6860/207/6861/6857/6857/1742/2021/6860/23327/6861/445/207/23327/5066/23327/207/6857/23327/10156/2821/9066/233…
GO:0010232	vascular transport	36	0.818911	2.54704	1e-10	3.18841e-10	1.65037e-11	5905	tags=38%, list=16%, signal=32%	4035/493/3643/6526/482/8140/10057/6541/7037/3643/6515/3643/81539/6509/6509/6515/54407/54407/9498/54407/6509/6515/54407/84889/2030/10396/6515/54407/3643/6558/493/6510/6509/4363/6566/9498/8140/10396/9498/388662/6506/6566/8140/6513/10999/6506/9498/6506/2030/81539/6566/4035/6506/10396/6506/4035/5243/10396/10057/4035/6573/4035/9498/20/9498/28232
GO:0010243	response to organonitrogen compound	422	0.666476	2.98972	1e-10	3.18841e-10	1.65037e-11	6309	tags=20%, list=17%, signal=18%	538/4035/1445/351/815/201595/4259/493/6721/19/19/5536/4976/3643/1956/51024/22849/3949/4976/2782/333/10097/207/51024/201595/207/5786/51617/50632/2889/2058/2058/5591/975/79837/7248/7415/7249/6546/83667/2889/2058/3030/376267/57657/2889/2889/5577/2889/7249/201595/4131/4131/3688/478/8396/27065/7431/1759/4141/6715/4976/5579/2475/58533/207/51617/51617/2889/54832/5024/197131/208/5591/9131/5591/478/55666/…
GO:0010256	endomembrane system organization	278	0.697104	3.00915	1e-10	3.18841e-10	1.65037e-11	6784	tags=22%, list=18%, signal=19%	23141/65055/288/7357/7357/19/19/112476/23435/7534/207/54732/207/8878/23423/10565/55654/4905/84272/23317/4905/7357/55361/6860/10313/4905/1759/4905/9798/4905/6857/5579/207/23317/6812/55361/208/55666/9631/55361/5579/4905/6711/23344/25782/80124/6810/22878/8878/10075/23344/11196/25782/10565/6711/23435/22931/207/23317/10565/22872/5289/6711/55361/51429/23136/23317/19/6857/7357/7357/4905/80124/9688/23141…
GO:0010498	proteasomal protein catabolic process	318	0.556372	2.44346	1e-10	3.18841e-10	1.65037e-11	10254	tags=33%, list=27%, signal=26%	23198/329/5887/1642/80311/3300/23321/84078/54476/130507/5707/57805/10973/997/64839/81545/821/10277/80176/5690/64682/80196/5718/4130/409/10116/10277/79699/3309/1642/5710/80700/7917/210/4130/10973/137886/51434/23072/996/26133/25831/8452/84301/9870/10399/64777/51035/92369/5695/1642/5706/84861/9373/3309/8078/23198/10075/51185/131405/54461/8451/2931/10616/10444/5688/130507/8078/7844/90637/10277/3309/8…
GO:0010506	regulation of autophagy	195	0.6355	2.64699	1e-10	3.18841e-10	1.65037e-11	6914	tags=21%, list=18%, signal=18%	26086/292/7416/6721/291/292/291/55763/9528/26086/26086/207/1982/207/90678/1982/79837/7248/7249/83667/26086/26086/7249/8396/26086/11331/2475/58533/207/54832/26086/4170/4170/10059/26086/26086/292/26086/25782/6885/9528/9528/51606/25782/523/55763/26086/1020/207/1020/9528/1915/23049/836/523/23274/26086/8408/7249/10645/23265/23265/7249/6721/207/207/26086/1915/5049/1020/57761/528/523/25782/57521/79837/2…
GO:0010562	positive regulation of phosphorus metabolic process	292	0.655625	2.83737	1e-10	3.18841e-10	1.65037e-11	6683	tags=23%, list=18%, signal=20%	23141/5894/3572/6416/1445/121665/351/780/121665/493/80725/2049/91/121665/2047/3643/92/1956/80725/6416/7301/10044/207/10718/780/207/8878/80725/1839/369/975/5795/7415/659/5894/9770/10728/92/659/2047/5894/7525/5062/80725/7410/659/11331/2475/207/5609/7037/10985/2180/8398/92/4916/5062/208/80725/10985/10985/2180/7804/2047/3643/5062/4915/55697/9181/6885/10451/114882/8878/7525/51654/8829/3643/3320/117/85…
GO:0010563	negative regulation of phosphorus metabolic process	181	0.665911	2.74351	1e-10	3.18841e-10	1.65037e-11	6309	tags=24%, list=17%, signal=20%	23141/4035/1445/199731/152559/80725/5536/5800/80725/23435/5800/207/1353/207/80725/5591/79837/5795/7249/6546/7453/1353/9770/5577/7249/64780/8396/5062/80725/2475/58533/207/4916/5062/5591/5591/80725/5062/22876/5591/5591/7529/10776/51654/5591/152559/23435/5591/2048/5528/207/5591/81848/5170/5591/836/23141/22876/5800/7453/7249/9961/64780/23435/7249/81848/5591/9770/5591/207/207/80725/80725/5795/64780/22…
GO:0010564	regulation of cell cycle process	257	0.556307	2.38155	1e-10	3.18841e-10	1.65037e-11	10348	tags=30%, list=27%, signal=23%	55920/22933/4591/8379/5962/1778/9555/55023/3275/1642/5573/387/1642/5356/1457/5356/10419/7919/28964/1654/57805/57448/11319/11073/1639/55795/55795/998/64682/9371/10116/8658/26058/1778/324/57504/8260/1642/2770/4733/8480/137886/51434/996/1639/90293/8452/79598/57521/9525/5300/5591/585/1642/9344/84861/57448/1778/23636/9738/57448/4436/10015/54461/8451/57448/3014/10419/9587/1778/30849/6840/26060/9820/590…
GO:0010608	posttranscriptional regulation of gene expression	308	0.599525	2.62273	1e-10	3.18841e-10	1.65037e-11	7309	tags=21%, list=19%, signal=18%	10131/351/1956/22849/2935/23435/207/1982/207/10973/2058/10644/2058/5591/1982/4848/7248/83667/53918/2058/28958/7431/23318/2475/207/10985/208/5591/9782/5591/10985/10985/57060/50804/9782/5591/10643/10102/10949/5591/2935/23318/10643/10643/7431/51654/5591/8575/10643/23435/8761/10985/5591/207/5591/23185/2058/5591/10642/10985/50804/7431/10985/26135/5605/10985/23435/10985/5591/5591/10643/207/50804/207/10…
GO:0010628	positive regulation of gene expression	340	0.604743	2.66978	1e-10	3.18841e-10	1.65037e-11	8986	tags=25%, list=24%, signal=21%	1653/1432/7158/1653/4035/4345/11128/2821/288/85364/10600/23633/8087/5591/3091/30968/1968/2475/2521/3312/3845/8882/113251/8772/5530/3183/51594/4035/10765/7158/1653/2475/2475/5962/253943/55695/9590/56941/8664/54505/287/63935/3066/4035/4627/1996/55737/3183/11189/6201/51562/92906/3098/6711/7431/3192/54505/57721/51594/2033/288/11315/6196/2332/55183/6191/2048/51441/9590/409/5987/3146/1938/54505/103/715…
GO:0010629	negative regulation of gene expression	385	0.563987	2.51062	1e-10	3.18841e-10	1.65037e-11	7340	tags=21%, list=19%, signal=19%	2319/23049/5976/7812/5495/3184/23405/54464/389421/5610/2058/1445/3005/80314/23049/22933/22894/3192/170506/4076/65018/27044/9652/57539/5987/1719/7428/1654/10236/1445/22849/9931/26986/23347/58155/5901/4848/2475/26986/64506/51593/54107/1965/55506/79094/3183/2597/9991/9652/55666/27316/6301/58155/54476/5976/1994/23049/5901/54890/5610/4691/7175/7072/5725/26986/51594/29882/8467/3190/26523/166/27316/1660…
GO:0010631	epithelial cell migration	96	0.681149	2.55344	1e-10	3.18841e-10	1.65037e-11	6690	tags=21%, list=18%, signal=18%	493/10982/207/207/1839/10982/659/10982/5793/659/3688/659/2475/207/9448/9564/10982/8829/152007/207/5170/10982/9448/57142/10982/659/207/10982/207/9564/51094/1948/3688/9448/1948/207/7046/659/54453/493/8829/25/9448/506/5335/10013/9448/54828/23332/6091/207/7046/6091/23603/3688/23122/7046/10982/152007/207/659/9448/9448/207/575/57142/5170/2821/6091/9448/9448/57142/207/388/23122/23473/54567/5335/5793/587…
GO:0010632	regulation of epithelial cell migration	81	0.685508	2.49771	1e-10	3.18841e-10	1.65037e-11	6808	tags=21%, list=18%, signal=18%	493/10982/207/207/1839/10982/659/10982/5793/659/659/2475/207/9448/9564/10982/8829/152007/207/5170/10982/9448/57142/10982/659/207/10982/207/9564/51094/9448/207/659/54453/493/8829/25/9448/506/5335/10013/9448/54828/23332/207/23603/23122/10982/152007/207/659/9448/9448/207/575/57142/5170/2821/9448/9448/57142/207/388/23122/23473/54567/5335/5793/5879/388/9448/11221/9448/10982/9448/207/9448/5286/25930/37…
GO:0010634	positive regulation of epithelial cell migration	55	0.723568	2.42749	1e-10	3.18841e-10	1.65037e-11	6752	tags=24%, list=18%, signal=20%	10982/207/207/1839/10982/659/10982/659/659/2475/207/9448/9564/10982/8829/152007/207/5170/10982/9448/57142/10982/659/207/10982/207/9564/9448/207/659/54453/8829/25/9448/506/5335/10013/9448/54828/23332/207/23122/10982/152007/207/659/9448/9448/207/57142/5170/2821/9448/9448/57142/207/388/23122/23473/5335/5879/388/9448/9448/10982/9448/207/9448/5286/9448/5286/10000/4215/6868/23332/5286/23473/8754/54453/…
GO:0010638	positive regulation of organelle organization	253	0.672063	2.86926	1e-10	3.18841e-10	1.65037e-11	8933	tags=25%, list=24%, signal=20%	908/8452/585/10574/9897/51433/10094/7203/1778/55187/3091/2475/10715/4131/6386/8408/302/4131/92345/55160/10552/7405/4131/4976/51548/2475/8396/9525/4131/10111/9738/2475/10155/10111/8658/2909/6857/55737/1778/4836/8452/3064/989/908/10575/9662/10094/2241/11315/22880/10015/2241/1778/8658/90678/55023/10574/140609/5987/253260/7203/80351/22948/10093/7416/22843/3091/22930/253260/7203/55737/4976/10694/4131/…
GO:0010639	negative regulation of organelle organization	171	0.635725	2.59889	1e-10	3.18841e-10	1.65037e-11	7915	tags=26%, list=21%, signal=21%	8260/4591/9181/4131/4131/4131/8658/54464/6714/3925/3183/4131/11075/11075/10300/157922/51451/157922/58526/10297/5216/832/51763/2314/6709/8500/157922/54464/51143/546/9181/3985/3192/8260/65018/112476/8874/119/79598/9026/10297/4133/8658/146691/54386/1496/10059/4591/4133/8658/3183/85464/146691/51451/5062/7175/79991/23122/25999/6714/4134/5217/10297/57103/80206/23256/10391/23256/23256/50810/2288/4133/41…
GO:0010648	negative regulation of cell communication	492	0.63868	2.91444	1e-10	3.18841e-10	1.65037e-11	6742	tags=21%, list=18%, signal=18%	5894/292/4035/1445/4179/10131/199731/152559/84896/493/5800/1500/292/4976/1956/4976/23295/169200/55031/7301/114804/55031/219699/333/5800/207/253980/207/2909/79837/55654/4848/1500/7248/5795/7415/7249/83667/5894/9770/57406/9927/7249/1500/6860/3688/5894/8396/1759/2909/4976/5579/2909/11331/2475/23334/58533/23072/1500/207/1500/6812/8398/4170/4170/197131/55666/9448/2909/388336/4976/292/5579/25939/22876/…
GO:0010720	positive regulation of cell development	117	0.736891	2.83472	1e-10	3.18841e-10	1.65037e-11	7251	tags=23%, list=19%, signal=19%	3572/91584/1523/4035/816/816/1523/816/4976/1956/4976/1523/26011/10097/1982/7976/22902/5591/1982/659/659/4131/4131/1002/9798/4976/659/2475/10059/1627/5591/5591/7804/4976/4915/5591/5591/8829/5591/5591/2048/5361/5591/5591/816/4915/57611/57698/4976/659/4747/5591/5591/5362/1785/5361/57580/5591/5591/5591/5591/5361/118/659/2048/5048/1605/6092/3611/5591/5591/23011/5591/1785/8829/5591/25/91584/57611/27020…
GO:0010721	negative regulation of cell development	65	0.710466	2.48044	1e-10	3.18841e-10	1.65037e-11	4388	tags=17%, list=12%, signal=16%	55920/4133/2664/5108/8408/5108/5530/23405/4133/1499/5108/57142/5802/5108/23405/57142/22933/4133/23405/22902/57609/57142/4133/4133/5108/22933/22933/7533/29956/5108/57142/55920/9921/2931/23603/2664/5108/4152/4763/22902/5108/1499/4133/6664/23111/4133/2664/80128/5108/1499/4133/4133/57142/4133/5108/5108/22933/5108/4133/22902/5108/4133/5728/4133/4133/4133/4133/6664/5108/4133/5108/5530/57142/5108/1499/6…
GO:0010810	regulation of cell-substrate adhesion	83	0.67643	2.47669	1e-10	3.18841e-10	1.65037e-11	6263	tags=23%, list=17%, signal=20%	6904/4035/780/7414/5800/5800/780/5786/7248/5795/9448/8829/81848/5800/9448/81848/2824/1785/5795/57580/5921/9448/6904/6904/54453/1605/3611/5921/151887/1785/8829/25/9448/6904/9448/54828/57580/23332/23603/10391/6904/51144/9480/8573/23122/2932/81848/81848/5921/5800/5921/9448/7248/9448/81848/51144/90102/9448/9448/57580/708/81/1021/23122/51144/5879/780/9448/9748/9448/6904/8573/4035/9448/9448/7248/6904/5…
GO:0010817	regulation of hormone levels	129	0.65115	2.54481	1e-10	3.18841e-10	1.65037e-11	6222	tags=22%, list=16%, signal=19%	5894/4035/51478/818/1956/23435/8140/1645/1717/5894/10765/2182/8723/8723/5894/6715/1646/1645/1381/8398/9448/8723/1645/6810/5045/1645/3295/51109/23435/1645/5894/1381/2182/59338/55512/7425/9448/23435/1268/1381/6804/6804/6804/1646/1645/5894/2182/8723/10858/9448/8723/23435/5894/818/3416/1645/6616/8723/51478/9448/29085/2182/8723/9448/1382/8398/51109/7425/8723/476/6810/6566/51144/8723/8140/1268/51109/51…
GO:0010821	regulation of mitochondrion organization	75	0.759933	2.72952	1e-10	3.18841e-10	1.65037e-11	5353	tags=21%, list=14%, signal=18%	292/55288/7416/6721/291/292/291/4976/51024/4976/207/51024/207/8878/5898/7249/7249/8739/4976/207/7037/54832/8398/10059/192111/4976/292/10493/26355/8878/10075/207/54708/7249/10645/4976/7249/6721/51024/207/207/54708/8878/207/10715/7249/10645/5599/27429/7249/201163/10645/10493/10493/192111/7249/201163/54708/8878/664/89941/10013/64083/8878/8398/7249/207/55288/56947/8878/10075/55288/54832/10075/7249/88…
GO:0010876	lipid localization	132	0.684485	2.66712	1e-10	3.18841e-10	1.65037e-11	5083	tags=20%, list=13%, signal=18%	7357/4035/7357/6721/19/19/21/51024/3949/10079/207/51024/207/23250/8760/2058/2058/1645/10079/2058/23250/10765/7357/2182/8760/207/1645/10079/79135/2180/8398/208/2180/1645/23344/114882/23250/23344/5045/1645/23760/1645/207/2182/286410/2058/19/7357/7357/79135/374868/114882/2180/51761/6721/51024/207/207/1645/2180/21/2182/2058/2058/2058/2180/207/2058/114879/7357/550/55754/23344/10396/10079/21/1645/2058/…
GO:0010942	positive regulation of cell death	226	0.637172	2.69432	1e-10	3.18841e-10	1.65037e-11	5467	tags=17%, list=14%, signal=15%	1687/6416/4035/815/817/1687/51024/6416/207/51024/207/8878/5591/79845/9770/56616/9927/3688/5062/8739/10300/2475/207/4170/4170/10059/5062/5591/23788/9131/5591/23788/23787/5062/5591/56616/4804/5591/26355/79845/8878/5591/8575/6201/23787/51651/5591/8682/1020/207/1020/5591/5591/9131/836/824/317/5245/10300/1268/51024/5591/9770/5591/207/207/1785/1687/23098/1020/10300/56616/23788/5591/1948/8878/5591/317/9…
GO:0010959	regulation of metal ion transport	117	0.711185	2.73584	1e-10	3.18841e-10	1.65037e-11	4069	tags=18%, list=11%, signal=16%	288/538/816/815/7416/817/816/493/816/818/481/482/207/57520/207/57520/55800/6546/53826/3688/481/219527/23072/207/5024/8398/27347/23327/3757/490/2539/117/23327/1020/207/1020/5170/23327/490/816/2847/483/490/207/2539/207/1785/1020/490/287/3688/207/11261/818/27347/2539/23327/2775/490/55800/493/287/1785/25/2775/81831/490/5335/23072/9943/8398/23327/6546/57520/207/53822/3688/476/490/8573/1020/9454/23327/…
GO:0010970	transport along microtubule	109	0.625115	2.38597	1e-10	3.18841e-10	1.65037e-11	8855	tags=29%, list=23%, signal=23%	57662/1778/3091/166379/4131/3312/4131/4747/22994/4131/79659/5108/4976/55638/26160/4131/547/25999/23162/26958/1778/199953/3064/3800/3192/22820/1778/9742/80208/51098/79659/92104/23095/28981/3312/3091/3192/4976/4131/636/26985/1778/11127/1778/4131/4131/4131/80208/3799/3800/3799/4131/547/1778/1778/55860/3797/1778/57728/79659/23291/667/1778/1781/26985/2319/51566/3798/26985/1778/8120/3192/3800/10128/516…
GO:0010975	regulation of neuron projection development	227	0.74186	3.1391	1e-10	3.18841e-10	1.65037e-11	7053	tags=28%, list=19%, signal=24%	57498/57498/57498/91584/1523/4035/816/9896/57498/816/1523/152559/80725/816/2049/5800/4976/818/57498/80725/4976/1523/57498/57498/57498/482/57498/5800/10097/207/1982/57520/80031/207/80725/1496/22902/2889/1123/1982/2909/84446/7248/57520/659/2889/54910/54910/5793/2889/2889/8321/57498/659/2889/57498/4131/4131/5062/7431/1496/57498/1002/80725/9798/2909/4976/10300/2909/659/2475/23072/207/2889/80031/10059…
GO:0010976	positive regulation of neuron projection development	78	0.728132	2.62991	1e-10	3.18841e-10	1.65037e-11	5384	tags=19%, list=14%, signal=16%	57498/57498/57498/4035/816/9896/57498/816/816/4976/57498/4976/57498/57498/57498/482/57498/10097/2889/2909/2889/2889/2889/8321/57498/2889/57498/57498/2909/4976/10300/2909/2475/2889/10059/4916/1627/2909/7804/4976/57498/2889/4915/2909/57498/2909/57498/2909/2889/816/4915/10300/4976/57498/51761/1268/8724/57498/57498/10300/57498/2889/65009/2909/5048/55754/57498/238/2909/57498/4919/57498/57498/27020/492…
GO:0010977	negative regulation of neuron projection development	67	0.764047	2.69417	1e-10	3.18841e-10	1.65037e-11	6964	tags=30%, list=18%, signal=25%	4035/152559/5800/5800/80031/22902/7248/54910/54910/5793/7431/80031/9448/112/22876/54910/7431/8829/152559/57609/2048/1020/1020/26052/80031/5802/22876/5800/8408/7431/9448/57142/80031/4133/57609/1020/22876/1948/57609/9448/1948/57556/10500/2048/5048/5802/26052/80031/8408/22876/8829/9448/2045/57609/26052/112/7431/9448/5802/57609/26052/57609/23111/1400/26052/1020/57609/54910/1020/10507/22876/2048/57556…
GO:0014070	response to organic cyclic compound	323	0.656129	2.88764	1e-10	3.18841e-10	1.65037e-11	7345	tags=21%, list=19%, signal=18%	8284/351/493/23558/109/19/19/5536/21/4976/1956/51024/4976/2782/4324/54332/333/10097/207/51024/207/57724/51617/8480/50632/2889/4848/6546/2889/57657/2889/10728/2889/5577/2889/4131/4131/478/5062/27065/8480/6715/4976/11331/2475/207/51617/51617/6812/2180/2889/5024/10059/4916/5062/9131/478/112/2180/7804/4976/2889/5062/847/10474/10776/490/2539/117/27065/8682/1020/207/1020/440/6597/19/490/2889/9131/836/2…
GO:0014706	striated muscle tissue development	107	0.635583	2.42225	1e-10	3.18841e-10	1.65037e-11	5559	tags=16%, list=15%, signal=13%	4090/9328/1499/9472/9750/5530/136319/1655/5573/3156/811/3156/3156/3516/1020/10869/9150/10521/10521/23363/3516/1432/2475/3192/8837/1655/5469/2648/5530/2539/4089/3720/1655/1938/1499/23363/5300/2475/4637/22933/9472/6416/4637/10521/7919/27101/26011/1655/5300/10521/22933/65009/27101/22989/1655/3276/22933/9472/6546/196528/2475/2931/9318/3192/5594/5562/1655/6416/3192/9472/136319/1499/4089/9472/27101/463…
GO:0015698	inorganic anion transport	50	0.754141	2.47189	1e-10	3.18841e-10	1.65037e-11	5509	tags=22%, list=15%, signal=19%	5250/7416/8402/9990/9213/9213/9213/9213/10057/9213/9213/2475/9213/9213/6509/6509/1182/9990/9498/9213/6509/1185/9497/80727/6558/25932/57030/203859/6509/4363/7419/9498/2562/23507/1183/9498/7417/2556/5250/9498/2562/1192/284129/9990/9990/7416/6574/5250/55129/5250/23155/5243/10057/7419/7419/2556/9498/8402
GO:0015711	organic anion transport	96	0.752446	2.82071	1e-10	3.18841e-10	1.65037e-11	6018	tags=34%, list=16%, signal=29%	347734/10559/292/79751/347734/29957/8402/291/292/291/94081/347734/8140/1645/10057/293/3688/6541/1645/9900/6812/8398/9900/1645/292/4915/51706/6515/6511/1645/81539/6509/1645/79581/6509/10165/6515/29988/79751/4915/54407/54407/6576/6511/1645/6520/9498/54407/124935/6509/3688/6515/57084/54407/57084/9497/84889/2030/1645/6515/57084/54407/6558/51706/6535/124935/6535/8398/57084/6510/57030/124935/51706/6509…
GO:0015748	organophosphate ester transport	55	0.772345	2.59113	1e-10	3.18841e-10	1.65037e-11	6767	tags=32%, list=18%, signal=27%	347734/292/347734/29957/19/19/291/21/292/291/3949/347734/10079/57724/23250/10057/293/10079/23250/10079/292/114882/23250/23760/286410/19/374868/114882/51761/21/114879/55754/2030/10396/10079/21/21/51012/3949/19/343702/114882/10079/57205/21/4363/23250/5306/114882/114882/343702/6342/10396/10079/293/114786/5306/292/961/10347/51761/27166/961/23760/2030/55754/293/10079/10079/292/84725/6342/10478/293/292…
GO:0015849	organic acid transport	87	0.712915	2.64185	1e-10	3.18841e-10	1.65037e-11	5521	tags=30%, list=15%, signal=26%	79751/8402/51024/94081/207/51024/207/8140/2058/2058/1645/10057/2058/2182/3688/6541/207/1645/9900/6812/2180/8398/208/9900/2180/1645/4915/6511/1645/81539/6509/1645/57709/207/6509/10165/2182/2058/79751/4915/54407/54407/2180/6576/6511/51024/207/207/1645/6520/2180/2182/54407/124935/2058/2058/6509/2058/3688/2180/207/2058/57084/54407/57084/84889/1645/2058/57084/54407/6558/2180/208/124935/2182/8398/57084…
GO:0015850	organic hydroxy compound transport	72	0.705651	2.53735	1e-10	3.18841e-10	1.65037e-11	5902	tags=24%, list=16%, signal=20%	4035/6721/19/19/21/3949/6526/6861/1645/84258/10765/6860/127833/6857/1645/1645/114882/5045/1645/1645/127833/19/6857/6857/114882/1268/6721/6804/6804/6804/1645/2824/21/156/114879/1141/6861/6861/21/1645/21/6857/1137/3949/19/127833/23208/6857/114882/6860/21/6861/6857/6857/6566/57614/6860/114882/114882/6861/1268/55004/6342/6857/4040/6566/9066/6860/23208/1268/57614/6861/10347/127833/57614/6721/5825/6566…
GO:0015931	nucleobase-containing compound transport	125	0.624991	2.4312	1e-10	3.18841e-10	1.65037e-11	7606	tags=23%, list=20%, signal=19%	9908/51637/84321/6741/10482/1660/4927/57122/23049/5976/5903/23049/3800/10128/1984/9818/9818/3800/5901/8086/8658/9818/59343/8658/8021/23279/23237/55706/5976/4928/23049/5901/54890/7175/54888/1660/57510/114789/87178/8888/9688/6741/5976/9631/10189/23511/51637/5903/1984/23049/22794/25909/56262/55746/8570/26993/8106/10478/9793/6426/7248/222962/11052/6741/55308/4928/9793/3800/3181/4928/23511/65083/5903/…
GO:0015980	energy derivation by oxidation of organic compounds	163	0.674506	2.73306	1e-10	3.18841e-10	1.65037e-11	6963	tags=18%, list=18%, signal=15%	4717/3572/538/1743/1349/79751/10131/1431/4191/3643/207/207/1431/1345/1431/2820/4702/1743/7415/10728/1327/7386/2475/207/1340/208/54205/1431/1431/4191/4702/3643/7386/847/1431/1431/2820/4697/3643/207/10165/79751/1431/54205/1431/207/207/207/9997/4702/54205/3658/3416/5834/3643/1340/10728/7385/506/4700/54205/208/5257/664/3418/207/208/1743/1431/10728/10728/3417/2932/207/1327/2632/207/4700/3416/10514/470…
GO:0016032	viral process	183	0.673065	2.77375	1e-10	3.18841e-10	1.65037e-11	7775	tags=23%, list=21%, signal=19%	23367/7155/27336/10465/26986/3326/11043/4249/64848/89853/91782/6772/5481/6741/11060/6733/1660/10155/1642/7155/6520/51763/51386/5702/25827/7812/5245/5610/5093/5987/7415/1654/3685/26986/5901/26986/7415/90678/7155/5478/27336/6732/2530/5901/5610/5725/26986/682/200576/11059/1660/7415/83737/5297/23076/1956/3416/6741/7251/388419/3326/636/5861/5610/3609/10155/7726/1654/27336/137492/27336/3416/7155/27336/…
GO:0016042	lipid catabolic process	105	0.691319	2.62659	1e-10	3.18841e-10	1.65037e-11	5639	tags=19%, list=15%, signal=17%	4035/3949/207/207/83667/3030/57406/6715/2475/207/221955/1381/221955/8398/208/11313/22876/3295/207/1381/55512/2108/22876/56898/1268/1381/207/207/3030/221955/5049/22876/10858/207/5048/57406/238/747/2109/22876/3949/747/5332/57406/208/5335/8398/207/208/222236/3417/1268/6342/22876/57406/207/207/3030/10999/1268/207/55627/5335/11057/5048/57406/3417/549/5825/22876/126129/83752/4035/57406/284161/6342/207/…
GO:0016049	cell growth	216	0.725833	3.05031	1e-10	3.18841e-10	1.65037e-11	6662	tags=23%, list=18%, signal=20%	91584/6416/4035/351/817/780/7414/91/1956/6416/55031/114804/55031/207/1982/10718/780/80031/207/22902/1839/1982/131566/5795/659/83667/54910/54910/84258/659/4131/4131/6860/3688/1002/127833/9798/6857/659/2475/207/80031/1627/9564/131566/23327/54910/8829/2539/11054/3320/57609/23327/1020/5361/26153/207/1020/127833/23327/23136/80031/984/6597/26153/11054/6857/5802/6857/5245/8408/57611/4682/57698/23136/571…
GO:0016050	vesicle organization	180	0.699107	2.86837	1e-10	3.18841e-10	1.65037e-11	6789	tags=23%, list=18%, signal=19%	9218/19/19/10802/112476/54732/8878/55654/84272/23317/55361/23355/6860/8396/1759/9798/6857/23317/6812/2060/55361/208/55361/9527/22937/6810/10451/8878/51479/23317/22872/5289/55361/23317/19/6857/6857/57617/80208/1182/6804/6804/6804/10451/8724/10451/10015/8878/55361/257364/23325/11261/11267/8729/5048/55361/57617/9146/8396/9146/6616/6857/1759/10015/19/2060/51479/23208/8943/10015/84272/6857/9146/8878/2…
GO:0016053	organic acid biosynthetic process	113	0.634321	2.43668	1e-10	3.18841e-10	1.65037e-11	8374	tags=24%, list=22%, signal=19%	25902/4259/493/4548/2194/9524/2194/2194/10728/221955/221955/10327/9524/7358/22937/2194/9415/440/6319/790/790/790/221955/57761/10858/10327/2194/2194/51495/2194/9524/10327/493/47/10728/2194/2194/4259/26227/3992/790/26227/3992/3992/51144/2181/10728/10728/2194/440/2194/6342/440/445/47/6319/9415/2194/2181/440/51144/4524/5831/6319/47/2181/9524/79966/2194/9415/47/11057/790/51144/440/31/9524/5825/440/545…
GO:0016054	organic acid catabolic process	97	0.661303	2.48331	1e-10	3.18841e-10	1.65037e-11	9422	tags=28%, list=25%, signal=21%	1743/493/207/207/1743/83667/3030/2475/207/1381/10327/208/3295/642/207/1381/2108/4357/56898/1268/1381/207/207/3030/10327/207/10327/2109/493/5226/208/207/208/1743/23564/1268/5226/6342/207/10007/207/3030/10999/1268/207/642/36/11057/191/549/191/5825/126129/83752/6342/207/51/10478/5226/2108/36/56267/4942/5194/3032/56267/3295/4942/51005/84706/51540/207/7915/23417/2744/1891/1892/3030/37/1891/56922/207/2…
GO:0016055	Wnt signaling pathway	164	0.637295	2.58023	1e-10	3.18841e-10	1.65037e-11	8707	tags=25%, list=23%, signal=20%	4035/1951/2869/7415/8658/81847/153090/4035/55737/23072/1642/8452/8861/1459/1459/8945/23002/55031/8658/8607/80351/6597/55737/1452/7415/2011/7415/79718/1363/1363/7415/5495/8658/2776/6714/1613/23240/1459/166/23043/10297/23291/123169/1642/5495/6659/51701/10146/6789/7415/2010/1654/55031/10297/3611/23291/23291/8658/10856/79577/59343/8658/7415/1363/1460/1453/57680/23291/3728/1856/2776/6714/166/57805/102…
GO:0016071	mRNA metabolic process	396	0.493916	2.19615	1e-10	3.18841e-10	1.65037e-11	7842	tags=25%, list=21%, signal=22%	23020/255967/27316/4857/24144/22803/22913/54464/4858/23367/27336/10465/26986/9716/9716/23020/3183/79228/10284/51340/4841/4841/6294/53981/4848/23450/10291/26135/85441/51202/84321/6741/6633/3191/53918/23644/6733/57472/22984/50628/10656/123169/23019/4809/1660/23020/79066/6629/10946/55181/3189/23049/5976/7812/3184/54464/23020/8449/8732/57661/23049/27339/8227/22894/3192/170506/27044/9652/10236/6606/23…
GO:0016079	synaptic vesicle exocytosis	62	0.708494	2.45659	1e-10	3.18841e-10	1.65037e-11	7203	tags=27%, list=19%, signal=22%	112476/6861/8541/127833/6857/5579/9900/6812/10059/9900/5579/6810/80331/1020/1020/127833/6853/6857/6857/57617/1268/6804/6804/6804/1020/9498/5908/6861/6861/57617/6616/6857/23396/127833/5579/6857/1138/5579/6855/6861/6857/6857/6810/488/8573/1020/9498/63908/6812/9751/6861/1268/1020/2932/22930/9498/1020/57617/6857/80331/9066/1268/9498/6861/127833/22999/57617/8573/8618/9066/8618/84062/6857/6857/57617/86…
GO:0016125	sterol metabolic process	56	0.755294	2.55012	1e-10	3.18841e-10	1.65037e-11	6272	tags=27%, list=17%, signal=23%	1595/351/6721/19/19/51478/3949/1717/847/51706/22937/2539/4047/19/1595/6721/2539/10858/114879/1727/3157/2539/1727/351/1718/3949/19/47/51478/51706/1718/4598/3157/1595/3069/51706/3069/1595/3157/3069/1595/3157/1595/7108/1595/51706/3069/3157/1595/47/51706/51706/1717/51478/6307/51706/50814/51706/1595/10654/351/1718/1727/6307/51706/6309/47/1595/4047/51706/6307/47/2539/51478/6721/5447/6720/6721/3156/3156…
GO:0016197	endosomal transport	153	0.696308	2.79768	1e-10	3.18841e-10	1.65037e-11	5511	tags=16%, list=15%, signal=14%	51272/6643/19/19/6642/10079/57724/51617/8878/50632/1213/51272/10079/7415/25963/8723/8723/27065/27147/58533/51617/51617/10079/2060/23527/10059/9527/8723/56850/22876/80700/8878/51479/80700/27065/80700/51429/6643/19/64601/23274/22876/80700/8724/1213/22876/8878/1639/80700/8723/1639/257364/8723/51429/23325/65009/56850/9201/11267/56850/1213/8729/9201/51617/80700/27065/10079/9146/1639/9146/8723/22876/19…
GO:0016236	macroautophagy	200	0.663775	2.76456	1e-10	3.18841e-10	1.65037e-11	6495	tags=21%, list=17%, signal=18%	26086/292/7416/291/292/291/55763/26086/26086/207/207/57724/8878/90678/64419/79837/7248/440026/7415/7249/83667/26086/26086/9927/7249/8396/26086/11331/2475/58533/207/54832/26086/192111/26086/26086/292/26086/25782/80700/6885/22878/8878/10075/51606/25782/523/55763/80700/440026/26086/23001/1020/207/1020/23049/5289/80700/836/23001/523/64601/23274/26086/8408/7249/80700/4077/23265/23265/7249/207/207/2300…
GO:0016241	regulation of macroautophagy	98	0.704398	2.64493	1e-10	3.18841e-10	1.65037e-11	6214	tags=22%, list=16%, signal=19%	26086/292/7416/291/292/291/55763/26086/26086/207/207/90678/79837/7248/7249/83667/26086/26086/7249/8396/26086/2475/58533/207/54832/26086/26086/26086/292/26086/25782/6885/51606/25782/523/55763/26086/1020/207/1020/23049/836/523/23274/26086/8408/7249/23265/23265/7249/207/207/26086/5049/1020/528/523/25782/79837/207/10715/23265/523/23367/836/23265/523/7249/23265/528/836/26086/5599/25782/23265/535/8396/…
GO:0016311	dephosphorylation	198	0.630726	2.63331	1e-10	3.18841e-10	1.65037e-11	5507	tags=14%, list=15%, signal=13%	23141/9896/121665/3632/121665/5536/5800/121665/818/5800/5786/55529/64419/7248/5795/92609/79948/5793/2475/3631/5527/192111/22876/7529/10776/51251/5528/27068/23141/5802/22876/5800/3326/79948/5795/1850/22876/23399/22908/5770/5792/11261/818/79948/5802/80824/7529/56623/79948/22876/5520/192111/79948/29085/5789/79948/5802/22908/3632/64419/92609/476/79624/79948/79948/4249/5792/7803/11261/2932/10507/22876…
GO:0016358	dendrite development	141	0.72058	2.85564	1e-10	3.18841e-10	1.65037e-11	3534	tags=17%, list=9%, signal=16%	57498/57498/57498/1523/816/57498/351/815/816/1523/80725/816/2049/2047/4976/57498/80725/22849/4976/1523/57498/57498/57498/57498/10097/1982/57520/80725/1496/1952/1982/57520/57498/51412/2047/2182/57498/4131/4131/3688/5062/1496/57498/80725/4976/2475/23072/10059/5062/1627/80725/6383/6383/7804/4976/57498/51412/2047/5062/23327/10160/57498/57498/8829/10160/55201/23327/6383/2048/1020/1020/26052/23327/2182…
GO:0016477	cell migration	469	0.68445	3.09512	1e-10	3.18841e-10	1.65037e-11	6504	tags=21%, list=17%, signal=19%	347733/538/91584/4035/816/351/815/9672/816/780/493/80725/7414/10982/816/2049/91/5800/2047/83700/3643/1956/80725/84623/7301/482/5800/207/253980/10718/7976/780/80031/207/92737/80725/1496/22902/1839/10982/1952/347733/2909/975/5795/659/6546/54910/54910/10982/5793/57406/659/2047/4131/4131/9672/9672/3688/7525/1496/80725/9672/2909/58494/57216/2909/7410/659/11331/2475/207/80031/25836/10059/57216/4916/273…
GO:0016482	cytosolic transport	119	0.662653	2.55103	1e-10	3.18841e-10	1.65037e-11	8108	tags=24%, list=21%, signal=19%	55062/9559/2580/55737/26115/7430/25930/160/7874/54832/3799/63893/3799/5604/6272/6714/51479/547/10139/79585/1213/23258/1213/10097/3798/5594/6293/27236/55823/5987/8729/9980/55275/9905/9905/4133/3799/10652/4133/26115/6642/160/5289/9043/5289/164/547/23033/55823/23033/23317/200576/6714/63893/63893/63893/63893/5605/9043/55737/51479/4133/5594/23085/7430/9066/23041/25930/3798/4133/4478/160/25930/57589/23…
GO:0016567	protein ubiquitination	460	0.547512	2.47387	1e-10	3.18841e-10	1.65037e-11	9859	tags=31%, list=26%, signal=25%	56995/80124/51434/23072/996/90678/26133/25831/8239/3301/6201/90293/8452/51592/9870/10399/64777/8216/51035/89910/5300/257218/92369/80124/7337/8216/1642/23352/84861/257218/9373/57534/57534/57448/54797/55072/3309/8078/10075/89910/51185/57448/140459/131405/23326/6224/6224/54461/8451/2931/57448/10616/10625/130507/8078/7844/10277/7324/8239/3309/55611/3301/8507/8507/8239/9820/23028/7415/1025/1642/81858/…
GO:0017038	protein import	110	0.608382	2.32901	1e-10	3.18841e-10	1.65037e-11	6721	tags=20%, list=18%, signal=17%	727851/11261/1994/4928/5901/11261/3841/7175/3728/10628/5469/727851/9688/9631/3326/23511/3320/5594/5903/10155/3308/55746/868/51715/3320/3320/3308/727851/3308/10527/727851/51366/84455/727851/4928/4928/23511/55705/5903/3320/5530/9631/868/51555/30000/10628/84134/1994/3837/4928/1408/729857/84455/727851/3326/51194/1432/26953/10526/727851/4928/3326/23511/5903/1026/55746/55929/5469/3329/25813/9818/5530/2…
GO:0017157	regulation of exocytosis	94	0.703175	2.61826	1e-10	3.18841e-10	1.65037e-11	7220	tags=30%, list=19%, signal=25%	6861/10079/5898/4905/10079/376267/84258/4905/8723/6860/8723/64780/4905/4905/127833/4905/6857/5579/10079/6812/8398/10059/8723/5579/4905/6810/1020/1020/5170/127833/6853/55512/6857/4905/6857/57617/64780/1268/6804/6804/6804/64780/376267/1020/10015/64780/9498/8723/4905/8723/5908/11267/6861/2241/6861/4905/57617/10079/9146/9146/8723/6857/23011/10015/127833/5579/23208/192683/10015/6857/9146/1138/10015/10…
GO:0018105	peptidyl-serine phosphorylation	154	0.660627	2.66179	1e-10	3.18841e-10	1.65037e-11	5730	tags=21%, list=15%, signal=19%	5894/351/815/817/152559/493/1956/10044/207/207/282974/5591/369/84446/5894/9770/5894/5062/282974/5579/2475/814/207/7037/4916/27347/5062/208/5591/5591/5579/5062/22876/4915/5598/5591/5591/79012/4140/5591/152559/3320/84446/5894/5591/1020/207/1020/282974/5591/5170/23049/282974/5591/22876/8408/4915/5598/84446/5605/5591/9770/5591/207/207/5894/10044/3326/1020/22876/5591/5591/156/96459/5062/5062/5591/5591…
GO:0018108	peptidyl-tyrosine phosphorylation	113	0.726759	2.79176	1e-10	3.18841e-10	1.65037e-11	3305	tags=17%, list=9%, signal=16%	3572/6416/1445/351/199731/780/80725/2049/2047/3643/1956/80725/6416/7301/780/613/80725/1839/613/975/5795/613/2047/7525/5062/80725/613/2475/58533/613/5609/4916/5062/80725/7804/2047/3643/5062/22876/4915/613/9181/7525/8829/3643/2048/3480/2049/613/22876/4915/7301/9961/10645/5605/80725/80725/5795/90/22876/51704/5062/2047/5062/613/5770/2047/5605/2048/2241/80725/10645/9149/5609/5610/238/80725/351/253260/…
GO:0018209	peptidyl-serine modification	161	0.658988	2.66482	1e-10	3.18841e-10	1.65037e-11	5730	tags=21%, list=15%, signal=18%	5894/351/815/817/152559/493/1956/10044/207/207/282974/5591/369/84446/5894/9770/5894/5062/282974/5579/2475/814/207/7037/4916/27347/5062/208/5591/5591/5579/5062/22876/4915/5598/5591/5591/79012/4140/5591/152559/3320/84446/5894/5591/1020/207/1020/282974/5591/5170/23049/282974/5591/22876/8408/4915/5598/84446/5605/5591/9770/5591/207/207/5894/10044/3326/1020/22876/5591/5591/156/96459/5062/5062/5591/5591…
GO:0018210	peptidyl-threonine modification	65	0.701053	2.44757	1e-10	3.18841e-10	1.65037e-11	6117	tags=26%, list=16%, signal=22%	351/815/199731/817/91/207/207/5591/5579/2475/207/27347/5591/5591/5579/5591/5591/5591/5591/1020/5528/207/1020/5591/5170/5591/8408/790/5591/5591/790/207/207/790/1020/90/5591/5591/156/5591/5591/57521/207/57521/7046/10253/27347/9149/5599/5591/1981/351/5591/8408/5591/5579/5591/57521/5591/9943/5579/790/200734/5591/207/7046/5591/5591/1020/5591/7046/1020/2932/207/5591/1020/199731/207/5591/5591/5591/5170/…
GO:0018212	peptidyl-tyrosine modification	113	0.726759	2.79176	1e-10	3.18841e-10	1.65037e-11	3305	tags=17%, list=9%, signal=16%	3572/6416/1445/351/199731/780/80725/2049/2047/3643/1956/80725/6416/7301/780/613/80725/1839/613/975/5795/613/2047/7525/5062/80725/613/2475/58533/613/5609/4916/5062/80725/7804/2047/3643/5062/22876/4915/613/9181/7525/8829/3643/2048/3480/2049/613/22876/4915/7301/9961/10645/5605/80725/80725/5795/90/22876/51704/5062/2047/5062/613/5770/2047/5605/2048/2241/80725/10645/9149/5609/5610/238/80725/351/253260/…
GO:0019058	viral life cycle	135	0.709481	2.78907	1e-10	3.18841e-10	1.65037e-11	7775	tags=24%, list=21%, signal=19%	23367/7155/27336/10465/26986/3326/11043/64848/89853/91782/5481/11060/6733/10155/1642/7155/6520/51763/25827/5245/5610/5093/5987/7415/1654/3685/26986/26986/7415/90678/7155/5478/27336/6732/5610/26986/682/200576/11059/7415/83737/5297/1956/3416/7251/388419/3326/5861/5610/3609/10155/7726/1654/27336/137492/27336/3416/7155/27336/10015/22954/9683/5478/3416/26986/23367/27243/5610/9869/5297/28972/9798/5481/…
GO:0019216	regulation of lipid metabolic process	106	0.645145	2.46067	1e-10	3.18841e-10	1.65037e-11	7269	tags=23%, list=19%, signal=19%	21/3949/207/207/975/79837/1717/57406/142891/8396/7410/11331/2475/207/221955/221955/8398/208/22937/10451/207/824/1268/10451/207/207/7410/10451/221955/51094/21/23399/57761/7410/79837/207/11261/57406/238/21/8396/21/3949/142891/57406/208/7410/8398/207/208/21/476/2181/11261/3417/1268/55004/57406/207/9555/11261/1717/207/94101/2181/7410/1268/207/5660/2181/10451/10347/476/10273/57406/5447/3417/476/6720/8…
GO:0019220	regulation of phosphate metabolic process	489	0.656133	2.98939	1e-10	3.18841e-10	1.65037e-11	6813	tags=24%, list=18%, signal=21%	23141/5894/3572/6416/4035/1445/121665/351/199731/780/121665/152559/493/80725/2049/91/5536/21/5800/121665/2047/3643/92/1956/80725/3949/6416/7301/10044/23435/5800/207/10718/780/1353/207/8878/80725/1839/5591/369/975/79837/7248/5795/7415/659/7249/6546/83667/5894/7453/1353/9770/10728/92/5577/659/2047/7249/64780/5894/8396/7525/5062/80725/7410/659/11331/2475/58533/207/5609/7037/10985/2180/8398/92/4916/5…
GO:0019221	cytokine-mediated signaling pathway	97	0.684168	2.56917	1e-10	3.18841e-10	1.65037e-11	5050	tags=17%, list=13%, signal=15%	7357/3572/7357/207/207/5795/3459/7357/207/2180/27347/2180/7804/25939/54756/6885/7187/207/26060/3977/7357/7357/90268/2180/207/207/3326/5795/3459/2180/51094/2180/7186/207/5770/7357/2241/27347/5048/3611/8970/2180/9943/3875/6091/207/6091/7189/79594/2241/54472/207/5770/3716/207/2180/23170/8904/6091/3326/6654/22954/26060/81/5798/207/2180/9646/9943/22954/7852/5770/3326/7357/6885/5048/2241/329/7837/3326/…
GO:0019439	aromatic compound catabolic process	223	0.568806	2.39883	1e-10	3.18841e-10	1.65037e-11	9490	tags=26%, list=25%, signal=21%	1660/200424/9775/2021/192669/23049/11164/7415/1655/23049/9775/5976/55802/22794/9337/85441/131405/23318/23185/55795/2931/1996/10236/6741/23405/1660/79727/26523/207/22803/7812/1432/9567/3094/38/5394/23049/8087/2475/2521/191/8882/92345/3183/51594/23405/2475/23405/2475/253943/7415/11332/23405/2926/8570/2052/1996/3183/23644/1267/6499/7431/3192/57721/51594/84153/1267/87178/2332/23049/51441/3192/1655/16…
GO:0019637	organophosphate metabolic process	399	0.679752	3.02222	1e-10	3.18841e-10	1.65037e-11	7470	tags=22%, list=20%, signal=19%	347734/1743/9896/351/3632/347734/109/21/4976/3643/2194/9524/3949/4976/85465/23262/23262/347734/23262/2194/8623/8760/2820/55529/2194/64419/79837/7086/1743/7415/3030/79948/57406/142891/23262/2182/55361/8396/2618/23262/4976/11331/8760/3631/23262/2180/8398/10327/55361/112/9807/2180/55361/4976/9524/23262/3643/3098/25939/22876/3098/10243/55697/114882/204962/2820/55229/2194/5152/2539/3295/51251/3643/261…
GO:0019693	ribose phosphate metabolic process	171	0.672986	2.75121	1e-10	3.18841e-10	1.65037e-11	7401	tags=21%, list=20%, signal=18%	347734/1743/351/347734/109/4976/3643/2194/9524/4976/347734/2194/2194/7086/1743/7415/2182/2618/4976/2180/112/2180/4976/9524/3643/3098/3098/55229/2194/5152/2539/3295/3643/2618/523/3098/10165/2182/523/2180/6576/790/4976/55229/790/2539/3098/790/7086/2180/2182/4882/523/2987/55229/2180/2194/79877/523/2194/523/3157/2194/2539/9524/3615/351/3643/201163/55229/47/2027/2194/201163/3098/2194/2180/506/112/2182…
GO:0019725	cellular homeostasis	288	0.682569	2.94257	1e-10	3.18841e-10	1.65037e-11	7377	tags=25%, list=19%, signal=21%	5894/55858/10989/538/55858/55288/4035/10989/121665/9777/351/817/121665/493/80762/121665/9777/4976/51024/4976/2782/169200/7301/481/9990/482/9213/9213/51024/9213/540/492/9213/79572/27032/6546/5894/9213/9213/286097/27032/478/5894/481/4976/5579/7037/9900/5024/8398/4170/4170/478/9448/9777/9900/4976/9213/5579/3098/23327/3098/9213/4804/6810/6341/490/51606/523/117/23327/5894/1020/1020/27032/3098/3480/517…
GO:0019752	carboxylic acid metabolic process	376	0.674385	2.99923	1e-10	3.18841e-10	1.65037e-11	9281	tags=27%, list=25%, signal=22%	6897/538/1743/25902/351/1431/7416/4259/493/80755/4191/4548/3643/2194/9524/207/207/2194/1431/1431/2058/2194/2058/1645/9380/1743/83667/2058/7453/3030/57406/10728/5577/3376/2182/2618/3376/4141/3376/1646/2475/207/1645/221955/1381/2180/221955/10327/208/1431/1431/4191/2180/11313/1645/9524/8565/7358/3643/3098/3098/1431/22937/1431/6515/3376/1645/5917/2194/3295/3643/2618/642/9415/1645/207/3098/10165/1381/…
GO:0019932	second-messenger-mediated signaling	79	0.687937	2.48644	1e-10	3.18841e-10	1.65037e-11	3406	tags=14%, list=9%, signal=13%	121665/3632/817/121665/493/121665/1956/51024/23295/481/114804/51024/5795/6546/481/2475/5024/5598/22859/8844/5152/117/8844/5170/8844/5598/10645/51024/5795/4882/287/8844/11261/10645/5598/114804/10645/493/287/23295/5598/8844/5335/6546/3632/2770/488/23564/9454/11261/2932/8844/11261/5170/4137/10846/10900/5518/4137/2770/7852/5598/5335/23295
GO:0019941	modification-dependent protein catabolic process	414	0.566416	2.53643	1e-10	3.18841e-10	1.65037e-11	9873	tags=31%, list=26%, signal=25%	4130/5747/10973/137886/51434/23072/23287/996/26133/25831/8239/6201/8452/9525/5709/9870/10399/64777/51035/89910/92369/7337/1642/5706/23352/84861/9373/57534/57534/57448/10600/3309/8078/10075/89910/51185/57448/131405/23326/9100/54461/8451/5719/2931/57448/10616/10444/5688/130507/23358/8078/7844/90637/5709/10277/7324/8239/3309/8239/9820/7415/55666/1642/8533/81858/23326/8239/26001/84749/9147/2629/7337/…
GO:0019953	sexual reproduction	247	0.619315	2.63728	1e-10	3.18841e-10	1.65037e-11	9454	tags=28%, list=25%, signal=22%	8239/4808/10694/3301/8239/56853/51/9191/8912/4436/8239/55818/4808/63894/10694/7337/1656/8287/5887/23318/10575/1654/10574/6812/22948/5887/3985/6812/989/79727/27030/207/6627/22803/585/10574/9897/2802/7203/6498/23198/23304/23304/7417/2475/8607/25932/10497/4089/7337/23157/22994/10765/2475/2475/10426/9191/3985/7257/3066/4627/57599/79925/11189/8086/63894/8655/11218/23304/55706/1459/128637/989/10575/577…
GO:0021537	telencephalon development	107	0.697249	2.65727	1e-10	3.18841e-10	1.65037e-11	6071	tags=22%, list=16%, signal=18%	79969/91584/4035/493/2049/84623/482/10718/7248/6546/2618/6715/23334/7804/79969/4915/26047/56949/2618/2048/1020/1020/79969/2049/836/5802/10642/4915/79633/54407/54407/57142/9289/4747/84623/1020/54407/79969/54407/836/10718/2048/10642/5048/5802/836/6092/79969/238/54407/84623/493/836/91584/2049/664/5802/6546/2618/84623/6091/23287/6091/10642/2049/10642/1020/1020/2932/2048/166614/7248/26047/1020/3014/65…
GO:0021543	pallium development	84	0.681977	2.50448	1e-10	3.18841e-10	1.65037e-11	6071	tags=20%, list=16%, signal=17%	79969/4035/493/84623/7248/2618/6715/7804/79969/4915/26047/56949/2618/1020/1020/79969/836/5802/10642/4915/79633/54407/54407/57142/9289/4747/84623/1020/54407/79969/54407/836/10642/5048/5802/836/79969/238/54407/84623/493/836/664/5802/2618/84623/6091/6091/10642/10642/1020/1020/2932/166614/7248/26047/1020/3014/57142/2618/6091/6513/57142/10642/1021/836/4915/8891/200933/5048/10501/55558/10642/84623/7996…
GO:0021700	developmental maturation	94	0.685538	2.55259	1e-10	3.18841e-10	1.65037e-11	8843	tags=26%, list=23%, signal=20%	3091/2475/4131/4131/4747/10497/6860/4131/4976/55638/2475/4131/2475/153090/51286/8941/1742/26133/6196/51441/6812/10497/3091/6812/4976/4131/8907/10497/4131/4131/4131/4131/51412/9897/7534/5216/11057/9855/5364/22933/372/6812/2475/4747/26133/5979/8851/10296/6812/1738/9991/1738/4747/399979/6812/164/5798/9855/54888/29882/23028/4897/9897/4131/23028/10497/372/5798/10296/1738/29882/1499/5566/153090/9897/26…
GO:0021953	central nervous system neuron differentiation	59	0.713377	2.42671	1e-10	3.18841e-10	1.65037e-11	6319	tags=22%, list=17%, signal=19%	3326/3320/23077/4133/57178/57688/8925/8925/23077/3320/3320/79659/4133/57178/23077/8925/57688/3320/26160/136319/25809/23077/26160/1020/166614/3326/4133/2055/4133/3326/9201/8925/1996/8925/23077/4133/4858/23077/3326/23287/4858/8925/1996/3326/4133/26058/2909/1996/1996/4133/8925/4133/3326/3326/51684/8861/8925/26058/1996/57178/3320/4858/166614/1996/3320/1996/2909/136319/4133/1996/8925/4133/4808/3320/41…
GO:0021954	central nervous system neuron development	37	0.848177	2.66446	1e-10	3.18841e-10	1.65037e-11	4661	tags=21%, list=12%, signal=18%	538/91584/2049/2047/2909/2047/2909/2909/23334/2909/2047/4915/2909/2909/8829/3320/2909/2048/1020/1020/2049/4915/4858/4133/3326/1020/2047/2909/9201/2047/1141/2048/5048/9201/2909/8829/91584/2049/23287/2049/9201/9201/1020/1020/2048/166614/23077/2909/1020/2909/4137/3326/4915/4137/23077/200933/3326/2909/5048/55558/23077/55681/3326/3251/23077/55558/23077/55558/3251/2909/4967/113246/2049/23077/3326/23077…
GO:0022402	cell cycle process	497	0.580866	2.64571	1e-10	3.18841e-10	1.65037e-11	10039	tags=29%, list=27%, signal=24%	4628/26005/8851/64682/55844/3064/9371/10116/8658/26058/1778/324/9793/5413/5108/23353/57504/8260/1642/7917/2770/4733/4628/10657/8480/4678/6152/137886/51434/996/1639/90293/8452/79598/57521/9525/51112/5300/5108/5591/585/1642/9344/7155/84861/57448/10600/1778/23636/9738/57448/131405/288/25836/4436/10015/10097/54461/22924/8451/5719/57448/7430/3014/23122/10419/9587/1778/30849/1977/6840/26060/9820/7155/5…
GO:0022407	regulation of cell-cell adhesion	97	0.688997	2.5873	1e-10	3.18841e-10	1.65037e-11	5030	tags=17%, list=13%, signal=15%	340481/288/3572/1445/4179/2049/80762/8728/207/207/1952/975/340481/7525/6541/207/7037/5598/7525/2319/207/2049/836/5598/10653/207/207/10653/207/836/2319/836/3329/10808/5598/836/25/8943/5598/2045/2049/3329/80381/10808/207/10808/9750/7189/2049/8943/80762/7001/445/207/3716/207/6188/7525/8546/1432/207/836/961/84959/5598/83737/288/10808/83737/11151/5573/10808/288/10808/80762/961/57678/10808/3329/10808/5…
GO:0022411	cellular component disassembly	238	0.650294	2.77191	1e-10	3.18841e-10	1.65037e-11	4457	tags=14%, list=12%, signal=13%	292/4035/7416/780/6721/10982/291/292/291/3643/51024/4324/9793/2935/51024/780/57724/8878/10982/4905/7415/7249/53918/10982/4905/6709/285590/9927/7249/285590/4131/4131/64780/4905/4905/9798/4905/5579/10300/11331/285590/54832/10059/9131/9448/292/5579/285590/4905/3643/6709/6711/832/9181/2935/8878/10075/6709/10982/5045/3643/55201/6711/1020/1020/3480/6711/6709/3796/6597/9131/4905/64601/23274/10763/8408/1…
GO:0022412	cellular process involved in reproduction in multicellular organism	95	0.632386	2.36917	1e-10	3.18841e-10	1.65037e-11	9078	tags=25%, list=24%, signal=19%	79727/27030/207/585/9897/23198/23304/23304/2475/22994/2475/2475/79925/8655/11218/23304/128637/6196/51441/409/1656/1656/5573/8085/9519/6714/23304/63979/64848/55818/6654/9897/55818/23291/6305/23198/11057/22933/2475/23291/23291/55342/22862/5048/5048/1738/1738/6732/8085/23291/54888/6714/8894/6194/23762/9897/9702/57178/6595/23198/1788/5573/27125/1738/57178/22862/4090/2067/8894/56853/1499/4436/5566/989…
GO:0022414	reproductive process	416	0.624037	2.79605	1e-10	3.18841e-10	1.65037e-11	9454	tags=27%, list=25%, signal=22%	8239/4808/10694/3309/3301/8239/9820/7155/56853/55636/51/9191/8912/5591/4436/8239/55818/4808/7155/63894/57122/10694/7337/7372/1656/8287/5887/23318/25777/3326/10575/2186/1654/10574/6812/22948/57448/5604/5887/2806/3985/9820/57448/6812/989/79727/3326/27030/207/5066/6627/22803/8890/7812/2182/2186/1432/3157/585/51343/10574/9897/25831/9183/2802/7203/6498/23198/23304/23633/23304/5591/7417/3091/2475/3157/…
GO:0022603	regulation of anatomical structure morphogenesis	332	0.71628	3.14703	1e-10	3.18841e-10	1.65037e-11	6808	tags=25%, list=18%, signal=22%	91584/1523/4035/816/816/1523/493/80725/816/2049/4976/81839/80725/51024/4976/1523/114804/26011/10097/51024/1982/57520/7976/80031/254065/5898/80725/22902/1123/1952/5591/3679/1982/2909/84446/23002/57520/659/54910/54910/7453/84258/659/4131/4131/6860/3688/5062/1002/127833/80725/9798/2909/4976/6857/5579/57216/2909/659/11331/23072/7037/80031/10059/57216/5062/1627/5591/5591/80725/6383/6383/2909/192111/78…
GO:0022604	regulation of cell morphogenesis	138	0.684493	2.69948	1e-10	3.18841e-10	1.65037e-11	6961	tags=25%, list=18%, signal=21%	91584/1523/816/816/1523/816/4976/4976/1523/114804/10097/254065/5591/3679/2909/84258/6860/127833/2909/4976/6857/2909/10059/1627/5591/5591/2909/7804/4976/989/23327/5591/2909/832/5591/2909/8829/5591/10810/23327/2909/5591/5361/5591/81848/127833/3679/3679/23327/23136/5591/6857/6857/816/23136/4976/23136/3679/81848/5591/5591/5362/1785/5361/4628/57580/5921/5591/5591/5591/5591/5361/2909/5048/1605/79784/36…
GO:0022610	biological adhesion	411	0.714345	3.19486	1e-10	3.18841e-10	1.65037e-11	5363	tags=22%, list=14%, signal=20%	340481/6904/288/3572/91584/4035/1445/4179/9777/351/199731/780/56146/80725/7414/2049/5800/80762/1500/8641/10893/9777/2047/83700/1956/80725/56125/84623/7301/481/482/26011/8728/333/5800/207/780/207/5786/613/80725/1496/613/1952/3679/27032/975/1500/56146/7248/5795/253559/340481/613/2047/27032/1500/3688/394/7525/481/1496/6541/1002/80725/4684/4684/613/58494/23705/613/1500/207/1500/7037/6812/10893/80725/…
GO:0022613	ribonucleoprotein complex biogenesis	294	0.53335	2.30937	1e-10	3.18841e-10	1.65037e-11	9447	tags=30%, list=25%, signal=24%	6129/192669/51118/8780/56853/55636/6152/6122/5591/10291/6431/9775/55341/25929/55272/6059/8668/3326/55052/6209/1654/23076/51602/6152/57050/23405/545/1660/3326/26523/7520/22803/1653/83939/1653/22907/8661/51386/6175/5394/5591/51121/1968/26574/8607/92345/83939/65083/6202/23405/7514/1653/23405/6169/11051/79869/55127/10594/51119/134430/55695/84128/23405/8664/54505/11168/55127/79707/11189/6201/22907/112…
GO:0022618	ribonucleoprotein complex assembly	134	0.597506	2.339	1e-10	3.18841e-10	1.65037e-11	9103	tags=29%, list=24%, signal=22%	6152/23405/545/1660/3326/26523/7520/1653/1653/22907/8661/51386/6175/5591/1968/8607/92345/23405/1653/23405/6169/11051/79869/10594/23405/8664/54505/11168/11189/22907/11218/8661/54505/7375/8175/54505/103/8607/23064/10594/54505/1660/9733/25929/23064/3320/10594/23020/23195/23020/3326/22907/22907/51340/26284/10291/6633/1968/8667/6733/50628/4809/1660/23020/6125/10946/51386/27335/23405/23020/27339/6606/2…
GO:0022898	regulation of transmembrane transporter activity	93	0.704284	2.62572	1e-10	3.18841e-10	1.65037e-11	7062	tags=24%, list=19%, signal=20%	288/538/351/817/481/482/57520/254263/57520/55800/53826/3688/481/219527/11331/23072/8398/27347/388336/23327/4697/23327/2048/1020/1020/23327/483/1785/1020/287/3688/11261/2048/27347/23327/351/55800/287/1785/59283/81831/23072/9943/8398/23327/57120/57520/53822/57120/3688/1742/1020/23327/11060/11261/1020/2048/54800/23327/11261/1020/23327/23327/10142/23327/23327/23327/7531/1612/351/81/9943/2280/288/1106…
GO:0022900	electron transport chain	92	0.677673	2.51695	1e-10	3.18841e-10	1.65037e-11	8453	tags=24%, list=22%, signal=19%	4717/1349/79751/1353/1345/2820/4702/1353/1327/7386/6715/1340/10327/54205/4702/7386/2820/4697/10165/2108/79751/54205/10327/9997/4702/54205/10327/2109/1340/26227/4700/54205/26227/128/1353/128/80777/1327/128/4700/10514/4704/128/10165/3420/1340/637/5447/5339/4720/1738/4704/128/2108/26227/6389/26227/4711/6390/1327/9167/7384/2936/128/4725/4702/2936/4713/4705/6389/2936/1355/84883/4705/4200/4700/26227/47…
GO:0023057	negative regulation of signaling	492	0.63868	2.91444	1e-10	3.18841e-10	1.65037e-11	6742	tags=21%, list=18%, signal=18%	5894/292/4035/1445/4179/10131/199731/152559/84896/493/5800/1500/292/4976/1956/4976/23295/169200/55031/7301/114804/55031/219699/333/5800/207/253980/207/2909/79837/55654/4848/1500/7248/5795/7415/7249/83667/5894/9770/57406/9927/7249/1500/6860/3688/5894/8396/1759/2909/4976/5579/2909/11331/2475/23334/58533/23072/1500/207/1500/6812/8398/4170/4170/197131/55666/9448/2909/388336/4976/292/5579/25939/22876/…
GO:0023061	signal release	171	0.651549	2.66357	1e-10	3.18841e-10	1.65037e-11	7376	tags=26%, list=19%, signal=21%	5894/55288/4035/815/19/19/818/1956/112476/23435/6861/84446/8541/5894/84258/10765/2182/8723/6860/8723/5894/127833/6857/5579/9900/6812/8398/10059/9448/9900/8723/5579/6810/23435/84446/5894/80331/1020/1020/127833/2182/6853/55512/19/9379/6857/6857/57617/7425/84446/9448/9379/23435/1268/6804/6804/6804/9379/9379/5894/1020/2182/9498/8723/9448/8723/23435/5908/5894/1141/6861/818/6861/9379/57617/6616/8723/68…
GO:0030001	metal ion transport	254	0.719011	3.07417	1e-10	3.18841e-10	1.65037e-11	5443	tags=24%, list=14%, signal=22%	23390/23390/23390/55858/288/538/23390/55858/816/815/7416/817/23390/816/3756/493/54503/816/54503/80762/3756/4976/818/4976/6526/23390/54503/481/6335/9990/482/207/57520/207/540/492/54503/1213/3761/27032/10057/4905/7248/57520/55800/6546/53826/286097/57657/4905/3756/27032/3688/478/4905/481/4905/4905/4976/5579/219527/23072/207/7037/5024/8398/10059/27347/2823/2823/3756/478/26504/4976/5579/4905/23327/375…
GO:0030003	cellular cation homeostasis	179	0.696933	2.85266	1e-10	3.18841e-10	1.65037e-11	6758	tags=24%, list=18%, signal=20%	55858/10989/538/55858/4035/10989/121665/9777/351/817/121665/493/80762/121665/9777/51024/2782/169200/481/482/51024/540/492/79572/27032/6546/286097/27032/478/481/5579/7037/9900/5024/8398/478/9777/9900/5579/23327/6341/490/51606/523/117/23327/1020/1020/27032/5170/23327/490/27032/523/2847/9777/4682/483/1268/1182/51024/490/478/1020/9498/478/490/287/478/523/10463/27032/11261/9997/492/523/10989/523/10989…
GO:0030010	establishment of cell polarity	71	0.700121	2.50197	1e-10	3.18841e-10	1.65037e-11	7109	tags=23%, list=19%, signal=19%	85440/5747/23513/8729/23291/23291/5048/5048/889/7465/137886/7465/23291/4134/3326/3320/4131/22902/4649/4627/22902/2195/3320/3320/9750/5590/4478/253260/85440/9826/85440/55755/2319/51421/2011/7465/55968/5584/85440/2258/9750/8729/3320/7465/137886/55083/6093/4627/54828/1639/1639/4134/56288/3326/85440/55083/4131/4131/3064/3326/23332/23332/6624/137886/253260/9024/55083/4649/4649/23513/137886/3326/5754/8…
GO:0030029	actin filament-based process	303	0.667348	2.91441	1e-10	3.18841e-10	1.65037e-11	6760	tags=20%, list=18%, signal=18%	4082/4035/817/83700/10097/253980/79585/5898/10565/1496/22902/2909/27032/23002/7248/55800/6709/79585/27032/3688/64780/5062/1496/2909/2909/2475/23527/4916/5062/1627/9631/2909/79585/9564/79585/23002/5062/6709/23327/6711/2909/10160/832/9181/6709/3757/2909/440193/8829/10160/2195/10810/10565/6711/23327/2909/1020/1020/27032/10565/5170/6711/23327/51429/6709/23136/1496/1496/27032/11215/57698/64780/23136/2…
GO:0030031	cell projection assembly	213	0.640587	2.68797	1e-10	3.18841e-10	1.65037e-11	8364	tags=24%, list=22%, signal=19%	79969/538/7414/5800/5800/10097/80216/5898/1952/2909/3688/2909/57216/2909/65250/7410/2475/57216/2823/2823/2909/79969/989/57216/2909/832/10451/2909/8829/10810/57216/2909/26052/79969/55764/5800/57698/2823/10451/7410/1785/54839/10451/2823/79969/1639/1639/7410/3688/80210/6624/57216/7046/2909/2241/8729/79969/26052/1639/8087/121512/2909/1785/2245/1641/8829/25/80210/7410/26052/10013/64083/26052/54828/802…
GO:0030036	actin cytoskeleton organization	279	0.664208	2.87019	1e-10	3.18841e-10	1.65037e-11	6760	tags=19%, list=18%, signal=17%	4082/4035/83700/10097/253980/79585/5898/10565/1496/22902/2909/27032/23002/7248/6709/79585/27032/3688/64780/5062/1496/2909/2909/2475/4916/5062/1627/2909/79585/9564/79585/23002/5062/6709/6711/2909/10160/832/9181/6709/2909/8829/10160/2195/10810/10565/6711/2909/1020/1020/27032/10565/5170/6711/51429/6709/23136/1496/1496/27032/11215/57698/64780/23136/2036/23136/4430/2824/3092/4628/9564/64780/57580/5921…
GO:0030041	actin filament polymerization	78	0.672537	2.42911	1e-10	3.18841e-10	1.65037e-11	5841	tags=16%, list=15%, signal=13%	10097/79585/10565/1496/6709/79585/1496/2475/1627/79585/79585/6709/6711/832/6709/10810/10565/6711/10565/6711/51429/6709/1496/1496/57580/5921/10565/79585/51429/6711/118/6711/2241/79585/5921/2314/253260/79585/6709/57580/9050/51429/79585/1496/6711/2241/10565/5921/26999/5921/10092/6711/79585/85464/1496/10565/57580/6711/10787/1627/11151/2017/5879/1627/2241/253260/5962/79585/10458/55761/79585/51429/2314…
GO:0030097	hemopoiesis	236	0.602868	2.56415	1e-10	3.18841e-10	1.65037e-11	4696	tags=14%, list=12%, signal=12%	5814/538/292/4179/351/91/80762/292/83700/92/2194/84623/169200/7301/2194/2194/5591/975/7248/5795/9770/92/3688/9991/9644/2475/814/7037/92/5591/5591/292/93436/5591/5591/2194/2539/5591/8761/5591/5591/55512/5591/836/7301/5591/9770/5591/2539/84623/5795/57580/5591/5591/96459/54856/3688/5591/5591/2194/83700/836/2194/2194/9452/3658/83700/5048/2539/84293/836/9452/7163/5610/9991/5591/92/351/201163/5591/8462…
GO:0030099	myeloid cell differentiation	123	0.608553	2.3651	1e-10	3.18841e-10	1.65037e-11	4314	tags=15%, list=11%, signal=14%	5814/292/351/91/80762/292/92/2194/169200/2194/2194/5591/975/9770/92/9991/9644/2475/814/7037/92/5591/5591/292/5591/5591/2194/2539/5591/8761/5591/5591/5591/836/5591/9770/5591/2539/5591/5591/5591/5591/2194/836/2194/2194/3658/5048/2539/84293/836/9991/5591/92/351/5591/5591/836/5591/2194/2194/10935/5591/4920/10935/5591/6223/5591/7189/9991/5591/22985/28982/5591/2194/80762/2194/5591/92/5591/5591/5591/492…
GO:0030100	regulation of endocytosis	105	0.662679	2.51778	1e-10	3.18841e-10	1.65037e-11	6820	tags=21%, list=18%, signal=17%	4035/84896/3643/50632/90678/7249/7249/6860/3190/1759/5869/10059/3643/23327/51479/3643/23327/26060/23327/55680/7249/7249/84896/3092/1785/55680/80230/257364/5770/7249/23327/7249/3643/1759/23011/1785/51479/23208/25/192683/7249/23327/192683/7249/6860/57030/51479/1742/6860/51160/23327/7249/55680/3190/636/23327/1759/5770/23327/7249/23327/23011/977/23327/23327/23327/6860/7249/9765/23011/23208/26060/3092…
GO:0030111	regulation of Wnt signaling pathway	115	0.623055	2.39264	1e-10	3.18841e-10	1.65037e-11	6410	tags=19%, list=17%, signal=16%	4035/351/5800/1500/1956/169200/55031/55031/5800/1500/7415/7249/7249/1500/23072/1500/1500/54994/388336/1500/440193/6597/90268/5800/7249/7249/8724/23399/1500/51704/1500/51741/1500/7249/1500/3611/351/7249/57805/1452/1654/1654/6597/25/7249/1500/23072/4920/7249/64750/1500/7249/51741/2932/55031/51704/5800/1501/57680/1455/4920/7249/2776/10399/5754/7249/7090/1500/351/1432/5518/79577/3836/169200/6206/5780…
GO:0030155	regulation of cell adhesion	204	0.697985	2.93682	1e-10	3.18841e-10	1.65037e-11	5305	tags=19%, list=14%, signal=17%	340481/6904/288/3572/91584/4035/1445/4179/780/7414/2049/5800/80762/83700/8728/5800/207/780/207/5786/1952/975/7248/5795/340481/7525/6541/207/7037/9448/5598/6810/10451/7525/8829/2319/2048/5361/207/81848/2049/836/5800/5598/9448/9289/81848/10451/10653/207/5362/207/2824/1785/5361/5795/10653/10451/57580/5921/9448/5361/207/6904/57556/83700/836/6904/2048/2319/54453/83700/836/3329/1605/3611/5921/10808/559…
GO:0030162	regulation of proteolysis	281	0.604787	2.61975	1e-10	3.18841e-10	1.65037e-11	9304	tags=28%, list=25%, signal=22%	2597/2629/9647/7337/5887/6188/8473/57805/3416/3326/51098/55795/51035/2931/10972/1654/6622/2023/57448/5887/4035/57448/29979/63893/3326/5037/7341/207/6613/6613/10273/4035/4898/51343/2821/25831/29934/6449/23198/1476/4898/6386/8078/10869/10541/302/7337/5271/8772/1612/8837/4035/7514/51548/8078/51377/7415/2768/153090/3066/4035/4627/10755/57599/29978/6201/10049/1459/55212/5447/7874/1459/8945/51377/5702/…
GO:0030198	extracellular matrix organization	49	0.783262	2.55966	1e-10	3.18841e-10	1.65037e-11	6752	tags=29%, list=18%, signal=24%	538/4035/351/780/10893/4324/333/780/4325/285590/285590/3688/4325/285590/3038/10893/285590/5045/55512/285590/10653/2824/10653/3688/6624/7046/81577/1605/351/151887/25/3038/23332/7046/3688/51144/23122/7046/285590/6624/60626/51144/6624/90102/351/23122/285590/285590/149371/51144/780/871/7046/7837/4035/4326/23332/8837/149371/1605/4035/10211/780/63894/4035/3688/4035/7982/285590/7046/149371/84947/285590/…
GO:0030258	lipid modification	85	0.713784	2.6378	1e-10	3.18841e-10	1.65037e-11	6634	tags=24%, list=18%, signal=20%	55750/9896/3632/55750/207/207/55529/83667/3030/79948/2475/207/208/22876/3295/207/2108/22876/56898/1268/207/207/79948/3030/51094/22876/22908/207/79948/56623/2109/79948/22876/79948/208/79948/22908/207/208/3632/79948/79948/128/1268/55004/128/6342/22876/207/207/128/3030/79948/79948/1432/128/1268/79948/207/79948/79948/5447/549/5825/22876/126129/83752/6342/207/128/51/10478/2108/22876/54545/5194/3032/64…
GO:0030307	positive regulation of cell growth	84	0.742358	2.72622	1e-10	3.18841e-10	1.65037e-11	6807	tags=24%, list=18%, signal=20%	4035/1956/55031/114804/55031/207/1982/207/22902/1839/1982/659/84258/659/4131/4131/6860/1002/127833/9798/6857/659/2475/207/1627/23327/8829/23327/207/127833/23327/6857/6857/57611/57698/659/207/207/57521/207/57521/7046/659/5048/3611/23327/1981/114804/6857/1654/1654/127833/8829/57521/6857/57611/1382/23327/6860/207/7046/1982/6857/6857/6860/4131/23327/1982/7046/79594/55031/10507/207/23327/659/1982/7919…
GO:0030308	negative regulation of cell growth	68	0.730731	2.58577	1e-10	3.18841e-10	1.65037e-11	6558	tags=25%, list=17%, signal=21%	91/80031/131566/5795/659/83667/54910/54910/659/659/80031/131566/54910/8829/2539/57609/1020/1020/80031/6597/5802/5245/8408/57142/80031/659/4133/2539/5795/57609/51094/1020/57609/659/57556/10500/2539/5802/80031/57805/201163/8408/1654/1654/8829/6597/201163/2045/57609/2023/5802/57609/57609/23111/1020/57609/54910/6595/79594/1020/10507/57556/659/5245/1020/57609/54437/57142/10399/6595/80031/3300/57609/84…
GO:0030334	regulation of cell migration	289	0.683934	2.95897	1e-10	3.18841e-10	1.65037e-11	6497	tags=22%, list=17%, signal=19%	538/91584/4035/816/351/815/816/493/80725/7414/10982/816/91/83700/3643/1956/80725/482/207/10718/80031/207/80725/1496/22902/1839/10982/975/5795/659/6546/54910/54910/10982/5793/57406/659/3688/1496/80725/58494/659/2475/207/80031/25836/10059/4916/27347/208/80725/9448/9564/3643/4804/9181/6810/54910/114882/10982/8829/3643/152007/2048/1020/5361/207/1020/3480/26060/657/5170/80031/3796/1496/55512/1496/1148…
GO:0030335	positive regulation of cell migration	168	0.723285	2.93615	1e-10	3.18841e-10	1.65037e-11	7455	tags=27%, list=20%, signal=22%	538/4035/351/10982/91/83700/3643/1956/207/80031/207/22902/1839/10982/659/6546/54910/54910/10982/659/3688/58494/659/2475/207/80031/25836/10059/4916/27347/208/9448/9564/3643/9181/6810/54910/10982/8829/3643/152007/2048/207/3480/5170/80031/10982/57698/9448/57142/80031/10982/659/207/10982/207/9564/57580/90/3688/9448/207/7046/10253/659/57556/83700/10500/2048/2241/54453/27347/83700/3611/80031/10396/351/…
GO:0030336	negative regulation of cell migration	93	0.648004	2.41589	1e-10	3.18841e-10	1.65037e-11	6518	tags=21%, list=17%, signal=18%	4035/493/7414/482/207/10718/80031/207/5795/5793/57406/207/80031/4804/114882/207/657/80031/114882/80031/9289/207/207/5795/51094/207/65009/10718/1605/3611/80031/57406/201163/493/201163/57406/114882/25932/3418/23332/6091/207/9750/6091/23603/23122/114882/114882/57406/207/207/575/80031/6091/90102/207/388/657/23122/1809/54567/5793/11057/5879/388/57406/10672/11221/4035/6091/57406/65009/207/1809/80031/80…
GO:0030516	regulation of axon extension	53	0.807829	2.68956	1e-10	3.18841e-10	1.65037e-11	6662	tags=26%, list=18%, signal=22%	91584/4035/1982/80031/22902/1982/659/54910/54910/659/4131/4131/1002/659/80031/1627/54910/8829/57609/1020/1020/80031/5802/57611/57698/57142/80031/659/4133/1785/57609/1020/57609/659/57556/10500/5048/5802/3611/80031/23011/1785/8829/25/91584/57609/57611/5802/57609/57609/1982/1020/4131/57609/54910/1982/1020/2932/10507/57556/659/1982/1020/4897/57609/1982/54437/57142/23011/80031/4137/1982/57609/23011/57…
GO:0030705	cytoskeleton-dependent intracellular transport	127	0.63024	2.46205	1e-10	3.18841e-10	1.65037e-11	8855	tags=28%, list=23%, signal=22%	57662/1778/3091/166379/4131/3312/4131/4747/6860/22994/4131/79659/5108/4976/55638/26160/4131/547/25999/4644/23162/26958/4644/1778/199953/3064/3800/3192/22820/1778/9742/80208/51098/79659/92104/23095/28981/3312/4135/3091/3192/4976/4131/26115/636/26985/1778/11127/1778/4131/4131/4131/80208/4644/3799/3800/3799/54874/4131/547/1778/1778/55860/3797/1778/57728/79659/4135/23291/667/1778/1781/26985/2319/5156…
GO:0030855	epithelial cell differentiation	165	0.654952	2.65835	1e-10	3.18841e-10	1.65037e-11	5200	tags=19%, list=14%, signal=16%	340481/7357/3572/93/7416/93/7357/7414/5800/2194/5800/207/207/2194/613/2889/613/2194/1645/659/2889/53918/2889/2889/10765/340481/93/659/613/2889/7357/7431/613/1646/659/613/207/93/1645/2889/208/2889/1645/55625/55625/613/2947/93/1645/440193/2194/7431/8829/3295/2195/10409/1645/207/5170/2889/613/836/7357/7357/5802/5800/7431/56898/659/1646/10653/207/207/1645/10653/90/3189/2889/613/207/118/2194/10253/735…
GO:0030900	forebrain development	146	0.68298	2.72707	1e-10	3.18841e-10	1.65037e-11	5191	tags=18%, list=14%, signal=16%	79969/538/91584/4035/351/493/2049/84623/7301/482/333/10718/2909/7248/6546/2618/6715/2909/2909/23334/2909/7804/79969/4915/2909/26047/2909/8829/56949/2618/2909/2048/1020/1020/657/79969/2049/836/5802/10642/4915/7301/79633/54407/54407/57142/9289/5101/4747/84623/1020/54407/79969/2909/54407/9201/836/10718/1141/2048/10642/5048/5802/9201/836/6092/79969/27429/2775/238/351/547/54407/84623/493/2909/836/8829…
GO:0031098	stress-activated protein kinase signaling cascade	102	0.66136	2.50406	1e-10	3.18841e-10	1.65037e-11	6946	tags=25%, list=18%, signal=20%	6416/351/2047/1956/6416/10044/207/207/54910/54910/9770/2047/207/5609/27347/9448/2047/6885/7187/54910/440193/207/3480/9448/4077/5605/9770/207/207/10044/2047/9448/7186/207/2047/5605/5602/10044/51495/27347/5048/5609/5610/5599/351/5605/10044/10044/9344/9448/10044/10044/3480/9448/4920/10044/207/10044/3480/7189/4077/54910/344558/207/9448/3480/9448/207/5052/4281/4920/4077/23043/3480/10550/5602/9448/9448…
GO:0031109	microtubule polymerization or depolymerization	69	0.718158	2.54649	1e-10	3.18841e-10	1.65037e-11	5767	tags=25%, list=15%, signal=21%	10426/4130/55755/403/4733/4130/4130/9181/10982/9793/2258/23122/89927/7756/114791/9793/402/6188/1639/1639/1027/4133/23122/25999/4130/10142/4131/10844/4131/50861/4133/50861/23332/23332/6188/4133/2288/50810/4130/2288/4131/50810/324/23332/4733/4131/4133/25999/4130/4926/6622/22919/10142/4133/4133/23271/11075/4926/157922/10297/4130/22919/4131/4130/4130/4733/22924/4131/4130/25999/10297/11075/4130/157922…
GO:0031175	neuron projection development	457	0.717788	3.24746	1e-10	3.18841e-10	1.65037e-11	7053	tags=24%, list=19%, signal=22%	23390/57498/23390/57498/23390/57498/288/347733/538/23390/91584/1523/4035/9218/816/9896/57498/351/815/23390/816/780/1523/152559/80725/7414/816/2049/5800/2047/4976/818/83700/4548/57498/1956/80725/22849/4976/1523/23390/84623/57498/57498/57498/114804/482/57498/219699/5800/10097/207/1982/57520/7976/780/80031/207/80725/10565/1496/22902/2889/1123/10381/1952/347733/1982/2909/84446/7248/57520/659/2889/549…
GO:0031329	regulation of cellular catabolic process	465	0.607936	2.75048	1e-10	3.18841e-10	1.65037e-11	9342	tags=27%, list=25%, signal=22%	6829/5976/84749/55802/9337/2597/2629/23256/60412/9114/7337/131405/9550/58533/5887/23318/8473/57805/3326/23185/55795/51035/11180/5296/2931/51606/8925/6622/1996/10236/5887/58533/4035/29979/1660/3326/526/80279/7341/207/25782/6613/6613/23265/1432/10273/9567/4035/4898/51343/25831/54832/29919/6449/23049/8087/4898/55187/3091/2475/10715/2521/6386/8078/8408/10869/128866/140710/58533/302/80279/58533/7337/9…
GO:0031331	positive regulation of cellular catabolic process	238	0.622972	2.65545	1e-10	3.18841e-10	1.65037e-11	5808	tags=16%, list=15%, signal=14%	26086/292/4035/351/5701/7416/291/292/291/3643/22849/3949/9528/26086/23435/26086/207/207/90678/975/79837/4848/7248/7415/7249/83667/26086/26086/7249/8396/26086/23318/11331/207/221955/26086/221955/208/26086/26086/292/3643/26086/25782/6885/23318/5045/9528/9528/10444/25782/3643/3320/26086/23435/207/9528/5701/51429/26086/8408/7249/10645/23435/7249/207/207/26086/221955/5049/57761/257364/25782/51429/7983…
GO:0031334	positive regulation of protein-containing complex assembly	106	0.635448	2.42369	1e-10	3.18841e-10	1.65037e-11	9185	tags=28%, list=24%, signal=21%	1639/1654/4131/6622/7453/5879/545/21/21/7341/10273/9897/10094/2475/4131/4131/10497/10552/4131/2475/4131/2475/7415/153090/19/10094/2241/11315/21/2241/5987/253260/10497/10093/96459/11124/253260/4131/3320/50807/10552/10497/7415/7415/4131/4131/10096/4131/7415/2885/2885/253260/6714/7453/10093/4131/253260/9897/10142/5216/4926/2241/10097/10787/27236/65018/5987/51429/7415/1654/81873/51100/9026/10096/2475…
GO:0031344	regulation of cell projection organization	311	0.711883	3.11381	1e-10	3.18841e-10	1.65037e-11	7053	tags=25%, list=19%, signal=22%	57498/57498/57498/538/91584/1523/4035/816/9896/57498/816/1523/152559/80725/816/2049/5800/4976/818/57498/80725/4976/1523/57498/57498/57498/482/57498/5800/10097/207/1982/57520/80031/207/5898/80725/1496/22902/2889/1123/1982/2909/84446/7248/57520/659/2889/54910/54910/5793/2889/2889/8321/57498/659/2889/57498/4131/4131/5062/7431/1496/57498/1002/80725/9798/2909/4976/10300/2909/659/2475/23072/207/2889/80…
GO:0031345	negative regulation of cell projection organization	87	0.740699	2.74481	1e-10	3.18841e-10	1.65037e-11	6964	tags=27%, list=18%, signal=23%	4035/152559/5800/5800/80031/22902/7248/54910/54910/5793/7431/80031/9448/112/22876/832/54910/7431/8829/152559/57609/2048/1020/1020/26052/80031/5802/22876/5800/8408/7431/9448/57142/80031/4133/1785/57609/1020/22876/1948/57609/9448/1948/10253/57556/10500/2048/5048/5802/26052/80031/8408/22876/1785/8829/9448/2045/57609/26052/112/7431/9448/5802/57609/26052/57609/23111/1400/26052/1020/57609/54910/1020/10…
GO:0031346	positive regulation of cell projection organization	179	0.704153	2.88222	1e-10	3.18841e-10	1.65037e-11	4815	tags=15%, list=13%, signal=14%	57498/57498/57498/538/91584/1523/4035/816/9896/57498/816/1523/816/4976/57498/4976/1523/57498/57498/57498/482/57498/10097/1982/5898/22902/2889/1982/2909/659/2889/2889/2889/8321/57498/659/2889/57498/4131/4131/57498/1002/9798/2909/4976/10300/2909/659/2475/2889/10059/4916/1627/2823/2823/2909/7804/4976/57498/989/2889/4915/2909/57498/2909/57498/8829/2909/5361/26052/2889/816/4915/57611/57698/2823/10300/…
GO:0031347	regulation of defense response	144	0.699912	2.78386	1e-10	3.18841e-10	1.65037e-11	5721	tags=20%, list=15%, signal=17%	3572/351/80762/1956/3949/7301/255520/5591/90678/975/8723/8723/7525/5062/23705/221955/221955/27347/5062/5591/9782/5591/55666/7804/8723/5062/9782/25939/5598/5591/6885/5591/7187/5045/7525/5591/3320/5591/5591/26060/5591/90268/7301/5094/5598/1268/5591/5591/3326/221955/5591/5591/51704/8723/5062/5062/5591/5591/8723/5770/3735/27347/3329/5591/4841/5598/747/351/253260/8723/5591/9683/3949/5591/747/5591/2320…
GO:0031349	positive regulation of defense response	60	0.736427	2.52465	1e-10	3.18841e-10	1.65037e-11	4222	tags=19%, list=11%, signal=18%	3572/351/1956/3949/5591/90678/975/8723/8723/5062/23705/5062/5591/9782/5591/8723/5062/9782/5591/6885/5591/5591/3320/5591/5591/5591/1268/5591/5591/5591/5591/51704/8723/5062/5062/5591/5591/8723/3735/3329/5591/4841/351/8723/5591/3949/5591/5591/3329/8723/5591/3735/5591/9782/222236/8723/4363/6223/5591/7189/4841/5591/8723/3735/3735/5591/164/3735/1268/23705/51704/4841/4841/5591/5591/5591/5591/9782/5591/5…
GO:0031400	negative regulation of protein modification process	235	0.623562	2.6496	1e-10	3.18841e-10	1.65037e-11	6659	tags=22%, list=18%, signal=19%	4035/199731/152559/493/80725/5536/5800/80725/9528/23435/5800/207/207/8878/80725/5591/5795/7249/6546/7453/9770/5577/7249/64780/5062/80725/2475/58533/207/4916/5062/5591/5591/80725/5062/22876/5591/9320/5591/7529/10776/8878/9528/9528/51654/2539/5591/152559/6201/23435/5591/2048/1020/5528/207/1020/9528/5591/81848/5170/5591/836/22876/5800/7453/7249/9961/64780/23435/7249/81848/5591/9770/5591/207/2539/207…
GO:0031401	positive regulation of protein modification process	358	0.607506	2.69845	1e-10	3.18841e-10	1.65037e-11	4768	tags=15%, list=13%, signal=14%	23141/5894/3572/6416/1445/121665/351/121665/493/80725/23558/91/80762/121665/3643/92/1956/80725/6416/10044/207/10718/207/8878/80725/10565/1839/369/975/5795/7415/659/5894/9770/92/659/5894/7525/5062/80725/659/11331/2475/207/5609/7037/2180/25836/8398/92/4916/5062/208/80725/26354/2180/7804/3643/5062/4915/25782/9181/6885/114882/8878/10075/7525/51654/8829/25782/3643/3320/10565/8567/57609/5894/1020/5528/…
GO:0031503	protein-containing complex localization	140	0.593139	2.342	1e-10	3.18841e-10	1.65037e-11	10090	tags=32%, list=27%, signal=24%	112755/55795/3092/55795/9887/3800/8943/9371/3800/3800/1627/57122/5108/57187/54468/23426/9631/8480/23279/5108/4927/55081/79659/7430/23049/3800/23049/23426/23049/84321/55341/5976/57122/6059/51098/55795/6209/6741/55920/5108/545/6830/3181/8888/9897/23049/166379/23426/22994/65083/1173/79659/5108/7514/26160/8021/163/55920/55737/1742/55706/3800/3192/8480/163/9742/23049/5901/51098/79659/55920/92104/28981…
GO:0031589	cell-substrate adhesion	120	0.701035	2.70167	1e-10	3.18841e-10	1.65037e-11	5305	tags=25%, list=14%, signal=22%	6904/4035/780/80725/7414/2049/5800/2047/83700/80725/7301/482/5800/780/5786/613/80725/613/3679/7248/5795/613/2047/3688/80725/613/613/80725/9448/2047/613/8829/1020/1020/81848/5170/3679/3679/2049/613/5800/7301/9448/3679/81848/2824/80725/1785/80725/5795/57580/5921/1020/2047/3688/9448/613/6904/83700/2047/6904/2241/54453/83700/80725/1605/3611/5921/3679/80725/8455/151887/1785/8829/613/25/9344/9448/2049/…
GO:0031647	regulation of protein stability	168	0.621316	2.52221	1e-10	3.18841e-10	1.65037e-11	8538	tags=25%, list=23%, signal=20%	23162/10755/55737/6201/80155/8452/3064/7874/56926/908/7375/10575/2033/8945/11315/8239/9529/55031/10574/66036/6812/7203/22948/3312/7203/55737/6812/10694/6950/3320/10755/7874/10694/2776/6714/3326/22948/54765/83548/6400/23163/23560/22948/84301/4047/80155/9349/23291/5216/10575/57142/7203/6125/2319/5245/10574/5594/10910/125150/6659/51701/65018/6789/55823/6812/7428/79763/55031/51100/9026/57142/57142/30…
GO:0031667	response to nutrient levels	182	0.677348	2.79443	1e-10	3.18841e-10	1.65037e-11	7721	tags=26%, list=20%, signal=22%	6721/19/19/4976/1956/51024/3949/4976/54332/9213/9213/207/51024/9213/207/9213/84446/7248/659/6546/83667/9213/9213/1327/659/2182/4131/4131/4141/6715/4976/659/2475/23334/207/10985/2180/10059/9131/10985/10985/2180/4976/9213/81929/847/9213/81929/490/2539/84446/10985/207/5289/2182/440/23235/19/490/9131/317/23274/8408/10985/7425/54407/54407/84446/10985/2180/790/4976/10985/1268/10985/6721/51024/659/490/7…
GO:0031668	cellular response to extracellular stimulus	109	0.661791	2.52595	1e-10	3.18841e-10	1.65037e-11	5885	tags=23%, list=16%, signal=20%	6721/54332/9213/9213/9213/9213/2909/84446/7248/659/83667/9213/9213/659/4141/6715/2909/2909/659/2475/23334/10985/10059/9131/10985/2909/10985/9213/81929/2909/9213/81929/2909/490/84446/2909/10985/26153/5289/440/23235/26153/490/9131/23274/8408/10985/54407/54407/84446/10985/10985/10985/6721/659/490/10985/54407/490/9213/96459/10985/54332/57521/10985/57521/2909/659/54407/51520/5610/5599/1981/10985/10985…
GO:0031669	cellular response to nutrient levels	98	0.65512	2.4599	1e-10	3.18841e-10	1.65037e-11	5931	tags=22%, list=16%, signal=19%	6721/54332/9213/9213/9213/9213/84446/7248/659/83667/9213/9213/659/4141/6715/659/2475/23334/10985/10059/9131/10985/10985/9213/81929/9213/81929/490/84446/10985/5289/440/23235/490/9131/23274/8408/10985/54407/54407/84446/10985/10985/10985/6721/659/490/10985/54407/490/9213/96459/10985/54332/57521/10985/57521/659/54407/51520/5610/5599/1981/10985/10985/54407/201163/490/8408/10985/10985/201163/54332/1098…
GO:0032101	regulation of response to external stimulus	236	0.697644	2.96726	1e-10	3.18841e-10	1.65037e-11	4661	tags=18%, list=12%, signal=16%	347733/3572/91584/4035/351/5800/80762/83700/1956/3949/7301/5800/255520/80031/1496/5591/90678/347733/975/659/54910/54910/659/8723/8723/7525/5062/1496/23705/659/2475/221955/221955/80031/10059/4916/27347/5062/5591/9782/5591/55666/7804/8723/5062/9782/25939/22876/5598/5591/6885/5591/7187/6810/54910/5045/7525/8829/5591/3320/5591/2048/5591/26060/80031/1496/1496/5591/90268/5802/22876/5800/7301/5094/5598/…
GO:0032102	negative regulation of response to external stimulus	101	0.67531	2.55327	1e-10	3.18841e-10	1.65037e-11	4661	tags=18%, list=12%, signal=16%	5800/80762/3949/7301/5800/80031/1496/54910/54910/7525/1496/80031/55666/25939/22876/5598/54910/5045/7525/8829/80031/1496/1496/90268/5802/22876/5800/7301/5094/5598/80031/22876/57556/10500/5802/6092/80031/5598/6558/22876/3949/8829/23208/5598/5335/4598/5802/23332/6091/6223/6091/8573/23122/1496/5094/54910/79594/80762/10507/22876/7001/57556/5800/57680/54437/1496/7525/23170/80031/6091/90102/23208/1432/7…
GO:0032103	positive regulation of response to external stimulus	97	0.700184	2.62931	1e-10	3.18841e-10	1.65037e-11	5467	tags=21%, list=14%, signal=18%	3572/4035/351/1956/3949/5591/90678/975/659/659/8723/8723/5062/23705/659/10059/4916/27347/5062/5591/9782/5591/8723/5062/9782/5591/6885/5591/6810/8829/5591/3320/5591/5591/5591/1268/659/5591/5591/5591/5591/51704/8723/5062/5062/5591/5591/8723/659/3735/27347/3329/5591/4841/351/8723/5591/3949/5591/8829/5591/3329/8723/5591/3735/9943/5591/9782/222236/8723/9750/4363/6223/5591/7189/6810/4841/5591/8723/3735…
GO:0032269	negative regulation of cellular protein metabolic process	425	0.607863	2.72668	1e-10	3.18841e-10	1.65037e-11	7172	tags=20%, list=19%, signal=18%	5894/4035/351/199731/152559/493/80725/5536/5800/80725/22849/9528/55031/23435/55031/5800/207/207/8878/80725/2058/10644/2058/5591/4848/7248/5795/7249/6546/83667/2058/5894/7453/9770/5577/7249/64780/5894/5062/80725/23318/2475/58533/207/4916/5062/5591/5591/80725/5062/22876/5591/9320/10643/5591/23318/7529/10776/8878/10643/5045/10643/9528/9528/51654/2539/5591/152559/6201/10643/23435/5894/5591/2048/1020/…
GO:0032271	regulation of protein polymerization	111	0.674075	2.57633	1e-10	3.18841e-10	1.65037e-11	7896	tags=26%, list=21%, signal=21%	4131/4131/10096/4131/2885/2885/81553/253260/3925/10093/4131/11075/11075/157922/253260/157922/9897/10142/5216/4926/832/2241/10097/2314/6709/157922/10787/27236/65018/5987/8874/51429/119/81873/9026/10096/4133/2475/8851/1496/4133/85464/64857/10810/4733/25999/5217/80206/10094/3320/2288/10096/7417/4133/274/9897/4131/6904/6188/1627/829/57580/10096/81553/26999/9793/3320/3320/2288/4133/23406/10096/832/253…
GO:0032386	regulation of intracellular transport	168	0.618754	2.51181	1e-10	3.18841e-10	1.65037e-11	7964	tags=25%, list=21%, signal=21%	1778/5905/7430/25930/80055/9847/1778/4131/4131/4131/7874/5116/3799/9776/3799/5604/80055/6714/3326/22876/4131/392/10956/1778/118424/10938/1778/1459/10938/1778/5905/4926/4836/1660/288/10155/2664/1778/51763/7323/7323/5594/10938/3843/1778/27236/65018/55823/2010/51100/9818/9818/4133/5901/3799/9747/8086/51024/9818/8851/23400/4133/10113/8021/125170/1778/1778/11261/4836/1778/5901/11261/7175/3728/54888/55…
GO:0032388	positive regulation of intracellular transport	103	0.632016	2.38715	1e-10	3.18841e-10	1.65037e-11	7964	tags=25%, list=21%, signal=21%	1778/7430/25930/80055/9847/1778/5116/3799/9776/3799/80055/3326/1778/118424/10938/1778/1459/10938/1778/4926/4836/1660/288/10155/1778/7323/7323/5594/10938/3843/1778/65018/55823/2010/51100/4133/5901/3799/9747/51024/8851/4133/125170/1778/1778/11261/4836/1778/5901/11261/7175/3728/55823/1660/10425/3326/4133/9847/5594/10134/10155/22902/7430/9747/9747/22902/25930/4133/10075/4478/25930/1778/11052/51366/84…
GO:0032409	regulation of transporter activity	99	0.707622	2.66135	1e-10	3.18841e-10	1.65037e-11	6567	tags=23%, list=17%, signal=19%	288/538/351/817/80762/6526/481/482/57520/254263/57520/55800/53826/3688/481/219527/11331/23072/8398/27347/388336/23327/4697/23327/2048/1020/1020/23327/483/1785/1020/287/3688/11261/2048/27347/23327/351/55800/287/1785/59283/81831/23072/9943/8398/23327/57120/57520/53822/57120/3688/1742/1020/23327/11060/11261/1020/80762/54602/2048/54800/23327/11261/1020/23327/23327/10142/23327/23327/23327/7531/1612/35…
GO:0032412	regulation of ion transmembrane transporter activity	90	0.712312	2.63566	1e-10	3.18841e-10	1.65037e-11	7062	tags=25%, list=19%, signal=20%	288/538/351/817/481/482/57520/254263/57520/55800/53826/3688/481/219527/11331/23072/8398/27347/388336/23327/4697/23327/2048/1020/1020/23327/483/1785/1020/287/3688/11261/2048/27347/23327/351/55800/287/1785/59283/81831/23072/9943/8398/23327/57120/57520/53822/57120/3688/1742/1020/23327/11060/11261/1020/2048/54800/23327/11261/1020/23327/23327/10142/23327/23327/23327/7531/1612/351/81/9943/2280/288/1106…
GO:0032446	protein modification by small protein conjugation	490	0.54387	2.48007	1e-10	3.18841e-10	1.65037e-11	9859	tags=31%, list=26%, signal=26%	56995/80124/51434/23072/26354/996/90678/26133/25831/8239/3301/6201/90293/8452/51592/9870/10399/64777/8216/51035/89910/5300/257218/92369/80124/7337/8216/1642/23352/84861/257218/9373/57534/57534/57448/54797/55072/3309/8078/10075/89910/51185/57448/140459/131405/23326/6224/6224/54461/8451/2931/57448/10616/10625/130507/8078/7844/10277/7324/8239/3309/55611/3301/8507/8507/8239/9820/23028/7415/1025/1642/…
GO:0032504	multicellular organism reproduction	236	0.608111	2.58645	1e-10	3.18841e-10	1.65037e-11	9454	tags=27%, list=25%, signal=21%	8239/4808/3309/3301/8239/56853/51/9191/4436/8239/55818/4808/63894/1656/8287/5887/23318/1654/5887/3985/989/79727/27030/207/5066/6627/22803/2182/585/9897/2802/6498/23198/23304/23633/23304/2475/8607/4089/3309/23157/22994/2475/2475/9191/3985/7257/3066/23394/57599/79925/11189/1620/63894/8655/11218/23304/55706/1459/128637/989/57721/10121/1459/166378/6196/8239/51441/409/5987/1656/8607/1656/23064/28981/2…
GO:0032535	regulation of cellular component size	182	0.698676	2.88242	1e-10	3.18841e-10	1.65037e-11	6884	tags=22%, list=18%, signal=18%	538/91584/4035/9990/10097/207/1982/80031/207/10565/1496/22902/1982/2909/7248/659/54910/54910/6709/659/4131/4131/1496/1002/9798/2909/2909/7410/659/2475/207/80031/1627/2909/6709/6711/2909/832/54910/10451/6709/2909/8829/10810/10565/6711/57609/2909/1020/207/1020/10565/6711/51429/6709/80031/1496/1496/5802/8408/57611/57698/57142/80031/1182/659/10451/4133/4747/207/207/7410/3326/1785/10451/57580/57609/99…
GO:0032787	monocarboxylic acid metabolic process	208	0.672572	2.81526	1e-10	3.18841e-10	1.65037e-11	8588	tags=27%, list=23%, signal=22%	25902/351/7416/3643/2194/9524/207/207/2194/2194/1645/9380/83667/3030/57406/10728/5577/2182/1646/2475/207/1645/221955/1381/2180/221955/10327/208/2180/11313/1645/9524/3643/3098/3098/22937/1645/2194/3295/3643/9415/1645/207/3098/1381/2182/2108/6319/2180/56898/1268/1381/1646/207/207/1645/3098/3030/224/221955/2180/51094/2182/57761/10858/2180/10327/207/2194/2194/51495/2194/9524/10327/57406/747/1645/351/…
GO:0032868	response to insulin	123	0.680018	2.64285	1e-10	3.18841e-10	1.65037e-11	6309	tags=24%, list=17%, signal=21%	4976/3643/4976/207/207/5786/2058/2058/5591/79837/7248/7249/83667/2058/3030/376267/7249/8396/4141/6715/4976/5579/2475/207/54832/208/5591/5591/4976/9564/5579/55625/3643/55625/847/5591/22937/5591/114882/490/5591/3643/5591/207/5591/3480/26060/5170/23235/29988/2058/490/5591/114882/7425/7249/790/4976/7249/490/5591/5591/790/207/207/3030/790/9564/376267/51094/5591/57761/5591/2058/490/2058/2058/5591/5591/…
GO:0032869	cellular response to insulin stimulus	99	0.683622	2.57109	1e-10	3.18841e-10	1.65037e-11	6309	tags=26%, list=17%, signal=22%	4976/3643/4976/207/207/5786/2058/2058/5591/79837/7249/2058/376267/7249/8396/4141/6715/4976/5579/207/208/5591/5591/4976/9564/5579/55625/3643/55625/5591/5591/114882/490/5591/3643/5591/207/5591/3480/26060/5170/23235/29988/2058/490/5591/114882/7249/4976/7249/490/5591/5591/207/207/9564/376267/51094/5591/57761/5591/2058/490/2058/2058/5591/5591/79837/207/2058/5770/7249/2241/5591/3416/2058/8396/7249/3643…
GO:0032870	cellular response to hormone stimulus	217	0.63461	2.6689	1e-10	3.18841e-10	1.65037e-11	6426	tags=21%, list=17%, signal=18%	8284/7357/1445/815/7357/23558/5536/4976/3643/1956/4976/2782/207/207/5786/2058/2058/5591/1645/79837/4848/7249/2058/376267/10728/7357/7249/4131/4131/478/8396/4141/6715/4976/5579/1646/11331/207/1645/2180/208/5591/9131/5591/478/112/2180/4976/9564/1645/5579/55625/3643/55625/10474/5591/5591/114882/1645/490/5591/3643/1645/5591/207/5591/3480/26060/5170/440/23235/29988/6597/2058/490/5591/9131/7357/7357/11…
GO:0032880	regulation of protein localization	388	0.631664	2.81186	1e-10	3.18841e-10	1.65037e-11	9452	tags=29%, list=25%, signal=23%	10694/5007/3301/396/26060/7531/23028/7415/22902/636/88455/23077/2181/6566/1509/57669/6526/23256/11143/2037/9647/10694/55704/88455/4836/3326/5289/10575/5296/2931/10972/4133/10574/22948/8729/2181/5170/4035/3985/5879/2035/3156/10075/5108/9500/55204/3326/6804/80279/6804/7341/207/5066/2182/1432/9448/57120/4035/4345/9520/23208/908/10574/25831/29934/288/7251/7203/9201/9201/3091/23077/3312/10541/80279/10…
GO:0032886	regulation of microtubule-based process	122	0.662601	2.57258	1e-10	3.18841e-10	1.65037e-11	6311	tags=23%, list=17%, signal=20%	636/50810/2288/4133/4131/55521/6904/55521/6188/10015/9793/8777/2288/4133/7840/27243/636/4591/8777/10769/1778/636/4130/55755/403/4733/55226/4130/4130/9181/10982/2011/80128/11186/1778/9793/80128/2258/57787/1778/23122/89927/57542/79187/1213/6093/9793/1778/1778/402/1540/4135/79187/1778/6188/1540/8480/1639/1639/1213/1027/1778/1778/4133/23122/25999/4130/10142/4131/8480/4131/3192/50861/4133/51072/50861/…
GO:0032940	secretion by cell	289	0.675861	2.92405	1e-10	3.18841e-10	1.65037e-11	7383	tags=26%, list=19%, signal=22%	5894/1595/55288/4035/815/80725/19/19/55763/818/1956/80725/7301/112476/23435/6861/10079/5898/80725/10565/84446/8541/4905/10079/5894/376267/84258/4905/10765/2182/55361/8723/6860/8723/64780/5894/4905/4905/127833/80725/4905/6857/5579/9900/10079/6812/8398/10059/55361/80725/9448/9900/55361/8723/5579/4905/9805/4915/6810/5045/10565/55763/23435/84446/5894/80331/1020/1020/10565/9522/5170/5289/127833/2182/5…
GO:0032956	regulation of actin cytoskeleton organization	141	0.657963	2.60749	1e-10	3.18841e-10	1.65037e-11	7331	tags=21%, list=19%, signal=17%	4035/83700/10097/10565/1496/2909/7248/6709/5062/1496/2909/2909/2475/4916/5062/1627/2909/5062/6709/6711/2909/832/6709/2909/8829/10810/10565/6711/2909/1020/1020/10565/6711/51429/6709/1496/1496/2824/57580/5921/10565/1020/5062/5062/51429/6624/6711/118/7046/2909/83700/6711/2241/83700/3611/5921/2314/253260/2909/8829/6709/25/9344/29085/3925/54828/57580/23332/7046/51429/10391/1020/23122/1496/7046/6711/10…
GO:0032970	regulation of actin filament-based process	152	0.653492	2.62647	1e-10	3.18841e-10	1.65037e-11	7331	tags=21%, list=19%, signal=17%	4035/817/83700/10097/10565/1496/2909/7248/6709/5062/1496/2909/2909/2475/4916/5062/1627/2909/5062/6709/6711/2909/832/6709/2909/8829/10810/10565/6711/2909/1020/1020/10565/6711/51429/6709/1496/1496/2824/57580/5921/10565/1020/287/5062/5062/51429/6624/6711/118/7046/2909/83700/6711/2241/83700/3611/5921/2314/253260/2909/287/8829/6709/25/9344/29085/3925/54828/57580/23332/7046/51429/476/10391/488/1020/231…
GO:0032984	protein-containing complex disassembly	133	0.623024	2.43163	1e-10	3.18841e-10	1.65037e-11	5871	tags=22%, list=16%, signal=19%	140775/8867/832/27243/25851/57553/3831/2935/4130/29979/4130/9798/29767/4130/9181/27183/7405/9793/23064/488/2258/5962/1201/23708/6059/23122/89927/7415/8289/136319/3799/6605/2935/6712/6418/9793/57231/3831/8867/29979/7405/2580/3799/23122/2733/4130/4131/4131/50861/2107/664/5976/50861/23064/23332/23332/488/64601/118/488/4905/25851/24144/5976/64601/6597/63908/488/488/50810/4130/1072/6059/4131/29767/549…
GO:0032989	cellular component morphogenesis	343	0.747491	3.30115	1e-10	3.18841e-10	1.65037e-11	6808	tags=25%, list=18%, signal=22%	23390/57498/23390/57498/23390/57498/288/347733/538/23390/91584/1523/4035/816/9896/57498/351/23390/816/780/6643/1523/80725/7414/816/2049/5800/2047/4976/57498/1956/80725/51024/4976/1523/23390/84623/57498/57498/57498/114804/6642/26011/57498/219699/5800/10097/51024/1982/57520/7976/780/80031/80725/1496/22902/1123/10381/1952/347733/1982/2909/84446/57520/659/54910/54910/84258/57498/659/2047/57498/4131/4…
GO:0032990	cell part morphogenesis	318	0.750283	3.29508	1e-10	3.18841e-10	1.65037e-11	6808	tags=25%, list=18%, signal=22%	23390/57498/23390/57498/23390/57498/288/347733/538/23390/91584/1523/4035/816/57498/351/23390/816/780/6643/1523/80725/7414/816/2049/5800/2047/4976/57498/1956/80725/51024/4976/1523/23390/84623/57498/57498/57498/114804/6642/57498/219699/5800/10097/51024/1982/57520/7976/780/80031/80725/1496/22902/1123/10381/1952/347733/1982/2909/84446/57520/659/54910/54910/84258/57498/659/2047/57498/4131/4131/6860/36…
GO:0033135	regulation of peptidyl-serine phosphorylation	57	0.710551	2.41422	1e-10	3.18841e-10	1.65037e-11	4669	tags=18%, list=12%, signal=16%	5894/351/152559/493/1956/10044/207/207/369/5894/9770/5894/207/7037/4916/22876/4915/152559/3320/5894/207/22876/4915/9770/207/207/5894/10044/3326/22876/96459/57521/207/57521/10253/5894/10044/1981/351/253260/22876/493/10044/10044/57521/10044/10044/10013/10044/207/10044/22876/207/207/10399/10142/3326/351/5979/207/4915/10044/3326/253260/22876/10399/3326/207/4916/22876/5894/5334/57521/1981/3326/207
GO:0033365	protein localization to organelle	483	0.601372	2.73298	1e-10	3.18841e-10	1.65037e-11	9230	tags=29%, list=24%, signal=24%	88455/25777/4836/3326/30849/10575/10628/5296/2931/10972/1654/10574/22924/84313/22948/8729/6741/3985/55920/80351/1408/10075/5108/545/9500/1660/3326/23065/80279/7341/9972/7520/207/25782/51028/1653/1432/1408/1653/9520/23208/908/585/10574/54832/9183/7251/29927/7203/26953/6449/9201/9201/23633/55187/9927/22924/10540/3312/727851/79003/128866/80279/8882/3309/22994/5530/79659/5108/727851/6721/7514/1653/54…
GO:0033500	carbohydrate homeostasis	92	0.648561	2.40882	1e-10	3.18841e-10	1.65037e-11	7500	tags=26%, list=20%, signal=21%	5894/4035/4976/3643/51024/4976/207/51024/283450/207/83667/5894/5894/4976/207/8398/9448/4976/3643/3098/3098/4804/6810/3643/5894/207/3098/3480/6597/283450/7425/9448/4976/1268/51024/207/207/5894/3098/51094/9448/207/5894/2030/3643/283450/6597/9448/3098/29085/79727/3480/9448/8398/207/7425/3480/283450/6810/3098/6566/283450/2021/1268/207/3098/9448/4976/3480/283450/9448/207/6566/6194/10399/2821/3480/2834…
GO:0033673	negative regulation of kinase activity	110	0.681921	2.61054	1e-10	3.18841e-10	1.65037e-11	5507	tags=21%, list=15%, signal=18%	1445/152559/80725/5800/80725/5800/207/1353/207/80725/79837/5795/7249/6546/7453/1353/5577/7249/8396/5062/80725/58533/207/5062/80725/5062/51654/152559/2048/207/81848/5170/836/5800/7453/7249/9961/7249/81848/207/207/80725/80725/5795/57761/5062/5062/79837/207/5770/11261/10253/836/7249/2048/80725/836/3611/80725/8396/7249/836/25/64793/7249/7453/10935/10935/6546/7249/207/23603/1353/80725/7345/7249/11261/…
GO:0033674	positive regulation of kinase activity	163	0.68019	2.75609	1e-10	3.18841e-10	1.65037e-11	4732	tags=20%, list=12%, signal=18%	1445/780/493/80725/2049/2047/3643/1956/80725/7301/207/10718/780/207/80725/1839/975/659/9770/659/2047/5062/80725/7410/659/11331/2475/207/5609/10985/2180/4916/5062/80725/10985/10985/2180/7804/2047/3643/5062/4915/55697/6885/10451/114882/51654/3643/3320/8567/10985/2048/1020/207/1020/3480/657/5170/51429/5903/2049/114882/5245/4915/7301/10985/10985/2180/5605/10985/10985/659/10451/9894/9770/207/207/10985…
GO:0033993	response to lipid	260	0.603941	2.58414	1e-10	3.18841e-10	1.65037e-11	7342	tags=26%, list=19%, signal=22%	22850/4131/3157/3845/4131/4747/7337/4131/8837/9525/4131/23543/4016/10594/23543/153090/9590/3066/19/4830/1620/178/1267/5931/6319/8284/7431/3192/2033/1267/8886/2241/11315/21/2241/9590/7525/3146/5536/6812/1938/171023/23064/6597/10594/3192/1655/824/6812/4131/2879/23064/1267/8837/478/10594/4131/4131/4131/8085/488/54464/6714/4131/1408/8886/6294/10498/4848/55818/1267/3156/3156/55818/23019/2241/3301/5582…
GO:0034097	response to cytokine	262	0.648202	2.77838	1e-10	3.18841e-10	1.65037e-11	7219	tags=20%, list=19%, signal=17%	7357/3572/1687/292/351/1687/7357/19/19/292/2194/10097/207/207/2194/2058/2194/2058/5795/6122/2058/3459/10765/7357/2182/7431/207/5609/7037/6812/2180/4170/4170/27347/2180/7804/292/25939/5598/54756/9181/6885/7187/6810/2194/7431/207/26060/81848/2182/3977/55512/2058/19/836/7357/7357/90268/824/5245/5598/7431/2180/81848/207/207/3326/1687/5795/3459/2180/51094/2182/2058/2058/4882/2058/2180/7186/207/2058/57…
GO:0034220	ion transmembrane transport	354	0.722045	3.19301	1e-10	3.18841e-10	1.65037e-11	6871	tags=28%, list=18%, signal=24%	23390/5250/347734/23390/23390/55858/288/538/23390/55858/10559/1349/292/79751/351/7416/817/23390/3756/347734/8402/493/54503/54503/291/292/291/3756/4976/4976/23390/94081/54503/481/6335/347734/9990/482/9213/9213/207/9213/57520/207/540/8140/492/9213/54503/3761/254263/79572/27032/10057/293/57520/55800/6546/53826/9213/9213/286097/57657/1327/3756/7386/27032/3688/478/481/6541/4976/219527/11331/2475/23072…
GO:0034248	regulation of cellular amide metabolic process	273	0.615951	2.65326	1e-10	3.18841e-10	1.65037e-11	7309	tags=21%, list=19%, signal=18%	10131/351/22849/2935/23435/207/1982/207/10973/2058/10644/2058/5591/1982/4848/7248/83667/53918/2058/28958/3459/142891/10313/7431/23318/2475/207/10985/8398/208/5591/6252/5591/10985/10985/4915/5591/10643/10102/5591/2935/23318/10643/10643/7431/51654/5591/10643/23435/10985/5591/207/5591/23185/2058/5591/836/10642/4915/10985/7431/10985/57142/10985/23435/10985/5591/5591/10643/207/207/10985/3459/10643/559…
GO:0034249	negative regulation of cellular amide metabolic process	126	0.609899	2.37385	1e-10	3.18841e-10	1.65037e-11	7513	tags=21%, list=20%, signal=17%	57472/6472/23019/57142/79066/5976/3184/54464/5610/2058/22894/170506/4076/1719/1654/10236/22849/57142/26986/57142/4848/26986/64506/1965/57142/2597/5976/5610/4691/7175/7072/57142/26986/23163/26523/23163/87178/5976/274/5610/3609/1654/6188/8570/64282/26986/57142/7248/23367/5936/5610/54915/4848/5936/57472/1612/56853/399664/22894/5936/3646/26986/131405/23367/27161/4904/6093/4691/22894/399664/4691/6188/…
GO:0034284	response to monosaccharide	88	0.640525	2.3702	1e-10	3.18841e-10	1.65037e-11	6036	tags=20%, list=16%, signal=17%	5894/4035/4976/51024/4976/51024/6546/83667/5894/5894/4976/8398/9448/4976/847/6810/5894/3480/6597/836/9448/4976/51024/5894/23098/9448/5894/836/836/2030/23098/836/6597/9448/29085/79727/23098/3480/9448/8398/3875/23098/6546/3480/23098/6810/23098/2021/9448/4976/3480/9448/10399/3480/23098/8655/9448/5211/9448/4704/79727/10135/5798/836/5211/8891/5799/4976/5879/57678/2030/9448/6720/4976/4704/10399/9448/40…
GO:0034329	cell junction assembly	168	0.708658	2.87678	1e-10	3.18841e-10	1.65037e-11	5305	tags=23%, list=14%, signal=21%	6904/4035/351/7414/2049/5800/1500/2047/83700/56125/84623/5800/5786/23266/92737/613/2889/613/1500/7248/5795/2889/2889/2889/8321/613/2889/2047/1500/4131/4131/5062/613/613/1500/1500/2889/4916/5062/2823/2823/9448/2889/2047/5062/4915/10160/613/26047/1500/26167/26167/8829/10160/2048/1020/1020/26052/5170/57633/23136/2889/23284/9379/2049/613/5802/5800/4915/2823/9448/23136/9379/27253/23136/667/9379/9379/2…
GO:0034330	cell junction organization	294	0.696379	3.01527	1e-10	3.18841e-10	1.65037e-11	5117	tags=20%, list=14%, signal=19%	6904/288/4035/1445/816/351/816/80725/7414/10982/816/2049/5800/1500/2047/4976/83700/3643/7846/80725/56125/4976/84623/5800/7534/10097/7846/5786/23266/92737/613/80725/81926/1496/2889/613/10982/8541/1500/7248/5795/7415/2889/7846/7846/10982/2889/7846/2889/8321/613/58489/2889/2047/1500/4131/4131/7846/5062/1496/80725/4976/613/81926/613/1500/1500/7846/2889/10059/4916/5062/1627/2823/2823/80725/9448/7846/3…
GO:0034504	protein localization to nucleus	151	0.629965	2.52756	1e-10	3.18841e-10	1.65037e-11	9294	tags=28%, list=25%, signal=22%	57122/11143/10694/114882/25777/3326/10575/10628/5296/10574/22948/3985/1408/9500/3326/80279/7341/9972/207/1432/1408/908/585/10574/7203/26953/9201/9201/23633/727851/80279/8882/5530/727851/7514/10155/9258/8021/3985/9201/25885/9201/23511/10049/3192/908/10575/727851/11143/11315/5901/10574/7203/22948/23511/3192/9688/7203/10694/6950/9201/5905/51068/55705/25885/9688/10694/6714/3326/1408/22948/30000/51068…
GO:0034599	cellular response to oxidative stress	118	0.663998	2.5584	1e-10	3.18841e-10	1.65037e-11	3602	tags=11%, list=10%, signal=10%	538/10131/29957/5536/1956/207/207/7248/83667/56616/207/4170/4170/9131/5598/56616/6810/2539/8575/116988/207/59338/55512/9131/5598/10645/207/2539/207/56616/207/2241/2539/10645/5599/27429/4841/5598/56616/10645/25/5598/664/57707/10935/10013/10935/207/4363/6810/4841/488/2021/2241/4841/7001/4841/207/4482/7248/8575/207/5052/6188/10399/116988/4137/10550/1612/23064/5831/207/388/4841/4137/5598/2539/388/559…
GO:0034614	cellular response to reactive oxygen species	56	0.749687	2.53119	1e-10	3.18841e-10	1.65037e-11	3598	tags=15%, list=10%, signal=14%	538/10131/5536/1956/207/207/207/9131/5598/116988/207/59338/55512/9131/5598/10645/207/207/207/2241/10645/5599/5598/10645/25/5598/664/10935/10013/10935/207/2021/2241/7001/207/207/5052/6188/10399/116988/4137/23064/5831/207/388/4137/5598/388/5599/2241
GO:0034655	nucleobase-containing compound catabolic process	211	0.577174	2.42381	1e-10	3.18841e-10	1.65037e-11	9490	tags=26%, list=25%, signal=21%	1660/9775/2021/192669/23049/11164/7415/1655/23049/9775/5976/55802/22794/9337/85441/131405/23318/23185/55795/2931/1996/10236/6741/23405/1660/79727/26523/207/22803/7812/1432/9567/3094/38/5394/23049/8087/2475/2521/191/8882/92345/3183/51594/23405/2475/23405/2475/253943/7415/11332/23405/2926/8570/1996/3183/23644/1267/6499/7431/3192/57721/51594/84153/1267/87178/2332/23049/51441/3192/1655/1660/54915/230…
GO:0034660	ncRNA metabolic process	295	0.529589	2.29381	1e-10	3.18841e-10	1.65037e-11	9587	tags=24%, list=25%, signal=19%	6165/5036/8570/8518/2617/2617/10528/55699/6301/8780/9775/51493/1615/6129/23438/192669/51118/8780/55636/5591/9775/55272/131405/23318/7407/6209/11180/1654/23076/51602/27304/6301/3376/7453/6741/1615/3376/57050/23405/79727/5859/26523/22803/3181/6897/1653/1653/5394/54973/3035/5591/55756/3035/60487/10056/123283/92345/65083/6202/23405/1653/23405/3376/55127/51119/134430/16/55695/84128/23405/2926/57470/85…
GO:0034762	regulation of transmembrane transport	180	0.699734	2.87094	1e-10	3.18841e-10	1.65037e-11	6697	tags=25%, list=18%, signal=21%	288/538/351/7416/817/3756/493/3756/3643/481/6335/482/207/57520/207/3761/254263/57520/55800/6546/53826/57657/3756/3688/7525/481/5579/219527/11331/2475/23072/207/2180/8398/27347/208/3756/2180/388336/5579/3643/23327/10776/114882/7525/3757/2539/4697/3643/23327/8682/2048/1020/207/1020/26060/5170/23327/3742/114882/57657/2180/483/207/2539/207/6326/1785/2180/1020/57761/124935/287/3688/2180/207/11261/2048…
GO:0034764	positive regulation of transmembrane transport	74	0.696515	2.48674	1e-10	3.18841e-10	1.65037e-11	3421	tags=16%, list=9%, signal=14%	288/3643/481/482/207/207/3688/481/219527/207/2180/27347/208/2180/3643/10776/114882/3757/2539/4697/3643/2048/1020/207/1020/26060/5170/114882/2180/483/207/2539/207/1785/2180/1020/287/3688/2180/207/11261/2048/27347/2539/3643/287/1785/25/2180/208/5335/114882/207/208/3688/1020/114882/114882/11261/1020/207/2048/11261/1020/207/6506/2180/5170/3757/10142/26060/1432/81/6506/207/2180/6506/288/5335/288/2539
GO:0034765	regulation of ion transmembrane transport	147	0.718341	2.87296	1e-10	3.18841e-10	1.65037e-11	7444	tags=28%, list=20%, signal=23%	288/538/351/7416/817/3756/493/3756/481/6335/482/207/57520/207/3761/254263/57520/55800/6546/53826/57657/3756/3688/481/219527/11331/2475/23072/207/8398/27347/3756/388336/23327/3757/2539/4697/23327/2048/1020/207/1020/5170/23327/3742/57657/483/207/2539/207/6326/1785/1020/124935/287/3688/207/11261/2048/27347/2539/23327/6328/351/6335/55800/493/287/3761/1785/25/610/59283/81831/610/5335/124935/23072/6335…
GO:0034976	response to endoplasmic reticulum stress	137	0.620845	2.44587	1e-10	3.18841e-10	1.65037e-11	7437	tags=21%, list=20%, signal=18%	23392/51035/10087/1491/10987/55829/10987/5610/29979/3093/4287/202052/7415/1654/91304/9097/54870/10277/1965/23392/79094/54788/7415/55666/7060/3309/55139/5610/7917/7415/81542/91445/5706/202052/54788/2923/55666/10134/5610/54557/1654/9097/57761/84899/10277/9097/51506/26608/80267/10956/7184/5610/29978/29979/54870/10277/7184/488/5706/2923/153090/9709/10956/7184/8893/56886/116496/7415/10613/23392/51439/…
GO:0035239	tube morphogenesis	230	0.648249	2.74785	1e-10	3.18841e-10	1.65037e-11	5092	tags=17%, list=13%, signal=16%	4035/25902/780/493/2049/2047/4976/83700/3949/4976/9990/219699/7534/207/7976/780/207/5898/2909/7248/659/7249/54910/54910/7453/10765/659/2047/7249/3688/2909/4976/5579/57216/2909/7410/659/11331/207/25836/57216/2909/4976/5579/2047/57216/4915/5598/2909/4804/54910/10451/2909/8829/6201/57216/2909/2048/207/657/5170/2049/836/90268/55764/7453/4915/5598/7249/4976/9289/7249/659/10451/10653/207/207/7410/10653…
GO:0035295	tube development	288	0.638053	2.75066	1e-10	3.18841e-10	1.65037e-11	5095	tags=16%, list=13%, signal=15%	3572/538/4035/25902/780/493/2049/21/2047/4976/83700/1956/3949/4976/9990/219699/7534/207/7976/780/207/5898/2909/7248/659/7249/54910/54910/7453/10728/10765/659/2047/7249/3688/2909/4976/5579/57216/2909/7410/659/11331/207/25836/57216/2909/4976/5579/2047/847/57216/4915/5598/2909/4804/54910/10451/2909/8829/6201/57216/10409/2909/2048/207/657/5170/55512/2049/836/90268/55764/7453/4915/5598/7249/4976/9289/…
GO:0035592	establishment of protein localization to extracellular region	131	0.667382	2.60034	1e-10	3.18841e-10	1.65037e-11	7383	tags=25%, list=19%, signal=20%	5894/1595/4035/80725/19/19/55763/818/1956/80725/23435/80725/5894/376267/2182/5894/80725/8398/10059/80725/9448/6810/55763/23435/5894/5289/2182/19/1595/7425/9448/23435/1268/6804/6804/6804/5894/80725/80725/4628/376267/2182/9448/23435/5894/818/5048/80725/80725/6616/6558/19/4628/9448/29085/2182/9448/64083/10890/8398/4628/5481/1595/3418/7425/1595/6810/1595/6566/1595/80725/1595/80725/1268/821/1595/5066/…
GO:0035637	multicellular organismal signaling	50	0.799546	2.62072	1e-10	3.18841e-10	1.65037e-11	4214	tags=23%, list=11%, signal=21%	288/817/493/83700/481/6335/482/492/55800/6546/478/481/5024/478/9631/4915/26047/3757/490/490/4915/490/478/6326/478/490/287/478/492/83700/83700/5048/79784/1525/6328/6335/478/490/55800/493/287/478/59283/490/6335/478/6546/492/476/478/490/488/8506/6326/492/1525/6335/6326/6335/1525/26047/6328/3757/10142/7531/10021/83700/490/6335/6328/478/478/4915/8912/478/476/288/288/490/5048/10052/490/5339/476/7531/75…
GO:0035725	sodium ion transmembrane transport	56	0.809991	2.7348	1e-10	3.18841e-10	1.65037e-11	7321	tags=41%, list=19%, signal=33%	288/817/493/481/6335/482/57520/57520/55800/6546/53826/57657/478/481/23072/27347/478/26504/23327/23327/23327/57657/483/478/6326/1785/6520/9498/478/478/11261/9497/27347/23327/6328/6335/478/6558/55800/493/1785/478/610/6535/81831/610/6535/41/23072/6335/478/23327/6546/57030/84679/57520/41/53822/6520/476/478/9498/23327/6520/6326/11261/6335/6326/6335/54800/23327/11261/9498/23327/388662/84679/6535/6328/2…
GO:0036293	response to decreased oxygen levels	107	0.650226	2.47806	1e-10	3.18841e-10	1.65037e-11	4691	tags=15%, list=12%, signal=13%	5894/538/9777/9777/4976/51024/4976/2782/481/207/51024/207/7248/6546/5894/5894/481/4976/11331/2475/207/5024/10059/9131/9777/4976/847/22937/26355/5894/207/29988/9131/836/824/317/9777/4976/51024/207/207/5894/6326/317/1788/207/10397/5894/836/1141/836/3329/2030/1137/836/3329/664/2023/6546/207/26608/2021/6326/207/6326/5066/4976/7248/207/4524/9520/6513/10135/5066/207/836/7852/2023/4976/191/10273/2030/33…
GO:0040007	growth	368	0.670713	2.98034	1e-10	3.18841e-10	1.65037e-11	6884	tags=22%, list=18%, signal=20%	91584/6416/4035/351/817/780/7414/91/3643/1956/6416/55031/114804/26011/55031/207/1982/10718/780/80031/207/10155/22902/1839/5591/1982/975/131566/7086/5795/659/83667/53918/54910/54910/84258/10765/659/4131/4131/6860/3688/5062/1002/127833/9798/6857/659/2475/207/80031/25836/5062/1627/5591/5591/9564/3643/131566/5062/23327/5591/5591/54910/8829/2539/5591/11054/3643/3320/57609/23327/10409/5591/1020/5361/26…
GO:0040008	regulation of growth	264	0.687477	2.95106	1e-10	3.18841e-10	1.65037e-11	6884	tags=23%, list=18%, signal=20%	91584/4035/351/817/780/91/3643/1956/55031/114804/55031/207/1982/10718/780/80031/207/22902/1839/5591/1982/131566/7086/5795/659/83667/54910/54910/84258/659/4131/4131/6860/5062/1002/127833/9798/6857/659/2475/207/80031/25836/5062/1627/5591/5591/9564/3643/131566/5062/23327/5591/5591/54910/8829/2539/5591/11054/3643/57609/23327/10409/5591/1020/26153/207/1020/5591/657/127833/23327/23136/80031/984/6597/26…
GO:0040012	regulation of locomotion	317	0.688227	3.01663	1e-10	3.18841e-10	1.65037e-11	6518	tags=22%, list=17%, signal=20%	5894/347733/538/91584/4035/816/351/815/199731/816/493/80725/7414/10982/816/91/5800/83700/3643/1956/80725/482/5800/207/10718/80031/207/80725/1496/22902/1839/10982/347733/975/5795/659/6546/5894/54910/54910/10982/5793/57406/659/3688/5894/1496/80725/58494/659/2475/207/80031/25836/10059/4916/27347/208/80725/9448/9564/3643/22876/4804/9181/6810/54910/114882/10982/8829/3643/152007/5894/2048/1020/5361/207…
GO:0040013	negative regulation of locomotion	109	0.671389	2.56258	1e-10	3.18841e-10	1.65037e-11	6518	tags=24%, list=17%, signal=20%	4035/493/7414/5800/482/5800/207/10718/80031/207/5795/54910/54910/5793/57406/207/80031/4804/54910/114882/8829/207/657/80031/114882/5800/80031/9289/10653/207/207/5795/10653/51094/207/65009/57556/10718/10500/1605/6092/3611/80031/57406/201163/493/8829/201163/57406/114882/25932/3418/23332/6091/207/9750/6091/23603/23122/114882/54910/114882/10507/57406/207/57556/5800/207/54437/575/80031/6091/90102/54910…
GO:0040017	positive regulation of locomotion	173	0.720708	2.94178	1e-10	3.18841e-10	1.65037e-11	7455	tags=26%, list=20%, signal=22%	538/4035/351/10982/91/83700/3643/1956/207/80031/207/22902/1839/10982/659/6546/54910/54910/10982/659/3688/58494/659/2475/207/80031/25836/10059/4916/27347/208/9448/9564/3643/9181/6810/54910/10982/8829/3643/152007/2048/207/3480/5170/80031/10982/57698/9448/57142/80031/10982/659/207/10982/207/9564/57580/90/3688/9448/207/7046/10253/659/57556/83700/10500/2048/2241/54453/27347/83700/3611/80031/10396/351/…
GO:0042060	wound healing	101	0.686373	2.5951	1e-10	3.18841e-10	1.65037e-11	5175	tags=18%, list=14%, signal=16%	5894/3572/199731/780/7414/1956/7301/780/10565/1839/2909/131566/5894/3688/5894/2909/2909/7410/2475/6812/2909/131566/2909/79803/10451/2909/10565/8761/2909/5894/2048/10565/836/7301/667/10451/5894/7410/10451/10565/7410/3688/7046/2909/5894/836/2048/836/1605/3611/6558/2909/836/23208/7410/23332/80856/7046/3688/8573/23122/6812/7046/10565/7001/2048/2909/199731/2776/2909/977/9066/5754/2778/90102/8546/10565…
GO:0042063	gliogenesis	113	0.685085	2.63168	1e-10	3.18841e-10	1.65037e-11	6309	tags=17%, list=17%, signal=14%	3572/4035/1445/351/10893/1956/3949/482/26011/207/207/92737/3459/7431/2475/207/4916/208/10893/7804/4915/7431/10810/1020/207/1020/4915/7431/57142/9289/207/207/3459/1020/207/10397/5048/1605/3611/351/3949/4919/25/26227/208/664/79727/7431/4920/26227/3418/207/208/1020/1267/8506/1020/207/1020/207/4920/57142/4137/351/79727/57142/1938/207/1021/1267/4915/4137/7852/8891/1938/5048/2596/6009/5339/4720/1445/11…
GO:0042110	T cell activation	109	0.64487	2.46137	1e-10	3.18841e-10	1.65037e-11	6017	tags=23%, list=16%, signal=20%	3572/538/1445/4179/80762/207/207/5591/975/7248/7525/6541/2475/814/207/7037/5591/5591/5591/5591/7525/5591/2319/5591/207/5591/5591/836/5591/5591/207/207/57580/5591/5591/5591/5591/207/836/2319/836/3329/5591/10808/1525/5591/5591/836/1209/5591/25/8943/3329/80381/5591/5591/57580/10808/207/10808/9750/5591/7189/5591/5591/8943/80762/1525/7001/207/1525/5591/7248/207/5591/5591/5591/6188/7525/6194/977/8546/6…
GO:0042127	regulation of cell population proliferation	437	0.58778	2.64867	1e-10	3.18841e-10	1.65037e-11	6267	tags=18%, list=17%, signal=16%	11070/5894/3572/538/1687/292/1445/4179/351/199731/1687/780/3756/80762/292/3756/2047/3643/1956/11070/207/7976/780/207/1839/5591/975/55654/7248/5795/659/7249/5894/7453/10765/3756/659/9927/2047/7249/3688/5894/6541/9537/1646/659/11331/2475/207/7037/2060/4916/208/5591/3756/54994/5527/5591/26354/292/2047/3643/4915/5591/4804/9181/5591/6810/10451/8844/8829/5591/3643/8575/5894/5591/8844/2048/26354/207/559…
GO:0042157	lipoprotein metabolic process	63	0.75193	2.6019	1e-10	3.18841e-10	1.65037e-11	4136	tags=24%, list=11%, signal=21%	23390/23390/340481/23390/51114/7357/23390/4035/23390/7357/54503/19/19/54503/3949/23390/54503/51125/51125/81926/54503/51125/51114/340481/58489/7357/81926/11313/55625/55625/25782/84945/81926/51104/25782/25921/23390/5289/19/7357/7357/23390/25782/7357/283576/8813/25782/3949/19/51104/25921/84243/51104/55062/25782/58489/54503/22930/25782/26100/8733/25782/54503/25782/55054/401647/7357/55054/25782/51304/…
GO:0042176	regulation of protein catabolic process	220	0.598568	2.52168	1e-10	3.18841e-10	1.65037e-11	9406	tags=30%, list=25%, signal=24%	23450/7415/9554/9191/1642/7879/23077/252839/2629/7337/5887/8473/57805/5707/3416/3326/5707/51035/2931/6622/5887/1642/4035/3156/10075/29979/3326/80279/7341/207/5707/57520/6613/6613/5245/10273/4035/4898/51343/25831/29934/6449/4898/6386/8078/23077/10869/302/80279/7337/26234/4035/7514/51548/5962/8078/51377/7415/2768/153090/9191/4035/10755/55737/10075/23072/29978/6201/1642/1459/55212/7874/1459/8945/513…
GO:0042254	ribosome biogenesis	199	0.518909	2.16549	1e-10	3.18841e-10	1.65037e-11	7862	tags=25%, list=21%, signal=21%	54555/54555/6217/84916/23195/22803/26155/23481/29093/6218/22907/22907/8886/26284/54606/10412/26574/23560/51068/51202/6230/9790/22984/50628/4809/79066/4927/6125/10607/11224/84916/22894/10607/705/1654/6218/6134/26149/22984/5901/79954/10438/23560/6128/84946/6154/8780/51602/6128/51119/5901/10885/22984/22984/54505/22907/8886/11157/54505/25926/22907/5036/6194/23076/10556/7520/81887/51068/2752/1654/5455…
GO:0042325	regulation of phosphorylation	434	0.65522	2.9505	1e-10	3.18841e-10	1.65037e-11	6813	tags=24%, list=18%, signal=22%	23141/5894/3572/6416/4035/1445/351/199731/780/152559/493/80725/2049/91/5536/5800/2047/3643/92/1956/80725/6416/7301/10044/23435/5800/207/10718/780/1353/207/8878/80725/1839/5591/369/975/79837/7248/5795/659/7249/6546/83667/5894/7453/1353/9770/10728/92/5577/659/2047/7249/64780/5894/8396/7525/5062/80725/7410/659/11331/2475/58533/207/5609/7037/10985/2180/8398/92/4916/5062/208/5591/5591/80725/10985/1098…
GO:0042326	negative regulation of phosphorylation	158	0.670612	2.70875	1e-10	3.18841e-10	1.65037e-11	6808	tags=26%, list=18%, signal=22%	23141/4035/1445/199731/152559/80725/5536/5800/80725/23435/5800/207/1353/207/80725/5591/79837/5795/7249/6546/7453/1353/9770/5577/7249/64780/8396/5062/80725/2475/58533/207/4916/5062/5591/5591/80725/5062/22876/5591/5591/51654/5591/152559/23435/5591/2048/5528/207/5591/81848/5170/5591/836/23141/22876/5800/7453/7249/9961/64780/23435/7249/81848/5591/9770/5591/207/207/80725/80725/5795/64780/22876/64780/5…
GO:0042327	positive regulation of phosphorylation	264	0.657879	2.82401	1e-10	3.18841e-10	1.65037e-11	6789	tags=24%, list=18%, signal=21%	5894/3572/6416/1445/351/780/493/80725/2049/91/2047/3643/92/1956/80725/6416/7301/10044/207/10718/780/207/8878/80725/1839/369/975/5795/659/5894/9770/10728/92/659/2047/5894/7525/5062/80725/7410/659/11331/2475/207/5609/7037/10985/2180/8398/92/4916/5062/208/80725/10985/10985/2180/7804/2047/3643/5062/4915/55697/9181/6885/10451/114882/8878/7525/51654/8829/3643/3320/8567/5894/10985/2048/1020/207/1020/348…
GO:0042330	taxis	170	0.726445	2.96589	1e-10	3.18841e-10	1.65037e-11	6531	tags=25%, list=17%, signal=22%	347733/91584/4035/351/2049/5800/2047/83700/219699/5800/10718/7976/80031/5898/1839/1123/10381/347733/2909/5795/659/7249/54910/54910/659/2047/7249/1002/4684/4684/2909/2909/659/80031/8398/10059/4916/27347/2909/9564/11313/2047/2909/56896/4804/6810/54910/10451/2909/10381/8829/2909/2048/1020/5361/1020/10381/80031/2049/4684/5800/7249/4858/80031/7249/659/10451/5362/5361/5795/9564/10451/57580/4756/1020/19…
GO:0042391	regulation of membrane potential	154	0.707161	2.84928	1e-10	3.18841e-10	1.65037e-11	7038	tags=25%, list=19%, signal=21%	288/351/817/3756/3756/481/6335/482/207/207/254263/55800/7415/79845/6546/57657/3756/478/481/207/5024/208/3756/478/9631/23327/4915/79845/3757/23327/1020/207/1020/23327/4355/27068/4915/57657/483/1268/6804/6804/6804/478/207/207/6326/1020/9498/478/287/478/207/1141/79784/23327/2030/1525/6328/351/6335/478/55800/1137/287/478/25/1136/610/208/1138/610/664/4355/10935/41/6335/478/10935/23327/6546/41/207/2311…
GO:0042552	myelination	53	0.756584	2.51895	1e-10	3.18841e-10	1.65037e-11	4717	tags=14%, list=12%, signal=12%	9896/83700/26011/207/207/7248/58494/2475/207/208/4915/10810/207/23136/4915/23136/23136/207/207/6326/287/207/10397/83700/83700/1605/3611/23136/8455/287/208/10939/207/208/8506/6326/207/6326/7248/207/83700/207/4915/7852/5339/81846/5534/207/7248/6326/9451/23191/23385/7248/207/9451/1605
GO:0042593	glucose homeostasis	91	0.650748	2.41506	1e-10	3.18841e-10	1.65037e-11	7500	tags=26%, list=20%, signal=22%	5894/4035/4976/3643/51024/4976/207/51024/283450/207/83667/5894/5894/4976/207/8398/9448/4976/3643/3098/3098/4804/6810/3643/5894/207/3098/3480/6597/283450/7425/9448/4976/1268/51024/207/207/5894/3098/51094/9448/207/5894/2030/3643/283450/6597/9448/3098/29085/79727/3480/9448/8398/207/7425/3480/283450/6810/3098/6566/283450/2021/1268/207/3098/9448/4976/3480/283450/9448/207/6566/6194/10399/2821/3480/2834…
GO:0042594	response to starvation	96	0.666708	2.4993	1e-10	3.18841e-10	1.65037e-11	5931	tags=20%, list=16%, signal=18%	6721/9213/9213/9213/9213/84446/659/83667/9213/9213/659/4141/6715/659/2475/23334/10985/10985/10985/9213/81929/9213/81929/84446/10985/5289/440/23235/23274/8408/10985/54407/54407/84446/10985/790/10985/10985/6721/659/790/10985/790/54407/9213/96459/10985/57521/10985/57521/659/54407/51520/23367/5610/5599/10985/10985/54407/201163/8408/10985/10985/201163/10985/57521/3992/790/54828/3992/51520/4141/26608/3…
GO:0042692	muscle cell differentiation	115	0.668319	2.56646	1e-10	3.18841e-10	1.65037e-11	6685	tags=22%, list=18%, signal=18%	6416/3756/3756/6416/23646/207/207/23250/92737/975/7248/659/6546/54910/54910/23250/3756/659/23646/3688/58494/659/2475/207/3756/50804/54910/23250/2539/207/657/836/824/50804/659/207/50804/2539/207/90/1948/287/3688/1948/207/659/836/2539/836/9149/2314/1525/8038/287/50804/50804/836/23646/23646/6546/10939/207/23345/9750/3688/23250/488/7345/54910/1525/8470/207/1525/50804/659/7248/7919/3192/207/575/23646/…
GO:0042886	amide transport	98	0.639551	2.40144	1e-10	3.18841e-10	1.65037e-11	7431	tags=25%, list=20%, signal=21%	5894/4035/19/19/818/1956/23435/23457/10057/5894/2182/5894/8398/9448/6810/23435/5894/2182/55512/19/7425/9448/23435/1268/6804/6804/6804/5894/2182/9448/23435/5894/818/6616/19/9448/29085/2182/9448/8398/7425/4363/6810/6566/1268/9448/9448/2182/6566/9066/8655/9448/5211/9448/1268/5798/2182/5660/5211/5799/5879/9448/55585/6566/6720/9448/4035/9066/9448/84725/5660/9448/3156/9448/5861/5894/2182/9066/3156/9448…
GO:0043009	chordate embryonic development	224	0.627976	2.65285	1e-10	3.18841e-10	1.65037e-11	5189	tags=20%, list=14%, signal=18%	57498/57498/57498/538/728661/57498/25902/146923/728661/91/728661/4976/57498/92/4976/57498/57498/57498/57498/728661/728661/207/7976/207/80790/23250/10155/5898/4325/5591/2909/4848/7248/659/7249/53918/54910/54910/23250/92/57498/659/9927/7249/57498/3688/57498/4325/2909/4976/9644/57216/2909/659/207/728661/25836/92/57216/1627/5591/5591/2909/4976/57498/57216/5591/2909/5591/54910/57498/23250/5045/2909/57…
GO:0043010	camera-type eye development	99	0.695619	2.61621	1e-10	3.18841e-10	1.65037e-11	6005	tags=24%, list=16%, signal=20%	93/93/493/2047/4976/4976/2782/2909/659/10765/93/659/9927/2047/7431/2909/4976/2909/659/93/2823/2823/2909/4976/2047/4915/2909/93/2909/490/7431/8829/2195/2909/2048/6597/490/55764/10763/4915/7431/2823/4976/51761/659/490/2823/490/2047/9927/7046/10253/2909/659/57084/93/2047/2048/57084/3615/57084/490/493/2909/1641/8829/9927/6597/93/490/7431/25932/57084/200734/9927/57030/7046/23287/490/6240/23770/7046/22…
GO:0043043	peptide biosynthetic process	427	0.632211	2.8374	1e-10	3.18841e-10	1.65037e-11	7548	tags=21%, list=20%, signal=19%	6897/10131/351/80755/1956/22849/2935/23435/207/1982/207/6164/10973/2058/10644/2058/5591/1982/4848/7248/6122/8665/83667/53918/2058/7453/28958/3376/23/7431/3376/4141/3376/6157/23318/2475/207/6138/10985/208/5591/5591/10985/10985/8565/5591/10643/10102/5591/2935/23318/3376/10643/5045/10643/5917/7431/51654/5591/6201/10643/23435/8761/10985/5591/207/5591/6187/1915/23185/2058/5591/10642/7453/10985/6144/74…
GO:0043062	extracellular structure organization	49	0.783262	2.55966	1e-10	3.18841e-10	1.65037e-11	6752	tags=29%, list=18%, signal=24%	538/4035/351/780/10893/4324/333/780/4325/285590/285590/3688/4325/285590/3038/10893/285590/5045/55512/285590/10653/2824/10653/3688/6624/7046/81577/1605/351/151887/25/3038/23332/7046/3688/51144/23122/7046/285590/6624/60626/51144/6624/90102/351/23122/285590/285590/149371/51144/780/871/7046/7837/4035/4326/23332/8837/149371/1605/4035/10211/780/63894/4035/3688/4035/7982/285590/7046/149371/84947/285590/…
GO:0043065	positive regulation of apoptotic process	204	0.631503	2.65709	1e-10	3.18841e-10	1.65037e-11	5467	tags=17%, list=14%, signal=15%	1687/6416/815/817/1687/51024/6416/207/51024/207/8878/5591/79845/9770/56616/9927/3688/5062/8739/207/4170/4170/10059/5062/5591/23788/9131/5591/23788/23787/5062/5591/56616/4804/5591/26355/79845/8878/5591/8575/6201/23787/51651/5591/8682/1020/207/1020/5591/5591/9131/836/824/317/1268/51024/5591/9770/5591/207/207/1785/1687/1020/56616/23788/5591/8878/5591/317/96459/5062/3688/5062/51741/8633/5591/5591/718…
GO:0043066	negative regulation of apoptotic process	324	0.621552	2.73319	1e-10	3.18841e-10	1.65037e-11	6878	tags=19%, list=18%, signal=17%	23141/5894/3572/292/6416/4035/10131/7416/292/4976/1956/10730/4976/6416/55031/7301/114804/55031/219699/7534/207/7976/207/5591/369/8887/5894/8887/3190/3688/64780/5894/5062/4976/11331/2475/58533/207/7037/6812/4170/4170/8887/5062/208/5591/5591/9448/4976/292/5062/847/4915/5598/5591/9181/5591/8829/5591/23017/51651/5894/5591/80331/8682/207/5591/3480/5170/440/5591/836/23141/10763/4915/7301/5598/64780/944…
GO:0043068	positive regulation of programmed cell death	207	0.629009	2.63991	1e-10	3.18841e-10	1.65037e-11	5467	tags=17%, list=14%, signal=15%	1687/6416/815/817/1687/51024/6416/207/51024/207/8878/5591/79845/9770/56616/9927/3688/5062/8739/207/4170/4170/10059/5062/5591/23788/9131/5591/23788/23787/5062/5591/56616/4804/5591/26355/79845/8878/5591/8575/6201/23787/51651/5591/8682/1020/207/1020/5591/5591/9131/836/824/317/1268/51024/5591/9770/5591/207/207/1785/1687/1020/56616/23788/5591/8878/5591/317/96459/5062/3688/5062/51741/8633/5591/5591/718…
GO:0043069	negative regulation of programmed cell death	332	0.62392	2.74124	1e-10	3.18841e-10	1.65037e-11	6878	tags=19%, list=18%, signal=17%	23141/5894/3572/292/6416/4035/10131/7416/291/292/291/4976/1956/10730/4976/6416/55031/7301/114804/55031/219699/7534/207/7976/207/5591/369/8887/5894/8887/3190/3688/64780/5894/5062/4976/11331/2475/58533/207/7037/6812/4170/4170/8887/5062/208/5591/5591/9448/4976/292/5062/847/4915/5598/5591/9181/5591/8829/5591/23017/51651/5894/5591/80331/8682/207/5591/3480/5170/440/5591/836/23141/10763/4915/7301/5598/6…
GO:0043085	positive regulation of catalytic activity	435	0.640959	2.88321	1e-10	3.18841e-10	1.65037e-11	6309	tags=20%, list=17%, signal=18%	538/1445/146923/351/780/493/80725/10982/2049/2047/3643/1956/80725/51024/6526/7301/481/482/207/51024/10718/255520/780/207/613/80725/57568/1839/2889/613/1123/10982/975/7248/7415/659/7249/2889/10982/9770/2889/10728/2889/56616/659/613/2889/2047/7249/3688/5062/481/80725/613/7410/659/11331/2475/613/207/5609/10985/2180/2889/4916/5062/208/54205/9131/80725/10985/9448/29/10985/2180/7804/2889/23787/2047/364…
GO:0043086	negative regulation of catalytic activity	280	0.650673	2.81806	1e-10	3.18841e-10	1.65037e-11	4784	tags=16%, list=13%, signal=14%	5894/26086/4035/1445/351/815/152559/493/80725/55832/5800/80725/55031/26086/55031/5800/26086/207/1353/207/80725/10565/79837/7248/5795/7249/6546/5894/7453/26086/1353/5577/26086/7249/64780/5894/8396/5062/80725/26086/58533/207/26086/5062/80725/26086/26086/5062/26086/5598/7529/10776/5045/51654/152559/6201/10565/26086/5894/2048/207/23197/10565/81848/5170/51232/836/10763/26086/5800/7453/5598/7249/9961/6…
GO:0043087	regulation of GTPase activity	154	0.683895	2.75554	1e-10	3.18841e-10	1.65037e-11	6090	tags=22%, list=16%, signal=19%	26086/91584/146923/10982/2049/26086/26086/255520/613/57568/10565/2889/613/1123/10982/7248/7249/2889/26086/10982/2889/2889/26086/613/2889/7249/3688/26086/613/7410/2475/613/2889/26086/4916/208/9448/29/26086/26086/2889/26086/4915/25782/613/10451/10982/25782/10565/26086/5361/10565/51429/2889/57568/26130/2049/613/26086/10982/4915/7249/9448/10982/7249/10451/10982/5362/7410/26086/5361/10451/57580/5921/1…
GO:0043112	receptor metabolic process	76	0.731113	2.63401	1e-10	3.18841e-10	1.65037e-11	6647	tags=25%, list=18%, signal=21%	4035/84896/3643/6642/50632/1213/975/4905/4905/3688/4905/27065/1759/4905/4905/7037/2060/4905/3643/22876/55788/5045/3643/27065/1020/1020/26052/4905/22876/84896/1213/1785/1020/22876/156/3688/4905/5770/1213/4905/26052/27065/6616/3643/1759/22876/1785/2060/1213/59283/26052/6642/10564/26052/1213/1213/3688/26052/1742/1020/1020/55004/1213/22876/1759/5770/1020/27065/26052/26052/157/10133/125058/1759/83737/…
GO:0043122	regulation of I-kappaB kinase/NF-kappaB signaling	106	0.630248	2.40385	1e-10	3.18841e-10	1.65037e-11	5989	tags=18%, list=16%, signal=16%	23390/347734/23390/23390/23390/9218/23390/347734/54503/54503/5536/80762/23390/54503/347734/80216/8878/54503/27032/27032/5579/7037/5579/6885/7187/8878/23390/27032/5170/27032/23390/8878/51704/27032/7186/56674/27032/5579/4919/25/8878/8878/5579/7189/8878/8878/79594/2597/80762/54602/54503/51704/2597/1653/27032/57161/5170/8904/22954/8878/54503/10133/22954/57153/2280/8795/6885/80762/10342/7334/80216/329…
GO:0043123	positive regulation of I-kappaB kinase/NF-kappaB signaling	84	0.643178	2.36199	1e-10	3.18841e-10	1.65037e-11	5833	tags=19%, list=15%, signal=16%	23390/347734/23390/23390/23390/9218/23390/347734/54503/54503/5536/80762/23390/54503/347734/80216/54503/27032/27032/5579/7037/5579/6885/23390/27032/27032/23390/51704/27032/7186/56674/27032/5579/4919/25/5579/7189/79594/2597/80762/54602/54503/51704/2597/1653/27032/57161/22954/54503/22954/57153/2280/8795/6885/80762/10342/7334/80216/329/24138/6574/55223/4215/55072/6885/9020/9020/8837/387/56674/3654/11…
GO:0043161	proteasome-mediated ubiquitin-dependent protein catabolic process	278	0.564256	2.4357	1e-10	3.18841e-10	1.65037e-11	10412	tags=33%, list=27%, signal=25%	57805/6048/5710/7514/5708/5702/9097/10075/22933/54442/83737/5516/1642/329/5887/1642/80311/3300/23321/84078/54476/130507/5707/57805/10973/997/64839/81545/821/10277/80176/64682/80196/5718/4130/409/10116/10277/79699/3309/1642/5710/7917/4130/10973/137886/51434/23072/996/26133/25831/8452/9870/10399/64777/51035/92369/1642/5706/84861/9373/3309/8078/10075/51185/131405/54461/8451/2931/10616/10444/130507/8…
GO:0043207	response to external biotic stimulus	332	0.61812	2.71576	1e-10	3.18841e-10	1.65037e-11	4691	tags=14%, list=12%, signal=14%	1687/132299/4179/1687/19/19/55763/7301/9213/9213/10097/207/80216/9213/255520/207/23266/10155/9213/2058/2058/5591/90678/10383/2058/9213/9213/3459/7525/5062/7431/23705/11331/207/10383/10383/6812/8398/5062/5591/2823/2823/9782/5591/55666/7804/9213/3098/81929/5062/9782/25939/3098/5591/9213/10949/9181/81929/6885/5591/7187/6810/7525/10383/7431/5591/51251/3320/8575/55763/5591/207/5591/3098/26060/203068/2…
GO:0043254	regulation of protein-containing complex assembly	200	0.653193	2.72048	1e-10	3.18841e-10	1.65037e-11	9817	tags=31%, list=26%, signal=24%	1639/4133/23406/10399/50807/51112/10565/4131/5706/3312/830/89795/4131/5058/142/3309/118/51185/5908/10097/3312/3312/22924/119/9873/10810/8780/4131/136319/3309/6840/23271/26999/8780/7415/4131/3146/55729/2629/6188/1639/1654/4131/4133/6622/22924/6812/7453/5879/6812/545/21/21/6804/6804/57580/7341/3925/3925/10273/9168/23406/9897/10094/57662/7417/2475/4131/22924/8408/3312/4131/10497/3309/10552/4131/2475…
GO:0043269	regulation of ion transport	204	0.728032	3.06325	1e-10	3.18841e-10	1.65037e-11	7327	tags=29%, list=19%, signal=24%	288/538/816/351/815/7416/817/816/3756/493/816/3756/818/481/6335/482/6861/207/57520/207/3761/254263/57520/55800/6546/53826/84258/57657/3756/8723/6860/8723/3688/481/127833/6857/219527/11331/2475/23072/207/9900/6812/5024/8398/27347/3756/9900/388336/8723/23327/3757/490/2539/4697/117/23327/2048/1020/207/1020/5170/127833/23327/3742/490/6857/6857/816/2847/57657/483/1268/490/207/2539/207/2824/6326/1785/1…
GO:0043270	positive regulation of ion transport	77	0.732515	2.64419	1e-10	3.18841e-10	1.65037e-11	6734	tags=25%, list=18%, signal=21%	288/815/481/482/207/207/55800/8723/8723/3688/481/6857/219527/207/6812/5024/8398/27347/8723/3757/490/2539/4697/117/2048/1020/207/1020/5170/490/6857/6857/2847/483/490/207/2539/207/1785/1020/490/287/8723/3688/8723/207/11261/1141/2048/27347/2539/8723/6857/6558/490/55800/287/1785/25/6857/490/5335/8723/8398/207/8723/6857/6857/3688/490/8573/1020/8723/6812/11261/1020/22930/207/2048/11261/1020/207/6857/51…
GO:0043281	regulation of cysteine-type endopeptidase activity involved in apoptotic process	80	0.674308	2.44433	1e-10	3.18841e-10	1.65037e-11	5640	tags=21%, list=15%, signal=19%	5894/51024/55031/55031/207/51024/207/7415/5894/56616/64780/5894/5062/207/5062/54205/9131/23787/5062/56616/4804/26355/23787/5894/207/9131/317/64780/51024/54205/207/207/5894/3092/64780/56616/64780/317/96459/5062/5062/207/5894/54205/3329/27429/56616/1718/1654/1654/2045/1718/54205/3329/10935/10935/6091/207/6091/79594/55031/207/207/6188/10399/2821/4137/6091/10550/1612/3092/1718/5062/207/4137/637/5447/…
GO:0043405	regulation of MAP kinase activity	57	0.724688	2.46225	1e-10	3.18841e-10	1.65037e-11	6813	tags=25%, list=18%, signal=21%	1445/152559/3643/1956/5795/5609/4916/3643/6885/8844/152559/3643/8844/81848/8844/81848/5795/57761/8844/7186/5770/10253/3611/5609/9146/9146/3643/8844/9146/4920/6091/6091/7189/7345/9146/81848/81848/8844/5770/9146/81848/4920/6188/6091/9146/7251/5770/6885/1445/9146/11221/6091/84062/3156/4916/7345/28951/1856/8754/6885/3156/9146/6091/153090/1857/9146/3654/5770/5770/3156/1956/9146/5795/6188/5609/51755/60…
GO:0043408	regulation of MAPK cascade	210	0.683886	2.87014	1e-10	3.18841e-10	1.65037e-11	6947	tags=25%, list=18%, signal=21%	23390/5894/23390/23390/23390/1687/4035/1445/351/1687/23390/152559/2047/3643/1956/23390/7534/207/207/975/5795/5894/54910/54910/9770/2047/5894/5062/11331/207/5609/4916/27347/5062/9448/2047/3643/5062/4915/6885/7187/54910/8844/8829/152559/3643/8567/152007/5894/8844/2048/207/23390/3480/81848/8844/5245/4915/23390/9448/4077/5605/81848/9770/207/207/5894/1687/5795/1850/5062/2047/8844/5062/9448/7186/207/57…
GO:0043410	positive regulation of MAPK cascade	136	0.701815	2.76939	1e-10	3.18841e-10	1.65037e-11	7383	tags=26%, list=19%, signal=21%	5894/1687/4035/1445/351/1687/3643/1956/975/5795/5894/54910/54910/9770/5894/11331/5609/4916/27347/3643/4915/6885/7187/54910/8844/8829/3643/8567/152007/5894/8844/3480/8844/5245/4915/5605/9770/5894/1687/5795/8844/7186/5770/7046/10253/65009/5908/5894/5605/27347/3611/5609/5610/238/351/3643/5605/8829/4919/25/9344/8844/27020/3480/4920/6091/7046/3480/6091/7189/54910/7046/344558/55004/9590/152007/7001/884…
GO:0043434	response to peptide hormone	161	0.656156	2.65337	1e-10	3.18841e-10	1.65037e-11	6309	tags=21%, list=17%, signal=18%	1445/815/4976/3643/4976/207/207/5786/2058/2058/5591/79837/7248/7249/83667/2058/3030/376267/7249/4131/4131/8396/4141/6715/4976/5579/2475/207/54832/208/5591/5591/112/4976/9564/5579/55625/3643/55625/847/5591/22937/5591/114882/490/5591/3643/5591/207/5591/3480/26060/5170/23235/29988/2058/490/5591/114882/7425/7249/790/4976/7249/490/4747/5591/5591/790/207/207/3030/790/9564/376267/51094/5591/57761/5591/2…
GO:0043436	oxoacid metabolic process	381	0.676974	3.01375	1e-10	3.18841e-10	1.65037e-11	9281	tags=27%, list=25%, signal=22%	347734/6897/538/1743/25902/351/1431/7416/4259/347734/493/80755/4191/4548/3643/2194/9524/347734/207/207/2194/1431/1431/2058/2194/2058/1645/9380/1743/83667/2058/7453/3030/57406/10728/5577/3376/2182/2618/3376/4141/3376/1646/2475/207/1645/221955/1381/2180/221955/10327/208/1431/1431/4191/2180/11313/1645/9524/8565/7358/3643/3098/3098/1431/22937/1431/6515/3376/1645/5917/2194/3295/3643/2618/642/9415/1645…
GO:0043491	protein kinase B signaling	59	0.802582	2.73016	1e-10	3.18841e-10	1.65037e-11	3199	tags=18%, list=8%, signal=17%	3643/1956/7301/207/207/10565/1839/5795/7249/83667/7249/3688/1646/2475/207/4916/3643/22876/4915/114882/3643/3320/10565/207/10565/3480/59338/55512/22876/114882/5245/4915/7301/7249/57142/7249/1646/207/207/3326/3092/5795/10565/22876/3688/207/7046/10253/7249/1605/3611/7249/253260/3643/201163/22876/7249/201163/79727/114882/3480/7249/207/7046/3480/3688/114882/7249/7046/114882/79594/10565/22876/207/3480/…
GO:0043523	regulation of neuron apoptotic process	90	0.656214	2.42809	1e-10	3.18841e-10	1.65037e-11	5305	tags=14%, list=14%, signal=13%	6416/4035/51024/6416/7301/219699/51024/58533/6812/4170/4170/9131/4915/8829/2539/23017/80331/1020/1020/5170/9131/836/10763/4915/7301/51024/4747/2539/3326/5921/1020/836/2539/836/3329/3611/5921/4841/836/8829/2045/3329/16/23017/4841/1020/6812/16/1020/4841/4841/5921/2632/5921/1020/80331/5170/2821/3326/10763/836/4915/4841/10763/11151/2539/3326/23017/3329/3326/10525/4035/4436/3329/51024/836/3981/23394/1…
GO:0043543	protein acylation	117	0.610504	2.34853	1e-10	3.18841e-10	1.65037e-11	7557	tags=23%, list=20%, signal=19%	51412/9329/80155/4836/8295/5495/8295/23326/6659/80314/8260/55689/1654/54107/54386/10933/10856/26036/10445/10933/80155/1738/1738/60560/4836/4101/23326/7917/25999/11143/51125/8888/6885/10445/2752/1654/80018/3066/84656/1738/4674/55226/10933/10856/10856/8295/23558/54386/3054/9862/54386/26036/8295/5494/10933/6418/23326/8473/84148/23326/284058/8473/26122/117143/10524/8295/3054/8464/84656/25999/26151/82…
GO:0043547	positive regulation of GTPase activity	104	0.658251	2.49703	1e-10	3.18841e-10	1.65037e-11	6090	tags=22%, list=16%, signal=19%	146923/10982/255520/613/57568/2889/613/1123/10982/7248/7249/2889/10982/2889/2889/613/2889/7249/3688/613/613/2889/4916/208/9448/29/2889/613/10982/51429/2889/57568/613/10982/7249/9448/10982/7249/10982/57580/5921/3688/2889/9448/51429/613/51520/7249/5921/2775/7249/201163/57568/613/9448/7249/201163/2775/208/613/29/9448/54828/7249/57580/51429/208/51520/23603/3688/613/7249/10982/51520/2932/2775/29/10507…
GO:0043549	regulation of kinase activity	282	0.663969	2.87933	1e-10	3.18841e-10	1.65037e-11	6813	tags=25%, list=18%, signal=21%	1445/351/780/152559/493/80725/2049/5800/2047/3643/1956/80725/7301/5800/207/10718/780/1353/207/80725/1839/975/79837/7248/5795/659/7249/6546/83667/7453/1353/9770/5577/659/2047/7249/8396/5062/80725/7410/659/11331/2475/58533/207/5609/10985/2180/4916/5062/80725/10985/10985/2180/7804/2047/3643/5062/4915/55697/6885/10451/8844/114882/51654/152559/3643/3320/8567/10985/8844/2048/1020/207/1020/3480/1915/657…
GO:0043604	amide biosynthetic process	485	0.638307	2.90359	1e-10	3.18841e-10	1.65037e-11	7251	tags=21%, list=19%, signal=19%	6897/7357/55750/10131/351/7357/80755/1956/9524/55750/22849/2935/23435/207/1982/207/6164/10973/2058/10644/2058/5591/1982/4848/7248/6122/8665/83667/53918/2058/7453/28958/142891/7357/3376/2182/23/7431/3376/4141/3376/6157/23318/2475/207/6138/10985/2180/8398/208/5591/5591/10985/10985/2180/9524/8565/5591/10643/10102/5591/2935/23318/3376/8869/10643/5045/10643/5917/7431/51654/5591/6201/10643/23435/8761/1…
GO:0043624	cellular protein complex disassembly	76	0.685119	2.4683	1e-10	3.18841e-10	1.65037e-11	5843	tags=20%, list=15%, signal=17%	8867/832/57553/2935/4130/4130/29767/4130/9181/27183/9793/2258/5962/23708/6059/23122/89927/136319/2935/6712/9793/8867/2580/23122/2733/4130/4131/4131/50861/2107/5976/50861/23332/23332/118/4905/5976/63908/50810/4130/1072/6059/4131/29767/50810/324/9525/23332/4131/4130/29767/1072/29767/23271/11075/157922/5962/10297/832/55239/6712/1072/4130/4131/4130/4130/6709/4131/4130/10297/3312/11075/4130/5962/8775/…
GO:0043632	modification-dependent macromolecule catabolic process	422	0.564444	2.53202	1e-10	3.18841e-10	1.65037e-11	9873	tags=31%, list=26%, signal=25%	4130/5747/10973/137886/51434/23072/23287/996/26133/25831/8239/6201/8452/9525/5709/9870/10399/64777/51035/89910/5394/92369/7337/1642/5706/23352/84861/9373/57534/57534/57448/10600/3309/8078/10075/89910/51185/57448/131405/23326/9100/54461/8451/5719/2931/57448/10616/10444/5688/130507/23358/8078/7844/90637/5709/10277/7324/8239/3309/8239/9820/7415/55666/1642/8533/81858/23326/8239/26001/84749/9147/2629/…
GO:0044057	regulation of system process	159	0.697103	2.81184	1e-10	3.18841e-10	1.65037e-11	6318	tags=21%, list=17%, signal=18%	340481/3572/816/9896/351/817/816/493/816/5800/818/1956/481/482/26011/5800/207/207/492/1839/254263/55800/659/6546/340481/659/478/481/58494/659/2475/207/5024/27347/478/9631/388336/3757/490/5152/2539/10810/207/490/816/5800/6804/6804/6804/659/490/478/207/2539/207/478/490/287/156/478/207/659/492/818/27347/2539/1605/1525/2775/351/478/490/55800/493/287/478/1136/2775/490/2023/478/6546/492/207/476/10391/4…
GO:0044087	regulation of cellular component biogenesis	432	0.651759	2.9299	1e-10	3.18841e-10	1.65037e-11	7053	tags=19%, list=19%, signal=17%	5894/6904/79969/538/4035/351/7414/19/19/2049/21/55832/2047/83700/10382/9793/112476/10097/5786/23266/10155/5898/10565/1496/50632/2889/90678/2909/79837/4848/7248/5795/7415/2889/5894/7453/5830/2889/6709/2889/142891/2889/26278/2047/4131/4131/5894/8396/5062/1496/8739/1778/2909/2909/2475/7037/6812/2889/3038/8398/4916/5062/1627/2823/2823/9448/2909/79969/989/2889/2047/5062/6709/4915/6711/25782/2909/10160…
GO:0044089	positive regulation of cellular component biogenesis	234	0.658487	2.79432	1e-10	3.18841e-10	1.65037e-11	7063	tags=21%, list=19%, signal=18%	79969/538/19/19/2049/21/55832/2047/9793/10097/23266/10155/5898/1496/50632/90678/2909/79837/4848/7248/5795/7415/7453/2047/4131/4131/8396/1496/8739/1778/2909/2909/2475/7037/3038/2823/2823/9448/2909/79969/989/2047/4915/25782/2909/26047/2909/8829/25782/3320/10810/2909/2048/26052/79969/1778/51429/57633/1496/55512/1778/19/1496/2049/8408/7453/4915/1778/2823/9448/1785/10155/5795/2823/21/10155/10015/1778/…
GO:0044092	negative regulation of molecular function	391	0.632857	2.81832	1e-10	3.18841e-10	1.65037e-11	6567	tags=19%, list=17%, signal=17%	5894/288/26086/4035/1445/351/815/817/152559/493/80725/55832/5800/80762/80725/55031/26086/55031/5800/26086/207/57520/1353/207/80725/10565/8887/79837/7248/5795/57520/7249/6546/5894/7453/26086/1353/5577/26086/7249/8887/64780/5894/8396/5062/80725/26086/11331/58533/23072/207/26086/8887/27347/5062/80725/26086/26086/5062/847/26086/23327/5598/7187/7529/10776/5045/51654/152559/6201/10565/23327/26086/5894/…
GO:0044242	cellular lipid catabolic process	82	0.70993	2.59868	1e-10	3.18841e-10	1.65037e-11	5639	tags=20%, list=15%, signal=18%	4035/3949/207/207/83667/3030/57406/2475/207/221955/1381/221955/8398/208/11313/22876/3295/207/1381/55512/2108/22876/56898/1268/1381/207/207/3030/221955/22876/207/57406/747/2109/22876/3949/747/57406/208/5335/8398/207/208/222236/3417/1268/6342/22876/57406/207/207/3030/10999/1268/207/55627/5335/11057/57406/3417/549/5825/22876/126129/83752/4035/57406/284161/6342/207/3417/51/10478/2108/22876/196463/519…
GO:0044255	cellular lipid metabolic process	368	0.670858	2.98098	1e-10	3.18841e-10	1.65037e-11	6635	tags=21%, list=18%, signal=18%	7357/55750/4035/9896/3632/7357/21/2194/1956/9524/55750/3949/85465/207/207/2194/8760/55529/2194/64419/1645/79837/83667/3030/79948/57406/10728/142891/5577/7357/2182/55361/8396/6715/1646/11331/2475/8760/207/3631/1645/221955/1381/2180/221955/8398/55361/208/9807/2180/55361/7804/11313/1645/9524/847/22876/55697/22937/51097/114882/8869/204962/1645/2194/3295/51109/9415/1645/207/23049/5289/1381/2182/55361/…
GO:0044257	cellular protein catabolic process	490	0.576256	2.62775	1e-10	3.18841e-10	1.65037e-11	9876	tags=31%, list=26%, signal=25%	210/4130/5747/10973/137886/51434/23072/23287/996/26133/25831/8239/6201/8452/84301/9525/5709/9870/10399/64777/51035/89910/92369/5695/7337/1642/5706/23352/84861/9373/57534/57534/57448/10600/3309/8078/23198/10075/89910/51185/57448/131405/23326/10015/9100/54461/8451/5719/2931/57448/10616/7430/10444/4035/5688/130507/23358/8078/7844/90637/5709/10277/7324/8239/3309/8507/8507/8239/9820/7415/55666/1642/85…
GO:0044262	cellular carbohydrate metabolic process	103	0.656607	2.48003	1e-10	3.18841e-10	1.65037e-11	3173	tags=10%, list=8%, signal=9%	3572/3632/3643/6526/23262/23262/207/23262/1353/207/2820/83667/1353/10728/23262/23262/2475/207/23262/3038/208/23262/3643/3098/3098/10776/2820/3643/117/207/3098/5903/23262/207/207/3098/51094/207/56623/5834/23262/3643/5226/10728/23262/3098/2132/23262/208/5257/7874/3038/3418/207/208/3632/3098/1353/10728/10728/3417/2932/5226/207/3098/2632/207/84197/3098/7167/207/54928/3098
GO:0044270	cellular nitrogen compound catabolic process	222	0.58227	2.45664	1e-10	3.18841e-10	1.65037e-11	9490	tags=26%, list=25%, signal=20%	1660/200424/9775/2021/192669/23049/11164/7415/1655/23049/9775/5976/55802/22794/9337/85441/131405/23318/23185/55795/2931/1996/10236/6741/23405/1660/79727/26523/207/22803/7812/1432/9567/3094/38/5394/23049/8087/2475/2521/191/8882/92345/3183/51594/23405/2475/23405/2475/253943/7415/11332/23405/2926/8570/1996/3183/23644/1267/6499/5447/7431/3192/57721/51594/84153/1267/87178/2332/23049/51441/3192/1655/16…
GO:0044282	small molecule catabolic process	142	0.641296	2.54405	1e-10	3.18841e-10	1.65037e-11	9257	tags=27%, list=24%, signal=21%	1743/3632/493/207/207/2820/1743/83667/3030/2475/207/1381/10327/208/3098/3098/2820/3295/642/207/3098/1381/2108/4357/56898/1268/1381/207/207/3098/3030/10858/10327/207/10327/56623/2109/493/5226/3098/208/2023/2098/207/208/3632/1743/3098/128/23564/1268/128/5226/6342/207/3098/10007/207/128/3030/3098/5211/10999/7167/128/1268/207/54928/642/3098/36/5211/2023/11057/191/549/191/5825/11164/126129/83752/2098/…
GO:0044283	small molecule biosynthetic process	207	0.642567	2.69681	1e-10	3.18841e-10	1.65037e-11	6728	tags=19%, list=18%, signal=17%	1595/29914/25902/4259/493/51478/4548/2194/9524/23262/23262/29914/23262/2194/2194/1717/83667/10728/23262/23262/221955/23262/221955/10327/9807/9524/23262/7358/22937/10776/2194/2539/117/9415/10165/440/4047/5903/29914/1595/6319/6576/790/23262/790/2539/790/221955/57761/10858/10327/2194/1727/2194/51495/3157/2194/2539/1727/9524/10327/23262/1718/493/5226/47/10728/23262/51478/2194/2194/4259/26227/1718/232…
GO:0044403	biological process involved in symbiotic interaction	113	0.686565	2.63737	1e-10	3.18841e-10	1.65037e-11	6654	tags=24%, list=18%, signal=20%	9218/4179/3643/1956/3949/7301/9213/23435/9213/9213/10155/9213/975/9213/9213/3688/9798/4684/4684/11331/7037/2060/9213/3643/9213/8829/3643/23435/79581/6597/4684/5245/8408/7301/57617/23265/23265/23435/8724/3326/10155/6520/10155/1948/9213/156/3688/1948/5702/23435/23265/23265/3921/23265/4684/3329/1605/57617/1525/3416/23265/3643/4684/4684/8408/3949/4684/9074/8829/10155/2060/6597/3329/4684/5481/6510/107…
GO:0044409	entry into host	50	0.772436	2.53186	1e-10	3.18841e-10	1.65037e-11	6410	tags=33%, list=17%, signal=28%	4179/1956/3949/7301/9213/9213/9213/9213/975/9213/9213/3688/4684/4684/7037/2060/9213/9213/8829/79581/4684/5245/7301/57617/23265/23265/8724/6520/1948/9213/156/3688/1948/23265/23265/3921/23265/4684/1605/57617/1525/3416/23265/4684/4684/3949/4684/9074/8829/2060/4684/6510/6520/3688/4684/11060/6520/4684/1525/1525/5245/23265/57617/3416/23265/23265/23265/7852/55770/83737/11060/83737/3416/57617/7405/3416/6…
GO:0044419	biological process involved in interspecies interaction between organisms	411	0.641463	2.8689	1e-10	3.18841e-10	1.65037e-11	6446	tags=19%, list=17%, signal=17%	1687/132299/9218/4179/1687/19/19/55763/3643/1956/3949/7301/9213/23435/9213/10097/207/80216/9213/255520/207/23266/10155/9213/2058/2058/5591/90678/10383/975/2058/9213/9213/3459/3688/7525/5062/7431/9798/4684/4684/23705/11331/207/7037/10383/10383/6812/2060/8398/5062/5591/2823/2823/9782/5591/55666/7804/9213/3643/3098/81929/5062/9782/25939/3098/5591/9213/10949/9181/81929/6885/5591/7187/6810/7525/10383/…
GO:0044703	multi-organism reproductive process	289	0.63761	2.75856	1e-10	3.18841e-10	1.65037e-11	9454	tags=27%, list=25%, signal=22%	8239/4808/10694/3301/8239/56853/51/9191/8912/4436/8239/55818/4808/63894/10694/7337/7372/1656/8287/5887/23318/10575/1654/10574/6812/22948/5887/2806/3985/6812/989/79727/27030/207/5066/6627/22803/2182/585/10574/9897/2802/7203/6498/23198/23304/23633/23304/7417/2475/3845/8607/25932/10497/4089/7337/23157/22994/10765/2475/10135/2475/10155/10426/253943/29924/9191/7216/10916/3985/7257/3066/4627/57599/7992…
GO:0044770	cell cycle phase transition	217	0.564067	2.37223	1e-10	3.18841e-10	1.65037e-11	6843	tags=21%, list=18%, signal=18%	7158/26224/2074/7465/4361/57695/8065/5976/51451/7465/7158/7175/23122/5356/54888/5356/5471/29945/57805/3364/6194/586/1956/8883/5976/7508/51433/7158/1654/55031/26993/51433/27339/55844/27243/2935/896/10769/55755/8452/586/545/27183/55743/7465/1407/4436/27339/5537/5962/26057/29997/5591/23122/1407/64682/7756/131405/5530/25793/4436/7465/4361/2935/1785/6152/25793/57805/84861/5127/3550/8881/472/7158/27339…
GO:0044772	mitotic cell cycle phase transition	179	0.576114	2.35813	1e-10	3.18841e-10	1.65037e-11	5783	tags=18%, list=15%, signal=16%	2935/896/10769/55755/8452/586/27183/55743/7465/5537/5962/26057/29997/5591/23122/64682/7756/131405/5530/25793/7465/4361/2935/1785/6152/25793/84861/5127/3550/8881/472/8883/1020/9150/8065/8451/4361/8881/56984/55031/51433/1027/23122/26057/57521/131405/11319/51400/51143/55920/23276/23332/586/23332/51433/1026/9024/5530/51434/5591/51433/8451/996/5087/91/996/23236/1019/5218/26060/1642/7175/5356/8454/1642…
GO:0044782	cilium organization	142	0.594241	2.35738	1e-10	3.18841e-10	1.65037e-11	8740	tags=24%, list=23%, signal=19%	23157/22994/79659/5108/26160/9738/10938/138639/2909/3985/80210/55262/115704/7419/79925/8655/3064/55212/989/79738/9662/9742/4134/8481/51098/79659/92104/28981/138639/50807/25930/7419/11127/10096/5116/54874/8481/10938/95681/4735/10938/57728/79659/10097/26005/9857/10938/3985/25814/51668/57539/79598/10096/8729/54874/582/79659/989/55717/138639/582/11127/51098/4218/1453/4952/4134/4952/54874/57728/54903/…
GO:0045017	glycerolipid biosynthetic process	121	0.683084	2.6384	1e-10	3.18841e-10	1.65037e-11	5809	tags=16%, list=15%, signal=14%	9896/3949/85465/8760/64419/79837/2182/55361/8396/8760/3631/2180/8398/55361/9807/2180/55361/22876/55697/204962/23049/5289/2182/55361/824/22876/2180/2180/2182/22876/23399/55697/55361/22908/2180/79837/22979/55361/8813/56623/8396/23396/22876/3949/126969/2180/5297/2182/23049/8398/22908/56895/64419/5297/2181/56895/5297/84188/22876/22979/22979/2182/8733/23049/9807/2180/2181/145567/5297/54928/2182/2180/2…
GO:0045055	regulated exocytosis	96	0.711436	2.66698	1e-10	3.18841e-10	1.65037e-11	7220	tags=28%, list=19%, signal=23%	112476/6861/8541/376267/84258/55361/8723/6860/8723/64780/127833/6857/5579/9900/6812/10059/55361/9900/55361/8723/5579/6810/80331/1020/1020/5170/127833/55361/6853/6857/6857/57617/64780/1268/6804/6804/6804/64780/376267/1020/64780/9498/8723/55361/8723/5908/6861/2241/6861/55361/57617/6616/8723/6857/23396/127833/5579/23208/192683/6857/1138/8723/10890/5579/192683/6860/6855/8723/6861/6857/6857/6810/488/6…
GO:0045087	innate immune response	182	0.634619	2.61816	1e-10	3.18841e-10	1.65037e-11	4223	tags=14%, list=11%, signal=13%	4179/7301/10097/80216/10155/2058/2058/5591/10383/2058/3459/7525/5062/7431/23705/11331/10383/10383/6812/5062/5591/9782/5591/7804/3098/5062/9782/25939/3098/5591/9181/6885/5591/7187/6810/7525/10383/7431/5591/3320/5591/5591/3098/26060/203068/2058/5591/90268/5245/7301/5094/7431/5591/5591/10383/3098/3326/10155/3459/23098/10155/5591/10383/5591/2058/2058/5062/2058/5062/5591/5591/2058/5770/203068/10383/22…
GO:0045229	external encapsulating structure organization	49	0.783262	2.55966	1e-10	3.18841e-10	1.65037e-11	6752	tags=29%, list=18%, signal=24%	538/4035/351/780/10893/4324/333/780/4325/285590/285590/3688/4325/285590/3038/10893/285590/5045/55512/285590/10653/2824/10653/3688/6624/7046/81577/1605/351/151887/25/3038/23332/7046/3688/51144/23122/7046/285590/6624/60626/51144/6624/90102/351/23122/285590/285590/149371/51144/780/871/7046/7837/4035/4326/23332/8837/149371/1605/4035/10211/780/63894/4035/3688/4035/7982/285590/7046/149371/84947/285590/…
GO:0045321	leukocyte activation	219	0.644897	2.71318	1e-10	3.18841e-10	1.65037e-11	4692	tags=19%, list=12%, signal=17%	3572/538/292/1445/4179/351/80762/292/2047/3949/7301/207/207/5591/975/7248/5795/3459/2047/55361/8723/8723/3688/7525/6541/5579/11331/2475/814/207/7037/6812/55361/5591/5591/55361/8723/292/5579/2047/5591/5591/6810/10451/7525/5591/2319/5591/2048/207/5591/5170/55361/5591/836/5245/7301/1268/10451/5591/5591/207/207/5795/10451/57580/3459/5591/5591/8723/55361/96459/54856/2047/3688/5591/5591/8723/207/10397/…
GO:0045333	cellular respiration	129	0.688238	2.68976	1e-10	3.18841e-10	1.65037e-11	6818	tags=19%, list=18%, signal=16%	4717/538/1743/1349/79751/10131/1431/4191/207/207/1431/1345/1431/2820/4702/1743/7415/1327/7386/207/1340/54205/1431/1431/4191/4702/7386/847/1431/1431/2820/4697/207/10165/79751/1431/54205/1431/207/207/207/9997/4702/54205/3658/3416/1340/7385/506/4700/54205/664/3418/207/1743/1431/3417/207/1327/207/4700/3416/10514/4704/207/10165/3420/1340/3416/637/27166/7415/5339/3417/4720/1738/4704/55847/3416/5162/419…
GO:0045595	regulation of cell differentiation	463	0.645135	2.91442	1e-10	3.18841e-10	1.65037e-11	4724	tags=15%, list=12%, signal=14%	5894/340481/5814/79969/3572/91584/1523/4035/816/4179/93/351/93/816/1523/7414/19/19/816/91/80762/2047/4976/92/1956/3949/4976/1523/169200/26011/10097/207/1982/7976/80031/207/23250/22902/5591/1982/659/5894/54910/54910/23250/9770/92/340481/93/659/2047/4131/4131/3688/9991/5894/1002/9798/4976/659/2475/814/207/93/80031/10059/92/4916/1627/5591/5591/7804/4976/79969/2047/4915/54756/5591/9181/5591/54910/93/…
GO:0045596	negative regulation of cell differentiation	181	0.618224	2.54704	1e-10	3.18841e-10	1.65037e-11	5537	tags=19%, list=15%, signal=16%	64783/80128/1499/80128/5515/9646/2258/2664/153090/4763/26057/57534/5530/25793/25793/4830/4904/66008/57534/811/3516/1020/9150/8451/3685/3146/3516/4133/23405/84959/3313/26057/3192/23240/55920/6772/201163/4133/2664/3313/5108/8408/5469/5108/5530/23405/25819/8451/5087/25871/2539/57534/4089/57534/57534/4133/1499/5108/25920/80349/51441/57142/4904/5802/5108/23405/5515/4831/57142/22933/4133/123169/23405/5…
GO:0045597	positive regulation of cell differentiation	246	0.656257	2.79702	1e-10	3.18841e-10	1.65037e-11	4774	tags=14%, list=13%, signal=13%	3572/91584/1523/4035/816/4179/93/93/816/1523/816/91/4976/92/1956/4976/1523/169200/26011/10097/207/1982/7976/207/23250/22902/5591/1982/659/23250/92/93/659/4131/4131/1002/9798/4976/659/2475/207/93/10059/92/1627/5591/5591/7804/4976/4915/5591/9181/5591/93/23250/8829/5591/152007/5591/2048/5361/207/5591/657/5591/816/4915/57611/57698/4976/659/4747/5591/5591/207/5362/207/3326/1785/5361/57580/90/5591/1948…
GO:0045732	positive regulation of protein catabolic process	132	0.620283	2.41696	1e-10	3.18841e-10	1.65037e-11	9559	tags=29%, list=25%, signal=23%	2931/7430/10444/27352/4035/8078/10297/90637/7415/9554/1642/7879/2629/3416/2931/1642/4035/10075/29979/7341/207/57520/6613/6613/10273/4035/4898/51343/25831/6449/4898/8078/26234/4035/51548/5962/8078/7415/153090/4035/55737/10075/23072/29978/1642/55212/5702/5700/2332/9810/23192/257364/5704/79888/11124/5701/55737/1452/3320/7415/7430/27352/25820/25831/7415/5700/8078/7415/27352/27352/25831/23163/10444/10…
GO:0045785	positive regulation of cell adhesion	100	0.710832	2.67868	1e-10	3.18841e-10	1.65037e-11	7552	tags=26%, list=20%, signal=21%	288/3572/1445/4179/8728/207/207/975/7248/5795/7525/6541/207/7037/9448/6810/10451/7525/8829/2319/207/9448/9289/10451/207/207/1785/5795/10451/57580/9448/207/2319/54453/3329/1605/3611/10808/201163/151887/1785/8829/25/8943/9448/201163/3329/80381/9448/57580/10808/207/10808/7189/6810/51144/8943/2932/207/9448/7248/9448/3716/207/6188/7525/51144/8546/9448/9448/57580/708/5979/207/1021/961/10451/288/10808/1…
GO:0045859	regulation of protein kinase activity	231	0.6492	2.74859	1e-10	3.18841e-10	1.65037e-11	6813	tags=23%, list=18%, signal=20%	1445/351/152559/493/80725/5800/3643/1956/80725/5800/207/10718/207/80725/1839/7248/5795/659/7249/6546/83667/7453/9770/5577/659/7249/5062/80725/659/11331/2475/58533/207/5609/2180/4916/5062/80725/2180/7804/3643/5062/6885/8844/114882/51654/152559/3643/3320/8567/8844/2048/1020/207/1020/657/81848/5170/8844/51429/836/114882/5245/5800/7453/7249/9961/2180/10645/5605/7249/81848/659/9894/9770/207/207/80725/…
GO:0045860	positive regulation of protein kinase activity	129	0.652156	2.54875	1e-10	3.18841e-10	1.65037e-11	4732	tags=17%, list=12%, signal=16%	1445/493/80725/3643/1956/80725/207/10718/207/80725/1839/659/9770/659/5062/80725/659/11331/2475/207/5609/2180/4916/5062/80725/2180/7804/3643/5062/6885/114882/51654/3643/3320/8567/1020/207/1020/657/5170/51429/114882/5245/2180/5605/659/9894/9770/207/207/80725/3326/80725/2180/1020/55890/51704/5062/5062/2180/51429/57521/7186/207/5770/57521/10253/659/5605/10718/80725/1605/3611/5609/55890/80725/253260/3…
GO:0045861	negative regulation of proteolysis	104	0.636363	2.414	1e-10	3.18841e-10	1.65037e-11	9233	tags=30%, list=24%, signal=23%	8473/57805/3416/3326/55795/51035/10972/1654/6622/57448/4035/57448/63893/3326/5037/207/4035/2821/29934/6449/1476/6386/10869/302/5271/4035/51377/4035/10755/6201/10049/1459/5447/7874/1459/51377/11315/9529/55031/409/96459/11345/10755/57448/7874/63893/57448/6714/3326/1459/8667/9349/6125/51035/23429/1654/55031/9097/51377/79094/57448/4130/9529/2597/329/57448/57448/5062/210/7917/6714/8667/57805/63893/638…
GO:0045862	positive regulation of proteolysis	163	0.595066	2.41117	1e-10	3.18841e-10	1.65037e-11	9321	tags=27%, list=25%, signal=21%	1509/2629/9647/6188/8473/2931/1654/6622/2023/29979/7341/207/6613/6613/10273/4898/51343/25831/6449/23198/4898/8078/10541/8772/1612/8837/51548/8078/7415/153090/3066/4627/57599/29978/55212/8945/5702/5700/2332/9810/3146/257364/5704/5701/9733/1452/7415/25820/25831/8837/7415/5700/10197/8078/7415/6714/25831/10444/23291/64110/51343/5702/10845/23198/842/9817/29979/22933/65018/4287/5704/57539/51429/7415/16…
GO:0045893	positive regulation of transcription, DNA-templated	487	0.499522	2.27155	1e-10	3.18841e-10	1.65037e-11	9360	tags=30%, list=25%, signal=25%	23210/3146/5591/23326/6829/55818/4808/55729/11143/85441/7337/80854/7158/9442/8473/57805/55795/114803/8467/5296/2931/2186/1654/23076/22924/5604/60491/9500/1660/80279/26523/53635/207/56005/6830/6613/6613/5245/51773/2969/7508/2186/1432/7158/8896/3757/86/7251/23135/10600/23633/5591/3091/55628/2475/2521/22924/6596/26574/91875/8607/5606/80279/8882/5213/4089/7337/3309/8772/5530/84656/6721/7158/10025/247…
GO:0045926	negative regulation of growth	77	0.691345	2.49558	1e-10	3.18841e-10	1.65037e-11	6558	tags=24%, list=17%, signal=21%	91/80031/131566/5795/659/83667/54910/54910/659/659/80031/131566/54910/8829/2539/57609/1020/1020/80031/6597/5802/5245/8408/57142/80031/659/4133/2539/5795/57609/51094/1020/57609/659/57556/10500/2539/5802/80031/57805/201163/8408/1654/1654/8829/6597/201163/2045/57609/2023/5802/57609/57609/23111/1020/57609/54910/6595/79594/1020/10507/57556/659/5245/1020/57609/80014/54437/57142/10399/6595/80031/3300/57…
GO:0045927	positive regulation of growth	110	0.711688	2.72449	1e-10	3.18841e-10	1.65037e-11	6884	tags=26%, list=18%, signal=22%	4035/3643/1956/55031/114804/55031/207/1982/207/22902/1839/5591/1982/659/84258/659/4131/4131/6860/1002/127833/9798/6857/659/2475/207/25836/1627/5591/5591/3643/23327/5591/5591/8829/5591/3643/23327/10409/5591/207/5591/657/127833/23327/5591/6857/6857/57611/57698/51761/659/5591/5591/207/207/5591/5591/5591/5591/57521/207/57521/7046/659/5048/3611/23327/5591/1981/114804/3643/6857/5591/1654/1654/127833/55…
GO:0045934	negative regulation of nucleobase-containing compound metabolic process	470	0.409482	1.85351	1e-10	3.18841e-10	1.65037e-11	9611	tags=35%, list=25%, signal=29%	25836/4436/51594/3312/9500/5036/3312/2931/6721/7430/1786/2547/10419/6301/7216/1660/8861/60468/8239/55611/8239/56853/3005/23028/1487/51720/1655/1025/9191/10628/3178/3146/4436/8239/6829/6431/55729/11143/10971/9647/1974/6059/7158/58533/6188/7556/57805/23185/10628/2931/2186/6622/2023/1996/6301/55689/58533/6418/80351/1408/23405/60491/9500/1660/5859/7341/7520/5245/51773/27250/2186/1432/1408/3008/3008/7…
GO:0045936	negative regulation of phosphate metabolic process	180	0.667458	2.73851	1e-10	3.18841e-10	1.65037e-11	6309	tags=24%, list=17%, signal=21%	23141/4035/1445/199731/152559/80725/5536/5800/80725/23435/5800/207/1353/207/80725/5591/79837/5795/7249/6546/7453/1353/9770/5577/7249/64780/8396/5062/80725/2475/58533/207/4916/5062/5591/5591/80725/5062/22876/5591/5591/7529/10776/51654/5591/152559/23435/5591/2048/5528/207/5591/81848/5170/5591/836/23141/22876/5800/7453/7249/9961/64780/23435/7249/81848/5591/9770/5591/207/207/80725/80725/5795/64780/22…
GO:0045937	positive regulation of phosphate metabolic process	292	0.655625	2.83737	1e-10	3.18841e-10	1.65037e-11	6683	tags=23%, list=18%, signal=20%	23141/5894/3572/6416/1445/121665/351/780/121665/493/80725/2049/91/121665/2047/3643/92/1956/80725/6416/7301/10044/207/10718/780/207/8878/80725/1839/369/975/5795/7415/659/5894/9770/10728/92/659/2047/5894/7525/5062/80725/7410/659/11331/2475/207/5609/7037/10985/2180/8398/92/4916/5062/208/80725/10985/10985/2180/7804/2047/3643/5062/4915/55697/9181/6885/10451/114882/8878/7525/51654/8829/3643/3320/117/85…
GO:0045944	positive regulation of transcription by RNA polymerase II	315	0.490033	2.148	1e-10	3.18841e-10	1.65037e-11	7247	tags=24%, list=19%, signal=21%	546/6659/4831/80314/9181/22933/10153/7337/3192/170506/5093/1984/6777/1654/26149/10096/2547/7337/91875/2958/8658/4831/3298/10856/26036/79577/23064/10445/7337/8658/55837/7158/2074/23648/23648/27316/10985/3309/2969/10001/57680/8085/7158/4691/2186/3728/5798/1856/55023/8467/3190/26523/27316/11143/1660/9969/2547/6777/23028/9440/5469/91875/10135/2969/23076/1956/5706/10445/64783/51637/10025/10096/57178/8…
GO:0046034	ATP metabolic process	133	0.67906	2.65034	1e-10	3.18841e-10	1.65037e-11	7493	tags=19%, list=20%, signal=16%	4717/538/1349/351/3643/51024/481/51024/1345/4702/7415/1327/481/1340/10059/54205/4702/3643/3098/3098/4697/3643/523/3098/10165/523/51024/54205/3098/523/2987/523/4702/523/54205/351/3643/201163/1340/2027/201163/3098/7385/506/4700/54205/2023/3098/2597/523/2597/1327/3098/523/203/4700/2821/26289/3098/2027/5211/351/4704/523/5315/7167/226/10165/3098/5211/526/1340/2023/637/523/7415/8505/4720/1738/11164/470…
GO:0046390	ribose phosphate biosynthetic process	103	0.670295	2.53173	1e-10	3.18841e-10	1.65037e-11	6492	tags=19%, list=17%, signal=16%	347734/347734/109/9524/347734/7086/7415/2182/2618/2180/112/2180/9524/55229/2539/2618/523/10165/2182/523/2180/6576/790/55229/790/2539/790/7086/2180/2182/4882/523/2987/55229/2180/79877/523/523/2539/9524/3615/201163/55229/47/201163/2180/506/112/2182/7086/2023/79877/353/790/2618/51144/2181/523/115/47/54963/523/203/2182/2618/2180/7372/2181/51144/79877/26289/7086/523/226/10165/2182/47/2180/2181/9524/20…
GO:0046394	carboxylic acid biosynthetic process	112	0.63631	2.43983	1e-10	3.18841e-10	1.65037e-11	8374	tags=25%, list=22%, signal=20%	25902/4259/493/4548/2194/9524/2194/2194/10728/221955/221955/10327/9524/7358/22937/2194/9415/440/6319/790/790/790/221955/57761/10858/10327/2194/2194/51495/2194/9524/10327/493/47/10728/2194/2194/4259/26227/3992/790/26227/3992/3992/51144/2181/10728/10728/2194/440/2194/6342/440/445/47/6319/9415/2194/2181/440/51144/4524/5831/6319/47/2181/9524/79966/2194/9415/47/11057/790/51144/440/31/9524/5825/440/545…
GO:0046395	carboxylic acid catabolic process	95	0.656587	2.45983	1e-10	3.18841e-10	1.65037e-11	9422	tags=27%, list=25%, signal=21%	1743/493/207/207/1743/83667/3030/2475/207/1381/10327/208/3295/642/207/1381/2108/56898/1268/1381/207/207/3030/10327/207/10327/2109/493/5226/208/207/208/1743/23564/1268/5226/6342/207/10007/207/3030/10999/1268/207/642/36/11057/191/549/191/5825/126129/83752/6342/207/51/10478/5226/2108/36/56267/4942/5194/3032/56267/3295/4942/51005/84706/207/7915/23417/2744/1891/1892/3030/37/1891/56922/207/23564/23475/…
GO:0046434	organophosphate catabolic process	62	0.715794	2.4819	1e-10	3.18841e-10	1.65037e-11	7446	tags=24%, list=20%, signal=20%	3632/3949/7415/57406/8398/25939/22876/5152/252969/55512/22876/23098/22876/56623/57406/23098/22876/3949/57406/5335/23098/8398/3704/23098/23098/3632/222236/23098/1267/3417/22876/57406/23098/10846/54928/1267/55627/5335/22978/57406/7415/3417/7374/11164/22876/57406/284161/3251/1267/3417/3251/22876/7415/196463/10908/55627/4952/4952/23417/11332/55627/56623/5335/6996/5335/8867/11164/9588/56261/3417/7415/…
GO:0046474	glycerophospholipid biosynthetic process	113	0.673381	2.58672	1e-10	3.18841e-10	1.65037e-11	5809	tags=15%, list=15%, signal=13%	9896/85465/8760/64419/79837/55361/8396/8760/3631/8398/55361/9807/55361/22876/55697/204962/23049/5289/55361/824/22876/22876/55697/55361/22908/79837/22979/55361/8813/56623/8396/23396/22876/126969/5297/23049/8398/22908/56895/64419/5297/2181/56895/5297/84188/22876/22979/22979/8733/23049/9807/2181/145567/5297/54928/23167/2181/57153/55326/22979/57678/22876/9791/5297/5297/5289/51604/22876/5286/9655/5286…
GO:0046486	glycerolipid metabolic process	168	0.68603	2.78492	1e-10	3.18841e-10	1.65037e-11	7458	tags=22%, list=20%, signal=18%	55750/9896/3632/21/55750/3949/85465/8760/55529/64419/79837/3030/57406/2182/55361/8396/11331/8760/3631/221955/2180/221955/8398/55361/9807/2180/55361/11313/847/22876/55697/114882/204962/23049/5289/2182/55361/824/22876/114882/2180/3030/57515/221955/2180/21/2182/22876/23399/55697/55361/22908/2180/79837/114879/22979/5048/55361/8813/56623/57406/747/21/8396/21/23396/22876/3949/126969/747/57406/2180/5297…
GO:0046488	phosphatidylinositol metabolic process	82	0.686954	2.51458	1e-10	3.18841e-10	1.65037e-11	9832	tags=27%, list=26%, signal=20%	4952/3631/8526/23167/80271/54872/5290/8867/5287/5286/23049/8776/8898/5297/5335/23049/23049/5289/5296/4952/51447/8394/22979/285172/5279/5298/51447/23049/5297/5298/84302/8396/3631/9807/8813/55613/23049/66036/3632/55529/5287/80055/5286/80055/23236/22876/10423/9107/8503/5335/51763/5277/23049/23167/8503/23049/94005/8776/5289/5289/23049/5287/51447/4952/200576/4952/9107/5297/51447/51447/51447/3612/23049…
GO:0046578	regulation of Ras protein signal transduction	87	0.681003	2.5236	1e-10	3.18841e-10	1.65037e-11	6359	tags=28%, list=17%, signal=24%	5894/199731/10982/19/19/253980/8878/613/10565/613/10982/2909/5894/10982/613/9927/3688/5894/2909/613/2909/613/9448/2909/2909/613/9181/10776/8878/10982/2909/8829/10565/8567/2909/5894/2048/10565/81848/19/613/10982/9448/10982/9289/81848/10982/5894/1785/5921/10565/8878/3688/9448/613/9927/10253/2909/5894/2048/8729/5921/201163/19/2909/1785/8829/9927/613/25/9448/201163/8878/613/22821/9448/10564/8878/3925…
GO:0046649	lymphocyte activation	187	0.622931	2.5795	1e-10	3.18841e-10	1.65037e-11	4348	tags=17%, list=11%, signal=15%	3572/538/292/1445/4179/80762/292/2047/7301/207/207/5591/975/7248/5795/2047/3688/7525/6541/5579/11331/2475/814/207/7037/5591/5591/292/5579/2047/5591/5591/10451/7525/5591/2319/5591/2048/207/5591/5591/836/5245/7301/10451/5591/5591/207/207/5795/10451/57580/5591/5591/96459/54856/2047/3688/5591/5591/207/2047/836/1141/2048/2319/9452/836/3329/9452/7163/5591/10808/3615/1525/5591/1137/5591/5579/836/1209/55…
GO:0046700	heterocycle catabolic process	219	0.578803	2.43511	1e-10	3.18841e-10	1.65037e-11	9490	tags=26%, list=25%, signal=21%	1660/200424/9775/2021/192669/23049/11164/7415/1655/23049/9775/5976/55802/22794/9337/85441/131405/23318/23185/55795/2931/1996/10236/6741/23405/1660/79727/26523/207/22803/7812/1432/9567/3094/38/5394/23049/8087/2475/2521/191/8882/92345/3183/51594/23405/2475/23405/2475/253943/7415/11332/23405/2926/8570/1996/3183/23644/1267/6499/7431/3192/57721/51594/84153/1267/87178/2332/23049/51441/3192/1655/1660/54…
GO:0046718	viral entry into host cell	47	0.768768	2.48735	1e-10	3.18841e-10	1.65037e-11	6045	tags=34%, list=16%, signal=29%	4179/1956/3949/7301/9213/9213/9213/9213/975/9213/9213/3688/4684/4684/7037/2060/9213/9213/8829/79581/4684/5245/7301/57617/8724/6520/1948/9213/156/3688/1948/3921/4684/1605/57617/1525/3416/4684/4684/3949/4684/9074/8829/2060/4684/6510/6520/3688/4684/11060/6520/4684/1525/1525/5245/57617/3416/7852/83737/11060/83737/3416/57617/7405/3416/6520/3416/55223/1949/8724/57617/6520/6520/8724/6520/156/4864/156/16…
GO:0046777	protein autophosphorylation	110	0.741311	2.83789	1e-10	3.18841e-10	1.65037e-11	6439	tags=28%, list=17%, signal=23%	1445/816/815/817/816/780/816/2049/91/2047/3643/1956/7301/207/780/207/10155/613/613/9770/613/2047/7525/5062/613/2475/814/613/207/27347/5062/2047/3643/5062/4915/613/7525/4140/3643/1020/207/1020/3480/5170/23049/23235/2049/613/816/8408/4915/7301/9961/10645/790/5605/9770/790/207/207/790/10155/1020/10155/5062/2047/5062/613/207/11261/2047/5605/4140/2241/27347/10645/9149/5610/238/3643/10645/8408/1654/165…
GO:0046903	secretion	321	0.673403	2.95765	1e-10	3.18841e-10	1.65037e-11	7383	tags=25%, list=19%, signal=22%	5894/1595/538/55288/4035/815/780/80725/19/19/55763/818/1956/80725/7301/112476/23435/6861/10079/780/5898/80725/10565/1952/84446/8541/4905/10079/5894/376267/84258/4905/10765/2182/55361/8723/6860/8723/64780/5894/4905/4905/127833/80725/4905/6857/5579/9900/10079/6812/8398/10059/27347/55361/80725/9448/9900/55361/8723/5579/4905/9805/4915/6810/5045/10565/55763/23435/84446/5894/80331/1020/1020/10565/9522/…
GO:0046942	carboxylic acid transport	69	0.722714	2.56265	1e-10	3.18841e-10	1.65037e-11	6381	tags=32%, list=17%, signal=27%	79751/8402/94081/8140/1645/10057/3688/6541/1645/9900/6812/8398/9900/1645/4915/6511/1645/81539/6509/1645/6509/10165/79751/4915/54407/54407/6576/6511/1645/6520/54407/124935/6509/3688/57084/54407/57084/84889/1645/57084/54407/6558/6535/124935/6535/8398/57084/6510/57030/124935/6509/4363/6520/3688/6566/8140/6520/6812/22930/57084/57084/57084/388662/6535/6506/6566/8140/10550/57084/10999/6506/10165/57084/…
GO:0048015	phosphatidylinositol-mediated signaling	61	0.744554	2.56452	1e-10	3.18841e-10	1.65037e-11	5393	tags=22%, list=14%, signal=19%	3756/3756/55763/3643/1956/7301/219699/207/207/7249/3756/7249/207/4916/3756/3643/847/22876/4915/3643/55763/207/3480/5289/59338/22876/4915/7301/7249/7249/207/207/22876/207/7249/56623/7249/3643/23396/22876/4919/7249/5332/5297/3480/4920/7249/207/3480/5297/5297/7249/10507/22876/207/3480/7337/207/4920/7249/3480/7249/7337/708/5297/207/4915/55763/7337/7337/22876/5364/5297/207/7249/5297/55763/5649/5289/49…
GO:0048017	inositol lipid-mediated signaling	61	0.744554	2.56452	1e-10	3.18841e-10	1.65037e-11	5393	tags=22%, list=14%, signal=19%	3756/3756/55763/3643/1956/7301/219699/207/207/7249/3756/7249/207/4916/3756/3643/847/22876/4915/3643/55763/207/3480/5289/59338/22876/4915/7301/7249/7249/207/207/22876/207/7249/56623/7249/3643/23396/22876/4919/7249/5332/5297/3480/4920/7249/207/3480/5297/5297/7249/10507/22876/207/3480/7337/207/4920/7249/3480/7249/7337/708/5297/207/4915/55763/7337/7337/22876/5364/5297/207/7249/5297/55763/5649/5289/49…
GO:0048193	Golgi vesicle transport	196	0.708088	2.95601	1e-10	3.18841e-10	1.65037e-11	7518	tags=21%, list=20%, signal=18%	11070/90196/90196/288/1523/9218/1445/51272/6643/1523/55763/51614/10802/1523/51614/51125/51125/6642/11070/10079/54732/79585/23423/51272/27032/4905/84272/51125/10079/7415/51290/4905/79585/27032/4905/4905/4905/10079/54832/2060/9527/79585/79585/4905/6711/22937/22878/51479/11196/6711/55763/23760/27032/9522/22872/6711/6643/4905/27032/374868/9522/126003/4430/8724/9522/1785/79585/4905/27032/6711/114879/6…
GO:0048232	male gamete generation	154	0.590693	2.38001	1e-10	3.18841e-10	1.65037e-11	9387	tags=27%, list=25%, signal=20%	51/9191/55818/63894/1656/8287/5887/5887/3985/989/27030/6627/22803/585/2802/6498/23198/23304/23304/8607/4089/23157/22994/9191/3985/7257/57599/79925/11189/63894/8655/23304/55706/1459/128637/989/57721/10121/1459/166378/51441/5987/1656/8607/1656/23064/28981/2879/23064/22803/9519/23304/1459/63979/64848/55818/4735/55818/6305/3301/23198/11057/546/5049/3985/170506/51668/5987/3301/3298/989/23064/55342/557…
GO:0048284	organelle fusion	92	0.729665	2.71005	1e-10	3.18841e-10	1.65037e-11	6820	tags=25%, list=18%, signal=21%	54927/4976/51024/4976/54927/54332/112476/51024/54927/84272/9927/23355/6860/8396/4976/6857/7037/6812/10059/208/9527/4976/10493/80124/6810/10451/10075/51479/6857/80124/64601/6857/57617/4976/80208/6804/6804/6804/51024/10451/10451/54332/9927/11261/57617/8396/6616/6857/10493/10493/80124/51479/9927/23208/54332/84272/6857/54332/208/664/6843/10939/6860/9927/10228/51479/208/6857/6857/55669/6810/143187/569…
GO:0048285	organelle fission	196	0.568892	2.37492	1e-10	3.18841e-10	1.65037e-11	10071	tags=32%, list=27%, signal=24%	55795/55795/51024/998/64682/55844/9371/8658/324/23353/8260/7917/4733/6152/137886/51434/996/8452/79598/9525/5300/7155/84861/4976/10600/23636/25836/10097/54461/4976/5719/23122/10419/9587/9820/7155/5902/23122/6152/7155/56647/55795/9820/6152/146691/27030/57520/23172/8452/51343/9897/51433/9183/23141/10600/23304/23304/10540/79003/128866/4976/9525/10111/56181/10111/8658/7155/8243/55737/8086/5719/8452/23…
GO:0048514	blood vessel morphogenesis	154	0.656002	2.64316	1e-10	3.18841e-10	1.65037e-11	5469	tags=18%, list=14%, signal=16%	4035/493/2049/2047/83700/3949/9990/219699/7534/207/207/659/7453/659/2047/3688/5579/7410/659/207/5579/2047/4915/5598/4804/10451/8829/2048/207/657/5170/2049/90268/7453/4915/5598/9289/659/10451/207/207/7410/10451/9990/5921/90/1948/7410/2047/3688/1948/207/7046/10253/659/57556/83700/2047/2048/23670/54453/83700/1605/5921/5598/9146/9146/6558/8038/3949/493/5579/8829/7534/25/5598/7453/2049/9146/506/7410/5…
GO:0048534	hematopoietic or lymphoid organ development	249	0.610386	2.59759	1e-10	3.18841e-10	1.65037e-11	5189	tags=15%, list=14%, signal=14%	5894/5814/538/292/4179/351/2049/91/80762/292/83700/92/2194/84623/169200/7301/2194/2194/5591/975/7248/5795/5894/9770/92/3688/9991/5894/9644/2475/814/7037/92/5591/5591/292/93436/5591/5591/2194/2539/5591/8761/5894/5591/5591/55512/5591/2049/836/7301/5591/9770/5591/2539/5894/84623/5795/57580/5591/5591/96459/54856/3688/5591/5591/2194/7046/83700/5894/836/2194/2194/9452/3658/83700/5048/2539/84293/836/945…
GO:0048588	developmental cell growth	118	0.776623	2.99235	1e-10	3.18841e-10	1.65037e-11	6807	tags=25%, list=18%, signal=21%	91584/6416/4035/351/780/7414/6416/114804/1982/780/80031/22902/1982/659/54910/54910/84258/659/4131/4131/6860/3688/1002/127833/9798/6857/659/2475/80031/1627/23327/54910/8829/2539/3320/57609/23327/1020/5361/1020/127833/23327/80031/6857/5802/6857/8408/57611/57698/57142/80031/80208/659/4133/2539/3326/1785/5361/57609/1020/3688/57609/5361/659/57556/9201/10500/5048/2539/5802/9201/3611/23327/80031/114804/…
GO:0048589	developmental growth	247	0.692548	2.94913	1e-10	3.18841e-10	1.65037e-11	6884	tags=24%, list=18%, signal=21%	91584/6416/4035/351/780/7414/3643/6416/114804/26011/207/1982/780/80031/207/10155/22902/5591/1982/975/659/53918/54910/54910/84258/10765/659/4131/4131/6860/3688/1002/127833/9798/6857/659/2475/207/80031/25836/1627/5591/5591/3643/23327/5591/5591/54910/8829/2539/5591/3643/3320/57609/23327/10409/5591/1020/5361/207/1020/5591/657/127833/23327/80031/59338/55512/5591/6857/5802/6857/8408/57611/57698/57142/8…
GO:0048598	embryonic morphogenesis	163	0.643719	2.60831	1e-10	3.18841e-10	1.65037e-11	5123	tags=18%, list=14%, signal=16%	25902/4976/92/4976/4324/26011/7976/10155/5898/4325/3679/2909/7248/659/7249/54910/54910/92/659/7249/3688/4325/2909/4976/57216/2909/659/25836/92/57216/80144/2909/4976/7358/57216/5598/55788/2909/54910/2909/8575/6201/57216/2909/2048/657/3679/3679/29985/836/55764/5598/7249/4976/51761/7249/3679/659/10653/10155/10653/5567/10155/90/3688/57216/7046/10253/65009/2909/659/836/7249/2048/836/1605/3679/92/5598/…
GO:0048608	reproductive structure development	112	0.645588	2.47541	1e-10	3.18841e-10	1.65037e-11	10007	tags=28%, list=26%, signal=21%	8890/409/10116/10765/57122/3309/10049/4678/5747/26528/25831/2186/7337/57448/3309/57448/25836/4436/57448/6240/4808/3309/9820/55636/9191/4436/4808/57122/7337/3326/2186/57448/5604/9820/57448/3326/207/8890/7812/2186/1432/3157/25831/3091/3157/4089/7337/3309/10765/10155/9191/57599/10049/51665/128637/409/3091/25836/25831/57448/8846/10765/2885/2885/5604/57448/6714/3326/3295/25831/57728/10765/10155/57122/…
GO:0048609	multicellular organismal reproductive process	236	0.608111	2.58645	1e-10	3.18841e-10	1.65037e-11	9454	tags=27%, list=25%, signal=21%	8239/4808/3309/3301/8239/56853/51/9191/4436/8239/55818/4808/63894/1656/8287/5887/23318/1654/5887/3985/989/79727/27030/207/5066/6627/22803/2182/585/9897/2802/6498/23198/23304/23633/23304/2475/8607/4089/3309/23157/22994/2475/2475/9191/3985/7257/3066/23394/57599/79925/11189/1620/63894/8655/11218/23304/55706/1459/128637/989/57721/10121/1459/166378/6196/8239/51441/409/5987/1656/8607/1656/23064/28981/2…
GO:0048638	regulation of developmental growth	137	0.734966	2.89546	1e-10	3.18841e-10	1.65037e-11	6884	tags=27%, list=18%, signal=23%	91584/4035/351/3643/114804/207/1982/80031/207/22902/5591/1982/659/54910/54910/84258/659/4131/4131/6860/1002/127833/9798/6857/659/2475/207/80031/25836/1627/5591/5591/3643/23327/5591/5591/54910/8829/2539/5591/3643/57609/23327/10409/5591/1020/207/1020/5591/657/127833/23327/80031/5591/6857/5802/6857/8408/57611/57698/57142/80031/51761/659/4133/5591/5591/207/2539/207/1785/57609/1020/5591/5591/5591/5760…
GO:0048639	positive regulation of developmental growth	72	0.763996	2.74714	1e-10	3.18841e-10	1.65037e-11	6884	tags=28%, list=18%, signal=24%	4035/3643/114804/207/1982/207/22902/5591/1982/659/84258/659/4131/4131/6860/1002/127833/9798/6857/659/2475/207/25836/1627/5591/5591/3643/23327/5591/5591/8829/5591/3643/23327/10409/5591/207/5591/657/127833/23327/5591/6857/6857/57611/57698/51761/659/5591/5591/207/207/5591/5591/5591/5591/207/659/5048/3611/23327/5591/114804/3643/6857/5591/127833/5591/8829/5591/6857/57611/5591/1382/23327/6860/5591/207/…
GO:0048646	anatomical structure formation involved in morphogenesis	321	0.674395	2.96201	1e-10	3.18841e-10	1.65037e-11	5595	tags=19%, list=15%, signal=17%	538/9896/93/25902/93/3756/493/2049/3756/2047/4976/83700/4976/4324/9990/26011/219699/7534/207/10718/7976/207/5898/5591/3679/2909/975/4848/7248/659/7249/54910/54910/7453/3756/93/659/9927/2047/7249/3688/2909/4976/9644/5579/58494/57216/2909/7410/659/207/93/57216/5591/3756/5591/26504/2909/7804/4976/5579/2047/57216/5598/5591/2909/4804/5591/54910/93/10451/5045/2909/8829/5591/6201/57216/23017/2909/5591/2…
GO:0048666	neuron development	500	0.717517	3.26853	1e-10	3.18841e-10	1.65037e-11	7053	tags=24%, list=19%, signal=22%	23390/57498/23390/57498/23390/6904/57498/79969/288/347733/7357/538/23390/91584/1523/4035/9218/816/9896/57498/351/815/23390/816/780/7357/1523/152559/80725/7414/816/2049/5800/2047/4976/818/83700/4548/57498/1956/80725/22849/4976/1523/23390/84623/57498/57498/57498/114804/482/26011/57498/219699/5800/7534/10097/207/1982/57520/7976/780/80031/207/80725/10565/1496/22902/2889/1123/10381/1952/347733/1982/29…
GO:0048667	cell morphogenesis involved in neuron differentiation	261	0.741811	3.18023	1e-10	3.18841e-10	1.65037e-11	4722	tags=19%, list=12%, signal=18%	23390/57498/23390/57498/23390/6904/57498/288/347733/23390/91584/1523/4035/816/57498/351/23390/816/1523/80725/7414/816/2049/5800/2047/4976/57498/80725/4976/1523/23390/57498/57498/57498/57498/219699/5800/10097/1982/57520/7976/80031/80725/1496/22902/1123/10381/1952/347733/1982/2909/84446/57520/659/54910/54910/57498/659/2047/57498/4131/4131/3688/5062/1496/57498/1002/80725/9798/4684/4684/2909/4976/290…
GO:0048675	axon extension	70	0.793191	2.82114	1e-10	3.18841e-10	1.65037e-11	6792	tags=25%, list=18%, signal=21%	91584/4035/7414/1982/80031/22902/1982/659/54910/54910/659/4131/4131/3688/1002/659/80031/1627/54910/8829/3320/57609/1020/1020/80031/5802/8408/57611/57698/57142/80031/80208/659/4133/3326/1785/57609/1020/3688/57609/659/57556/9201/10500/5048/5802/9201/3611/80031/8408/23011/1785/8829/25/91584/57609/57611/5802/57609/57609/214/1982/3688/9201/9201/1020/4131/57609/54910/1982/1020/2932/10507/57556/659/1982…
GO:0048729	tissue morphogenesis	182	0.675058	2.78499	1e-10	3.18841e-10	1.65037e-11	6395	tags=21%, list=17%, signal=18%	538/25902/780/7414/4976/81839/4976/7976/780/10155/5898/1839/1952/2909/84446/23002/7248/659/7249/54910/54910/10765/659/7249/3688/2909/4976/57216/2909/659/11331/2475/57216/80144/2909/4976/55625/23002/55625/57216/2909/4804/23245/54910/2909/8829/2195/6201/57216/84446/2909/5361/657/836/55764/7249/81839/84446/4976/7249/659/10653/5361/10155/10653/5567/10155/90/3688/5361/57216/7046/10253/65009/2909/659/8…
GO:0048732	gland development	126	0.641398	2.49645	1e-10	3.18841e-10	1.65037e-11	6893	tags=25%, list=18%, signal=21%	5894/340481/538/780/2049/2194/1956/207/10718/780/207/2194/2194/5591/2909/5894/10765/340481/5894/394/6715/2909/2909/11331/207/208/5591/5591/2909/5591/2909/5591/2909/2194/8829/5591/2909/5894/5591/5361/207/5591/657/440/5591/2049/4357/57142/790/5591/5591/790/207/207/5894/5361/790/5591/5591/5591/5591/5361/207/2194/7046/2909/5894/2194/10718/3157/2194/1605/5591/394/2030/5591/2909/5591/8829/5591/25/2194/…
GO:0048762	mesenchymal cell differentiation	75	0.70836	2.54428	1e-10	3.18841e-10	1.65037e-11	6899	tags=21%, list=18%, signal=18%	80031/10155/54910/54910/2475/80031/54756/54910/8829/152007/657/80031/57142/80031/10155/51094/10155/90/7046/10253/57556/10500/1605/80031/8829/10155/200734/23332/7046/23603/23122/54910/7046/3182/2932/152007/10507/10155/57556/54437/4040/57142/80031/90102/10155/57142/54910/5979/54910/657/23122/10501/54437/7046/10155/5534/10155/6386/157506/80031/55223/80031/10155/23332/10500/10155/5594/54910/1605/1530…
GO:0048812	neuron projection morphogenesis	299	0.748316	3.25625	1e-10	3.18841e-10	1.65037e-11	6808	tags=25%, list=18%, signal=22%	23390/57498/23390/57498/23390/57498/288/347733/538/23390/91584/1523/4035/816/57498/351/23390/816/780/1523/80725/7414/816/2049/5800/2047/4976/57498/1956/80725/4976/1523/23390/84623/57498/57498/57498/114804/57498/219699/5800/10097/1982/57520/7976/780/80031/80725/1496/22902/1123/10381/1952/347733/1982/2909/84446/57520/659/54910/54910/84258/57498/659/2047/57498/4131/4131/6860/3688/5062/1496/57498/100…
GO:0048813	dendrite morphogenesis	93	0.762551	2.84295	1e-10	3.18841e-10	1.65037e-11	4007	tags=22%, list=11%, signal=20%	57498/57498/57498/1523/816/57498/816/1523/80725/816/2049/2047/4976/57498/80725/4976/1523/57498/57498/57498/57498/10097/57520/80725/1496/1952/57520/57498/2047/57498/3688/1496/57498/80725/4976/23072/10059/1627/80725/6383/6383/7804/4976/57498/2047/23327/10160/57498/57498/8829/10160/23327/6383/2048/1020/1020/26052/23327/1496/1496/2049/6383/10642/816/4976/57498/4133/57498/80725/80725/57498/23098/1020/…
GO:0048814	regulation of dendrite morphogenesis	42	0.786561	2.51901	1e-10	3.18841e-10	1.65037e-11	4007	tags=22%, list=11%, signal=20%	1523/816/816/1523/816/4976/4976/1523/10097/57520/57520/4976/23072/10059/1627/6383/6383/7804/4976/23327/23327/6383/23327/6383/816/4976/23098/1141/5048/3611/23327/23098/23011/6383/6383/6383/1136/23098/5789/23072/23327/23098/57520/23098/23098/23327/2932/10507/6383/6383/23327/6383/4976/23327/23043/23327/23011/23327/23327/23327/23098/23011/6383/6383/23043/1627/4976/1136/5048/1627/4976/23043/10458/2307…
GO:0048858	cell projection morphogenesis	307	0.748666	3.27053	1e-10	3.18841e-10	1.65037e-11	6808	tags=25%, list=18%, signal=22%	23390/57498/23390/57498/23390/57498/288/347733/538/23390/91584/1523/4035/816/57498/351/23390/816/780/6643/1523/80725/7414/816/2049/5800/2047/4976/57498/1956/80725/4976/1523/23390/84623/57498/57498/57498/114804/6642/57498/219699/5800/10097/1982/57520/7976/780/80031/80725/1496/22902/1123/10381/1952/347733/1982/2909/84446/57520/659/54910/54910/84258/57498/659/2047/57498/4131/4131/6860/3688/5062/1496…
GO:0048863	stem cell differentiation	68	0.703064	2.48786	1e-10	3.18841e-10	1.65037e-11	4652	tags=20%, list=12%, signal=18%	80031/5591/54910/54910/8321/80031/5591/2823/2823/5591/5591/5591/54910/8829/5591/5591/5591/657/80031/5591/2823/80031/5591/5591/2823/90/5591/5591/5591/5591/57556/10500/5610/5591/80031/5591/5591/8829/5591/25/79727/5591/3875/5591/54888/5591/23603/5591/54888/5717/5591/54910/54888/10507/57556/5591/3192/5591/5591/5591/54437/4040/80031/5591/5591/5591/79727/5591/54910/5979/3192/3192/5591/54910/657/3192/83…
GO:0048871	multicellular organismal homeostasis	138	0.655692	2.5859	1e-10	3.18841e-10	1.65037e-11	6410	tags=19%, list=17%, signal=16%	7357/1445/93/93/7357/7414/21/83700/1956/169200/482/57406/93/9927/7357/3688/1778/58494/93/7037/2180/27347/112/9807/192111/2180/93/3480/1778/1778/7357/7357/6319/11215/4858/1778/2180/1268/1182/5567/2180/51094/21/1778/3688/1778/2180/9927/7357/83700/93/9069/27347/83700/1525/1981/57406/238/21/21/201163/6558/1778/11171/9927/192111/1778/201163/93/57406/2180/2132/1778/112/3480/1778/1778/3925/9927/3480/584…
GO:0048872	homeostasis of number of cells	101	0.657268	2.48505	1e-10	3.18841e-10	1.65037e-11	6902	tags=24%, list=18%, signal=20%	132299/292/91/292/83700/92/207/207/5591/9770/92/9991/207/92/5591/5591/292/5591/5591/2539/5591/5591/207/5591/29985/5591/836/9289/5591/9770/5591/207/2539/207/5591/5591/5591/5591/207/83700/836/3658/83700/2539/836/9991/5591/92/5591/5591/836/5591/25/5591/5591/207/222236/6223/5591/9991/5591/22985/28982/5591/7001/207/5591/92/207/5591/5052/5591/5591/6194/2821/8546/6654/5591/5591/5591/83700/1432/5591/2321…
GO:0048878	chemical homeostasis	356	0.695298	3.08709	1e-10	3.18841e-10	1.65037e-11	6758	tags=23%, list=18%, signal=20%	5894/55858/10989/288/7357/538/55858/4035/10989/121665/9777/351/817/121665/7357/493/6721/19/19/21/80762/121665/9777/4976/3643/1956/51024/3949/4976/2782/169200/481/9990/482/9213/9213/207/51024/9213/1353/283450/207/540/492/9213/1645/79572/27032/55800/6546/83667/5894/9213/9213/1353/286097/7357/27032/478/5894/481/4976/5579/207/1645/7037/9900/5024/8398/27347/478/9448/112/26504/9777/9900/4976/9213/1645/…
GO:0048880	sensory system development	114	0.684838	2.63919	1e-10	3.18841e-10	1.65037e-11	6005	tags=22%, list=16%, signal=19%	93/93/493/2047/4976/4976/2782/2909/659/10765/285590/93/659/9927/2047/285590/7431/2909/4976/2909/659/285590/93/25836/2823/2823/2909/4976/285590/2047/4915/2909/93/2909/490/7431/8829/2195/2909/2048/22931/6597/490/55764/10763/4915/7431/2823/4976/51761/285590/659/490/2823/490/2047/9927/9997/7046/10253/2909/659/57084/93/2047/2048/57084/3615/57084/490/493/2909/1641/8829/9927/6597/93/490/7431/25932/57084…
GO:0050708	regulation of protein secretion	92	0.65359	2.4275	1e-10	3.18841e-10	1.65037e-11	6879	tags=24%, list=18%, signal=20%	1595/4035/80725/55763/1956/80725/23435/80725/2182/80725/8398/10059/80725/9448/6810/55763/23435/5289/2182/1595/9448/23435/1268/6804/6804/6804/80725/80725/4628/2182/9448/23435/80725/80725/6616/6558/4628/9448/29085/2182/9448/64083/8398/4628/5481/1595/3418/1595/6810/1595/6566/1595/80725/1595/80725/1268/1595/5066/9448/9448/2182/6566/9066/8655/1595/9448/5211/9448/1268/5066/2182/5211/1595/4628/55763/399…
GO:0050727	regulation of inflammatory response	69	0.732269	2.59653	1e-10	3.18841e-10	1.65037e-11	5699	tags=23%, list=15%, signal=19%	3572/351/80762/1956/3949/7301/975/8723/8723/7525/221955/221955/27347/8723/5598/5045/7525/90268/7301/5598/1268/221955/51704/8723/8723/3735/27347/3329/5598/747/351/253260/8723/3949/747/23208/5598/3329/5335/8723/3735/4598/222236/8723/4363/6223/8723/3735/3735/3735/1268/80762/51704/7525/351/23208/1432/1268/961/5598/8723/5335/80762/961/253260/3329/329/11221/3329/29102/23208/9655/9258/2879/55527/54093/5…
GO:0050730	regulation of peptidyl-tyrosine phosphorylation	70	0.704789	2.50672	1e-10	3.18841e-10	1.65037e-11	4439	tags=17%, list=12%, signal=15%	3572/351/199731/80725/1956/80725/80725/1839/975/5795/7525/5062/80725/2475/58533/5062/80725/7804/5062/22876/9181/7525/8829/22876/9961/80725/80725/5795/90/22876/51704/5062/5062/5770/80725/80725/351/253260/22876/8829/25/2045/1742/80725/80725/10507/51704/22876/5770/199731/9961/7525/10399/351/5062/5518/7251/5770/25998/253260/22876/10399/5649/1272/22876/9655/1856/1795/6868/23394
GO:0050767	regulation of neurogenesis	156	0.721206	2.89793	1e-10	3.18841e-10	1.65037e-11	6365	tags=20%, list=17%, signal=18%	5362/1956/7520/3897/4133/274/4131/4035/23028/22902/1627/22902/54910/10059/22954/27339/3611/4133/7520/3066/3981/8867/57142/85440/3981/85440/9798/4771/80128/29882/1499/80128/27339/5584/85440/2258/2664/4673/4763/3572/5530/7520/10494/4747/66008/22906/7520/4135/27339/8867/1020/51188/7520/3091/23363/4133/23405/85440/4131/816/2475/4131/4133/80823/2664/5108/8408/5108/5501/4135/5530/23405/55179/10059/4133…
GO:0050769	positive regulation of neurogenesis	98	0.753803	2.83044	1e-10	3.18841e-10	1.65037e-11	6365	tags=19%, list=17%, signal=16%	5362/1956/7520/3897/274/4131/4035/23028/22902/1627/22902/10059/22954/27339/3611/7520/3066/3981/8867/3981/9798/29882/1499/27339/5584/2664/4673/3572/7520/10494/4747/22906/7520/4135/27339/8867/51188/7520/3091/23363/23405/4131/816/2475/4131/80823/2664/5501/4135/23405/55179/10059/1499/23363/2475/56965/23405/23394/23028/4131/170506/7520/28988/4131/23405/7520/7520/22902/7520/4135/10059/26011/4076/4673/2…
GO:0050770	regulation of axonogenesis	85	0.776395	2.86918	1e-10	3.18841e-10	1.65037e-11	6662	tags=27%, list=18%, signal=22%	91584/4035/2049/1982/80031/22902/1123/1982/2909/84446/659/54910/54910/659/4131/4131/5062/1002/9798/2909/2909/659/80031/5062/1627/2909/5062/4915/2909/54910/2909/8829/57609/84446/2909/2048/1020/5361/1020/80031/2049/5802/8408/4915/57611/84446/57698/57142/80031/659/4133/4747/5362/5361/57609/1020/5062/5062/57609/5361/2909/659/57556/10500/2048/5048/5802/6092/3611/80031/8408/2909/8829/91584/2045/57609/5…
GO:0050772	positive regulation of axonogenesis	47	0.765199	2.4758	1e-10	3.18841e-10	1.65037e-11	6662	tags=22%, list=18%, signal=18%	91584/4035/1982/22902/1982/659/659/4131/4131/1002/9798/659/1627/4915/8829/5361/4915/57611/57698/659/4747/5362/5361/5361/659/5048/6092/3611/8829/91584/57611/1382/6091/1982/6091/4131/1982/10507/659/1982/1982/5361/4137/6091/1982/22902/57698/22902/4915/22902/4137/1982/22902/1627/3897/5048/1627/55558/5364/4035/6091/55558/55558/9798/2664/23394/1982/2664/23191/6091/4747/55558/4131/4035/3897/4747/5048/40…
GO:0050773	regulation of dendrite development	57	0.742015	2.52113	1e-10	3.18841e-10	1.65037e-11	6136	tags=24%, list=16%, signal=21%	1523/816/816/1523/816/4976/4976/1523/10097/57520/57520/4976/23072/10059/1627/6383/6383/7804/4976/23327/23327/6383/23327/6383/816/4976/57580/23098/1141/5048/3611/23327/238/23098/23011/6383/6383/6383/1136/23098/5789/23072/23327/23098/57580/57520/23098/23098/23327/2932/10507/6383/6383/23327/6383/4976/23327/23043/23327/23011/23327/23327/23327/23098/23011/57580/6383/6383/23043/1627/4976/1136/5048/1627…
GO:0050776	regulation of immune response	223	0.678149	2.85996	1e-10	3.18841e-10	1.65037e-11	6005	tags=19%, list=16%, signal=16%	3572/6416/1445/4179/121665/121665/80762/121665/6416/7301/80216/255520/57724/5591/975/5795/8723/8723/7525/5062/5579/7410/23705/11331/5609/7037/6812/8398/5062/5591/9782/5591/55666/7804/8723/9564/5579/5062/9782/25939/5591/6885/5591/7187/6810/10451/5045/7525/5591/3320/11120/57590/25921/5591/5591/26060/5170/59338/5591/90268/5802/5245/7301/5094/57142/1268/10451/5591/5591/11120/7410/3326/5795/9564/10451…
GO:0050778	positive regulation of immune response	119	0.68281	2.62863	1e-10	3.18841e-10	1.65037e-11	3985	tags=16%, list=11%, signal=14%	3572/1445/4179/121665/121665/121665/5591/975/5795/8723/8723/7525/5062/5579/7410/23705/7037/6812/8398/5062/5591/9782/5591/8723/9564/5579/5062/9782/5591/6885/5591/6810/10451/7525/5591/3320/11120/5591/5591/26060/59338/5591/5245/1268/10451/5591/5591/11120/7410/5795/9564/10451/5591/5591/8723/5062/7410/5062/5591/5591/8723/7186/3735/3329/5591/4841/8723/5591/5591/5579/5591/25/29085/3329/7410/5335/11120/8…
GO:0050801	ion homeostasis	221	0.700884	2.95633	1e-10	3.18841e-10	1.65037e-11	6758	tags=24%, list=18%, signal=20%	55858/10989/288/538/55858/4035/10989/121665/9777/351/817/121665/493/80762/121665/9777/1956/51024/2782/169200/481/9990/482/9213/9213/51024/9213/1353/540/492/9213/79572/27032/55800/6546/9213/9213/1353/286097/27032/478/481/5579/7037/9900/5024/8398/27347/478/26504/9777/9900/9213/5579/23327/9213/6341/3757/490/51606/523/117/23327/1020/1020/27032/5170/23327/490/27032/523/2847/9777/4682/54805/483/56898/1…
GO:0050803	regulation of synapse structure or activity	100	0.753611	2.83989	1e-10	3.18841e-10	1.65037e-11	3712	tags=21%, list=10%, signal=20%	816/351/816/80725/816/2049/5800/2047/4976/7846/80725/4976/5800/7534/10097/7846/23266/80725/81926/1496/7415/7846/7846/7846/58489/2047/7846/1496/80725/4976/81926/7846/10059/4916/1627/2823/2823/80725/7846/7804/4976/7846/2047/56850/4915/10160/7846/7846/7846/7846/22859/79012/81926/51104/10160/2048/1020/1020/26052/57633/203068/1496/1496/2049/5802/816/5800/4915/7846/2823/4976/80725/7846/80725/2823/1020/…
GO:0050804	modulation of chemical synaptic transmission	196	0.687294	2.86921	1e-10	3.18841e-10	1.65037e-11	7343	tags=26%, list=19%, signal=22%	347733/55288/816/351/815/816/84896/816/2047/1956/22849/112476/253980/10718/5786/8878/613/613/347733/254263/84446/8541/57406/5577/613/2047/4131/4131/6860/3688/27065/1759/6857/5579/613/2475/613/6812/5024/8398/10059/1627/29/388336/7804/5579/2047/4915/613/6810/8878/84446/27065/2048/1020/1020/6853/4355/613/6857/5802/6857/816/4915/57617/7425/84446/27253/1268/6804/6804/6804/84896/1020/9498/8878/2047/368…
GO:0050807	regulation of synapse organization	95	0.757057	2.83623	1e-10	3.18841e-10	1.65037e-11	3712	tags=21%, list=10%, signal=19%	816/351/816/80725/816/2049/5800/2047/4976/7846/80725/4976/5800/7534/10097/7846/23266/80725/81926/1496/7415/7846/7846/7846/58489/2047/7846/1496/80725/4976/81926/7846/10059/4916/1627/2823/2823/80725/7846/7804/4976/7846/2047/56850/4915/10160/7846/7846/7846/7846/22859/79012/81926/51104/10160/2048/1020/1020/26052/57633/203068/1496/1496/2049/5802/816/5800/4915/7846/2823/4976/80725/7846/80725/2823/1020/…
GO:0050808	synapse organization	194	0.709313	2.95165	1e-10	3.18841e-10	1.65037e-11	4724	tags=19%, list=12%, signal=17%	288/816/351/816/80725/816/2049/5800/2047/4976/3643/7846/80725/56125/4976/84623/5800/7534/10097/7846/23266/92737/80725/81926/1496/8541/7248/7415/7846/7846/7846/8321/58489/2047/4131/4131/7846/1496/80725/4976/81926/7846/10059/4916/1627/2823/2823/80725/7846/388336/7804/4976/7846/2047/3643/56850/4915/10160/10243/7846/7846/7846/7846/22859/79012/81926/26167/26167/51104/8829/10160/3643/10810/2048/1020/10…
GO:0050821	protein stabilization	111	0.638168	2.43909	1e-10	3.18841e-10	1.65037e-11	8394	tags=28%, list=22%, signal=22%	7874/56926/908/10575/2033/11315/8239/9529/10574/66036/6812/7203/22948/7203/6812/10694/6950/3320/7874/10694/2776/3326/22948/54765/83548/6400/23560/22948/80155/9349/5216/10575/57142/7203/6125/2319/5245/10574/10910/125150/6659/51701/65018/6789/6812/7428/9026/57142/57142/3009/3092/23560/287/6812/57142/9529/80155/23515/2597/11261/6812/10910/11261/287/57142/2776/10576/7917/5217/51125/64844/3326/3320/28…
GO:0050865	regulation of cell activation	128	0.633535	2.4695	1e-10	3.18841e-10	1.65037e-11	4314	tags=19%, list=11%, signal=17%	3572/1445/4179/80762/3949/7301/207/207/5591/975/8723/8723/7525/6541/814/207/7037/6812/5591/5591/8723/5591/5591/6810/10451/7525/5591/2319/5591/2048/207/5591/5170/5591/836/7301/1268/10451/5591/5591/207/207/10451/5591/5591/8723/5591/5591/8723/207/3735/836/1141/2048/2241/2319/836/3329/5591/10808/8723/5591/3949/5591/836/1209/5591/23208/25/8943/3329/80381/8723/5591/3735/5591/10808/207/10808/8723/9750/5…
GO:0050867	positive regulation of cell activation	69	0.691784	2.45298	1e-10	3.18841e-10	1.65037e-11	4314	tags=22%, list=11%, signal=20%	3572/1445/4179/207/207/5591/975/8723/8723/7525/6541/207/7037/6812/5591/5591/8723/5591/5591/6810/10451/7525/5591/2319/5591/2048/207/5591/5591/10451/5591/5591/207/207/10451/5591/5591/8723/5591/5591/8723/207/3735/1141/2048/2319/3329/5591/10808/8723/5591/5591/5591/8943/3329/80381/8723/5591/3735/5591/10808/207/10808/8723/5591/7189/6810/5591/8723/3735/3735/5591/6812/164/3735/8943/207/2048/5591/207/5591…
GO:0050877	nervous system process	302	0.669096	2.91898	1e-10	3.18841e-10	1.65037e-11	8381	tags=26%, list=22%, signal=21%	26520/288/1687/9896/351/7416/1687/3756/84896/109/26519/3756/10893/2047/4976/83700/3643/1956/22849/3949/4976/2782/23262/23262/112476/6335/26011/10097/207/23262/207/1496/254263/84446/55800/23262/5577/3756/2047/3688/1496/23262/4976/58494/2475/814/207/23262/5024/25836/8398/10893/3756/26504/388336/4976/23262/2047/3643/4915/26047/3643/10810/6509/84446/2048/1020/207/1020/6509/1496/1496/9379/4355/836/491…
GO:0050878	regulation of body fluid levels	91	0.663828	2.4636	1e-10	3.18841e-10	1.65037e-11	4103	tags=12%, list=11%, signal=11%	7357/3572/538/780/7357/7414/5800/1956/7301/5800/780/1952/7357/7410/6812/27347/112/79803/10451/8761/2048/7357/7357/5800/7301/11215/790/10451/790/7410/790/5567/10451/7410/7357/2048/27347/3611/2030/2132/7410/112/353/790/3925/80856/10391/6812/7001/2048/5800/5066/2776/7372/2821/2778/8546/7410/1432/5066/84959/10451/790/7357/3925/79803/1192/780/2030/353/5339/790/8761/2776/84062/84959/2776/7001
GO:0050890	cognition	116	0.623864	2.39861	1e-10	3.18841e-10	1.65037e-11	8355	tags=26%, list=22%, signal=21%	351/7416/84896/109/3643/1956/22849/3949/10097/84446/5577/3688/2475/814/25836/8398/3643/4915/26047/3643/6509/84446/2048/1020/1020/6509/9379/836/4915/84446/9379/1268/84896/9379/9379/6326/1020/6509/3688/65009/836/1141/2048/5048/9379/836/10396/351/6616/3643/1137/3949/836/23208/27020/41/8398/41/6509/3688/1742/1020/6326/1268/1020/54915/6326/2048/10396/26047/1020/7337/84197/60626/2821/4137/10550/7337/84…
GO:0050900	leukocyte migration	82	0.676568	2.47656	1e-10	3.18841e-10	1.65037e-11	3616	tags=15%, list=10%, signal=14%	351/5800/83700/5800/207/207/975/3688/7525/58494/207/10059/27347/10451/7525/50512/207/55512/5800/10451/207/207/10451/57580/3688/207/83700/2241/27347/8729/83700/1525/351/6558/23396/64083/9943/4920/57580/207/9750/6223/3688/79902/1525/2241/207/1525/5800/207/4920/7525/6654/351/57580/83700/708/5979/207/9943/961/10451/7852/11151/8729/5879/961/2241/5339
GO:0050920	regulation of chemotaxis	59	0.739469	2.51546	1e-10	3.18841e-10	1.65037e-11	4661	tags=26%, list=12%, signal=23%	347733/91584/5800/83700/5800/80031/347733/659/54910/54910/659/659/80031/10059/4916/27347/6810/54910/8829/80031/5800/4858/80031/659/1948/1948/659/57556/83700/10500/27347/83700/6092/80031/8829/91584/9097/347733/9943/6091/9750/6091/6810/9097/54910/54915/10507/57556/5800/23077/659/54437/80031/6091/83700/708/54910/54910/9943/7852/23077/5879/10501/54437/55558/9097/23077/9097/6091/23077/55558/23077/5555…
GO:0051046	regulation of secretion	208	0.656997	2.75006	1e-10	3.18841e-10	1.65037e-11	7383	tags=27%, list=19%, signal=22%	1595/55288/4035/815/80725/55763/1956/80725/23435/6861/10079/5898/80725/4905/10079/376267/84258/4905/10765/2182/8723/6860/8723/64780/4905/4905/127833/80725/4905/6857/5579/9900/10079/6812/8398/10059/27347/80725/9448/9900/8723/5579/4905/6810/55763/23435/1020/1020/5170/5289/127833/2182/6853/55512/6857/4905/6857/1595/57617/64780/9448/23435/1268/6804/6804/6804/80725/80725/4628/64780/376267/1020/2182/10…
GO:0051047	positive regulation of secretion	115	0.665565	2.55588	1e-10	3.18841e-10	1.65037e-11	7779	tags=27%, list=21%, signal=22%	4035/55763/1956/23435/376267/2182/8723/6860/8723/6857/6812/8398/10059/8723/6810/55763/23435/1020/1020/2182/55512/6857/6857/23435/1268/6804/6804/6804/4628/376267/1020/2182/10015/9498/156/8723/8723/23435/11267/1141/9146/9146/8723/6857/6558/10015/4628/192683/10015/29085/6857/9146/10015/2182/10015/8723/64083/8398/4628/192683/5481/6860/8027/23332/8723/6857/6857/6810/10015/6860/1020/8723/9498/2181/1001…
GO:0051050	positive regulation of transport	341	0.671319	2.96451	1e-10	3.18841e-10	1.65037e-11	7346	tags=23%, list=19%, signal=20%	288/4035/9777/815/84896/6721/19/19/21/9777/55763/3643/1956/51024/481/112476/482/23435/207/51024/207/10155/22902/50632/27032/975/5795/55800/376267/2182/27032/8723/6860/3190/8723/3688/481/1759/1778/6857/219527/207/6812/2180/5024/8398/10059/27347/208/9777/2180/8723/3643/23327/6810/10776/114882/10075/51479/3757/490/2539/4697/3643/117/55763/23327/23435/2048/1020/207/1020/26052/27032/26060/5170/23327/2…
GO:0051051	negative regulation of transport	153	0.673013	2.70409	1e-10	3.18841e-10	1.65037e-11	4281	tags=17%, list=11%, signal=15%	288/1595/538/1445/7416/817/80725/6721/80762/80725/51024/112476/10079/207/51024/57520/207/80725/55529/90678/254263/10079/57520/4131/4131/6860/80725/5579/2475/23072/207/10079/27347/208/80725/9448/5579/23327/3757/23327/8682/2048/1020/207/1020/26060/23327/1595/9448/1268/6721/51024/8724/207/207/2824/80725/80725/1020/124935/257364/9448/207/11261/5908/2048/27347/80725/23327/2775/10079/80725/5579/23208/8…
GO:0051056	regulation of small GTPase mediated signal transduction	134	0.68403	2.6777	1e-10	3.18841e-10	1.65037e-11	6359	tags=25%, list=17%, signal=22%	5894/199731/10982/19/19/253980/8878/613/57568/10565/613/1123/10982/2909/7249/5894/10982/613/9927/7249/3688/5894/394/2909/613/2909/7410/613/9448/29/2909/2909/613/9181/10451/10776/8878/10982/2909/8829/10565/117/8567/2909/5894/2048/10565/81848/19/57568/613/55701/10982/7249/9448/10982/9289/7249/81848/10451/10982/5894/7410/1785/10451/57580/5921/10565/8878/7410/3688/9448/613/9927/10253/2909/8997/5894/7…
GO:0051093	negative regulation of developmental process	250	0.628129	2.67557	1e-10	3.18841e-10	1.65037e-11	4869	tags=18%, list=13%, signal=16%	351/493/19/19/80762/2047/1956/3949/169200/222223/80031/22902/5591/659/54910/54910/659/2047/3688/659/7037/80031/10059/4916/5591/5591/9448/10493/2047/22876/54756/5591/4804/5591/54910/10075/8829/2539/5591/57609/5591/2048/1020/1020/5591/26052/657/81848/51232/54708/80031/19/5591/5802/22876/8408/9448/4077/57142/80031/81848/659/4133/5591/5591/2539/54708/57609/51094/1020/22876/5591/57761/5591/4882/2047/3…
GO:0051094	positive regulation of developmental process	385	0.668681	2.97667	1e-10	3.18841e-10	1.65037e-11	7217	tags=21%, list=19%, signal=19%	3572/91584/1523/4035/816/4179/93/93/816/1523/816/2049/91/2047/4976/3643/92/1956/51024/22849/4976/1523/169200/114804/26011/10097/207/222223/51024/1982/7976/207/23266/23250/5898/22902/5591/1982/659/6546/23250/84258/92/10765/93/659/2047/4131/4131/6860/3688/1002/127833/9798/4976/6857/5579/659/2475/207/93/7037/25836/10059/92/1627/5591/5591/192111/7804/4976/5579/2047/3643/23327/4915/5591/4804/9181/5591…
GO:0051129	negative regulation of cellular component organization	315	0.65969	2.89168	1e-10	3.18841e-10	1.65037e-11	7203	tags=21%, list=19%, signal=18%	7337/3985/3192/8260/9711/65018/112476/10498/6812/5793/8874/119/1654/124930/79598/9026/10297/23603/57142/3685/57142/4133/5201/7337/8658/146691/8851/54386/1496/10059/4591/8780/4133/6812/57142/9529/5048/5048/7337/8658/3183/85464/88455/90678/146691/3309/329/51451/6812/5062/7175/79991/23122/23251/57142/25999/6714/4134/5217/10297/57103/80206/23256/10391/26278/23256/23256/7520/50810/2288/1400/7417/4133/…
GO:0051130	positive regulation of cellular component organization	499	0.686239	3.12787	1e-10	3.18841e-10	1.65037e-11	7064	tags=21%, list=19%, signal=19%	57498/57498/57498/79969/538/91584/292/1523/4035/816/10694/9896/57498/351/7416/816/1523/84896/10982/19/19/816/2049/291/21/55832/292/291/2047/4976/3643/57498/51024/4976/1523/57498/57498/57498/9793/112476/482/57498/10097/51024/1982/54732/23266/10155/5898/1496/22902/50632/2889/10982/90678/1982/2909/51434/79837/4848/908/7248/5795/7415/659/2889/7453/10982/2889/2889/8321/57498/659/2889/2047/57498/4131/4…
GO:0051146	striated muscle cell differentiation	86	0.709784	2.62975	1e-10	3.18841e-10	1.65037e-11	6677	tags=24%, list=18%, signal=20%	6416/3756/3756/6416/23646/207/207/23250/92737/975/7248/6546/23250/3756/23646/3688/58494/2475/207/3756/50804/23250/2539/207/657/836/824/50804/207/50804/2539/207/90/1948/3688/1948/207/836/2539/836/9149/2314/1525/8038/50804/50804/836/23646/23646/6546/207/9750/3688/23250/1525/8470/207/1525/50804/7248/7919/3192/207/575/23646/22954/1432/3192/207/3192/836/657/22954/8912/3192/5573/7919/2539/5339/50804/26…
GO:0051169	nuclear transport	168	0.591805	2.40241	1e-10	3.18841e-10	1.65037e-11	9432	tags=27%, list=25%, signal=21%	23049/26060/7531/55705/10628/3842/3178/23049/84321/55341/5976/9147/57122/6059/3326/55795/6209/10628/5296/6741/1408/1660/3326/7341/9972/207/6830/3181/1432/1408/8888/5936/26953/23633/23049/727851/10541/8882/5530/65083/727851/23165/7514/10155/8021/23511/8086/55706/8480/727851/23325/11315/23049/5901/23511/9688/1660/5905/10189/51068/55705/9688/3326/79228/1408/30000/51068/727851/84321/6741/10482/9349/5…
GO:0051174	regulation of phosphorus metabolic process	489	0.656133	2.98939	1e-10	3.18841e-10	1.65037e-11	6813	tags=24%, list=18%, signal=21%	23141/5894/3572/6416/4035/1445/121665/351/199731/780/121665/152559/493/80725/2049/91/5536/21/5800/121665/2047/3643/92/1956/80725/3949/6416/7301/10044/23435/5800/207/10718/780/1353/207/8878/80725/1839/5591/369/975/79837/7248/5795/7415/659/7249/6546/83667/5894/7453/1353/9770/10728/92/5577/659/2047/7249/64780/5894/8396/7525/5062/80725/7410/659/11331/2475/58533/207/5609/7037/10985/2180/8398/92/4916/5…
GO:0051222	positive regulation of protein transport	139	0.633737	2.50221	1e-10	3.18841e-10	1.65037e-11	9223	tags=26%, list=24%, signal=20%	4836/3326/5296/2931/10972/2181/4035/5879/10075/5108/55204/3326/2182/1432/4035/9520/288/7251/3091/10541/10497/8882/5213/22994/4628/5108/4035/6721/55638/10155/4035/10075/4628/4836/8655/1459/1459/10055/288/5901/2746/10497/3091/2182/10497/7430/25930/4628/9847/322/5116/3799/9776/3799/6714/3326/118424/1459/2181/5481/4628/4836/288/10155/5019/7323/7323/5594/6659/3843/65018/55823/5019/2010/51100/5901/3799…
GO:0051223	regulation of protein transport	216	0.60923	2.56029	1e-10	3.18841e-10	1.65037e-11	7577	tags=26%, list=20%, signal=22%	4836/3326/5289/5296/2931/10972/2181/4035/5879/3156/10075/5108/55204/3326/6804/6804/7341/5066/2182/1432/9448/57120/4035/4345/9520/29934/288/7251/3091/3312/10541/10497/8882/5213/22994/5530/4628/5108/4035/6721/55638/7514/10155/4035/2664/10075/4628/4836/8655/1459/1459/10055/288/11315/5901/5770/2746/10497/3312/3091/2182/10497/5905/7430/25930/4628/9847/322/5116/3799/9776/3799/6714/3326/10956/118424/145…
GO:0051235	maintenance of location	112	0.611868	2.34611	1e-10	3.18841e-10	1.65037e-11	4112	tags=12%, list=11%, signal=11%	288/817/6721/19/19/207/207/540/8760/6546/8760/207/54832/1627/3098/3098/7529/114882/1020/207/1020/3098/5170/19/114882/6721/207/207/3098/1020/287/207/550/5048/7529/11079/19/287/25/8943/3098/22821/5335/114882/64083/6546/51608/57120/207/23345/57120/3098/1020/54832/114882/114882/8943/1020/207/3098/1020/7529/3192/7529/8733/207/5170/22821/3954/10142/22821/3098/3954/3192/207/3192/3098/84959/3192/2280/288…
GO:0051240	positive regulation of multicellular organismal process	398	0.658487	2.92836	1e-10	3.18841e-10	1.65037e-11	7471	tags=22%, list=20%, signal=19%	3572/91584/1523/4035/816/4179/93/351/817/93/816/1523/19/19/816/2049/91/2047/4976/92/1956/4976/1523/169200/26011/10097/207/1982/7976/207/23266/8140/22902/5591/1982/975/5795/55800/659/6546/3459/92/10765/93/659/9927/2047/8723/4131/4131/8723/3688/1002/1778/9798/4976/5579/23705/659/2475/207/93/7037/2180/5024/25836/10059/92/1627/5591/5591/2180/7804/8723/4976/5579/2047/3098/4915/6711/3098/5591/4804/9181…
GO:0051241	negative regulation of multicellular organismal process	255	0.630499	2.69613	1e-10	3.18841e-10	1.65037e-11	4838	tags=16%, list=13%, signal=14%	1595/1445/9896/93/93/493/5800/80762/1956/3949/5800/222223/80031/22902/659/54910/54910/5793/57406/3459/93/659/58494/659/11331/2475/93/80031/4916/27347/55666/9807/192111/54756/4804/54910/93/5045/490/8829/2539/57609/2048/1020/1020/657/80031/490/5802/5800/8408/1595/4858/57142/80031/659/490/4133/2539/3326/57609/3459/51094/1020/490/156/57609/7046/10253/659/57556/93/10500/2048/27347/2539/5802/6092/80031…
GO:0051248	negative regulation of protein metabolic process	454	0.62279	2.81193	1e-10	3.18841e-10	1.65037e-11	7172	tags=20%, list=19%, signal=18%	5894/1595/4035/351/199731/152559/493/80725/5536/5800/1956/80725/22849/3949/9528/55031/23435/55031/5800/207/207/8878/80725/1839/2058/10644/2058/5591/4848/7248/5795/7249/6546/83667/2058/5894/7453/9770/5577/7249/64780/5894/10313/5062/80725/23318/2475/58533/207/4916/5062/5591/6252/5591/80725/5062/22876/4915/5591/9320/10643/5591/23318/7529/10776/8878/10643/5045/10643/9528/9528/51654/2539/5591/152559/2…
GO:0051249	regulation of lymphocyte activation	105	0.616403	2.34196	1e-10	3.18841e-10	1.65037e-11	4314	tags=18%, list=11%, signal=17%	3572/1445/4179/80762/7301/207/207/5591/975/7525/6541/814/207/7037/5591/5591/5591/5591/10451/7525/5591/2319/5591/2048/207/5591/5591/836/7301/10451/5591/5591/207/207/10451/5591/5591/5591/5591/207/836/1141/2048/2319/836/3329/5591/10808/5591/5591/836/1209/5591/25/8943/3329/80381/5591/5591/10808/207/10808/9750/5591/7189/5591/5591/164/8943/80762/7001/207/2048/5591/207/5591/5591/5591/6188/7525/8546/6654…
GO:0051258	protein polymerization	139	0.660805	2.60908	1e-10	3.18841e-10	1.65037e-11	7896	tags=26%, list=21%, signal=21%	4131/4131/10096/4131/2885/2885/81553/253260/3925/10093/4131/11075/11075/79585/157922/253260/157922/58526/9897/10142/5216/4926/832/2241/10097/2314/6709/157922/10787/3093/27236/65018/5987/8874/51429/119/81873/9026/10096/4133/2475/4747/8851/1496/10059/4133/85464/125170/64857/4747/10810/1453/23122/4733/25999/5217/2801/80206/10094/50810/3320/2288/10096/7417/4133/274/9897/4131/6904/6188/1627/55761/829/…
GO:0051259	protein complex oligomerization	92	0.635289	2.35952	1e-10	3.18841e-10	1.65037e-11	5927	tags=15%, list=16%, signal=13%	21/4976/10730/4976/253980/4976/6857/5024/10059/4976/7358/25939/3742/4355/6857/6857/4976/21/10015/11261/6683/21/21/6857/10015/10015/6857/10015/4355/10015/41/6510/6742/6742/41/21/6857/6857/10015/6240/10015/2193/11261/4976/11261/6857/2193/6506/3954/10056/3954/226/23210/6506/9312/3742/3742/6506/51062/4355/4976/31/10015/4976/10730/10938/3251/6506/10938/3251/10015/4976/6857/6857/10730/6240/6506/51062/5…
GO:0051261	protein depolymerization	59	0.723648	2.46164	1e-10	3.18841e-10	1.65037e-11	5843	tags=22%, list=15%, signal=19%	8867/832/57553/4130/4130/29767/4130/9181/27183/9793/2258/5962/23122/89927/136319/6712/9793/8867/2580/23122/4130/4131/4131/50861/50861/23332/23332/118/50810/4130/1072/4131/29767/50810/324/9525/23332/4131/4130/29767/1072/29767/23271/11075/157922/5962/10297/832/6712/1072/4130/4131/4130/4130/6709/4131/4130/10297/3312/11075/4130/5962/157922/4131/8867/4131/157922/3312/4131/3312/4131/29766/4131/9525/102…
GO:0051270	regulation of cellular component movement	333	0.687365	3.02435	1e-10	3.18841e-10	1.65037e-11	6563	tags=22%, list=17%, signal=19%	5894/347733/538/91584/55288/4035/816/351/815/199731/817/816/493/80725/7414/10982/816/91/5800/83700/3643/1956/80725/482/5800/207/10718/80031/207/80725/1496/22902/50632/1839/10982/347733/254263/975/5795/659/6546/5894/54910/54910/10982/5793/57406/659/3688/5894/1496/80725/58494/659/2475/207/80031/25836/10059/4916/27347/208/80725/9448/9564/3643/22876/4804/9181/6810/54910/114882/10982/8829/3643/152007/…
GO:0051271	negative regulation of cellular component movement	101	0.652259	2.46612	1e-10	3.18841e-10	1.65037e-11	6518	tags=21%, list=17%, signal=18%	4035/493/7414/5800/482/5800/207/10718/80031/207/254263/5795/5793/57406/207/80031/4804/114882/207/657/80031/114882/5800/80031/9289/10653/207/207/5795/10653/51094/207/65009/10718/1605/3611/80031/57406/201163/493/201163/57406/114882/25932/3418/23332/6091/207/9750/6091/23603/23122/114882/114882/57406/207/5800/207/575/80031/6091/90102/207/388/657/23122/1809/54567/5793/11057/5879/388/57406/10672/11221/…
GO:0051272	positive regulation of cellular component movement	179	0.724608	2.96594	1e-10	3.18841e-10	1.65037e-11	6872	tags=24%, list=18%, signal=20%	347733/538/4035/351/10982/91/83700/3643/1956/207/80031/207/22902/50632/1839/10982/347733/659/6546/54910/54910/10982/659/3688/58494/659/2475/207/80031/25836/10059/4916/27347/208/9448/9564/3643/9181/6810/54910/10982/8829/3643/152007/2048/207/3480/5170/80031/10982/57698/9448/57142/80031/10982/659/4133/207/10982/207/9564/57580/90/3688/9448/207/7046/10253/659/57556/83700/10500/2048/2241/54453/27347/83…
GO:0051276	chromosome organization	407	0.519064	2.31421	1e-10	3.18841e-10	1.65037e-11	9947	tags=34%, list=26%, signal=27%	10765/57122/23353/6601/4174/8260/6597/7917/9631/8480/4678/10973/51434/26354/996/8452/2547/9525/8940/51112/1788/5394/5591/10694/257218/2186/7155/84861/170506/257218/4676/23636/5058/142/23198/25836/4436/266812/10146/5982/56897/3014/1786/55213/23049/2547/9587/1108/1660/8861/10694/23049/11164/7155/3005/4675/55636/3178/23049/3146/5591/4436/5976/55729/7155/57122/10694/80854/5887/1108/3326/55795/114803/…
GO:0051301	cell division	269	0.584392	2.51439	1e-10	3.18841e-10	1.65037e-11	9845	tags=28%, list=26%, signal=22%	51434/26354/996/1639/8239/90293/8452/9525/10399/5300/23331/55207/85458/585/84861/57448/10600/1778/23636/9738/57448/288/10015/10097/22924/57448/23122/1778/30849/205564/8239/8239/6840/9820/23122/10628/1778/8239/23111/2037/6188/90293/79187/90293/30849/5289/10628/4134/1639/22924/57448/55920/9820/57448/2035/989/1778/23331/3925/3925/23172/55752/8452/585/51343/9897/51433/9183/288/7251/23141/10600/1778/2…
GO:0051336	regulation of hydrolase activity	366	0.654067	2.91342	1e-10	3.18841e-10	1.65037e-11	5681	tags=18%, list=15%, signal=16%	5894/26086/91584/4035/146923/351/815/817/10982/2049/1956/51024/169200/55031/481/26086/482/55031/26086/207/51024/255520/207/613/57568/10565/2889/613/1123/10982/7248/7415/7249/2889/5894/26086/10982/2889/2889/26086/56616/613/2889/7249/3688/64780/5894/5062/481/26086/613/7410/11331/2475/613/207/2889/26086/4916/5062/208/54205/9131/9448/29/26086/26086/2889/23787/5062/26086/4915/5598/25782/56616/613/4804…
GO:0051338	regulation of transferase activity	352	0.62794	2.77689	1e-10	3.18841e-10	1.65037e-11	6651	tags=22%, list=18%, signal=19%	1445/351/780/152559/493/80725/2049/5800/2047/3643/1956/80725/7301/5800/207/10718/780/1353/207/80725/1839/975/79837/7248/5795/659/7249/6546/83667/7453/1353/9770/10728/5577/659/2047/7249/8396/5062/80725/7410/659/11331/2475/58533/207/5609/10985/2180/10059/4916/5062/80725/10985/10985/2180/7804/2047/3643/5062/4915/55697/6885/10451/8844/114882/51654/152559/3643/3320/6201/8567/10985/8844/2048/1020/207/1…
GO:0051345	positive regulation of hydrolase activity	216	0.649792	2.73075	1e-10	3.18841e-10	1.65037e-11	6343	tags=21%, list=17%, signal=18%	146923/351/10982/1956/51024/481/482/207/51024/255520/207/613/57568/2889/613/1123/10982/7248/7415/7249/2889/10982/2889/2889/56616/613/2889/7249/3688/481/613/11331/2475/613/207/2889/4916/208/54205/9131/9448/29/2889/23787/56616/613/4804/26355/10982/117/23787/207/5170/51429/10598/2889/57568/9131/613/317/5245/10982/7249/9448/483/10982/7249/51024/10213/54205/207/10982/207/3326/3092/57580/5921/56616/317…
GO:0051346	negative regulation of hydrolase activity	110	0.666746	2.55244	1e-10	3.18841e-10	1.65037e-11	4784	tags=17%, list=13%, signal=15%	5894/26086/4035/351/815/55031/26086/55031/26086/207/207/10565/7248/5894/26086/26086/64780/5894/5062/26086/207/26086/5062/26086/26086/5062/26086/5598/5045/10565/26086/5894/207/10565/51232/26086/5598/64780/334/10653/207/207/5894/26086/10653/64780/10565/9049/64780/96459/5062/5062/207/11261/10253/5894/334/26086/5598/351/1718/1654/1654/25/5598/1718/9097/10935/26086/10935/54828/207/4249/9097/11261/2597…
GO:0051347	positive regulation of transferase activity	213	0.630792	2.64687	1e-10	3.18841e-10	1.65037e-11	4744	tags=17%, list=13%, signal=15%	1445/780/493/80725/2049/2047/3643/1956/80725/7301/207/10718/780/207/80725/1839/975/659/9770/10728/659/2047/5062/80725/7410/659/11331/2475/207/5609/10985/2180/4916/5062/80725/10985/10985/2180/7804/2047/3643/5062/4915/55697/6885/10451/114882/51654/3643/3320/8567/10985/2048/1020/207/1020/6187/3480/657/5170/51429/5903/2049/114882/5245/4915/7301/10985/10985/2180/5605/10985/10985/659/10451/9894/9770/10…
GO:0051348	negative regulation of transferase activity	130	0.660972	2.57796	1e-10	3.18841e-10	1.65037e-11	4302	tags=17%, list=11%, signal=16%	1445/152559/80725/5800/80725/5800/207/1353/207/80725/79837/5795/7249/6546/7453/1353/5577/7249/8396/5062/80725/58533/207/5062/80725/5062/51654/152559/6201/2048/207/81848/5170/836/5800/7453/7249/9961/7249/81848/207/207/80725/80725/5795/57761/5062/5062/79837/207/5770/11261/10715/10253/836/7249/2048/80725/836/3611/80725/8396/7249/836/25/64793/7249/29085/7453/10935/10935/6546/7249/207/23603/1353/80725…
GO:0051402	neuron apoptotic process	110	0.646564	2.47518	1e-10	3.18841e-10	1.65037e-11	7376	tags=22%, list=19%, signal=18%	6416/4035/351/51024/6416/7301/219699/51024/56616/58533/6812/4170/4170/208/9131/4915/56616/4804/26355/8829/2539/23017/80331/1020/1020/5170/9131/836/10763/4915/7301/51024/4747/2539/3326/6326/5921/1020/56616/836/2539/836/3329/3611/5921/4841/351/56616/836/8829/2045/208/3329/664/16/23017/208/4841/1020/6326/6812/16/84899/1020/2597/4841/4841/6326/2597/5921/2632/5921/1020/80331/5170/2821/3326/351/10763/8…
GO:0051403	stress-activated MAPK cascade	97	0.66091	2.48183	1e-10	3.18841e-10	1.65037e-11	6946	tags=25%, list=18%, signal=21%	6416/351/2047/1956/6416/10044/207/207/54910/54910/9770/2047/207/5609/27347/9448/2047/6885/7187/54910/207/3480/9448/4077/5605/9770/207/207/10044/2047/9448/7186/207/2047/5605/5602/10044/51495/27347/5048/5609/5610/5599/351/5605/10044/10044/9344/9448/10044/10044/3480/9448/4920/10044/207/10044/3480/7189/4077/54910/344558/207/9448/3480/9448/207/5052/4281/4920/4077/23043/3480/10550/5602/9448/9448/351/14…
GO:0051480	regulation of cytosolic calcium ion concentration	69	0.692911	2.45697	1e-10	3.18841e-10	1.65037e-11	3825	tags=16%, list=10%, signal=14%	4035/121665/817/121665/493/121665/51024/2782/169200/51024/492/6546/5024/8398/490/117/1020/1020/5170/490/2847/1268/51024/490/1020/490/287/492/490/493/287/25/27020/490/22821/5335/8398/6546/492/490/1742/1020/492/1268/1020/1020/4040/5170/22821/3954/7531/22821/490/3954/1268/84959/7852/2280/169200/5335/11151/25998/169200/490/169200/490/10672/7531/7531/492/4035
GO:0051493	regulation of cytoskeleton organization	235	0.656217	2.78835	1e-10	3.18841e-10	1.65037e-11	8122	tags=23%, list=21%, signal=19%	10093/23406/4135/22843/3192/253260/824/4131/636/8777/10552/1778/2011/1778/4591/9181/4131/4131/10096/4131/2885/2885/81553/253260/3925/10093/4131/11075/11075/1613/1778/10300/157922/1778/253260/157922/1213/58526/1778/9897/10297/1213/10142/4135/9788/5216/4926/832/2241/10097/1778/51763/2314/6709/8500/157922/10787/5594/60312/9181/5364/1778/27236/3192/5987/8874/51429/119/8777/81873/79598/9026/10297/5747…
GO:0051494	negative regulation of cytoskeleton organization	75	0.673524	2.41915	1e-10	3.18841e-10	1.65037e-11	4604	tags=22%, list=12%, signal=20%	4133/23122/25999/4131/4131/4133/23332/23332/2648/5062/118/4089/4133/2288/4869/50810/2288/4131/29767/50810/324/23332/4131/4133/25999/29767/6622/29767/22919/4133/5216/4133/23271/11075/4869/157922/5962/10297/832/6712/11151/22919/4131/57175/6709/4131/25999/10297/11075/5962/157922/4131/4131/157922/55755/4131/1496/4131/29766/4131/5295/10297/4131/4131/29766/136319/5062/4089/50810/29767/4133/57662/1496/6…
GO:0051495	positive regulation of cytoskeleton organization	98	0.651376	2.44584	1e-10	3.18841e-10	1.65037e-11	8314	tags=21%, list=22%, signal=17%	10094/2241/2241/1778/5987/253260/10093/22843/253260/4131/10552/1778/1778/4131/4131/10096/4131/2885/2885/253260/10093/4131/11075/11075/1778/10300/1778/253260/1778/9897/10142/9788/5216/4926/2241/10097/1778/10787/1778/27236/5987/51429/81873/9026/10096/2475/8851/1496/9647/1778/1778/1778/10810/4733/5217/10094/10096/274/9897/4131/6188/10096/9793/55704/10096/7248/253260/1778/55755/403/4733/9788/4771/177…
GO:0051603	proteolysis involved in cellular protein catabolic process	457	0.571806	2.587	1e-10	3.18841e-10	1.65037e-11	9876	tags=31%, list=26%, signal=25%	210/4130/5747/10973/137886/51434/23072/23287/996/26133/25831/8239/6201/8452/84301/9525/5709/9870/10399/64777/51035/89910/92369/5695/7337/1642/5706/23352/84861/9373/57534/57534/57448/10600/3309/8078/23198/10075/89910/51185/57448/131405/23326/10015/9100/54461/8451/5719/2931/57448/10616/10444/5688/130507/23358/8078/7844/90637/5709/10277/7324/8239/3309/8507/8507/8239/9820/7415/55666/1642/8533/81858/2…
GO:0051604	protein maturation	100	0.627505	2.36467	1e-10	3.18841e-10	1.65037e-11	5075	tags=11%, list=13%, signal=10%	121665/121665/1362/121665/10730/9528/8728/1362/4325/4325/5045/9528/9528/9528/5289/836/824/81502/5567/9049/64210/836/81502/79094/836/3329/27429/1718/836/1718/3329/2023/10939/60560/64210/26999/1718/836/2280/2023/10273/871/3329/10730/83752/10440/5289/80018/3329/9789/80218/836/10730/5567/60559/6868/79659/9512/5567/1363/824/6687/23385/1718/63929/10539/5230/51126/10730/1363/9512/10159/63929
GO:0051640	organelle localization	283	0.635979	2.75636	1e-10	3.18841e-10	1.65037e-11	8850	tags=26%, list=23%, signal=21%	1778/26276/3091/9927/2475/4131/10540/79003/128866/4131/4747/10497/6860/64837/7405/4131/5108/4976/55638/7514/2475/9525/4131/2475/547/29058/4644/3985/6857/10814/10814/4627/26958/9043/4644/1778/60412/8452/199953/27445/3064/55212/3800/3192/22820/2241/2241/1778/65082/4134/5901/80208/157769/6812/9927/5413/51762/10497/55062/4135/3091/23208/3192/8825/6812/4976/23277/10540/4131/26115/636/57102/10497/26985…
GO:0051648	vesicle localization	107	0.66492	2.53406	1e-10	3.18841e-10	1.65037e-11	7276	tags=21%, list=19%, signal=18%	3798/10540/26985/1778/8120/3985/3800/65018/157769/65082/8615/23513/8729/54874/22906/3800/4133/3799/10652/23291/4644/23291/55717/4133/26115/10113/5048/5048/11127/60412/60412/1778/1778/11261/1778/26985/547/11261/1453/23291/23122/54874/6853/5861/4430/4133/10540/65082/27445/3798/1000/4133/5590/8867/60412/4644/1778/4430/26276/8452/54536/80128/1778/8120/4430/26276/3800/1499/80128/5537/1759/1201/8729/17…
GO:0051650	establishment of vesicle localization	94	0.662323	2.46615	1e-10	3.18841e-10	1.65037e-11	8108	tags=23%, list=21%, signal=19%	55062/23208/8825/10540/26115/26985/1778/11127/1778/80208/4644/3799/3800/3799/54874/547/1778/1778/1778/23291/1778/26985/3798/10540/26985/1778/8120/3985/3800/65018/157769/23513/8729/54874/22906/3800/4133/3799/10652/23291/4644/23291/55717/4133/26115/10113/5048/5048/11127/60412/60412/1778/1778/11261/1778/26985/547/11261/1453/23291/23122/54874/5861/4430/4133/10540/3798/4133/5590/8867/60412/4644/1778/4…
GO:0051656	establishment of organelle localization	200	0.607021	2.52818	1e-10	3.18841e-10	1.65037e-11	10118	tags=31%, list=27%, signal=24%	4131/8729/10494/23287/23287/4131/64149/1639/547/998/7534/3800/4131/3064/8943/9371/54874/4131/1778/3800/3800/5413/5108/23353/10652/137886/23287/60412/1639/4133/8452/9525/51112/4646/5108/4927/54874/4131/585/4644/4976/1778/4131/23636/4430/84364/8867/10097/4976/7430/23122/1778/3800/4131/10652/8120/23122/636/4131/1778/55341/59349/60412/547/6059/1072/25777/6209/4134/10972/1639/4131/4133/6622/6812/8729/…
GO:0051668	localization within membrane	358	0.668984	2.97153	1e-10	3.18841e-10	1.65037e-11	6503	tags=21%, list=17%, signal=19%	90196/9375/26520/340481/90196/65055/51114/288/55750/4035/1445/9777/84896/493/26519/9777/55763/1956/55750/51024/6526/9528/51125/51125/481/10079/207/51024/207/57724/8878/5898/81926/56889/1213/254263/27032/975/4905/51125/10079/51114/55800/376267/5830/4905/285590/340481/27032/285590/8723/8723/3688/4905/481/27065/4905/4905/81926/207/285590/10079/6812/2060/23527/208/9631/9777/388336/8723/285590/55625/4…
GO:0051701	biological process involved in interaction with host	88	0.723508	2.67726	1e-10	3.18841e-10	1.65037e-11	6410	tags=25%, list=17%, signal=21%	9218/4179/3643/1956/3949/7301/9213/9213/9213/10155/9213/975/9213/9213/3688/9798/4684/4684/11331/7037/2060/9213/3643/9213/8829/3643/79581/4684/5245/8408/7301/57617/23265/23265/8724/10155/6520/10155/1948/9213/156/3688/1948/23265/23265/3921/23265/4684/1605/57617/1525/3416/23265/3643/4684/4684/8408/3949/4684/9074/8829/10155/2060/4684/5481/6510/6520/3688/4684/11060/6520/4684/1525/10155/1525/5245/7919/…
GO:0051704	multi-organism process	298	0.637636	2.76769	1e-10	3.18841e-10	1.65037e-11	9454	tags=27%, list=25%, signal=22%	8239/4808/10694/3301/8239/56853/51/9191/8912/7879/4436/8239/55818/4808/63894/10694/7337/7372/1656/8287/5887/23318/10575/1654/10574/6812/22948/5887/2806/3985/6812/989/79727/27030/9972/207/5066/6627/22803/2182/585/10574/9897/2802/7203/6498/23198/23304/23633/23304/7417/5297/2475/3845/8607/25932/10497/4089/7337/23157/22994/10765/2475/10135/2475/10155/10426/253943/29924/9191/7216/10916/3985/7257/3066/…
GO:0051707	response to other organism	332	0.61812	2.71576	1e-10	3.18841e-10	1.65037e-11	4691	tags=14%, list=12%, signal=14%	1687/132299/4179/1687/19/19/55763/7301/9213/9213/10097/207/80216/9213/255520/207/23266/10155/9213/2058/2058/5591/90678/10383/2058/9213/9213/3459/7525/5062/7431/23705/11331/207/10383/10383/6812/8398/5062/5591/2823/2823/9782/5591/55666/7804/9213/3098/81929/5062/9782/25939/3098/5591/9213/10949/9181/81929/6885/5591/7187/6810/7525/10383/7431/5591/51251/3320/8575/55763/5591/207/5591/3098/26060/203068/2…
GO:0051726	regulation of cell cycle	416	0.571075	2.55875	1e-10	3.18841e-10	1.65037e-11	10348	tags=28%, list=27%, signal=22%	55920/22924/22933/4591/8379/5962/1778/9555/55023/3275/1642/5573/6210/387/8567/329/1642/5356/1457/1647/5356/10419/7919/8729/28964/1654/57805/8729/57448/64839/11319/11180/8729/11073/23246/1639/55795/55795/998/8851/64682/3312/9371/51755/10116/7531/8658/10527/26058/1778/324/57504/8260/1642/2770/4733/8480/137886/51434/996/1639/90293/8452/79598/57521/9525/10399/5300/5591/23331/5496/585/1642/3312/9344/1…
GO:0051896	regulation of protein kinase B signaling	52	0.792595	2.62948	1e-10	3.18841e-10	1.65037e-11	5507	tags=23%, list=15%, signal=20%	3643/1956/10565/1839/5795/7249/7249/3688/1646/2475/4916/3643/22876/4915/114882/3643/3320/10565/10565/3480/59338/22876/114882/5245/4915/7249/57142/7249/1646/3326/3092/5795/10565/22876/3688/7046/10253/7249/1605/3611/7249/253260/3643/201163/22876/7249/201163/79727/114882/3480/7249/7046/3480/3688/114882/7249/7046/114882/79594/10565/22876/3480/5245/7249/57142/10399/3480/8904/7249/3326/10565/3092/79727…
GO:0051960	regulation of nervous system development	183	0.724022	2.98375	1e-10	3.18841e-10	1.65037e-11	4762	tags=15%, list=13%, signal=14%	3572/91584/1523/4035/816/9896/816/1523/816/2049/2047/4976/1956/3949/4976/1523/26011/10097/207/222223/1982/7976/80031/207/23266/22902/1982/659/54910/54910/659/2047/4131/4131/1002/9798/4976/58494/659/2475/207/80031/10059/4916/1627/7804/4976/2047/4915/54910/8829/10810/57609/2048/1020/5361/207/1020/657/57633/80031/2049/5802/816/8408/4915/57611/57698/57142/80031/4976/659/4133/4747/207/5362/207/5361/57…
GO:0051961	negative regulation of nervous system development	61	0.710886	2.44856	1e-10	3.18841e-10	1.65037e-11	4335	tags=18%, list=11%, signal=16%	4133/2664/5108/8408/5108/5530/23405/4133/1499/5108/57142/5802/5108/23405/57142/22933/4133/23405/22902/57609/57142/4133/4133/5108/22933/22933/7533/29956/5108/57142/9921/2664/5108/4152/4763/22902/5108/1499/4133/6664/23111/4133/2664/80128/5108/1499/4133/4133/57142/4133/5108/5108/22933/5108/4133/22902/5108/4133/5728/4133/4133/4133/4133/6664/5108/4133/5108/5530/57142/5108/1499/6664/23405/2664/4133/413…
GO:0051962	positive regulation of nervous system development	113	0.747991	2.87333	1e-10	3.18841e-10	1.65037e-11	5405	tags=15%, list=14%, signal=13%	3572/91584/1523/4035/816/816/1523/816/2049/2047/4976/1956/4976/1523/26011/10097/1982/7976/23266/22902/1982/659/659/2047/4131/4131/1002/9798/4976/659/2475/10059/1627/7804/4976/2047/4915/8829/2048/5361/57633/2049/816/4915/57611/57698/4976/659/4747/5362/5361/2047/5361/659/2047/2048/5048/1605/6092/3611/23011/8829/91584/57611/2049/27020/5789/1382/6091/1982/6091/2049/4131/1982/10507/57633/2048/659/1982…
GO:0052126	movement in host environment	69	0.753956	2.67343	1e-10	3.18841e-10	1.65037e-11	6410	tags=28%, list=17%, signal=23%	9218/4179/1956/3949/7301/9213/9213/9213/10155/9213/975/9213/9213/3688/9798/4684/4684/7037/2060/9213/9213/8829/79581/4684/5245/7301/57617/23265/23265/8724/10155/6520/10155/1948/9213/156/3688/1948/23265/23265/3921/23265/4684/1605/57617/1525/3416/23265/4684/4684/3949/4684/9074/8829/10155/2060/4684/5481/6510/6520/3688/4684/11060/6520/4684/1525/10155/1525/5245/23265/57617/3416/23265/23265/10155/22954/…
GO:0052547	regulation of peptidase activity	129	0.65393	2.55568	1e-10	3.18841e-10	1.65037e-11	5640	tags=17%, list=15%, signal=15%	5894/4035/351/51024/55031/55031/207/51024/207/7415/5894/56616/64780/5894/5062/207/5062/54205/9131/23787/5062/56616/4804/26355/5045/23787/5894/207/51232/9131/317/64780/334/51024/10213/10653/54205/207/207/5894/3092/10653/64780/56616/64780/317/96459/5062/5062/207/5894/54205/3329/334/27429/351/56616/1718/1654/1654/2045/1718/54205/3329/9097/10935/10935/6091/207/6091/9097/79594/2597/55031/207/2597/2699…
GO:0052548	regulation of endopeptidase activity	122	0.658409	2.55631	1e-10	3.18841e-10	1.65037e-11	5640	tags=17%, list=15%, signal=15%	5894/351/51024/55031/55031/207/51024/207/7415/5894/56616/64780/5894/5062/207/5062/54205/9131/23787/5062/56616/4804/26355/5045/23787/5894/207/51232/9131/317/64780/334/51024/10213/10653/54205/207/207/5894/3092/10653/64780/56616/64780/317/96459/5062/5062/207/5894/54205/3329/334/27429/351/56616/1718/1654/1654/2045/1718/54205/3329/9097/10935/10935/6091/207/6091/9097/79594/2597/55031/207/2597/26999/207…
GO:0055065	metal ion homeostasis	175	0.706602	2.89264	1e-10	3.18841e-10	1.65037e-11	6749	tags=25%, list=18%, signal=21%	55858/10989/288/538/55858/4035/10989/121665/351/817/121665/493/80762/121665/1956/51024/2782/169200/481/9990/482/51024/1353/540/492/79572/27032/6546/1353/286097/27032/478/481/5579/7037/9900/5024/8398/478/26504/9900/5579/23327/6341/3757/490/523/117/23327/1020/1020/27032/5170/23327/490/27032/523/2847/4682/54805/483/56898/1268/51024/490/478/4756/9990/1020/478/490/287/478/523/10463/27032/9997/492/523/…
GO:0055067	monovalent inorganic cation homeostasis	52	0.743517	2.46667	1e-10	3.18841e-10	1.65037e-11	3694	tags=20%, list=10%, signal=18%	55858/55858/9777/9777/481/9990/482/6546/478/481/478/9777/23327/3757/51606/23327/23327/9777/483/1182/478/9990/9498/478/478/11261/9497/23327/535/478/6558/478/1657/2132/506/25932/478/23327/6546/535/84679/476/478/9114/9498/23327/11261/9114/23312/23327/11261/9498/23327/7337/84679/23327/3757/23327/23327/23327/7337/9498/478/478/478/476/7337/9990/476/7337/9990
GO:0055074	calcium ion homeostasis	109	0.69686	2.6598	1e-10	3.18841e-10	1.65037e-11	3825	tags=16%, list=10%, signal=15%	55858/10989/55858/4035/10989/121665/351/817/121665/493/121665/51024/2782/169200/481/51024/540/492/79572/27032/6546/286097/27032/481/5579/9900/5024/8398/9900/5579/490/117/1020/1020/27032/5170/490/27032/2847/1268/51024/490/1020/490/287/27032/492/10989/10989/10989/57003/27032/10989/351/490/10989/493/287/5579/25/27020/664/490/22821/5335/5579/8398/6546/10939/492/490/1742/488/1020/10989/84899/492/1268/…
GO:0055080	cation homeostasis	202	0.703647	2.94392	1e-10	3.18841e-10	1.65037e-11	6758	tags=24%, list=18%, signal=20%	55858/10989/288/538/55858/4035/10989/121665/9777/351/817/121665/493/80762/121665/9777/1956/51024/2782/169200/481/9990/482/51024/1353/540/492/79572/27032/6546/1353/286097/27032/478/481/5579/7037/9900/5024/8398/478/26504/9777/9900/5579/23327/6341/3757/490/51606/523/117/23327/1020/1020/27032/5170/23327/490/27032/523/2847/9777/4682/54805/483/56898/1268/1182/51024/490/478/4756/9990/1020/9498/478/490/2…
GO:0055082	cellular chemical homeostasis	245	0.688332	2.93429	1e-10	3.18841e-10	1.65037e-11	7059	tags=25%, list=19%, signal=21%	5894/55858/10989/538/55858/4035/10989/121665/9777/351/817/121665/493/80762/121665/9777/4976/51024/4976/2782/169200/481/482/9213/9213/51024/9213/540/492/9213/79572/27032/6546/5894/9213/9213/286097/27032/478/5894/481/4976/5579/7037/9900/5024/8398/478/9448/9777/9900/4976/9213/5579/3098/23327/3098/9213/4804/6810/6341/490/51606/523/117/23327/5894/1020/1020/27032/3098/3480/5170/23327/6597/490/27032/523…
GO:0055085	transmembrane transport	480	0.707995	3.21885	1e-10	3.18841e-10	1.65037e-11	7062	tags=28%, list=19%, signal=25%	23390/5250/347734/23390/23390/55858/288/538/728661/23390/55858/10559/1349/292/79751/351/7416/817/23390/728661/3756/347734/29957/79939/8402/493/54503/19/19/54503/291/21/292/291/3756/728661/4976/3643/5189/4976/6526/23390/94081/54503/481/6335/347734/9990/482/9213/728661/728661/9213/207/9213/57520/207/540/8140/492/9213/54503/3761/254263/79572/27032/79939/23457/10057/7248/293/57520/92609/55800/6546/83…
GO:0055086	nucleobase-containing small molecule metabolic process	234	0.677318	2.87423	1e-10	3.18841e-10	1.65037e-11	7380	tags=21%, list=19%, signal=18%	347734/1743/351/347734/109/4976/3643/2194/9524/4976/347734/2194/8623/2194/1743/7415/2182/2618/4976/2475/2180/112/2180/4976/9524/7358/3643/3098/25939/3098/55229/2194/5152/3295/51251/3643/2618/523/252969/3098/10165/2182/23057/523/2180/6576/790/8623/4976/55229/790/3098/790/2180/23098/2182/4882/523/2987/55229/2180/2194/79877/523/3735/2194/523/3157/2194/8623/8813/9524/3615/351/23098/3643/201163/55229/…
GO:0060041	retina development in camera-type eye	49	0.762417	2.49154	1e-10	3.18841e-10	1.65037e-11	6005	tags=24%, list=16%, signal=20%	93/93/493/4976/4976/2782/659/93/659/4976/659/93/2823/2823/4976/4915/93/490/8829/6597/490/4915/2823/4976/51761/659/490/2823/490/659/93/3615/490/493/1641/8829/6597/93/490/25932/57030/23287/490/6240/112724/659/4976/25945/490/221935/23210/5979/4915/54567/25945/4976/490/51761/3615/490/4976/3615/86/4976/6240/56853/56853/79888/3091/5818/51761/51761/23210/2782/4976/28996/6240/23363/6597/56853/6597/56853/…
GO:0060047	heart contraction	61	0.71345	2.45739	1e-10	3.18841e-10	1.65037e-11	7321	tags=29%, list=19%, signal=24%	817/493/481/482/492/1839/55800/6546/478/481/2475/10059/478/9631/23327/3757/490/23327/23327/490/490/478/478/490/287/156/478/492/23327/1525/2775/478/490/55800/493/287/478/2775/2132/490/478/23327/6546/492/476/478/490/488/23327/492/1525/2775/1525/23327/23327/23327/3757/10142/23327/23327/23327/7531/10021/490/478/478/8912/478/7852/476/490/10052/490/476/6720/7531/7531/492/9631/3728/9631/156/156/4090/558…
GO:0060070	canonical Wnt signaling pathway	104	0.638415	2.42178	1e-10	3.18841e-10	1.65037e-11	7992	tags=24%, list=21%, signal=19%	1452/7415/7415/79718/7415/5495/8658/2776/6714/1613/23240/166/10297/5495/6659/10146/6789/7415/2010/1654/55031/10297/3611/8658/10856/8658/7415/1453/57680/3728/1856/2776/6714/166/57805/10297/7415/54903/1956/9736/1654/1452/55031/1000/81847/3611/9736/7088/219287/65268/1855/10856/10856/51366/55593/1499/153090/5494/7415/57805/1540/1540/3516/55031/3516/1432/57805/80351/23240/1501/80351/10856/1452/1499/52…
GO:0060249	anatomical structure homeostasis	83	0.682037	2.49722	1e-10	3.18841e-10	1.65037e-11	3793	tags=14%, list=10%, signal=13%	1445/7414/21/83700/1956/169200/7301/482/492/3688/58494/7037/27347/490/1020/1020/490/7301/1268/1182/490/1020/21/1639/490/1639/3688/492/83700/9069/27347/83700/1525/21/1639/21/6558/490/11171/490/492/58476/21/11171/7189/3688/490/1020/492/1268/1020/1525/1525/1020/5052/3300/6513/22954/83700/490/1268/226/22954/84959/1639/169200/11151/169200/490/5879/31/1639/169200/490/29887/29887/1639/1445/492
GO:0060271	cilium assembly	130	0.601235	2.34497	1e-10	3.18841e-10	1.65037e-11	8740	tags=25%, list=23%, signal=19%	23157/22994/79659/5108/26160/9738/10938/138639/2909/3985/80210/55262/115704/7419/79925/8655/3064/55212/989/79738/9662/9742/4134/8481/51098/79659/28981/138639/50807/25930/7419/11127/10096/5116/54874/8481/10938/95681/4735/10938/57728/79659/10097/26005/9857/10938/3985/25814/57539/79598/10096/8729/54874/582/79659/989/55717/138639/582/11127/51098/4218/1453/4952/4134/4952/54874/57728/54903/80210/10096/…
GO:0060284	regulation of cell development	194	0.713839	2.97049	1e-10	3.18841e-10	1.65037e-11	4762	tags=16%, list=13%, signal=15%	340481/3572/91584/1523/4035/816/816/1523/7414/816/4976/1956/3949/4976/1523/26011/10097/207/1982/7976/80031/207/22902/5591/1982/659/54910/54910/340481/659/4131/4131/1002/9798/4976/659/2475/207/80031/10059/4916/1627/5591/5591/7804/4976/4915/5591/5591/54910/8829/5591/57609/5591/2048/1020/5361/207/1020/5591/657/81848/80031/5591/5802/816/8408/4915/57611/57698/57142/80031/4976/81848/659/4133/4747/5591/…
GO:0060322	head development	330	0.679967	2.99529	1e-10	3.18841e-10	1.65037e-11	6886	tags=22%, list=18%, signal=20%	5894/79969/538/91584/4035/1445/351/493/2049/1500/84623/7301/482/333/10718/7976/80031/23266/1496/1952/5591/2909/1500/7248/659/6546/5894/54910/54910/5793/8321/659/1500/6860/3688/5894/2618/1496/6715/2909/6857/2909/659/2475/23334/1500/1500/1340/80031/25836/5591/5591/2909/7804/79969/4915/5591/2909/26047/1500/5591/54910/2909/490/51654/8829/2539/5591/56949/2618/55201/23017/10409/2909/5894/5591/2048/1020…
GO:0060341	regulation of cellular localization	389	0.638865	2.84383	1e-10	3.18841e-10	1.65037e-11	9230	tags=28%, list=24%, signal=23%	88455/4836/3326/10575/5296/2931/4131/4133/10574/6622/6812/22948/8729/2181/5604/5170/4035/3985/5879/2035/6812/3156/10075/5108/9500/1660/3326/80279/7341/9972/1778/207/6830/53407/1432/9448/57120/4035/9520/5936/23208/908/10574/25831/29934/288/7251/7203/9201/9201/1778/10427/3091/4131/10541/302/4131/80279/8882/22994/4131/1173/5108/4035/6721/55638/7514/4131/10938/25999/5962/10155/9258/7415/59353/2035/80…
GO:0060429	epithelium development	315	0.659392	2.89037	1e-10	3.18841e-10	1.65037e-11	5200	tags=20%, list=14%, signal=18%	340481/7357/3572/538/93/25902/7416/93/780/7357/7414/91/5800/4976/2194/1956/81839/4976/5800/207/7976/780/207/2194/10155/613/5898/1839/2889/613/2194/1952/5591/1645/2909/84446/23002/7248/659/7249/2889/53918/54910/54910/2889/2889/10765/340481/93/659/613/2889/7357/7249/7431/2909/4976/613/1646/57216/2909/659/11331/2475/613/207/93/1645/2889/57216/208/5591/5591/80144/2909/4976/2889/1645/55625/23002/55625…
GO:0060485	mesenchyme development	86	0.698814	2.5891	1e-10	3.18841e-10	1.65037e-11	6548	tags=21%, list=17%, signal=18%	80031/10155/659/54910/54910/659/659/2475/80031/54756/54910/8829/152007/10409/657/80031/57142/80031/659/10155/51094/10155/90/7046/10253/659/57556/10500/1605/6092/80031/8829/10155/200734/23332/6091/7046/6091/23603/23122/54910/7046/3182/2932/152007/10507/10409/10155/57556/659/54437/4040/57142/5754/80031/6091/90102/10155/57142/54910/5979/54910/657/23122/10501/54437/7046/58/10155/6091/5534/10155/6386/…
GO:0060491	regulation of cell projection assembly	83	0.655886	2.40147	1e-10	3.18841e-10	1.65037e-11	9480	tags=27%, list=25%, signal=21%	538/10097/5898/2909/2909/2909/2475/2823/2823/2909/989/2909/832/2909/8829/2909/26052/2823/1785/2823/6624/7046/2909/2241/26052/8087/2909/1785/8829/26052/26052/54828/7046/9750/23603/26052/7419/7046/2241/2909/6624/2909/6624/26052/26052/10787/10801/10801/1809/2909/5879/2596/2241/26052/7046/5962/1809/375790/2909/375790/116840/51256/23191/1809/7419/375790/54874/9742/653464/7419/10787/2241/1809/10787/398…
GO:0060537	muscle tissue development	110	0.629927	2.41149	1e-10	3.18841e-10	1.65037e-11	5559	tags=16%, list=15%, signal=14%	4090/9328/1499/9472/9750/4763/5530/136319/1655/5573/3156/811/3156/3156/3516/1020/10869/9150/10521/10521/23363/3516/1432/2475/3192/8837/1655/5469/2648/5530/2539/4089/3720/1655/1938/1499/23363/5300/2475/4637/22933/9472/6416/4637/10521/7919/27101/26011/1655/5300/10521/22933/65009/27101/22989/1655/3276/22933/9472/6546/196528/2475/2931/9318/3192/5594/5562/1655/4763/6416/3192/9472/136319/1499/4089/9472…
GO:0060548	negative regulation of cell death	373	0.615597	2.73548	1e-10	3.18841e-10	1.65037e-11	6410	tags=18%, list=17%, signal=16%	23141/5894/3572/292/6416/4035/10131/3632/7416/5536/291/292/291/4976/1956/10730/4976/6416/55031/7301/114804/55031/219699/7534/207/7976/207/5591/369/8887/7248/5894/8887/3190/3688/64780/5894/5062/4976/11331/2475/58533/207/7037/6812/4170/4170/8887/4916/5062/208/5591/5591/9448/4976/292/5062/847/4915/5598/5591/9181/5591/8829/5591/117/23017/51651/5894/5591/80331/8682/1020/207/1020/5591/3480/5170/440/559…
GO:0060560	developmental growth involved in morphogenesis	112	0.786448	3.01552	1e-10	3.18841e-10	1.65037e-11	6807	tags=26%, list=18%, signal=22%	91584/4035/351/780/7414/114804/1982/780/80031/10155/22902/1982/659/54910/54910/84258/10765/659/4131/4131/6860/3688/1002/127833/9798/6857/659/80031/1627/23327/54910/8829/3320/57609/23327/1020/5361/1020/127833/23327/80031/6857/5802/6857/8408/57611/57698/57142/80031/80208/659/4133/3326/1785/5361/10155/57609/1020/10155/3688/57609/5361/10253/659/57556/9201/10500/5048/5802/9201/3611/23327/80031/114804/…
GO:0060627	regulation of vesicle-mediated transport	249	0.686275	2.92055	1e-10	3.18841e-10	1.65037e-11	5773	tags=21%, list=15%, signal=19%	4035/1445/51272/84896/3643/112476/6861/10079/5898/55529/50632/90678/51272/27032/4905/5795/10079/7249/376267/23317/84258/4905/7249/27032/8723/6860/3190/8723/64780/4905/1759/4905/127833/4905/6857/5579/5869/23317/10079/6812/8398/10059/208/8723/5579/4905/3643/56850/23327/22876/6810/51479/8829/3643/23327/80331/1020/1020/27032/23317/26060/5170/127833/23327/6853/23317/55512/55680/6857/4905/27032/22876/6…
GO:0060996	dendritic spine development	60	0.755468	2.58992	1e-10	3.18841e-10	1.65037e-11	3712	tags=16%, list=10%, signal=15%	816/815/816/80725/816/2049/2047/4976/80725/22849/4976/10097/1982/80725/1982/2047/2182/5062/80725/4976/2475/10059/5062/1627/80725/7804/4976/2047/5062/2048/1020/1020/26052/2182/2049/5802/816/4976/80725/80725/1020/2182/5062/2047/5062/2047/2048/5048/80725/5802/26052/80725/547/2049/26052/2182/10013/5802/26052/1072/1982/115703/26052/1742/2049/1020/80725/1982/80725/1020/2048/1982/4976/547/1501/1020/547/…
GO:0061024	membrane organization	368	0.70702	3.14167	1e-10	3.18841e-10	1.65037e-11	7548	tags=25%, list=20%, signal=21%	23141/26520/65055/10989/288/7357/55750/292/55288/9218/10989/815/51272/7357/54927/19/19/291/26519/21/292/291/4976/1956/55750/4976/10802/54927/481/112476/23435/10079/207/54732/207/23250/51272/27032/54927/4905/84272/10079/92609/23250/4905/9927/7357/27032/23355/6860/4905/8396/481/1759/4905/4905/4976/6857/5579/207/10079/79135/6812/10059/208/9631/388336/9527/4976/292/5579/23787/4905/6711/80124/10243/22…
GO:0061025	membrane fusion	85	0.707711	2.61535	1e-10	3.18841e-10	1.65037e-11	6046	tags=21%, list=16%, signal=18%	9218/51272/112476/51272/4905/84272/4905/23355/6860/4905/8396/4905/4905/6857/6812/10059/208/9527/4905/80124/6810/10451/10075/51479/6857/4905/80124/6857/80208/6804/6804/6804/10451/10451/4905/11261/4905/8396/6616/6857/80124/51479/23208/84272/6857/208/6843/6860/10228/51479/208/6857/6857/55669/6810/143187/9527/6860/10075/10075/6812/11261/11261/6843/10075/6857/10490/9066/6860/23208/10451/10282/2773/111…
GO:0061061	muscle structure development	174	0.643975	2.63765	1e-10	3.18841e-10	1.65037e-11	6685	tags=20%, list=18%, signal=17%	6416/3756/3756/2047/6416/23646/207/207/23250/92737/1839/3679/975/7248/659/6546/54910/54910/23250/3756/659/3475/23646/2047/3688/58494/659/2475/207/3756/50804/2047/54910/23250/2539/2319/10409/1020/207/1020/657/3679/3679/836/824/50804/3475/3679/659/207/50804/2539/207/1020/90/1948/287/2047/3688/1948/207/7046/659/2047/836/2319/2539/836/1605/9149/79784/3611/3679/2314/1525/8087/8038/287/50804/50804/836/…
GO:0061387	regulation of extent of cell growth	62	0.802833	2.7837	1e-10	3.18841e-10	1.65037e-11	6662	tags=26%, list=18%, signal=22%	91584/4035/1982/80031/22902/1982/659/54910/54910/659/4131/4131/1002/9798/659/80031/1627/54910/8829/57609/1020/1020/80031/5802/8408/57611/57698/57142/80031/659/4133/1785/57609/1020/57609/659/57556/10500/5048/5802/3611/80031/8408/23011/1785/8829/25/91584/2045/57609/57611/5802/57609/1382/57609/1982/23111/1020/4131/57609/54910/1982/1020/2932/10507/57556/659/1982/1020/4897/57609/1982/54437/57142/23011…
GO:0061458	reproductive system development	115	0.651257	2.50094	1e-10	3.18841e-10	1.65037e-11	10007	tags=27%, list=26%, signal=21%	8890/409/10116/10765/57122/3309/10049/4678/5747/26528/25831/2186/7337/57448/3309/57448/25836/4436/57448/6240/4808/3309/9820/55636/9191/4436/4808/57122/7337/3326/2186/57448/5604/9820/57448/3326/207/8890/7812/2186/1432/3157/25831/3091/3157/4089/7337/3309/10765/10155/9191/57599/10049/51665/128637/409/3091/25836/25831/57448/8846/10765/2885/2885/5604/57448/6714/3326/3295/25831/57728/10765/10155/57122/…
GO:0061564	axon development	215	0.734009	3.09002	1e-10	3.18841e-10	1.65037e-11	6792	tags=24%, list=18%, signal=21%	23390/23390/23390/288/347733/23390/91584/4035/351/23390/780/7414/2049/5800/2047/83700/4548/23390/219699/5800/1982/7976/780/80031/1496/22902/1123/10381/347733/1982/2909/84446/659/54910/54910/659/2047/4131/4131/3688/5062/1496/1002/9798/4684/4684/2909/2909/659/23334/6812/80031/5062/1627/2909/11313/2047/5062/22876/4915/2909/56896/4804/54910/2909/10381/8829/3320/55201/57609/84446/2909/2048/1020/5361/1…
GO:0061919	process utilizing autophagic mechanism	324	0.638405	2.80729	1e-10	3.18841e-10	1.65037e-11	6920	tags=20%, list=18%, signal=18%	26086/292/7416/6721/291/292/291/55763/51024/9528/26086/26086/207/51024/1982/207/57724/8878/1213/90678/64419/1982/79837/7248/440026/7415/7249/83667/26086/26086/9927/7249/8396/26086/11331/2475/58533/207/54832/26086/4170/4170/10059/192111/26086/26086/292/26086/25782/80700/6885/22878/8878/10075/9528/9528/51606/25782/3320/55201/523/55763/80700/440026/26086/23001/1020/207/1020/9528/1915/23049/5289/8070…
GO:0062197	cellular response to chemical stress	140	0.673059	2.65756	1e-10	3.18841e-10	1.65037e-11	8302	tags=25%, list=22%, signal=20%	2241/11315/87178/2241/9529/51765/5536/57190/23064/3091/10645/23135/23064/5602/10367/9181/51526/1965/488/50640/6714/4841/4841/5052/10645/2241/3301/55829/9817/5594/4831/29979/9181/22933/10645/65018/1719/1654/5052/5052/2547/1728/3301/4831/1965/23400/23064/9529/5478/2530/55139/6714/2547/4779/87178/1956/7520/29920/5594/5602/1654/6188/7001/1728/5478/50640/57465/4779/7520/3066/7295/2936/7248/29979/59338…
GO:0070201	regulation of establishment of protein localization	235	0.612263	2.60159	1e-10	3.18841e-10	1.65037e-11	9671	tags=28%, list=26%, signal=22%	55072/23636/5058/10075/288/5066/3312/3312/3843/2931/5213/6721/7430/4035/22902/2746/10694/5007/3301/7531/22902/2181/6566/1509/57669/23256/9647/10694/4836/3326/5289/10575/5296/2931/10972/10574/22948/2181/4035/5879/3156/10075/5108/55204/3326/6804/6804/7341/5066/2182/1432/9448/57120/4035/4345/9520/908/10574/29934/288/7251/7203/3091/3312/10541/10497/8882/5213/22994/5530/4628/5108/4035/6721/55638/7514/…
GO:0070302	regulation of stress-activated protein kinase signaling cascade	76	0.663902	2.39187	1e-10	3.18841e-10	1.65037e-11	6946	tags=25%, list=18%, signal=21%	351/2047/1956/207/207/54910/54910/9770/2047/207/27347/9448/2047/7187/54910/207/3480/9448/4077/5605/9770/207/207/2047/9448/7186/207/2047/5605/27347/5048/5610/351/5605/9344/9448/3480/9448/207/3480/7189/4077/54910/344558/207/9448/3480/9448/207/5052/4281/4077/23043/3480/10550/9448/9448/351/54910/4077/207/54910/83737/23043/83737/5048/9448/11221/9448/10987/23043/9448/207/23043/6386/9448/3156/23236/5048…
GO:0070371	ERK1 and ERK2 cascade	79	0.680938	2.46114	1e-10	3.18841e-10	1.65037e-11	6972	tags=25%, list=18%, signal=21%	23390/23390/23390/23390/4035/1445/351/23390/2047/1956/23390/7534/2047/11331/5609/2047/8829/152007/2048/23390/81848/5245/23390/5605/81848/2047/5770/10253/65009/57556/5908/2047/3735/5605/2048/5609/351/201163/5605/8829/7534/25/201163/2045/27020/8661/3735/200734/3735/3735/3735/9590/152007/81848/2048/81848/57556/5245/5770/81848/9590/351/10347/5770/8661/1445/11221/10419/4035/65009/3156/1846/9258/3156/1…
GO:0070372	regulation of ERK1 and ERK2 cascade	72	0.701667	2.52302	1e-10	3.18841e-10	1.65037e-11	6808	tags=25%, list=18%, signal=21%	23390/23390/23390/23390/4035/1445/351/23390/2047/1956/23390/7534/2047/11331/5609/2047/8829/152007/2048/23390/81848/5245/23390/81848/2047/5770/10253/65009/57556/5908/2047/2048/5609/351/201163/8829/7534/25/201163/2045/27020/8661/200734/9590/152007/81848/2048/81848/57556/5245/5770/81848/9590/351/10347/5770/8661/1445/11221/10419/4035/65009/3156/1846/9258/3156/10048/65268/8837/153090/4035/5770/5770/40…
GO:0070482	response to oxygen levels	121	0.625679	2.41667	1e-10	3.18841e-10	1.65037e-11	6067	tags=18%, list=16%, signal=16%	5894/538/9777/9777/4976/51024/4976/2782/481/207/51024/207/7248/6546/5894/5894/481/4976/11331/2475/207/5024/10059/9131/9777/4976/847/22937/26355/523/5894/207/29988/9131/836/523/824/317/9777/4976/51024/207/207/5894/6326/317/523/1788/207/10397/523/5894/836/523/1141/836/3329/2030/1137/836/3329/664/2023/6546/207/26608/2021/9114/6326/9114/523/207/6326/5066/4976/7248/523/207/4524/9520/6513/523/10135/506…
GO:0070507	regulation of microtubule cytoskeleton organization	86	0.690905	2.5598	1e-10	3.18841e-10	1.65037e-11	8037	tags=28%, list=21%, signal=23%	4131/636/8777/1778/2011/1778/9181/4131/4131/4131/3925/4131/11075/11075/1778/10300/157922/1778/157922/1213/58526/1778/10297/1213/10142/4135/4926/1778/157922/9181/1778/3192/8874/8777/79598/10297/4133/8851/4133/4130/5048/5048/1778/1778/10982/55521/1778/7175/23122/4733/25999/10297/636/50810/2288/4133/4131/55521/6904/55521/6188/9793/8777/2288/4133/27243/636/8777/1778/636/4130/55755/403/4733/4130/4130/…
GO:0070585	protein localization to mitochondrion	81	0.689017	2.51049	1e-10	3.18841e-10	1.65037e-11	4499	tags=16%, list=12%, signal=14%	26520/55750/6721/26519/55750/51024/54332/207/51024/207/5898/92609/9927/207/10059/23788/9131/23788/3098/3098/10075/3320/207/3098/54708/9131/6721/51024/207/207/3098/54708/9049/23788/54332/207/9927/3329/5599/27429/26521/25813/9927/54332/3098/54332/54708/3329/25813/29928/9927/207/92609/56947/3098/10075/10075/207/3098/3308/54332/207/54332/10075/4137/8546/3098/9520/9927/56947/3308/207/3098/54332/3308/4…
GO:0070588	calcium ion transmembrane transport	91	0.668209	2.47986	1e-10	3.18841e-10	1.65037e-11	7548	tags=26%, list=20%, signal=21%	55858/55858/7416/817/493/4976/4976/481/207/207/492/27032/6546/286097/27032/481/4976/207/8398/2823/2823/4976/490/2539/1020/207/1020/27032/5170/490/8065/24145/27032/2823/4976/490/207/2539/207/2823/1020/490/287/27032/207/492/2539/27032/80228/490/493/287/25/59283/490/22821/5335/41/774/8398/6546/10939/492/80228/41/207/490/488/1020/492/1020/207/4976/1020/207/27032/5170/22821/3954/24145/7531/22821/490/3…
GO:0070848	response to growth factor	231	0.683423	2.89349	1e-10	3.18841e-10	1.65037e-11	4767	tags=17%, list=13%, signal=16%	23390/57498/5894/23390/57498/23390/57498/538/23390/93/57498/351/199731/23390/93/493/91/57498/92/1956/23390/57498/57498/57498/57498/207/222223/207/2889/659/2889/53918/5894/2889/2889/92/10765/57498/93/659/2889/57498/4131/4131/5894/7525/57498/4141/6715/5579/659/58533/207/93/2889/23527/92/4916/7804/57498/9564/2889/5579/847/4915/5598/54756/4804/6885/93/57498/5045/7525/57498/8829/5894/207/23390/26060/1…
GO:0070925	organelle assembly	407	0.61356	2.73551	1e-10	3.18841e-10	1.65037e-11	6355	tags=17%, list=17%, signal=15%	79969/10982/21/10097/80216/8760/10982/1952/5591/90678/2909/79837/4848/6122/440026/10982/285590/9927/285590/3688/8396/1778/9798/2909/57216/2909/65250/8760/285590/57216/4916/5591/5591/2909/79969/989/285590/57216/23195/5591/25782/2909/5591/22878/10982/2909/5591/25782/57216/440026/2909/5591/5591/5289/79969/1778/3796/203068/1778/5591/10426/9379/55764/5802/23195/8408/10982/10844/1778/9379/10982/80208/2…
GO:0070997	neuron death	161	0.655565	2.65098	1e-10	3.18841e-10	1.65037e-11	7398	tags=23%, list=20%, signal=19%	6416/4035/351/3632/5536/2047/51024/6416/7301/219699/207/51024/207/7248/56616/2047/2475/58533/207/6812/4170/4170/208/9131/2047/4915/56616/4804/26355/8829/2539/23017/80331/1020/207/1020/5170/9131/836/824/10763/4915/7301/51024/4747/207/2539/207/3326/6326/23098/5921/1020/56616/1948/2047/1948/7186/207/11261/2047/836/2539/836/3329/3611/5921/27429/4841/1981/351/23098/56616/1718/836/8829/25/10570/2045/17…
GO:0071241	cellular response to inorganic substance	85	0.664493	2.45564	1e-10	3.18841e-10	1.65037e-11	5818	tags=21%, list=15%, signal=18%	288/538/351/817/3756/29957/5536/3756/4548/1956/6861/207/207/84258/3756/6860/127833/6857/207/3756/9131/207/127833/55512/9131/6857/6857/207/207/1785/7186/207/118/6861/6861/5599/351/6857/6558/127833/1785/23208/6857/664/25932/6860/207/6861/6857/6857/1742/2021/6860/6861/207/207/6857/10156/9066/6860/8904/351/23208/207/8895/8912/6861/127833/288/288/5599/4548/100271927/9066/207/6857/23208/6857/3981/9451/…
GO:0071345	cellular response to cytokine stimulus	224	0.648553	2.73977	1e-10	3.18841e-10	1.65037e-11	7107	tags=20%, list=19%, signal=17%	7357/3572/1687/292/1687/7357/19/19/292/2194/10097/207/207/2194/2058/2194/2058/5795/6122/2058/3459/10765/7357/7431/207/7037/6812/2180/27347/2180/7804/292/25939/54756/9181/6885/7187/6810/2194/7431/207/26060/81848/3977/55512/2058/19/7357/7357/90268/824/5245/7431/2180/81848/207/207/3326/1687/5795/3459/2180/51094/2058/2058/4882/2058/2180/7186/207/2058/5770/2194/10253/7357/2194/2241/2194/27347/5048/332…
GO:0071363	cellular response to growth factor stimulus	221	0.697403	2.94165	1e-10	3.18841e-10	1.65037e-11	4031	tags=15%, list=11%, signal=14%	23390/57498/5894/23390/57498/23390/57498/538/23390/93/57498/351/199731/23390/93/493/91/57498/92/1956/23390/57498/57498/57498/57498/207/222223/207/2889/659/2889/53918/5894/2889/2889/92/10765/57498/93/659/2889/57498/4131/4131/5894/7525/57498/4141/6715/5579/659/58533/207/93/2889/23527/92/4916/7804/57498/9564/2889/5579/847/4915/5598/54756/4804/6885/93/57498/5045/7525/57498/8829/5894/207/23390/26060/1…
GO:0071375	cellular response to peptide hormone stimulus	117	0.664011	2.55436	1e-10	3.18841e-10	1.65037e-11	6309	tags=23%, list=17%, signal=19%	1445/815/4976/3643/4976/207/207/5786/2058/2058/5591/79837/7249/2058/376267/7249/4131/4131/8396/4141/6715/4976/5579/207/208/5591/5591/112/4976/9564/5579/55625/3643/55625/5591/5591/114882/490/5591/3643/5591/207/5591/3480/26060/5170/23235/29988/2058/490/5591/114882/7249/4976/7249/490/5591/5591/207/207/9564/376267/51094/5591/57761/5591/2058/490/2058/2058/5591/5591/79837/207/2058/5770/5908/7249/2241/5…
GO:0071396	cellular response to lipid	165	0.60762	2.46624	1e-10	3.18841e-10	1.65037e-11	7342	tags=25%, list=19%, signal=21%	9373/11057/5976/3184/5245/842/1407/3157/5594/4831/90933/1645/7337/3192/55823/10498/57539/10594/4848/7337/3301/51024/4831/5979/10856/10892/79577/10059/23064/7337/5976/8085/55823/8886/6714/23028/478/5469/9373/1956/5976/7520/5594/57178/9373/23028/7001/9373/8106/10059/90933/10594/1645/10594/7520/3066/4478/4848/6715/8284/9604/7001/9373/57178/10856/10856/51366/23558/23064/1407/8886/9646/153090/1407/828…
GO:0071407	cellular response to organic cyclic compound	202	0.663432	2.77567	1e-10	3.18841e-10	1.65037e-11	4243	tags=15%, list=11%, signal=13%	8284/351/493/23558/109/19/19/5536/1956/51024/2782/54332/333/10097/207/51024/207/57724/51617/8480/50632/2889/4848/6546/2889/57657/2889/10728/2889/2889/478/5062/27065/8480/6715/11331/207/51617/51617/2889/5024/10059/5062/9131/478/112/7804/2889/5062/10474/10776/490/27065/207/6597/19/490/2889/9131/836/5245/57617/57657/51024/490/478/207/207/3326/1785/478/490/5062/478/54332/5062/2889/207/5908/23367/836/…
GO:0071417	cellular response to organonitrogen compound	232	0.687632	2.9168	1e-10	3.18841e-10	1.65037e-11	6309	tags=22%, list=17%, signal=19%	538/4035/1445/351/815/493/4976/3643/51024/22849/4976/2782/333/10097/207/51024/207/5786/51617/50632/2889/2058/2058/5591/79837/7249/6546/83667/2889/2058/376267/57657/2889/2889/2889/7249/4131/4131/478/8396/27065/7431/4141/6715/4976/5579/2475/58533/207/51617/51617/2889/5024/197131/208/5591/5591/478/112/4976/9564/2889/5579/55625/3643/55625/4915/5591/4804/9181/5591/10776/114882/490/7431/5591/3643/27065…
GO:0071495	cellular response to endogenous stimulus	457	0.668348	3.02378	1e-10	3.18841e-10	1.65037e-11	6316	tags=21%, list=17%, signal=19%	57498/57498/57498/8284/7357/538/4035/1445/93/57498/351/815/93/7357/493/23558/5536/4976/3643/57498/92/1956/51024/22849/4976/2782/57498/57498/57498/57498/333/10097/207/222223/51024/207/5786/51617/50632/2889/2058/2058/5591/1645/79837/4848/659/7249/6546/83667/2889/53918/2058/376267/57657/2889/10728/2889/92/10765/57498/93/659/2889/7357/7249/57498/4131/4131/478/8396/7525/27065/7431/57498/4141/6715/4976…
GO:0071496	cellular response to external stimulus	132	0.657737	2.5629	1e-10	3.18841e-10	1.65037e-11	5931	tags=23%, list=16%, signal=20%	6416/6721/1956/6416/54332/9213/9213/207/9213/207/9213/2909/84446/7248/659/83667/9213/9213/659/4141/6715/2909/2909/659/2475/23334/207/10985/10059/9131/10985/2909/10985/9213/81929/2909/9213/81929/2909/490/84446/2909/10985/26153/207/5289/440/23235/26153/490/9131/23274/8408/10985/54407/54407/84446/10985/10985/10985/6721/659/490/207/207/10985/54407/490/9213/96459/10985/54332/57521/207/10985/57521/2909…
GO:0071692	protein localization to extracellular region	131	0.667382	2.60034	1e-10	3.18841e-10	1.65037e-11	7383	tags=25%, list=19%, signal=20%	5894/1595/4035/80725/19/19/55763/818/1956/80725/23435/80725/5894/376267/2182/5894/80725/8398/10059/80725/9448/6810/55763/23435/5894/5289/2182/19/1595/7425/9448/23435/1268/6804/6804/6804/5894/80725/80725/4628/376267/2182/9448/23435/5894/818/5048/80725/80725/6616/6558/19/4628/9448/29085/2182/9448/64083/10890/8398/4628/5481/1595/3418/7425/1595/6810/1595/6566/1595/80725/1595/80725/1268/821/1595/5066/…
GO:0071805	potassium ion transmembrane transport	58	0.752107	2.55539	1e-10	3.18841e-10	1.65037e-11	3700	tags=23%, list=10%, signal=21%	288/3756/3756/481/9990/482/3761/57657/3756/3688/478/481/219527/27347/3756/478/23327/3757/23327/23327/3742/57657/483/478/1785/9990/478/287/478/3688/27347/23327/6616/478/6558/287/3761/1785/478/610/81831/610/9943/478/23327/84679/3688/476/478/90134/23327/11060/54800/23327/23327/84679/23327/3757/10142/23327/23327/23327/7531/10021/478/9312/478/3742/9943/3742/478/476/288/11060/3785/288/9990/11194/476/99…
GO:0071826	ribonucleoprotein complex subunit organization	139	0.603124	2.38133	1e-10	3.18841e-10	1.65037e-11	9441	tags=31%, list=25%, signal=24%	3831/192669/56853/7415/6152/6122/5591/10291/6431/25929/8668/3326/55052/6209/6152/23405/545/1660/3326/26523/7520/1653/1653/22907/8661/51386/3831/6175/3831/5591/1968/8607/92345/23405/1653/23405/6169/11051/79869/10594/7415/23405/8664/54505/11168/11189/22907/11218/8661/54505/7375/8175/54505/103/8607/23064/10594/54505/1660/9733/25929/23064/3320/7415/7415/10594/7415/3831/3799/23020/24144/23195/3799/230…
GO:0071900	regulation of protein serine/threonine kinase activity	127	0.671675	2.62392	1e-10	3.18841e-10	1.65037e-11	6813	tags=24%, list=18%, signal=20%	1445/152559/493/3643/1956/207/207/5795/659/6546/83667/5577/659/659/207/5609/2180/4916/2180/3643/6885/8844/51654/152559/3643/8844/207/657/81848/8844/836/2180/5605/81848/659/9894/207/207/3326/5795/2180/57761/8844/2180/57521/7186/207/5770/57521/10253/659/5605/836/836/3611/5609/9146/253260/9146/3643/1654/1654/493/5605/836/25/57521/8844/2180/9146/4920/6546/9894/6091/207/9894/6091/7189/7345/9146/81848/…
GO:0071902	positive regulation of protein serine/threonine kinase activity	68	0.695048	2.4595	1e-10	3.18841e-10	1.65037e-11	6808	tags=26%, list=18%, signal=21%	1445/493/3643/1956/207/207/659/659/659/207/5609/2180/4916/2180/3643/6885/51654/3643/207/657/2180/5605/659/9894/207/207/3326/2180/2180/57521/7186/207/5770/57521/10253/659/5605/3611/5609/253260/3643/1654/1654/493/5605/57521/2180/4920/9894/6091/207/9894/6091/7189/207/659/5770/207/4920/6188/2180/6091/3326/207/2180/657/5770/3326/6885/1654/253260/5716/1445/3326/6091/207/4916/1654/57551/1856/6868/8754/6…
GO:0072359	circulatory system development	313	0.624803	2.72919	1e-10	3.18841e-10	1.65037e-11	6356	tags=21%, list=17%, signal=19%	5894/538/6416/4035/93/93/493/2049/2047/83700/3643/1956/3949/6416/9990/26011/219699/7534/207/1982/207/5591/1982/7248/659/7249/6546/5894/7453/285590/93/659/2047/7249/285590/3688/5894/5579/57216/7410/659/2475/207/285590/93/25836/57216/4916/5591/9782/5591/5579/285590/2047/3643/9782/57216/4915/5598/5591/4804/5591/93/10451/8829/2539/5591/3643/57216/10409/5894/5591/2048/207/5591/657/5170/5591/2049/836/9…
GO:0072503	cellular divalent inorganic cation homeostasis	114	0.702573	2.70753	1e-10	3.18841e-10	1.65037e-11	3825	tags=16%, list=10%, signal=15%	55858/10989/55858/4035/10989/121665/351/817/121665/493/121665/51024/2782/169200/481/51024/540/492/79572/27032/6546/286097/27032/481/5579/9900/5024/8398/9900/5579/490/117/1020/1020/27032/5170/490/27032/2847/1268/51024/490/1020/490/287/10463/27032/492/10989/10989/10989/57003/27032/10989/351/490/10989/493/287/5579/25/8943/27020/664/490/22821/5335/5579/8398/6546/10939/492/490/1742/488/1020/10989/8489…
GO:0072507	divalent inorganic cation homeostasis	121	0.719998	2.78097	1e-10	3.18841e-10	1.65037e-11	3700	tags=16%, list=10%, signal=15%	55858/10989/288/55858/4035/10989/121665/351/817/121665/493/121665/1956/51024/2782/169200/481/51024/540/492/79572/27032/6546/286097/27032/481/5579/9900/5024/8398/26504/9900/5579/490/117/1020/1020/27032/5170/490/27032/2847/54805/1268/51024/490/1020/490/287/10463/27032/492/10989/10989/10989/57003/27032/10989/351/490/10989/493/287/5579/25/8943/26505/27020/664/490/22821/5335/5579/8398/6546/10939/492/4…
GO:0072521	purine-containing compound metabolic process	170	0.667931	2.72699	1e-10	3.18841e-10	1.65037e-11	7401	tags=20%, list=20%, signal=17%	347734/1743/351/347734/109/4976/3643/2194/9524/4976/347734/2194/2194/1743/7415/2182/2618/4976/2180/112/2180/4976/9524/3643/3098/25939/3098/55229/2194/5152/3295/3643/2618/523/3098/10165/2182/523/2180/6576/4976/55229/3098/2180/2182/4882/523/2987/55229/2180/2194/79877/523/2194/523/3157/2194/9524/3615/351/3643/201163/55229/47/2027/2194/201163/3098/2194/2180/506/112/2182/4598/2023/3704/79877/353/3157/…
GO:0072522	purine-containing compound biosynthetic process	98	0.657215	2.46776	1e-10	3.18841e-10	1.65037e-11	6492	tags=17%, list=17%, signal=14%	347734/347734/109/9524/347734/7415/2182/2618/2180/112/2180/9524/55229/2618/523/10165/2182/523/2180/6576/55229/2180/2182/4882/523/2987/55229/2180/79877/523/523/9524/3615/201163/55229/47/201163/2180/506/112/2182/2023/79877/353/2618/51144/2181/523/115/47/523/203/2182/2618/2180/2181/51144/79877/26289/523/226/10165/2182/47/2180/2181/9524/2023/47/51144/3615/523/31/353/7415/9524/9061/1738/5162/9605/3251…
GO:0072593	reactive oxygen species metabolic process	74	0.706201	2.52133	1e-10	3.18841e-10	1.65037e-11	4121	tags=14%, list=11%, signal=13%	538/10131/7416/1956/6526/207/207/1645/83667/285590/285590/9644/207/285590/1645/1645/285590/847/1645/2539/1645/207/1182/285590/207/2539/207/1645/57580/207/8729/2539/3329/1645/3329/664/10935/10013/10935/57580/207/285590/7001/207/207/5052/575/4137/57580/1432/207/4137/285590/2773/285590/8729/2539/5879/3329/329/7837/7416/207/51/3329/7001/23530
GO:0072594	establishment of protein localization to organelle	246	0.611146	2.60475	1e-10	3.18841e-10	1.65037e-11	9223	tags=26%, list=24%, signal=21%	4836/3326/30849/10575/10628/5296/2931/10574/84313/22948/1408/10075/3326/7341/9972/207/25782/51028/1432/1408/9520/908/10574/54832/7251/29927/7203/26953/6449/23633/55187/9927/3312/727851/128866/8882/3309/5530/727851/6721/54832/10155/29090/9049/8021/6726/30849/23511/3308/10075/4836/3098/134266/1459/908/10575/1459/8027/10055/727851/90678/5901/10574/9927/7203/84313/22948/51762/3312/23511/9804/9688/229…
GO:0072655	establishment of protein localization to mitochondrion	78	0.680162	2.45665	1e-10	3.18841e-10	1.65037e-11	4499	tags=15%, list=12%, signal=14%	26520/55750/6721/26519/55750/51024/54332/207/51024/207/5898/92609/9927/207/9131/3098/3098/10075/3320/207/3098/9131/6721/51024/207/207/3098/9049/54332/207/9927/3329/5599/27429/26521/25813/9927/54332/3098/54332/3329/25813/29928/9927/207/92609/56947/3098/10075/10075/207/3098/3308/54332/207/54332/10075/4137/8546/3098/9520/9927/56947/3308/207/3098/54332/3308/4137/54332/6721/637/54332/5599/9927/3329/10…
GO:0072657	protein localization to membrane	306	0.657792	2.87619	1e-10	3.18841e-10	1.65037e-11	6503	tags=21%, list=17%, signal=18%	90196/9375/26520/340481/90196/65055/51114/288/55750/4035/1445/9777/84896/493/26519/9777/1956/55750/51024/6526/9528/51125/51125/481/207/51024/207/8878/81926/56889/1213/27032/975/4905/51125/51114/55800/376267/5830/4905/285590/340481/27032/285590/3688/4905/481/27065/4905/4905/81926/207/285590/6812/208/9631/9777/388336/285590/55625/4905/56850/55625/6711/25782/10243/79803/6810/81926/8878/9528/9528/257…
GO:0072659	protein localization to plasma membrane	148	0.692183	2.76373	1e-10	3.18841e-10	1.65037e-11	5736	tags=20%, list=15%, signal=17%	90196/90196/288/4035/1445/493/1956/9528/51125/51125/481/207/207/8878/1213/27032/975/4905/51125/55800/376267/4905/27032/3688/4905/481/27065/4905/4905/207/6812/208/55625/4905/56850/55625/6711/6810/8878/9528/9528/2319/6711/25921/27065/2048/1020/207/1020/9528/27032/26060/5170/6711/23136/4905/27032/23136/483/23136/207/207/1213/376267/1020/8878/287/3688/4905/27032/207/6711/56850/6711/22979/2048/56850/2…
GO:0080134	regulation of response to stress	447	0.631536	2.8376	1e-10	3.18841e-10	1.65037e-11	4750	tags=14%, list=13%, signal=13%	3572/538/4035/10131/351/199731/493/80762/2047/4976/1956/3949/4976/55031/7301/55031/10097/207/255520/207/10155/10565/1839/5591/90678/975/7248/83667/54910/54910/9770/2047/8723/3190/8723/3688/7525/5062/4976/23705/2475/207/221955/54832/221955/4170/4170/27347/5062/5591/9782/5591/55666/9448/7804/8723/4976/2047/5062/9782/25939/22876/5598/5591/9320/9181/6885/5591/7187/54910/5045/7525/5591/3320/10565/5591…
GO:0080135	regulation of cellular response to stress	299	0.587188	2.55511	1e-10	3.18841e-10	1.65037e-11	8868	tags=24%, list=23%, signal=20%	6449/6498/23049/8087/5591/3091/2475/2521/6386/10869/79624/3845/4077/3309/23347/4976/4035/7158/56897/51548/2475/10135/54832/2475/10155/9258/153090/7266/1021/57551/23162/4035/57599/29978/51562/10049/57551/4215/5802/26156/284361/2033/11143/11315/87178/2332/9529/55183/55031/23049/51765/5770/3146/7158/3276/3091/1655/4976/6118/1660/84919/7430/10367/9181/322/54832/24144/50640/5604/23236/22876/9891/4841/…
GO:0090066	regulation of anatomical structure size	205	0.697493	2.94201	1e-10	3.18841e-10	1.65037e-11	7331	tags=23%, list=19%, signal=20%	340481/538/91584/4035/1956/9990/10097/207/1982/80031/207/10565/1496/22902/1982/2909/7248/659/6546/54910/54910/6709/340481/659/4131/4131/1496/1002/9798/2909/2909/7410/659/2475/207/80031/8398/1627/112/2909/6709/6711/2909/832/54910/10451/6709/2909/490/8829/10810/10565/6711/57609/2909/1020/207/1020/10565/6711/51429/6709/80031/1496/490/1496/5802/8408/57611/57698/57142/80031/1182/659/490/10451/4133/474…
GO:0090092	regulation of transmembrane receptor protein serine/threonine kinase signaling pathway	68	0.697055	2.4666	1e-10	3.18841e-10	1.65037e-11	4031	tags=16%, list=11%, signal=14%	4035/93/93/91/92/222223/659/53918/92/93/659/659/58533/93/92/54756/93/657/5170/51232/9688/659/3326/1785/4756/90/7046/10253/659/93/3611/79176/92/53918/201163/11171/1785/25/201163/93/53918/53918/200734/64750/7046/23111/11171/9480/51592/23770/7046/9688/659/92/5170/53918/3326/9688/9688/657/2280/23770/23770/3326/10273/23111/9688/7046/57154/3326/4035/9688/6386/92
GO:0090130	tissue migration	97	0.682661	2.56351	1e-10	3.18841e-10	1.65037e-11	6690	tags=22%, list=18%, signal=18%	493/10982/207/207/1839/10982/659/10982/5793/659/3688/659/2475/207/9448/9564/10982/8829/152007/207/5170/10982/9448/57142/10982/659/207/10982/207/9564/51094/1948/3688/9448/1948/207/7046/659/54453/493/8829/25/9448/506/5335/10013/9448/54828/23332/6091/207/7046/6091/23603/3688/23122/7046/10982/152007/207/659/9448/9448/207/575/57142/5170/2821/6091/9448/9448/57142/207/388/23122/23473/54567/5335/5793/587…
GO:0090132	epithelium migration	96	0.681149	2.55344	1e-10	3.18841e-10	1.65037e-11	6690	tags=21%, list=18%, signal=18%	493/10982/207/207/1839/10982/659/10982/5793/659/3688/659/2475/207/9448/9564/10982/8829/152007/207/5170/10982/9448/57142/10982/659/207/10982/207/9564/51094/1948/3688/9448/1948/207/7046/659/54453/493/8829/25/9448/506/5335/10013/9448/54828/23332/6091/207/7046/6091/23603/3688/23122/7046/10982/152007/207/659/9448/9448/207/575/57142/5170/2821/6091/9448/9448/57142/207/388/23122/23473/54567/5335/5793/587…
GO:0090150	establishment of protein localization to membrane	156	0.636439	2.55731	1e-10	3.18841e-10	1.65037e-11	3752	tags=14%, list=10%, signal=13%	90196/26520/340481/90196/65055/51114/288/55750/1445/84896/26519/1956/55750/51024/51125/51125/481/51024/27032/4905/51125/51114/5830/4905/340481/27032/4905/481/27065/4905/4905/208/55625/4905/56850/55625/6711/25782/25782/3320/6711/27065/1020/1020/27032/6711/6747/4905/27032/23065/65055/65055/51024/84896/1020/25782/4905/27032/6711/11261/56850/6711/5602/56850/283576/4905/57003/5599/27032/25782/27065/26…
GO:0090174	organelle membrane fusion	70	0.694009	2.46838	1e-10	3.18841e-10	1.65037e-11	7197	tags=25%, list=19%, signal=21%	112476/84272/23355/6860/8396/6857/6812/208/9527/80124/6810/10451/51479/6857/80124/6857/80208/6804/6804/6804/10451/10451/11261/8396/6616/6857/80124/51479/23208/84272/6857/208/6843/6860/10228/51479/208/6857/6857/55669/6810/143187/9527/6860/6812/11261/11261/6843/6857/10490/9066/6860/23208/10451/10282/2773/11151/23355/80208/55669/51479/7405/9066/9392/8674/51479/6857/23208/6857/23355/23355/51479/23673…
GO:0090287	regulation of cellular response to growth factor stimulus	84	0.714197	2.6228	1e-10	3.18841e-10	1.65037e-11	3843	tags=15%, list=10%, signal=14%	23390/23390/23390/23390/199731/23390/493/23390/222223/659/53918/659/5579/659/58533/5579/54756/4804/23390/81848/5170/51232/23390/81848/659/3326/1785/4756/5770/10253/659/57556/3611/79176/9146/53918/9146/201163/11171/493/1785/5579/25/201163/53918/9146/27020/53918/5579/200734/64750/6091/23111/11171/6091/9480/8573/51592/23770/9146/81848/81848/26999/57556/659/5770/9146/199731/81848/5170/6091/53918/3326…
GO:0090407	organophosphate biosynthetic process	273	0.668675	2.88038	1e-10	3.18841e-10	1.65037e-11	7470	tags=21%, list=20%, signal=18%	347734/9896/347734/109/9524/85465/23262/23262/347734/23262/8760/64419/79837/7086/7415/142891/23262/2182/55361/8396/2618/23262/8760/3631/23262/2180/8398/10327/55361/112/9807/2180/55361/9524/23262/22876/10243/55697/204962/55229/2539/2618/523/117/23049/10165/5289/2182/55361/23057/523/824/22876/2180/6576/790/55229/23262/790/2539/57515/790/7086/2180/2182/22876/4882/55697/55361/22908/523/2987/55229/218…
GO:0097061	dendritic spine organization	47	0.766939	2.48143	1e-10	3.18841e-10	1.65037e-11	3712	tags=20%, list=10%, signal=18%	816/816/80725/816/2049/2047/4976/3643/80725/4976/10097/80725/2047/80725/4976/10059/1627/80725/7804/4976/2047/3643/51104/3643/2048/1020/1020/26052/3480/2049/816/4976/80725/80725/1020/2047/2047/2048/5048/80725/26052/80725/547/3643/51104/2049/26052/10013/3480/26052/1072/3480/51104/115703/26052/1742/2049/1020/80725/80725/1020/2048/4976/3480/547/1501/1020/547/7337/3480/26052/7337/26052/547/1627/547/49…
GO:0097190	apoptotic signaling pathway	249	0.630513	2.68324	1e-10	3.18841e-10	1.65037e-11	4999	tags=16%, list=13%, signal=14%	5894/1687/292/55288/10131/1687/91/292/4976/51024/4976/55031/55031/219699/207/51024/207/5591/92609/5894/56616/3190/5894/5062/8739/4976/207/8398/4170/4170/10059/5062/5591/9131/5591/4976/292/5062/5598/5591/56616/4804/9181/5591/6810/26355/8829/5591/8575/6201/8567/23017/5894/5591/8682/207/5591/5170/5591/9131/8065/836/317/5598/4976/51024/5591/5591/207/207/5894/6326/3092/1687/56616/90/5591/57761/5591/31…
GO:0097191	extrinsic apoptotic signaling pathway	96	0.651326	2.44164	1e-10	3.18841e-10	1.65037e-11	5195	tags=18%, list=14%, signal=16%	5894/91/219699/207/207/5894/56616/5894/5062/207/4170/4170/5062/5062/5598/56616/9181/6810/8829/8567/23017/5894/8682/207/5170/5598/207/207/5894/56616/90/5062/5062/51741/7186/207/7046/5894/27429/5598/56616/1654/1654/8829/8682/5598/3875/23017/207/7046/6810/7046/51741/2932/7001/207/8682/207/5170/5062/5979/207/5598/8567/8567/8795/637/2017/23017/51304/1654/7046/10038/207/57448/7001/9821/1654/5894/9821/1…
GO:0097193	intrinsic apoptotic signaling pathway	132	0.624657	2.434	1e-10	3.18841e-10	1.65037e-11	4955	tags=18%, list=13%, signal=16%	1687/10131/1687/4976/51024/4976/55031/55031/207/51024/207/5591/56616/3190/4976/207/4170/4170/10059/5591/9131/5591/4976/5598/5591/56616/9181/5591/5591/8575/6201/5591/207/5591/5591/9131/8065/836/317/5598/4976/51024/5591/5591/207/207/6326/1687/56616/5591/57761/5591/317/51741/5591/5591/7186/207/5770/836/79094/836/5591/27429/4841/5598/57805/5591/56616/1654/1654/5591/836/5591/25/5598/664/754/5591/2023/…
GO:0097305	response to alcohol	85	0.695717	2.57103	1e-10	3.18841e-10	1.65037e-11	8370	tags=29%, list=22%, signal=23%	109/19/19/2782/10097/207/207/1646/207/6138/4916/9131/112/7804/847/490/2539/117/207/19/490/9131/790/1268/1646/490/10213/4747/790/207/2539/207/790/490/1788/207/7046/23367/1141/3157/2539/1605/55915/490/19/7284/490/112/64083/790/3157/207/7046/3157/2770/490/4736/3157/7046/6155/1268/207/3157/207/4040/10654/490/1268/1938/207/1646/4736/2770/4736/2539/790/490/1938/31/490/7046/6720/329/51150/790/207/3156/2…
GO:0097435	supramolecular fiber organization	285	0.670906	2.91306	1e-10	3.18841e-10	1.65037e-11	9817	tags=27%, list=26%, signal=21%	1639/8239/4741/4133/8452/7171/23406/10565/4646/5108/5881/4131/10580/3312/4644/1778/830/89795/4131/5058/118/11034/4430/5290/10097/3312/3312/22924/119/9873/10810/10006/7430/23122/1778/4131/10297/22902/136319/8239/8239/6840/23271/26999/5910/23122/22902/4131/1778/8239/667/2909/63894/9647/55704/4763/6188/1072/3326/79187/1639/4131/4133/6622/22924/3985/5879/5108/3326/57580/1778/4082/3925/3925/8452/9168/…
GO:0097485	neuron projection guidance	91	0.790186	2.93254	1e-10	3.18841e-10	1.65037e-11	4742	tags=22%, list=13%, signal=20%	347733/91584/4035/351/2049/5800/2047/219699/5800/7976/80031/1123/10381/347733/2909/659/54910/54910/659/2047/1002/4684/4684/2909/2909/659/80031/2909/11313/2047/2909/56896/4804/54910/2909/10381/8829/2909/2048/1020/5361/1020/10381/80031/2049/4684/5800/4858/80031/659/5362/5361/4756/1020/1948/2047/8633/1948/5361/2909/659/57556/8997/2047/10500/2048/4684/1605/6092/80031/351/4684/4684/4684/2909/8829/9158…
GO:0097581	lamellipodium organization	41	0.784288	2.51423	1e-10	3.18841e-10	1.65037e-11	7679	tags=24%, list=20%, signal=19%	538/6643/7414/5800/6642/5800/10097/3688/7410/2475/832/10451/10810/6643/5800/10451/7410/1785/10451/7410/3688/6624/2241/1785/7410/6643/64083/6642/23603/3688/79902/2241/6643/5800/10092/6624/6624/7410/10787/10451/2017/5879/2241/6643/23191/7410/79902/3688/2017/10787/2241/8936/10787/10787/6643/10451/6642/79647/10097/5879/7410/6624/23191/10092/998/6643/10109/10097/10451/10109/998/2241/6624/23191/10109/5…
GO:0098542	defense response to other organism	229	0.619963	2.62835	1e-10	3.18841e-10	1.65037e-11	4628	tags=14%, list=12%, signal=13%	4179/55763/7301/10097/80216/255520/10155/2058/2058/5591/90678/10383/2058/3459/7525/5062/7431/23705/11331/10383/10383/6812/8398/5062/5591/9782/5591/55666/7804/3098/81929/5062/9782/25939/3098/5591/9181/81929/6885/5591/7187/6810/7525/10383/7431/5591/51251/3320/55763/5591/5591/3098/26060/203068/2058/5591/90268/5245/7301/5094/7425/7431/5591/5591/10383/3098/3326/10155/55324/3459/23098/10155/5591/10383/…
GO:0098609	cell-cell adhesion	243	0.715434	3.05471	1e-10	3.18841e-10	1.65037e-11	5306	tags=21%, list=14%, signal=18%	340481/288/3572/1445/4179/56146/7414/2049/80762/1500/8641/10893/83700/1956/56125/84623/7301/482/26011/8728/207/207/1496/1952/3679/27032/975/1500/56146/340481/27032/1500/3688/7525/1496/6541/1002/58494/23705/1500/207/1500/7037/6812/10893/5598/1500/23245/22859/26167/26167/7525/2195/50512/2319/57863/207/55591/56144/27032/3679/3679/1496/1496/23284/9379/2049/836/56146/27032/5802/7301/5598/79633/5097/93…
GO:0098655	cation transmembrane transport	283	0.718744	3.11507	1e-10	3.18841e-10	1.65037e-11	7062	tags=29%, list=19%, signal=24%	23390/5250/23390/23390/55858/288/538/23390/55858/1349/292/79751/351/7416/817/23390/3756/493/54503/54503/291/292/291/3756/4976/4976/23390/94081/54503/481/6335/9990/482/207/57520/207/540/8140/492/54503/3761/254263/79572/27032/10057/57520/55800/6546/53826/286097/57657/1327/3756/7386/27032/3688/478/481/6541/4976/219527/11331/23072/207/1340/5024/8398/27347/2823/2823/3756/478/26504/388336/4976/292/7386…
GO:0098656	anion transmembrane transport	86	0.778532	2.88446	1e-10	3.18841e-10	1.65037e-11	5521	tags=33%, list=15%, signal=28%	5250/347734/10559/292/79751/7416/347734/8402/291/292/291/94081/347734/9990/9213/9213/9213/8140/9213/10057/293/9213/9213/3688/6541/2475/9213/292/9213/6511/6509/6509/10165/79751/6576/1182/6511/6520/9990/9498/124935/9213/6509/3688/1185/57084/57084/9497/84889/57084/6558/6535/124935/6535/57084/6510/57120/57030/84679/124935/203859/6509/4363/57120/6520/3688/6566/7419/9498/8140/6520/2562/57084/23507/5708…
GO:0098657	import into cell	71	0.763276	2.72766	1e-10	3.18841e-10	1.65037e-11	5353	tags=33%, list=14%, signal=29%	493/6526/481/9990/482/207/207/8140/2058/2058/3761/90678/6546/2058/3688/478/481/6541/207/2180/208/478/2180/6515/6511/3757/81539/6509/207/6509/6515/2058/2180/483/6511/478/207/207/2824/6520/2180/9990/478/124935/2058/2058/6509/478/2058/3688/2180/6515/207/2058/84889/2030/2058/6515/6616/478/6558/493/3761/478/2180/610/208/610/124935/478/6546/6510/84679/207/124935/6509/208/6520/3688/476/478/51160/2058/21…
GO:0098660	inorganic ion transmembrane transport	259	0.715967	3.06877	1e-10	3.18841e-10	1.65037e-11	5443	tags=23%, list=14%, signal=21%	23390/5250/23390/23390/55858/288/538/23390/55858/1349/292/79751/7416/817/23390/3756/8402/493/54503/54503/291/292/291/3756/4976/4976/23390/54503/481/6335/9990/482/9213/9213/207/9213/57520/207/540/492/9213/54503/3761/27032/10057/57520/55800/6546/53826/9213/9213/286097/57657/1327/3756/7386/27032/3688/478/481/4976/219527/11331/2475/23072/207/1340/5024/8398/27347/2823/2823/3756/478/26504/4976/9213/292…
GO:0098662	inorganic cation transmembrane transport	243	0.714645	3.05134	1e-10	3.18841e-10	1.65037e-11	6871	tags=28%, list=18%, signal=24%	23390/5250/23390/23390/55858/288/538/23390/55858/1349/292/79751/7416/817/23390/3756/493/54503/54503/291/292/291/3756/4976/4976/23390/54503/481/6335/9990/482/207/57520/207/540/492/54503/3761/27032/10057/57520/55800/6546/53826/286097/57657/1327/3756/7386/27032/3688/478/481/4976/219527/11331/23072/207/1340/5024/8398/27347/2823/2823/3756/478/26504/4976/292/7386/23327/3757/490/2539/4697/51606/523/2332…
GO:0098739	import across plasma membrane	54	0.777568	2.58014	1e-10	3.18841e-10	1.65037e-11	5353	tags=37%, list=14%, signal=32%	493/6526/481/9990/482/207/207/8140/3761/6546/3688/478/481/6541/207/2180/208/478/2180/6515/6511/3757/6509/207/6509/6515/2180/483/6511/478/207/207/6520/2180/9990/478/124935/6509/478/3688/2180/6515/207/84889/6515/478/6558/493/3761/478/2180/610/208/610/124935/478/6546/6510/84679/207/124935/6509/208/6520/3688/476/478/8140/6520/207/25800/207/84679/6506/2180/3757/8140/10021/10550/6513/6506/207/2180/478/…
GO:0098742	cell-cell adhesion via plasma-membrane adhesion molecules	79	0.761199	2.75123	1e-10	3.18841e-10	1.65037e-11	5194	tags=26%, list=14%, signal=23%	56146/8641/10893/56125/84623/26011/1952/27032/56146/27032/3688/1002/23705/10893/5598/22859/26167/26167/2195/57863/56144/27032/23284/56146/27032/5802/5598/79633/5097/27253/5101/84623/56121/90/3688/27032/5792/56106/9069/5097/5097/5802/421/6092/421/421/27032/1525/5598/56137/56144/84623/56144/9074/5598/27020/421/5789/5802/214/84623/6091/421/57863/6091/3688/1005/5792/56134/1525/56125/23705/1525/56106/…
GO:0098771	inorganic ion homeostasis	204	0.707514	2.97692	1e-10	3.18841e-10	1.65037e-11	3700	tags=17%, list=10%, signal=16%	55858/10989/288/538/55858/4035/10989/121665/9777/351/817/121665/493/80762/121665/9777/1956/51024/2782/169200/481/9990/482/9213/9213/51024/9213/1353/540/492/9213/79572/27032/6546/9213/9213/1353/286097/27032/478/481/5579/7037/9900/5024/8398/478/26504/9777/9900/9213/5579/23327/9213/6341/3757/490/51606/523/117/23327/1020/1020/27032/5170/23327/490/27032/523/2847/9777/4682/54805/483/56898/1268/1182/510…
GO:0098876	vesicle-mediated transport to the plasma membrane	96	0.693882	2.60117	1e-10	3.18841e-10	1.65037e-11	6473	tags=21%, list=17%, signal=18%	90196/90196/288/1445/55763/51125/51125/10079/57724/27032/4905/51125/10079/4905/27032/8723/8723/4905/27065/4905/4905/10079/2060/23527/8723/4905/56850/22876/6711/6711/55763/27065/27032/6711/4905/27032/22876/8724/1785/22876/8723/4905/8723/27032/6711/114879/65009/56850/11267/6711/5602/56850/4905/27032/27065/10079/6616/8723/22876/1785/2060/56850/8723/64083/10890/10564/10079/3875/57120/10228/8723/57120…
GO:0098916	anterograde trans-synaptic signaling	295	0.675273	2.92482	1e-10	3.18841e-10	1.65037e-11	7758	tags=27%, list=20%, signal=23%	347733/55288/816/351/815/7416/816/84896/816/2047/1956/22849/56125/112476/9990/6861/207/253980/10718/207/5786/8878/613/613/347733/254263/84446/8541/57406/5577/613/2047/4131/4131/6860/3688/27065/1759/127833/6857/5579/613/2475/613/207/9900/6812/5024/8398/10059/1627/29/9900/388336/7804/5579/2047/4915/613/6810/6511/26167/26167/8878/6509/84446/27065/80331/2048/1020/207/1020/6509/127833/6853/9379/4355/6…
GO:0099003	vesicle-mediated transport in synapse	121	0.689237	2.66216	1e-10	3.18841e-10	1.65037e-11	7342	tags=26%, list=19%, signal=21%	112476/6861/50632/84446/8541/27065/1759/127833/6857/5579/9900/6812/2060/10059/9900/5579/56850/6810/84446/27065/80331/1020/1020/26052/127833/6853/6857/6857/57617/84446/27253/1268/1182/6804/6804/6804/1785/1020/9498/57084/56850/5908/5602/8927/6861/56850/57084/6861/57617/26052/27065/6616/57084/6857/23396/1759/127833/1785/5579/2060/23208/56850/8943/6857/1138/26052/26052/5579/57084/57030/6855/6861/6857…
GO:0099111	microtubule-based transport	113	0.62458	2.39926	1e-10	3.18841e-10	1.65037e-11	8855	tags=29%, list=23%, signal=23%	57662/1778/3091/166379/4131/3312/4131/4747/22994/4131/79659/5108/4976/55638/26160/4131/547/25999/23162/26958/1778/79925/199953/3064/3800/3192/22820/1778/9742/80208/8481/51098/79659/92104/23095/28981/3312/3091/3192/4976/4131/636/26985/1778/11127/1778/4131/4131/4131/80208/3799/3800/3799/8481/4131/547/1778/1778/55860/3797/1778/57728/79659/23291/667/1778/1781/26985/2319/51566/3798/26985/1778/8120/319…
GO:0099173	postsynapse organization	84	0.731602	2.68672	1e-10	3.18841e-10	1.65037e-11	4139	tags=19%, list=11%, signal=17%	816/816/80725/816/2049/2047/4976/3643/80725/4976/10097/80725/81926/58489/2047/80725/4976/81926/10059/4916/1627/80725/388336/7804/4976/2047/3643/10160/10243/81926/51104/8829/10160/3643/2048/1020/1020/26052/3480/9379/2049/5802/816/4976/9379/4747/9379/9379/80725/80725/1020/2047/10397/2047/2048/5048/9379/80725/5802/9118/26052/80725/547/3643/11079/10160/51104/8829/2045/2049/26052/5789/10013/3480/5802/…
GO:0099177	regulation of trans-synaptic signaling	197	0.685768	2.86072	1e-10	3.18841e-10	1.65037e-11	7343	tags=26%, list=19%, signal=22%	347733/55288/816/351/815/816/84896/816/2047/1956/22849/112476/253980/10718/5786/8878/613/613/347733/254263/84446/8541/57406/5577/613/2047/4131/4131/6860/3688/27065/1759/6857/5579/613/2475/613/6812/5024/8398/10059/1627/29/388336/7804/5579/2047/4915/613/6810/8878/84446/27065/2048/1020/1020/6853/4355/613/6857/5802/6857/816/4915/57617/7425/84446/27253/1268/6804/6804/6804/84896/1020/9498/8878/2047/368…
GO:0099504	synaptic vesicle cycle	111	0.686558	2.62404	1e-10	3.18841e-10	1.65037e-11	7342	tags=26%, list=19%, signal=21%	112476/6861/84446/8541/1759/127833/6857/5579/9900/6812/10059/9900/5579/56850/6810/84446/80331/1020/1020/26052/127833/6853/6857/6857/57617/84446/27253/1268/1182/6804/6804/6804/1785/1020/9498/57084/56850/5908/8927/6861/56850/57084/6861/57617/26052/6616/57084/6857/23396/1759/127833/1785/5579/23208/56850/8943/6857/1138/26052/26052/5579/57084/57030/6855/6861/6857/6857/6810/56850/26052/488/8573/1020/94…
GO:0099536	synaptic signaling	312	0.675211	2.95235	1e-10	3.18841e-10	1.65037e-11	8125	tags=29%, list=21%, signal=24%	347733/55288/816/351/815/7416/816/84896/816/2047/1956/22849/56125/2782/112476/9990/6861/207/253980/10718/207/5786/8878/613/613/347733/254263/84446/8541/57406/5577/613/2047/4131/4131/6860/3688/27065/1759/127833/6857/5579/613/2475/613/207/221955/9900/6812/5024/221955/8398/10059/1627/29/9900/388336/7804/5579/2047/4915/10160/613/6810/6511/26167/26167/8878/10160/6509/84446/27065/80331/2048/1020/207/10…
GO:0099537	trans-synaptic signaling	300	0.678503	2.95616	1e-10	3.18841e-10	1.65037e-11	7758	tags=27%, list=20%, signal=23%	347733/55288/816/351/815/7416/816/84896/816/2047/1956/22849/56125/112476/9990/6861/207/253980/10718/207/5786/8878/613/613/347733/254263/84446/8541/57406/5577/613/2047/4131/4131/6860/3688/27065/1759/127833/6857/5579/613/2475/613/207/221955/9900/6812/5024/221955/8398/10059/1627/29/9900/388336/7804/5579/2047/4915/10160/613/6810/6511/26167/26167/8878/10160/6509/84446/27065/80331/2048/1020/207/1020/65…
GO:0099643	signal release from synapse	80	0.70947	2.57179	1e-10	3.18841e-10	1.65037e-11	7327	tags=29%, list=19%, signal=24%	55288/815/112476/6861/84446/8541/6860/127833/6857/5579/9900/6812/10059/9900/5579/6810/84446/80331/1020/1020/127833/6853/9379/6857/6857/57617/84446/9379/1268/6804/6804/6804/9379/9379/1020/9498/5908/6861/6861/9379/57617/6616/6857/23396/127833/5579/23208/1136/6857/1138/41/5579/6860/41/6855/55288/6861/6857/6857/6810/488/6860/8573/1020/9498/63908/55288/6812/9751/6861/1268/1020/2932/22930/9498/1020/576…
GO:0106027	neuron projection organization	54	0.765528	2.54019	1e-10	3.18841e-10	1.65037e-11	3712	tags=20%, list=10%, signal=19%	816/351/816/80725/816/2049/2047/4976/3643/80725/4976/10097/80725/2047/478/80725/4976/10059/1627/80725/478/7804/4976/2047/3643/51104/3643/2048/1020/1020/26052/3480/2049/816/4976/478/80725/80725/1020/478/1639/478/1639/2047/2047/2048/5048/80725/26052/80725/351/1639/547/3643/478/478/51104/2049/26052/10013/3480/26052/478/1072/3480/51104/115703/478/26052/1742/2049/1020/80725/80725/1020/2932/2048/4976/3…
GO:0110053	regulation of actin filament organization	114	0.646342	2.49083	1e-10	3.18841e-10	1.65037e-11	3675	tags=11%, list=10%, signal=10%	10097/10565/1496/2909/7248/6709/5062/1496/2909/2909/2475/5062/1627/2909/5062/6709/6711/2909/832/6709/2909/8829/10810/10565/6711/2909/10565/6711/51429/6709/1496/1496/57580/5921/10565/5062/5062/51429/6711/118/7046/2909/6711/2241/5921/2314/253260/2909/8829/6709/25/3925/57580/23332/7046/51429/10391/23122/1496/7046/6711/2241/10565/5921/26999/5921/10092/2909/7248/6711/85464/1496/2909/90102/10565/57580/…
GO:0120031	plasma membrane bounded cell projection assembly	211	0.641282	2.69303	1e-10	3.18841e-10	1.65037e-11	8364	tags=24%, list=22%, signal=20%	79969/538/7414/5800/5800/10097/80216/5898/1952/2909/3688/2909/57216/2909/65250/7410/2475/57216/2823/2823/2909/79969/989/57216/2909/832/10451/2909/8829/10810/57216/2909/26052/79969/55764/5800/57698/2823/10451/7410/1785/54839/10451/2823/79969/1639/1639/7410/3688/80210/6624/57216/7046/2909/2241/8729/79969/26052/1639/8087/121512/2909/1785/2245/1641/8829/25/80210/7410/26052/10013/64083/26052/54828/802…
GO:0120032	regulation of plasma membrane bounded cell projection assembly	82	0.656693	2.40381	1e-10	3.18841e-10	1.65037e-11	9480	tags=28%, list=25%, signal=21%	538/10097/5898/2909/2909/2909/2475/2823/2823/2909/989/2909/832/2909/8829/2909/26052/2823/1785/2823/6624/7046/2909/2241/26052/8087/2909/1785/8829/26052/26052/54828/7046/9750/23603/26052/7419/7046/2241/2909/6624/2909/6624/26052/26052/10787/10801/10801/1809/2909/5879/2596/2241/26052/7046/5962/1809/375790/2909/375790/116840/51256/23191/1809/7419/375790/54874/9742/653464/7419/10787/2241/1809/10787/398…
GO:0120035	regulation of plasma membrane bounded cell projection organization	303	0.714344	3.11965	1e-10	3.18841e-10	1.65037e-11	7053	tags=25%, list=19%, signal=22%	57498/57498/57498/538/91584/1523/4035/816/9896/57498/816/1523/152559/80725/816/2049/5800/4976/818/57498/80725/4976/1523/57498/57498/57498/482/57498/5800/10097/207/1982/57520/80031/207/5898/80725/1496/22902/2889/1123/1982/2909/84446/7248/57520/659/2889/54910/54910/5793/2889/2889/8321/57498/659/2889/57498/4131/4131/5062/7431/1496/57498/1002/80725/9798/2909/4976/10300/2909/659/2475/23072/207/2889/80…
GO:0120039	plasma membrane bounded cell projection morphogenesis	305	0.748993	3.27642	1e-10	3.18841e-10	1.65037e-11	6808	tags=25%, list=18%, signal=22%	23390/57498/23390/57498/23390/57498/288/347733/538/23390/91584/1523/4035/816/57498/351/23390/816/780/6643/1523/80725/7414/816/2049/5800/2047/4976/57498/1956/80725/4976/1523/23390/84623/57498/57498/57498/114804/6642/57498/219699/5800/10097/1982/57520/7976/780/80031/80725/1496/22902/1123/10381/1952/347733/1982/2909/84446/57520/659/54910/54910/84258/57498/659/2047/57498/4131/4131/6860/3688/5062/1496…
GO:0140352	export from cell	310	0.684143	2.99369	1e-10	3.18841e-10	1.65037e-11	7383	tags=27%, list=19%, signal=23%	5894/1595/55288/4035/815/80725/19/19/55763/818/1956/80725/7301/481/112476/482/23435/6861/10079/540/492/5898/80725/10565/84446/8541/10057/4905/10079/6546/5894/376267/84258/4905/10765/2182/55361/8723/6860/8723/64780/478/5894/4905/481/4905/127833/80725/4905/6857/5579/9900/10079/6812/8398/10059/55361/80725/478/9448/9900/55361/8723/5579/4905/9805/4915/6810/5045/3757/490/10565/55763/23435/84446/5894/80…
GO:0140694	non-membrane-bounded organelle assembly	182	0.584229	2.41027	1e-10	3.18841e-10	1.65037e-11	8850	tags=25%, list=23%, signal=20%	1778/5591/22924/79003/128866/4089/83939/8837/9525/6169/9738/10426/26054/253943/8658/51119/8243/54505/10432/1778/8086/22907/1965/3192/54505/9662/7840/1778/8658/51441/140609/9898/3796/54505/1656/1656/23172/3192/54505/636/5573/54915/50807/1778/7430/8837/1778/4591/1965/255967/23195/8243/8658/6714/29093/22907/22907/1778/1778/26284/29901/4848/9908/1778/9897/57472/23019/4926/6125/1778/26005/2314/7812/98…
GO:0150063	visual system development	113	0.686231	2.63608	1e-10	3.18841e-10	1.65037e-11	6005	tags=22%, list=16%, signal=19%	93/93/493/2047/4976/4976/2782/2909/659/10765/285590/93/659/9927/2047/285590/7431/2909/4976/2909/659/285590/93/25836/2823/2823/2909/4976/285590/2047/4915/2909/93/2909/490/7431/8829/2195/2909/2048/22931/6597/490/55764/10763/4915/7431/2823/4976/51761/285590/659/490/2823/490/2047/9927/9997/7046/10253/2909/659/57084/93/2047/2048/57084/3615/57084/490/493/2909/1641/8829/9927/6597/93/490/7431/25932/57084…
GO:0150104	transport across blood-brain barrier	36	0.818911	2.54704	1e-10	3.18841e-10	1.65037e-11	5905	tags=38%, list=16%, signal=32%	4035/493/3643/6526/482/8140/10057/6541/7037/3643/6515/3643/81539/6509/6509/6515/54407/54407/9498/54407/6509/6515/54407/84889/2030/10396/6515/54407/3643/6558/493/6510/6509/4363/6566/9498/8140/10396/9498/388662/6506/6566/8140/6513/10999/6506/9498/6506/2030/81539/6566/4035/6506/10396/6506/4035/5243/10396/10057/4035/6573/4035/9498/20/9498/28232
GO:0198738	cell-cell signaling by wnt	165	0.638309	2.5908	1e-10	3.18841e-10	1.65037e-11	8707	tags=25%, list=23%, signal=20%	4035/1951/2869/7415/8658/81847/153090/4035/55737/23072/1642/8452/8861/1459/1459/8945/23002/55031/8658/8607/80351/6597/55737/1452/7415/25930/2011/7415/79718/1363/1363/7415/5495/8658/2776/6714/1613/23240/1459/166/23043/10297/23291/123169/1642/5495/6659/51701/10146/6789/7415/2010/1654/55031/10297/3611/23291/23291/8658/10856/79577/59343/8658/7415/1363/1460/1453/57680/23291/3728/1856/2776/6714/166/578…
GO:1901135	carbohydrate derivative metabolic process	367	0.662871	2.94801	1e-10	3.18841e-10	1.65037e-11	6964	tags=22%, list=18%, signal=19%	347734/55858/7357/538/55858/1743/351/201595/3703/347734/7357/109/4976/3643/2194/9524/4976/9528/347734/207/3703/201595/207/2194/10565/2820/1839/1213/2194/1645/10057/7086/1743/7415/659/57406/659/7357/2182/201595/2618/4976/1646/659/207/1645/2180/3038/10327/112/2180/4976/1645/9524/7358/3643/3098/25939/3098/51097/8869/2820/1645/55229/9528/9528/2194/5152/2539/3295/51251/3643/2618/523/10565/252969/9445/…
GO:1901137	carbohydrate derivative biosynthetic process	242	0.669851	2.85931	1e-10	3.18841e-10	1.65037e-11	7155	tags=23%, list=19%, signal=19%	347734/55858/7357/538/55858/201595/3703/347734/7357/109/9524/9528/347734/3703/201595/10565/1839/1213/10057/7086/7415/659/659/7357/2182/201595/2618/659/2180/3038/10327/112/2180/9524/7358/51097/8869/55229/9528/9528/2539/2618/523/10565/9445/9528/10565/10165/2182/55512/7357/7357/523/3703/10724/2180/6576/790/55229/659/790/2539/1213/790/7086/2180/10565/2182/4882/523/2987/55229/2180/10327/9445/11261/798…
GO:1901214	regulation of neuron death	134	0.657948	2.5756	1e-10	3.18841e-10	1.65037e-11	5553	tags=17%, list=15%, signal=15%	6416/4035/3632/5536/2047/51024/6416/7301/219699/207/51024/207/7248/2047/2475/58533/207/6812/4170/4170/9131/2047/4915/8829/2539/23017/80331/1020/207/1020/5170/9131/836/824/10763/4915/7301/51024/4747/207/2539/207/3326/23098/5921/1020/1948/2047/1948/7186/207/11261/2047/836/2539/836/3329/3611/5921/27429/4841/1981/23098/1718/836/8829/25/2045/1718/3329/23098/57707/16/23098/23017/207/23098/3632/4841/230…
GO:1901215	negative regulation of neuron death	94	0.650208	2.42104	1e-10	3.18841e-10	1.65037e-11	7376	tags=22%, list=19%, signal=18%	6416/4035/3632/5536/6416/7301/219699/207/207/7248/58533/207/6812/4915/8829/23017/80331/1020/207/1020/5170/10763/4915/7301/4747/207/207/3326/5921/1020/7186/207/3329/3611/5921/27429/4841/1981/8829/3329/57707/16/23017/207/3632/4841/1020/6812/16/1020/2932/4841/4841/207/5921/2632/5921/7248/1020/207/10399/80331/5170/2821/3326/5700/207/10763/4915/4841/10763/5700/11151/3326/23017/3329/10038/10399/3326/10…
GO:1901293	nucleoside phosphate biosynthetic process	122	0.657746	2.55373	1e-10	3.18841e-10	1.65037e-11	6405	tags=18%, list=17%, signal=15%	347734/347734/109/9524/347734/7415/2182/2618/2180/112/2180/9524/55229/2618/523/10165/2182/23057/523/2180/6576/790/55229/790/790/2180/2182/4882/523/2987/55229/2180/79877/523/3735/523/9524/3615/201163/55229/47/201163/2180/506/112/2182/3735/2023/79877/353/790/2618/3418/2617/51144/6240/2181/3735/3735/3735/523/115/47/54963/523/203/2182/2618/2180/7372/2181/51144/2617/79877/26289/2617/523/10135/226/1016…
GO:1901361	organic cyclic compound catabolic process	228	0.574492	2.43027	1e-10	3.18841e-10	1.65037e-11	9490	tags=26%, list=25%, signal=21%	1660/200424/9775/2021/192669/23049/11164/7415/1655/23049/9775/5976/55802/22794/9337/85441/131405/23318/23185/55795/2931/1996/10236/6741/23405/1660/79727/26523/207/22803/7812/1432/9567/3094/38/5394/23049/8087/2475/2521/191/8882/92345/3183/51594/23405/2475/23405/2475/253943/7415/11332/23405/2926/8570/1996/3183/23644/1267/6499/7431/3192/57721/51594/84153/1267/87178/2332/23049/51441/3192/1655/1660/54…
GO:1901615	organic hydroxy compound metabolic process	164	0.670921	2.71637	1e-10	3.18841e-10	1.65037e-11	6585	tags=21%, list=17%, signal=18%	1595/538/351/3632/6721/19/19/51478/3949/6526/23262/23262/23262/2820/1645/1717/23262/23262/6715/1646/3631/1645/23262/10327/9807/1645/23262/847/51706/22937/2820/1645/2539/117/51109/1645/26060/4047/19/1595/6721/1646/23262/2539/1645/224/10858/10327/114879/1727/1141/3157/2539/8813/1727/10327/56623/1645/351/23262/1718/3949/19/47/23262/51478/51706/1718/23262/4598/3157/1595/3418/51109/3069/51706/3069/363…
GO:1901617	organic hydroxy compound biosynthetic process	84	0.685872	2.51878	1e-10	3.18841e-10	1.65037e-11	8034	tags=27%, list=21%, signal=21%	1595/538/51478/23262/23262/23262/1717/23262/23262/23262/9807/23262/51706/22937/2539/117/26060/4047/1595/23262/2539/10858/1727/3157/2539/1727/23262/1718/47/23262/51478/51706/1718/23262/4598/3157/1595/51706/1595/3157/1595/3157/1595/7108/1595/51706/6342/3157/1595/47/51706/51706/1717/51478/6307/9807/6490/51706/50814/51706/1595/10654/26060/1718/1727/6307/51706/6309/47/8912/1595/4047/51706/6307/47/2539…
GO:1901652	response to peptide	188	0.681286	2.82453	1e-10	3.18841e-10	1.65037e-11	6309	tags=22%, list=17%, signal=19%	4035/1445/351/815/4976/3643/51024/4976/207/51024/207/5786/2058/2058/5591/79837/7248/7249/83667/2058/3030/376267/7249/4131/4131/478/8396/7431/1759/4141/6715/4976/5579/2475/58533/207/54832/208/5591/5591/478/112/4976/9564/5579/55625/3643/55625/847/5591/22937/4804/9181/5591/114882/490/7431/5591/3643/5591/1020/207/1020/5591/3480/26060/5170/23235/29988/55512/2058/490/5591/114882/7425/7249/7431/790/4976…
GO:1901653	cellular response to peptide	138	0.688062	2.71356	1e-10	3.18841e-10	1.65037e-11	6309	tags=24%, list=17%, signal=20%	4035/1445/351/815/4976/3643/51024/4976/207/51024/207/5786/2058/2058/5591/79837/7249/2058/376267/7249/4131/4131/478/8396/7431/4141/6715/4976/5579/58533/207/208/5591/5591/478/112/4976/9564/5579/55625/3643/55625/5591/4804/9181/5591/114882/490/7431/5591/3643/5591/1020/207/1020/5591/3480/26060/5170/23235/29988/55512/2058/490/5591/114882/7249/7431/4976/7249/51024/490/478/5591/5591/207/207/9564/376267/5…
GO:1901698	response to nitrogen compound	453	0.665814	3.00448	1e-10	3.18841e-10	1.65037e-11	6309	tags=19%, list=17%, signal=18%	538/4035/1445/351/815/201595/4259/493/6721/19/19/5536/4976/4548/3643/1956/51024/22849/3949/4976/2782/333/10097/207/51024/201595/207/5786/57724/51617/50632/2889/2058/2058/5591/975/79837/7248/7415/7249/6546/83667/2889/2058/3030/376267/57657/2889/2889/5577/2889/7249/201595/4131/4131/3688/478/8396/27065/7431/1759/4141/6715/4976/5579/2475/58533/207/51617/51617/2889/54832/5024/197131/208/5591/9131/5591…
GO:1901699	cellular response to nitrogen compound	258	0.682773	2.92616	1e-10	3.18841e-10	1.65037e-11	7379	tags=25%, list=19%, signal=21%	538/4035/1445/351/815/493/4976/4548/3643/51024/22849/4976/2782/333/10097/207/51024/207/5786/57724/51617/50632/2889/2058/2058/5591/79837/7249/6546/83667/2889/2058/376267/57657/2889/2889/2889/7249/4131/4131/478/8396/27065/7431/4141/6715/4976/5579/2475/58533/207/51617/51617/2889/5024/197131/208/5591/9131/5591/478/112/4976/9564/2889/5579/55625/3643/55625/4915/5591/4804/9181/5591/10776/114882/490/7431…
GO:1901701	cellular response to oxygen-containing compound	417	0.67372	3.02049	1e-10	3.18841e-10	1.65037e-11	6345	tags=20%, list=17%, signal=18%	5894/538/6416/4035/1445/10131/351/815/493/109/19/19/5536/4976/4548/3643/1956/51024/22849/3949/4976/2782/6416/54332/333/10097/207/51024/207/5786/51617/50632/2889/2058/2058/5591/1645/79837/7415/7249/6546/83667/2889/2058/5894/376267/57657/2889/2889/2889/7249/4131/4131/478/5894/8396/7525/27065/7431/4141/6715/4976/5579/1646/11331/2475/58533/207/1645/51617/51617/2889/5024/8398/10327/197131/10059/4916/2…
GO:1901888	regulation of cell junction assembly	79	0.736396	2.66158	1e-10	3.18841e-10	1.65037e-11	5388	tags=24%, list=14%, signal=21%	4035/351/7414/2049/2047/5786/23266/2889/7248/5795/2889/2889/2889/2889/2047/2889/4916/9448/2889/2047/4915/10160/26047/8829/10160/2048/57633/2889/2049/5802/4915/9448/2824/5795/2047/2889/9448/5908/2047/1141/2048/5802/6092/1981/351/10160/8829/25/9448/2045/2049/5789/9448/5802/54828/23332/23603/10160/2049/23122/10507/57633/2048/9448/7248/9448/26047/575/90102/10160/9448/9448/351/4915/23122/10160/5879/94…
GO:1902115	regulation of organelle assembly	108	0.601386	2.29584	1e-10	3.18841e-10	1.65037e-11	8888	tags=24%, list=23%, signal=19%	7251/64422/1778/6386/8408/128866/4089/8396/9525/9738/5962/26054/2909/3985/115704/10432/1778/7419/29978/3064/3192/989/5802/8027/9662/7840/10015/1778/9742/90678/4134/3192/22930/50807/1778/7430/7419/1778/4591/255967/6714/1778/1778/4848/9908/1778/57472/23019/4926/1778/22930/1778/3985/3192/10146/65018/55823/79598/51100/4848/989/4591/90678/1778/1778/1778/7175/4733/55823/200576/6714/4134/203228/23256/23…
GO:1902532	negative regulation of intracellular signal transduction	220	0.6501	2.73877	1e-10	3.18841e-10	1.65037e-11	6570	tags=20%, list=17%, signal=17%	1445/10131/152559/493/4976/4976/23295/55031/114804/55031/207/253980/207/2909/55654/7248/5795/7249/83667/9770/9927/7249/3688/2909/4976/2909/2475/23334/207/4170/4170/197131/55666/2909/4976/5598/2909/9181/4140/2909/152559/2909/2048/207/3480/81848/59338/5245/5598/7249/4976/7249/81848/9770/207/207/5795/1850/51094/5921/96459/3688/207/9927/5770/11261/10253/2909/57556/7249/2048/4140/5048/1605/80824/5921/…
GO:1902533	positive regulation of intracellular signal transduction	329	0.663515	2.92229	1e-10	3.18841e-10	1.65037e-11	6683	tags=21%, list=18%, signal=18%	23390/5894/347734/23390/23390/23390/1687/4035/9218/1445/121665/351/1687/23390/347734/121665/54503/10982/54503/5536/80762/121665/3643/1956/51024/23390/54503/347734/219699/51024/80216/10565/54503/1839/10982/27032/975/5795/5894/54910/54910/10982/9770/27032/3688/5894/5579/1646/11331/2475/5609/7037/5024/8398/4170/4170/10059/4916/27347/9448/5579/3643/81929/847/4915/81929/6885/7187/54910/8844/10776/1148…
GO:1902600	proton transmembrane transport	64	0.72205	2.51469	1e-10	3.18841e-10	1.65037e-11	5441	tags=22%, list=14%, signal=19%	5250/538/1349/292/79751/291/292/291/1327/7386/478/11331/1340/478/292/7386/4697/51606/523/79751/523/1182/478/478/528/478/523/11261/523/523/528/535/478/478/1340/506/478/535/84679/476/478/9114/11261/9114/523/1327/1183/11261/523/84679/523/81/5250/292/478/478/526/478/476/1340/523/476/292/528/9605/23530/5250/292/5250/523/1327/9167/7384/23530/523/55002/81/292/10479/498/9551/1355
GO:1902652	secondary alcohol metabolic process	59	0.742364	2.52531	1e-10	3.18841e-10	1.65037e-11	6585	tags=24%, list=17%, signal=20%	1595/351/6721/19/19/51478/3949/1717/847/22937/2539/4047/19/1595/6721/2539/10858/114879/1727/3157/2539/1727/351/1718/3949/19/47/51478/1718/4598/3157/1595/3418/3069/3069/1595/3157/3069/1595/3157/1595/7108/1595/3417/3069/3157/1595/47/1717/51478/6307/50814/1595/10654/351/1718/1727/6307/6309/47/3420/1595/4047/6307/47/2539/51478/6721/5447/3417/6720/6721/3417/3156/3156/4864/3069/1718/47/50814/2539/6721/…
GO:1902680	positive regulation of RNA biosynthetic process	489	0.499567	2.27606	1e-10	3.18841e-10	1.65037e-11	9360	tags=30%, list=25%, signal=25%	23210/3146/5591/23326/6829/55818/4808/55729/11143/85441/7337/80854/7158/9442/8473/57805/55795/114803/8467/5296/2931/2186/1654/23076/22924/5604/60491/9500/1660/80279/26523/53635/207/56005/6830/6613/6613/5245/51773/2969/7508/2186/1432/7158/8896/3757/86/7251/23135/10600/23633/5591/3091/55628/2475/2521/22924/6596/26574/91875/8607/5606/80279/8882/5213/4089/7337/3309/8772/5530/84656/6721/7158/10025/247…
GO:1902903	regulation of supramolecular fiber organization	170	0.663188	2.70763	1e-10	3.18841e-10	1.65037e-11	7901	tags=24%, list=21%, signal=20%	9181/4131/4131/10096/4131/2885/2885/81553/253260/3925/10093/4131/11075/11075/1613/10300/157922/253260/157922/58526/9897/10297/10142/9788/5216/4926/832/2241/10097/51763/2314/6709/8500/157922/10787/9181/27236/5987/8874/51429/119/81873/9026/10297/10096/4133/5201/2475/8851/1496/9647/4133/4130/85464/71/64857/5062/10810/23122/4733/25999/5217/203228/10297/80206/10391/10094/50810/2288/10096/4133/274/9897…
GO:1902904	negative regulation of supramolecular fiber organization	74	0.690296	2.46454	1e-10	3.18841e-10	1.65037e-11	4604	tags=22%, list=12%, signal=19%	4133/23122/25999/4131/4131/4133/23332/23332/5062/118/4089/4133/2288/50810/2288/4131/29767/50810/324/23332/4131/4133/25999/29767/6622/29767/22919/4133/5216/4133/23271/11075/157922/5962/10297/832/6712/11151/22919/4131/57175/6709/4131/25999/10297/3312/11075/5962/157922/4131/4131/157922/3312/4131/1496/3312/4131/29766/4131/5295/10297/4131/4131/29766/136319/5062/4089/50810/29767/4133/5201/57662/1496/66…
GO:1902905	positive regulation of supramolecular fiber organization	87	0.670668	2.4853	1e-10	3.18841e-10	1.65037e-11	8314	tags=24%, list=22%, signal=19%	10094/2241/2241/5987/253260/10093/22843/253260/4131/10552/4131/4131/10096/4131/2885/2885/253260/10093/4131/11075/11075/10300/253260/9897/10142/9788/5216/4926/2241/10097/10787/27236/5987/51429/81873/9026/10096/2475/8851/1496/9647/10810/4733/5217/10094/10096/274/9897/4131/6188/10096/9793/55704/10096/7248/253260/55755/403/4733/9788/4771/9793/10093/10096/9897/54551/9793/402/51429/6188/1639/1639/1027/…
GO:1903008	organelle disassembly	78	0.671217	2.42434	1e-10	3.18841e-10	1.65037e-11	4489	tags=16%, list=12%, signal=14%	292/7416/6721/291/292/291/51024/51024/8878/7415/7249/53918/9927/7249/11331/54832/10059/292/8878/10075/8408/7249/10645/7249/6721/51024/8878/9927/10715/7249/6683/8729/10645/27429/53918/7249/10645/8408/9927/7249/53918/8878/65991/664/53918/10013/8878/7249/9927/8878/55062/10075/54832/10075/7249/8878/79594/26100/10075/7249/7249/53918/9927/8408/292/8878/3831/10133/8729/6721/2017/3831/9927/7415/56270/100…
GO:1903047	mitotic cell cycle process	319	0.608055	2.67277	1e-10	3.18841e-10	1.65037e-11	4943	tags=13%, list=13%, signal=12%	23141/288/351/815/91/3643/1956/55031/9793/2935/55031/207/57520/207/8480/1213/5591/84446/51434/57520/7415/3688/8480/1778/5579/10300/11331/207/6905/25836/5591/5591/5579/3643/81929/6711/5591/81929/5591/2935/10776/5591/3643/6711/84446/5591/1020/207/1020/5591/26060/6711/79184/1778/51429/3796/55512/1778/5591/8065/23141/10763/84446/1778/10300/5591/5591/207/207/1213/1785/4628/5921/1020/10300/90/10015/233…
GO:1903305	regulation of regulated secretory pathway	57	0.748939	2.54465	1e-10	3.18841e-10	1.65037e-11	7220	tags=32%, list=19%, signal=26%	6861/376267/84258/8723/6860/8723/64780/127833/6857/5579/6812/10059/8723/5579/6810/1020/1020/5170/127833/6853/6857/6857/57617/64780/1268/6804/6804/6804/64780/376267/1020/64780/9498/8723/8723/5908/6861/2241/6861/57617/8723/6857/127833/5579/23208/192683/6857/1138/8723/5579/192683/6860/6855/8723/6861/6857/6857/6810/488/6860/8573/1020/8723/9498/6812/164/6861/1268/1020/2241/2932/22930/9498/1020/57617/6…
GO:1903320	regulation of protein modification by small protein conjugation or removal	139	0.567057	2.23893	1e-10	3.18841e-10	1.65037e-11	9802	tags=32%, list=26%, signal=24%	3301/6201/8452/51035/5300/92369/7337/9373/3309/10075/6224/6224/2931/10625/3309/55611/3301/23028/7415/1025/23077/7337/6188/8473/3326/6209/51035/2931/1654/64359/6167/10075/29979/3326/80279/207/10273/8452/51343/3091/2475/23077/6187/80279/7337/3309/2475/2475/7415/57599/10075/6201/6187/8452/7375/10625/8945/10055/9112/11315/9529/9810/409/4101/3091/9733/7329/3320/7415/7415/7415/3326/54765/23560/6500/934…
GO:1903362	regulation of cellular protein catabolic process	155	0.54614	2.19806	1e-10	3.18841e-10	1.65037e-11	9301	tags=34%, list=25%, signal=26%	2629/7337/5887/8473/57805/3326/51035/2931/5887/4035/29979/3326/80279/7341/207/6613/6613/10273/4035/51343/25831/6449/6386/8078/10869/302/80279/7337/26234/4035/7514/51548/5962/8078/51377/7415/2768/153090/4035/10755/55737/29978/6201/1459/55212/7874/1459/8945/51377/5702/11315/5700/2332/9529/9810/5704/11124/5701/55737/11345/1452/3320/7415/7430/25820/25831/7415/10755/5700/10197/8078/7874/7415/3326/1459…
GO:1903508	positive regulation of nucleic acid-templated transcription	487	0.499522	2.27155	1e-10	3.18841e-10	1.65037e-11	9360	tags=30%, list=25%, signal=25%	23210/3146/5591/23326/6829/55818/4808/55729/11143/85441/7337/80854/7158/9442/8473/57805/55795/114803/8467/5296/2931/2186/1654/23076/22924/5604/60491/9500/1660/80279/26523/53635/207/56005/6830/6613/6613/5245/51773/2969/7508/2186/1432/7158/8896/3757/86/7251/23135/10600/23633/5591/3091/55628/2475/2521/22924/6596/26574/91875/8607/5606/80279/8882/5213/4089/7337/3309/8772/5530/84656/6721/7158/10025/247…
GO:1903522	regulation of blood circulation	57	0.749789	2.54754	1e-10	3.18841e-10	1.65037e-11	6658	tags=29%, list=18%, signal=24%	340481/817/493/1956/481/482/207/207/492/1839/55800/659/6546/340481/659/478/481/659/207/478/9631/3757/490/207/490/659/490/478/207/207/478/490/287/156/478/207/659/492/1525/2775/478/490/55800/493/287/478/2775/490/478/6546/492/207/476/478/490/488/492/1525/2775/207/1525/659/207/3757/10142/7531/10021/490/207/478/478/8912/478/476/490/10052/490/9732/476/6720/7531/7531/492/9732/9631/207/3156/3728/9631/156…
GO:1903530	regulation of secretion by cell	200	0.654547	2.72612	1e-10	3.18841e-10	1.65037e-11	7383	tags=27%, list=19%, signal=23%	1595/55288/4035/815/80725/55763/1956/80725/23435/6861/10079/5898/80725/4905/10079/376267/84258/4905/10765/2182/8723/6860/8723/64780/4905/4905/127833/80725/4905/6857/5579/10079/6812/8398/10059/80725/9448/8723/5579/4905/6810/55763/23435/1020/1020/5170/5289/127833/2182/6853/55512/6857/4905/6857/1595/57617/64780/9448/23435/1268/6804/6804/6804/80725/80725/4628/64780/376267/1020/2182/10015/64780/9498/1…
GO:1903532	positive regulation of secretion by cell	111	0.667837	2.55248	1e-10	3.18841e-10	1.65037e-11	7383	tags=26%, list=19%, signal=21%	4035/55763/1956/23435/376267/2182/8723/6860/8723/6857/6812/8398/10059/8723/6810/55763/23435/1020/1020/2182/55512/6857/6857/23435/1268/6804/6804/6804/4628/376267/1020/2182/10015/9498/156/8723/8723/23435/11267/1141/9146/9146/8723/6857/6558/10015/4628/192683/10015/29085/6857/9146/10015/2182/10015/8723/64083/8398/4628/192683/5481/6860/8027/23332/8723/6857/6857/6810/10015/6860/1020/8723/9498/10015/231…
GO:1903825	organic acid transmembrane transport	57	0.761713	2.58805	1e-10	3.18841e-10	1.65037e-11	6018	tags=40%, list=16%, signal=34%	79751/8402/94081/207/207/8140/10057/3688/6541/207/2180/208/2180/6511/81539/6509/57709/207/6509/10165/79751/54407/54407/2180/6576/6511/207/207/6520/2180/54407/124935/6509/3688/2180/207/57084/54407/57084/84889/57084/54407/2180/208/124935/57084/6510/57030/207/124935/6509/208/4363/6520/3688/6566/8140/6520/57084/207/57084/57084/207/6506/6566/2180/8140/10550/6513/57084/6506/207/10165/2180/57084/6506/11…
GO:1903827	regulation of cellular protein localization	272	0.631568	2.71775	1e-10	3.18841e-10	1.65037e-11	9302	tags=30%, list=25%, signal=24%	6526/11143/2037/9647/10694/55704/88455/4836/3326/10575/5296/2931/4133/10574/22948/8729/2181/5170/4035/3985/2035/10075/5108/9500/3326/80279/7341/207/1432/57120/4035/9520/23208/908/10574/25831/288/7251/7203/9201/9201/10541/80279/8882/22994/1173/5108/4035/6721/7514/25999/5962/10155/9258/7415/59353/2035/163/3985/9201/25885/9201/4035/6526/2664/10075/4836/88455/1459/6711/908/10575/1459/10055/163/11143/…
GO:1903829	positive regulation of cellular protein localization	149	0.695509	2.77976	1e-10	3.18841e-10	1.65037e-11	5751	tags=16%, list=15%, signal=14%	288/4035/10694/9777/493/6721/9777/1956/51024/6526/23435/207/51024/207/10155/8878/81926/27032/975/908/83667/58489/27032/3688/81926/207/7037/208/26354/9777/6711/4804/6810/81926/8878/10075/51104/6711/25921/23435/2048/1020/26354/207/1020/27032/5170/6711/27032/9777/57142/23435/6721/51024/10575/207/207/3326/10155/1020/10155/8878/257364/3688/27032/207/6711/11261/23435/6711/2048/5599/27032/27429/11079/49…
GO:1904062	regulation of cation transmembrane transport	114	0.7082	2.72922	1e-10	3.18841e-10	1.65037e-11	7396	tags=27%, list=20%, signal=22%	288/538/351/7416/817/493/481/482/207/57520/207/254263/57520/55800/6546/53826/3688/481/219527/11331/23072/207/8398/27347/388336/23327/3757/2539/4697/23327/2048/1020/207/1020/5170/23327/483/207/2539/207/1785/1020/124935/287/3688/207/11261/2048/27347/2539/23327/351/55800/493/287/1785/25/59283/81831/5335/124935/23072/9943/8398/23327/6546/57520/207/124935/53822/3688/1742/1020/23327/11060/11261/1020/20…
GO:1904951	positive regulation of establishment of protein localization	151	0.647091	2.59627	1e-10	3.18841e-10	1.65037e-11	9223	tags=26%, list=24%, signal=21%	4836/3326/10575/5296/2931/10972/10574/22948/2181/4035/5879/10075/5108/55204/3326/2182/1432/4035/9520/908/10574/288/7251/7203/3091/10541/10497/8882/5213/22994/4628/5108/4035/6721/55638/10155/4035/10075/4628/4836/8655/1459/908/10575/1459/9662/10055/288/5901/10574/7203/22948/2746/10497/3091/7203/10694/6950/2182/10497/7430/25930/4628/9847/322/5116/3799/9776/10694/3799/6714/3326/118424/22948/1459/2294…
GO:1905039	carboxylic acid transmembrane transport	56	0.772681	2.60882	1e-10	3.18841e-10	1.65037e-11	6018	tags=41%, list=16%, signal=34%	79751/8402/94081/207/207/8140/10057/3688/6541/207/2180/208/2180/6511/81539/6509/57709/207/6509/10165/79751/54407/54407/2180/6576/6511/207/207/6520/2180/54407/124935/6509/3688/2180/207/57084/54407/57084/84889/57084/54407/2180/208/124935/57084/6510/57030/207/124935/6509/208/4363/6520/3688/6566/8140/6520/57084/207/57084/57084/207/6506/6566/2180/8140/10550/6513/57084/6506/207/10165/2180/57084/6506/11…
[truncated: 1,674 more rows]
