# Supplementary material for: Aging and diet alter the protein ubiquitylation landscape in the mouse brain
Source: Nat Commun. 2025 Jun 6;16:5266. doi: 10.1038/s41467-025-60542-6 (PMC12144301; doi:10.1038/s41467-025-60542-6)
Supplement: Supplementary file 13 — Source Data [file 41467_2025_60542_MOESM13_ESM.zip › Source_data/Figure_S6/H/H.xlsx]

## Sheet: Sheet1
GO.ID	Term	Annotated	Significant	Expected	classic	p.adjust	quad
GO:0005737	cytoplasm	512	353	341.03	0.00018	0.018	q2
GO:0005739	mitochondrion	107	84	71.27	0.00214	0.087	q2
GO:0005874	microtubule	43	37	28.64	0.00261	0.087	q2
GO:0005622	intracellular anatomical structure	530	359	353.02	0.0165	0.269786	q2
GO:0005903	brush border	9	9	5.99	0.02498	0.269786	q2
GO:0045334	clathrin-coated endocytic vesicle	9	9	5.99	0.02498	0.269786	q2
GO:0015630	microtubule cytoskeleton	91	69	60.61	0.02585	0.269786	q2
GO:0099513	polymeric cytoskeletal fiber	56	44	37.3	0.02914	0.269786	q2
GO:0002199	zona pellucida receptor complex	8	8	5.33	0.03777	0.269786	q2
GO:0005798	Golgi-associated vesicle	8	8	5.33	0.03777	0.269786	q2
GO:0005832	chaperonin-containing T-complex	8	8	5.33	0.03777	0.269786	q2
GO:0008287	protein serine/threonine phosphatase com...	8	8	5.33	0.03777	0.269786	q2
GO:0030119	AP-type membrane coat adaptor complex	8	8	5.33	0.03777	0.269786	q2
GO:1903293	phosphatase complex	8	8	5.33	0.03777	0.269786	q2
GO:0030135	coated vesicle	25	21	16.65	0.04212	0.2808	q2
GO:0005905	clathrin-coated pit	16	14	10.66	0.05625	0.307948	q2
GO:0030136	clathrin-coated vesicle	16	14	10.66	0.05625	0.307948	q2
GO:0016469	proton-transporting two-sector ATPase co...	7	7	4.66	0.05707	0.307948	q2
GO:0005829	cytosol	280	195	186.5	0.07579	0.307948	q2
GO:0030117	membrane coat	15	13	9.99	0.07588	0.307948	q2
GO:0048475	coated membrane	15	13	9.99	0.07588	0.307948	q2
GO:0005576	extracellular region	37	29	24.64	0.07904	0.307948	q2
GO:0005791	rough endoplasmic reticulum	6	6	4	0.08615	0.307948	q2
GO:0005839	proteasome core complex	6	6	4	0.08615	0.307948	q2
GO:0005881	cytoplasmic microtubule	6	6	4	0.08615	0.307948	q2
GO:0030132	clathrin coat of coated pit	6	6	4	0.08615	0.307948	q2
GO:0005635	nuclear envelope	22	18	14.65	0.09074	0.307948	q2
GO:0005834	heterotrimeric G-protein complex	10	9	6.66	0.10126	0.307948	q2
GO:0030120	vesicle coat	10	9	6.66	0.10126	0.307948	q2
GO:1905360	GTPase complex	10	9	6.66	0.10126	0.307948	q2
GO:0005815	microtubule organizing center	49	37	32.64	0.10866	0.307948	q2
GO:1902494	catalytic complex	78	57	51.95	0.11876	0.307948	q2
GO:0099081	supramolecular polymer	71	52	47.29	0.12773	0.307948	q2
GO:0099512	supramolecular fiber	71	52	47.29	0.12773	0.307948	q2
GO:0005963	magnesium-dependent protein serine/threo...	5	5	3.33	0.12992	0.307948	q2
GO:0030131	clathrin adaptor complex	5	5	3.33	0.12992	0.307948	q2
GO:0030666	endocytic vesicle membrane	5	5	3.33	0.12992	0.307948	q2
GO:0033176	proton-transporting V-type ATPase comple...	5	5	3.33	0.12992	0.307948	q2
GO:0033178	proton-transporting two-sector ATPase co...	5	5	3.33	0.12992	0.307948	q2
GO:0005776	autophagosome	13	11	8.66	0.13478	0.307948	q2
GO:0005902	microvillus	9	8	5.99	0.14014	0.307948	q2
GO:0030118	clathrin coat	9	8	5.99	0.14014	0.307948	q2
GO:0043209	myelin sheath	67	49	44.63	0.142	0.307948	q2
GO:0005813	centrosome	44	33	29.31	0.14325	0.307948	q2
GO:0031967	organelle envelope	53	39	35.3	0.16392	0.307948	q2
GO:0031975	envelope	53	39	35.3	0.16392	0.307948	q2
GO:0099080	supramolecular complex	85	61	56.62	0.16619	0.307948	q2
GO:0098862	cluster of actin-based cell projections	12	10	7.99	0.17713	0.307948	q2
GO:0101031	chaperone complex	12	10	7.99	0.17713	0.307948	q2
GO:0000159	protein phosphatase type 2A complex	4	4	2.66	0.19577	0.307948	q2
GO:0000407	phagophore assembly site	4	4	2.66	0.19577	0.307948	q2
GO:0016471	vacuolar proton-transporting V-type ATPa...	4	4	2.66	0.19577	0.307948	q2
GO:0019773	proteasome core complex, alpha-subunit c...	4	4	2.66	0.19577	0.307948	q2
GO:0030122	AP-2 adaptor complex	4	4	2.66	0.19577	0.307948	q2
GO:0030128	clathrin coat of endocytic vesicle	4	4	2.66	0.19577	0.307948	q2
GO:0030140	trans-Golgi network transport vesicle	4	4	2.66	0.19577	0.307948	q2
GO:0030669	clathrin-coated endocytic vesicle membra...	4	4	2.66	0.19577	0.307948	q2
GO:0031526	brush border membrane	4	4	2.66	0.19577	0.307948	q2
GO:0035371	microtubule plus-end	4	4	2.66	0.19577	0.307948	q2
GO:0043198	dendritic shaft	4	4	2.66	0.19577	0.307948	q2
GO:0045171	intercellular bridge	4	4	2.66	0.19577	0.307948	q2
GO:1990752	microtubule end	4	4	2.66	0.19577	0.307948	q2
GO:0005856	cytoskeleton	155	108	103.24	0.19725	0.307948	q2
GO:0005819	spindle	22	17	14.65	0.19937	0.307948	q2
GO:0005875	microtubule associated complex	15	12	9.99	0.20433	0.307948	q2
GO:0098796	membrane protein complex	83	59	55.28	0.20972	0.307948	q2
GO:0030139	endocytic vesicle	28	21	18.65	0.22644	0.307948	q2
GO:0098562	cytoplasmic side of membrane	28	21	18.65	0.22644	0.307948	q2
GO:0061695	transferase complex, transferring phosph...	11	9	7.33	0.23025	0.307948	q2
GO:0099023	vesicle tethering complex	11	9	7.33	0.23025	0.307948	q2
GO:0005634	nucleus	256	175	170.51	0.23687	0.307948	q2
GO:0005901	caveola	7	6	4.66	0.26062	0.307948	q2
GO:0030125	clathrin vesicle coat	7	6	4.66	0.26062	0.307948	q2
GO:0030426	growth cone	27	20	17.98	0.26765	0.307948	q2
GO:0044297	cell body	83	58	55.28	0.29058	0.307948	q2
GO:0098797	plasma membrane protein complex	36	26	23.98	0.29376	0.307948	q2
GO:0000145	exocyst	3	3	2	0.29471	0.307948	q2
GO:0000164	protein phosphatase type 1 complex	3	3	2	0.29471	0.307948	q2
GO:0000932	P-body	3	3	2	0.29471	0.307948	q2
GO:0002080	acrosomal membrane	3	3	2	0.29471	0.307948	q2
GO:0002102	podosome	3	3	2	0.29471	0.307948	q2
GO:0005757	mitochondrial permeability transition po...	3	3	2	0.29471	0.307948	q2
GO:0005869	dynactin complex	3	3	2	0.29471	0.307948	q2
GO:0030123	AP-3 adaptor complex	3	3	2	0.29471	0.307948	q2
GO:0030137	COPI-coated vesicle	3	3	2	0.29471	0.307948	q2
GO:0030660	Golgi-associated vesicle membrane	3	3	2	0.29471	0.307948	q2
GO:0030897	HOPS complex	3	3	2	0.29471	0.307948	q2
GO:0031312	extrinsic component of organelle membran...	3	3	2	0.29471	0.307948	q2
GO:0033180	proton-transporting V-type ATPase, V1 do...	3	3	2	0.29471	0.307948	q2
GO:0033263	CORVET complex	3	3	2	0.29471	0.307948	q2
GO:0036064	ciliary basal body	3	3	2	0.29471	0.307948	q2
GO:0042587	glycogen granule	3	3	2	0.29471	0.307948	q2
GO:0072357	PTW/PP1 phosphatase complex	3	3	2	0.29471	0.307948	q2
GO:0097470	ribbon synapse	3	3	2	0.29471	0.307948	q2
GO:0140534	endoplasmic reticulum protein-containing...	3	3	2	0.29471	0.307948	q2
GO:0031965	nuclear membrane	10	8	6.66	0.29563	0.307948	q2
GO:0009898	cytoplasmic side of plasma membrane	26	19	17.32	0.31362	0.321495	q2
GO:0030055	cell-substrate junction	13	10	8.66	0.31828	0.321495	q2
GO:0030662	coated vesicle membrane	13	10	8.66	0.31828	0.321495	q2
GO:0000502	proteasome complex	16	12	10.66	0.33442	0.33442	q2
GO:0031201	SNARE complex	10	9	2.61	3.6e-05	0.0036	q3
GO:0043292	contractile fiber	15	10	3.91	0.00097	0.0473333	q3
GO:0030016	myofibril	14	9	3.65	0.00262	0.0473333	q3
GO:0030017	sarcomere	14	9	3.65	0.00262	0.0473333	q3
GO:0008021	synaptic vesicle	30	15	7.82	0.00334	0.0473333	q3
GO:0031306	intrinsic component of mitochondrial out...	4	4	1.04	0.00448	0.0473333	q3
GO:0031307	integral component of mitochondrial oute...	4	4	1.04	0.00448	0.0473333	q3
GO:0032592	integral component of mitochondrial memb...	4	4	1.04	0.00448	0.0473333	q3
GO:0098573	intrinsic component of mitochondrial mem...	4	4	1.04	0.00448	0.0473333	q3
GO:0030496	midbody	15	9	3.91	0.00509	0.0473333	q3
GO:0048471	perinuclear region of cytoplasm	58	24	15.12	0.00528	0.0473333	q3
GO:0031984	organelle subcompartment	46	20	11.99	0.00568	0.0473333	q3
GO:0005765	lysosomal membrane	13	8	3.39	0.00681	0.0476923	q3
GO:0098852	lytic vacuole membrane	13	8	3.39	0.00681	0.0476923	q3
GO:0099503	secretory vesicle	50	21	13.04	0.00751	0.0476923	q3
GO:0005911	cell-cell junction	38	17	9.91	0.00771	0.0476923	q3
GO:0009986	cell surface	30	14	7.82	0.01005	0.0476923	q3
GO:0070161	anchoring junction	45	19	11.73	0.01035	0.0476923	q3
GO:0070382	exocytic vesicle	33	15	8.6	0.01037	0.0476923	q3
GO:0031410	cytoplasmic vesicle	156	52	40.67	0.0108	0.0476923	q3
GO:0097708	intracellular vesicle	156	52	40.67	0.0108	0.0476923	q3
GO:0031982	vesicle	167	55	43.54	0.01124	0.0476923	q3
GO:0043229	intracellular organelle	477	133	124.36	0.01129	0.0476923	q3
GO:0031256	leading edge membrane	22	11	5.74	0.0122	0.0476923	q3
GO:0045177	apical part of cell	22	11	5.74	0.0122	0.0476923	q3
GO:0042734	presynaptic membrane	14	8	3.65	0.0124	0.0476923	q3
GO:0012506	vesicle membrane	63	24	16.42	0.01782	0.0647	q3
GO:0005730	nucleolus	23	11	6	0.01816	0.0647	q3
GO:0140513	nuclear protein-containing complex	26	12	6.78	0.01897	0.0647	q3
GO:0098791	Golgi apparatus subcompartment	29	13	7.56	0.01941	0.0647	q3
GO:0030018	Z disc	10	6	2.61	0.02316	0.0667714	q3
GO:0031674	I band	10	6	2.61	0.02316	0.0667714	q3
GO:0030659	cytoplasmic vesicle membrane	61	23	15.9	0.02331	0.0667714	q3
GO:0030864	cortical actin cytoskeleton	18	9	4.69	0.02337	0.0667714	q3
GO:0031300	intrinsic component of organelle membran...	18	9	4.69	0.02337	0.0667714	q3
GO:0043227	membrane-bounded organelle	447	125	116.54	0.02585	0.0718056	q3
GO:0043226	organelle	487	134	126.97	0.02742	0.0741081	q3
GO:0098588	bounding membrane of organelle	96	33	25.03	0.03015	0.0793421	q3
GO:0014704	intercalated disc	8	5	2.09	0.03155	0.0801111	q3
GO:0005938	cell cortex	37	15	9.65	0.03368	0.0801111	q3
GO:0030863	cortical cytoskeleton	19	9	4.95	0.03464	0.0801111	q3
GO:0098827	endoplasmic reticulum subcompartment	19	9	4.95	0.03464	0.0801111	q3
GO:0005768	endosome	97	33	25.29	0.03533	0.0801111	q3
GO:0005774	vacuolar membrane	22	10	5.74	0.03579	0.0801111	q3
GO:0005802	trans-Golgi network	28	12	7.3	0.03605	0.0801111	q3
GO:0031090	organelle membrane	136	44	35.46	0.03693	0.0802826	q3
GO:0043209	myelin sheath	67	24	17.47	0.03948	0.0836042	q3
GO:0032587	ruffle membrane	11	6	2.87	0.04013	0.0836042	q3
GO:0043231	intracellular membrane-bounded organelle	438	122	114.19	0.04205	0.0845375	q3
GO:0097730	non-motile cilium	6	4	1.56	0.04265	0.0845375	q3
GO:0042383	sarcolemma	14	7	3.65	0.0452	0.0845375	q3
GO:0001726	ruffle	17	8	4.43	0.04796	0.0845375	q3
GO:0044291	cell-cell contact zone	9	5	2.35	0.05626	0.0845375	q3
GO:0030285	integral component of synaptic vesicle m...	4	3	1.04	0.05637	0.0845375	q3
GO:0031143	pseudopodium	4	3	1.04	0.05637	0.0845375	q3
GO:0034399	nuclear periphery	4	3	1.04	0.05637	0.0845375	q3
GO:0044295	axonal growth cone	4	3	1.04	0.05637	0.0845375	q3
GO:0048787	presynaptic active zone membrane	4	3	1.04	0.05637	0.0845375	q3
GO:0098889	intrinsic component of presynaptic membr...	4	3	1.04	0.05637	0.0845375	q3
GO:0099056	integral component of presynaptic membra...	4	3	1.04	0.05637	0.0845375	q3
GO:0098793	presynapse	59	21	15.38	0.05714	0.0845375	q3
GO:0030133	transport vesicle	43	16	11.21	0.06381	0.0845375	q3
GO:0030658	transport vesicle membrane	15	7	3.91	0.0666	0.0845375	q3
GO:0031301	integral component of organelle membrane	15	7	3.91	0.0666	0.0845375	q3
GO:0098978	glutamatergic synapse	40	15	10.43	0.06741	0.0845375	q3
GO:0000242	pericentriolar material	2	2	0.52	0.06763	0.0845375	q3
GO:0000322	storage vacuole	2	2	0.52	0.06763	0.0845375	q3
GO:0016363	nuclear matrix	2	2	0.52	0.06763	0.0845375	q3
GO:0031672	A band	2	2	0.52	0.06763	0.0845375	q3
GO:0032437	cuticular plate	2	2	0.52	0.06763	0.0845375	q3
GO:0035749	myelin sheath adaxonal region	2	2	0.52	0.06763	0.0845375	q3
GO:0042581	specific granule	2	2	0.52	0.06763	0.0845375	q3
GO:0044292	dendrite terminus	2	2	0.52	0.06763	0.0845375	q3
GO:0044294	dendritic growth cone	2	2	0.52	0.06763	0.0845375	q3
GO:0071782	endoplasmic reticulum tubular network	2	2	0.52	0.06763	0.0845375	q3
GO:0097440	apical dendrite	2	2	0.52	0.06763	0.0845375	q3
GO:0097441	basal dendrite	2	2	0.52	0.06763	0.0845375	q3
GO:0098684	photoreceptor ribbon synapse	2	2	0.52	0.06763	0.0845375	q3
GO:1990498	mitotic spindle microtubule	2	2	0.52	0.06763	0.0845375	q3
GO:0005789	endoplasmic reticulum membrane	18	8	4.69	0.06763	0.0845375	q3
GO:0030054	cell junction	174	53	45.36	0.06976	0.0861235	q3
GO:0010008	endosome membrane	34	13	8.86	0.07486	0.0912927	q3
GO:0099080	supramolecular complex	85	28	22.16	0.07795	0.0936235	q3
GO:0031224	intrinsic component of membrane	117	37	30.5	0.07926	0.0936235	q3
GO:0031902	late endosome membrane	7	4	1.83	0.07958	0.0936235	q3
GO:0005615	extracellular space	25	10	6.52	0.08585	0.0997447	q3
GO:0005844	polysome	10	5	2.61	0.08936	0.0997447	q3
GO:0048786	presynaptic active zone	10	5	2.61	0.08936	0.0997447	q3
GO:0016021	integral component of membrane	111	35	28.94	0.09101	0.0997447	q3
GO:0045335	phagocytic vesicle	13	6	3.39	0.09289	0.0997447	q3
GO:0009925	basal plasma membrane	16	7	4.17	0.09317	0.0997447	q3
GO:0016323	basolateral plasma membrane	16	7	4.17	0.09317	0.0997447	q3
GO:0016324	apical plasma membrane	16	7	4.17	0.09317	0.0997447	q3
GO:0005773	vacuole	62	21	16.16	0.09376	0.0997447	q3
GO:0045202	synapse	145	44	37.8	0.10611	0.111695	q3
GO:0012505	endomembrane system	216	63	56.31	0.11092	0.115333	q3
GO:0043005	neuron projection	142	43	37.02	0.11342	0.115333	q3
GO:0032153	cell division site	5	3	1.3	0.11418	0.115333	q3
GO:0098563	intrinsic component of synaptic vesicle ...	5	3	1.3	0.11418	0.115333	q3
GO:0005783	endoplasmic reticulum	67	22	17.47	0.1171	0.1171	q3
GO:0045202	synapse	145	24	11.91	6.1e-05	0.0061	q1
GO:0005954	calcium- and calmodulin-dependent protei...	3	3	0.25	0.00052	0.026	q1
GO:0030054	cell junction	174	24	14.29	0.00152	0.0506667	q1
GO:0014069	postsynaptic density	40	9	3.29	0.00303	0.0725	q1
GO:0099572	postsynaptic specialization	41	9	3.37	0.00365	0.0725	q1
GO:0032279	asymmetric synapse	42	9	3.45	0.00435	0.0725	q1
GO:0098984	neuron to neuron synapse	43	9	3.53	0.00516	0.0737143	q1
GO:0005952	cAMP-dependent protein kinase complex	2	2	0.16	0.00661	0.082625	q1
GO:0016020	membrane	344	36	28.26	0.00927	0.103	q1
GO:0031224	intrinsic component of membrane	117	16	9.61	0.01626	0.111529	q1
GO:0005782	peroxisomal matrix	3	2	0.25	0.01879	0.111529	q1
GO:0016528	sarcoplasm	3	2	0.25	0.01879	0.111529	q1
GO:0016529	sarcoplasmic reticulum	3	2	0.25	0.01879	0.111529	q1
GO:0031588	nucleotide-activated protein kinase comp...	3	2	0.25	0.01879	0.111529	q1
GO:0031907	microbody lumen	3	2	0.25	0.01879	0.111529	q1
GO:0044305	calyx of Held	3	2	0.25	0.01879	0.111529	q1
GO:0098794	postsynapse	70	11	5.75	0.01896	0.111529	q1
GO:0016021	integral component of membrane	111	15	9.12	0.02295	0.1164	q1
GO:0030425	dendrite	72	11	5.91	0.02328	0.1164	q1
GO:0097447	dendritic tree	72	11	5.91	0.02328	0.1164	q1
GO:0005743	mitochondrial inner membrane	15	4	1.23	0.02781	0.121765	q1
GO:0019866	organelle inner membrane	15	4	1.23	0.02781	0.121765	q1
GO:0140535	intracellular protein-containing complex	48	8	3.94	0.03343	0.121765	q1
GO:0009295	nucleoid	4	2	0.33	0.03562	0.121765	q1
GO:0042645	mitochondrial nucleoid	4	2	0.33	0.03562	0.121765	q1
GO:0043196	varicosity	4	2	0.33	0.03562	0.121765	q1
GO:0046930	pore complex	4	2	0.33	0.03562	0.121765	q1
GO:0098793	presynapse	59	9	4.85	0.04103	0.121765	q1
GO:0032838	plasma membrane bounded cell projection ...	10	3	0.82	0.04136	0.121765	q1
GO:0043005	neuron projection	142	17	11.66	0.04709	0.121765	q1
GO:0005886	plasma membrane	234	25	19.22	0.05057	0.121765	q1
GO:0005930	axoneme	5	2	0.41	0.05629	0.121765	q1
GO:0097014	ciliary plasm	5	2	0.41	0.05629	0.121765	q1
GO:0036477	somatodendritic compartment	93	12	7.64	0.06045	0.121765	q1
GO:0043204	perikaryon	12	3	0.99	0.06749	0.121765	q1
GO:0098685	Schaffer collateral - CA1 synapse	12	3	0.99	0.06749	0.121765	q1
GO:0031966	mitochondrial membrane	28	5	2.3	0.07002	0.121765	q1
GO:0005778	peroxisomal membrane	6	2	0.49	0.08007	0.121765	q1
GO:0031903	microbody membrane	6	2	0.49	0.08007	0.121765	q1
GO:1902911	protein kinase complex	6	2	0.49	0.08007	0.121765	q1
GO:0005662	DNA replication factor A complex	1	1	0.08	0.08214	0.121765	q1
GO:0005684	U2-type spliceosomal complex	1	1	0.08	0.08214	0.121765	q1
GO:0005956	protein kinase CK2 complex	1	1	0.08	0.08214	0.121765	q1
GO:0016580	Sin3 complex	1	1	0.08	0.08214	0.121765	q1
GO:0016581	NuRD complex	1	1	0.08	0.08214	0.121765	q1
GO:0030894	replisome	1	1	0.08	0.08214	0.121765	q1
GO:0031082	BLOC complex	1	1	0.08	0.08214	0.121765	q1
GO:0031083	BLOC-1 complex	1	1	0.08	0.08214	0.121765	q1
GO:0031501	mannosyltransferase complex	1	1	0.08	0.08214	0.121765	q1
GO:0031519	PcG protein complex	1	1	0.08	0.08214	0.121765	q1
GO:0033185	dolichol-phosphate-mannose synthase comp...	1	1	0.08	0.08214	0.121765	q1
GO:0035838	growing cell tip	1	1	0.08	0.08214	0.121765	q1
GO:0043596	nuclear replication fork	1	1	0.08	0.08214	0.121765	q1
GO:0043601	nuclear replisome	1	1	0.08	0.08214	0.121765	q1
GO:0044302	dentate gyrus mossy fiber	1	1	0.08	0.08214	0.121765	q1
GO:0046658	anchored component of plasma membrane	1	1	0.08	0.08214	0.121765	q1
GO:0070603	SWI/SNF superfamily-type complex	1	1	0.08	0.08214	0.121765	q1
GO:0070822	Sin3-type complex	1	1	0.08	0.08214	0.121765	q1
GO:0071006	U2-type catalytic step 1 spliceosome	1	1	0.08	0.08214	0.121765	q1
GO:0071007	U2-type catalytic step 2 spliceosome	1	1	0.08	0.08214	0.121765	q1
GO:0071012	catalytic step 1 spliceosome	1	1	0.08	0.08214	0.121765	q1
GO:0090545	CHD-type complex	1	1	0.08	0.08214	0.121765	q1
GO:0097224	sperm connecting piece	1	1	0.08	0.08214	0.121765	q1
GO:0097457	hippocampal mossy fiber	1	1	0.08	0.08214	0.121765	q1
GO:0099144	anchored component of synaptic membrane	1	1	0.08	0.08214	0.121765	q1
GO:0099573	glutamatergic postsynaptic density	1	1	0.08	0.08214	0.121765	q1
GO:1904949	ATPase complex	1	1	0.08	0.08214	0.121765	q1
GO:0031594	neuromuscular junction	13	3	1.07	0.0828	0.121765	q1
GO:0071944	cell periphery	245	25	20.12	0.08779	0.127232	q1
GO:0031226	intrinsic component of plasma membrane	39	6	3.2	0.08932	0.1276	q1
GO:0005777	peroxisome	14	3	1.15	0.09946	0.138139	q1
GO:0042579	microbody	14	3	1.15	0.09946	0.138139	q1
GO:0000228	nuclear chromosome	7	2	0.58	0.10634	0.145671	q1
GO:0042995	cell projection	191	20	15.69	0.10915	0.1475	q1
GO:0005740	mitochondrial envelope	32	5	2.63	0.11187	0.14916	q1
GO:0097060	synaptic membrane	33	5	2.71	0.12392	0.15767	q1
GO:0043197	dendritic spine	24	4	1.97	0.12529	0.15767	q1
GO:0001669	acrosomal vesicle	8	2	0.66	0.13456	0.15767	q1
GO:0005759	mitochondrial matrix	8	2	0.66	0.13456	0.15767	q1
GO:0005741	mitochondrial outer membrane	16	3	1.31	0.13641	0.15767	q1
GO:0019867	outer membrane	16	3	1.31	0.13641	0.15767	q1
GO:0031968	organelle outer membrane	16	3	1.31	0.13641	0.15767	q1
GO:0044304	main axon	16	3	1.31	0.13641	0.15767	q1
GO:0099568	cytoplasmic region	16	3	1.31	0.13641	0.15767	q1
GO:0044309	neuron spine	25	4	2.05	0.14046	0.15767	q1
GO:0120025	plasma membrane bounded cell projection	174	18	14.29	0.14345	0.15767	q1
GO:0043679	axon terminus	17	3	1.4	0.15645	0.15767	q1
GO:0000118	histone deacetylase complex	2	1	0.16	0.15767	0.15767	q1
GO:0000974	Prp19 complex	2	1	0.16	0.15767	0.15767	q1
GO:0005657	replication fork	2	1	0.16	0.15767	0.15767	q1
GO:0005779	integral component of peroxisomal membra...	2	1	0.16	0.15767	0.15767	q1
GO:0005940	septin ring	2	1	0.16	0.15767	0.15767	q1
GO:0008091	spectrin	2	1	0.16	0.15767	0.15767	q1
GO:0031105	septin complex	2	1	0.16	0.15767	0.15767	q1
GO:0031231	intrinsic component of peroxisomal membr...	2	1	0.16	0.15767	0.15767	q1
GO:0032156	septin cytoskeleton	2	1	0.16	0.15767	0.15767	q1
GO:0043186	P granule	2	1	0.16	0.15767	0.15767	q1
GO:0045495	pole plasm	2	1	0.16	0.15767	0.15767	q1
GO:0051286	cell tip	2	1	0.16	0.15767	0.15767	q1
GO:0060077	inhibitory synapse	2	1	0.16	0.15767	0.15767	q1
GO:0098794	postsynapse	70	18	6.12	3.8e-06	0.00014	q4
GO:0000786	nucleosome	5	5	0.44	4.2e-06	0.00014	q4
GO:0044815	DNA packaging complex	5	5	0.44	4.2e-06	0.00014	q4
GO:0098984	neuron to neuron synapse	43	13	3.76	1.9e-05	0.00038	q4
GO:0045211	postsynaptic membrane	21	9	1.84	1.9e-05	0.00038	q4
GO:0032993	protein-DNA complex	6	5	0.52	2.4e-05	0.0004	q4
GO:0097060	synaptic membrane	33	11	2.89	3.4e-05	0.000485714	q4
GO:0000803	sex chromosome	4	4	0.35	5.2e-05	0.00065	q4
GO:0032279	asymmetric synapse	42	12	3.67	8.1e-05	0.0009	q4
GO:0016021	integral component of membrane	111	21	9.71	9.3e-05	0.00093	q4
GO:0031224	intrinsic component of membrane	117	21	10.24	0.00022	0.002	q4
GO:0014069	postsynaptic density	40	11	3.5	0.00025	0.00208333	q4
GO:0099572	postsynaptic specialization	41	11	3.59	0.00032	0.00246154	q4
GO:0098948	intrinsic component of postsynaptic spec...	3	3	0.26	0.00063	0.00405882	q4
GO:0099060	integral component of postsynaptic speci...	3	3	0.26	0.00063	0.00405882	q4
GO:0060076	excitatory synapse	6	4	0.52	0.00069	0.00405882	q4
GO:0099634	postsynaptic specialization membrane	6	4	0.52	0.00069	0.00405882	q4
GO:0000228	nuclear chromosome	7	4	0.61	0.0015	0.00833333	q4
GO:0034399	nuclear periphery	4	3	0.35	0.00237	0.01185	q4
GO:0048787	presynaptic active zone membrane	4	3	0.35	0.00237	0.01185	q4
GO:0000785	chromatin	20	6	1.75	0.00496	0.023619	q4
GO:0098936	intrinsic component of postsynaptic memb...	5	3	0.44	0.00557	0.0242174	q4
GO:0099055	integral component of postsynaptic membr...	5	3	0.44	0.00557	0.0242174	q4
GO:0048786	presynaptic active zone	10	4	0.88	0.00736	0.0278148	q4
GO:0000805	X chromosome	2	2	0.17	0.00751	0.0278148	q4
GO:0001740	Barr body	2	2	0.17	0.00751	0.0278148	q4
GO:0098985	asymmetric, glutamatergic, excitatory sy...	2	2	0.17	0.00751	0.0278148	q4
GO:0030424	axon	86	14	7.52	0.00985	0.0351786	q4
GO:0045202	synapse	145	20	12.69	0.0122	0.042069	q4
GO:0098590	plasma membrane region	89	14	7.79	0.01351	0.0450333	q4
GO:0005886	plasma membrane	234	28	20.47	0.01714	0.0536563	q4
GO:0000792	heterochromatin	7	3	0.61	0.01717	0.0536563	q4
GO:0005697	telomerase holoenzyme complex	3	2	0.26	0.02127	0.056	q4
GO:0016342	catenin complex	3	2	0.26	0.02127	0.056	q4
GO:0043073	germ cell nucleus	3	2	0.26	0.02127	0.056	q4
GO:0098686	hippocampal mossy fiber to CA3 synapse	3	2	0.26	0.02127	0.056	q4
GO:0098839	postsynaptic density membrane	3	2	0.26	0.02127	0.056	q4
GO:0043005	neuron projection	142	19	12.42	0.02128	0.056	q4
GO:0030054	cell junction	174	22	15.22	0.02341	0.0600256	q4
GO:0099699	integral component of synaptic membrane	8	3	0.7	0.02579	0.064475	q4
GO:0042734	presynaptic membrane	14	4	1.22	0.02692	0.0656585	q4
GO:0098797	plasma membrane protein complex	36	7	3.15	0.02935	0.069881	q4
GO:0005887	integral component of plasma membrane	37	7	3.24	0.03378	0.0778636	q4
GO:0071944	cell periphery	245	28	21.44	0.03426	0.0778636	q4
GO:0099240	intrinsic component of synaptic membrane	9	3	0.79	0.03633	0.08034	q4
GO:0009986	cell surface	30	6	2.62	0.03827	0.08034	q4
GO:0005882	intermediate filament	4	2	0.35	0.04017	0.08034	q4
GO:0030673	axolemma	4	2	0.35	0.04017	0.08034	q4
GO:0044224	juxtaparanode region of axon	4	2	0.35	0.04017	0.08034	q4
GO:0071013	catalytic step 2 spliceosome	4	2	0.35	0.04017	0.08034	q4
GO:0044304	main axon	16	4	1.4	0.04292	0.0841569	q4
GO:0031226	intrinsic component of plasma membrane	39	7	3.41	0.04396	0.0845385	q4
GO:0005912	adherens junction	10	3	0.88	0.04875	0.0902062	q4
GO:0032589	neuron projection membrane	10	3	0.88	0.04875	0.0902062	q4
GO:0044309	neuron spine	25	5	2.19	0.05787	0.0902062	q4
GO:0098793	presynapse	59	9	5.16	0.05905	0.0902062	q4
GO:0005694	chromosome	42	7	3.67	0.0627	0.0902062	q4
GO:0005794	Golgi apparatus	88	12	7.7	0.06441	0.0902062	q4
GO:0016604	nuclear body	19	4	1.66	0.07513	0.0902062	q4
GO:1902495	transmembrane transporter complex	12	3	1.05	0.07891	0.0902062	q4
GO:0001520	outer dense fiber	1	1	0.09	0.0875	0.0902062	q4
GO:0001674	female germ cell nucleus	1	1	0.09	0.0875	0.0902062	q4
GO:0001741	XY body	1	1	0.09	0.0875	0.0902062	q4
GO:0005652	nuclear lamina	1	1	0.09	0.0875	0.0902062	q4
GO:0005721	pericentric heterochromatin	1	1	0.09	0.0875	0.0902062	q4
GO:0005883	neurofilament	1	1	0.09	0.0875	0.0902062	q4
GO:0005918	septate junction	1	1	0.09	0.0875	0.0902062	q4
GO:0016327	apicolateral plasma membrane	1	1	0.09	0.0875	0.0902062	q4
GO:0031527	filopodium membrane	1	1	0.09	0.0875	0.0902062	q4
GO:0032059	bleb	1	1	0.09	0.0875	0.0902062	q4
GO:0033391	chromatoid body	1	1	0.09	0.0875	0.0902062	q4
GO:0035327	transcriptionally active chromatin	1	1	0.09	0.0875	0.0902062	q4
GO:0038037	G protein-coupled receptor dimeric compl...	1	1	0.09	0.0875	0.0902062	q4
GO:0038039	G protein-coupled receptor heterodimeric...	1	1	0.09	0.0875	0.0902062	q4
GO:0042585	germinal vesicle	1	1	0.09	0.0875	0.0902062	q4
GO:0042642	actomyosin, myosin complex part	1	1	0.09	0.0875	0.0902062	q4
GO:0044307	dendritic branch	1	1	0.09	0.0875	0.0902062	q4
GO:0044326	dendritic spine neck	1	1	0.09	0.0875	0.0902062	q4
GO:0070618	Grb2-Sos complex	1	1	0.09	0.0875	0.0902062	q4
GO:0070937	CRD-mediated mRNA stability complex	1	1	0.09	0.0875	0.0902062	q4
GO:0097418	neurofibrillary tangle	1	1	0.09	0.0875	0.0902062	q4
GO:0097648	G protein-coupled receptor complex	1	1	0.09	0.0875	0.0902062	q4
GO:0098577	inactive sex chromosome	1	1	0.09	0.0875	0.0902062	q4
GO:0098688	parallel fiber to Purkinje cell synapse	1	1	0.09	0.0875	0.0902062	q4
GO:0098831	presynaptic active zone cytoplasmic comp...	1	1	0.09	0.0875	0.0902062	q4
GO:0098945	intrinsic component of presynaptic activ...	1	1	0.09	0.0875	0.0902062	q4
GO:0099059	integral component of presynaptic active...	1	1	0.09	0.0875	0.0902062	q4
GO:0099061	integral component of postsynaptic densi...	1	1	0.09	0.0875	0.0902062	q4
GO:0099146	intrinsic component of postsynaptic dens...	1	1	0.09	0.0875	0.0902062	q4
GO:0099160	postsynaptic intermediate filament cytos...	1	1	0.09	0.0875	0.0902062	q4
GO:0099182	presynaptic intermediate filament cytosk...	1	1	0.09	0.0875	0.0902062	q4
GO:0099569	presynaptic cytoskeleton	1	1	0.09	0.0875	0.0902062	q4
GO:0150048	cerebellar granule cell to Purkinje cell...	1	1	0.09	0.0875	0.0902062	q4
GO:1902710	GABA receptor complex	1	1	0.09	0.0875	0.0902062	q4
GO:1990023	mitotic spindle midzone	1	1	0.09	0.0875	0.0902062	q4
GO:1990356	sumoylated E2 ligase complex	1	1	0.09	0.0875	0.0902062	q4
GO:1990826	nucleoplasmic periphery of the nuclear p...	1	1	0.09	0.0875	0.0902062	q4
GO:0005681	spliceosomal complex	6	2	0.52	0.08964	0.0905455	q4
GO:0045111	intermediate filament cytoskeleton	6	2	0.52	0.08964	0.0905455	q4
GO:0031594	neuromuscular junction	13	3	1.14	0.09642	0.09642	q4
