# Supplementary material for: Aging and diet alter the protein ubiquitylation landscape in the mouse brain
Source: Nat Commun. 2025 Jun 6;16:5266. doi: 10.1038/s41467-025-60542-6 (PMC12144301; doi:10.1038/s41467-025-60542-6)
Supplement: Supplementary file 13 — Source Data [file 41467_2025_60542_MOESM13_ESM.zip › Source_data/Figure_S4/C/C.xlsx]

## Sheet: Sheet1
Dataset	Category	Percentage
Ubiquitin	Grey	57.3333
Ubiquitin	Blue	17.2564
Ubiquitin	Red	25.4103
Proteome	Grey	80.8961
Proteome	Blue	6.26718
Proteome	Red	12.8367
