# Supplementary material for: Aging and diet alter the protein ubiquitylation landscape in the mouse brain
Source: Nat Commun. 2025 Jun 6;16:5266. doi: 10.1038/s41467-025-60542-6 (PMC12144301; doi:10.1038/s41467-025-60542-6)
Supplement: Supplementary file 13 — Source Data [file 41467_2025_60542_MOESM13_ESM.zip › Source_data/Figure_3/C/C.xlsx]

## Sheet: Sheet1
	PC1	PC2	PC3	PC4	PC5	PC6	PC7	PC8	PC9	PC10	PC11	PC12	PC13	PC14	PC15	PC16	PC17	PC18	PC19	PC20	PC21	PC22	PC23	PC24	PC25	PC26	PC27	PC28	PC29	PC30
220801_DP_Ub_7D1	-542.143	-8.13343	69.3946	-17.2572	9.2957	-5.89965	7.587	-14.1009	3.55674	-1.91031	1.66611	-0.293166	-0.213843	-0.284392	1.29546	0.767745	-0.501909	-0.0399144	-0.266316	-0.354401	-0.160389	-0.105871	-0.0891063	0.455094	0.0366551	0.27226	0.126272	0.0512089	-0.214272	7.8345e-12
220801_DP_Ub_7D2	-20.1632	-29.7593	19.8333	22.7943	12.7208	-7.83132	-3.4427	13.9664	-1.78719	-0.589027	1.41908	2.8245	0.136783	-0.218678	-1.5565	-1.36485	1.09713	1.12466	2.18117	-2.1402	-1.78028	7.11482	-3.03732	-6.99157	-1.50688	-1.95469	-1.46594	1.90385	0.774813	-8.61802e-14
220801_DP_Ub_7D3	16.9154	-29.8116	14.9375	21.7132	8.74952	-6.07617	-5.5826	13.2295	-2.34828	-3.76584	0.371285	1.30402	1.17328	3.56595	-0.773606	0.732075	0.535208	-0.919083	-1.98936	1.12525	-2.8942	3.08143	-2.18034	6.63094	2.79159	4.36075	2.18493	-3.70366	-0.69817	-4.17079e-13
220801_DP_Ub_7D4	-15.1426	-31.2211	19.8135	17.9553	10.9973	-5.10866	-4.55563	14.4164	-2.32323	-0.69324	0.164557	0.577977	-0.244912	1.12575	-1.72921	-0.519643	1.61463	-1.53397	2.42186	2.6442	4.98684	-9.3302	5.76134	0.557226	-1.4246	-2.41721	-0.487578	0.425621	0.540213	-3.02722e-13
220801_DP_Ub_7PI1	88.0114	-3.80917	8.51529	15.4517	-13.9081	1.32288	-13.5863	-5.71044	-2.42265	-0.980262	-5.2464	-0.889141	-3.67054	-1.45903	2.99353	0.0461291	-1.81468	0.428276	-0.640721	0.518353	1.80983	2.18703	1.24751	2.88463	3.09738	1.26193	1.00925	8.13455	1.12566	-6.7243e-13
220801_DP_Ub_7PI2	65.5492	4.79193	9.03861	13.2457	-17.9509	4.23044	-14.5934	-9.5821	-3.91884	0.637607	-4.85419	-1.67024	-8.51013	-3.99981	1.96053	-1.06098	0.932795	0.346099	1.16353	2.19026	6.05427	3.86447	0.964483	-1.4075	-1.81942	-0.0975114	-0.661337	-5.63225	-0.566558	-6.35349e-13
220801_DP_Ub_7PI4	151.578	19.8031	12.2208	2.52864	-14.2297	-0.119941	-2.76	5.73642	19.3655	8.3152	-3.9345	-4.09061	-7.45053	3.21073	6.42563	1.5571	-1.22747	-2.50494	1.47003	-0.783897	-6.92281	-3.28585	-1.02882	-0.94251	-1.13269	-0.382577	0.568142	-0.518384	0.00849499	-9.25297e-13
220801_DP_Ub_7AI1	47.8515	-45.1598	1.15617	-17.7191	-2.07944	17.3259	10.0211	3.45108	-3.8368	5.16632	-9.883	-1.55884	0.374715	0.58893	-3.437	13.0499	3.56306	1.23123	0.841556	-0.802477	0.859605	1.44411	0.0774949	0.193099	-0.316894	-0.245443	-0.204916	0.250845	0.00858589	-7.26228e-13
220801_DP_Ub_7AI2	19.6362	-43.9928	3.23928	-18.2414	-1.57776	15.3587	9.29572	2.22934	-2.99213	5.47231	-10.2395	-3.75635	-0.027356	1.80393	-4.38324	-13.2084	-2.69596	-0.544516	-1.03613	-0.358261	-0.419969	-0.575228	-1.21039	-0.0955302	0.863105	0.345499	0.0728709	-0.184615	0.312168	-4.94114e-13
220801_DP_Ub_7AI3	148.376	-45.744	-5.72459	-4.34409	0.0262614	10.3919	7.90458	-0.744009	1.28768	-2.50904	10.3033	3.36311	-0.988586	-2.14319	6.77882	0.152791	-1.23234	-0.81125	0.0515491	1.14725	0.992993	-1.69765	1.89792	-3.90691	0.896197	7.62383	-2.44634	0.236441	-0.167667	-9.0236e-13
220801_DP_Ub_7AI4	144.868	-44.629	-6.51918	-3.59974	0.56745	10.7679	8.87852	-1.14272	1.02405	-2.48243	11.9418	-0.256122	-0.674098	-0.968506	7.52738	-1.03036	-0.590022	-1.15946	-1.17219	2.17494	0.429891	3.20665	-0.644713	3.5458	-1.32176	-6.9647	2.2702	0.11137	-0.010084	-5.29618e-13
220801_DP_Ub_7PAI1	111.715	-19.2755	2.9516	13.1959	-8.39483	3.41662	-8.13397	-7.15827	-4.96203	-3.22346	-0.0879317	1.7368	4.4971	-1.89611	-1.57446	0.474181	-3.01104	3.3652	-0.196922	-3.4772	-3.71227	-3.71156	-0.72913	-0.735952	-1.20336	-1.16465	0.306133	0.392051	-7.46327	-1.23048e-12
220801_DP_Ub_7PAI2	31.5616	-9.17289	1.75041	10.0608	-15.0902	8.30953	-9.90725	-9.74137	-6.97158	-4.14141	1.84558	2.56599	5.35661	-1.40447	-1.69541	0.761407	-0.458545	2.5046	0.330542	-1.06657	-6.65174	-3.51794	-0.277938	-0.183635	-0.290192	-0.974757	-0.784698	-1.90902	6.34611	-6.56293e-13
220801_DP_Ub_7PAI3	99.083	24.1783	7.21658	-0.785119	-20.7197	-0.139829	1.07983	0.301076	13.3272	6.61425	3.75444	1.92409	7.97657	2.93617	-5.02184	-0.63675	-1.15533	4.68191	0.830234	3.67244	0.717384	4.05253	5.41316	0.553815	3.71695	-1.31325	-3.59109	-0.686828	-0.728185	-1.76219e-12
220801_DP_Ub_7PAI4	136.777	12.8796	7.53768	2.47826	-21.1596	2.00894	-0.970283	-2.41985	9.68171	3.70474	8.07955	1.30479	2.28916	-2.27287	-9.16076	-0.936664	6.30918	-2.95204	-2.10395	-2.12838	4.6182	-1.65947	-5.23638	0.215474	-2.56767	1.82908	3.33775	1.20053	0.48057	-2.29658e-12
220801_DP_Ub_14D2	-430.446	33.9716	-28.5774	24.2014	0.563927	14.5365	2.55658	-1.18591	-3.03609	3.44125	5.03162	2.22064	-4.25301	11.2175	0.560391	-1.12276	1.50081	3.56174	4.93281	-3.65095	1.24444	-0.0206867	0.0626972	0.955256	-0.47245	0.677823	0.636306	0.405314	-0.306663	5.76374e-12
220801_DP_Ub_14D3	-258.738	10.8315	-20.4632	22.8214	7.94757	1.1633	1.36833	1.13431	2.92165	2.00783	-2.45385	-0.268601	-0.454268	0.667284	0.475607	2.20482	-2.6601	2.23591	-13.3414	3.9183	1.25064	-1.88781	-1.6409	-2.87432	0.496967	-0.968149	-0.0757196	-0.176328	0.26678	1.00605e-12
220801_DP_Ub_14D4	-321.226	17.5949	-23.7846	24.8608	9.71507	2.6599	3.42166	1.9202	1.15722	8.16457	-0.464756	-6.18972	5.67118	-13.8858	0.53273	0.0815423	-1.0107	-5.49091	3.99376	0.12293	-1.42774	0.858473	0.636848	1.32551	0.394323	0.558468	-0.386831	-0.0837002	-0.282785	3.04528e-12
220801_DP_Ub_14PI1	-55.8998	55.899	1.09705	-11.118	-21.7063	0.303533	9.23743	6.88193	-7.90706	-8.9708	-2.2034	0.969399	-1.4578	-3.04213	1.89332	-2.72346	10.0048	0.410941	-2.10023	2.55533	-4.63979	0.758363	4.29445	-1.38745	0.0500179	0.18927	2.20735	0.610943	-1.14856	7.21566e-14
220801_DP_Ub_14PI2	95.5134	33.5254	4.03662	-5.22029	-8.67735	-6.66697	7.46218	7.35983	-1.95311	-3.50437	-1.35028	-1.27755	0.0563289	-3.33553	5.65363	-0.668199	1.44464	3.18827	-1.8501	-8.0297	3.82844	-2.02348	-3.76972	2.87399	1.95691	-1.15567	-5.89316	-0.63019	0.530778	-4.26525e-14
220801_DP_Ub_14PI3	136.81	55.9017	4.59538	-19.2813	37.5049	9.38112	-5.05848	2.16952	1.86059	-3.46323	-1.13186	0.475921	1.08919	-2.59611	0.815056	-0.210711	-0.325425	6.53275	4.48044	7.10847	0.790294	-1.83831	-5.6535	0.116807	0.088584	0.462674	0.64885	0.538726	-0.112361	-2.7099e-12
220801_DP_Ub_14PI4	167.241	47.283	4.76389	-15.8569	42.2925	13.5537	-9.73158	-0.428465	2.35574	-4.34051	2.21504	-0.150393	-1.49764	0.615092	-3.71572	0.372652	-1.52648	-5.26799	-3.8651	-6.20726	-0.48357	2.25681	5.34442	-0.01634	-0.279578	-0.267741	-0.204808	-0.343729	0.179042	-2.82606e-12
220801_DP_Ub_14AI1	-71.4082	-25.351	-22.5432	-17.7499	-2.45551	-10.6338	-7.53204	-1.44499	1.61049	-10.1581	4.05827	-19.676	1.94493	4.57648	-1.63325	0.698087	1.33576	1.23843	0.724891	0.314415	0.304902	0.36035	0.0136201	-1.28944	-0.174111	0.629396	-0.404649	0.206586	0.0221069	6.17286e-13
220801_DP_Ub_14AI2	-292.591	-21.9207	-25.3498	-56.3236	-8.93344	-9.34248	-19.216	7.31098	-2.53454	9.11585	2.49319	7.80788	-0.693423	-1.82853	1.66948	-0.12215	-0.326385	-0.309917	-0.638713	-0.481976	-0.271968	-0.049633	-0.237291	0.409907	0.0314207	-0.310395	0.222595	-0.0125281	-0.274744	1.70258e-12
220801_DP_Ub_14AI3	29.0628	-25.5772	-25.9597	2.06833	10.0823	-11.097	6.27975	-7.51996	9.19401	-8.31565	-4.56095	5.65094	-3.27642	-1.98847	-2.03408	0.332145	0.793477	-0.32849	3.14959	-2.47737	1.28791	-1.50952	0.00630736	-2.46019	7.00548	-1.88738	3.74404	-1.46234	0.346668	-4.01514e-13
220801_DP_Ub_14AI4	-6.20306	-21.2611	-28.1113	2.3903	9.4648	-11.6898	6.24817	-7.2038	9.39365	-8.2892	-6.86365	6.37778	-1.9068	-0.0626237	-2.73085	-1.21248	0.658053	0.22531	0.320757	1.62867	-1.50306	1.60753	0.964259	3.61444	-6.84404	1.17754	-3.5946	1.12889	0.216102	-2.63393e-13
220801_DP_Ub_14PAI1	31.1958	36.0965	-0.301986	-6.6817	-19.2856	-5.1493	9.22794	2.47278	-10.6714	-4.00648	5.14844	0.739423	-7.65077	1.01056	-8.23312	2.87204	-8.18617	-6.02877	1.65106	3.43462	-1.19215	-0.537136	-2.37884	-0.0559284	1.10042	-0.847279	-2.06196	0.367647	-0.332908	-2.31937e-13
220801_DP_Ub_14PAI2	64.6728	32.9072	0.831004	-6.03081	-14.3111	-7.87864	7.25084	5.16317	-1.66551	-2.94904	-4.9874	0.976092	8.14588	1.90681	4.61357	1.13595	-8.70207	0.991927	1.10657	-2.25032	3.73342	1.3947	1.82411	-1.19108	-3.65728	1.44755	5.32677	-0.65408	1.24668	-1.18643e-12
220801_DP_Ub_14PAI3	136.67	15.4969	-3.69105	1.91468	8.26151	-6.36521	-1.76989	-10.7285	-6.80168	4.52788	-4.56686	2.24519	8.39017	8.85291	5.80094	-0.139274	4.42696	-9.32876	0.541758	2.57497	0.902919	-0.210152	-2.55811	-1.32918	1.06007	-0.735035	-1.93095	0.0670202	-0.671172	2.57774e-13
220801_DP_Ub_14PAI4	290.873	3.65801	-1.90315	2.52837	22.2902	-20.7322	9.02051	-8.6316	-10.6041	17.1246	4.33632	-2.98783	-4.13177	-0.691748	-1.31701	-0.281943	1.20808	5.15276	-0.990922	-0.921438	-1.75206	-0.226759	2.16386	0.53555	-0.575147	0.850356	1.53309	-0.0339418	0.572639	-1.04482e-12
