# Supplementary material for: Aging and diet alter the protein ubiquitylation landscape in the mouse brain
Source: Nat Commun. 2025 Jun 6;16:5266. doi: 10.1038/s41467-025-60542-6 (PMC12144301; doi:10.1038/s41467-025-60542-6)
Supplement: Supplementary file 13 — Source Data [file 41467_2025_60542_MOESM13_ESM.zip › Source_data/Figure_S6/F/F.xlsx]

## Sheet: Sheet1
common.cond.y	var1	var2	cor	statistic	p	conf.low	conf.high	method	p.signif
14D_AI / 14D_DMSO	FoldChanges.x	FoldChanges.y	0.02	0.236507	0.813	-0.145739	0.184756	Pearson	ns
14D_PAI / 14D_DMSO	FoldChanges.x	FoldChanges.y	0.2	2.83052	0.00512	0.0598258	0.325488	Pearson	**
14D_PI / 14D_DMSO	FoldChanges.x	FoldChanges.y	0.14	2.1005	0.0369	0.0089062	0.274164	Pearson	*
7D_AI / 7D_DMSO	FoldChanges.x	FoldChanges.y	0.057	0.788567	0.431	-0.0849577	0.196624	Pearson	ns
7D_PAI / 7D_DMSO	FoldChanges.x	FoldChanges.y	0.16	2.37924	0.0182	0.0268303	0.279382	Pearson	*
7D_PI / 7D_DMSO	FoldChanges.x	FoldChanges.y	0.15	2.32072	0.0212	0.022774	0.273029	Pearson	*
