# Supplementary material for: Aging and diet alter the protein ubiquitylation landscape in the mouse brain
Source: Nat Commun. 2025 Jun 6;16:5266. doi: 10.1038/s41467-025-60542-6 (PMC12144301; doi:10.1038/s41467-025-60542-6)
Supplement: Supplementary file 13 — Source Data [file 41467_2025_60542_MOESM13_ESM.zip › Source_data/Figure_S3/B/B.xlsx]

## Sheet: Sheet1
ID	Description	setSize	enrichmentScore	NES	pvalue	p.adjust	qvalues	rank	leading_edge	core_enrichment
GO:0002252	immune effector process	163	0.651902	2.25577	1e-10	1.55059e-08	1.21362e-08	319	tags=21%, list=5%, signal=21%	16016/16071/16019/11801/12268/380793/12262/12260/16061/12259/15170/15894/16331/80795/230073/77125/19264/12010/14824/16414/66824/18826/16852/20911/76438/22324/11486/22122/17916/11745/18477/94176/19215/16783/16409
GO:0002443	leukocyte mediated immunity	110	0.691556	2.31336	1e-10	1.55059e-08	1.21362e-08	465	tags=26%, list=7%, signal=25%	16016/16071/16019/12268/380793/12262/12260/16061/12259/15170/15894/16331/230073/19264/12010/16414/20911/76438/22324/22122/17916/11745/18477/19215/16783/16409/18439/17874/22320
GO:0006082	organic acid metabolic process	458	0.526843	1.90566	1e-10	1.55059e-08	1.21362e-08	1717	tags=51%, list=27%, signal=40%	11484/14085/30956/67375/434437/11998/67111/14870/264895/11886/12411/246221/20250/11565/11409/11898/19703/11606/110391/18823/68312/216188/245847/109652/13884/67980/171210/15277/13361/67856/104923/107272/104776/51798/67460/107239/19215/17850/77219/26912/14873/232078/19378/76238/80911/67092/12896/13195/15107/11363/13167/56794/26897/18439/229905/11370/20425/68631/269951/22117/12499/11532/58810/18242/…
GO:0006952	defense response	440	0.509447	1.84093	1e-10	1.55059e-08	1.21362e-08	696	tags=21%, list=11%, signal=20%	16016/16071/16019/11801/380793/20716/11815/56213/15957/12262/12260/12332/15959/55932/16061/12259/14469/16985/78781/15170/13040/15894/15944/12362/21825/80795/20846/66222/230073/77125/19264/12505/12010/60440/22352/14870/14824/16414/66824/217069/100340/11606/20911/18823/286940/22324/11486/16644/14375/17916/22041/11745/18477/22596/16783/16409/72042/13167/20597/18439/26417/94175/17874/66610/22320/1075…
GO:0006955	immune response	455	0.511027	1.84794	1e-10	1.55059e-08	1.21362e-08	691	tags=20%, list=11%, signal=19%	16016/16071/16019/11801/12268/380793/56213/15957/12262/16098/12260/12332/15959/55932/16061/12259/14469/78781/15170/13040/15894/16331/15944/12362/80795/20846/66222/230073/77125/19264/12505/12010/60440/22352/14824/16414/66824/18826/16852/217069/100340/20911/76438/286940/22324/11486/22122/16644/14375/17916/22041/11745/57738/17441/18477/22596/94176/19215/16783/16409/72042/20597/18439/26417/80898/9417…
GO:0009607	response to biotic stimulus	389	0.512886	1.85162	1e-10	1.55059e-08	1.21362e-08	699	tags=21%, list=11%, signal=20%	16016/16071/16019/380793/20716/56213/15957/12262/12260/12332/15959/55932/16061/16912/12259/14469/78781/15170/15944/12362/80795/20846/66222/230073/77125/19264/12010/60440/22352/14870/56078/110095/14824/66824/217069/100340/20911/286940/13884/22324/16644/14375/17916/22041/11745/18477/22596/16783/72042/11303/20597/18439/26417/94175/22169/17874/11532/66610/22320/107569/20847/11816/59079/22601/74637/70…
GO:0019752	carboxylic acid metabolic process	444	0.531038	1.91719	1e-10	1.55059e-08	1.21362e-08	1717	tags=51%, list=27%, signal=40%	11484/14085/30956/67375/434437/11998/67111/14870/264895/11886/12411/246221/20250/11565/11409/11898/19703/11606/110391/18823/68312/216188/245847/109652/13884/67980/171210/15277/13361/67856/104923/107272/104776/51798/67460/107239/19215/17850/77219/26912/14873/232078/19378/76238/80911/67092/12896/13195/15107/11363/13167/56794/26897/18439/229905/11370/20425/68631/269951/22117/12499/11532/58810/18242/…
GO:0035249	synaptic transmission, glutamatergic	68	-0.64522	-2.70681	1e-10	1.55059e-08	1.21362e-08	1407	tags=65%, list=22%, signal=51%	20910/18747/17957/192167/208898/14816/104418/18212/14823/74018/14806/20979/60597/81905/108071/245537/54377/14803/17918/72961/12558/140919/245666/14809/108069/108068/268934/94190/67979/18189/58234/14800/12298/382018/14802/26556/14810/12286/108073/12300/54376/210274/14804/545156
GO:0043436	oxoacid metabolic process	450	0.531261	1.91851	1e-10	1.55059e-08	1.21362e-08	1717	tags=51%, list=27%, signal=40%	11484/14085/30956/67375/434437/11998/67111/14870/264895/11886/12411/246221/20250/11565/11409/11898/19703/11606/110391/18823/68312/216188/245847/109652/13884/67980/171210/15277/13361/67856/104923/107272/104776/51798/67460/107239/19215/17850/77219/26912/14873/232078/19378/76238/80911/67092/12896/13195/15107/11363/13167/56794/26897/18439/229905/11370/20425/68631/269951/22117/12499/11532/58810/18242/…
GO:0044282	small molecule catabolic process	187	0.610362	2.13289	1e-10	1.55059e-08	1.21362e-08	1451	tags=55%, list=23%, signal=44%	14085/30956/67375/434437/22436/12411/11409/19703/110391/216188/245847/11486/99586/67980/171210/104776/67460/26912/232078/20322/80911/12896/15107/72269/11363/13167/56794/20975/71755/11370/20425/11532/58810/18242/12908/26384/11816/212647/11364/14635/52815/23986/68133/110460/14661/66948/110208/13177/74246/109857/56357/269378/13806/11997/56174/52430/257635/93747/57320/14751/225913/52538/15356/68977/2…
GO:0045087	innate immune response	213	0.585954	2.05985	1e-10	1.55059e-08	1.21362e-08	677	tags=23%, list=11%, signal=22%	16016/16071/16019/380793/15957/12262/12260/12332/15959/55932/16061/12259/14469/78781/15170/15944/12362/20846/66222/230073/12010/60440/22352/14824/66824/217069/100340/20911/286940/22324/14375/17916/18477/22596/16783/20597/17874/22320/20847/11816/104252/16952/21355/71648/26412/56200/68002/20912/20617/16180
GO:0050803	regulation of synapse structure or activity	187	-0.482669	-2.3239	1e-10	1.55059e-08	1.21362e-08	1446	tags=49%, list=22%, signal=39%	245450/80749/70620/269788/234267/74143/192167/14360/14083/30785/19266/229715/18212/14265/21983/319613/382253/18013/319504/64085/208643/75608/238205/211187/217480/14735/216831/245537/170731/217692/20351/170571/77097/69601/29819/56508/77579/230775/107831/12323/100042150/53972/72961/12558/140919/13841/12361/319387/327814/19280/56013/333605/56320/13845/241770/243499/18693/330814/233067/433485/19242/1…
GO:0050804	modulation of chemical synaptic transmission	343	-0.469386	-2.48175	1e-10	1.55059e-08	1.21362e-08	1133	tags=43%, list=18%, signal=37%	14823/170935/56839/16500/319613/12297/20512/110891/16653/18013/381979/20972/109934/14806/29873/11551/20979/13429/16510/13001/56808/56876/60597/64085/224860/23945/81905/94229/12552/53324/57340/14299/67826/217480/108071/18191/76787/245537/217692/170571/224997/20977/59033/207227/54377/171180/109905/14803/29819/56508/26875/22782/12287/19259/217124/71687/380702/225870/16728/17918/215449/107831/12323/1…
GO:0050807	regulation of synapse organization	182	-0.47012	-2.27189	1e-10	1.55059e-08	1.21362e-08	1446	tags=47%, list=22%, signal=38%	245450/80749/70620/269788/234267/74143/192167/14360/14083/30785/19266/229715/18212/14265/21983/382253/18013/319504/64085/208643/75608/238205/211187/217480/14735/216831/245537/170731/217692/20351/170571/77097/69601/29819/56508/77579/230775/107831/12323/100042150/53972/12558/13841/12361/319387/327814/19280/56013/333605/56320/13845/241770/243499/330814/233067/433485/19242/18189/58234/210933/75409/74…
GO:0050808	synapse organization	345	-0.410792	-2.17557	1e-10	1.55059e-08	1.21362e-08	976	tags=38%, list=15%, signal=34%	223666/319504/56808/67703/64085/208643/75608/238205/12296/14394/67790/54126/211187/217480/108071/18191/14735/76787/216831/245537/243312/170731/217692/20351/170571/77097/18039/69601/29819/18186/56508/26875/77579/14658/54725/230775/380702/236915/11785/16728/13839/17918/19894/67453/107831/12323/100042150/53972/12558/13841/67830/12361/100113365/319387/327814/19280/245684/56013/333605/56320/70546/1238…
GO:0099173	postsynapse organization	159	-0.50636	-2.41712	1e-10	1.55059e-08	1.21362e-08	1001	tags=43%, list=16%, signal=37%	14432/223666/319504/75608/54126/217480/216831/245537/170731/217692/77097/29819/18186/56508/77579/14658/54725/380702/236915/13839/19894/107831/12323/53972/12558/13841/67830/12361/100113365/327814/19280/245684/56013/333605/56320/70546/18163/13845/94190/243499/18693/216049/19242/73340/13385/18189/58234/74006/74342/108100/26556/14810/14811/243961/13838/234214/240057/11838/18213/210274/17118/14804/124…
GO:0099177	regulation of trans-synaptic signaling	344	-0.466572	-2.4729	1e-10	1.55059e-08	1.21362e-08	1133	tags=43%, list=18%, signal=37%	14823/170935/56839/16500/319613/12297/20512/110891/16653/18013/381979/20972/109934/14806/29873/11551/20979/13429/16510/13001/56808/56876/60597/64085/224860/23945/81905/94229/12552/53324/57340/14299/67826/217480/108071/18191/76787/245537/217692/170571/224997/20977/59033/207227/54377/171180/109905/14803/29819/56508/26875/22782/12287/19259/217124/71687/380702/225870/16728/17918/215449/107831/12323/1…
GO:0098542	defense response to other organism	274	0.550254	1.95679	1.31492e-10	1.92563e-08	1.50716e-08	677	tags=23%, list=11%, signal=21%	16016/16071/16019/380793/56213/15957/12262/12260/12332/15959/55932/16061/12259/14469/78781/15170/15944/12362/80795/20846/66222/230073/77125/19264/12010/60440/22352/14824/66824/217069/100340/20911/286940/22324/14375/17916/22041/11745/18477/22596/16783/72042/20597/18439/26417/94175/17874/22320/107569/20847/11816/104252/16952/21355/71648/26412/56200/68002/20912/20617/19043/16180
GO:0002684	positive regulation of immune system process	247	0.562297	1.99426	1.59924e-10	2.21873e-08	1.73657e-08	693	tags=23%, list=11%, signal=21%	16016/16071/16019/11801/12268/380793/12262/12260/16061/12259/15170/15894/16331/15944/21825/80795/230073/77125/11629/19264/12505/12010/12349/14824/16414/66824/16852/20423/20911/76438/11487/22324/11486/15163/14375/17441/22596/16783/16409/18439/26417/94175/17874/11534/22320/75454/19141/12389/16952/21355/232341/56200/57320/72544/18761/14751
GO:0002682	regulation of immune system process	427	0.496531	1.79459	1.88248e-10	2.38396e-08	1.86589e-08	729	tags=19%, list=11%, signal=18%	16016/16071/16019/11801/12268/380793/11815/56213/12262/12260/16061/12259/78781/15170/15894/16331/15944/21825/80795/20846/12527/66222/230073/77125/11629/19264/12505/12010/17698/12349/14824/16414/66824/16852/100340/20423/20911/76438/11487/22324/11486/15163/18600/14375/17916/57738/17441/22596/16783/16409/18439/26417/94175/17874/11534/22320/75454/20847/11816/59079/19141/26440/74637/12389/21873/217127…
GO:0043207	response to external biotic stimulus	377	0.515386	1.85749	2.00276e-10	2.38396e-08	1.86589e-08	699	tags=21%, list=11%, signal=20%	16016/16071/16019/380793/20716/56213/15957/12262/12260/12332/15959/55932/16061/16912/12259/14469/78781/15170/15944/12362/80795/20846/66222/230073/77125/19264/12010/60440/22352/14870/56078/110095/14824/66824/217069/100340/20911/286940/13884/22324/16644/14375/17916/22041/11745/18477/22596/16783/72042/11303/20597/18439/26417/94175/22169/17874/11532/22320/107569/20847/11816/59079/74637/70266/12389/10…
GO:0051707	response to other organism	377	0.515386	1.85749	2.00276e-10	2.38396e-08	1.86589e-08	699	tags=21%, list=11%, signal=20%	16016/16071/16019/380793/20716/56213/15957/12262/12260/12332/15959/55932/16061/16912/12259/14469/78781/15170/15944/12362/80795/20846/66222/230073/77125/19264/12010/60440/22352/14870/56078/110095/14824/66824/217069/100340/20911/286940/13884/22324/16644/14375/17916/22041/11745/18477/22596/16783/72042/11303/20597/18439/26417/94175/22169/17874/11532/22320/107569/20847/11816/59079/74637/70266/12389/10…
GO:0050776	regulation of immune response	254	0.560973	1.98952	2.08009e-10	2.38396e-08	1.86589e-08	729	tags=22%, list=11%, signal=21%	16016/16071/16019/11801/12268/380793/56213/12262/12260/16061/12259/78781/15170/16331/15944/80795/20846/66222/230073/77125/19264/12505/12010/14824/16414/66824/100340/20911/76438/22324/11486/14375/17916/57738/17441/22596/16783/16409/18439/94175/17874/22320/75454/20847/11816/59079/26440/12389/16952/21355/232341/19043/57320/72544/18761/18783/225913
GO:0044419	biological process involved in interspecies interaction between organisms	446	0.492925	1.7808	2.67425e-10	2.93722e-08	2.29892e-08	699	tags=19%, list=11%, signal=18%	16016/16071/16019/380793/20716/56213/15957/12262/12260/12332/15959/55932/16061/16912/12259/14469/78781/15170/15894/15944/12362/11998/80795/20846/66222/230073/77125/19264/12010/60440/22352/14870/13030/56078/110095/14824/66824/16852/217069/100340/20911/18145/286940/13884/22324/16644/14375/17916/22041/11745/18477/22596/16783/72042/11303/20597/18439/26417/94175/22169/19360/17874/11532/22320/107569/20…
GO:0002449	lymphocyte mediated immunity	73	0.725004	2.29348	4.88791e-10	5.15381e-08	4.03381e-08	439	tags=29%, list=7%, signal=27%	16016/16071/16019/12268/380793/12262/12260/16061/12259/15170/15894/16331/19264/12010/76438/22324/22122/18477/16783/18439/17874
GO:0007416	synapse assembly	126	-0.519017	-2.44031	8.37385e-10	8.48979e-08	6.64483e-08	941	tags=57%, list=15%, signal=50%	245450/80749/70620/269788/12217/234267/192167/14083/14401/19266/229715/18212/21983/14432/67703/64085/208643/238205/14394/211187/18191/14735/245537/217692/20351/29819/26875/54725/230775/236915/67453/107831/100042150/12558/13841/100113365/319387/19280/20320/13641/237979/13845/243499/330814/233067/433485/73340/18189/58234/210933/12565/75409/74342/399558/14810/12286/58235/13642/76965/18213/14402/2388…
GO:0050778	positive regulation of immune response	154	0.607775	2.09195	1.38874e-09	1.35505e-07	1.06058e-07	470	tags=21%, list=7%, signal=20%	16016/16071/16019/11801/12268/380793/12262/12260/16061/12259/15170/15944/77125/19264/12505/12010/14824/16414/66824/20911/76438/22324/11486/14375/17441/22596/16783/16409/18439/94175/22320/75454
GO:0030001	metal ion transport	368	-0.342898	-1.86139	1.43936e-09	1.35505e-07	1.06058e-07	1331	tags=42%, list=21%, signal=35%	18596/19739/381290/78506/20510/16492/16522/215999/14360/229706/16497/399548/16536/11735/229715/56543/100503659/14265/16500/380836/12297/20512/110891/20538/110862/218756/100503085/16491/227731/56632/17364/108058/16170/14226/16510/207911/56808/227059/14228/15444/81905/94229/12296/76273/15458/57340/16524/74552/24012/17912/20273/20312/381925/107723/94253/20541/238871/11931/12293/83814/231290/20498/20…
GO:0060078	regulation of postsynaptic membrane potential	71	-0.616001	-2.57964	2.33742e-09	2.12463e-07	1.66292e-07	1099	tags=52%, list=17%, signal=44%	12297/110891/14806/60597/14394/24012/20312/245537/14396/52882/26875/71687/72961/14809/56320/14397/20907/14799/13385/18189/58234/11438/108100/14810/14811/14654/20405/14399/243961/380785/14402/235086/14804/12404/116837/14812/14395
GO:0016054	organic acid catabolic process	123	0.635014	2.13882	3.15234e-09	2.76985e-07	2.16792e-07	1418	tags=59%, list=22%, signal=47%	14085/30956/67375/434437/12411/11409/19703/110391/216188/245847/67980/171210/104776/67460/26912/232078/80911/12896/15107/11363/13167/56794/11370/20425/58810/18242/12908/26384/212647/11364/52815/23986/68133/110460/14661/66948/110208/13177/56357/269378/56174/52430/257635/93747/52538/15356/20280/50880/110959/66514/74551/268860/231086/192166/97212/16890/113868/78038/14874/11651/18125/19125/107747/588…
GO:0002253	activation of immune response	97	0.666005	2.18508	3.39074e-09	2.88322e-07	2.25665e-07	289	tags=19%, list=4%, signal=18%	16016/16071/16019/11801/12268/380793/12262/12260/16061/12259/15170/19264/66824/76438/11486/14375/17441/22596
GO:0098655	cation transmembrane transport	347	-0.348235	-1.84571	3.75093e-09	3.08983e-07	2.41836e-07	1329	tags=40%, list=21%, signal=33%	19739/381290/78506/20510/16492/16522/215999/14360/229706/16497/11733/399548/16536/11735/229715/56543/100503659/14265/16500/380836/12297/20512/110891/20538/110862/16491/227731/56632/17364/108058/14226/214663/16510/60597/17992/227059/15444/81905/94229/18408/12296/57340/16524/24012/20273/20312/107723/94253/20541/245537/238871/17254/11931/12293/11975/83814/20498/20265/59033/27222/54377/14697/16508/24…
GO:0099601	regulation of neurotransmitter receptor activity	46	-0.69129	-2.61372	3.98109e-09	3.18005e-07	2.48898e-07	942	tags=61%, list=15%, signal=52%	60597/81905/53324/245537/224997/54377/380702/19894/72555/228836/73340/13385/26558/18189/58234/269994/11438/26556/244310/242667/14811/243961/380785/12300/54376/11838/74513/232813
GO:0002460	adaptive immune response based on somatic recombination of immune receptors built from immunoglobulin superfamily domains	72	0.707951	2.2396	4.86989e-09	3.67312e-07	2.8749e-07	222	tags=25%, list=3%, signal=24%	16016/16071/16019/12268/380793/12262/12260/16061/12259/15170/15894/16331/77125/19264/12010/76438/11486/22122
GO:0016064	immunoglobulin mediated immune response	36	0.818089	2.31488	5.0164e-09	3.67312e-07	2.8749e-07	112	tags=36%, list=2%, signal=36%	16016/16071/16019/12268/380793/12262/12260/16061/12259/15170/16331/19264/12010
GO:0019724	B cell mediated immunity	36	0.818089	2.31488	5.0164e-09	3.67312e-07	2.8749e-07	112	tags=36%, list=2%, signal=36%	16016/16071/16019/12268/380793/12262/12260/16061/12259/15170/16331/19264/12010
GO:0098660	inorganic ion transmembrane transport	328	-0.350747	-1.84096	5.62737e-09	4.00912e-07	3.13788e-07	1329	tags=40%, list=21%, signal=33%	19739/381290/78506/20510/16492/16522/215999/14360/229706/16497/11733/14401/399548/16536/11735/229715/56543/100503659/14265/18674/16500/380836/12297/20512/110891/20538/110862/16491/227731/56632/108058/14226/16510/17992/227059/15444/81905/94229/12296/14394/57340/16524/24012/20273/20312/19775/107723/94253/108071/20541/238871/11931/12293/11975/83814/20498/20265/14396/59033/27222/54377/14697/16508/241…
GO:0046395	carboxylic acid catabolic process	121	0.631213	2.12627	7.17513e-09	4.97728e-07	3.89564e-07	1418	tags=59%, list=22%, signal=47%	14085/30956/67375/434437/12411/11409/19703/110391/216188/245847/67980/171210/104776/67460/26912/80911/12896/15107/11363/13167/56794/11370/20425/58810/18242/12908/26384/212647/11364/52815/23986/68133/110460/14661/66948/110208/13177/56357/269378/56174/52430/257635/93747/52538/15356/20280/110959/66514/74551/268860/231086/192166/97212/16890/113868/78038/14874/11651/18125/19125/107747/58875/110842/668…
GO:0010469	regulation of signaling receptor activity	70	-0.60224	-2.54033	7.60937e-09	5.14316e-07	4.02547e-07	994	tags=47%, list=15%, signal=40%	11551/19271/60597/380686/81905/53324/245537/238871/224997/54377/380702/19894/72555/228836/73340/13385/26558/18189/58234/269994/11438/26556/244310/242667/14811/243961/380785/12300/54376/11838/74513/232813/70008
GO:0042391	regulation of membrane potential	232	-0.388585	-1.92646	1.33043e-08	8.76755e-07	6.86223e-07	1253	tags=41%, list=19%, signal=35%	14401/399548/16536/11735/18212/56543/14265/16500/12297/110891/110862/108058/14806/192287/14226/16510/319504/60597/12296/14394/24012/20273/20312/20541/245537/170731/11931/12293/83814/20265/14396/59033/27222/16508/67738/11545/52882/56508/14403/26875/54403/14658/71687/170738/65106/56428/72821/72961/20191/14809/12176/56320/11419/14397/20907/241770/140492/14799/80906/13483/19242/13385/11938/18189/5823…
GO:0019882	antigen processing and presentation	42	0.789145	2.28922	1.96214e-08	1.26151e-06	9.87365e-07	623	tags=38%, list=10%, signal=35%	16019/380793/16913/16912/13040/15894/21825/19156/12010/66824/76438/19186/80898/19188/21355/15925
GO:0001775	cell activation	309	0.508844	1.81939	2.17869e-08	1.35136e-06	1.05769e-06	583	tags=18%, list=9%, signal=18%	16016/16071/16019/380793/16061/12259/15170/15894/16331/12362/21825/19171/19156/80795/12527/77125/11629/19264/12505/12010/17698/14824/16414/66824/18826/16852/22371/20423/11606/20911/11487/22324/11486/14375/17916/11745/18477/94176/19215/16783/16409/12476/18439/70417/94175/17874/11534/22320/11816/17988/74637/12389/58240/12380/108101/217127/16952
GO:0002696	positive regulation of leukocyte activation	92	0.6576	2.14983	2.20441e-08	1.35136e-06	1.05769e-06	718	tags=32%, list=11%, signal=28%	16016/16071/16019/380793/16061/16331/21825/80795/77125/11629/19264/12010/16414/66824/16852/20423/20911/11486/14375/16783/16409/17874/11534/22320/12389/16952/72544/18761/18783
GO:0050853	B cell receptor signaling pathway	21	0.875283	2.23218	2.27468e-08	1.36274e-06	1.06659e-06	194	tags=38%, list=3%, signal=37%	16016/16071/16019/380793/16061/15170/19264/76438
GO:0007409	axonogenesis	269	-0.356698	-1.81008	2.59148e-08	1.50142e-06	1.17514e-06	1298	tags=37%, list=20%, signal=31%	11787/59041/21375/14083/11426/11735/76499/229715/269784/18212/20357/73991/30957/243743/56839/12561/107448/74018/75770/382253/380684/13728/170822/381979/14432/50769/268902/319504/26395/23945/226251/12552/211187/245537/217692/20351/11302/12661/20361/18040/320563/18039/319740/29869/18186/13175/71751/12215/77579/23964/231876/17136/11785/16728/13839/67453/65079/12558/17751/13841/19280/13723/22368/5617…
GO:0098742	cell-cell adhesion via plasma-membrane adhesion molecules	100	-0.522791	-2.3474	2.62008e-08	1.50142e-06	1.17514e-06	984	tags=47%, list=15%, signal=40%	268902/319504/67703/64085/11806/238205/12552/270120/20312/14735/320873/23966/12215/23964/54725/17136/235574/16728/23965/12558/319387/19280/13723/20320/237979/330814/233067/18189/12563/12565/58235/13052/76965/12554/23888/235086/14804/12404/23963/171171/331461/74762/11658/241568/230868/58998/17528
GO:0045321	leukocyte activation	260	0.530152	1.88467	2.74467e-08	1.53935e-06	1.20483e-06	583	tags=19%, list=9%, signal=18%	16016/16071/16019/380793/16061/12259/15170/15894/16331/12362/21825/19171/19156/80795/77125/11629/19264/12505/12010/17698/14824/16414/66824/18826/16852/20423/20911/11487/22324/11486/14375/17916/11745/18477/94176/19215/16783/16409/12476/18439/17874/11534/22320/17988/74637/12389/58240/217127/16952
GO:0050864	regulation of B cell activation	38	0.801422	2.28072	2.98668e-08	1.61565e-06	1.26454e-06	211	tags=24%, list=3%, signal=23%	16016/16071/16019/380793/16061/15170/16331/19264/11486
GO:0048813	dendrite morphogenesis	133	-0.476556	-2.23194	3.00329e-08	1.61565e-06	1.26454e-06	818	tags=34%, list=13%, signal=30%	94253/216831/245537/170731/217692/12704/83814/77097/29819/18186/13175/13839/12323/53972/12361/327814/109294/665113/56013/56320/18163/13845/216049/12322/74053/19242/13385/58234/210933/75409/74006/108100/66515/14810/12286/211134/243961/237868/13838/11838/17118/76108/12386/545156/331461
GO:0044283	small molecule biosynthetic process	243	0.524581	1.86315	3.34455e-08	1.72255e-06	1.34822e-06	1344	tags=43%, list=21%, signal=36%	30956/11998/14870/76282/16987/11886/12411/20250/11898/11606/110391/18823/230027/68312/13884/11486/100198/13361/14381/75805/104923/107272/217707/107239/19215/14873/232078/19378/12850/20322/67092/11363/11370/20425/58810/11534/26384/11816/11364/67815/14645/71147/110208/109900/14431/68346/16952/110196/109754/19224/328035/20655/20617/257635/236539/57320/14751/17855/11677/18783/16993/50781/16592/19659/…
GO:0006520	cellular amino acid metabolic process	159	0.590439	2.03811	3.38111e-08	1.72255e-06	1.34822e-06	1902	tags=59%, list=30%, signal=43%	14085/30956/434437/12411/246221/11565/11898/110391/109652/13361/104923/107272/104776/17850/26912/232078/13195/229905/20425/22117/18242/237823/212647/68133/14645/70266/14661/66948/109900/14431/56357/269378/217830/257635/216343/236539/57320/21823/14583/15356/13180/108156/69684/50880/66514/268860/234734/20768/66902/14598/192166/224805/78038/50493/14874/244141/71984/100678/18125/19125/353172/58875/14…
GO:0005975	carbohydrate metabolic process	250	0.53233	1.88765	3.39806e-08	1.72255e-06	1.34822e-06	1721	tags=50%, list=27%, signal=38%	11815/71336/15212/12492/76282/110095/19703/212974/230027/245847/100198/15211/67980/17939/15277/17159/76051/14381/75805/71665/226041/14873/67880/20322/110173/21351/102448/20975/18439/14667/14387/71755/66681/269951/12499/213012/110006/58810/26384/75578/73744/11364/14635/74637/110078/66171/110208/74246/109785/13806/69976/74245/20617/14751/22619/66848/11677/18783/225913/16592/226101/14583/19309/15926…
GO:0009617	response to bacterium	159	0.589877	2.03617	3.71096e-08	1.84568e-06	1.44459e-06	594	tags=24%, list=9%, signal=22%	16016/16071/16019/380793/20716/15957/15959/55932/16061/16912/14469/15944/12362/20846/12010/60440/22352/14870/56078/110095/14824/66824/13884/17916/22041/11745/11303/18439/26417/22169/17874/11532/59079/74637/70266/12389/21355/71648
GO:0016079	synaptic vesicle exocytosis	100	-0.513506	-2.30571	5.07683e-08	2.47825e-06	1.93969e-06	1638	tags=57%, list=25%, signal=43%	64051/19339/108124/72194/116838/432530/20910/18747/27062/17957/192167/208898/60510/54524/18752/14265/14823/29873/11551/20979/16510/14299/20980/320405/67826/18191/76787/20977/59033/207227/171180/109905/26875/215449/12361/14809/327814/268934/20907/241770/12322/94090/11938/11784/74006/111173/12298/11438/382018/12286/235415/108073/18751/54525/238988/116837/68404
GO:0048167	regulation of synaptic plasticity	161	-0.436509	-2.10049	5.26248e-08	2.52216e-06	1.97406e-06	1419	tags=45%, list=22%, signal=36%	432530/26562/15465/81840/20910/192167/208898/20510/18752/18212/14265/170935/16500/110891/16653/18013/381979/20972/14806/56876/23945/94229/57340/67826/108071/76787/245537/217692/20977/171180/29819/19259/380702/225870/107831/12323/15461/245666/56320/70546/72555/20320/18163/18693/12322/140492/14799/104027/19242/13385/58234/111173/74342/108100/382018/14810/14811/12494/211134/13838/54525/240057/238988…
GO:0050867	positive regulation of cell activation	96	0.647151	2.11849	7.6333e-08	3.5931e-06	2.81227e-06	718	tags=30%, list=11%, signal=27%	16016/16071/16019/380793/16061/16331/21825/80795/77125/11629/19264/12010/16414/66824/16852/20423/20911/11486/14375/16783/16409/17874/11534/22320/12389/16952/72544/18761/18783
GO:0010975	regulation of neuron projection development	342	-0.328512	-1.74889	8.90761e-08	4.11735e-06	3.22259e-06	1297	tags=34%, list=20%, signal=29%	59041/21375/14360/14083/19270/67998/11426/19266/229715/18212/20357/15507/243743/234593/12561/76454/75770/382253/13728/16332/381979/14226/50769/268902/319504/108686/26395/226778/14828/56294/56876/14299/270120/20312/94253/216831/245537/170731/217692/12704/20351/11302/83814/20361/77097/18040/320563/18039/109905/69601/319740/29869/29819/18186/56508/71751/19259/17136/11785/16728/23965/277468/12323/650…
GO:0002250	adaptive immune response	98	0.636881	2.09463	9.05942e-08	4.11735e-06	3.22259e-06	222	tags=20%, list=3%, signal=20%	16016/16071/16019/12268/380793/12262/12260/16061/12259/15170/15894/16331/77125/19264/12505/12010/66824/76438/11486/22122
GO:0051966	regulation of synaptic transmission, glutamatergic	46	-0.656159	-2.48089	1.09511e-07	4.89275e-06	3.82948e-06	1407	tags=70%, list=22%, signal=55%	20910/18747/192167/14816/104418/18212/14823/14806/20979/60597/81905/108071/245537/54377/17918/12558/245666/108069/108068/268934/94190/67979/18189/58234/14800/14802/26556/108073/12300/54376/210274/545156
GO:0046928	regulation of neurotransmitter secretion	77	-0.543871	-2.33059	2.13834e-07	9.39446e-06	7.3529e-06	1218	tags=52%, list=19%, signal=43%	18752/18212/14265/14823/29873/11551/20979/16510/14299/18191/20977/59033/207227/171180/109905/22782/12287/215449/12361/545192/327814/268934/11419/20907/241770/12322/16504/15893/11938/11784/74006/12298/11438/382018/12286/235415/108073/18751/116837/68404
GO:0099172	presynapse organization	49	-0.627307	-2.38678	2.31679e-07	1.00116e-05	7.8359e-06	930	tags=51%, list=14%, signal=44%	208643/238205/54126/14735/245537/26875/54725/100113365/19280/13641/233067/18189/75409/74342/13642/76965/18213/23888/245446/14804/12404/171171/331461/74762/216028
GO:0006836	neurotransmitter transport	166	-0.415652	-1.97134	2.62408e-07	1.11566e-05	8.73208e-06	1419	tags=48%, list=22%, signal=38%	432530/20910/18747/27062/17957/192167/208898/229706/60510/54524/20974/18752/18212/14265/14823/20538/381979/29873/11551/20979/16510/14299/20980/320405/67826/18191/76787/231290/20977/59033/207227/171180/109905/26875/22782/12287/19894/215449/65106/108030/72961/140919/64176/12361/545192/13446/14809/327814/20508/268934/11419/22342/20907/241770/12322/94090/16504/15893/11938/18189/11784/74006/111173/122…
GO:0006959	humoral immune response	40	0.767034	2.19788	3.32749e-07	1.38367e-05	1.08298e-05	252	tags=38%, list=4%, signal=36%	16016/16071/16019/11801/12268/380793/12262/12260/16061/12259/15170/19264/12010/16644/22041
GO:0031347	regulation of defense response	176	0.54832	1.90767	3.35945e-07	1.38367e-05	1.08298e-05	976	tags=29%, list=15%, signal=25%	16016/380793/56213/78781/13040/15944/12362/80795/20846/66222/230073/77125/12505/14870/14824/66824/100340/11606/22324/11486/14375/17916/22596/16783/26417/17874/22320/20847/11816/26440/74637/11669/16952/21355/71648/20655/625249/20617/19043/57320/17855/18783/225913/14775/56045/18854/18619/19172/15289/14598/228607
GO:0051251	positive regulation of lymphocyte activation	75	0.655706	2.08526	3.46813e-07	1.40646e-05	1.10082e-05	691	tags=29%, list=11%, signal=26%	16016/16071/16019/380793/16061/16331/80795/11629/19264/12010/66824/16852/20423/11486/14375/16783/17874/11534/12389/16952/72544/18761
GO:1901605	alpha-amino acid metabolic process	99	0.633085	2.08462	3.61645e-07	1.43104e-05	1.12005e-05	1384	tags=56%, list=21%, signal=44%	14085/30956/434437/12411/246221/11565/11898/110391/13361/104923/107272/17850/26912/232078/229905/20425/22117/18242/237823/212647/68133/14645/70266/14661/109900/14431/269378/217830/257635/216343/236539/57320/21823/14583/13180/108156/50880/66514/20768/66902/14598/192166/50493/14874/100678/18125/19125/14450/20751/214579/67870/55936/51793/14718/17257
GO:0051963	regulation of synapse assembly	75	-0.533668	-2.26419	3.63732e-07	1.43104e-05	1.12005e-05	1446	tags=64%, list=22%, signal=50%	245450/80749/70620/269788/192167/14083/19266/229715/18212/21983/64085/208643/238205/211187/14735/245537/217692/20351/29819/230775/107831/100042150/13841/319387/19280/13845/243499/330814/233067/433485/18189/210933/75409/74342/399558/14810/58235/76965/18213/23888/245446/14804/12404/171171/331461/74762/320840/216028
GO:0042113	B cell activation	73	0.663444	2.09874	3.96142e-07	1.53563e-05	1.20192e-05	211	tags=14%, list=3%, signal=13%	16016/16071/16019/380793/16061/15170/16331/19264/16852/11486
GO:0016358	dendrite development	205	-0.379413	-1.85845	4.07918e-07	1.55836e-05	1.21971e-05	962	tags=30%, list=15%, signal=26%	226778/56876/60597/68166/270120/94253/216831/245537/170731/217692/232227/12704/83814/77097/19091/69601/29819/18186/13175/56508/217124/13839/67453/12323/53972/14270/12361/327814/19280/109294/665113/56013/56320/14025/18163/13845/216049/12322/74053/19242/13385/58234/210933/75409/74006/13196/108100/66515/14810/12286/211134/243961/237868/13838/240057/11838/17118/76108/12386/545156/331461
GO:0050865	regulation of cell activation	170	0.552122	1.91349	4.61059e-07	1.73622e-05	1.35891e-05	718	tags=22%, list=11%, signal=20%	16016/16071/16019/380793/16061/15170/16331/21825/80795/12527/77125/11629/19264/12505/12010/14824/16414/66824/16852/20423/20911/11486/14375/16783/16409/94175/17874/11534/22320/11816/74637/12389/16952/20617/72544/18761/18783
GO:0050871	positive regulation of B cell activation	27	0.827129	2.23009	5.27894e-07	1.9599e-05	1.53398e-05	211	tags=30%, list=3%, signal=29%	16016/16071/16019/380793/16061/16331/19264/11486
GO:0099565	chemical synaptic transmission, postsynaptic	62	-0.575064	-2.3183	5.37432e-07	1.9676e-05	1.54001e-05	1099	tags=47%, list=17%, signal=39%	12297/110891/14806/60597/20312/245537/26875/71687/72961/14809/56320/20907/13385/18189/58234/11438/108100/14810/14811/14654/20405/243961/380785/14402/235086/14804/12404/116837/14812
GO:0050851	antigen receptor-mediated signaling pathway	60	0.683884	2.11567	5.60309e-07	2.02325e-05	1.58357e-05	275	tags=17%, list=4%, signal=16%	16016/16071/16019/380793/16061/15170/19264/76438/11486/17441
GO:0046649	lymphocyte activation	206	0.52661	1.84317	6.08773e-07	2.16855e-05	1.69729e-05	583	tags=17%, list=9%, signal=16%	16016/16071/16019/380793/16061/15170/15894/16331/19171/19156/80795/11629/19264/12505/12010/17698/16414/66824/18826/16852/20423/22324/11486/14375/18477/94176/16783/16409/12476/18439/17874/11534/12389/58240/217127/16952
GO:0002694	regulation of leukocyte activation	151	0.567658	1.94945	6.17792e-07	2.17133e-05	1.69947e-05	718	tags=23%, list=11%, signal=20%	16016/16071/16019/380793/16061/15170/16331/21825/80795/77125/11629/19264/12505/12010/14824/16414/66824/16852/20423/20911/11486/14375/16783/16409/17874/11534/22320/74637/12389/16952/20617/72544/18761/18783
GO:0035418	protein localization to synapse	72	-0.531621	-2.21571	6.61324e-07	2.29375e-05	1.79528e-05	1178	tags=47%, list=18%, signal=39%	15507/30957/56839/26395/53324/67826/14735/216831/245537/224997/11496/109905/56508/26875/15461/245666/665113/70546/23859/12322/74053/73340/13385/18189/74342/108100/26556/14810/14811/243961/12300/54376/23888/545156
GO:0099003	vesicle-mediated transport in synapse	198	-0.384155	-1.88723	6.86259e-07	2.34932e-05	1.83878e-05	1420	tags=40%, list=22%, signal=32%	12217/432530/20910/18747/27062/17957/192167/208898/60510/54524/18752/14265/14823/12330/18786/381979/29873/11551/20979/13429/16510/15444/14299/20980/320405/67826/18191/76787/245537/232227/231290/20977/59033/207227/171180/109905/56508/26875/11776/215449/72961/12558/140919/12361/14809/100113365/327814/20508/268934/12387/20907/94190/241770/18693/12322/94090/74053/67979/433485/11938/18189/11784/74006/…
GO:0061564	axon development	293	-0.33675	-1.70284	7.61016e-07	2.57184e-05	2.01294e-05	1298	tags=36%, list=20%, signal=30%	11787/59041/21375/14083/11426/11735/76499/229715/269784/18212/20357/73991/30957/243743/56839/12561/107448/74018/75770/382253/380684/13728/170822/381979/14226/14432/50769/268902/319504/26395/23945/226251/12552/211187/245537/217692/20351/11302/12661/20361/18040/320563/18039/319740/29869/18186/13175/71751/12215/77579/23964/231876/17136/11785/16728/13839/67453/65079/12558/17751/13841/19280/13723/2236…
GO:0007269	neurotransmitter secretion	128	-0.443078	-2.10078	7.98083e-07	2.62968e-05	2.05821e-05	1419	tags=51%, list=22%, signal=40%	432530/20910/18747/27062/17957/192167/208898/60510/54524/18752/18212/14265/14823/381979/29873/11551/20979/16510/14299/20980/320405/67826/18191/76787/20977/59033/207227/171180/109905/26875/22782/12287/19894/215449/108030/12361/545192/13446/14809/327814/268934/11419/22342/20907/241770/12322/94090/16504/15893/11938/18189/11784/74006/111173/12298/11438/382018/12286/235415/108073/18751/54525/238988/11…
GO:0099643	signal release from synapse	128	-0.443078	-2.10078	7.98083e-07	2.62968e-05	2.05821e-05	1419	tags=51%, list=22%, signal=40%	432530/20910/18747/27062/17957/192167/208898/60510/54524/18752/18212/14265/14823/381979/29873/11551/20979/16510/14299/20980/320405/67826/18191/76787/20977/59033/207227/171180/109905/26875/22782/12287/19894/215449/108030/12361/545192/13446/14809/327814/268934/11419/22342/20907/241770/12322/94090/16504/15893/11938/18189/11784/74006/111173/12298/11438/382018/12286/235415/108073/18751/54525/238988/11…
GO:0098662	inorganic cation transmembrane transport	302	-0.334301	-1.72266	8.25052e-07	2.66964e-05	2.08949e-05	1329	tags=39%, list=21%, signal=32%	19739/381290/78506/20510/16492/16522/215999/14360/229706/16497/11733/399548/16536/11735/229715/56543/100503659/14265/16500/380836/12297/20512/110891/20538/110862/16491/227731/56632/108058/14226/16510/17992/227059/15444/81905/94229/12296/57340/16524/24012/20273/20312/107723/94253/20541/238871/11931/12293/11975/83814/20498/20265/59033/27222/54377/14697/16508/241528/11972/54403/80334/22782/12287/689…
GO:0099072	regulation of postsynaptic membrane neurotransmitter receptor levels	78	-0.530366	-2.30148	8.30464e-07	2.66964e-05	2.08949e-05	964	tags=45%, list=15%, signal=39%	26395/15444/81905/53324/67826/14735/216831/232227/230235/11496/54377/109905/53310/56508/12388/380702/13860/15461/245666/665113/23859/94190/18693/12322/74053/67979/73340/13385/269994/13642/12300/54376/11838/23888/545156
GO:0099175	regulation of postsynapse organization	86	-0.504619	-2.22624	8.68276e-07	2.75756e-05	2.1583e-05	819	tags=41%, list=13%, signal=36%	319504/75608/217480/216831/245537/170731/217692/77097/29819/56508/12323/53972/12558/13841/12361/327814/19280/56013/56320/18189/58234/74006/74342/108100/26556/14810/13838/11838/18213/17118/14804/12404/545156/14812/331461
GO:0051249	regulation of lymphocyte activation	114	0.596116	1.99536	8.80223e-07	2.76222e-05	2.16195e-05	303	tags=16%, list=5%, signal=15%	16016/16071/16019/380793/16061/15170/16331/80795/11629/19264/12505/12010/66824/16852/20423/11486/14375/16783
GO:0008037	cell recognition	65	0.676582	2.1062	1.06033e-06	3.28826e-05	2.57367e-05	122	tags=12%, list=2%, signal=12%	16016/16071/16019/380793/16061/12527/17698/17304
GO:0006887	exocytosis	250	-0.353218	-1.75071	1.21532e-06	3.72509e-05	2.91557e-05	1582	tags=44%, list=25%, signal=35%	108124/14158/72194/102607/116838/99371/216363/56807/22088/11765/432530/20910/18747/27062/328778/17957/192167/208898/18607/60510/54524/20974/18752/12570/58994/76499/100503659/14265/14823/16500/75770/211446/56632/20972/116733/109934/29873/11551/20979/16510/75914/105504/68581/69940/14299/20980/320405/67826/18191/76787/102058/104886/18555/338366/66482/107371/56418/20977/59033/207227/67295/171180/1099…
GO:0010324	membrane invagination	49	0.698247	2.07206	1.26298e-06	3.82669e-05	2.9951e-05	404	tags=29%, list=6%, signal=27%	16016/16071/16019/380793/16061/21825/11629/17304/16414/16409/11303/140580/235406/70417
GO:0097120	receptor localization to synapse	61	-0.564339	-2.27161	1.43392e-06	4.29525e-05	3.36183e-05	964	tags=48%, list=15%, signal=41%	26395/81905/53324/67826/14735/216831/11496/54377/109905/53310/56508/380702/15461/245666/665113/56320/20320/23859/12322/74053/73340/13385/18189/242274/77531/12300/54376/23888/545156
GO:0099054	presynapse assembly	43	-0.637929	-2.3429	1.45703e-06	4.31544e-05	3.37763e-05	930	tags=56%, list=14%, signal=48%	208643/238205/14735/245537/26875/54725/100113365/19280/13641/233067/18189/75409/74342/13642/76965/18213/23888/245446/14804/12404/171171/331461/74762/216028
GO:0002429	immune response-activating cell surface receptor signaling pathway	68	0.66392	2.07139	1.64749e-06	4.77228e-05	3.7352e-05	275	tags=15%, list=4%, signal=14%	16016/16071/16019/380793/16061/15170/19264/76438/11486/17441
GO:0002757	immune response-activating signal transduction	68	0.66392	2.07139	1.64749e-06	4.77228e-05	3.7352e-05	275	tags=15%, list=4%, signal=14%	16016/16071/16019/380793/16061/15170/19264/76438/11486/17441
GO:0006575	cellular modified amino acid metabolic process	99	0.614985	2.02502	1.70916e-06	4.89711e-05	3.83289e-05	1254	tags=59%, list=19%, signal=48%	53320/224796/14870/13030/11898/103140/68312/216188/14871/13361/14381/14862/75475/192289/14873/56752/67092/14854/12896/218865/11363/14863/14866/20425/170442/30805/12908/14782/11364/70266/109900/14431/269378/108147/20655/625249/57320/14860/12709/15926/50887/108156/14775/66071/14590/109801/12715/14598/192166/68044/232223/14874/114584/76263/107747/14450/20656/13039
GO:0042742	defense response to bacterium	52	0.705325	2.11376	1.72782e-06	4.89734e-05	3.83308e-05	254	tags=31%, list=4%, signal=30%	16016/16071/16019/380793/55932/16061/14469/15944/12362/12010/60440/14824/66824/17916/22041/11745
GO:0002768	immune response-regulating cell surface receptor signaling pathway	70	0.660309	2.07203	2.18241e-06	6.12003e-05	4.79006e-05	275	tags=14%, list=4%, signal=14%	16016/16071/16019/380793/16061/15170/19264/76438/11486/17441
GO:0002697	regulation of immune effector process	96	0.615404	2.01456	2.34831e-06	6.51594e-05	5.09993e-05	693	tags=23%, list=11%, signal=21%	16016/16019/11801/380793/15170/230073/77125/19264/12010/14824/16414/20911/22324/16783/16409/18439/22320/16952/21355/56200/72544/14751
GO:0032787	monocarboxylic acid metabolic process	268	0.493816	1.75398	2.62533e-06	7.20871e-05	5.64215e-05	1106	tags=37%, list=17%, signal=32%	11484/14085/11998/67111/14870/264895/11886/20250/11409/11606/18823/68312/13884/171210/15277/67856/51798/67460/19215/77219/232078/19378/76238/80911/67092/12896/15107/11363/13167/56794/26897/18439/11370/68631/269951/12499/11532/58810/12908/109264/11364/14635/52815/23986/110460/70266/71147/12389/110208/13177/14431/74246/17436/16952/13110/56357/20397/13806/19224/328035/625249/52430/20617/93747/236539…
GO:0048168	regulation of neuronal synaptic plasticity	51	-0.595535	-2.27273	2.96542e-06	8.0586e-05	6.30734e-05	1153	tags=63%, list=18%, signal=52%	14265/110891/16653/20972/14806/56876/94229/57340/108071/76787/20977/380702/12323/15461/70546/72555/20320/12322/140492/104027/13385/58234/382018/14810/14811/240057/11838/116837/232813/545156/14812/16513
GO:0051588	regulation of neurotransmitter transport	87	-0.485134	-2.15748	3.3506e-06	9.01243e-05	7.05389e-05	1218	tags=49%, list=19%, signal=41%	18752/18212/14265/14823/29873/11551/20979/16510/14299/18191/231290/20977/59033/207227/171180/109905/22782/12287/215449/65106/12361/545192/327814/268934/11419/20907/241770/12322/16504/15893/11938/11784/74006/12298/11438/382018/12286/235415/14758/108073/18751/116837/68404
GO:0048814	regulation of dendrite morphogenesis	64	-0.541887	-2.20856	3.41427e-06	9.09092e-05	7.11532e-05	1109	tags=39%, list=17%, signal=33%	76454/382253/56876/94253/170731/217692/12704/83814/29819/12323/12361/665113/56320/210933/74006/108100/66515/14810/211134/237868/13838/17118/76108/545156/331461
GO:0006909	phagocytosis	109	0.591904	1.97768	3.45799e-06	9.11525e-05	7.13437e-05	647	tags=23%, list=10%, signal=21%	16016/16071/16019/380793/16061/21825/11629/19264/17304/16414/66824/22324/11745/94176/16409/11303/140580/18439/13430/70417/17874/330662/16952/56212/20655
GO:0001505	regulation of neurotransmitter levels	173	-0.382003	-1.81689	3.60778e-06	9.41594e-05	7.36972e-05	1419	tags=45%, list=22%, signal=36%	432530/20910/18747/27062/17957/192167/208898/60510/54524/20974/18752/18212/14265/14823/20538/381979/29873/11551/20979/16510/59012/14299/20980/320405/67826/18191/76787/20977/59033/207227/171180/109905/26875/22782/12287/19894/215449/65106/108030/72961/140919/12361/545192/13446/14809/327814/269060/268934/11419/22342/20907/241770/12322/94090/16504/15893/11938/18189/11784/74006/111173/12298/11438/3820…
GO:0007215	glutamate receptor signaling pathway	39	-0.644984	-2.37821	3.69118e-06	9.53917e-05	7.46616e-05	1322	tags=72%, list=21%, signal=57%	20510/14360/14816/14265/14823/170935/16500/17364/20312/108071/230235/67579/108069/108068/269060/268934/12322/26557/26558/58234/14800/382018/26556/14810/14811/108073/545156/14812
GO:0001501	skeletal system development	125	0.573457	1.93125	4.52103e-06	0.000115703	9.05591e-05	895	tags=29%, list=14%, signal=25%	73940/15170/12843/12950/12842/12111/13003/21825/11595/67666/15212/19264/15530/12411/20423/15211/17283/18439/26417/233651/13004/212627/229534/11647/242687/21873/12032/20397/22158/11432/215653/66711/18718/102866/23992/19247
GO:0060079	excitatory postsynaptic potential	56	-0.56463	-2.23909	5.04638e-06	0.000127906	0.00010011	1099	tags=45%, list=17%, signal=37%	12297/110891/14806/60597/245537/26875/71687/72961/14809/56320/20907/13385/18189/58234/11438/108100/14810/14811/20405/243961/380785/14804/12404/116837/14812
GO:0099024	plasma membrane invagination	42	0.729786	2.11703	5.57622e-06	0.00013999	0.000109568	404	tags=33%, list=6%, signal=31%	16016/16071/16019/380793/16061/21825/11629/17304/16414/16409/11303/140580/235406/70417
GO:0002764	immune response-regulating signaling pathway	126	0.565893	1.90737	6.00259e-06	0.000149272	0.000116833	533	tags=15%, list=8%, signal=14%	16016/16071/16019/380793/16061/78781/15170/15944/230073/19264/100340/76438/11486/57738/17441/17874/75454/59079/12389
GO:0099504	synaptic vesicle cycle	178	-0.369511	-1.78044	6.63137e-06	0.000163367	0.000127865	1420	tags=40%, list=22%, signal=32%	12217/432530/20910/18747/27062/17957/192167/208898/60510/54524/18752/14265/14823/12330/18786/381979/29873/11551/20979/13429/16510/14299/20980/320405/67826/18191/76787/245537/231290/20977/59033/207227/171180/109905/56508/26875/11776/215449/72961/12558/140919/12361/14809/100113365/327814/20508/268934/12387/20907/94190/241770/12322/94090/433485/11938/18189/11784/74006/111173/12298/11438/382018/12286…
GO:0050805	negative regulation of synaptic transmission	52	-0.569078	-2.17804	8.87391e-06	0.000216589	0.000169521	1153	tags=48%, list=18%, signal=40%	14265/170935/16500/14806/23945/245537/109905/29819/56508/22782/71687/17918/215449/245666/54393/11419/18693/14799/67979/58234/12494/11838/210274/14804/12404
GO:0097061	dendritic spine organization	80	-0.493292	-2.13407	9.19008e-06	0.000222248	0.00017395	792	tags=39%, list=12%, signal=34%	216831/245537/170731/217692/77097/29819/13839/19894/12323/53972/12361/327814/56013/56320/18163/13845/18693/216049/13385/58234/74006/108100/26556/14810/14811/243961/13838/11838/17118/545156/14812
GO:0006911	phagocytosis, engulfment	37	0.746474	2.11608	9.54468e-06	0.000228725	0.00017902	404	tags=35%, list=6%, signal=33%	16016/16071/16019/380793/16061/21825/11629/17304/16414/16409/11303/140580/70417
GO:0006954	inflammatory response	196	0.500124	1.75345	1.0604e-05	0.000251822	0.000197097	718	tags=21%, list=11%, signal=20%	16016/11801/380793/20716/11815/13040/15894/12362/21825/66222/77125/12505/14870/14824/16414/66824/100340/11606/18823/11486/16644/16409/18439/17874/22320/11816/229534/26440/74637/11669/16952/218699/269378/19224/20655/625249/20617/16180/57320/18761/17855/18783
GO:0009123	nucleoside monophosphate metabolic process	49	0.672684	1.9962	1.1116e-05	0.000261622	0.000204768	1485	tags=65%, list=23%, signal=51%	22436/11565/11486/99586/72269/110639/67054/20425/11534/107569/237823/11564/108147/66401/230718/66355/381101/105446/56749/11821/50773/23917/11717/15452/76952/19139/14450/18950/18103/23918/14923/27369
GO:1901135	carbohydrate derivative metabolic process	411	0.439207	1.58571	1.12634e-05	0.000262746	0.000205647	1688	tags=40%, list=26%, signal=32%	12111/11595/19156/15212/77125/12505/22436/227620/110095/11565/11593/19703/18145/16426/245847/11486/99586/100198/22122/15211/107227/67980/171210/17939/15277/76051/14381/71665/20917/21881/110173/72269/21351/26897/18439/14667/110639/67054/20425/22169/382985/74167/12499/213012/110006/58810/11534/26384/212627/64451/107569/214917/237823/75612/14635/52815/74637/11564/66171/71147/110208/67763/14431/74246…
GO:0001909	leukocyte mediated cytotoxicity	36	0.733064	2.07429	1.23038e-05	0.000284499	0.000222673	590	tags=36%, list=9%, signal=33%	380793/15170/19264/12010/20911/22324/22122/18477/16783/16409/18439/17874/21355
GO:0001764	neuron migration	95	-0.459945	-2.06488	1.27273e-05	0.000291731	0.000228334	1298	tags=44%, list=20%, signal=36%	11787/14360/14083/26419/12570/18212/30957/76454/18786/382253/13728/226778/56876/67703/270120/12661/19091/69601/18186/13175/77579/11785/71175/12323/14270/319387/56177/212712/12387/16800/12322/19305/21974/56079/399558/13176/11899/18213/215690/12386/171171/74762
GO:1901657	glycosyl compound metabolic process	46	0.693543	2.03295	1.74726e-05	0.000397049	0.000310764	1240	tags=65%, list=19%, signal=53%	22436/11486/99586/107227/17939/71665/72269/110639/213012/110006/58810/11534/212627/107569/67763/14431/269378/11997/108147/66848/11677/230718/11821/66902/15452/234309/76952/19139/57813/18950
GO:0016042	lipid catabolic process	154	0.522861	1.79968	2.26048e-05	0.000509283	0.000398608	1147	tags=40%, list=18%, signal=34%	19063/19156/15212/67111/11886/11409/100340/13884/15211/171210/17939/105501/18802/67460/80911/12896/15107/11758/11363/13167/56794/20597/14667/11818/11370/67732/12908/18476/11816/11364/23986/110460/13177/56357/20397/11997/52430/93747/81004/18783/241274/52538/225845/114664/71772/15926/433022/17117/20280/110959/110821/74551/231086/18805/97212/12408/16890/113868/269615/11651/18797/18475
GO:0034329	cell junction assembly	254	-0.321448	-1.59773	2.40933e-05	0.000538221	0.000421257	971	tags=32%, list=15%, signal=28%	270163/19271/67703/64085/208643/238205/14394/12552/211187/18191/50768/14735/245537/320873/217692/20351/83814/109905/29819/18186/26875/54725/12388/230775/236915/14623/215449/67453/107831/100042150/12558/13841/100113365/319387/19280/12387/20320/13641/237979/18163/13845/94190/76707/243499/21838/330814/233067/433485/73340/53885/18189/12563/58234/210933/109711/12565/75409/74342/58187/399558/14810/1228…
GO:0002819	regulation of adaptive immune response	43	0.691442	2.01528	2.66809e-05	0.000591015	0.000462579	718	tags=35%, list=11%, signal=31%	16016/380793/15170/77125/19264/12505/12010/66824/11486/18439/16952/21355/72544/18761/18783
GO:1901136	carbohydrate derivative catabolic process	70	0.624063	1.95829	2.79862e-05	0.000614762	0.000481165	1254	tags=57%, list=19%, signal=47%	19156/15212/12505/22436/19703/245847/11486/99586/15211/67980/17939/71665/110173/72269/14667/74167/213012/110006/26384/107569/75612/269378/74245/56174/66848/230718/75686/381101/105446/50773/56045/110959/11717/15452/227619/102954/76952/59007/18950/13039
GO:0098815	modulation of excitatory postsynaptic potential	37	-0.609	-2.21315	3.31561e-05	0.000718429	0.000562304	1099	tags=49%, list=17%, signal=41%	12297/110891/245537/26875/71687/56320/20907/13385/18189/58234/11438/108100/14810/14811/20405/243961/12404/116837
GO:0060997	dendritic spine morphogenesis	58	-0.523018	-2.0638	3.34259e-05	0.000718429	0.000562304	792	tags=43%, list=12%, signal=38%	216831/245537/170731/217692/77097/29819/13839/12323/53972/12361/327814/56013/56320/18163/13845/216049/13385/58234/74006/108100/243961/13838/11838/17118/545156
GO:1905606	regulation of presynapse assembly	31	-0.62919	-2.19125	3.35231e-05	0.000718429	0.000562304	437	tags=55%, list=7%, signal=51%	208643/238205/14735/19280/233067/18189/75409/74342/76965/18213/23888/245446/14804/12404/171171/331461/74762
GO:0023061	signal release	274	-0.307513	-1.54243	3.87136e-05	0.000822976	0.000644131	1425	tags=38%, list=22%, signal=31%	228355/432530/20910/70456/18747/68151/27062/17957/192167/27220/208898/67767/215999/60510/218461/54524/18752/58994/18212/14265/14823/16500/319613/75770/381979/29873/14226/11551/20979/16510/71764/14299/54126/20980/320405/100039795/67826/18191/19726/76787/170731/18555/20977/59033/207227/171180/109905/74998/56508/26875/22782/12287/18166/224129/13839/17918/19894/215449/26950/108030/12361/545192/13446/…
GO:0062237	protein localization to postsynapse	48	-0.551769	-2.09472	4.05942e-05	0.000849257	0.000664701	964	tags=48%, list=15%, signal=41%	26395/53324/67826/14735/216831/11496/109905/56508/15461/245666/665113/70546/23859/12322/74053/73340/13385/14810/14811/12300/54376/23888/545156
GO:1903539	protein localization to postsynaptic membrane	48	-0.551769	-2.09472	4.05942e-05	0.000849257	0.000664701	964	tags=48%, list=15%, signal=41%	26395/53324/67826/14735/216831/11496/109905/56508/15461/245666/665113/70546/23859/12322/74053/73340/13385/14810/14811/12300/54376/23888/545156
GO:0051960	regulation of nervous system development	282	-0.299008	-1.49531	4.36405e-05	0.000905798	0.000708955	831	tags=27%, list=13%, signal=24%	20312/211187/108071/245537/170731/22671/12704/20351/11302/20361/229589/320563/18039/67838/319740/29869/29819/23966/18186/71751/17136/230775/16728/107831/12323/65079/12558/17751/13841/12361/319387/19280/22368/665113/56320/12387/14025/20320/16800/13845/243499/12168/216049/21838/330814/433485/19242/18189/58234/210933/75409/74006/74342/108100/56710/67374/66515/399558/76965/13838/235402/240057/18845/1…
GO:1902414	protein localization to cell junction	97	-0.427366	-1.94106	4.43494e-05	0.000913321	0.000714842	1420	tags=43%, list=22%, signal=34%	12217/60595/192167/68178/75739/26419/15507/30957/56839/26395/53324/67826/14735/216831/245537/224997/11496/109905/56508/26875/15461/245666/665113/70546/23859/12322/74053/73340/13385/18189/74342/108100/26556/14810/14811/58235/243961/12300/54376/23888/545156/58998
GO:0099174	regulation of presynapse organization	35	-0.622764	-2.22309	4.51295e-05	0.000922182	0.000721778	930	tags=51%, list=14%, signal=44%	208643/238205/14735/245537/19280/233067/18189/75409/74342/76965/18213/23888/245446/14804/12404/171171/331461/74762
GO:0106027	neuron projection organization	87	-0.444435	-1.97648	4.56915e-05	0.000926482	0.000725144	792	tags=36%, list=12%, signal=32%	216831/245537/170731/217692/77097/29819/13839/19894/12323/53972/12361/327814/56013/56320/18163/13845/18693/216049/13385/58234/74006/108100/26556/14810/14811/243961/13838/11838/17118/545156/14812
GO:0099084	postsynaptic specialization organization	35	-0.621988	-2.22032	4.79678e-05	0.000963222	0.000753899	791	tags=66%, list=12%, signal=58%	80749/192167/19266/104418/14432/245537/217692/54725/236915/12558/19280/56320/94190/73340/18189/58234/74342/240057/18213/210274/14804/12404/171171
GO:0005996	monosaccharide metabolic process	125	0.544545	1.83389	4.82342e-05	0.000963222	0.000753899	1132	tags=38%, list=18%, signal=32%	11815/71336/76282/100198/15277/17159/76051/14381/75805/71665/226041/14873/67880/20322/102448/71755/66681/58810/26384/75578/73744/11364/14635/110208/74246/13806/69976/14751/66848/11677/225913/16592/14583/14433/56012/319625/18746/15289/54128/74551/29858/11674/69064/110119/18563/11651/68734
GO:0031503	protein-containing complex localization	178	-0.347648	-1.67509	5.38408e-05	0.0010671	0.000835203	964	tags=25%, list=15%, signal=22%	26395/54194/54387/14228/15444/81905/53324/67826/14735/216831/103573/232227/11496/54377/109905/53310/29819/56508/380702/11776/15461/97112/245666/665113/56320/20320/23859/94190/18693/216049/12322/74053/67979/73340/13385/18189/269994/13642/242274/77531/12300/54376/11838/23888/545156
GO:0002064	epithelial cell development	89	0.579779	1.88355	5.52873e-05	0.00108666	0.000850511	926	tags=34%, list=14%, signal=29%	73940/15894/19156/102502/22352/224796/17698/16779/12822/11606/286940/29876/97031/71602/192176/17874/19684/22601/72333/21873/19877/17761/22330/20655/11677/22350/14775/56436/18613/93742
GO:0030855	epithelial cell differentiation	168	0.501101	1.73699	5.56521e-05	0.00108666	0.000850511	943	tags=30%, list=15%, signal=26%	73940/21816/235505/15894/19156/12512/102502/22352/224796/17698/22436/16779/11886/12822/11606/286940/13884/29876/97031/71602/192176/21346/17283/16772/17874/22117/19684/58231/22601/17920/12389/72333/21873/16952/19877/17761/22330/19224/20655/11677/77889/225845/22350/14775/56436/13871/18613/93742/13047/74551
GO:0002444	myeloid leukocyte mediated immunity	45	0.677969	1.99138	5.7451e-05	0.00111354	0.000871548	465	tags=24%, list=7%, signal=23%	16016/380793/230073/16414/20911/17916/11745/19215/16409/17874/22320
GO:0098609	cell-cell adhesion	309	-0.29813	-1.53281	6.04303e-05	0.00116273	0.000910053	984	tags=31%, list=15%, signal=28%	268902/319504/26395/67916/319448/67703/64085/140579/11806/238205/12552/74392/270120/20312/14735/245537/320873/238871/338366/74256/19091/193385/53310/23966/12215/23964/76740/54725/17136/12388/19419/235574/16728/11776/171486/23965/11987/12558/13841/19255/100113365/74012/319387/19280/13723/70546/12387/20320/23859/13641/237979/18163/13845/192216/21838/242202/330814/15519/233067/13385/20739/18189/1256…
GO:0032101	regulation of response to external stimulus	318	0.444742	1.59093	6.70641e-05	0.00127712	0.000999586	976	tags=24%, list=15%, signal=21%	16016/380793/56213/235505/78781/13040/15944/12362/21825/80795/20846/12527/66222/230073/77125/11629/12505/14870/14824/66824/100340/20423/11606/11487/22324/11486/16644/18600/14375/17916/192176/22596/16783/11747/11905/26417/11818/94175/17874/22320/20847/11816/19141/26440/74637/12389/11669/16952/21355/71648/66208/232341/20655/625249/20617/19043/11603/57320/17855/18783/225913/12306/235041/83964/106014…
GO:0017157	regulation of exocytosis	156	-0.368528	-1.77193	6.73445e-05	0.00127712	0.000999586	1580	tags=46%, list=25%, signal=35%	14158/72194/116838/56807/22088/11765/432530/20910/27062/328778/192167/18607/60510/54524/18752/12570/58994/76499/100503659/14265/14823/16500/56632/116733/109934/29873/11551/20979/16510/14299/20980/320405/18191/104886/66482/20977/59033/207227/67295/171180/109905/56508/26875/320051/17918/215449/26950/12361/13446/327814/20981/268934/20907/76707/241770/94090/11938/11784/74006/12298/11438/12286/108073/…
GO:0055086	nucleobase-containing small molecule metabolic process	292	0.452047	1.61683	6.84188e-05	0.00128823	0.00100828	1688	tags=44%, list=26%, signal=34%	67375/78373/22436/223646/227620/67993/11565/11486/99586/22122/107227/67980/171210/15277/14381/104776/20917/72269/26897/22139/18439/110639/67054/14198/20425/22169/382985/269951/74167/12499/11534/26384/212627/64451/107569/214917/237823/14635/52815/11564/71147/67763/14431/74246/109785/269378/13806/108147/20617/67153/66812/57320/14751/17855/66401/230718/225913/66355/52538/75686/381101/105446/68646/14…
GO:2000300	regulation of synaptic vesicle exocytosis	56	-0.516341	-2.04759	7.55533e-05	0.00141247	0.00110552	1629	tags=57%, list=25%, signal=43%	19339/72194/116838/432530/192167/18752/14265/14823/29873/11551/20979/16510/14299/18191/20977/59033/207227/109905/215449/12361/327814/268934/241770/11938/11784/74006/12298/11438/108073/18751/116837/68404
GO:0030098	lymphocyte differentiation	94	0.556135	1.82745	8.00268e-05	0.00148557	0.00116273	290	tags=15%, list=5%, signal=14%	16071/16019/15170/16331/19156/19264/12505/12010/16852/20423/22324/11486/14375/94176
GO:0070661	leukocyte proliferation	96	0.574238	1.8798	8.46578e-05	0.00154296	0.00120765	462	tags=23%, list=7%, signal=22%	16019/15170/16331/19171/80795/77125/11629/19264/12505/17698/14870/16414/66824/20423/11486/94176/16409/12476/18439/26417/17874/11534
GO:0001508	action potential	72	-0.462406	-1.92723	8.48377e-05	0.00154296	0.00120765	1248	tags=49%, list=19%, signal=40%	399548/11735/18212/56543/14265/16500/12297/110891/108058/14806/14226/319504/12296/20273/12293/20265/16508/56508/72821/20191/140492/14799/13483/11938/235281/12298/11438/14811/14654/13052/20274/15165/16531/18213/14812
GO:0030183	B cell differentiation	37	0.715248	2.02756	8.48744e-05	0.00154296	0.00120765	211	tags=19%, list=3%, signal=18%	16071/16019/15170/16331/19264/16852/11486
GO:0050727	regulation of inflammatory response	100	0.559255	1.84642	8.59443e-05	0.00155171	0.0012145	718	tags=25%, list=11%, signal=23%	16016/380793/13040/12362/77125/12505/14870/14824/66824/100340/11606/11486/17874/22320/11816/26440/74637/11669/16952/20655/625249/20617/57320/17855/18783
GO:0009063	cellular amino acid catabolic process	50	0.652375	1.94105	9.33974e-05	0.00166896	0.00130627	1393	tags=58%, list=22%, signal=46%	14085/30956/434437/12411/110391/104776/26912/20425/18242/212647/68133/14661/66948/56357/269378/257635/15356/66514/268860/192166/78038/14874/18125/19125/58875/214579/51793/14718/227095
GO:0050770	regulation of axonogenesis	127	-0.393809	-1.85956	9.37048e-05	0.00166896	0.00130627	1396	tags=40%, list=22%, signal=32%	18844/52822/22439/59041/14083/11426/229715/18212/20357/243743/12561/75770/382253/13728/381979/268902/26395/217692/20351/11302/20361/18040/320563/18039/319740/29869/18186/71751/17136/16728/65079/12558/17751/13841/19280/22368/56320/14025/13845/12168/21838/14810/12286/76965/13838/240057/18845/18213/24001/241568/22241
GO:0009161	ribonucleoside monophosphate metabolic process	42	0.687194	1.99347	0.000103892	0.00183797	0.00143856	1240	tags=62%, list=19%, signal=50%	22436/11565/11486/99586/72269/110639/67054/11534/107569/237823/11564/108147/66401/230718/66355/105446/56749/11821/50773/23917/11717/15452/76952/19139/14450/18950
GO:0043954	cellular component maintenance	46	-0.543773	-2.05597	0.000108484	0.00190643	0.00149214	349	tags=28%, list=5%, signal=27%	94190/18693/210933/111173/26556/69605/14810/240057/238988/210274/12404/14812/17528
GO:0043648	dicarboxylic acid metabolic process	59	0.617209	1.89995	0.000111686	0.00194969	0.001526	1798	tags=59%, list=28%, signal=43%	67375/11565/11898/216188/13361/76238/229905/20425/18242/109264/212647/14645/14661/109900/17436/108147/217830/15926/71238/108156/17448/18563/19125/107747/214579/14718/270685/104112/17449/56451/14719/12974/14629/14194/107029
GO:0031349	positive regulation of defense response	72	0.597593	1.89048	0.000113317	0.00195535	0.00153042	718	tags=24%, list=11%, signal=21%	16016/380793/13040/15944/77125/14824/66824/22324/14375/22596/16783/26417/22320/71648/20617/57320/18783
GO:0050773	regulation of dendrite development	94	-0.422006	-1.8897	0.000113493	0.00195535	0.00153042	1241	tags=35%, list=19%, signal=29%	19266/18212/76454/382253/226778/56876/270120/94253/170731/217692/12704/83814/69601/29819/56508/12323/12361/665113/56320/14025/19242/210933/74006/108100/66515/14810/211134/237868/13838/17118/76108/545156/331461
GO:0002521	leukocyte differentiation	147	0.508208	1.74155	0.000114599	0.00195616	0.00153105	319	tags=14%, list=5%, signal=13%	16071/16019/12262/235505/15170/16331/19156/19264/12505/12010/12349/16852/20423/22324/11486/15163/14375/22041/94176/16409
GO:0009156	ribonucleoside monophosphate biosynthetic process	29	0.722692	1.97434	0.000115024	0.00195616	0.00153105	1240	tags=69%, list=19%, signal=56%	11565/11486/72269/110639/67054/11534/237823/11564/108147/66401/66355/105446/56749/11821/23917/11717/15452/19139/14450/18950
GO:1901361	organic cyclic compound catabolic process	221	0.469876	1.66012	0.000117672	0.00198836	0.00155626	1858	tags=44%, list=29%, signal=32%	78781/14085/12696/67375/78373/22352/22436/52502/15473/67993/110391/216188/11486/99586/14156/104776/72269/66446/14198/17874/74167/12499/107569/11816/74108/50912/227715/19877/50911/269378/67153/72544/230718/75901/140483/75686/381101/105446/114664/59092/208718/77134/69305/26383/50773/22030/56045/110959/11717/12408/15452/113868/12496/66362/14874/24127/11792/75553/52477/102954/78428/76952/12028/107747…
GO:0006888	endoplasmic reticulum to Golgi vesicle-mediated transport	76	-0.463467	-1.97341	0.000126788	0.00212232	0.0016611	1915	tags=59%, list=30%, signal=42%	76983/19324/20334/15194/12282/59042/27061/56334/50797/338337/69162/20660/66366/213827/77254/20333/67511/67397/54160/70361/12033/71116/53334/11733/12847/56491/98417/70349/214895/50907/68581/56041/338366/56418/66191/56389/67456/67458/338320/103694/67180/50850/66890/30960/76483
GO:1901888	regulation of cell junction assembly	137	-0.370611	-1.73509	0.000127311	0.00212232	0.0016611	960	tags=47%, list=15%, signal=41%	69697/245450/80749/70620/269788/18747/192167/14083/11426/19266/76499/229715/18212/21983/13144/19271/64085/208643/238205/211187/50768/14735/245537/217692/20351/83814/109905/29819/18186/230775/215449/107831/100042150/13841/319387/19280/13845/76707/243499/21838/330814/233067/433485/53885/18189/210933/75409/74342/399558/14810/14758/58235/76965/18213/23888/245446/14804/12404/171171/331461/70008/74762/…
GO:0045055	regulated exocytosis	163	-0.345461	-1.63088	0.000128015	0.00212232	0.0016611	1644	tags=48%, list=26%, signal=37%	110279/64051/19339/108124/14158/72194/116838/56807/11765/432530/20910/18747/27062/328778/17957/192167/208898/18607/60510/54524/20974/18752/12570/100503659/14265/14823/16500/56632/20972/109934/29873/11551/20979/16510/68581/14299/20980/320405/67826/18191/76787/104886/20977/59033/207227/171180/109905/74998/56508/26875/19419/215449/12361/545192/13446/14809/327814/20981/268934/20907/241770/12322/94090…
GO:0007186	G protein-coupled receptor signaling pathway	227	-0.320945	-1.59252	0.000139512	0.00228971	0.00179212	1566	tags=42%, list=24%, signal=33%	14677/230857/116838/12672/23984/229709/11514/13599/67298/50779/12121/432530/15465/27220/19739/381290/18673/210044/14816/104418/14702/101489/277360/14823/170935/13609/12669/170822/17364/11551/13429/544963/207911/11806/23945/14679/24012/20312/217480/108071/238871/20977/14697/52882/56508/58175/14658/217124/52389/230775/18166/224129/12671/241263/14687/107831/12323/64337/545192/54393/319387/109294/108…
GO:0002699	positive regulation of immune effector process	72	0.593239	1.87671	0.000139849	0.00228971	0.00179212	693	tags=25%, list=11%, signal=23%	16016/380793/230073/77125/19264/12010/16414/20911/22324/16783/16409/18439/22320/16952/21355/56200/72544/14751
GO:0002822	regulation of adaptive immune response based on somatic recombination of immune receptors built from immunoglobulin superfamily domains	40	0.683143	1.9575	0.000141332	0.0022997	0.00179994	718	tags=32%, list=11%, signal=29%	16016/380793/15170/77125/19264/12010/11486/18439/16952/21355/72544/18761/18783
GO:0051965	positive regulation of synapse assembly	49	-0.518929	-1.97442	0.000145499	0.00235298	0.00184164	1446	tags=63%, list=22%, signal=49%	245450/70620/192167/19266/229715/18212/21983/64085/211187/245537/20351/29819/230775/107831/319387/13845/243499/330814/433485/18189/210933/75409/74342/399558/76965/18213/245446/14804/12404/331461/216028
GO:0019439	aromatic compound catabolic process	214	0.466394	1.64058	0.000181892	0.00292357	0.00228824	1858	tags=43%, list=29%, signal=32%	78781/14085/12696/78373/22352/22436/52502/15473/67993/110391/216188/11486/99586/14156/72269/66446/14198/17874/74167/12499/107569/74108/50912/227715/19877/50911/269378/67153/72544/230718/75901/140483/75686/381101/105446/59092/208718/77134/69305/26383/50773/22030/56045/110959/11717/13849/15452/113868/12496/66362/14874/24127/11792/75553/52477/102954/78428/76952/12028/107747/66094/18950/233016/234069…
GO:0002703	regulation of leukocyte mediated immunity	67	0.603169	1.87769	0.000192311	0.00305814	0.00239356	976	tags=30%, list=15%, signal=26%	16016/380793/15170/230073/19264/12010/16414/20911/22324/16783/16409/18439/22320/21355/56200/72544/20909/22030/15289/228607
GO:0048592	eye morphogenesis	51	-0.51557	-1.96756	0.000192584	0.00305814	0.00239356	1047	tags=35%, list=16%, signal=30%	218756/17364/50769/270120/170731/29819/23965/71175/20687/12387/237979/21838/19242/11826/58235/15165/58998/19126
GO:0007029	endoplasmic reticulum organization	63	-0.46378	-1.87842	0.000196807	0.00310649	0.0024314	1878	tags=67%, list=29%, signal=48%	70675/52635/226407/15194/14792/67163/12328/20168/18117/53421/56334/69162/77626/66087/71446/56495/70361/98732/71116/67767/73991/69683/56491/214895/22671/338366/230866/319740/224630/66736/67878/17918/330401/54208/225362/66890/56298/73024/19305/236792/52250/69605
GO:0001906	cell killing	51	0.628117	1.87721	0.000214876	0.0033715	0.00263883	439	tags=29%, list=7%, signal=28%	11801/380793/15170/19264/12010/20911/22324/22122/16644/18477/16783/16409/18439/94175/17874
GO:0034341	response to interferon-gamma	52	0.636021	1.90607	0.000217685	0.00339303	0.00265568	862	tags=33%, list=13%, signal=29%	12332/55932/14469/15944/12362/20846/22352/20911/286940/22320/104252/20912/20617/227753/14433/22793/20909
GO:0006790	sulfur compound metabolic process	160	0.493219	1.70134	0.000218822	0.00339303	0.00265568	996	tags=33%, list=15%, signal=29%	12111/224796/22436/14870/12411/246221/103140/68312/14871/171210/14381/14862/104923/20917/75475/17850/59010/14873/14854/14863/26897/14866/22117/64451/14782/75612/71147/14431/269378/171580/20655/625249/20617/236539/57320/17855/14860/52538/15360/15926/50887/15356/108156/20280/211389/14775/66071/110959/109801/66902/14598/68044/232223
GO:0051607	defense response to virus	75	0.573433	1.82361	0.000222478	0.0034096	0.00266864	1075	tags=31%, list=17%, signal=26%	56213/15957/15959/78781/80795/20846/230073/77125/19264/66824/217069/17874/22320/107569/20847/56200/19043/225913/56045/18854/228607/74244/224647
GO:0140546	defense response to symbiont	75	0.573433	1.82361	0.000222478	0.0034096	0.00266864	1075	tags=31%, list=17%, signal=26%	56213/15957/15959/78781/80795/20846/230073/77125/19264/66824/217069/17874/22320/107569/20847/56200/19043/225913/56045/18854/228607/74244/224647
GO:0044270	cellular nitrogen compound catabolic process	208	0.46822	1.64291	0.000225536	0.00343649	0.00268969	1858	tags=43%, list=29%, signal=32%	78781/12696/67375/78373/22352/22436/52502/15473/67993/216188/11486/99586/14156/104776/72269/11363/66446/14198/17874/74167/12499/107569/74108/50912/227715/19877/50911/269378/67153/72544/230718/75901/140483/75686/381101/105446/59092/208718/77134/69305/26383/50773/22030/56045/110959/11717/15452/12496/66362/24127/11792/75553/52477/102954/78428/76952/12028/107747/66094/18950/233016/234069/109778/16549…
GO:0007612	learning	109	-0.395927	-1.80266	0.000228847	0.0034669	0.00271349	1524	tags=47%, list=24%, signal=36%	53328/214230/231380/15572/56717/15465/57138/20510/223921/21375/218461/18212/101489/21983/234593/110891/16653/18013/381979/60597/53324/57340/72108/94109/108071/18191/245537/225870/11785/241656/268934/11419/20320/18163/67979/12290/104027/19242/19088/18189/58234/210933/14810/14811/108073/243961/240057/14402/210274/545156/14812
GO:0009124	nucleoside monophosphate biosynthetic process	34	0.70348	1.96327	0.000233895	0.00351549	0.00275152	1485	tags=71%, list=23%, signal=55%	11565/11486/72269/110639/67054/20425/11534/237823/11564/108147/66401/66355/105446/56749/11821/23917/11717/15452/19139/14450/18950/18103/23918/27369
GO:0060292	long-term synaptic depression	25	-0.650073	-2.14451	0.000234721	0.00351549	0.00275152	1490	tags=68%, list=23%, signal=52%	11514/81840/20910/14265/170935/16500/23945/29819/245666/18693/14799/58234/12494/11838/210274/14804/12404
GO:0009913	epidermal cell differentiation	49	0.619598	1.83867	0.00023764	0.0035391	0.00277	647	tags=35%, list=10%, signal=31%	21816/235505/19156/102502/224796/11886/286940/29876/97031/58231/22601/17920/72333/16952/19877/19224/20655
GO:1903530	regulation of secretion by cell	316	-0.277953	-1.42722	0.00024868	0.00366776	0.0028707	1580	tags=39%, list=25%, signal=31%	14158/72194/116838/69227/75597/26399/56807/11514/22088/67397/11765/228355/432530/20910/70456/68151/27062/328778/192167/27220/67767/66629/215999/18607/60510/218461/54524/18752/12570/58994/76499/18212/100503659/14265/14823/16500/319613/75770/56632/116733/109934/29873/14226/11551/20979/16510/71764/68581/69940/14299/54126/20980/320405/18191/19726/104886/170731/18555/66482/20977/59033/66191/207227/672…
GO:0016052	carbohydrate catabolic process	72	0.584066	1.84769	0.000249063	0.00366776	0.0028707	1049	tags=46%, list=16%, signal=39%	15212/12492/110095/17939/15277/20322/18439/14667/14387/71755/12499/213012/110006/73744/14635/110078/110208/74246/13806/74245/14751/225913/19309/14433/56012/56327/11676/319625/18746/15289/11674/18648/110119
GO:0032943	mononuclear cell proliferation	87	0.557879	1.80257	0.000251446	0.00368229	0.00288208	462	tags=22%, list=7%, signal=21%	16019/15170/16331/19171/80795/11629/19264/12505/17698/16414/66824/20423/11486/94176/16409/12476/18439/17874/11534
GO:0071346	cellular response to interferon-gamma	50	0.632437	1.88172	0.000261109	0.0037711	0.00295158	862	tags=32%, list=13%, signal=28%	12332/55932/14469/15944/12362/20846/22352/20911/286940/22320/104252/20912/227753/14433/22793/20909
GO:0060996	dendritic spine development	91	-0.415106	-1.85667	0.000261371	0.0037711	0.00295158	860	tags=34%, list=13%, signal=30%	68166/216831/245537/170731/217692/232227/77097/29819/13839/12323/53972/14270/12361/327814/19280/56013/56320/18163/13845/216049/12322/13385/58234/74006/13196/108100/243961/13838/11838/17118/545156
GO:0070509	calcium ion import	36	-0.570978	-2.03389	0.00026222	0.0037711	0.00295158	1484	tags=58%, list=23%, signal=45%	69597/15465/74143/18596/78506/215999/14360/110891/56632/12296/381925/20541/22782/12287/12361/22368/12387/12290/11938/26556/12286
GO:0070663	regulation of leukocyte proliferation	65	0.595966	1.85524	0.000263233	0.0037711	0.00295158	462	tags=23%, list=7%, signal=22%	16019/15170/16331/80795/77125/11629/19264/12505/14870/66824/20423/11486/26417/17874/11534
GO:1905114	cell surface receptor signaling pathway involved in cell-cell signaling	207	-0.322742	-1.59535	0.000272942	0.00388905	0.0030439	1245	tags=32%, list=19%, signal=27%	11426/13544/20729/21885/21983/67772/76246/12297/13728/110891/13144/14806/208846/226778/67916/13001/60597/16646/20312/14735/245537/74256/23805/67974/170758/69601/26875/70425/12388/71687/380702/214897/108079/213326/72961/12558/14809/18647/665113/56320/12387/18163/20907/20586/67181/13385/18189/58234/11438/108100/14810/14811/14654/20405/243961/380785/14402/235086/14804/12404/116837/629378/14812/12266…
GO:0060042	retina morphogenesis in camera-type eye	20	-0.689219	-2.08223	0.000305988	0.00433647	0.00339409	1322	tags=60%, list=21%, signal=48%	20510/18212/218756/17364/50769/270120/237979/21838/19242/15165/58998/19126
GO:1901615	organic hydroxy compound metabolic process	213	0.459215	1.61432	0.000314342	0.00443104	0.00346811	1384	tags=39%, list=21%, signal=32%	14085/67963/67111/13030/16987/11886/110391/18145/230027/13884/100198/13361/14381/105501/16409/20322/11303/13195/11363/22139/20975/20597/11370/269951/11532/58810/17777/11816/14635/67815/52815/14151/110196/109754/11997/20655/20617/216343/57320/17855/11677/18783/50781/225913/21823/226101/19659/15360/104069/72562/15926/13180/68977/109731/17117/11305/20280/103711/74551/268860/109801/13849/15452/16890/…
GO:0046700	heterocycle catabolic process	205	0.468005	1.6369	0.000316308	0.00443505	0.00347125	1858	tags=43%, list=29%, signal=32%	78781/12696/67375/78373/22352/22436/52502/15473/67993/216188/11486/99586/14156/104776/72269/66446/14198/17874/74167/12499/107569/74108/50912/227715/19877/50911/269378/67153/72544/230718/75901/140483/75686/381101/105446/59092/208718/77134/69305/26383/50773/22030/56045/110959/11717/15452/12496/66362/24127/11792/75553/52477/102954/78428/76952/12028/107747/66094/18950/233016/234069/109778/16549/11991…
GO:0043269	regulation of ion transport	343	-0.269254	-1.42361	0.000325229	0.0044967	0.0035195	1061	tags=32%, list=16%, signal=28%	110862/12669/16491/56632/108058/16170/14226/20979/16510/207911/56808/60597/17992/15444/81905/12296/57340/16524/24012/20980/20273/20312/381925/94253/108071/20541/245537/238871/11931/12293/83814/20265/54377/14697/171180/16508/241528/80334/22782/12287/170738/380702/17918/12671/19894/56461/65106/54208/72821/16499/12361/20191/16519/54393/22368/108068/19092/20981/269109/12387/72555/98741/12295/20866/21…
GO:0009116	nucleoside metabolic process	33	0.700977	1.96104	0.000325389	0.0044967	0.0035195	1240	tags=64%, list=19%, signal=52%	22436/11486/99586/107227/72269/110639/11534/212627/107569/67763/14431/269378/108147/230718/11821/66902/15452/76952/19139/57813/18950
GO:0002821	positive regulation of adaptive immune response	32	0.702765	1.95729	0.000325823	0.0044967	0.0035195	718	tags=38%, list=11%, signal=33%	16016/380793/19264/12505/12010/66824/11486/18439/21355/72544/18761/18783
GO:0043588	skin development	68	0.577838	1.80282	0.000340614	0.00467635	0.00366011	640	tags=25%, list=10%, signal=23%	21816/235505/12843/12842/16776/19156/11886/20423/286940/29876/13167/58231/22601/72333/16952/19877/19224
GO:0009126	purine nucleoside monophosphate metabolic process	34	0.69621	1.94298	0.00034272	0.00468089	0.00366366	1674	tags=79%, list=26%, signal=59%	22436/11565/11486/110639/67054/11534/237823/11564/108147/66401/230718/66355/381101/105446/11821/50773/23917/11717/15452/76952/14450/18950/23918/14923/27369/11636/229363
GO:0002705	positive regulation of leukocyte mediated immunity	42	0.664786	1.92847	0.000350217	0.00475862	0.0037245	872	tags=36%, list=14%, signal=31%	16016/380793/230073/19264/12010/16414/22324/16783/16409/18439/21355/56200/72544/20909/22030
GO:0046651	lymphocyte proliferation	86	0.562041	1.8145	0.000353098	0.00477316	0.00373588	462	tags=22%, list=7%, signal=21%	16019/15170/16331/19171/80795/11629/19264/12505/17698/16414/66824/20423/11486/94176/16409/12476/18439/17874/11534
GO:0048593	camera-type eye morphogenesis	44	-0.532441	-1.96974	0.000364692	0.00490474	0.00383887	1047	tags=36%, list=16%, signal=31%	218756/17364/50769/270120/170731/23965/20687/12387/237979/21838/19242/11826/58235/15165/58998/19126
GO:0051962	positive regulation of nervous system development	206	-0.312486	-1.54364	0.000367292	0.00491463	0.00384661	831	tags=28%, list=13%, signal=25%	20312/211187/108071/245537/170731/22671/20351/20361/320563/18039/319740/29819/23966/18186/71751/17136/230775/16728/107831/12323/12361/319387/22368/665113/56320/12387/14025/20320/13845/243499/12168/216049/330814/433485/19242/18189/58234/210933/75409/74006/74342/108100/66515/399558/76965/13838/18845/18213/245446/17118/14804/12404/24001/545156/331461/216028/14599
GO:0061001	regulation of dendritic spine morphogenesis	44	-0.530503	-1.96257	0.000391706	0.00515919	0.00403802	792	tags=43%, list=12%, signal=38%	216831/245537/170731/217692/77097/29819/12323/53972/12361/327814/56013/56320/58234/74006/108100/13838/11838/17118/545156
GO:0030162	regulation of proteolysis	311	0.423848	1.51513	0.000391713	0.00515919	0.00403802	1174	tags=27%, list=18%, signal=23%	380793/20716/16913/16912/235505/64138/12362/21825/11998/20846/66222/13033/77125/12505/22436/14824/282663/52377/66824/17196/19703/20423/11606/16426/16644/12955/17283/20719/235406/19186/11905/66593/11699/14198/94175/225896/11287/11816/75744/19141/13010/12389/19188/12380/78688/22370/13014/15925/13806/30948/171580/20617/21858/57320/14751/17772/227753/14433/23980/14775/13063/102122/18854/56207/71999/1…
GO:0032103	positive regulation of response to external stimulus	134	0.505703	1.71199	0.000393147	0.00515919	0.00403802	718	tags=20%, list=11%, signal=18%	16016/380793/78781/13040/15944/21825/77125/11629/14824/66824/20423/11487/22324/14375/192176/22596/16783/26417/11818/94175/22320/19141/71648/232341/20617/57320/18783
GO:0006066	alcohol metabolic process	153	0.482723	1.65961	0.000393398	0.00515919	0.00403802	1384	tags=40%, list=21%, signal=32%	67963/67111/16987/11886/110391/18145/230027/13884/100198/13361/14381/105501/20322/11303/11363/22139/20975/20597/11370/269951/11532/58810/17777/11816/14635/67815/14151/110196/109754/11997/20655/20617/57320/17855/11677/18783/50781/225913/226101/19659/15360/72562/15926/13180/11305/20280/74551/13849/16890/234309/217265/102954/18797/21991/20751/67078/14149/14718/217837/23827/17257
GO:0009127	purine nucleoside monophosphate biosynthetic process	22	0.742812	1.92665	0.00041041	0.00535565	0.00419178	1485	tags=86%, list=23%, signal=67%	11565/11486/110639/67054/11534/237823/11564/108147/66401/66355/105446/11821/23917/11717/15452/14450/18950/23918/27369
GO:0002831	regulation of response to biotic stimulus	100	0.53024	1.75062	0.000418136	0.00542959	0.00424966	976	tags=27%, list=15%, signal=23%	56213/78781/15944/80795/20846/66222/230073/14824/66824/100340/22324/14375/17916/22596/16783/26417/94175/20847/11816/21355/71648/19043/225913/56045/18854/15289/228607
GO:0030198	extracellular matrix organization	80	0.56525	1.80859	0.000435055	0.00556701	0.00435722	585	tags=29%, list=9%, signal=26%	73940/12827/13040/12843/14580/12842/11595/12826/15530/16779/12822/226519/18826/11606/21810/71602/17022/17880/18073/246228/229534/12389/22370
GO:0043062	extracellular structure organization	80	0.56525	1.80859	0.000435055	0.00556701	0.00435722	585	tags=29%, list=9%, signal=26%	73940/12827/13040/12843/14580/12842/11595/12826/15530/16779/12822/226519/18826/11606/21810/71602/17022/17880/18073/246228/229534/12389/22370
GO:0045229	external encapsulating structure organization	80	0.56525	1.80859	0.000435055	0.00556701	0.00435722	585	tags=29%, list=9%, signal=26%	73940/12827/13040/12843/14580/12842/11595/12826/15530/16779/12822/226519/18826/11606/21810/71602/17022/17880/18073/246228/229534/12389/22370
GO:0009167	purine ribonucleoside monophosphate metabolic process	32	0.695803	1.9379	0.000453713	0.00577772	0.00452214	1452	tags=72%, list=23%, signal=56%	22436/11565/11486/110639/67054/11534/237823/11564/108147/66401/230718/66355/105446/11821/50773/23917/11717/15452/76952/14450/18950/23918/14923
GO:0043113	receptor clustering	54	-0.491964	-1.92638	0.000459485	0.00580919	0.00454677	674	tags=41%, list=10%, signal=37%	53310/14658/380702/236915/12558/67830/14809/70546/23859/243499/18693/21838/19242/13385/18189/58234/12286/242274/234214/240057/232813/14812
GO:1903305	regulation of regulated secretory pathway	103	-0.387335	-1.74356	0.000460912	0.00580919	0.00454677	1644	tags=53%, list=26%, signal=40%	110279/19339/14158/72194/116838/56807/11765/432530/20910/27062/192167/18607/60510/54524/18752/12570/100503659/14265/14823/16500/56632/109934/29873/11551/20979/16510/14299/20980/18191/104886/20977/59033/207227/171180/109905/215449/12361/13446/327814/20981/268934/20907/241770/94090/11938/11784/74006/12298/11438/12286/108073/18751/54525/116837/68404
GO:0006399	tRNA metabolic process	97	0.530079	1.73913	0.000462796	0.00580919	0.00454677	1820	tags=48%, list=28%, signal=35%	66926/114615/66446/17299/50912/227715/224907/50911/66044/67106/69684/72026/68291/234734/67674/224805/66362/244141/71984/211006/76357/328092/233802/353172/15115/77766/74455/14911/70223/212528/69372/70047/66132/70560/54364/67789/69955/15108/66192/78651/22321/384281/56361/66246/28114/226414/230577
GO:0099068	postsynapse assembly	29	-0.608272	-2.08887	0.000465666	0.00581752	0.00455328	1443	tags=62%, list=22%, signal=48%	80749/192167/19266/14432/245537/217692/236915/12558/100113365/19280/73340/18189/58234/74342/18213/14804/12404/171171
GO:0019637	organophosphate metabolic process	464	0.395113	1.43067	0.00047263	0.00587667	0.00459958	1711	tags=40%, list=27%, signal=31%	16331/67375/15212/67111/78373/22436/223646/270084/110095/67993/11565/100340/11486/99586/100198/171210/15277/14381/105501/18802/20917/21881/11758/72269/21351/13167/26897/20975/20597/18439/110639/67054/14198/20425/22169/382985/269951/74167/12499/11534/26384/212627/64451/107569/214917/237823/14635/52815/74637/11564/66171/71147/110208/67763/74246/110196/109785/13806/108147/20617/67153/66812/57320/147…
GO:0009168	purine ribonucleoside monophosphate biosynthetic process	21	0.756913	1.93031	0.000475954	0.00589021	0.00461018	1389	tags=86%, list=22%, signal=67%	11565/11486/110639/67054/11534/237823/11564/108147/66401/66355/105446/11821/23917/11717/15452/14450/18950/23918
GO:0007157	heterophilic cell-cell adhesion via plasma membrane cell adhesion molecules	26	-0.627387	-2.10046	0.000479776	0.00590977	0.00462549	653	tags=65%, list=10%, signal=59%	23966/23964/54725/16728/23965/12558/330814/18189/58235/13052/14804/12404/23963/331461/11658/230868/58998
GO:0044255	cellular lipid metabolic process	410	0.401559	1.4503	0.000484231	0.0059369	0.00464672	1114	tags=26%, list=17%, signal=23%	11815/16331/19156/11998/15212/67111/14870/270084/16987/264895/11886/20250/11409/100340/11606/18823/68312/13884/15211/171210/17939/67856/105501/18802/51798/67460/19215/77219/232078/19378/80911/12896/15107/11758/11363/13167/56794/26897/22139/20975/20597/18439/14667/11818/11370/68631/30805/11532/17777/12908/11816/11364/23986/110460/71147/12389/13177/16952/13110/110196/56357/17761/20397/11997/19224/3…
GO:1901606	alpha-amino acid catabolic process	38	0.668735	1.90311	0.000494655	0.00602048	0.00471214	1794	tags=74%, list=28%, signal=53%	14085/30956/434437/12411/110391/26912/232078/20425/18242/212647/68133/14661/269378/257635/50880/66514/192166/14874/18125/19125/51793/14718/15108/14719/66885/104184/12041/246277
GO:0052547	regulation of peptidase activity	161	0.487871	1.6846	0.000497008	0.00602048	0.00471214	974	tags=34%, list=15%, signal=29%	20716/16913/16912/235505/12362/21825/11998/20846/66222/13033/12505/22436/14824/282663/52377/66824/17196/19703/11606/16426/16644/12955/17283/20719/19186/11905/66593/11699/94175/225896/11287/19141/13010/12389/19188/12380/78688/22370/13014/30948/171580/20617/21858/57320/14751/227753/14433/23980/14775/13063/18854/15289/30052/68606
GO:0034765	regulation of ion transmembrane transport	245	-0.289946	-1.44632	0.0004979	0.00602048	0.00471214	1329	tags=39%, list=21%, signal=32%	19739/381290/16492/16522/14360/16497/399548/16536/11735/229715/56543/100503659/14265/16500/12297/110862/16491/56632/108058/14226/16510/56808/60597/17992/15444/81905/12296/57340/16524/24012/20273/20312/94253/108071/20541/245537/238871/11931/12293/83814/20265/54377/14697/16508/241528/80334/22782/12287/170738/380702/17918/12671/19894/56461/65106/54208/72821/16499/20191/16519/269109/72555/98741/12295…
GO:0006631	fatty acid metabolic process	179	0.46643	1.62572	0.000502952	0.0060538	0.00473822	1106	tags=34%, list=17%, signal=29%	11998/67111/14870/264895/11886/20250/11409/11606/18823/68312/13884/171210/67856/51798/67460/19215/77219/232078/80911/12896/15107/11363/13167/56794/26897/11370/68631/11532/12908/11364/23986/110460/71147/12389/13177/16952/13110/56357/20397/19224/328035/625249/52430/20617/93747/18783/16592/52538/20280/14775/110959/74551/231086/97212/13849/16890/113868/234309/19223/17319/11651
GO:0009615	response to virus	91	0.550356	1.79514	0.000511688	0.00611433	0.0047856	478	tags=19%, list=7%, signal=18%	56213/15957/15959/78781/15944/80795/20846/230073/77125/19264/66824/217069/20597/17874/22320/107569/20847
GO:0099590	neurotransmitter receptor internalization	28	-0.606713	-2.07659	0.00051262	0.00611433	0.0047856	897	tags=43%, list=14%, signal=37%	15444/81905/232227/54377/94190/18693/67979/269994/13642/12300/54376/11838
GO:0032642	regulation of chemokine production	22	0.73729	1.91233	0.000529458	0.00628672	0.00492052	485	tags=41%, list=8%, signal=38%	11815/80795/77125/11629/14870/66824/17196/17874/59079
GO:1903131	mononuclear cell differentiation	104	0.523319	1.73794	0.000531851	0.00628682	0.0049206	290	tags=13%, list=5%, signal=13%	16071/16019/15170/16331/19156/19264/12505/12010/16852/20423/22324/11486/14375/94176
GO:0097106	postsynaptic density organization	29	-0.605922	-2.0808	0.000538001	0.00633111	0.00495527	778	tags=62%, list=12%, signal=55%	80749/192167/19266/104418/217692/54725/12558/19280/56320/94190/18189/58234/74342/240057/18213/210274/14804/12404
GO:0007156	homophilic cell adhesion via plasma membrane adhesion molecules	51	-0.494489	-1.88711	0.000544223	0.00637588	0.0049903	1243	tags=49%, list=19%, signal=40%	94332/229715/12561/268902/319504/67703/64085/12552/270120/320873/12215/54725/16728/23965/12558/13723/20320/237979/12563/12565/58235/12554/235086/230868/58998
GO:0003407	neural retina development	22	-0.655389	-2.05694	0.000567386	0.00661782	0.00517967	1558	tags=64%, list=24%, signal=48%	12307/234267/20510/18212/218756/17364/50769/270120/12215/237979/21838/19242/15165/19126
GO:0051205	protein insertion into membrane	36	-0.551913	-1.96598	0.000602996	0.00696659	0.00545264	1878	tags=58%, list=29%, signal=42%	67163/12328/18117/66087/30056/71446/56495/69923/69773/66821/30059/69683/30055/223696/230866/66736/73024/15519/236792/52250/67067
GO:0002824	positive regulation of adaptive immune response based on somatic recombination of immune receptors built from immunoglobulin superfamily domains	29	0.694009	1.89598	0.00060435	0.00696659	0.00545264	718	tags=34%, list=11%, signal=31%	16016/380793/19264/12010/11486/18439/21355/72544/18761/18783
GO:0050729	positive regulation of inflammatory response	37	0.670681	1.90122	0.000605216	0.00696659	0.00545264	718	tags=24%, list=11%, signal=22%	16016/380793/13040/77125/14824/22320/20617/57320/18783
GO:0002706	regulation of lymphocyte mediated immunity	43	0.634995	1.85076	0.000608503	0.00697397	0.00545842	380	tags=19%, list=6%, signal=18%	16016/380793/15170/19264/12010/22324/16783/18439
GO:0099633	protein localization to postsynaptic specialization membrane	27	-0.630116	-2.13342	0.000624761	0.00708816	0.0055478	1128	tags=67%, list=18%, signal=55%	56839/26395/53324/14735/11496/109905/56508/15461/245666/665113/23859/12322/73340/13385/12300/54376/23888/545156
GO:0099645	neurotransmitter receptor localization to postsynaptic specialization membrane	27	-0.630116	-2.13342	0.000624761	0.00708816	0.0055478	1128	tags=67%, list=18%, signal=55%	56839/26395/53324/14735/11496/109905/56508/15461/245666/665113/23859/12322/73340/13385/12300/54376/23888/545156
GO:0099560	synaptic membrane adhesion	28	-0.60289	-2.06351	0.000626533	0.00708816	0.0055478	1446	tags=61%, list=22%, signal=47%	245450/80883/192167/19266/238205/14735/54725/19280/233067/18189/12565/76965/23888/235086/171171/74762/241568
GO:0070664	negative regulation of leukocyte proliferation	21	0.747653	1.90669	0.000629279	0.00708881	0.0055483	182	tags=29%, list=3%, signal=28%	15170/16331/77125/12505/14870/20423
GO:0019318	hexose metabolic process	113	0.512379	1.71248	0.00065773	0.00737777	0.00577447	1769	tags=49%, list=27%, signal=36%	11815/76282/100198/15277/17159/76051/14381/75805/71665/226041/67880/20322/66681/26384/73744/11364/14635/74246/13806/69976/14751/66848/225913/16592/14583/14433/56012/319625/18746/15289/54128/74551/29858/11674/69064/110119/18563/11651/68734/21991/18642/67078/13807/72157/76969/80294/18605/77781/26416/252870/381694/19062/140481/12041/18655
GO:0071345	cellular response to cytokine stimulus	282	0.42082	1.50327	0.000686902	0.0076667	0.00600061	677	tags=16%, list=11%, signal=15%	15957/12332/15959/55932/14469/16985/15170/15894/15944/12362/20846/77125/19264/60440/22352/11886/66824/217069/20911/286940/15163/18600/15277/22596/14388/52700/26417/445007/20425/17874/22320/20847/59079/22601/74637/12389/21873/104252/78688/232341/13806/108147/20912/16180
GO:1902475	L-alpha-amino acid transmembrane transport	31	-0.556321	-1.93747	0.000691712	0.0076667	0.00600061	1322	tags=55%, list=21%, signal=44%	20510/14816/20512/214663/18408/17254/65106/54208/11987/20539/105727/50934/68267/20513/70008/104245/16513
GO:0032602	chemokine production	23	0.733017	1.9199	0.000695122	0.0076667	0.00600061	485	tags=39%, list=8%, signal=36%	11815/80795/77125/11629/14870/66824/17196/17874/59079
GO:0046033	AMP metabolic process	23	0.733033	1.91994	0.000695122	0.0076667	0.00600061	1240	tags=70%, list=19%, signal=56%	22436/11565/11486/110639/67054/11534/237823/11564/108147/66401/230718/11821/11717/15452/14450/18950
GO:0098656	anion transmembrane transport	98	-0.385987	-1.72953	0.000711176	0.00781109	0.00611362	880	tags=40%, list=14%, signal=35%	11740/56717/57138/70456/20510/14401/14816/18674/20512/214663/18408/14394/19775/107723/108071/17254/20498/14396/59033/14403/14658/65106/54208/11987/20539/13723/14397/50934/68267/14654/114644/14399/20513/14402/14395/70008/55951/104245/16513
GO:0046037	GMP metabolic process	20	0.743358	1.88717	0.000723459	0.00791302	0.00619341	1452	tags=85%, list=23%, signal=66%	22436/11486/67054/11534/237823/11564/108147/105446/11821/23917/11717/15452/76952/14450/18950/23918/14923
GO:0050673	epithelial cell proliferation	121	0.500845	1.68712	0.000745891	0.00812466	0.00635905	533	tags=17%, list=8%, signal=16%	21816/56213/235505/21825/20846/66222/12010/22436/14824/282663/15473/20423/140571/19378/17283/11818/11534/11816/22601/14645/12389
GO:0016053	organic acid biosynthetic process	135	0.492615	1.66898	0.000750112	0.00813701	0.00636872	1121	tags=36%, list=17%, signal=30%	30956/11998/14870/12411/20250/11898/11606/18823/68312/13884/13361/104923/107272/107239/19215/14873/232078/19378/67092/11363/11370/20425/58810/14645/71147/109900/14431/16952/19224/328035/257635/236539/57320/18783/16993/16592/19659/108156/17117/18746/268860/20768/66902/14598/234309/19223/17319/100678
GO:0006897	endocytosis	333	0.415001	1.49156	0.000765548	0.00826448	0.00646848	981	tags=20%, list=15%, signal=18%	16016/16071/16019/380793/19063/16061/21825/12512/12527/11629/12492/12010/15530/17304/14824/16414/66824/20423/18145/27008/22041/71602/94176/16409/11303/140580/235406/12476/20975/20597/26417/13430/70417/68420/66147/22320/11816/17920/242687/12389/19877/22370/56212/30948/12488/20617/12934/68421/12306/227801/75659/104069/668218/227753/70314/11305/22350/98878/56440/11803/544817/93742/72238/20618/219135…
GO:0044242	cellular lipid catabolic process	120	0.498301	1.67561	0.000768132	0.00826448	0.00646848	1012	tags=37%, list=16%, signal=31%	19156/15212/11886/11409/100340/15211/171210/17939/67460/80911/12896/15107/11758/11363/13167/56794/20597/14667/11818/11370/12908/11364/23986/110460/13177/56357/20397/11997/52430/93747/18783/241274/52538/71772/15926/17117/20280/110959/74551/231086/18805/97212/16890/113868
GO:0046394	carboxylic acid biosynthetic process	134	0.495223	1.67651	0.000780362	0.00836193	0.00654476	1121	tags=36%, list=17%, signal=30%	30956/11998/14870/12411/20250/11898/11606/18823/68312/13884/13361/104923/107272/107239/19215/14873/232078/19378/67092/11363/11370/20425/58810/14645/71147/109900/14431/16952/19224/328035/257635/236539/57320/18783/16993/16592/19659/108156/17117/18746/268860/20768/66902/14598/234309/19223/17319/100678
GO:0034331	cell junction maintenance	24	-0.632141	-2.05217	0.000794761	0.00848175	0.00663854	349	tags=38%, list=5%, signal=36%	54725/94190/210933/111173/240057/238988/210274/12404/17528
GO:0006753	nucleoside phosphate metabolic process	260	0.435041	1.54655	0.000799863	0.00850177	0.00665421	1704	tags=45%, list=26%, signal=34%	67375/78373/22436/223646/67993/11565/11486/99586/171210/15277/14381/20917/72269/26897/18439/110639/67054/14198/20425/22169/382985/269951/74167/12499/11534/212627/64451/107569/214917/237823/14635/52815/11564/71147/67763/74246/13806/108147/20617/67153/66812/57320/14751/17855/66401/230718/225913/66355/52538/75686/381101/105446/68646/15360/56749/11821/14433/246703/56012/15356/56327/11676/108156/50773…
GO:0071320	cellular response to cAMP	20	-0.665503	-2.01058	0.000821394	0.00867363	0.00678872	812	tags=50%, list=13%, signal=44%	20541/238871/109905/215449/207728/16438/11826/15165/171429/432442
GO:0043094	cellular metabolic compound salvage	26	0.712759	1.90643	0.000822613	0.00867363	0.00678872	1485	tags=77%, list=23%, signal=59%	223646/11565/11486/104923/72269/11534/11564/66355/105446/11821/23917/66902/11717/234730/15452/216134/18950/67870/23918/27369
GO:0098927	vesicle-mediated transport between endosomal compartments	36	0.653421	1.84893	0.000835097	0.00877018	0.00686429	655	tags=22%, list=10%, signal=20%	16019/380793/17698/192176/26417/19684/101240/192652
GO:0072329	monocarboxylic acid catabolic process	66	0.577025	1.79526	0.000862938	0.00900774	0.00705023	1238	tags=50%, list=19%, signal=41%	14085/11409/171210/67460/80911/12896/15107/11363/13167/56794/11370/58810/12908/11364/52815/23986/110460/110208/13177/56357/52430/93747/52538/20280/110959/74551/231086/97212/16890/113868/11651/110842/66841
GO:0009117	nucleotide metabolic process	256	0.433796	1.54106	0.000867118	0.00900774	0.00705023	1704	tags=45%, list=26%, signal=34%	67375/78373/22436/223646/67993/11565/11486/99586/171210/15277/14381/20917/72269/26897/18439/110639/67054/14198/20425/22169/382985/269951/74167/12499/11534/212627/64451/107569/214917/237823/14635/52815/11564/71147/67763/74246/13806/108147/20617/67153/66812/57320/14751/17855/66401/230718/225913/66355/52538/75686/381101/105446/68646/15360/56749/11821/14433/246703/56012/15356/56327/11676/108156/50773…
GO:1905475	regulation of protein localization to membrane	138	-0.35075	-1.64195	0.000867969	0.00900774	0.00705023	1325	tags=36%, list=21%, signal=29%	381290/20510/14360/74741/11735/76499/226744/16500/75734/12297/116733/108058/26395/56294/228136/15444/93730/14735/216831/20742/109905/74998/108155/56508/14733/217124/235574/380702/17918/12323/15461/12558/245666/67830/665113/269109/56320/70546/12322/13483/19242/13385/18189/58234/12300/234214/23888/232813/545156/13649
GO:0034655	nucleobase-containing compound catabolic process	196	0.445057	1.56038	0.000879711	0.00909379	0.00711758	1858	tags=41%, list=29%, signal=30%	78781/12696/78373/22352/22436/52502/15473/67993/11486/99586/14156/72269/66446/14198/17874/74167/12499/107569/74108/50912/227715/19877/50911/269378/67153/72544/230718/75901/75686/381101/105446/59092/208718/77134/69305/26383/50773/22030/56045/110959/11717/15452/12496/66362/24127/11792/75553/52477/102954/78428/76952/12028/66094/18950/234069/16549/11991/53893/13804/56698/17164/78651/66373/18605/23673…
GO:0034440	lipid oxidation	62	0.573843	1.78551	0.000894843	0.00921409	0.00721173	1238	tags=44%, list=19%, signal=36%	11815/11409/67460/80911/12896/15107/11363/13167/56794/11370/11532/12908/11364/23986/110460/13177/56357/52430/93747/52538/20280/231086/97212/113868/11651/110842/66841
GO:0030216	keratinocyte differentiation	27	0.719005	1.93857	0.00090433	0.00927554	0.00725983	640	tags=44%, list=10%, signal=40%	21816/235505/19156/11886/286940/29876/58231/22601/72333/16952/19877/19224
GO:0002366	leukocyte activation involved in immune response	74	0.550647	1.75075	0.000911472	0.00931256	0.0072888	684	tags=27%, list=11%, signal=24%	15894/77125/19264/14824/16414/66824/18826/16852/20911/11486/17916/11745/94176/19215/16783/16409/17874/22320/16952/72544
GO:0009112	nucleobase metabolic process	23	0.726861	1.90378	0.000920561	0.00936911	0.00733306	1307	tags=70%, list=20%, signal=56%	22436/11486/99586/104776/22139/20425/66355/105446/56749/11821/15452/76952/19139/14450/18950/55936
GO:0071219	cellular response to molecule of bacterial origin	57	0.577042	1.77001	0.00106174	0.0107644	0.00842511	519	tags=23%, list=8%, signal=21%	14469/15944/12362/20846/12010/22352/14870/66824/11303/26417/22169/17874/74637
GO:0035637	multicellular organismal signaling	77	-0.41637	-1.78422	0.00107721	0.0108665	0.00850507	1248	tags=52%, list=19%, signal=42%	399548/16536/11735/18212/56543/14265/18810/14806/14226/319504/81905/20536/12296/20273/20541/238871/12293/20265/54377/16508/56508/17136/72821/20191/140492/14799/12290/13483/235281/12298/12286/14654/108073/13052/20274/12300/16531/54376/18213/70008
GO:0030097	hemopoiesis	281	0.420026	1.4997	0.00108006	0.0108665	0.00850507	946	tags=19%, list=15%, signal=17%	16071/16019/12262/235505/15170/16331/19156/20846/19264/12505/12010/12349/16852/20423/22324/11486/15163/68743/14375/22041/14381/71602/22596/94176/17189/16409/17283/58231/330662/242687/58240/21873/14151/217127/16952/56274/109785/20397/215653/105446/270110/83964/19659/66711/232314/230257/18718/56436/19247/18854/13871/15289/69656/109801
GO:0009069	serine family amino acid metabolic process	26	0.705304	1.88649	0.00108635	0.0108852	0.00851971	1221	tags=65%, list=19%, signal=53%	434437/12411/246221/13361/107272/232078/20425/22117/68133/236539/108156/50880/20768/14598/50493/100678/14450
GO:0051046	regulation of secretion	336	-0.261829	-1.37296	0.00109018	0.0108852	0.00851971	1452	tags=35%, list=23%, signal=29%	67397/11765/228355/432530/20910/70456/68151/27062/328778/192167/27220/67767/66629/215999/18607/60510/218461/54524/18752/12570/58994/76499/29816/18212/100503659/14265/14823/16500/319613/75770/56632/116733/109934/29873/14226/11551/20979/16510/71764/68581/69940/14299/54126/20980/320405/18191/19726/104886/170731/18555/16790/66482/20977/59033/66191/207227/67295/171180/109905/67738/56508/12215/26875/77…
GO:2000463	positive regulation of excitatory postsynaptic potential	27	-0.604189	-2.04564	0.00110194	0.0109271	0.00855251	395	tags=37%, list=6%, signal=35%	56320/20907/13385/18189/58234/108100/14810/14811/243961/116837
GO:0031644	regulation of nervous system process	94	-0.377491	-1.69037	0.00110266	0.0109271	0.00855251	791	tags=38%, list=12%, signal=34%	245537/224997/54377/23966/56508/26875/17136/71687/380702/108069/56320/72555/20907/228836/73340/13385/26558/18189/58234/11438/108100/67374/26556/14810/244310/242667/14811/14654/20405/243961/380785/235086/12404/116837/232813/16513
GO:0006749	glutathione metabolic process	44	0.632766	1.85012	0.00111565	0.0110145	0.00862085	1237	tags=66%, list=19%, signal=54%	224796/14870/103140/68312/14871/14381/14862/75475/14873/14854/14863/14866/14782/20655/625249/57320/14860/15926/50887/14775/66071/109801/14598/68044/232223/14874/114584/76263/20656
GO:0002263	cell activation involved in immune response	76	0.544515	1.73084	0.00116503	0.011459	0.00896882	684	tags=26%, list=11%, signal=24%	15894/77125/19264/14824/16414/66824/18826/16852/20911/11486/17916/11745/94176/19215/16783/16409/17874/22320/16952/72544
GO:0098698	postsynaptic specialization assembly	25	-0.604636	-1.99461	0.00118736	0.0116352	0.0091067	1443	tags=64%, list=22%, signal=50%	80749/192167/19266/14432/245537/217692/236915/19280/73340/18189/58234/74342/18213/14804/12404/171171
GO:0070972	protein localization to endoplasmic reticulum	39	-0.530664	-1.95668	0.00119286	0.0116459	0.00911505	2102	tags=69%, list=33%, signal=47%	226407/93739/217337/27058/109676/27061/140740/53421/71446/56495/12033/98732/11426/67398/231225/14828/75608/216440/338366/67830/20191/14809/57743/30960/69276/20818/66212
GO:0007159	leukocyte cell-cell adhesion	98	0.513654	1.68935	0.00122092	0.0118758	0.00929504	691	tags=24%, list=11%, signal=22%	15170/15894/21825/80795/11629/19264/12505/12010/17698/14870/16414/66824/11898/16852/20423/11486/16409/11534/12389/108101/16952/19877/232341/18761
GO:0001817	regulation of cytokine production	206	0.441705	1.546	0.00123933	0.0120106	0.00940051	701	tags=19%, list=11%, signal=17%	11815/78781/15170/16331/12362/21825/80795/20846/66222/230073/77125/11746/11629/19264/12010/14870/282663/66824/17196/11606/76438/20203/17441/17022/20196/18439/17874/59079/16952/13110/71648/56200/20655/12488/19043/16180/57320/18761/29875
GO:0006739	NADP metabolic process	27	0.710759	1.91633	0.00134127	0.0129248	0.0101161	1040	tags=67%, list=16%, signal=56%	78373/67993/18104/100198/14381/21881/67880/21351/269951/74637/66171/110208/17436/68646/15926/14261/54683/50493
GO:0007411	axon guidance	114	-0.35259	-1.61857	0.00134347	0.0129248	0.0101161	1298	tags=40%, list=20%, signal=33%	11787/21375/11735/269784/20357/30957/243743/56839/12561/107448/170822/14432/268902/319504/226251/211187/20351/12661/20361/18186/12215/77579/23964/231876/11785/16728/13839/65079/13841/13723/20320/13641/13845/12168/22253/65254/20564/399558/58235/13176/13642/223435/13838/18845/545156/11658
GO:1901890	positive regulation of cell junction assembly	75	-0.39733	-1.68575	0.00138604	0.0132858	0.0103986	960	tags=39%, list=15%, signal=33%	19271/64085/211187/245537/20351/29819/18186/230775/107831/319387/13845/243499/21838/330814/433485/53885/18189/210933/75409/74342/399558/76965/18213/245446/14804/12404/331461/70008/216028
GO:0051961	negative regulation of nervous system development	78	-0.418165	-1.8146	0.0014084	0.0134512	0.0105281	779	tags=32%, list=12%, signal=29%	170731/12704/20351/11302/20361/67838/29869/18186/17136/65079/17751/13841/19280/12387/14025/16800/21838/19242/56710/235402/240057/18213/12404/74762/22241
GO:0043173	nucleotide salvage	20	0.726708	1.8449	0.00142833	0.0135895	0.0106363	1485	tags=80%, list=23%, signal=62%	223646/11565/11486/72269/11534/11564/66355/105446/11821/23917/11717/234730/15452/18950/23918/27369
GO:0002275	myeloid cell activation involved in immune response	37	0.652041	1.84838	0.00143319	0.0135895	0.0106363	465	tags=32%, list=7%, signal=30%	77125/14824/16414/66824/20911/17916/11745/94176/19215/16409/17874/22320
GO:0001816	cytokine production	215	0.437697	1.53879	0.00146076	0.0138013	0.0108021	701	tags=19%, list=11%, signal=17%	11815/78781/15170/16331/12362/21825/80795/20846/66222/230073/77125/11746/11629/19264/12010/14870/282663/66824/17196/11606/76438/20203/14381/17441/17022/20196/18439/17874/59079/16952/13110/71648/56200/20655/12488/19043/16180/57320/18761/29875
GO:0098659	inorganic cation import across plasma membrane	44	-0.49902	-1.8461	0.00147321	0.0138199	0.0108166	2151	tags=68%, list=33%, signal=46%	12288/279561/11928/232333/106957/13383/16511/98660/11932/236727/14664/232975/57138/16522/14360/56543/110891/227059/16524/107723/20541/11931/20498/27222/22782/277468/16519/22368/16520/16513
GO:0099587	inorganic ion import across plasma membrane	44	-0.49902	-1.8461	0.00147321	0.0138199	0.0108166	2151	tags=68%, list=33%, signal=46%	12288/279561/11928/232333/106957/13383/16511/98660/11932/236727/14664/232975/57138/16522/14360/56543/110891/227059/16524/107723/20541/11931/20498/27222/22782/277468/16519/22368/16520/16513
GO:0045022	early endosome to late endosome transport	34	0.662939	1.85013	0.00148247	0.0138574	0.010846	655	tags=24%, list=10%, signal=21%	16019/380793/17698/192176/26417/19684/101240/192652
GO:0001964	startle response	23	-0.622571	-1.97339	0.00151205	0.0140839	0.0110233	1145	tags=57%, list=18%, signal=47%	67772/16510/94109/245537/14658/56320/18189/14810/14811/14654/14804/12386/14812
GO:0017158	regulation of calcium ion-dependent exocytosis	31	-0.535787	-1.86596	0.00151747	0.0140847	0.0110238	1502	tags=65%, list=23%, signal=50%	56807/20910/27062/60510/54524/12570/100503659/16500/11551/20979/20980/171180/215449/13446/20981/20907/94090/11938/12286/54525
GO:0008544	epidermis development	82	0.545637	1.7478	0.00152313	0.0140876	0.0110261	647	tags=26%, list=10%, signal=23%	21816/235505/16776/19156/102502/224796/11886/20423/286940/29876/97031/14388/13167/58231/22601/17920/72333/16952/19877/19224/20655
GO:1902683	regulation of receptor localization to synapse	21	-0.617438	-1.89947	0.00154425	0.014233	0.01114	964	tags=62%, list=15%, signal=53%	26395/14735/216831/109905/56508/15461/245666/665113/56320/20320/12322/23888/545156
GO:0002274	myeloid leukocyte activation	71	0.562898	1.76855	0.00155733	0.0143036	0.0111952	519	tags=27%, list=8%, signal=25%	12259/12362/21825/77125/11629/14824/16414/66824/20911/11487/17916/11745/94176/19215/16409/17874/22320/17988/74637
GO:0060429	epithelium development	351	0.399912	1.4368	0.00157915	0.0144537	0.0113127	943	tags=21%, list=15%, signal=19%	73940/21816/235505/64138/15894/13003/16776/19156/12512/102502/20846/12826/12505/22352/224796/17698/22436/12349/16779/11886/52377/12822/20423/11606/286940/13884/29876/97031/71602/192176/21346/19378/12850/17283/13167/12476/16772/233651/17874/22117/19684/58231/22601/17920/12389/72333/21873/100169/68146/16952/19877/56274/17761/22330/19224/20655/22158/236539/21817/11677/77889/225845/235041/12305/10815…
GO:0032944	regulation of mononuclear cell proliferation	59	0.56404	1.73628	0.001666	0.0151958	0.0118935	462	tags=20%, list=7%, signal=19%	16019/15170/16331/80795/11629/19264/12505/66824/20423/11486/17874/11534
GO:0045785	positive regulation of cell adhesion	171	0.4488	1.55803	0.0017287	0.0157133	0.0122985	702	tags=20%, list=11%, signal=19%	66959/15170/15894/21825/12512/13612/80795/11629/19264/12505/12010/16414/66824/16852/20423/22324/11486/22122/83436/68813/192176/18073/13430/70417/94175/11534/58231/330662/12389/16952/19877/22370/18761/29875/21817
GO:0042278	purine nucleoside metabolic process	20	0.723515	1.8368	0.00173715	0.0157358	0.0123162	1662	tags=80%, list=26%, signal=60%	22436/11486/107227/11534/107569/14431/269378/230718/11821/66902/15452/76952/18950/27369/11636/75894
GO:1902476	chloride transmembrane transport	27	-0.590179	-1.99821	0.00176838	0.0159639	0.0124947	1405	tags=59%, list=22%, signal=47%	57138/20510/14401/20512/14394/107723/20498/14396/59033/14403/14658/14397/14654/14399/14402/14395
GO:0072678	T cell migration	22	0.705862	1.83082	0.00178445	0.0160539	0.0125652	206	tags=32%, list=3%, signal=31%	11815/15894/80795/11629/17698/66824/11487
GO:0002886	regulation of myeloid leukocyte mediated immunity	27	0.704905	1.90055	0.00184266	0.0165213	0.012931	619	tags=30%, list=10%, signal=27%	16016/380793/230073/16414/20911/16409/22320/56200
GO:0002685	regulation of leukocyte migration	70	0.548105	1.71994	0.00193217	0.0172651	0.0135131	618	tags=26%, list=10%, signal=24%	11815/15894/21825/80795/12527/77125/11629/17698/66824/11487/11486/18600/26417/17874/19141/16952/56212/232341
GO:0048534	hematopoietic or lymphoid organ development	293	0.409382	1.46368	0.00194427	0.0173145	0.0135518	946	tags=19%, list=15%, signal=17%	16071/16019/12262/235505/15170/16331/19156/20846/19264/12505/12010/12349/16852/20423/22324/11486/15163/68743/14375/22041/14381/71602/22596/94176/17189/16409/17283/26417/58231/330662/242687/58240/21873/14151/217127/16952/56274/109785/20397/215653/105446/270110/83964/19659/66711/232314/230257/18718/56436/19247/18854/13871/15289/69656/109801
GO:0050670	regulation of lymphocyte proliferation	58	0.569913	1.75437	0.001999	0.017742	0.0138864	462	tags=21%, list=7%, signal=19%	16019/15170/16331/80795/11629/19264/12505/66824/20423/11486/17874/11534
GO:0002708	positive regulation of lymphocyte mediated immunity	33	0.65811	1.84111	0.00207606	0.0183641	0.0143733	380	tags=21%, list=6%, signal=20%	16016/380793/19264/12010/22324/16783/18439
GO:0071222	cellular response to lipopolysaccharide	55	0.581098	1.76617	0.00214977	0.0189525	0.0148338	519	tags=24%, list=8%, signal=22%	14469/15944/12362/20846/12010/22352/14870/66824/11303/26417/22169/17874/74637
GO:0019751	polyol metabolic process	63	0.551024	1.71338	0.00217367	0.0190993	0.0149488	1451	tags=46%, list=23%, signal=36%	67111/11886/110391/230027/13361/20322/20975/14635/20617/11677/18783/225913/226101/72562/13180/11305/20280/74551/13849/102954/18797/21991/20751/67078/14718/217837/23827/17257/77116
GO:1990778	protein localization to cell periphery	251	-0.277381	-1.3709	0.00219326	0.0192074	0.0150334	1325	tags=34%, list=21%, signal=28%	381290/20510/66629/57437/74741/11733/11426/224624/11735/76499/226744/76688/21983/56839/16500/12297/116733/108058/105504/108686/26395/56294/228136/93730/12296/213056/53324/67826/14735/216831/20742/104886/11931/11496/67295/109905/74998/319740/56508/12215/80334/104718/76740/217124/668212/235574/17918/56461/65106/241263/260302/108030/12323/15461/12558/245666/67830/12361/665113/19092/269109/70546/2234…
GO:0050775	positive regulation of dendrite morphogenesis	42	-0.499278	-1.82219	0.00220634	0.019258	0.015073	1241	tags=40%, list=19%, signal=33%	74143/19266/76454/382253/170731/29819/12323/12361/665113/56320/74006/108100/66515/13838/17118/545156/331461
GO:0044057	regulation of system process	260	-0.27053	-1.36757	0.00223452	0.0194396	0.015215	1034	tags=32%, list=16%, signal=28%	30926/108058/14226/11551/26395/56808/11806/23945/28185/20536/12296/53324/20312/20541/245537/238871/170731/11931/16790/12293/224997/19091/54377/11545/23966/56508/26875/12287/17136/71687/18166/380702/12671/72821/20191/14073/108069/56320/72555/20907/11807/12168/11749/242202/140492/228836/12290/73340/13385/11938/26558/18189/58234/67972/235281/17896/11438/26357/108100/67374/26556/14810/11826/244310/24…
GO:0021696	cerebellar cortex morphogenesis	28	-0.564824	-1.93322	0.00235396	0.0204113	0.0159756	516	tags=36%, list=8%, signal=33%	67453/94190/216049/18189/12286/11941/14804/12404/22241/19883
GO:0009394	2'-deoxyribonucleotide metabolic process	27	0.695832	1.87609	0.0023942	0.0206245	0.0161425	1568	tags=70%, list=24%, signal=53%	22436/11486/99586/72269/20425/22169/11534/107569/230718/75686/381101/50773/56045/76952/18950/18103/14923/27369/21915
GO:0019692	deoxyribose phosphate metabolic process	27	0.695832	1.87609	0.0023942	0.0206245	0.0161425	1568	tags=70%, list=24%, signal=53%	22436/11486/99586/72269/20425/22169/11534/107569/230718/75686/381101/50773/56045/76952/18950/18103/14923/27369/21915
GO:0002683	negative regulation of immune system process	121	0.483337	1.62814	0.00241448	0.0206945	0.0161973	935	tags=22%, list=15%, signal=19%	11815/56213/12262/15170/16331/21825/77125/19264/12505/14824/100340/20423/11486/18600/75454/20847/26440/21873/16952/21355/19043/225913/22350/14775/56045/19172/15289
GO:0010812	negative regulation of cell-substrate adhesion	28	0.679372	1.8459	0.00241802	0.0206945	0.0161973	334	tags=18%, list=5%, signal=17%	11815/12842/21825/16852/17283
GO:0048169	regulation of long-term neuronal synaptic plasticity	26	-0.577816	-1.9345	0.00247739	0.021134	0.0165413	1153	tags=69%, list=18%, signal=57%	14265/16653/20972/14806/108071/20977/12323/15461/20320/104027/13385/58234/14810/14811/240057/116837/14812/16513
GO:0031346	positive regulation of cell projection organization	266	-0.265531	-1.34738	0.00250682	0.0213161	0.0166838	1436	tags=30%, list=22%, signal=24%	56717/70620/234267/18844/52822/74143/192167/59041/14360/67998/68732/11426/19266/229715/18212/15507/140810/14265/243743/234593/12561/76454/382253/13728/14226/231225/50769/268902/108686/26395/14828/20312/170731/20361/320563/193385/18039/109905/69601/319740/29819/18186/71751/19259/11785/16728/13860/23965/12323/15461/12361/22368/665113/56320/14025/20320/12168/74053/19242/13385/74006/108100/66515/1481…
GO:0009262	deoxyribonucleotide metabolic process	30	0.685629	1.88603	0.00252626	0.0214123	0.0167591	1568	tags=70%, list=24%, signal=53%	22436/11486/99586/72269/20425/22169/382985/11534/107569/230718/75686/381101/50773/56045/76952/57813/18950/18103/14923/27369/21915
GO:0050678	regulation of epithelial cell proliferation	103	0.49806	1.64898	0.00257476	0.0217534	0.0170261	533	tags=17%, list=8%, signal=16%	21816/56213/235505/21825/20846/12010/22436/14824/15473/20423/140571/19378/17283/11818/11816/22601/14645/12389
GO:0071216	cellular response to biotic stimulus	65	0.544527	1.69511	0.00260405	0.0219306	0.0171648	519	tags=20%, list=8%, signal=19%	14469/15944/12362/20846/12010/22352/14870/66824/11303/26417/22169/17874/74637
GO:0042157	lipoprotein metabolic process	55	0.57357	1.74329	0.00276622	0.0231243	0.018099	517	tags=25%, list=8%, signal=24%	11815/19063/15944/80795/13033/11303/13167/52639/208158/213012/17777/11816/75744/14645
GO:0006820	anion transport	189	-0.296398	-1.44001	0.00276789	0.0231243	0.018099	894	tags=28%, list=14%, signal=24%	94229/20536/18408/14394/19775/107723/108071/17254/231290/20498/14396/59033/14403/54403/14658/78339/65106/54208/11987/72961/140919/20539/54393/13723/108068/19092/105727/14397/50934/58807/68267/26569/12298/26357/12286/14654/101488/114644/108073/14399/171429/20513/14402/14812/14395/70008/53896/20533/55951/104245/12351/16513
GO:0046165	alcohol biosynthetic process	62	0.540968	1.68322	0.00277211	0.0231243	0.018099	1002	tags=39%, list=16%, signal=33%	16987/11886/110391/13884/100198/13361/14381/11816/67815/110196/109754/20655/20617/57320/17855/11677/50781/15360/72562/13180/11305/20280/74551/13849
GO:0002520	immune system development	310	0.401036	1.43374	0.00284162	0.0235805	0.0184561	946	tags=18%, list=15%, signal=16%	16071/16019/12262/235505/15170/16331/19156/20846/19264/12505/12010/12349/16852/20423/22324/11486/15163/68743/14375/22041/14381/71602/22596/94176/17189/16409/17283/26417/58231/330662/242687/58240/21873/14151/217127/16952/56274/109785/20397/72544/215653/105446/270110/83964/19659/66711/232314/230257/18718/56045/56436/19247/18854/13871/15289/69656/109801
GO:0030072	peptide hormone secretion	123	-0.343159	-1.60297	0.00284469	0.0235805	0.0184561	1565	tags=41%, list=24%, signal=31%	102607/116838/69227/75597/11514/228355/70456/27220/67767/215999/60510/218461/58994/16500/319613/75770/14226/11551/71764/54126/100039795/19726/18555/207227/74998/56508/26875/224129/13839/17918/26950/12361/545192/266690/54393/70093/20907/18693/12290/15893/18189/66259/11826/235415/12494/54525/545156/14161/110135/99571
GO:0034097	response to cytokine	322	0.403363	1.44458	0.00287342	0.023744	0.0185841	677	tags=16%, list=11%, signal=15%	20716/15957/12332/15959/55932/14469/16985/15170/15894/15944/12362/20846/230073/77125/19264/60440/22352/11886/66824/217069/20911/11487/286940/15163/18600/15277/22596/14388/19378/52700/20597/26417/445007/20425/17874/22320/20847/59079/22601/74637/12389/21873/104252/78688/16952/232341/13806/108147/20912/20617/21858/16180
GO:0080134	regulation of response to stress	498	0.372913	1.34552	0.0030646	0.0252446	0.0197586	1107	tags=22%, list=17%, signal=19%	16016/380793/56213/235505/78781/13040/252864/15944/12362/21825/19156/80795/20846/24017/12527/66222/230073/77125/12505/12010/22436/14870/14824/66824/100340/11606/22324/11486/16644/14375/17916/18584/13361/192176/18477/22596/16783/98363/16409/17283/11747/11905/26417/11818/94175/225896/17874/66610/22320/20847/11816/75744/26440/74637/12389/14151/217127/11669/78688/16952/21355/56274/71648/26412/66911/1…
GO:0034762	regulation of transmembrane transport	294	-0.263104	-1.33068	0.00309185	0.0253898	0.0198722	1329	tags=36%, list=21%, signal=30%	19739/381290/16492/16522/14360/16497/74741/399548/16536/11735/229715/56543/100503659/72508/14265/16500/12297/110862/16491/56632/108058/14226/16510/56808/60597/17992/15444/81905/12296/57340/16524/24012/20273/20312/94253/108071/20541/245537/238871/170731/11931/12293/83814/20265/22612/54377/14697/16508/109905/241528/80334/22782/12287/170738/380702/17918/12671/19894/56461/65106/54208/72821/16499/2019…
GO:0021953	central nervous system neuron differentiation	81	-0.384049	-1.67067	0.00317972	0.0260302	0.0203735	722	tags=37%, list=11%, signal=33%	21375/14083/78891/18212/243743/57754/94229/12552/170758/18186/13175/67453/213326/212712/15516/13845/94190/15519/19305/18189/58234/12286/13176/13838/235402/11941/14804/12404/22241/19883
GO:0050777	negative regulation of immune response	53	0.570048	1.71969	0.00326513	0.0266467	0.020856	931	tags=30%, list=14%, signal=26%	56213/15170/16331/77125/19264/14824/100340/20847/26440/16952/21355/19043/225913/14775/56045/19172
GO:0006635	fatty acid beta-oxidation	47	0.590352	1.73645	0.00328426	0.0267201	0.0209134	1563	tags=60%, list=24%, signal=45%	11409/67460/80911/12896/15107/11363/13167/11370/12908/11364/23986/110460/13177/56357/52430/93747/52538/20280/231086/97212/113868/11651/110842/66841/110826/53857/15108/270076
GO:1990138	neuron projection extension	126	-0.341959	-1.60782	0.0033595	0.0272481	0.0213267	1245	tags=33%, list=19%, signal=27%	11426/76499/20357/243743/12561/18786/382253/20979/19415/23945/20980/245537/20351/11302/83814/20361/320563/319740/29869/18186/13175/71751/17136/16728/65079/17751/19280/22368/56177/20981/56320/12387/14025/15516/12168/15519/382018/20564/18213/116837/68404/22241
GO:0061003	positive regulation of dendritic spine morphogenesis	22	-0.598193	-1.87743	0.00339618	0.0273407	0.0213991	779	tags=41%, list=12%, signal=36%	170731/29819/12323/12361/56320/74006/108100/17118/545156
GO:0006040	amino sugar metabolic process	24	0.684255	1.80677	0.0034012	0.0273407	0.0213991	773	tags=42%, list=12%, signal=37%	15212/227620/19703/245847/67980/26384/109785/74245/56174/14583
GO:0042098	T cell proliferation	65	0.540114	1.68137	0.00340528	0.0273407	0.0213991	691	tags=26%, list=11%, signal=24%	15170/19171/80795/11629/19264/12505/17698/16414/66824/20423/94176/16409/12476/18439/11534/16952/18761
GO:0045446	endothelial cell differentiation	41	0.592429	1.70701	0.0034124	0.0273407	0.0213991	925	tags=37%, list=14%, signal=32%	73940/15894/17698/22436/12822/11606/29876/17874/19684/21873/19877/22330/22350/14775/18613
GO:0050766	positive regulation of phagocytosis	35	0.644682	1.81109	0.00344912	0.0275512	0.0215639	392	tags=20%, list=6%, signal=19%	16016/380793/19264/17304/66824/94176/13430
GO:0009062	fatty acid catabolic process	60	0.55156	1.70631	0.00355163	0.0282842	0.0221377	1238	tags=48%, list=19%, signal=39%	11409/171210/67460/80911/12896/15107/11363/13167/56794/11370/12908/11364/23986/110460/13177/56357/52430/93747/52538/20280/110959/74551/231086/97212/16890/113868/11651/110842/66841
GO:0002237	response to molecule of bacterial origin	82	0.524377	1.6797	0.00357507	0.0283852	0.0222167	1130	tags=30%, list=18%, signal=25%	14469/15944/12362/20846/12010/22352/14870/66824/11303/18439/26417/22169/17874/11532/59079/74637/21355/20617/77134/54196/15289/14598/17319/11651/18125
GO:0071559	response to transforming growth factor beta	74	0.521639	1.65852	0.00363892	0.0288054	0.0225455	1797	tags=46%, list=28%, signal=34%	56213/235505/12827/12843/252864/21825/16419/17283/13430/12389/19877/75901/19303/22793/18854/56440/12929/53378/114715/14718/12928/12914/20848/24064/16001/19042/80707/12912/56217/72183/13433/67326/216190/56330
GO:0070665	positive regulation of leukocyte proliferation	41	0.591092	1.70316	0.00365102	0.0288147	0.0225528	691	tags=29%, list=11%, signal=26%	16019/80795/11629/19264/66824/20423/11486/26417/17874/11534/16952/18761
GO:0001885	endothelial cell development	35	0.642977	1.80631	0.00374266	0.0294497	0.0230498	925	tags=40%, list=14%, signal=34%	73940/15894/17698/12822/11606/29876/17874/19684/21873/19877/22330/22350/14775/18613
GO:0030155	regulation of cell adhesion	297	0.401292	1.43507	0.0037864	0.0297052	0.0232498	702	tags=18%, list=11%, signal=17%	11815/66959/15170/15894/12842/21825/16776/12512/13612/80795/12527/11629/19264/12505/12010/14870/16414/66824/17196/11898/16852/20423/11487/22324/11486/22122/16644/17916/140571/83436/68813/192176/17283/18073/13430/16772/70417/94175/11534/19684/16773/58231/330662/12389/108101/16952/19877/22370/232341/22330/18761/29875/21817
GO:0002377	immunoglobulin production	33	0.643826	1.80115	0.00382697	0.0299344	0.0234292	877	tags=30%, list=14%, signal=26%	16019/16098/77125/19264/12010/72544/14751/20909/22030/56045
GO:1901607	alpha-amino acid biosynthetic process	37	0.620377	1.75862	0.00394558	0.0307708	0.0240839	1344	tags=51%, list=21%, signal=41%	30956/12411/11898/13361/104923/107272/20425/14645/109900/257635/236539/57320/108156/20768/66902/14598/100678/67870/14718
GO:0045861	negative regulation of proteolysis	140	0.448822	1.52526	0.00397228	0.0308116	0.0241158	1174	tags=36%, list=18%, signal=30%	20716/235505/64138/21825/11998/66222/12505/282663/19703/20423/11606/16426/16644/12955/20719/11905/11699/14198/94175/225896/11287/75744/13010/12380/78688/22370/13014/15925/30948/171580/20617/21858/57320/14751/17772/14433/23980/14775/102122/18854/56207/30052/53378/17025/56812/17035/11651/20725/59025/209378
GO:0045807	positive regulation of endocytosis	76	0.519816	1.65233	0.00397419	0.0308116	0.0241158	660	tags=18%, list=10%, signal=17%	16019/380793/19063/12512/12010/22041/12476/20597/13430/11816/12389/22370/30948/20617
GO:0050900	leukocyte migration	120	0.466834	1.5698	0.00406385	0.0314144	0.0245876	618	tags=19%, list=10%, signal=18%	11815/15894/21825/80795/12527/77125/11629/17698/16414/66824/11487/22324/11486/18600/16409/26417/445007/17874/19141/16952/19877/56212/232341
GO:0008652	cellular amino acid biosynthetic process	43	0.589477	1.71809	0.00409681	0.0315766	0.0247145	959	tags=40%, list=15%, signal=34%	30956/12411/11898/13361/104923/107272/20425/14645/109900/257635/236539/57320/108156/268860/20768/66902/14598
GO:0051452	intracellular pH reduction	21	0.694211	1.7704	0.00412367	0.0316656	0.0247842	220	tags=24%, list=3%, signal=23%	19063/11998/12349/14824/29876
GO:0019395	fatty acid oxidation	60	0.545595	1.68786	0.00413239	0.0316656	0.0247842	1238	tags=43%, list=19%, signal=35%	11409/67460/80911/12896/15107/11363/13167/56794/11370/11532/12908/11364/23986/110460/13177/56357/52430/93747/52538/20280/231086/97212/113868/11651/110842/66841
GO:0098661	inorganic anion transmembrane transport	38	-0.494286	-1.80723	0.00416985	0.0318601	0.0249364	1436	tags=53%, list=22%, signal=41%	56717/57138/20510/14401/18674/20512/14394/19775/107723/108071/20498/14396/59033/14403/14658/14397/14654/14399/14402/14395
GO:0072001	renal system development	94	0.485457	1.5952	0.00419538	0.0319617	0.0250159	756	tags=23%, list=12%, signal=21%	13003/16776/19156/20846/12826/11746/12505/16779/246221/20423/11606/209039/71602/19378/18073/445007/382985/233651/22601/20397/11677/235041
GO:0031341	regulation of cell killing	25	0.683813	1.81383	0.0042074	0.0319617	0.0250159	590	tags=32%, list=9%, signal=29%	11801/19264/12010/22324/16783/16409/18439/21355
GO:0097485	neuron projection guidance	115	-0.351136	-1.62808	0.00422456	0.0319998	0.0250458	1298	tags=40%, list=20%, signal=33%	11787/21375/11735/269784/20357/30957/243743/56839/12561/107448/170822/14432/268902/319504/226251/211187/20351/12661/20361/18186/12215/77579/23964/231876/11785/16728/13839/65079/13841/13723/20320/13641/13845/12168/22253/65254/20564/399558/58235/13176/13642/223435/13838/18845/545156/11658
GO:0006081	cellular aldehyde metabolic process	31	0.639772	1.77271	0.00431501	0.0325913	0.0255088	1241	tags=65%, list=19%, signal=52%	21881/19378/76238/56752/67689/21351/269951/11532/58810/11669/57320/50781/225913/15926/68977/103711/109801/11674/216134/21991
GO:0032496	response to lipopolysaccharide	78	0.523626	1.66777	0.00436593	0.0327937	0.0256671	1130	tags=31%, list=18%, signal=26%	14469/15944/12362/20846/12010/22352/14870/66824/11303/18439/26417/22169/17874/11532/59079/74637/20617/77134/54196/15289/14598/17319/11651/18125
GO:0032675	regulation of interleukin-6 production	44	0.592362	1.73199	0.00436669	0.0327937	0.0256671	976	tags=32%, list=15%, signal=27%	15170/16331/80795/230073/77125/11629/66824/17196/18439/17874/16180/19247/15289/228607
GO:0052548	regulation of endopeptidase activity	144	0.44984	1.53818	0.00439026	0.0328771	0.0257324	974	tags=30%, list=15%, signal=26%	20716/16913/16912/12362/21825/11998/20846/66222/13033/12505/22436/282663/66824/17196/19703/11606/16644/12955/17283/20719/19186/11905/66593/94175/19141/19188/12380/78688/22370/30948/171580/20617/21858/57320/14751/227753/14433/14775/13063/18854/15289/30052/68606
GO:1902105	regulation of leukocyte differentiation	70	0.526964	1.65359	0.00440998	0.0329312	0.0257748	935	tags=24%, list=15%, signal=21%	12262/15170/16331/19264/12505/12349/20423/11486/15163/14375/16409/21873/16952/215653/19659/56436/15289
GO:0060560	developmental growth involved in morphogenesis	150	-0.31625	-1.51187	0.00444148	0.0330727	0.0258855	1203	tags=30%, list=19%, signal=25%	76499/20357/243743/12561/18786/382253/13609/20979/19415/23945/20980/245537/20351/11302/83814/20361/320563/319740/29869/18186/13175/71751/54725/17136/16728/65079/17751/13841/19280/22368/56177/20981/56320/12387/14025/15516/12168/15519/382018/20564/18213/116837/68404/22241/21923
GO:0043331	response to dsRNA	23	0.682161	1.7867	0.00447761	0.0331663	0.0259588	619	tags=35%, list=10%, signal=32%	78781/20846/230073/76438/18439/26417/12389/56200
GO:0001941	postsynaptic membrane organization	32	-0.535504	-1.87378	0.00447921	0.0331663	0.0259588	791	tags=47%, list=12%, signal=41%	245537/14658/380702/12558/67830/100113365/56320/70546/243499/19242/13385/18189/58234/234214/232813
GO:1901617	organic hydroxy compound biosynthetic process	88	0.499807	1.62038	0.00455648	0.0336439	0.0263326	1374	tags=42%, list=21%, signal=34%	16987/11886/110391/13884/100198/13361/14381/13195/11816/67815/110196/109754/20655/20617/216343/57320/17855/11677/50781/21823/15360/72562/13180/17117/11305/20280/103711/74551/13849/18830/216134/13202/16832/20751/67078/14718/14763
GO:0007179	transforming growth factor beta receptor signaling pathway	58	0.549705	1.69217	0.00464666	0.034214	0.0267788	1037	tags=28%, list=16%, signal=23%	56213/235505/12843/252864/21825/16419/17283/13430/12389/75901/19303/22793/18854/56440/53378/114715
GO:0035725	sodium ion transmembrane transport	72	-0.375243	-1.56395	0.0046757	0.0342845	0.0268339	2139	tags=58%, list=33%, signal=39%	279561/11928/232333/15567/329152/83997/240332/243616/98660/57816/11932/22629/13162/236727/14167/14664/232975/15168/381290/229706/399548/11735/110891/20538/108058/20273/94253/20541/11931/83814/20265/59033/27222/54403/72821/11419/235281/20274/15165/94249/74513/104245
GO:0050768	negative regulation of neurogenesis	76	-0.385314	-1.64064	0.00468225	0.0342845	0.0268339	779	tags=30%, list=12%, signal=27%	170731/12704/20351/11302/20361/67838/29869/18186/17136/65079/17751/13841/19280/12387/14025/16800/21838/19242/56710/235402/240057/18213/22241
GO:0008285	negative regulation of cell population proliferation	223	0.407726	1.43921	0.00471457	0.0344255	0.0269443	594	tags=14%, list=9%, signal=13%	11815/15959/235505/15170/16331/14319/21825/20846/12527/77125/11629/12505/12010/22436/14870/15473/20423/11606/209039/19215/19378/17283/12797/11818/94175/269951/11816/17988/58231/12389/56274/71648
GO:0045851	pH reduction	22	0.672062	1.74315	0.00480744	0.0350067	0.0273992	220	tags=23%, list=3%, signal=22%	19063/11998/12349/14824/29876
GO:0008033	tRNA processing	51	0.545612	1.63063	0.00483655	0.0351216	0.0274892	1805	tags=55%, list=28%, signal=40%	66926/114615/17299/224907/67106/72026/68291/234734/67674/224805/76357/233802/77766/74455/14911/212528/69372/70047/66132/54364/67789/69955/15108/66192/78651/56361/66246/28114
GO:0002790	peptide secretion	125	-0.328296	-1.5409	0.00495161	0.0358584	0.0280658	1565	tags=40%, list=24%, signal=31%	102607/116838/69227/75597/11514/228355/70456/27220/67767/215999/60510/218461/58994/16500/319613/75770/14226/11551/71764/54126/100039795/19726/18555/207227/74998/56508/26875/224129/13839/17918/26950/12361/545192/266690/54393/70093/20907/18693/12290/15893/18189/66259/11826/235415/12494/54525/545156/14161/110135/99571
GO:0071560	cellular response to transforming growth factor beta stimulus	72	0.518984	1.6418	0.00511096	0.0369109	0.0288896	1797	tags=46%, list=28%, signal=33%	56213/235505/12827/12843/252864/21825/16419/17283/13430/12389/75901/19303/22793/18854/56440/12929/53378/114715/14718/12928/12914/20848/24064/16001/19042/80707/12912/56217/72183/13433/67326/216190/56330
GO:0021695	cerebellar cortex development	41	-0.460763	-1.68439	0.0051774	0.0372886	0.0291853	1157	tags=39%, list=18%, signal=32%	140810/57754/18013/26395/14828/77579/67453/94190/216049/18189/12286/11941/14804/12404/22241/19883
GO:0032635	interleukin-6 production	45	0.578438	1.69903	0.00527687	0.0379015	0.0296649	439	tags=22%, list=7%, signal=21%	15170/16331/80795/230073/77125/11629/66824/17196/18439/17874
GO:0032611	interleukin-1 beta production	20	0.691075	1.75444	0.00535405	0.0383513	0.030017	439	tags=35%, list=7%, signal=33%	12362/66222/14870/282663/66824/18439/17874
GO:0043330	response to exogenous dsRNA	20	0.689198	1.74968	0.005458	0.03899	0.0305169	619	tags=35%, list=10%, signal=32%	78781/20846/230073/76438/26417/12389/56200
GO:0072521	purine-containing compound metabolic process	224	0.414504	1.46491	0.00554638	0.0395142	0.0309272	1704	tags=44%, list=26%, signal=33%	22436/11565/11486/99586/107227/171210/15277/20917/26897/22139/18439/110639/67054/14198/20425/74167/12499/11534/212627/64451/107569/214917/237823/14635/52815/11564/71147/67763/14431/74246/269378/13806/108147/20617/66812/14751/17855/66401/230718/225913/66355/52538/75686/381101/105446/15360/11821/14433/56012/15356/56327/11676/108156/50773/20280/56045/110959/23917/18746/66902/11674/11717/15452/18648/…
GO:0032409	regulation of transporter activity	164	-0.292571	-1.39181	0.0055703	0.0395777	0.0309768	1248	tags=34%, list=19%, signal=28%	399548/20974/11735/229715/100503659/14265/12297/56632/108058/14226/60597/17992/15444/81905/12296/76273/57340/94253/108071/245537/238871/11931/12293/83814/54377/14697/241528/380702/17918/12671/19894/72821/20191/72555/12295/20866/11807/13385/18189/58234/269994/235281/12298/11438/26556/14811/12286/11472/15165/243961/12300/54376/11838/74513/432442/70008
GO:0006605	protein targeting	177	-0.283932	-1.37369	0.00572516	0.0405301	0.0317223	1910	tags=45%, list=30%, signal=33%	12569/75669/27058/56715/67384/330192/27061/140740/67095/20913/53421/70297/67025/20660/15481/77254/216363/30056/71446/67489/11652/17713/56495/56535/26926/69923/192167/67145/20510/57437/69773/14360/74741/11426/66169/271564/11735/67398/30059/16500/75734/12297/20972/116733/72170/30055/14828/75608/15444/28185/223696/170731/216440/320528/20336/108155/74718/19259/11776/54208/260302/21856/15461/641376/14…
GO:0010256	endomembrane system organization	297	-0.250458	-1.28045	0.0057351	0.0405301	0.0317223	2016	tags=45%, list=31%, signal=33%	20404/15194/69190/14792/12540/53330/20614/23970/69017/59021/26874/320191/15463/71617/67163/56216/12328/109676/20168/18117/110350/68942/53421/56334/380664/338337/69162/77626/71805/105513/70297/19339/360013/319565/170762/102607/64009/99371/66087/56426/232664/71446/20333/67511/67886/69697/102339/11652/56495/20910/70361/27277/98732/71116/67767/66629/59041/56363/68505/60510/233824/11735/76499/73991/69…
GO:1904861	excitatory synapse assembly	23	-0.580747	-1.84082	0.00583508	0.0411264	0.032189	778	tags=57%, list=12%, signal=50%	80749/192167/19266/217692/20351/19280/20320/18189/58234/74342/18213/14804/12404
GO:0009165	nucleotide biosynthetic process	138	0.452259	1.53295	0.00593101	0.0416911	0.032631	1683	tags=42%, list=26%, signal=32%	67375/223646/11565/11486/14381/72269/110639/67054/20425/22169/382985/269951/11534/212627/64451/214917/237823/52815/11564/67763/13806/108147/20617/66812/66401/66355/105446/68646/56749/11821/108156/23917/18746/11674/11717/234730/15452/59027/18125/19139/353172/14450/18950/55936/18103/230103/23918/14923/20848/27369/104112/270076/21915/12495/11636/23972/229363/269523
GO:0050764	regulation of phagocytosis	50	0.56037	1.6673	0.00597158	0.0418078	0.0327224	392	tags=14%, list=6%, signal=13%	16016/380793/19264/17304/66824/94176/13430
GO:0002440	production of molecular mediator of immune response	54	0.556823	1.68728	0.00598966	0.0418078	0.0327224	1099	tags=28%, list=17%, signal=23%	16019/16098/230073/77125/19264/12010/56200/72544/14751/20909/22030/56045/228607/66362/17319
GO:0002700	regulation of production of molecular mediator of immune response	41	0.576576	1.66133	0.0059952	0.0418078	0.0327224	1099	tags=32%, list=17%, signal=26%	16019/230073/77125/19264/12010/56200/72544/14751/20909/22030/228607/66362/17319
GO:0019693	ribose phosphate metabolic process	223	0.403881	1.42564	0.00609441	0.0423875	0.0331761	1704	tags=42%, list=26%, signal=32%	22436/110095/11565/11486/99586/171210/15277/14381/20917/21881/72269/26897/18439/110639/67054/74167/12499/11534/212627/64451/107569/214917/237823/14635/52815/11564/71147/67763/74246/13806/108147/20617/67153/66812/14751/17855/66401/230718/225913/66355/52538/105446/15360/56749/11821/14433/56012/15356/56327/11676/50773/20280/110959/23917/18746/11674/11717/15452/18648/78038/110119/102954/76952/19139/1…
GO:0015711	organic anion transport	129	-0.307143	-1.45869	0.00613334	0.042546	0.0333001	535	tags=22%, list=8%, signal=21%	65106/54208/11987/72961/20539/54393/13723/108068/105727/50934/58807/68267/26569/12298/26357/12286/101488/114644/108073/171429/20513/14812/70008/53896/20533/55951/104245/12351/16513
GO:0007632	visual behavior	41	-0.457052	-1.67082	0.00623733	0.0431538	0.0337758	2163	tags=59%, list=34%, signal=39%	18574/12288/195018/15194/75786/108012/98660/20511/232975/56717/15465/218461/101489/234593/16653/72108/245537/11785/20320/12290/104027/14810/14811/240057
GO:0001818	negative regulation of cytokine production	75	0.510009	1.62191	0.00634694	0.0437972	0.0342794	157	tags=15%, list=2%, signal=14%	11815/15170/16331/21825/66222/77125/11746/19264/14870/282663/66824
GO:0006816	calcium ion transport	172	-0.286253	-1.35698	0.00643171	0.0442663	0.0346466	1037	tags=36%, list=16%, signal=31%	227731/56632/17364/108058/16170/14226/207911/56808/15444/81905/12296/57340/20312/381925/20541/238871/11931/12293/54377/14697/22782/12287/68944/235574/269717/17918/20192/12323/12361/20191/22368/12387/11419/12295/20866/11749/21838/12322/26557/228071/12290/11938/26558/67972/74006/67887/53313/12298/11438/51801/26556/14810/16438/14811/12286/18751/12300/12294/94249/54376/11941/14812
GO:0042110	T cell activation	136	0.444099	1.50556	0.00648828	0.0445394	0.0348603	583	tags=18%, list=9%, signal=17%	15170/15894/19171/19156/80795/11629/19264/12505/12010/17698/16414/66824/18826/16852/20423/22324/11486/94176/16409/12476/18439/11534/12389/58240/16952
GO:0015807	L-amino acid transport	32	-0.52343	-1.83153	0.00651849	0.0446305	0.0349316	1322	tags=50%, list=21%, signal=40%	20510/14816/20512/214663/18408/17254/65106/54208/11987/72961/20539/50934/68267/20513/70008/16513
GO:0048675	axon extension	87	-0.354003	-1.57431	0.00654358	0.0446862	0.0349752	1245	tags=36%, list=19%, signal=29%	11426/76499/20357/243743/12561/382253/23945/245537/20351/11302/20361/320563/319740/29869/18186/13175/71751/17136/16728/65079/17751/19280/22368/56177/56320/15516/12168/15519/20564/18213/22241
GO:0001657	ureteric bud development	21	0.679433	1.73271	0.00662005	0.0447447	0.035021	431	tags=29%, list=7%, signal=27%	13003/16776/12505/20423/11606/233651
GO:0001823	mesonephros development	21	0.679433	1.73271	0.00662005	0.0447447	0.035021	431	tags=29%, list=7%, signal=27%	13003/16776/12505/20423/11606/233651
GO:0072163	mesonephric epithelium development	21	0.679433	1.73271	0.00662005	0.0447447	0.035021	431	tags=29%, list=7%, signal=27%	13003/16776/12505/20423/11606/233651
GO:0072164	mesonephric tubule development	21	0.679433	1.73271	0.00662005	0.0447447	0.035021	431	tags=29%, list=7%, signal=27%	13003/16776/12505/20423/11606/233651
GO:0050680	negative regulation of epithelial cell proliferation	49	0.546839	1.62276	0.00668727	0.0450835	0.0352862	533	tags=20%, list=8%, signal=19%	235505/21825/20846/12010/22436/15473/17283/11818/11816/12389
GO:0050919	negative chemotaxis	24	-0.560271	-1.81885	0.0067288	0.0452477	0.0354147	1798	tags=54%, list=28%, signal=39%	20352/11848/20355/18187/243743/268902/11806/211187/20351/20361/65079/22253/20564
GO:0061387	regulation of extent of cell growth	81	-0.364483	-1.58555	0.00679235	0.0455589	0.0356583	1245	tags=35%, list=19%, signal=28%	11426/76499/20357/243743/12561/382253/23945/20351/11302/20361/320563/319740/29869/18186/71751/17136/16728/65079/17751/13841/19280/22368/56177/56320/14025/12168/18213/22241
GO:0002456	T cell mediated immunity	27	0.658944	1.77663	0.00693726	0.0464127	0.0363266	1005	tags=37%, list=16%, signal=31%	15894/19264/12010/76438/22122/18439/21355/22030/15289/15452
GO:0050806	positive regulation of synaptic transmission	121	-0.316044	-1.46249	0.00699996	0.0467136	0.0365621	1218	tags=36%, list=19%, signal=30%	18752/18212/14265/56839/20512/110891/14806/20979/64085/81905/14299/67826/245537/59033/54377/171180/12287/19259/12323/245666/545192/70546/20320/20907/14799/19242/13385/18189/58234/74006/74342/14800/382018/14802/14811/12300/13838/54376/11838/210274/116837/232813/545156/14812
GO:0099563	modification of synaptic structure	28	-0.531979	-1.8208	0.00707893	0.0471213	0.0368812	792	tags=46%, list=12%, signal=41%	11848/53328/30785/14265/216831/77579/104027/108100/242667/13838/17118/12386/545156
GO:0140058	neuron projection arborization	20	-0.594973	-1.7975	0.00731644	0.0483861	0.0378711	1696	tags=80%, list=26%, signal=59%	381921/218194/214230/80883/192167/29859/11426/21983/270163/18186/71751/216049/74053/19242/13385/171171
GO:0000768	syncytium formation by plasma membrane fusion	24	0.661333	1.74624	0.00734235	0.0483861	0.0378711	110	tags=21%, list=2%, signal=21%	235505/12362/20846/12527/12505
GO:0006949	syncytium formation	24	0.661333	1.74624	0.00734235	0.0483861	0.0378711	110	tags=21%, list=2%, signal=21%	235505/12362/20846/12527/12505
GO:0140253	cell-cell fusion	24	0.661333	1.74624	0.00734235	0.0483861	0.0378711	110	tags=21%, list=2%, signal=21%	235505/12362/20846/12527/12505
GO:0019221	cytokine-mediated signaling pathway	106	0.473643	1.57618	0.00750099	0.0493082	0.0385928	677	tags=20%, list=11%, signal=18%	15170/15944/12362/20846/77125/19264/60440/66824/18600/14388/52700/26417/445007/17874/20847/22601/12389/21873/78688/232341/16180
GO:1901292	nucleoside phosphate catabolic process	44	0.577233	1.68775	0.00765012	0.0501299	0.0392359	1240	tags=52%, list=19%, signal=43%	78373/22436/67993/11486/99586/72269/14198/74167/12499/107569/230718/75686/381101/105446/50773/56045/110959/11717/15452/12496/102954/76952/18950
GO:0033627	cell adhesion mediated by integrin	28	0.646054	1.75537	0.00766402	0.0501299	0.0392359	987	tags=43%, list=15%, signal=36%	15170/15894/16414/11486/16419/94175/108101/22370/232341/83964/19247/12929
GO:0034308	primary alcohol metabolic process	24	0.657765	1.73682	0.00784871	0.0511752	0.0400541	770	tags=46%, list=12%, signal=41%	67111/100198/105501/22139/11532/58810/11997/57320/11677/50781/19659
GO:0017156	calcium-ion regulated exocytosis	53	-0.414039	-1.59915	0.00786266	0.0511752	0.0400541	1629	tags=53%, list=25%, signal=40%	19339/116838/56807/20910/27062/208898/60510/54524/12570/100503659/16500/11551/20979/20980/320405/171180/56508/215449/545192/13446/20981/20907/94090/11938/382018/12286/54525/116837
GO:0140029	exocytic process	73	-0.370784	-1.55457	0.00799302	0.0518956	0.0406179	1704	tags=55%, list=26%, signal=41%	20614/69017/69150/56216/17096/69908/17967/64051/19339/108124/116838/20910/27062/17957/192167/208898/60510/16500/20979/75914/20980/320405/67826/76787/104886/107371/56418/67295/20336/26875/14809/20907/12322/18189/111173/382018/235415/54525/238988/116837
GO:0060998	regulation of dendritic spine development	55	-0.413605	-1.62963	0.00801365	0.0519017	0.0406226	791	tags=31%, list=12%, signal=27%	245537/170731/77097/29819/12323/53972/12361/327814/19280/56320/58234/74006/13196/108100/243961/17118/545156
GO:0002526	acute inflammatory response	26	0.646077	1.72807	0.0081064	0.0523737	0.0409921	124	tags=19%, list=2%, signal=19%	16016/380793/20716/15894/14870
GO:0007040	lysosome organization	40	0.577941	1.65605	0.00815804	0.0524502	0.041052	384	tags=20%, list=6%, signal=19%	19063/12751/15212/14824/15211/11303/18439/14387
GO:0080171	lytic vacuole organization	40	0.577941	1.65605	0.00815804	0.0524502	0.041052	384	tags=20%, list=6%, signal=19%	19063/12751/15212/14824/15211/11303/18439/14387
GO:0019226	transmission of nerve impulse	46	-0.439483	-1.66166	0.00820421	0.0525652	0.041142	1232	tags=59%, list=19%, signal=48%	16536/11735/18212/14265/18810/14806/14226/319504/81905/20273/20265/54377/16508/56508/17136/14799/12290/13483/12298/12286/14654/108073/20274/12300/16531/54376/18213
GO:0045088	regulation of innate immune response	61	0.516458	1.60525	0.0082158	0.0525652	0.041142	976	tags=28%, list=15%, signal=24%	15944/66222/14824/66824/100340/22324/14375/17916/22596/16783/20847/11816/21355/225913/56045/15289/228607
GO:1903706	regulation of hemopoiesis	101	0.475414	1.57	0.00841342	0.0536031	0.0419544	583	tags=16%, list=9%, signal=15%	12262/15170/16331/20846/19264/12505/12010/12349/20423/11486/15163/14375/16409/21873/217127/16952
GO:2001257	regulation of cation channel activity	98	-0.338231	-1.51555	0.0084187	0.0536031	0.0419544	1208	tags=42%, list=19%, signal=35%	11735/229715/100503659/14265/12297/14226/60597/15444/81905/12296/57340/245537/238871/12293/83814/54377/14697/241528/380702/17918/19894/72555/12295/20866/13385/18189/58234/269994/12298/11438/26556/14811/12286/11472/15165/243961/12300/54376/11838/74513/432442
GO:0006813	potassium ion transport	105	-0.33288	-1.49386	0.00845915	0.0536118	0.0419612	1317	tags=40%, list=20%, signal=32%	16492/16522/16497/16536/11735/229715/56543/16500/20512/110862/16491/16510/16524/24012/107723/11931/83814/20498/27222/16508/241528/80334/170738/56461/16499/16519/269109/98741/140492/80906/16504/13483/227632/11826/11472/15165/16531/94249/74513/432442/16520/16513
GO:0006665	sphingolipid metabolic process	48	0.549629	1.621	0.00846074	0.0536118	0.0419612	844	tags=29%, list=13%, signal=26%	19156/15212/67111/11886/100340/15211/17939/20597/18439/14667/17761/20397/223753/11305
GO:0009064	glutamine family amino acid metabolic process	41	0.567188	1.63429	0.00848916	0.0536629	0.0420012	1784	tags=56%, list=28%, signal=41%	14085/11898/18242/237823/212647/14645/14661/109900/217830/236539/14583/66514/18125/19125/214579/55936/51793/14718/17257/14719/229363/14629/14194
GO:0006814	sodium ion transport	99	-0.344862	-1.5442	0.00877509	0.0553376	0.043312	2106	tags=57%, list=33%, signal=39%	279561/11928/232333/15567/329152/83997/16150/53881/240332/243616/98660/67760/57816/76257/11932/22629/13162/236727/14167/14664/232975/15168/229709/11652/381290/229706/399548/11735/110891/20538/218756/100503085/108058/94229/20273/94253/20541/11931/83814/231290/20265/59033/27222/54403/72821/72961/140919/105727/11419/235281/114644/20274/15165/94249/74513/104245
GO:0030258	lipid modification	114	0.449311	1.50396	0.00891111	0.0560613	0.0438783	1012	tags=28%, list=16%, signal=24%	11815/16331/11409/11606/67460/80911/12896/15107/11363/13167/56794/20975/11370/11532/12908/11816/11364/23986/110460/13177/56357/52430/93747/17772/233315/52538/11305/20280/231086/219135/97212/113868
GO:0021697	cerebellar cortex formation	23	-0.560183	-1.77563	0.00898449	0.0563884	0.0441343	516	tags=39%, list=8%, signal=36%	67453/94190/18189/12286/11941/14804/12404/22241/19883
GO:0042100	B cell proliferation	21	0.666882	1.70071	0.00901781	0.0564631	0.0441928	211	tags=19%, list=3%, signal=18%	16019/16331/19264/11486
GO:1903037	regulation of leukocyte cell-cell adhesion	80	0.496608	1.58896	0.0090803	0.0567196	0.0443936	691	tags=24%, list=11%, signal=21%	15170/15894/80795/11629/19264/12505/12010/14870/16414/66824/11898/16852/20423/11486/11534/12389/16952/232341/18761
GO:0050767	regulation of neurogenesis	231	-0.264732	-1.31532	0.00935109	0.0581715	0.0455299	831	tags=23%, list=13%, signal=21%	20312/108071/170731/22671/12704/20351/11302/20361/229589/320563/18039/67838/319740/29869/29819/23966/18186/71751/17136/16728/12323/65079/17751/13841/12361/19280/22368/665113/56320/12387/14025/20320/16800/12168/216049/21838/19242/58234/74006/108100/56710/66515/76965/13838/235402/240057/18845/18213/17118/24001/545156/331461/22241/14599
GO:0051591	response to cAMP	27	-0.527043	-1.78444	0.00936285	0.0581715	0.0455299	812	tags=37%, list=13%, signal=33%	20541/238871/109905/215449/207728/16438/11826/15165/171429/432442
GO:0072676	lymphocyte migration	33	0.615422	1.72169	0.00937894	0.0581715	0.0455299	227	tags=24%, list=4%, signal=24%	11815/15894/80795/11629/17698/66824/11487/18600
GO:1901293	nucleoside phosphate biosynthetic process	139	0.444982	1.51162	0.00949007	0.0587226	0.0459613	1683	tags=42%, list=26%, signal=32%	67375/223646/11565/11486/14381/72269/110639/67054/20425/22169/382985/269951/11534/212627/64451/214917/237823/52815/11564/67763/13806/108147/20617/66812/66401/66355/105446/68646/56749/11821/108156/23917/18746/11674/11717/234730/15452/59027/18125/19139/353172/14450/18950/55936/18103/230103/23918/14923/20848/27369/104112/270076/21915/12495/11636/23972/229363/269523
GO:0009166	nucleotide catabolic process	38	0.592972	1.68751	0.00981201	0.0605725	0.0474092	1240	tags=55%, list=19%, signal=45%	78373/22436/67993/11486/99586/72269/14198/74167/107569/230718/75686/381101/105446/50773/56045/110959/11717/15452/102954/76952/18950
GO:0032755	positive regulation of interleukin-6 production	27	0.646495	1.74307	0.00987416	0.0605801	0.0474151	976	tags=44%, list=15%, signal=38%	80795/230073/77125/11629/66824/17196/18439/17874/16180/19247/15289/228607
GO:0032946	positive regulation of mononuclear cell proliferation	35	0.604972	1.69954	0.00988218	0.0605801	0.0474151	691	tags=31%, list=11%, signal=28%	16019/80795/11629/19264/66824/20423/11486/17874/11534/16952/18761
GO:0050671	positive regulation of lymphocyte proliferation	35	0.604972	1.69954	0.00988218	0.0605801	0.0474151	691	tags=31%, list=11%, signal=28%	16019/80795/11629/19264/66824/20423/11486/17874/11534/16952/18761
GO:0061333	renal tubule morphogenesis	20	0.668811	1.69792	0.00992826	0.0607214	0.0475257	431	tags=30%, list=7%, signal=28%	16776/12826/12505/20423/11606/233651
GO:0009066	aspartate family amino acid metabolic process	21	0.661568	1.68715	0.0102688	0.0625776	0.0489786	952	tags=48%, list=15%, signal=41%	30956/11565/11898/104923/26912/257635/236539/108156/66514/66902
GO:2000401	regulation of lymphocyte migration	24	0.648571	1.71254	0.0102793	0.0625776	0.0489786	227	tags=29%, list=4%, signal=28%	11815/80795/11629/17698/66824/11487/18600
GO:0022898	regulation of transmembrane transporter activity	155	-0.290933	-1.40109	0.0103744	0.0630112	0.0493179	1028	tags=34%, list=16%, signal=29%	11735/229715/100503659/14265/12297/56632/108058/14226/60597/17992/15444/81905/12296/57340/94253/108071/245537/238871/11931/12293/83814/54377/14697/241528/380702/17918/12671/19894/72821/20191/72555/12295/20866/13385/18189/58234/269994/235281/12298/11438/26556/14811/12286/11472/15165/243961/12300/54376/11838/74513/432442/70008
GO:0042398	cellular modified amino acid biosynthetic process	27	0.642423	1.73209	0.0104828	0.0635233	0.0497188	1717	tags=74%, list=27%, signal=55%	13361/192289/67092/14854/218865/170442/11364/14431/108147/57320/12709/108156/12715/14598/14450/270685/12716/26457/14651/14629
GO:0065002	intracellular protein transmembrane transport	32	-0.503616	-1.7622	0.0107592	0.065049	0.0509129	2526	tags=81%, list=39%, signal=50%	58869/53333/15510/72129/74043/66525/71382/224824/67713/140740/53421/110279/11652/17713/26926/74741/66169/72170/14828/21856/641376/57743/69276/19305/66212/67067
GO:0090276	regulation of peptide hormone secretion	94	-0.331623	-1.48498	0.0108648	0.0655368	0.0512947	1544	tags=39%, list=24%, signal=30%	69227/75597/11514/228355/70456/27220/67767/215999/60510/218461/16500/319613/75770/14226/11551/71764/54126/19726/18555/207227/224129/13839/26950/12361/545192/54393/18693/12290/15893/18189/66259/12494/54525/545156/14161/110135/99571
GO:0007188	adenylate cyclase-modulating G protein-coupled receptor signaling pathway	67	-0.360831	-1.50836	0.0108933	0.065559	0.0513121	1566	tags=46%, list=24%, signal=35%	14677/116838/12672/23984/11514/432530/381290/210044/101489/14823/13609/12669/11551/14679/56508/230775/224129/12671/14687/107831/54393/319387/268934/11512/330814/14680/207728/210933/51801/108073/94226
GO:0050772	positive regulation of axonogenesis	72	-0.355117	-1.48007	0.0111174	0.0667548	0.052248	1396	tags=36%, list=22%, signal=29%	18844/52822/59041/11426/229715/18212/243743/12561/382253/268902/26395/20361/320563/18039/319740/18186/71751/16728/22368/56320/14025/12168/76965/18845/18213/24001
GO:0010629	negative regulation of gene expression	392	0.371976	1.3424	0.0112018	0.0671088	0.0525251	1111	tags=20%, list=17%, signal=18%	11815/78781/15170/64138/16331/21825/12696/19652/66222/77125/11746/11629/19264/22352/22436/14870/52502/282663/15473/67993/66824/20423/11606/11487/12955/66446/20425/17874/64451/11816/59079/19141/232187/74108/22601/50912/12380/19205/227715/78688/16952/19877/50911/12488/19043/67153/57320/72544/14958/17855/72201/75901/75686/228866/59092/208718/77134/14433/69305/26383/22350/230257/22030/23992/18854/152…
GO:0008361	regulation of cell size	127	-0.322725	-1.52391	0.011269	0.0673586	0.0527206	1605	tags=37%, list=25%, signal=28%	269878/11848/20355/12421/97998/56717/57138/52822/22439/11426/76499/20357/243743/12561/382253/23945/107723/170731/20351/11302/20498/20361/320563/319740/29869/18186/108155/71751/17136/16728/65079/17751/13841/19280/22368/56177/19092/56320/14025/15516/12168/58234/11826/16531/11941/18213/22241
GO:0010466	negative regulation of peptidase activity	85	0.488053	1.57021	0.0113156	0.067484	0.0528188	869	tags=38%, list=13%, signal=33%	20716/235505/21825/11998/66222/12505/282663/19703/11606/16426/16644/12955/20719/11905/11699/94175/225896/11287/13010/12380/78688/22370/13014/30948/171580/20617/21858/57320/14751/14433/23980/14775
GO:0071675	regulation of mononuclear cell migration	42	0.568834	1.65012	0.0114864	0.068348	0.053495	618	tags=26%, list=10%, signal=24%	11815/21825/80795/11629/17698/66824/11487/18600/26417/19141/232341
GO:0032680	regulation of tumor necrosis factor production	48	0.537262	1.58453	0.0116155	0.0688057	0.0538532	157	tags=17%, list=2%, signal=16%	15170/21825/80795/230073/77125/19264/14870/66824
GO:1903555	regulation of tumor necrosis factor superfamily cytokine production	48	0.537262	1.58453	0.0116155	0.0688057	0.0538532	157	tags=17%, list=2%, signal=16%	15170/21825/80795/230073/77125/19264/14870/66824
GO:0045047	protein targeting to ER	21	-0.53799	-1.65506	0.0117664	0.0695429	0.0544302	1934	tags=67%, list=30%, signal=47%	217337/27058/140740/53421/71446/56495/11426/67398/14828/75608/57743/69276/20818/66212
GO:0046434	organophosphate catabolic process	92	0.471627	1.54184	0.012019	0.0707631	0.0553852	1842	tags=52%, list=29%, signal=38%	78373/22436/67993/100340/11486/99586/11758/72269/20975/20597/14198/74167/12499/107569/230718/18783/241274/75686/381101/105446/71772/15926/50773/56045/110959/18805/11717/15452/12496/102954/18797/76952/18950/23827/53893/77116/333433/101490/18605/12495/55980/269523/57028/19062/83965/103850/27226/16330
GO:0010721	negative regulation of cell development	87	-0.341963	-1.52077	0.0120265	0.0707631	0.0553852	779	tags=26%, list=12%, signal=24%	170731/12704/20351/11302/20361/67838/29869/18186/17136/65079/17751/13841/19280/12387/14025/16800/21838/19242/56710/235402/240057/18213/22241
GO:0003158	endothelium development	47	0.548913	1.61456	0.012138	0.0712601	0.0557742	925	tags=32%, list=14%, signal=28%	73940/15894/17698/22436/12822/11606/29876/17874/19684/21873/19877/22330/22350/14775/18613
GO:0071674	mononuclear cell migration	58	0.526927	1.62205	0.0122406	0.0717029	0.0561208	618	tags=22%, list=10%, signal=20%	11815/15894/21825/80795/11629/17698/66824/11487/18600/26417/19141/16952/232341
GO:0072599	establishment of protein localization to endoplasmic reticulum	25	-0.526881	-1.73811	0.0122757	0.0717488	0.0561567	2309	tags=76%, list=36%, signal=49%	20813/218544/226407/217337/27058/140740/53421/71446/56495/98732/11426/67398/14828/75608/20191/57743/69276/20818/66212
GO:0071805	potassium ion transmembrane transport	92	-0.344752	-1.54562	0.0124215	0.0724405	0.0566981	1317	tags=43%, list=20%, signal=35%	16492/16522/16497/16536/11735/229715/56543/16500/20512/110862/16491/16510/16524/24012/107723/11931/83814/20498/27222/16508/241528/80334/170738/56461/16499/16519/269109/98741/140492/80906/16504/13483/227632/11472/15165/94249/74513/432442/16520/16513
GO:0015833	peptide transport	134	-0.298963	-1.39146	0.0124712	0.0725697	0.0567992	1565	tags=39%, list=24%, signal=30%	102607/116838/69227/75597/11514/228355/70456/27220/67767/215999/60510/218461/58994/16500/319613/75770/14226/11551/71764/54126/100039795/19726/18555/207227/74998/56508/26875/224129/13839/17918/26950/12361/545192/266690/54393/70093/20907/18693/12290/15893/18189/66259/11826/235415/114644/12494/171429/54525/545156/14161/110135/99571
GO:0007162	negative regulation of cell adhesion	108	0.456029	1.52251	0.0127413	0.0739781	0.0579016	463	tags=18%, list=7%, signal=17%	11815/15170/12842/21825/12527/19264/12505/14870/17196/11898/16852/20423/11487/16644/17916/140571/17283/94175/19684
GO:0002637	regulation of immunoglobulin production	21	0.650634	1.65927	0.0128864	0.0746562	0.0584323	1047	tags=38%, list=16%, signal=32%	16019/77125/19264/72544/14751/20909/22030/66362
GO:0007584	response to nutrient	28	0.619573	1.68342	0.0129875	0.0747333	0.0584926	1425	tags=61%, list=22%, signal=47%	12411/11486/99586/67092/11905/11564/269378/235041/19659/69305/211389/17025/17762/11881/110948/12038/11883
GO:1903861	positive regulation of dendrite extension	21	-0.531022	-1.63363	0.0130523	0.0747333	0.0584926	1926	tags=62%, list=30%, signal=44%	240058/68350/17356/110058/116838/18786/20979/19415/20980/83814/20981/382018/116837
GO:0042596	fear response	31	-0.473294	-1.64832	0.0130582	0.0747333	0.0584926	1322	tags=55%, list=21%, signal=44%	20510/218461/72508/74018/18013/14806/11551/60597/208643/68166/11419/12290/58234/56710/108073/545156/14812
GO:0098657	import into cell	111	-0.306448	-1.41289	0.0130607	0.0747333	0.0584926	1725	tags=43%, list=27%, signal=32%	20511/11932/69908/13162/236727/14664/232975/63959/22088/11652/57138/20510/16522/14360/14816/20974/58994/56543/72508/20512/110891/20538/227059/16524/107723/20541/17254/11931/20498/27222/22782/65106/54208/277468/11987/140919/20539/16519/22368/50934/26569/14758/20513/16520/70008/104245/68428/16513
GO:0032640	tumor necrosis factor production	49	0.526605	1.56271	0.0130698	0.0747333	0.0584926	157	tags=16%, list=2%, signal=16%	15170/21825/80795/230073/77125/19264/14870/66824
GO:0071706	tumor necrosis factor superfamily cytokine production	49	0.526605	1.56271	0.0130698	0.0747333	0.0584926	157	tags=16%, list=2%, signal=16%	15170/21825/80795/230073/77125/19264/14870/66824
GO:0050688	regulation of defense response to virus	30	0.628301	1.72833	0.0131774	0.0751502	0.0588189	157	tags=20%, list=2%, signal=20%	56213/78781/80795/20846/230073/66824
GO:0060041	retina development in camera-type eye	49	-0.395955	-1.50653	0.0131997	0.0751502	0.0588189	1047	tags=53%, list=16%, signal=45%	12307/11789/17245/234267/18596/20510/18212/218756/17364/50769/17289/270120/210992/18186/12215/77579/237979/12168/21838/19242/53885/58235/15165/12266/58998/19126
GO:0003014	renal system process	39	0.579859	1.6442	0.0132353	0.0751902	0.0588502	819	tags=33%, list=13%, signal=29%	18429/19156/11998/11606/57738/14381/71602/382985/19141/321003/11677/227753/52428
GO:0090150	establishment of protein localization to membrane	174	-0.27066	-1.30432	0.0133779	0.0758366	0.0593562	1541	tags=36%, list=24%, signal=28%	66087/216363/30056/71446/11652/56495/56535/328778/69923/98732/20510/66629/57437/69773/14360/74741/66821/11426/11735/67398/226744/76688/30059/69683/16500/75734/12297/170759/30055/14828/75608/15444/223696/67826/216831/20742/230866/20336/108155/66736/235574/54208/260302/56428/15461/225362/70546/57743/69276/12295/73024/74053/67979/15519/19305/236792/52250/66212/71146/12300/58998/67067
GO:0021675	nerve development	26	-0.512005	-1.71417	0.0134116	0.0758648	0.0593783	1694	tags=58%, list=26%, signal=43%	268882/16490/230857/69597/18187/14401/18752/243743/66271/20512/18186/67453/12387/382018/14402
GO:0008542	visual learning	39	-0.45551	-1.67957	0.0135589	0.0765337	0.0599018	2163	tags=59%, list=34%, signal=39%	18574/12288/195018/15194/75786/108012/98660/232975/56717/15465/218461/101489/234593/16653/72108/245537/11785/20320/12290/104027/14810/14811/240057
GO:0009225	nucleotide-sugar metabolic process	23	0.637411	1.66949	0.0135914	0.0765534	0.0599172	1049	tags=43%, list=16%, signal=37%	227620/22122/67980/26384/109785/14583/54128/29858/234730/110119
GO:0008284	positive regulation of cell population proliferation	294	0.381754	1.36504	0.0136492	0.0766277	0.0599754	718	tags=16%, list=11%, signal=15%	16019/21816/56213/15170/64138/14580/21825/11998/80795/11629/19264/22352/14824/66824/12822/20423/11606/11487/11486/20203/15163/140571/22041/192176/19378/18008/20196/26417/70417/17874/11534/229534/19141/13010/22601/14645/12389/217127/20905/16952/71648/67153/18761/11677/77889/18783
GO:0007007	inner mitochondrial membrane organization	24	-0.52942	-1.7187	0.0136628	0.0766277	0.0599754	1509	tags=50%, list=23%, signal=38%	30056/69597/216821/74143/69923/69773/68316/30059/30055/66092/68099/67067
GO:0032368	regulation of lipid transport	65	0.502482	1.56423	0.013756	0.0769868	0.0602564	1169	tags=34%, list=18%, signal=28%	18429/21825/20423/11606/13884/11303/13167/18439/11816/110460/12389/18783/12306/246703/11305/20280/19247/217265/17319/11651/18830/68767
GO:0060348	bone development	67	0.508491	1.58295	0.0139358	0.0778279	0.0609147	895	tags=25%, list=14%, signal=22%	15170/12842/12111/21825/19264/15530/12411/233651/212627/11647/242687/21873/22158/66711/18718/102866/19247
GO:0033559	unsaturated fatty acid metabolic process	32	0.597396	1.66382	0.0144814	0.080571	0.0630617	1099	tags=50%, list=17%, signal=42%	11998/14870/20250/68312/19215/77219/16952/13110/19224/625249/18783/16592/14775/13849/19223/17319
GO:0030203	glycosaminoglycan metabolic process	22	0.63063	1.63568	0.0144881	0.080571	0.0630617	492	tags=27%, list=8%, signal=25%	12111/15212/12505/16426/15211/75612
GO:0061138	morphogenesis of a branching epithelium	48	0.526946	1.55411	0.0145891	0.0809616	0.0633674	899	tags=31%, list=14%, signal=27%	64138/16776/12826/12505/20423/11606/29876/16772/233651/58231/22601/21817/12305/19303/18854
GO:0001819	positive regulation of cytokine production	130	0.434053	1.46851	0.0147036	0.0813681	0.0636856	691	tags=20%, list=11%, signal=18%	78781/12362/21825/80795/20846/230073/77125/11629/19264/12010/66824/17196/11606/76438/17022/20196/18439/17874/16952/13110/71648/56200/20655/16180/57320/18761
GO:0030534	adult behavior	102	-0.325063	-1.46849	0.014724	0.0813681	0.0636856	832	tags=30%, list=13%, signal=27%	20273/18191/245537/231290/12661/20265/11496/11545/14658/13860/109294/108068/26557/18189/58234/75409/12298/11438/26556/14810/12286/14654/108073/76965/243961/13838/16531/210274/109648/545156/16513
GO:0015804	neutral amino acid transport	21	-0.526134	-1.61859	0.0148615	0.0817045	0.0639489	1871	tags=62%, list=29%, signal=44%	240332/67760/76257/14664/20510/229706/17254/20539/105727/50934/70008/53896/104245
GO:0048771	tissue remodeling	55	0.518173	1.57492	0.0148684	0.0817045	0.0639489	714	tags=25%, list=11%, signal=23%	13040/16331/12751/12349/12411/11606/22041/192176/18439/94175/12389/78688/19877/215653
GO:0048588	developmental cell growth	155	-0.28467	-1.37092	0.0148779	0.0817045	0.0639489	1252	tags=30%, list=19%, signal=25%	26398/11426/76499/20357/243743/12561/18786/382253/108058/20979/19415/23945/28185/20980/245537/20351/11302/83814/20361/320563/319740/29869/18186/13175/71751/17136/16728/65079/17751/13841/19280/22368/56177/20981/56320/12387/14025/15516/12168/15519/382018/20564/234214/18213/116837/68404/22241
GO:0009914	hormone transport	149	-0.284025	-1.36373	0.0149951	0.0821771	0.0643188	1565	tags=37%, list=24%, signal=29%	102607/116838/69227/75597/11514/228355/70456/27220/67767/215999/60510/218461/58994/16500/319613/75770/14226/11551/71764/54126/100039795/19726/170731/18555/207227/74998/56508/26875/18166/224129/13839/17918/26950/12361/545192/20539/266690/54393/70093/20907/50934/18693/12290/58807/15893/18189/66259/11826/235415/12494/54525/545156/14161/110135/99571
GO:0043086	negative regulation of catalytic activity	286	0.382982	1.36833	0.0151588	0.0827919	0.0648	1188	tags=28%, list=18%, signal=24%	20716/66959/235505/78388/15170/21825/11998/66222/19264/12505/14870/14824/282663/66824/18104/19703/11606/16426/16644/140571/192289/12955/17283/18008/20719/20597/11905/18768/11699/94175/225896/11287/19684/75454/11816/56032/13010/12389/67763/12380/71994/78688/16952/19877/22370/13014/218699/232341/30948/171580/20617/21858/110854/57320/14751/69726/14433/56327/18718/23980/14775/18854/18613/30052/68606/…
GO:1904375	regulation of protein localization to cell periphery	93	-0.341691	-1.54831	0.0151701	0.0827919	0.0648	1024	tags=31%, list=16%, signal=27%	116733/108058/26395/56294/228136/93730/14735/216831/20742/109905/74998/56508/217124/235574/17918/12323/15461/245666/67830/665113/269109/70546/12322/13483/18189/12300/23888/545156/13649
GO:0061013	regulation of mRNA catabolic process	78	0.489406	1.55878	0.015204	0.0828052	0.0648104	1111	tags=27%, list=17%, signal=23%	78781/12696/22352/52502/15473/66446/17874/74108/227715/19877/50911/75901/59092/77134/69305/26383/22030/66362/11792/75553/52477
GO:0048708	astrocyte differentiation	39	0.576079	1.63348	0.0153921	0.083657	0.0654771	385	tags=23%, list=6%, signal=22%	12259/14580/22352/16779/14824/20423/11606/18823/26417
GO:0006865	amino acid transport	81	-0.339062	-1.47497	0.0155441	0.0843089	0.0659873	535	tags=25%, list=8%, signal=23%	65106/54208/11987/72961/20539/54393/108068/105727/50934/68267/12298/12286/114644/108073/20513/14812/70008/53896/104245/16513
GO:0032612	interleukin-1 production	27	0.618952	1.66881	0.0157749	0.0849319	0.0664749	935	tags=41%, list=15%, signal=35%	12362/66222/14870/282663/66824/20196/18439/17874/16952/18854/15289
GO:0010332	response to gamma radiation	23	0.632934	1.65777	0.0158396	0.0849319	0.0664749	1240	tags=52%, list=19%, signal=42%	19264/14375/22596/12955/17283/22601/15270/14775/18854/12028/20656/18950
GO:1903039	positive regulation of leukocyte cell-cell adhesion	56	0.52096	1.59187	0.0158397	0.0849319	0.0664749	691	tags=27%, list=11%, signal=24%	15894/80795/11629/19264/12505/12010/16414/66824/16852/20423/11486/11534/12389/16952/18761
GO:0050906	detection of stimulus involved in sensory perception	23	-0.53917	-1.70903	0.0158522	0.0849319	0.0664749	1291	tags=48%, list=20%, signal=38%	14360/20357/14823/12297/14806/50769/20265/70335/12298/11941/14812
GO:0098884	postsynaptic neurotransmitter receptor internalization	23	-0.539587	-1.71035	0.0158522	0.0849319	0.0664749	897	tags=35%, list=14%, signal=30%	15444/232227/94190/18693/67979/269994/13642/11838
GO:0140239	postsynaptic endocytosis	23	-0.539587	-1.71035	0.0158522	0.0849319	0.0664749	897	tags=35%, list=14%, signal=30%	15444/232227/94190/18693/67979/269994/13642/11838
GO:0090087	regulation of peptide transport	97	-0.312831	-1.42085	0.0159976	0.0855369	0.0669485	1544	tags=39%, list=24%, signal=30%	69227/75597/11514/228355/70456/27220/67767/215999/60510/218461/16500/319613/75770/14226/11551/71764/54126/19726/18555/207227/224129/13839/26950/12361/545192/54393/18693/12290/15893/18189/66259/12494/171429/54525/545156/14161/110135/99571
GO:0016082	synaptic vesicle priming	24	-0.51963	-1.68692	0.0160304	0.0855385	0.0669497	1638	tags=75%, list=25%, signal=56%	226407/20614/56216/64051/19339/108124/116838/20910/27062/17957/208898/320405/67826/20907/111173/382018/238988/116837
GO:0097484	dendrite extension	28	-0.499437	-1.70942	0.0162381	0.0864497	0.0676629	2116	tags=57%, list=33%, signal=39%	240058/20404/68350/17356/110058/116838/76884/18786/20979/19415/20980/83814/20981/14025/382018/116837
GO:0090151	establishment of protein localization to mitochondrial membrane	20	-0.557801	-1.6852	0.0162667	0.0864497	0.0676629	1509	tags=50%, list=23%, signal=38%	30056/69923/69773/66821/30059/30055/223696/56428/15519/67067
GO:2001222	regulation of neuron migration	31	-0.464862	-1.61895	0.0164591	0.0872962	0.0683254	1265	tags=55%, list=20%, signal=44%	218194/80883/26419/30957/76454/18786/56876/69601/71175/12323/14270/56177/16800/12322/399558/12386/171171
GO:0007178	transmembrane receptor protein serine/threonine kinase signaling pathway	103	0.452698	1.4988	0.0167247	0.0885268	0.0692886	1037	tags=22%, list=16%, signal=19%	56213/235505/12843/252864/21825/22352/15211/22041/16419/17283/26417/13430/17874/12389/75901/229285/19303/22793/18854/56440/329506/53378/114715
GO:0048013	ephrin receptor signaling pathway	20	-0.555793	-1.67913	0.0167872	0.0886796	0.0694082	778	tags=45%, list=12%, signal=40%	217692/13839/53972/13841/13641/13845/13642/77531/13838
GO:0048754	branching morphogenesis of an epithelial tube	41	0.541765	1.56103	0.0168694	0.0889354	0.0696084	899	tags=34%, list=14%, signal=30%	64138/16776/12826/12505/20423/11606/29876/16772/233651/58231/22601/12305/19303/18854
GO:0046530	photoreceptor cell differentiation	22	-0.531349	-1.66764	0.0169791	0.0893352	0.0699214	367	tags=27%, list=6%, signal=26%	237979/21838/19242/53885/15165/19126
GO:0046364	monosaccharide biosynthetic process	35	0.575047	1.61547	0.0170952	0.0896132	0.0701389	1295	tags=49%, list=20%, signal=39%	76282/14381/75805/14873/20322/58810/26384/11364/110208/14751/14433/56012/74551/18563/68734/21991/67078
GO:0021954	central nervous system neuron development	44	-0.417648	-1.54507	0.0170999	0.0896132	0.0701389	1619	tags=43%, list=25%, signal=33%	22272/70762/232906/18187/14083/18212/243743/94229/12552/170758/18186/13175/213326/15516/13845/15519/13176/13838/235402
GO:0070585	protein localization to mitochondrion	67	-0.348728	-1.45777	0.0177551	0.092862	0.0726817	1430	tags=39%, list=22%, signal=31%	30056/17713/26926/69923/67145/69773/66821/66169/30059/75734/72170/30055/28185/223696/170731/19259/21856/56428/641376/14545/15519/74006/11983/15505/15502/67067
GO:0045619	regulation of lymphocyte differentiation	37	0.570624	1.61758	0.0178942	0.0932342	0.072973	231	tags=19%, list=4%, signal=18%	15170/16331/19264/12505/20423/11486/14375
GO:0006979	response to oxidative stress	213	0.392728	1.38059	0.017917	0.0932342	0.072973	1238	tags=29%, list=19%, signal=24%	11815/19156/80795/11629/223646/14870/18104/12460/18584/13361/14381/18477/14388/12955/17189/12850/16409/11758/67689/26417/53901/66593/382985/11816/14782/13010/11669/78688/16952/15925/20657/19224/20655/625249/20617/57320/11677/15926/50880/14004/20909/14775/23992/18854/13871/54683/105675/50493/74244/22594/11792/11651/18453/17527/19173/17762/110265/268373/100206/26462/20656/66841
GO:0032652	regulation of interleukin-1 production	26	0.619326	1.65652	0.0179324	0.0932342	0.072973	935	tags=42%, list=15%, signal=36%	12362/66222/14870/282663/66824/20196/18439/17874/16952/18854/15289
GO:0042116	macrophage activation	28	0.608478	1.65327	0.0182227	0.0945142	0.0739749	718	tags=36%, list=11%, signal=32%	12259/12362/21825/77125/11629/14824/16409/74637/20617/18783
GO:0043487	regulation of RNA stability	81	0.468911	1.50091	0.0182503	0.0945142	0.0739749	1857	tags=41%, list=29%, signal=29%	12696/22352/52502/15473/66446/17874/74108/227715/19877/50911/75901/59092/77134/69305/26383/22030/66362/11792/75553/52477/234069/16549/11991/56698/17164/236732/211948/105859/213541/19317/28114/69241/17454
GO:0006612	protein targeting to membrane	72	-0.34485	-1.43728	0.0183942	0.0950726	0.0744119	1934	tags=53%, list=30%, signal=37%	217337/12569/27058/56715/330192/140740/53421/77254/216363/71446/11652/56495/56535/20510/57437/14360/74741/11426/11735/67398/16500/75734/12297/14828/75608/15444/20336/108155/54208/15461/70546/57743/69276/12295/19305/66212/71146/12300
GO:0002791	regulation of peptide secretion	95	-0.329537	-1.47943	0.0185177	0.095524	0.0747652	1544	tags=39%, list=24%, signal=30%	69227/75597/11514/228355/70456/27220/67767/215999/60510/218461/16500/319613/75770/14226/11551/71764/54126/19726/18555/207227/224129/13839/26950/12361/545192/54393/18693/12290/15893/18189/66259/12494/54525/545156/14161/110135/99571
GO:0050771	negative regulation of axonogenesis	46	-0.412556	-1.55985	0.0186092	0.0957005	0.0749034	760	tags=30%, list=12%, signal=27%	20351/11302/20361/29869/18186/17136/65079/17751/13841/19280/14025/21838/240057/22241
GO:2001238	positive regulation of extrinsic apoptotic signaling pathway	27	0.612398	1.65113	0.0186246	0.0957005	0.0749034	1165	tags=44%, list=18%, signal=37%	21825/19264/66824/11606/58231/12389/56274/18611/22030/18854/73699/12028
GO:0003206	cardiac chamber morphogenesis	28	-0.493558	-1.6893	0.0188246	0.0965404	0.0755607	1575	tags=43%, list=24%, signal=33%	68927/63958/18187/13544/268902/12166/18186/20191/12387/20586/12168/20564
GO:0045429	positive regulation of nitric oxide biosynthetic process	20	0.640256	1.62543	0.0191188	0.0978585	0.0765924	392	tags=30%, list=6%, signal=28%	15894/11629/16414/11898/11606/13430
GO:0099010	modification of postsynaptic structure	23	-0.527171	-1.671	0.0191605	0.0978817	0.0766105	792	tags=30%, list=12%, signal=27%	216831/77579/104027/108100/17118/12386/545156
GO:0006672	ceramide metabolic process	32	0.580665	1.61723	0.0194749	0.0991039	0.0775671	844	tags=34%, list=13%, signal=30%	19156/15212/11886/15211/17939/20597/18439/14667/20397/223753/11305
GO:0032963	collagen metabolic process	32	0.581387	1.61924	0.0194749	0.0991039	0.0775671	1013	tags=38%, list=16%, signal=32%	13040/12843/12842/22352/13030/52377/209039/18439/13110/18624/67557/54683
GO:0021782	glial cell development	61	0.487177	1.51423	0.0201309	0.102245	0.0800256	926	tags=31%, list=14%, signal=27%	12259/14580/22352/16779/14824/20423/11606/18823/243914/234094/16409/17988/72948/20655/236539/232232/11305/13871/93742
GO:0006022	aminoglycan metabolic process	23	0.621167	1.62695	0.0207447	0.104909	0.0821104	645	tags=30%, list=10%, signal=27%	12111/15212/12505/16426/15211/75612/74245
GO:0006643	membrane lipid metabolic process	56	0.51132	1.56242	0.0207947	0.104909	0.0821104	844	tags=25%, list=13%, signal=22%	19156/15212/67111/11886/100340/15211/17939/20597/18439/14667/17761/20397/223753/11305
GO:0021575	hindbrain morphogenesis	35	-0.446242	-1.59296	0.0208118	0.104909	0.0821104	1088	tags=40%, list=17%, signal=33%	57754/26395/14828/50768/67453/94190/216049/18189/12286/11941/14804/12404/22241/19883
GO:1903859	regulation of dendrite extension	23	-0.523498	-1.65935	0.0208146	0.104909	0.0821104	1926	tags=61%, list=30%, signal=43%	240058/68350/17356/110058/116838/18786/20979/19415/20980/83814/20981/14025/382018/116837
GO:0007618	mating	25	0.63019	1.67159	0.0210691	0.105989	0.082956	211	tags=24%, list=3%, signal=23%	18429/11998/15212/14824/20423/11486
GO:0032370	positive regulation of lipid transport	41	0.535362	1.54258	0.0211184	0.106034	0.0829915	1299	tags=39%, list=20%, signal=31%	18429/13884/11303/13167/18439/11816/110460/12389/18783/12306/20280/217265/17319/18830/68767/17846
GO:0032412	regulation of ion transmembrane transporter activity	150	-0.291188	-1.39206	0.0211745	0.106114	0.0830538	1208	tags=34%, list=19%, signal=28%	11735/229715/100503659/14265/12297/56632/108058/14226/60597/17992/15444/81905/12296/57340/94253/108071/245537/238871/11931/12293/83814/54377/14697/241528/380702/17918/12671/19894/72821/20191/72555/12295/20866/13385/18189/58234/269994/235281/12298/11438/26556/14811/12286/11472/15165/243961/12300/54376/11838/74513/432442
GO:0060993	kidney morphogenesis	21	0.629944	1.6065	0.0212677	0.106379	0.083261	431	tags=24%, list=7%, signal=22%	16776/12505/20423/11606/233651
GO:0003333	amino acid transmembrane transport	46	-0.406532	-1.53707	0.0214448	0.107062	0.0837955	535	tags=28%, list=8%, signal=26%	65106/54208/11987/20539/105727/50934/68267/114644/20513/70008/53896/104245/16513
GO:0043122	regulation of I-kappaB kinase/NF-kappaB signaling	67	0.493683	1.53686	0.021504	0.107154	0.0838678	872	tags=24%, list=14%, signal=21%	20198/78781/12362/20846/14870/66824/217069/20203/20196/17874/71648/56200/19043/18412/14433/22030
GO:0002833	positive regulation of response to biotic stimulus	46	0.530132	1.55395	0.0218307	0.108577	0.0849815	419	tags=20%, list=7%, signal=18%	78781/15944/14824/66824/22324/14375/22596/16783/94175
GO:0006766	vitamin metabolic process	25	0.628031	1.66587	0.0218873	0.108653	0.0850414	1760	tags=76%, list=27%, signal=55%	13361/14873/20425/58810/69634/109857/77697/19659/103711/12408/18830/216134/14473/12903/238505/26363/57028/14629/105663
GO:0046879	hormone secretion	143	-0.27935	-1.3288	0.0220256	0.109134	0.0854177	1565	tags=36%, list=24%, signal=28%	102607/116838/69227/75597/11514/228355/70456/27220/67767/215999/60510/218461/58994/16500/319613/75770/14226/11551/71764/54126/100039795/19726/170731/18555/207227/74998/56508/26875/18166/224129/13839/17918/26950/12361/545192/266690/54393/70093/20907/18693/12290/15893/18189/66259/11826/235415/12494/54525/545156/14161/110135/99571
GO:0006626	protein targeting to mitochondrion	50	-0.394977	-1.51196	0.0223686	0.110626	0.0865851	1509	tags=42%, list=23%, signal=32%	30056/17713/26926/69923/67145/69773/66169/30059/75734/72170/30055/28185/223696/170731/19259/21856/641376/14545/15519/11983/67067
GO:0046173	polyol biosynthetic process	28	0.599525	1.62895	0.022461	0.110875	0.0867803	1344	tags=50%, list=21%, signal=40%	11886/110391/13361/20617/11677/72562/13180/11305/20280/74551/13849/20751/67078/14718
GO:0021587	cerebellum morphogenesis	34	-0.453843	-1.62062	0.0227775	0.112227	0.0878384	516	tags=29%, list=8%, signal=27%	67453/94190/216049/18189/12286/11941/14804/12404/22241/19883
GO:0032760	positive regulation of tumor necrosis factor production	32	0.574968	1.60136	0.023084	0.113314	0.0886889	1099	tags=38%, list=17%, signal=31%	21825/80795/230073/77125/19264/66824/17874/13110/19247/15289/228607/17319
GO:1903557	positive regulation of tumor necrosis factor superfamily cytokine production	32	0.574968	1.60136	0.023084	0.113314	0.0886889	1099	tags=38%, list=17%, signal=31%	21825/80795/230073/77125/19264/66824/17874/13110/19247/15289/228607/17319
GO:1902473	regulation of protein localization to synapse	25	-0.508254	-1.67666	0.0235575	0.115423	0.0903398	964	tags=48%, list=15%, signal=41%	26395/14735/216831/245537/109905/56508/15461/245666/665113/12322/23888/545156
GO:0043123	positive regulation of I-kappaB kinase/NF-kappaB signaling	43	0.534424	1.55764	0.0241391	0.118053	0.0923985	872	tags=23%, list=14%, signal=20%	20198/78781/12362/217069/20203/20196/17874/56200/14433/22030
GO:0046942	carboxylic acid transport	113	-0.303482	-1.39785	0.0243435	0.118832	0.0930083	535	tags=24%, list=8%, signal=22%	65106/54208/11987/72961/20539/54393/13723/108068/105727/50934/58807/68267/26569/12298/26357/12286/101488/114644/108073/171429/20513/14812/70008/53896/55951/104245/16513
GO:0006734	NADH metabolic process	23	0.615604	1.61238	0.0244417	0.119091	0.0932107	1683	tags=48%, list=26%, signal=35%	78373/67993/18104/13806/14751/17448/18642/13807/333433/17449/269523
GO:0051606	detection of stimulus	49	-0.380172	-1.44648	0.025003	0.121601	0.0951755	1291	tags=35%, list=20%, signal=28%	14360/20357/14823/12297/14806/20979/50769/20265/11545/54725/20191/20866/70335/12298/15502/11941/14812
GO:0002702	positive regulation of production of molecular mediator of immune response	32	0.571983	1.59305	0.0250913	0.121806	0.0953356	1099	tags=38%, list=17%, signal=31%	230073/77125/19264/12010/56200/72544/14751/20909/22030/228607/66362/17319
GO:0072523	purine-containing compound catabolic process	30	0.592377	1.62951	0.0256884	0.124475	0.097425	1240	tags=57%, list=19%, signal=46%	22436/11486/99586/74167/269378/230718/75686/381101/105446/50773/56045/110959/11717/15452/102954/76952/18950
GO:0060074	synapse maturation	24	-0.489416	-1.58883	0.0260665	0.126076	0.0986778	1102	tags=42%, list=17%, signal=35%	319613/18013/18039/69601/12323/100042150/330814/18189/243961/230868
GO:0009261	ribonucleotide catabolic process	27	0.597387	1.61066	0.0263874	0.127394	0.0997094	1240	tags=56%, list=19%, signal=45%	22436/11486/99586/72269/74167/107569/230718/105446/50773/110959/11717/15452/102954/76952/18950
GO:0048278	vesicle docking	48	-0.375448	-1.42534	0.0266384	0.128113	0.100272	1704	tags=48%, list=26%, signal=36%	69908/17967/19339/116838/20910/208898/234593/16500/20979/75914/56041/76787/104886/107371/56418/56389/67295/20336/20907/12322/18189/382018/116837
GO:0006163	purine nucleotide metabolic process	213	0.385192	1.3541	0.0266416	0.128113	0.100272	1704	tags=42%, list=26%, signal=32%	22436/11565/11486/171210/15277/20917/26897/18439/110639/67054/14198/74167/12499/11534/212627/64451/214917/237823/14635/52815/11564/71147/67763/74246/13806/108147/20617/66812/14751/17855/66401/230718/225913/66355/52538/75686/381101/105446/15360/11821/14433/56012/15356/56327/11676/108156/50773/20280/56045/110959/23917/18746/11674/11717/15452/18648/78038/110119/102954/18125/76952/19139/14450/18950/2…
GO:0006401	RNA catabolic process	142	0.413824	1.41023	0.026682	0.128113	0.100272	1858	tags=35%, list=29%, signal=25%	78781/12696/22352/52502/15473/67993/14156/66446/17874/74108/50912/227715/19877/50911/67153/72544/75901/75686/59092/208718/77134/69305/26383/22030/66362/24127/11792/75553/52477/78428/66094/234069/16549/11991/56698/17164/78651/66373/236732/211948/71997/105859/213541/17149/19317/28114/69241/17454/236511
GO:0051235	maintenance of location	138	0.413208	1.40059	0.026738	0.128148	0.100299	830	tags=20%, list=13%, signal=17%	12373/14325/15170/14319/15212/19264/11657/19241/66905/68312/13884/15211/15277/192176/14873/13167/18439/14667/14387/11816/12389/78688/20617/57320/227753/56327/26383
GO:1902107	positive regulation of leukocyte differentiation	34	0.574355	1.60291	0.0269904	0.128727	0.100753	319	tags=24%, list=5%, signal=22%	16331/19264/12349/20423/11486/15163/14375/16409
GO:1903708	positive regulation of hemopoiesis	34	0.574355	1.60291	0.0269904	0.128727	0.100753	319	tags=24%, list=5%, signal=22%	16331/19264/12349/20423/11486/15163/14375/16409
GO:0010876	lipid localization	169	0.395161	1.36827	0.0270054	0.128727	0.100753	895	tags=21%, list=14%, signal=18%	11815/18429/21825/19156/15212/67963/12492/20423/66905/11606/18145/13884/15211/56356/11303/13167/18439/14667/11818/17777/11816/110460/12389/16952/114679/56018/18783/16592/12306/246703/26383/11305/20280/18718/19247
GO:0051248	negative regulation of protein metabolic process	488	0.345302	1.24765	0.0270541	0.128727	0.100753	1188	tags=22%, list=18%, signal=20%	20716/11815/66959/235505/78388/15170/64138/21825/11998/66222/19264/12505/15530/22436/14870/282663/15473/66824/19703/20423/11606/16426/16644/14381/192176/12955/17283/20719/13167/20597/11905/18768/11699/66446/14198/20425/94175/225896/11287/11816/75744/74108/13010/12389/12380/227715/72948/78688/19877/22370/63913/13014/50911/15925/30948/171580/20617/21858/110854/57320/14751/17855/18412/72201/17772/21…
GO:1901661	quinone metabolic process	21	0.619351	1.57949	0.0271635	0.129014	0.100978	1808	tags=71%, list=28%, signal=52%	230027/217707/12850/58810/109857/11997/11677/12408/234309/52064/227683/14149/67426/67914/71361
GO:0046390	ribose phosphate biosynthetic process	120	0.423318	1.42347	0.0274686	0.1301	0.101828	1683	tags=39%, list=26%, signal=29%	110095/11565/11486/14381/21881/72269/110639/67054/11534/212627/64451/214917/237823/52815/11564/67763/13806/108147/20617/66812/66401/66355/105446/56749/11821/23917/18746/11674/11717/15452/19139/14450/18950/55936/18103/230103/23918/14923/20848/27369/104112/270076/12495/11636/23972/229363/269523
GO:0060759	regulation of response to cytokine stimulus	44	0.532312	1.55641	0.0274908	0.1301	0.101828	976	tags=27%, list=15%, signal=23%	15944/12362/230073/19264/66824/18600/20847/12389/78688/22030/56045/228607
GO:0015698	inorganic anion transport	62	-0.346015	-1.39492	0.027858	0.131601	0.103002	1467	tags=47%, list=23%, signal=36%	20535/56717/57138/57776/20510/14401/26372/18674/20512/12727/14394/19775/107723/108071/20498/14396/59033/14403/14658/78339/72961/19092/14397/14654/14399/171429/14402/14395/20533
GO:0007229	integrin-mediated signaling pathway	45	0.52358	1.5379	0.0281074	0.132397	0.103625	895	tags=29%, list=14%, signal=25%	16776/12512/16414/22324/192176/16419/21894/16404/108101/100169/19303/22793/19247
GO:0090288	negative regulation of cellular response to growth factor stimulus	28	0.591831	1.60804	0.0281267	0.132397	0.103625	911	tags=29%, list=14%, signal=25%	56213/21825/22436/11606/94175/12389/229285/329506
GO:0031589	cell-substrate adhesion	175	0.391874	1.36245	0.0283613	0.133263	0.104303	987	tags=23%, list=15%, signal=20%	11815/12842/21825/16776/12512/13612/16779/18074/16414/226519/16852/22371/57278/11606/22122/83436/68813/192176/16419/17283/18073/13430/20410/94175/58231/330662/108101/12032/19877/22370/22330/29875/83964/12305/19303/22793/19247/18613/68606/12929
GO:1901264	carbohydrate derivative transport	20	0.622545	1.58046	0.0287674	0.134931	0.105608	380	tags=20%, list=6%, signal=19%	19156/14618/57738/18439
GO:0009259	ribonucleotide metabolic process	215	0.3782	1.32962	0.0290155	0.135774	0.106268	1704	tags=40%, list=26%, signal=30%	22436/11565/11486/99586/171210/15277/20917/72269/26897/18439/110639/67054/74167/12499/11534/64451/107569/214917/237823/14635/52815/11564/71147/74246/13806/108147/20617/67153/66812/14751/17855/66401/230718/225913/66355/52538/105446/15360/56749/11821/14433/56012/15356/56327/11676/50773/20280/110959/23917/18746/11674/11717/15452/18648/78038/110119/102954/76952/14450/18950/21991/18642/55936/18103/230…
GO:0044403	biological process involved in symbiotic interaction	95	0.446807	1.4667	0.0290503	0.135774	0.106268	899	tags=23%, list=14%, signal=20%	55932/14469/15894/15944/11998/13030/16852/217069/18145/20597/94175/19360/17874/22320/11816/12389/13830/66848/227753/14433/14775/18854
GO:0032269	negative regulation of cellular protein metabolic process	453	0.348261	1.25887	0.0291165	0.135842	0.106322	1188	tags=23%, list=18%, signal=20%	20716/66959/235505/78388/15170/64138/21825/11998/66222/19264/12505/22436/14870/282663/15473/66824/19703/20423/11606/16426/16644/14381/12955/17283/20719/13167/20597/11905/18768/11699/66446/14198/20425/94175/225896/11287/11816/75744/74108/13010/12389/12380/227715/72948/78688/19877/22370/63913/13014/50911/15925/30948/171580/20617/21858/110854/57320/14751/17855/18412/72201/17772/215653/75901/69726/12…
GO:1990573	potassium ion import across plasma membrane	27	-0.472285	-1.59905	0.0294174	0.136981	0.107213	2139	tags=67%, list=33%, signal=45%	279561/11928/13383/16511/98660/11932/232975/57138/16522/56543/16524/107723/11931/20498/27222/16519/16520/16513
GO:0022037	metencephalon development	66	-0.351127	-1.44951	0.0294644	0.136981	0.107213	1207	tags=33%, list=19%, signal=27%	12570/140810/57754/218756/18013/26395/14828/77579/67453/100113365/19280/94190/216049/18189/14810/12286/11941/14402/14804/12404/22241/19883
GO:0021795	cerebral cortex cell migration	32	-0.450742	-1.57719	0.0295684	0.137223	0.107402	790	tags=25%, list=12%, signal=22%	77053/69601/14270/12387/19305/74762/13649/16777
GO:0046365	monosaccharide catabolic process	21	0.616208	1.57148	0.0296903	0.137395	0.107537	1433	tags=52%, list=22%, signal=41%	71755/14635/74246/13806/14751/225913/319625/110119/18642/53893/13807
GO:0097479	synaptic vesicle localization	44	-0.395949	-1.4648	0.0297388	0.137395	0.107537	1425	tags=34%, list=22%, signal=27%	228355/192167/64933/13429/245537/55946/26875/11776/108030/12558/12387/11775/433485/18189/11777
GO:0045637	regulation of myeloid cell differentiation	69	0.483571	1.51254	0.0297619	0.137395	0.107537	1697	tags=35%, list=26%, signal=26%	12262/16331/20846/12010/12349/15163/16409/21873/217127/215653/19659/15289/66193/54411/18103/12978/68235/20848/12912/16418/97165/26416/99982/72828
GO:0006400	tRNA modification	33	0.566495	1.58481	0.0298688	0.137647	0.107734	1805	tags=58%, list=28%, signal=42%	66926/17299/72026/68291/234734/67674/224805/76357/233802/77766/74455/14911/212528/69372/67789/15108/56361/66246/28114
GO:0042180	cellular ketone metabolic process	96	0.443489	1.45179	0.0304397	0.139704	0.109344	1808	tags=48%, list=28%, signal=35%	11998/11606/230027/13884/100198/217707/12850/11363/13167/229905/11370/58810/70266/12389/68346/16952/109857/11997/20617/57320/11677/18783/50781/16592/68977/20280/109801/11674/12408/234309/11651/67041/52064/227683/14149/70750/15108/67426/68041/14651/16418/67914/216190/14194/18107/71361
GO:0045639	positive regulation of myeloid cell differentiation	30	0.585925	1.61177	0.0304675	0.139704	0.109344	1687	tags=53%, list=26%, signal=40%	16331/20846/12349/15163/16409/217127/15289/66193/54411/12978/68235/20848/12912/97165/26416/99982
GO:0006006	glucose metabolic process	93	0.444849	1.4544	0.030474	0.139704	0.109344	1295	tags=29%, list=20%, signal=24%	11815/76282/100198/15277/76051/14381/75805/226041/67880/66681/11364/13806/14751/16592/14583/14433/56012/319625/18746/15289/74551/18563/11651/68734/21991/18642/67078
GO:0007030	Golgi organization	88	-0.329654	-1.46523	0.0305307	0.13972	0.109357	2006	tags=48%, list=31%, signal=33%	15194/69190/12540/53330/59021/71617/110350/56334/338337/70297/360013/64009/56426/20333/67511/67886/69697/102339/70361/27277/71116/66629/59041/68505/233824/76499/77963/71435/26395/75985/214895/68581/54126/56041/56389/211673/103694/67180/66890/56298/76707/209462
GO:0001655	urogenital system development	109	0.430969	1.43996	0.0308614	0.140698	0.110122	756	tags=21%, list=12%, signal=19%	13003/16776/19156/20846/12826/11746/12505/16779/246221/20423/11606/209039/71602/19378/18073/445007/382985/233651/22601/16952/20397/11677/235041
GO:0051346	negative regulation of hydrolase activity	148	0.405209	1.38912	0.0308839	0.140698	0.110122	693	tags=26%, list=11%, signal=23%	20716/235505/21825/11998/66222/12505/14824/282663/19703/11606/16426/16644/140571/12955/20719/11905/11699/94175/225896/11287/19684/13010/12380/71994/78688/16952/19877/22370/13014/218699/232341/30948/171580/20617/21858/110854/57320/14751
GO:2000116	regulation of cysteine-type endopeptidase activity	100	0.439682	1.45164	0.0309044	0.140698	0.110122	974	tags=25%, list=15%, signal=22%	16912/12362/21825/11998/20846/13033/12505/22436/66824/12955/17283/66593/19141/12380/78688/171580/20617/57320/14751/227753/14775/13063/18854/15289/68606
GO:1903707	negative regulation of hemopoiesis	26	0.600427	1.60597	0.031099	0.14134	0.110625	583	tags=23%, list=9%, signal=21%	12262/16331/12505/20423/21873/16952
GO:0006664	glycolipid metabolic process	23	0.606506	1.58855	0.0314248	0.142311	0.111384	844	tags=30%, list=13%, signal=27%	19156/15212/15211/17939/14667/17761/11305
GO:1903509	liposaccharide metabolic process	23	0.606506	1.58855	0.0314248	0.142311	0.111384	844	tags=30%, list=13%, signal=27%	19156/15212/15211/17939/14667/17761/11305
GO:0007006	mitochondrial membrane organization	69	-0.332538	-1.4066	0.0314746	0.142311	0.111384	1615	tags=41%, list=25%, signal=31%	59040/67414/30056/69597/11740/216821/74143/69923/69773/66821/68316/29816/30059/214952/67900/30055/223696/12050/66092/170731/56428/12176/12322/15519/19305/68099/11983/67067
GO:0009988	cell-cell recognition	21	0.613453	1.56445	0.0317959	0.143517	0.112329	290	tags=14%, list=5%, signal=14%	12527/17698/94176
GO:0048193	Golgi vesicle transport	199	-0.252705	-1.2482	0.0321342	0.144796	0.11333	1718	tags=42%, list=27%, signal=32%	12282/19376/59042/67542/77038/27061/56334/50797/338337/69162/70297/20660/70028/66366/360013/213827/77254/224705/99371/20333/67511/67397/102339/11765/54160/328778/70361/27277/54399/12033/71116/66629/57437/53334/78891/68505/11733/11426/233824/11735/226744/76688/12847/56491/98417/70349/75914/105504/67916/214895/50907/68581/69940/11844/68166/17912/56041/102058/20742/338366/66482/107371/56418/66191/56…
GO:0007189	adenylate cyclase-activating G protein-coupled receptor signaling pathway	39	-0.42191	-1.55568	0.0322379	0.144859	0.113379	1500	tags=46%, list=23%, signal=36%	23984/11514/432530/381290/210044/13609/11551/56508/230775/224129/107831/319387/11512/330814/14680/210933/51801/94226
GO:0016051	carbohydrate biosynthetic process	68	0.478434	1.49269	0.0322581	0.144859	0.113379	1795	tags=49%, list=28%, signal=35%	76282/14381/75805/14873/20322/58810/26384/11364/110208/20617/14751/11677/14583/14433/56012/74551/18563/11651/68961/68734/21991/67078/27357/74185/14718/13807/18799/18605/77781/252870/19062/18655/216558
GO:0002761	regulation of myeloid leukocyte differentiation	36	0.546028	1.54505	0.0327654	0.146887	0.114966	770	tags=22%, list=12%, signal=20%	12262/16331/12349/15163/16409/21873/215653/19659
GO:0030902	hindbrain development	86	-0.313998	-1.38528	0.0329239	0.147347	0.115326	516	tags=21%, list=8%, signal=20%	67453/100113365/19280/12387/20586/94190/216049/18189/14810/12286/18845/11941/14402/14804/12404/12386/22241/19883
GO:0001776	leukocyte homeostasis	35	0.549778	1.54448	0.0330251	0.147549	0.115485	1165	tags=37%, list=18%, signal=31%	12505/11486/16409/17283/18439/16952/83964/108156/15289/210293/17319/11651/12028
GO:0043281	regulation of cysteine-type endopeptidase activity involved in apoptotic process	87	0.450023	1.45408	0.0332951	0.148452	0.116191	974	tags=25%, list=15%, signal=22%	12362/21825/11998/20846/13033/12505/22436/66824/12955/17283/66593/78688/171580/20617/57320/14751/227753/14775/13063/18854/15289/68606
GO:0048499	synaptic vesicle membrane organization	24	-0.481162	-1.56204	0.0333397	0.148452	0.116191	1973	tags=62%, list=31%, signal=44%	20614/69017/56216/19339/20910/60510/20972/20979/20980/67826/11776/14809/20907/235415/54525
GO:0051489	regulation of filopodium assembly	36	-0.409057	-1.45711	0.0334898	0.148776	0.116445	1659	tags=44%, list=26%, signal=33%	23879/12345/216363/234267/192167/14265/14432/216831/193385/29819/18186/56320/18189/23963/214459/22240
GO:0001662	behavioral fear response	30	-0.463535	-1.5925	0.0336165	0.148776	0.116445	1322	tags=67%, list=21%, signal=53%	98660/22333/13684/72194/20510/218461/72508/74018/18013/14806/60597/208643/68166/11419/12290/58234/56710/108073/545156/14812
GO:0002209	behavioral defense response	30	-0.463535	-1.5925	0.0336165	0.148776	0.116445	1322	tags=67%, list=21%, signal=53%	98660/22333/13684/72194/20510/218461/72508/74018/18013/14806/60597/208643/68166/11419/12290/58234/56710/108073/545156/14812
GO:0021549	cerebellum development	62	-0.340475	-1.37258	0.0336523	0.148776	0.116445	624	tags=32%, list=10%, signal=29%	12570/140810/57754/18013/26395/14828/77579/67453/100113365/19280/94190/216049/18189/12286/11941/14402/14804/12404/22241/19883
GO:0045453	bone resorption	25	0.615603	1.6329	0.0337512	0.148776	0.116445	380	tags=24%, list=6%, signal=23%	13040/16331/12751/12349/22041/18439
GO:0097237	cellular response to toxic substance	27	0.586225	1.58057	0.0337512	0.148776	0.116445	683	tags=52%, list=11%, signal=47%	12460/68312/13361/18477/11758/14866/11532/58810/11669/67247/11997/20657/20655/57320
GO:0043299	leukocyte degranulation	33	0.561003	1.56945	0.033878	0.148999	0.11662	465	tags=24%, list=7%, signal=23%	16414/20911/17916/11745/19215/16783/16409/22320
GO:0009306	protein secretion	187	-0.260519	-1.25432	0.0339319	0.148999	0.11662	940	tags=26%, list=15%, signal=23%	71764/50907/68581/69940/100039795/19726/104886/18555/338366/66191/207227/67295/74998/67738/56508/338320/12215/26875/77579/320051/224129/11785/13839/17918/26950/12361/545192/266690/70093/56013/76483/20907/18693/12290/15893/18189/74006/66259/17470/235415/12494/54525/209630/244723/12404/14161/110135/99571/68428
GO:0051270	regulation of cellular component movement	462	0.345243	1.24911	0.0340681	0.148999	0.11662	701	tags=16%, list=11%, signal=15%	12373/11815/15894/12842/21825/16776/11595/12512/80795/12527/230073/77125/11629/19264/22352/17698/14870/14824/66824/12822/19241/20423/11606/18823/11487/11486/29876/22122/18600/17916/140571/22041/11745/68813/192176/11857/14388/16783/11747/12476/26417/84004/16772/11818/94175/71653/269951/17874/66610/19684/75454/16773/19285/11816/58231/19141/330662/216033/14645/12389/108101/16952/19877/22370/56212/23…
GO:0051216	cartilage development	36	0.543556	1.53806	0.034076	0.148999	0.11662	482	tags=22%, list=7%, signal=21%	12842/12111/21825/11595/15530/12411/26417/229534
GO:0006402	mRNA catabolic process	127	0.422901	1.42698	0.0341171	0.148999	0.11662	1858	tags=35%, list=29%, signal=26%	78781/12696/22352/52502/15473/67993/66446/17874/74108/50912/227715/19877/50911/72544/75901/75686/59092/208718/77134/69305/26383/22030/66362/24127/11792/75553/52477/78428/66094/234069/16549/11991/17164/78651/66373/236732/211948/71997/105859/213541/17149/19317/69241/17454/236511
GO:0072593	reactive oxygen species metabolic process	106	0.424856	1.41383	0.034141	0.148999	0.11662	683	tags=24%, list=11%, signal=21%	21825/22436/14870/12411/16414/18104/11606/12460/22324/15277/13361/14381/18477/12955/67880/12850/16409/11758/18439/68346/11669/20657/20655/20617/57320
GO:0072330	monocarboxylic acid biosynthetic process	86	0.449288	1.45049	0.0344037	0.149898	0.117323	1099	tags=31%, list=17%, signal=26%	11998/14870/20250/11606/18823/68312/13884/19215/232078/19378/67092/11363/11370/71147/14431/16952/19224/328035/57320/18783/16592/19659/17117/18746/234309/19223/17319
GO:0033993	response to lipid	224	0.373591	1.32031	0.0349435	0.151998	0.118967	998	tags=21%, list=15%, signal=18%	18429/14469/15944/12362/20846/12010/22352/17698/14870/14824/66824/20250/17196/11898/18145/13884/18600/19378/11303/18439/26417/22169/17874/11532/59079/11647/22601/74637/246257/12389/16952/17761/20617/57320/77889/69726/235041/19659/15926/77134/54196/15289/74551/14598/22195/12408
GO:0010257	NADH dehydrogenase complex assembly	47	-0.378346	-1.43304	0.0350604	0.152005	0.118972	2696	tags=64%, list=42%, signal=37%	17993/67130/68342/66108/68349/407785/75406/69089/68194/595136/17719/68198/66218/66091/104130/226646/68197/68472/75597/66495/68202/17716/67273/66821/66271/67264/70316/68493/66928/66706
GO:0032981	mitochondrial respiratory chain complex I assembly	47	-0.378346	-1.43304	0.0350604	0.152005	0.118972	2696	tags=64%, list=42%, signal=37%	17993/67130/68342/66108/68349/407785/75406/69089/68194/595136/17719/68198/66218/66091/104130/226646/68197/68472/75597/66495/68202/17716/67273/66821/66271/67264/70316/68493/66928/66706
GO:0007568	aging	89	0.447592	1.45411	0.0352673	0.152651	0.119478	1477	tags=36%, list=23%, signal=28%	11815/12259/16331/12010/116847/12850/26417/66610/11816/12389/15925/20655/11676/20280/18854/13871/268860/14673/24127/338467/11792/59027/17319/11651/13498/110265/20656/18569/16905/606496/224045/11820
GO:0030866	cortical actin cytoskeleton organization	28	0.581211	1.57919	0.0354112	0.153023	0.119769	1000	tags=32%, list=16%, signal=27%	102502/68743/109042/16897/21894/71409/19877/22350/13822
GO:0002753	cytoplasmic pattern recognition receptor signaling pathway	22	0.600536	1.55763	0.0357278	0.154138	0.120642	729	tags=27%, list=11%, signal=24%	78781/15944/230073/57738/59079/225913
GO:0002532	production of molecular mediator involved in inflammatory response	29	0.555488	1.51755	0.0359521	0.154852	0.121201	482	tags=21%, list=7%, signal=19%	11815/14824/66824/17874/22320/229534
GO:0044092	negative regulation of molecular function	423	0.352718	1.27489	0.03614	0.155408	0.121635	1188	tags=23%, list=18%, signal=20%	12373/20716/66959/235505/78388/15170/64138/21825/11998/66222/11746/19264/12505/12010/14870/14824/282663/66824/18104/19703/11606/68312/16426/16644/140571/192176/192289/12955/14873/17283/18008/20719/20597/11905/26417/18768/11699/94175/225896/11287/19684/75454/11816/56032/59079/13010/12389/67763/12380/71994/78688/16952/19877/22370/13014/218699/232341/30948/171580/20617/21858/11603/110854/57320/14751…
GO:0060326	cell chemotaxis	98	0.437797	1.43986	0.0367483	0.157766	0.123481	1726	tags=41%, list=27%, signal=30%	21825/11629/14870/16414/20423/11487/22324/18600/140571/14388/16409/26417/445007/94175/19141/16952/56212/232341/18761/83964/668218/66711/15289/12929/17319/268373/20254/20356/20496/12261/12978/12928/18720/11820/105722/109700/97165/23789/14164/57257
GO:1902652	secondary alcohol metabolic process	69	0.470613	1.47201	0.0369048	0.15818	0.123805	847	tags=32%, list=13%, signal=28%	67963/16987/18145/13884/14381/11303/11363/20597/11370/269951/17777/11816/67815/14151/110196/109754/20655/17855/15360/15926/11305/20280
GO:0090101	negative regulation of transmembrane receptor protein serine/threonine kinase signaling pathway	27	0.579366	1.56207	0.0374331	0.160184	0.125374	1037	tags=30%, list=16%, signal=25%	56213/235505/13430/12389/229285/56440/329506/114715
GO:0014015	positive regulation of gliogenesis	38	0.531496	1.51255	0.0376623	0.160904	0.125937	252	tags=16%, list=4%, signal=15%	14580/11484/77125/22352/20423/22041
GO:0030516	regulation of axon extension	73	-0.326554	-1.36913	0.038204	0.162954	0.127542	1245	tags=33%, list=19%, signal=27%	11426/76499/20357/243743/12561/382253/23945/20351/11302/20361/320563/319740/18186/71751/17136/16728/65079/17751/19280/22368/56177/56320/12168/18213
GO:0043488	regulation of mRNA stability	76	0.467448	1.48587	0.0382831	0.163028	0.127599	1857	tags=41%, list=29%, signal=29%	12696/22352/52502/15473/66446/17874/74108/227715/19877/50911/75901/59092/77134/69305/26383/22030/66362/11792/75553/52477/234069/16549/11991/17164/236732/211948/105859/213541/19317/69241/17454
GO:0090407	organophosphate biosynthetic process	262	0.364537	1.29523	0.0388151	0.165027	0.129164	1683	tags=36%, list=26%, signal=28%	67375/15212/223646/270084/110095/11565/11486/14381/105501/21881/72269/110639/67054/20425/22169/382985/269951/11534/212627/64451/214917/237823/52815/11564/67763/110196/13806/108147/20617/66812/17855/66401/18783/12709/16592/66355/225845/105446/68646/15360/56749/11821/15926/17434/108156/11305/20280/18718/103711/17434/23917/18746/12715/18805/11674/11717/234730/15452/59027/18563/18125/216134/117150/19…
GO:0071806	protein transmembrane transport	33	-0.435967	-1.54597	0.0388862	0.165045	0.129178	1441	tags=79%, list=22%, signal=61%	58869/53333/15510/72129/74043/66525/71382/224824/67713/140740/53421/110279/11652/17713/26926/74741/66169/72170/14828/21856/641376/57743/69276/19305/66212/67067
GO:0006821	chloride transport	51	-0.368301	-1.40554	0.0389446	0.165045	0.129178	1467	tags=49%, list=23%, signal=38%	20535/57138/57776/20510/14401/26372/20512/12727/14394/107723/108071/20498/14396/59033/14403/14658/78339/19092/14397/14654/14399/171429/14402/14395/20533
GO:0006805	xenobiotic metabolic process	24	0.584738	1.54399	0.0398877	0.16877	0.132094	1130	tags=67%, list=18%, signal=55%	14870/68312/14871/14862/14873/14863/14866/22017/12972/13110/14860/57344/14261/12408/113868/18125
GO:1990748	cellular detoxification	26	0.589594	1.577	0.0401609	0.169654	0.132786	683	tags=54%, list=11%, signal=48%	12460/68312/13361/18477/11758/14866/11532/58810/11669/67247/11997/20657/20655/57320
GO:0006195	purine nucleotide catabolic process	27	0.576676	1.55482	0.0402968	0.169956	0.133022	1240	tags=56%, list=19%, signal=45%	22436/11486/74167/230718/75686/381101/105446/50773/56045/110959/11717/15452/102954/76952/18950
GO:0050905	neuromuscular process	98	-0.303383	-1.3594	0.0404391	0.170284	0.133278	1021	tags=34%, list=16%, signal=29%	109934/16510/50769/57340/94109/20273/245537/20265/170758/18039/11545/77579/14658/224129/17918/12323/56320/19305/13385/18189/58234/26556/14810/16438/14811/12286/14654/243961/16531/11941/14804/12386/14812
GO:0017015	regulation of transforming growth factor beta receptor signaling pathway	35	0.540648	1.51883	0.0409511	0.17189	0.134536	533	tags=17%, list=8%, signal=16%	56213/235505/21825/17283/13430/12389
GO:1903844	regulation of cellular response to transforming growth factor beta stimulus	35	0.540648	1.51883	0.0409511	0.17189	0.134536	533	tags=17%, list=8%, signal=16%	56213/235505/21825/17283/13430/12389
GO:0006869	lipid transport	150	0.393461	1.35112	0.0412698	0.172431	0.13496	895	tags=21%, list=14%, signal=18%	11815/18429/21825/19156/67963/12492/20423/11606/18145/13884/56356/11303/13167/18439/14667/11818/17777/11816/110460/12389/16952/114679/56018/18783/16592/12306/246703/11305/20280/18718/19247
GO:0006690	icosanoid metabolic process	29	0.553374	1.51178	0.0412783	0.172431	0.13496	1099	tags=52%, list=17%, signal=43%	11998/14870/19215/77219/16952/13110/19224/625249/18783/16993/16592/14775/13849/19223/17319
GO:0034204	lipid translocation	21	-0.476552	-1.46605	0.0412979	0.172431	0.13496	82	tags=19%, list=1%, signal=19%	228787/497097/20533/219149
GO:0043087	regulation of GTPase activity	195	-0.249621	-1.21883	0.0413417	0.172431	0.13496	1676	tags=39%, list=26%, signal=30%	235611/211914/19387/110279/210789/21844/244668/232906/243621/76795/77980/50779/11652/56717/228850/18844/217463/98732/56716/13544/14020/18212/277360/243743/56784/74018/382253/13609/109934/544963/19415/270163/52850/26395/71310/54126/24012/20312/99326/227800/216831/217692/232227/244548/23805/19091/193385/14697/109905/69601/74998/211673/19419/98402/13839/19395/27494/65079/15461/53972/14270/75687/1384…
GO:1902106	negative regulation of leukocyte differentiation	25	0.60148	1.59544	0.0415241	0.172919	0.135341	583	tags=24%, list=9%, signal=22%	12262/16331/12505/20423/21873/16952
GO:0007264	small GTPase mediated signal transduction	245	-0.233329	-1.1639	0.0416444	0.173146	0.135519	1116	tags=26%, list=17%, signal=22%	56784/320271/74018/16653/83945/78255/330914/108058/19415/108686/26395/75985/73728/11806/67790/54126/56392/99326/50768/56041/216831/104886/170731/217692/232227/11302/170758/193385/109905/69601/211673/18186/108155/56508/98710/215821/19419/236915/215449/13860/19395/17207/27494/17532/65079/15461/12558/245666/75687/74012/117600/16800/94190/108100/240057/12554/76108/24001/545156/11814/233071/22241/66922
GO:0002228	natural killer cell mediated immunity	20	0.609219	1.54663	0.0418994	0.173932	0.136134	590	tags=25%, list=9%, signal=23%	15170/22324/18477/16783/21355
GO:1901137	carbohydrate derivative biosynthetic process	233	0.367735	1.30015	0.0421377	0.174642	0.136689	1683	tags=33%, list=26%, signal=25%	11595/77125/227620/110095/11565/18145/11486/22122/15211/67980/14381/21881/72269/110639/67054/20425/22169/382985/12499/11534/26384/212627/64451/214917/237823/52815/11564/67763/109785/13806/108147/208211/20617/66812/93961/66401/66355/105446/14583/56749/11821/11305/23917/18746/54128/66902/29858/11674/11717/234730/15452/110119/16432/19139/14450/69352/18950/21991/55936/14731/18103/230103/23918/14923/2…
GO:0097435	supramolecular fiber organization	399	0.345706	1.24741	0.0422535	0.174642	0.136689	929	tags=18%, list=14%, signal=16%	12373/12332/12843/15894/14580/12842/11595/102502/77767/11629/12010/22352/15530/11867/66824/18826/19241/20423/338367/54132/15163/17916/67971/22041/234094/71602/192176/13007/226041/16419/12955/13346/72042/17022/17880/30794/140580/20410/208158/71653/19684/11816/71584/216033/17920/242687/12389/104252/326618/72948/108897/56212/30948/171580/12488/20617/245857/18761/108903/17772/12306/235041/227753/5632…
GO:0071326	cellular response to monosaccharide stimulus	75	-0.310111	-1.3157	0.0422691	0.174642	0.136689	1561	tags=40%, list=24%, signal=31%	19052/69227/75597/20462/11514/70456/18747/67767/218461/16500/319613/75770/56490/14226/11551/71764/18555/74998/108155/224129/13839/108079/26950/545192/20586/12290/18189/66259/171429/11814
GO:0002698	negative regulation of immune effector process	23	0.586658	1.53656	0.0423497	0.174701	0.136736	590	tags=26%, list=9%, signal=24%	15170/77125/19264/14824/16952/21355
GO:0044743	protein transmembrane import into intracellular organelle	22	-0.491091	-1.54129	0.042862	0.176538	0.138174	2526	tags=77%, list=39%, signal=47%	58869/53333/15510/72129/74043/66525/71382/224824/67713/17713/26926/66169/72170/21856/641376/19305/67067
GO:1903311	regulation of mRNA metabolic process	169	0.383447	1.32771	0.0441176	0.181208	0.141829	1863	tags=32%, list=29%, signal=23%	78781/12696/19652/22352/52502/15473/11758/66446/17874/74108/19205/227715/19877/50911/75901/59092/77134/69305/26383/230257/22030/56758/66362/11792/75553/52477/108014/68035/234069/12261/16549/11991/107701/19655/56215/53607/67996/17164/236732/231386/211948/664883/105859/72486/213541/27632/13548/73473/17149/60532/19317/69241/17454/224902
GO:1905954	positive regulation of lipid localization	46	0.506226	1.48388	0.0441919	0.181208	0.141829	1169	tags=35%, list=18%, signal=29%	18429/66905/13884/11303/13167/18439/11816/110460/12389/18783/12306/20280/217265/17319/18830/68767
GO:0045332	phospholipid translocation	20	-0.51094	-1.54362	0.0442022	0.181208	0.141829	82	tags=20%, list=1%, signal=20%	228787/497097/20533/219149
GO:0061448	connective tissue development	53	0.486389	1.46731	0.0443896	0.181694	0.142209	895	tags=28%, list=14%, signal=25%	12842/12111/21825/11595/15530/12411/26417/229534/81004/114679/225845/229285/26383/56436/19247
GO:0098926	postsynaptic signal transduction	25	-0.484222	-1.59738	0.044546	0.181959	0.142416	1132	tags=44%, list=18%, signal=36%	23934/432763/12669/56876/16646/12671/12326/11438/77531/234214/67792
GO:0072655	establishment of protein localization to mitochondrion	64	-0.352652	-1.43729	0.0446167	0.181959	0.142416	1509	tags=39%, list=23%, signal=30%	30056/17713/26926/69923/67145/69773/66821/66169/30059/75734/72170/30055/28185/223696/170731/19259/21856/56428/641376/14545/15519/11983/15505/15502/67067
GO:0050708	regulation of protein secretion	129	-0.270017	-1.28237	0.0447925	0.181959	0.142416	1452	tags=36%, list=23%, signal=29%	67397/228355/70456/68151/27220/67767/66629/215999/60510/218461/16500/319613/75770/14226/11551/71764/68581/69940/19726/18555/66191/207227/67738/56508/12215/77579/320051/224129/11785/13839/26950/12361/545192/56013/18693/12290/15893/18189/74006/66259/17470/12494/54525/209630/14161/110135/99571
GO:1903825	organic acid transmembrane transport	69	-0.322567	-1.36442	0.0447994	0.181959	0.142416	535	tags=22%, list=8%, signal=20%	65106/54208/11987/20539/13723/105727/50934/68267/114644/20513/70008/53896/55951/104245/16513
GO:1905039	carboxylic acid transmembrane transport	69	-0.322567	-1.36442	0.0447994	0.181959	0.142416	535	tags=22%, list=8%, signal=20%	65106/54208/11987/20539/13723/105727/50934/68267/114644/20513/70008/53896/55951/104245/16513
GO:0043547	positive regulation of GTPase activity	135	-0.276148	-1.29094	0.0450503	0.182696	0.142994	1676	tags=40%, list=26%, signal=30%	235611/211914/19387/110279/210789/21844/244668/232906/243621/76795/50779/11652/228850/217463/13544/14020/277360/56784/74018/382253/13609/109934/270163/52850/26395/71310/54126/24012/20312/99326/227800/217692/232227/244548/23805/14697/109905/74998/19419/19395/65079/15461/53972/14270/21838/103724/270162/26569/13196/13838/67792/18213/24001/545156
GO:2000145	regulation of cell motility	425	0.343163	1.24005	0.0452261	0.183128	0.143331	621	tags=15%, list=10%, signal=15%	11815/15894/12842/21825/16776/11595/12512/80795/12527/230073/77125/11629/19264/22352/17698/14870/14824/66824/12822/19241/20423/11606/18823/11487/11486/29876/22122/18600/17916/140571/22041/11745/68813/192176/11857/14388/11747/12476/26417/84004/16772/11818/94175/71653/269951/17874/66610/19684/75454/16773/19285/11816/58231/19141/330662/14645/12389/108101/16952/19877/22370/56212/232341/22330
GO:0071331	cellular response to hexose stimulus	74	-0.311605	-1.31494	0.0453431	0.183257	0.143433	1561	tags=41%, list=24%, signal=31%	19052/69227/75597/20462/11514/70456/18747/67767/218461/16500/319613/75770/56490/14226/11551/71764/18555/74998/108155/224129/13839/108079/26950/545192/20586/12290/18189/66259/171429/11814
GO:0051209	release of sequestered calcium ion into cytosol	44	0.510926	1.49388	0.0453972	0.183257	0.143433	660	tags=20%, list=10%, signal=18%	12373/15170/19264/68312/14873/13167/18439/78688/20617
GO:0030099	myeloid cell differentiation	142	0.393965	1.34255	0.0456961	0.184182	0.144156	946	tags=19%, list=15%, signal=17%	12262/235505/15170/16331/20846/12010/12349/15163/22041/14381/17189/16409/242687/21873/14151/217127/215653/105446/19659/230257/18718/19247/18854/13871/15289/69656/109801
GO:1903578	regulation of ATP metabolic process	47	-0.362185	-1.37183	0.0458942	0.184698	0.14456	1043	tags=36%, list=16%, signal=31%	108099/56490/56632/26395/11639/17709/11545/108155/54403/20463/108079/56428/207728/74006/11983/11814/20533
GO:1903313	positive regulation of mRNA metabolic process	70	0.461996	1.44973	0.0462085	0.184874	0.144698	830	tags=19%, list=13%, signal=16%	78781/12696/19652/15473/11758/66446/74108/227715/19877/50911/75901/69305/26383
GO:0045454	cell redox homeostasis	21	0.597815	1.52457	0.0462185	0.184874	0.144698	1199	tags=48%, list=19%, signal=39%	18477/11758/14782/14775/56551/232223/54683/50493/11792/26462
GO:0045646	regulation of erythrocyte differentiation	21	0.598504	1.52633	0.0462185	0.184874	0.144698	557	tags=19%, list=9%, signal=17%	16331/20846/12010/217127
GO:1904407	positive regulation of nitric oxide metabolic process	21	0.597182	1.52296	0.0462185	0.184874	0.144698	392	tags=29%, list=6%, signal=27%	15894/11629/16414/11898/11606/13430
GO:0051651	maintenance of location in cell	100	0.426533	1.40823	0.0466667	0.186384	0.14588	1106	tags=25%, list=17%, signal=21%	12373/14325/15170/14319/19264/11657/19241/68312/15277/14873/13167/18439/14387/11816/12389/78688/20617/57320/227753/56327/18854/18643/338467/223697/11651
GO:0006576	cellular biogenic amine metabolic process	37	0.526456	1.49238	0.0470588	0.187638	0.146862	1384	tags=51%, list=21%, signal=41%	67111/105501/16409/13195/212503/20617/216343/57320/11677/21823/140483/104069/109731/20603/268860/15452/20751/14763/17257
GO:0031329	regulation of cellular catabolic process	382	0.343618	1.23931	0.0471888	0.187638	0.146862	1186	tags=22%, list=18%, signal=19%	78781/14580/15944/12362/12696/77125/12492/60440/22352/17698/52502/15473/66824/20423/18145/235406/19186/13167/18439/26417/11818/66446/14198/225896/17874/12499/29810/19684/11816/56032/75744/74108/101240/12389/19188/227715/19877/277854/71648/50911/20617/21858/57320/17772/75901/12306/59092/17281/15926/77134/19025/69305/26383/11305/22350/18718/14775/22030/102122/18854/56207/71999/15289/14673/53378/742…
GO:0030073	insulin secretion	105	-0.286595	-1.28614	0.0471943	0.187638	0.146862	1565	tags=38%, list=24%, signal=29%	102607/116838/69227/75597/11514/70456/27220/67767/215999/60510/218461/16500/319613/75770/14226/11551/71764/100039795/19726/18555/207227/74998/56508/26875/224129/13839/17918/26950/12361/545192/266690/20907/18693/12290/15893/18189/66259/235415/12494/54525
GO:0046777	protein autophosphorylation	117	-0.280699	-1.28843	0.0476577	0.188994	0.147923	1692	tags=41%, list=26%, signal=31%	11682/15481/68473/110279/13205/14158/19052/12995/56717/18747/18596/59041/14360/14083/53415/216965/18752/18212/382253/13728/13144/108058/11302/22612/11479/29869/71751/70425/231876/12388/214897/17169/12323/13841/269774/12326/74012/665113/19092/14586/13845/21838/12322/13838/207565/76108/13649/22241
GO:0009308	amine metabolic process	45	0.505631	1.48518	0.0476788	0.188994	0.147923	1005	tags=40%, list=16%, signal=34%	67111/21743/105501/16409/13195/212503/20617/216343/57320/11677/21823/140483/104069/109731/20603/23980/268860/15452
GO:0015800	acidic amino acid transport	45	-0.372855	-1.38771	0.0478016	0.189138	0.148036	535	tags=24%, list=8%, signal=23%	65106/54208/72961/54393/108068/68267/114644/108073/20513/14812/16513
GO:0140056	organelle localization by membrane tethering	57	-0.342823	-1.35996	0.0478585	0.189138	0.148036	1704	tags=46%, list=26%, signal=34%	69908/17967/19339/116838/229709/20910/208898/234593/16500/56491/20979/75914/56041/76787/104886/107371/56418/56389/67295/20336/20907/12322/11938/18189/382018/116837
GO:0045428	regulation of nitric oxide biosynthetic process	31	0.540387	1.49733	0.0479361	0.189161	0.148053	533	tags=23%, list=8%, signal=21%	15894/11629/16414/11898/11606/13430/12389
GO:0072527	pyrimidine-containing compound metabolic process	28	0.55548	1.50927	0.0484522	0.190184	0.148854	1821	tags=54%, list=28%, signal=39%	99586/104776/72269/20425/22169/107569/56749/50773/57813/55936/18103/21915/105663/103850/71891
GO:0007026	negative regulation of microtubule depolymerization	24	-0.462099	-1.50015	0.0484683	0.190184	0.148854	1534	tags=54%, list=24%, signal=41%	11789/20257/67886/69697/227634/216965/76499/140810/74392/23805/16800/76707/260315
GO:0070839	metal ion export	25	-0.475118	-1.56735	0.0484683	0.190184	0.148854	2106	tags=72%, list=33%, signal=49%	11928/13383/16511/98660/11932/16490/232975/19739/381290/56543/16500/110891/20541/11931/27222/54403/80906/67972
GO:0042149	cellular response to glucose starvation	23	-0.482318	-1.52882	0.0484838	0.190184	0.148854	1095	tags=39%, list=17%, signal=33%	18432/75770/108099/381979/14828/67579/108079/27368/18693
GO:0044262	cellular carbohydrate metabolic process	132	0.419251	1.41507	0.0485701	0.190239	0.148897	1745	tags=41%, list=27%, signal=30%	12492/76282/110095/230027/15277/75805/20322/20975/14387/269951/213012/110006/75578/11364/14635/110078/110208/69976/20617/11677/18783/225913/226101/14583/19309/15926/15289/74551/234730/66849/11651/68961/68734/21991/18642/67078/27357/74185/14718/217837/23827/17257/77116/606496/20848/18799/18605/58200/77781/55980/252870/19062/18679/12041
GO:2000106	regulation of leukocyte apoptotic process	21	0.591699	1.50897	0.0490196	0.191715	0.150052	1240	tags=43%, list=19%, signal=35%	12505/11486/15163/18439/16952/18761/17319/12028/18950
GO:0072522	purine-containing compound biosynthetic process	114	0.405901	1.35866	0.0491803	0.192058	0.150321	1683	tags=40%, list=26%, signal=30%	11565/11486/110639/67054/20425/11534/212627/64451/214917/237823/52815/11564/67763/13806/108147/20617/66812/66401/66355/105446/11821/108156/23917/18746/66902/11674/11717/15452/18125/19139/14450/18950/18103/230103/23918/14923/20848/27369/104112/270076/12495/11636/23972/75894/229363/269523
GO:0001763	morphogenesis of a branching structure	58	0.480098	1.47789	0.049697	0.193789	0.151676	899	tags=28%, list=14%, signal=24%	64138/16776/12826/77767/12505/20423/11606/29876/16772/233651/58231/22601/21817/12305/19303/18854
GO:0007605	sensory perception of sound	54	0.47761	1.44725	0.0503686	0.19574	0.153203	349	tags=19%, list=5%, signal=18%	15894/12842/19156/15212/12492/224796/17196/15211/97031/20719
GO:0010810	regulation of cell-substrate adhesion	110	0.407181	1.36208	0.0503834	0.19574	0.153203	1107	tags=24%, list=17%, signal=20%	11815/12842/21825/13612/16852/22122/83436/68813/192176/17283/18073/13430/94175/58231/330662/19877/22370/22330/29875/12305/19247/68606/12929/20194/50918/18453
GO:0033077	T cell differentiation in thymus	21	0.589327	1.50292	0.0504202	0.19574	0.153203	290	tags=24%, list=5%, signal=23%	19264/12010/20423/11486/94176
GO:1905952	regulation of lipid localization	73	0.458255	1.44965	0.0505288	0.195873	0.153307	1169	tags=32%, list=18%, signal=26%	18429/21825/20423/66905/11606/13884/11303/13167/18439/11816/110460/12389/18783/12306/246703/11305/20280/19247/217265/17319/11651/18830/68767
GO:0000209	protein polyubiquitination	91	-0.310485	-1.38873	0.0508108	0.196677	0.153936	1750	tags=32%, list=27%, signal=24%	67615/17237/80751/13205/52563/63958/224170/69957/70620/67128/23802/56736/218793/18786/100503085/94253/83814/70097/53323/56228/22214/70093/93765/12387/72296/68149/209462/100763/70294
GO:0008306	associative learning	64	-0.349556	-1.42468	0.0509209	0.196815	0.154044	1568	tags=47%, list=24%, signal=36%	232975/53328/56717/15465/20510/21375/218461/101489/21983/234593/16653/18013/381979/53324/72108/94109/245537/225870/11785/11419/20320/12290/104027/14810/14811/108073/243961/240057/210274/14812
GO:0007249	I-kappaB kinase/NF-kappaB signaling	79	0.451326	1.43817	0.0512224	0.19769	0.154729	872	tags=22%, list=14%, signal=19%	20198/78781/12362/20846/14870/66824/217069/20203/20196/17874/19877/71648/56200/19043/18412/14433/22030
GO:0021955	central nervous system neuron axonogenesis	22	-0.479554	-1.50508	0.0515981	0.198849	0.155636	1290	tags=41%, list=20%, signal=33%	14083/243743/12552/13175/15516/13845/15519/13176/13838
GO:0045621	positive regulation of lymphocyte differentiation	20	0.597314	1.51641	0.051676	0.198858	0.155643	583	tags=30%, list=9%, signal=27%	16331/19264/20423/11486/14375/16952
GO:2001258	negative regulation of cation channel activity	21	0.587114	1.49728	0.0518207	0.199125	0.155852	683	tags=24%, list=11%, signal=21%	12373/68312/14873/12389/57320
GO:0046718	viral entry into host cell	29	0.540392	1.47631	0.0519308	0.199257	0.155955	533	tags=31%, list=8%, signal=29%	11998/13030/16852/217069/18145/20597/19360/22320/12389
GO:0120162	positive regulation of cold-induced thermogenesis	26	0.550701	1.47297	0.0520548	0.199442	0.156101	736	tags=31%, list=11%, signal=27%	18429/67460/67092/12896/15107/11363/12389/16592
GO:0045638	negative regulation of myeloid cell differentiation	28	0.547801	1.48841	0.0524899	0.200818	0.157177	51	tags=7%, list=1%, signal=7%	12262/16331
GO:0060999	positive regulation of dendritic spine development	44	-0.369926	-1.36852	0.0526132	0.200998	0.157318	1921	tags=52%, list=30%, signal=37%	18483/216856/17356/53872/52163/67414/56717/74143/192167/14265/382253/245537/170731/29819/12323/12361/56320/58234/74006/108100/243961/17118/545156
GO:0008038	neuron recognition	30	-0.436959	-1.50119	0.0529985	0.201826	0.157966	1967	tags=60%, list=31%, signal=42%	12801/12569/53870/94185/17967/269878/232906/229715/14432/268902/319504/18186/12215/16728/13723/20320/13845/13838
GO:0035773	insulin secretion involved in cellular response to glucose stimulus	46	-0.367321	-1.38882	0.0530751	0.201826	0.157966	1824	tags=50%, list=28%, signal=36%	20913/12015/110157/69227/75597/11514/70456/67767/218461/319613/75770/14226/11551/71764/18555/74998/224129/13839/26950/545192/12290/18189/66259
GO:0010951	negative regulation of endopeptidase activity	71	0.453845	1.42592	0.0531915	0.201826	0.157966	693	tags=31%, list=11%, signal=28%	20716/21825/11998/66222/12505/282663/19703/11606/16644/12955/20719/11905/94175/12380/78688/22370/30948/171580/20617/21858/57320/14751
GO:0006220	pyrimidine nucleotide metabolic process	21	0.585595	1.4934	0.0532213	0.201826	0.157966	1568	tags=48%, list=24%, signal=36%	99586/72269/20425/22169/107569/56749/50773/55936/18103/21915
GO:0071887	leukocyte apoptotic process	31	0.532924	1.47665	0.0532623	0.201826	0.157966	1240	tags=39%, list=19%, signal=31%	12505/11486/15163/16409/18439/16952/18761/12929/17319/11651/12028/18950
GO:0061077	chaperone-mediated protein folding	41	-0.378036	-1.38197	0.0532894	0.201826	0.157966	1216	tags=32%, list=19%, signal=26%	81489/15507/14226/101869/14828/14228/56709/67738/70604/56323/56354/66917/15505
GO:0035592	establishment of protein localization to extracellular region	188	-0.252423	-1.22484	0.0537465	0.202929	0.15883	940	tags=26%, list=15%, signal=23%	71764/50907/68581/69940/100039795/19726/104886/18555/338366/66191/207227/67295/74998/67738/56508/338320/12215/26875/77579/320051/224129/11785/13839/17918/26950/12361/545192/266690/70093/56013/76483/20907/18693/12290/15893/18189/74006/66259/17470/235415/12494/54525/209630/244723/12404/14161/110135/99571/68428
GO:0071692	protein localization to extracellular region	188	-0.252423	-1.22484	0.0537465	0.202929	0.15883	940	tags=26%, list=15%, signal=23%	71764/50907/68581/69940/100039795/19726/104886/18555/338366/66191/207227/67295/74998/67738/56508/338320/12215/26875/77579/320051/224129/11785/13839/17918/26950/12361/545192/266690/70093/56013/76483/20907/18693/12290/15893/18189/74006/66259/17470/235415/12494/54525/209630/244723/12404/14161/110135/99571/68428
GO:0090257	regulation of muscle system process	97	0.421793	1.38385	0.0538117	0.202929	0.15883	747	tags=20%, list=12%, signal=18%	12373/18429/11629/11606/11486/14381/68813/11534/216033/12389/78688/19877/110196/13806/30948/19224/20655/11603/29856
GO:0009185	ribonucleoside diphosphate metabolic process	63	0.465514	1.44749	0.0550898	0.207453	0.16237	1657	tags=48%, list=26%, signal=36%	15277/18439/74167/12499/14635/74246/13806/14751/225913/56749/14433/56012/56327/11676/18746/11674/11717/12496/18648/110119/21991/18642/53893/13807/14923/20848/11820/12495/11636/16418
GO:0000041	transition metal ion transport	46	-0.364522	-1.37823	0.0552123	0.207617	0.162499	908	tags=43%, list=14%, signal=38%	227059/14228/15458/17912/59049/22782/231876/235574/11776/277468/17751/20191/22784/15203/236792/226781/58235/22042/72160/68428
GO:0060291	long-term synaptic potentiation	78	-0.320865	-1.39237	0.0557054	0.209164	0.163709	824	tags=24%, list=13%, signal=22%	67826/245537/171180/19259/12323/70546/20320/19242/58234/74342/382018/14811/13838/11838/210274/116837/232813/545156/14812
GO:0032481	positive regulation of type I interferon production	24	0.565826	1.49406	0.0557823	0.209164	0.163709	976	tags=33%, list=15%, signal=28%	78781/20846/230073/17874/14433/19247/15289/228607
GO:0014009	glial cell proliferation	25	0.57735	1.53143	0.0563243	0.210812	0.164999	438	tags=24%, list=7%, signal=22%	14580/77125/22352/243914/13167/269951
GO:0050890	cognition	188	-0.251702	-1.22134	0.0564563	0.210812	0.164999	1568	tags=38%, list=24%, signal=30%	232975/12307/53328/214230/231380/15572/11514/56717/432530/15465/57138/20510/223921/21375/16497/218461/18212/101489/21983/67772/234593/110891/16653/12669/18013/381979/60597/53324/57340/72108/94109/108071/18191/245537/238871/12661/80286/225870/11785/65106/71175/72961/12326/241656/268934/11419/20320/18163/242202/14799/67979/12290/104027/19242/19088/18189/58234/210933/11438/56710/14810/14811/108073/2…
GO:0051283	negative regulation of sequestering of calcium ion	45	0.495711	1.45604	0.0564617	0.210812	0.164999	660	tags=20%, list=10%, signal=18%	12373/15170/19264/68312/14873/13167/18439/78688/20617
GO:0006695	cholesterol biosynthetic process	29	0.532798	1.45557	0.057257	0.213177	0.166851	847	tags=38%, list=13%, signal=33%	16987/13884/14381/11816/67815/110196/109754/20655/17855/15360/20280
GO:1902653	secondary alcohol biosynthetic process	29	0.532798	1.45557	0.057257	0.213177	0.166851	847	tags=38%, list=13%, signal=33%	16987/13884/14381/11816/67815/110196/109754/20655/17855/15360/20280
GO:0006801	superoxide metabolic process	26	0.549529	1.46984	0.0575342	0.213907	0.167422	647	tags=42%, list=10%, signal=38%	14870/12411/16414/18104/11606/12460/13361/18477/16409/20657/20655
GO:0006721	terpenoid metabolic process	22	0.578743	1.5011	0.0576923	0.214193	0.167646	781	tags=45%, list=12%, signal=40%	16987/19378/22139/11532/13110/110196/11997/11677/19659/15360
GO:0042063	gliogenesis	164	0.3757	1.30002	0.0578947	0.214642	0.167997	680	tags=17%, list=11%, signal=16%	12259/14580/11484/252864/13003/15212/12527/77125/22352/16779/14824/20423/11606/18823/243914/22041/234094/16409/13167/26417/269951/17988/72948/16952/22370/30948/20655/236539
GO:0008202	steroid metabolic process	111	0.404167	1.35121	0.0581778	0.215389	0.168582	1048	tags=30%, list=16%, signal=25%	67963/16987/11886/20423/11606/18145/13884/100198/14381/11303/11363/20597/11370/17777/11816/67815/14151/20905/110196/109754/20397/20655/17855/50781/114664/15360/17117/11305/20280/12408/16890/113868/217265
GO:0034394	protein localization to cell surface	41	-0.372058	-1.36011	0.0585851	0.21639	0.169365	754	tags=24%, list=12%, signal=22%	83814/99237/260302/12387/15516/56079/11472/14758/67564/23876
GO:0008203	cholesterol metabolic process	64	0.460499	1.4318	0.0586124	0.21639	0.169365	847	tags=31%, list=13%, signal=27%	67963/16987/18145/13884/14381/11303/11363/20597/11370/17777/11816/67815/14151/110196/109754/20655/17855/15360/11305/20280
GO:0009132	nucleoside diphosphate metabolic process	70	0.44784	1.40531	0.0592417	0.218407	0.170944	1657	tags=47%, list=26%, signal=35%	15277/18439/22169/74167/12499/14635/74246/13806/14751/225913/56749/14433/56012/56327/11676/18746/11674/11717/12496/18648/110119/21991/18642/18103/53893/13807/14923/20848/11820/21915/12495/11636/16418
GO:0051282	regulation of sequestering of calcium ion	46	0.491589	1.44098	0.0593434	0.218477	0.170998	660	tags=20%, list=10%, signal=18%	12373/15170/19264/68312/14873/13167/18439/78688/20617
GO:0032479	regulation of type I interferon production	35	0.522826	1.46877	0.0594452	0.218546	0.171053	1075	tags=31%, list=17%, signal=26%	78781/20846/230073/66824/17874/19043/14433/19247/15289/228607/224647
GO:0001959	regulation of cytokine-mediated signaling pathway	42	0.506693	1.46986	0.0596447	0.218974	0.171388	976	tags=26%, list=15%, signal=22%	15944/12362/19264/66824/18600/20847/12389/78688/22030/56045/228607
GO:0006720	isoprenoid metabolic process	31	0.527413	1.46138	0.0599201	0.219525	0.171819	840	tags=39%, list=13%, signal=34%	16987/19378/22139/11532/13110/110196/11997/17855/11677/19659/15360/17117
GO:0015872	dopamine transport	32	-0.42129	-1.47413	0.0600202	0.219525	0.171819	1967	tags=66%, list=31%, signal=46%	12801/53420/110058/69908/16490/13162/19339/60510/54524/58994/20538/20979/20980/171180/17918/54393/108068/20981/11438/18751/54525
GO:0050730	regulation of peptidyl-tyrosine phosphorylation	101	0.414759	1.36969	0.0601336	0.219525	0.171819	217	tags=9%, list=3%, signal=9%	16019/78388/15170/15894/19264/12505/16414/11606/15163
GO:0046847	filopodium assembly	45	-0.360805	-1.34287	0.0602078	0.219525	0.171819	1659	tags=44%, list=26%, signal=33%	23879/12345/216363/234267/192167/57776/14265/14432/216831/193385/29819/18186/217124/14270/56320/18189/14163/23963/214459/22240
GO:0051208	sequestering of calcium ion	47	0.48801	1.43542	0.0603774	0.219525	0.171819	660	tags=19%, list=10%, signal=17%	12373/15170/19264/68312/14873/13167/18439/78688/20617
GO:0050714	positive regulation of protein secretion	75	-0.303383	-1.28716	0.0603777	0.219525	0.171819	940	tags=28%, list=15%, signal=24%	71764/68581/69940/66191/207227/67738/56508/12215/77579/320051/11785/26950/12361/545192/74006/66259/12494/209630/14161/110135/99571
GO:1905477	positive regulation of protein localization to membrane	76	-0.312584	-1.33096	0.0603777	0.219525	0.171819	1325	tags=36%, list=21%, signal=29%	381290/14360/74741/11735/76499/226744/16500/75734/12297/56294/228136/15444/20742/74998/217124/235574/17918/15461/67830/269109/70546/13483/19242/13385/18189/12300/13649
GO:0007613	memory	82	-0.308579	-1.35416	0.0606078	0.219875	0.172093	565	tags=26%, list=9%, signal=24%	225870/72961/12326/241656/11419/242202/14799/67979/19242/58234/56710/14810/14811/108073/243961/11838/14402/210274/232813/545156/14812
GO:0001822	kidney development	88	0.424708	1.37691	0.0606407	0.219875	0.172093	756	tags=20%, list=12%, signal=18%	13003/16776/11746/12505/16779/246221/20423/11606/209039/71602/18073/445007/382985/233651/22601/20397/11677/235041
GO:0018108	peptidyl-tyrosine phosphorylation	118	0.397114	1.33115	0.0610022	0.220882	0.172881	925	tags=17%, list=14%, signal=15%	16019/78388/15170/15894/19264/12505/16414/11606/15163/26417/94175/12389/22370/11603/29875/12305/19303/98878/19247/18613
GO:0006338	chromatin remodeling	75	-0.303282	-1.28673	0.0614463	0.222184	0.1739	1377	tags=27%, list=21%, signal=21%	50708/22385/108671/83796/67772/75751/71952/54387/72480/114741/66923/319182/73139/212712/20586/404634/21969/22289/80838/56702
GO:0045089	positive regulation of innate immune response	31	0.525756	1.45679	0.0625832	0.225985	0.176875	303	tags=19%, list=5%, signal=19%	15944/66824/22324/14375/22596/16783
GO:0018212	peptidyl-tyrosine modification	120	0.395307	1.32928	0.0627027	0.226107	0.176971	925	tags=17%, list=14%, signal=15%	16019/78388/15170/15894/19264/12505/16414/11606/15163/26417/94175/12389/22370/11603/29875/12305/19303/98878/19247/18613
GO:0050769	positive regulation of neurogenesis	168	-0.254312	-1.20386	0.0628826	0.226446	0.177236	1297	tags=31%, list=20%, signal=25%	59041/14083/26419/11426/19266/229715/18212/14265/243743/12561/76454/382253/268902/26395/20312/108071/170731/22671/20361/320563/18039/319740/29819/23966/18186/71751/17136/16728/12323/12361/22368/665113/56320/12387/14025/20320/12168/216049/19242/58234/74006/108100/66515/76965/13838/18845/18213/17118/24001/545156/331461/14599
GO:0001654	eye development	117	-0.272687	-1.25166	0.0630893	0.22688	0.177576	681	tags=21%, list=11%, signal=19%	210992/29819/18186/12215/77579/23965/71175/140919/20687/12387/237979/20586/12168/21838/19242/53885/11826/58235/15165/18213/12266/13649/58998/19126
GO:0042158	lipoprotein biosynthetic process	40	0.510492	1.46278	0.0635538	0.227925	0.178393	669	tags=28%, list=10%, signal=25%	15944/80795/11303/13167/52639/208158/17777/11816/75744/14645/19043
GO:0009150	purine ribonucleotide metabolic process	202	0.362577	1.26759	0.0636743	0.227925	0.178393	1704	tags=40%, list=26%, signal=30%	22436/11565/11486/171210/15277/20917/26897/18439/110639/67054/74167/12499/11534/64451/214917/237823/14635/52815/11564/71147/74246/13806/108147/20617/66812/14751/17855/66401/230718/225913/66355/52538/105446/15360/11821/14433/56012/15356/56327/11676/50773/20280/110959/23917/18746/11674/11717/15452/18648/78038/110119/102954/76952/14450/18950/21991/18642/18103/230103/23918/13807/14923/20848/11820/273…
GO:0009135	purine nucleoside diphosphate metabolic process	57	0.467788	1.43489	0.0637255	0.227925	0.178393	1657	tags=49%, list=26%, signal=37%	15277/18439/74167/12499/14635/74246/13806/14751/225913/14433/56012/56327/11676/18746/11674/11717/12496/18648/110119/21991/18642/13807/14923/20848/11820/12495/11636/16418
GO:0009179	purine ribonucleoside diphosphate metabolic process	57	0.467788	1.43489	0.0637255	0.227925	0.178393	1657	tags=49%, list=26%, signal=37%	15277/18439/74167/12499/14635/74246/13806/14751/225913/14433/56012/56327/11676/18746/11674/11717/12496/18648/110119/21991/18642/13807/14923/20848/11820/12495/11636/16418
GO:0022407	regulation of cell-cell adhesion	141	0.385847	1.31239	0.0640342	0.228718	0.179014	618	tags=16%, list=10%, signal=15%	15170/15894/80795/12527/11629/19264/12505/12010/14870/16414/66824/17196/11898/16852/20423/11486/70417/11534/19684/12389/108101/16952/232341
GO:0071677	positive regulation of mononuclear cell migration	20	0.587783	1.49221	0.0642458	0.229164	0.179363	618	tags=30%, list=10%, signal=27%	80795/11629/66824/11487/19141/232341
GO:0098739	import across plasma membrane	84	-0.298568	-1.31402	0.0651172	0.231796	0.181423	1322	tags=35%, list=21%, signal=28%	20510/16522/14360/14816/56543/20512/110891/227059/16524/107723/20541/17254/11931/20498/27222/22782/65106/54208/277468/11987/20539/16519/22368/50934/20513/16520/70008/104245/16513
GO:0015908	fatty acid transport	34	0.523983	1.46233	0.0651596	0.231796	0.181423	1106	tags=26%, list=17%, signal=22%	18429/21825/18439/11816/16952/18783/16592/17319/11651
GO:0007033	vacuole organization	112	0.396733	1.32607	0.0659341	0.234235	0.183332	1186	tags=21%, list=18%, signal=18%	19063/15944/12751/15212/13033/14824/15211/11303/52639/18439/14387/29810/56032/17168/11432/17772/18718/74244/217893/71900/54609/103199/386649/117150
GO:0010565	regulation of cellular ketone metabolic process	61	0.459463	1.4281	0.066345	0.235036	0.183959	736	tags=26%, list=11%, signal=23%	11998/11606/230027/13884/100198/11363/13167/11370/12389/68346/16952/20617/57320/18783/50781/16592
GO:0003205	cardiac chamber development	48	-0.335611	-1.2741	0.0664499	0.235036	0.183959	1575	tags=31%, list=24%, signal=24%	68927/63958/18187/13544/269593/268902/12166/18186/77579/20191/12387/20586/12168/207728/20564
GO:0000266	mitochondrial fission	29	-0.430038	-1.47679	0.0664882	0.235036	0.183959	1635	tags=59%, list=25%, signal=44%	68350/76824/72542/67414/114874/215999/75734/67900/68166/72108/170731/239555/56428/67453/12176/14545/74006
GO:0016485	protein processing	96	0.419545	1.3734	0.0665163	0.235036	0.183959	628	tags=17%, list=10%, signal=15%	11801/13040/64138/12362/21825/66824/20423/11487/12369/18439/11818/19141/321003/12380/78688/13806
GO:0042129	regulation of T cell proliferation	47	0.484715	1.42573	0.0666667	0.235252	0.184128	691	tags=21%, list=11%, signal=19%	15170/80795/11629/19264/12505/66824/20423/11534/16952/18761
GO:0042060	wound healing	132	0.388428	1.31104	0.0668824	0.235698	0.184477	944	tags=26%, list=15%, signal=22%	235505/15170/12842/21825/12527/12505/22371/20423/16644/192176/11747/12476/20597/11905/11818/94175/11816/22601/12389/108101/16952/20912/107589/18761/18783/226101/12306/12305/106014/14775/18613/93742/15289/268860
GO:0015849	organic acid transport	132	-0.274699	-1.28697	0.0669927	0.235771	0.184535	535	tags=20%, list=8%, signal=19%	65106/54208/11987/72961/20539/54393/13723/108068/105727/50934/58807/68267/26569/12298/26357/12286/101488/114644/108073/171429/20513/14812/70008/53896/55951/104245/16513
GO:0016125	sterol metabolic process	66	0.448118	1.3942	0.0671463	0.235965	0.184687	847	tags=30%, list=13%, signal=27%	67963/16987/18145/13884/14381/11303/11363/20597/11370/17777/11816/67815/14151/110196/109754/20655/17855/15360/11305/20280
GO:0055078	sodium ion homeostasis	21	0.571774	1.45816	0.0672269	0.235965	0.184687	188	tags=14%, list=3%, signal=14%	18429/11998/11606
GO:0006497	protein lipidation	38	0.506617	1.44175	0.0675325	0.236654	0.185225	669	tags=26%, list=10%, signal=24%	15944/80795/11303/13167/52639/208158/17777/75744/14645/19043
GO:0006091	generation of precursor metabolites and energy	250	0.354314	1.2564	0.067623	0.236654	0.185225	1721	tags=35%, list=27%, signal=27%	30956/110095/20203/100198/109042/15277/14381/20917/21881/12850/21351/18439/14387/269951/12499/11532/26384/214917/11364/14635/74637/11564/110078/66171/110208/74246/15925/68002/13806/20617/57320/14751/225913/14583/19309/15360/15926/14433/56012/15356/56327/11676/14004/13063/71803/18746/15289/11674/17448/84682/18648/105675/110119/66849/11651/68961/12856/12028/14467/67892/67041/20656/66841/21991/18642…
GO:0001568	blood vessel development	247	0.352266	1.24936	0.0676923	0.236654	0.185225	935	tags=21%, list=15%, signal=19%	12827/12843/12842/21825/20846/12826/15530/22436/17304/14824/16414/12822/20423/11606/29876/20193/15277/11745/71602/192176/14388/19378/84004/13430/16772/11818/80898/16404/94175/11816/58231/22601/14645/242687/12389/17168/16952/19877/20397/107589/107702/12306/83964/246703/106014/19303/75723/14775/18854/18613/18746/15289
GO:0022029	telencephalon cell migration	37	-0.386659	-1.40515	0.0678784	0.23699	0.185488	790	tags=22%, list=12%, signal=19%	77053/69601/14270/12387/19305/74762/13649/16777
GO:0046849	bone remodeling	33	0.519116	1.45227	0.068	0.237101	0.185575	380	tags=18%, list=6%, signal=17%	13040/16331/12751/12349/22041/18439
GO:0001676	long-chain fatty acid metabolic process	41	0.506684	1.45995	0.068299	0.237828	0.186145	1006	tags=37%, list=16%, signal=31%	14870/18823/68312/171210/12896/11363/56794/26897/13110/19224/625249/18783/14775/13849/16890
GO:0071322	cellular response to carbohydrate stimulus	79	-0.309777	-1.35223	0.0685267	0.238307	0.186519	1561	tags=39%, list=24%, signal=30%	19052/69227/75597/20462/11514/70456/18747/67767/218461/16500/319613/75770/56490/14226/11551/71764/18555/74998/108155/224129/13839/108079/26950/545192/20586/12290/18189/66259/18751/171429/11814
GO:1904358	positive regulation of telomere maintenance via telomere lengthening	22	0.564377	1.46384	0.0700549	0.243131	0.190295	691	tags=23%, list=11%, signal=20%	22596/26417/18768/74108/18761
GO:0050878	regulation of body fluid levels	113	0.395892	1.32316	0.0700986	0.243131	0.190295	794	tags=23%, list=12%, signal=21%	18429/15170/21825/11998/12527/22436/22371/20423/11486/16644/11747/11905/11818/94175/22320/11816/12389/108101/232341/20912/18761/11677/18783/12306/11821/12305
GO:0097035	regulation of membrane lipid distribution	23	-0.455782	-1.44471	0.0707187	0.24416	0.1911	82	tags=17%, list=1%, signal=17%	228787/497097/20533/219149
GO:0051289	protein homotetramerization	25	0.551427	1.46267	0.0707483	0.24416	0.1911	1782	tags=60%, list=28%, signal=44%	12010/19378/56752/66834/20425/12972/382056/56045/15452/234309/20656/15108/22323/94178/216190
GO:0051926	negative regulation of calcium ion transport	27	0.538087	1.45078	0.0707483	0.24416	0.1911	312	tags=15%, list=5%, signal=14%	12373/15894/68312/14873
GO:0010952	positive regulation of peptidase activity	75	0.43687	1.38932	0.0707657	0.24416	0.1911	974	tags=25%, list=15%, signal=22%	12362/20846/13033/22436/14824/52377/66824/17196/17283/19186/66593/19141/19188/20617/227753/13063/18854/15289/68606
GO:0030334	regulation of cell migration	409	0.335762	1.21238	0.0715005	0.246255	0.19274	621	tags=15%, list=10%, signal=14%	11815/15894/12842/21825/16776/11595/12512/80795/12527/230073/77125/11629/19264/22352/17698/14870/14824/66824/12822/19241/20423/11606/18823/11487/11486/29876/22122/18600/17916/140571/11745/68813/192176/11857/14388/12476/26417/84004/16772/11818/94175/71653/269951/17874/66610/19684/16773/11816/58231/19141/330662/14645/12389/108101/16952/19877/22370/56212/232341/22330
GO:0097305	response to alcohol	66	-0.314633	-1.29886	0.0716869	0.246255	0.19274	567	tags=18%, list=9%, signal=17%	224129/13839/108079/13860/235283/12387/11512/14810/14811/14654/14812/20704
GO:0043010	camera-type eye development	104	-0.280271	-1.25144	0.0717502	0.246255	0.19274	1047	tags=28%, list=16%, signal=24%	218756/227731/17364/50769/17289/270120/170731/210992/18186/12215/77579/23965/140919/20687/12387/237979/20586/12168/21838/19242/53885/11826/58235/15165/18213/12266/13649/58998/19126
GO:0051279	regulation of release of sequestered calcium ion into cytosol	34	0.516816	1.44233	0.0718085	0.246255	0.19274	660	tags=21%, list=10%, signal=19%	12373/15170/68312/14873/13167/78688/20617
GO:0019319	hexose biosynthetic process	31	0.514315	1.42509	0.0719041	0.246255	0.19274	1433	tags=45%, list=22%, signal=35%	76282/75805/20322/26384/11364/14751/14433/56012/74551/18563/68734/21991/67078/13807
GO:0061178	regulation of insulin secretion involved in cellular response to glucose stimulus	38	-0.38352	-1.40224	0.0719334	0.246255	0.19274	1542	tags=47%, list=24%, signal=36%	75597/11514/70456/67767/218461/319613/75770/14226/11551/71764/18555/224129/13839/26950/545192/12290/18189/66259
GO:0030517	negative regulation of axon extension	28	-0.431054	-1.47537	0.0725612	0.247505	0.193718	760	tags=29%, list=12%, signal=25%	20351/11302/20361/18186/17136/65079/17751/19280
GO:0070613	regulation of protein processing	26	0.539153	1.44208	0.0726027	0.247505	0.193718	1379	tags=35%, list=21%, signal=27%	64138/21825/12380/78688/13806/227753/20112/21367/18816
GO:1903317	regulation of protein maturation	26	0.539153	1.44208	0.0726027	0.247505	0.193718	1379	tags=35%, list=21%, signal=27%	64138/21825/12380/78688/13806/227753/20112/21367/18816
GO:0021987	cerebral cortex development	59	-0.324025	-1.29393	0.0727024	0.247505	0.193718	790	tags=19%, list=12%, signal=17%	77053/69601/12558/14270/19280/12387/19305/14810/74762/13649/16777
GO:0043090	amino acid import	34	-0.398322	-1.42237	0.0727679	0.247505	0.193718	535	tags=29%, list=8%, signal=27%	65106/54208/11987/72961/20539/50934/20513/70008/104245/16513
GO:0032606	type I interferon production	36	0.502353	1.42147	0.0733945	0.249314	0.195135	1075	tags=31%, list=17%, signal=26%	78781/20846/230073/66824/17874/19043/14433/19247/15289/228607/224647
