# Supplementary material for: Aging and diet alter the protein ubiquitylation landscape in the mouse brain
Source: Nat Commun. 2025 Jun 6;16:5266. doi: 10.1038/s41467-025-60542-6 (PMC12144301; doi:10.1038/s41467-025-60542-6)
Supplement: Supplementary file 13 — Source Data [file 41467_2025_60542_MOESM13_ESM.zip › Source_data/Figure_S1/A/A.xlsx]

## Sheet: Sheet1
	PC1	PC2	PC3	PC4	PC5	PC6	PC7	PC8	PC9	PC10
201215_AM_Brain_Mouse_Phospho_n27Y	-37.8797	3.35574	-27.6959	6.74969	-4.74994	-3.2238	23.0323	-17.323	-1.61755	5.07912e-14
201215_AM_Brain_Mouse_Phospho_n28Y	-46.7748	7.38411	-28.4789	-22.7629	-6.11398	13.0439	-19.9136	-3.56569	-0.197425	-3.47899e-15
201215_AM_Brain_Mouse_Phospho_n137Y	14.3748	-19.1341	-0.317482	-22.1809	-14.5237	-6.13249	13.7978	22.117	0.854352	4.66534e-14
201215_AM_Brain_Mouse_Phospho_n139Y	17.4046	-12.4247	-14.8794	13.0354	5.01243	-31.9409	-13.8714	2.08938	1.8727	5.69556e-14
201215_AM_Brain_Mouse_Phospho_n140Y	80.8888	-53.7919	-4.00135	7.67876	14.1048	17.6883	-0.266866	-2.4051	0.65523	1.37953e-13
201215_AM_Brain_Mouse_Phospho_n303O	-72.5021	5.61827	21.7075	-16.2045	30.803	-4.50662	3.91716	-1.15756	-4.20379	9.02143e-15
201215_AM_Brain_Mouse_Phospho_n305O	7.91979	-12.4653	37.9782	-5.38349	-20.7809	-4.09168	-5.11696	-17.4321	2.07051	5.73591e-14
201215_AM_Brain_Mouse_Phospho_n306O_20201216150852	127.811	55.273	1.09316	-4.13591	4.55972	1.66894	1.62199	-0.761968	-1.02659	-9.90093e-16
201215_AM_Brain_Mouse_Phospho_n307O	-52.0873	16.8736	6.90006	19.3456	-0.337376	9.38399	0.186982	8.44558	22.8878	-3.96072e-14
201215_AM_Brain_Mouse_Phospho_n308O	-39.1548	9.31114	7.6942	23.8582	-7.97402	8.1104	-3.3874	9.99345	-21.2952	6.29661e-15
