# Supplementary material for: Aging and diet alter the protein ubiquitylation landscape in the mouse brain
Source: Nat Commun. 2025 Jun 6;16:5266. doi: 10.1038/s41467-025-60542-6 (PMC12144301; doi:10.1038/s41467-025-60542-6)
Supplement: Supplementary file 13 — Source Data [file 41467_2025_60542_MOESM13_ESM.zip › Source_data/Figure_S6/G/G.xlsx]

## Sheet: Sheet1
ptm.pos.Hs	ids	cond.y.x	cond.x.x	FoldChanges.x	pvals.x	adj.pvals.x	conds.x	Human.Gene.sysmbol.x	data.x	common.cond.x	PTM.Group	PTM.FlankingRegion	ptm_id	protein_id	Nfu.Gene.ID	Nfu.Gene.symbol	Nfu.Protein.ID	Nfu.Transcript.ID	Nfu.CDS.ID	Spotted.Gar.homolog	Human.homolog	Human.Gene.sysmbol.y	ptm.pos.Mm	cond.y.y	cond.x.y	FoldChanges.y	pvals.y	adj.pvals.y	conds.y	data.y	common.cond.y	dataset
A8MVW0_K648	Nfu_p_1_001991_K641_M1	Young	Old	1.54818	0.0327468	0.226982	Old / Young	FAM171A2	Ubiqutin	Old / Young	_LLELGVK[GlyGly (K)]QHPR_.3;_LLELGVK[GlyGly (K)]QHPR_.4	KLLELGVKQHPRAWF	Nfu_p_1_001991_K641_M1	Nfu_p_1_001991	Nfu_g_1_000809	FAM171A2 (2 of 2)	Nfu_p_1_001991	Nfu_t_1_001991	Nfu_c_1_001991	ENSLOCG00000013275	ENSG00000161682	FAM171A2	A2A699_K645	14DaysDMSO	14DaysAI	1.22851	0.0209224	0.00584091	14DaysAI / 14DaysDMSO	INeu Ubiquitin	14D_AI / 14D_DMSO	Ubiquitin
A8MVW0_K648	Nfu_p_1_001991_K641_M1	Young	Old	1.54818	0.0327468	0.226982	Old / Young	FAM171A2	Ubiqutin	Old / Young	_LLELGVK[GlyGly (K)]QHPR_.3;_LLELGVK[GlyGly (K)]QHPR_.4	KLLELGVKQHPRAWF	Nfu_p_1_001991_K641_M1	Nfu_p_1_001991	Nfu_g_1_000809	FAM171A2 (2 of 2)	Nfu_p_1_001991	Nfu_t_1_001991	Nfu_c_1_001991	ENSLOCG00000013275	ENSG00000161682	FAM171A2	A2A699_K645	14DaysDMSO	14DaysPI	-1.93243	0.000740198	0.000337724	14DaysPI / 14DaysDMSO	INeu Ubiquitin	14D_PI / 14D_DMSO	Ubiquitin
O14531_K458	Nfu_p_1_002054_K463_M1	Young	Old	3.264	0.00159689	0.0625383	Old / Young	DPYSL4	Ubiqutin	Old / Young	_GVPTVVISGGQVVVEDGK[GlyGly (K)]LSVTEGSGR_.3	QVVVEDGKLSVTEGS	Nfu_p_1_002054_K463_M1	Nfu_p_1_002054	Nfu_g_1_000834	dpysl4	Nfu_p_1_002054	Nfu_t_1_002054	Nfu_c_1_002054	ENSLOCG00000007471	ENSG00000151640	DPYSL4	_	14DaysDMSO	14DaysPI	2.00613	1.02336e-08	5.20241e-08	14DaysPI / 14DaysDMSO	INeu Ubiquitin	14D_PI / 14D_DMSO	Ubiquitin
O14531_K458	Nfu_p_1_002054_K463_M1	Young	Old	3.264	0.00159689	0.0625383	Old / Young	DPYSL4	Ubiqutin	Old / Young	_GVPTVVISGGQVVVEDGK[GlyGly (K)]LSVTEGSGR_.3	QVVVEDGKLSVTEGS	Nfu_p_1_002054_K463_M1	Nfu_p_1_002054	Nfu_g_1_000834	dpysl4	Nfu_p_1_002054	Nfu_t_1_002054	Nfu_c_1_002054	ENSLOCG00000007471	ENSG00000151640	DPYSL4	_	14DaysDMSO	14DaysAI	0.916115	3.41984e-05	2.84183e-05	14DaysAI / 14DaysDMSO	INeu Ubiquitin	14D_AI / 14D_DMSO	Ubiquitin
O14531_K458	Nfu_p_1_033052_K561_M1;Nfu_p_1_033053_K561_M1	Young	Old	2.20272	0.00143824	0.0600799	Old / Young	CRMP1	Ubiqutin	Old / Young	_GGPALVLSQGQIVYEGGK[GlyGly (K)]LQVQQGTGR_.3	QIVYEGGKLQVQQGT	Nfu_p_1_033052_K561_M1;Nfu_p_1_033053_K561_M1	Nfu_p_1_033052;Nfu_p_1_033053	Nfu_g_1_013736	crmp1	Nfu_p_1_033052;Nfu_p_1_033053	Nfu_t_1_033052;Nfu_t_1_033053	Nfu_c_1_033052;Nfu_c_1_033053	ENSLOCG00000010077	ENSG00000072832	CRMP1	_	14DaysDMSO	14DaysPI	2.00613	1.02336e-08	5.20241e-08	14DaysPI / 14DaysDMSO	INeu Ubiquitin	14D_PI / 14D_DMSO	Ubiquitin
O14531_K458	Nfu_p_1_033052_K561_M1;Nfu_p_1_033053_K561_M1	Young	Old	2.20272	0.00143824	0.0600799	Old / Young	CRMP1	Ubiqutin	Old / Young	_GGPALVLSQGQIVYEGGK[GlyGly (K)]LQVQQGTGR_.3	QIVYEGGKLQVQQGT	Nfu_p_1_033052_K561_M1;Nfu_p_1_033053_K561_M1	Nfu_p_1_033052;Nfu_p_1_033053	Nfu_g_1_013736	crmp1	Nfu_p_1_033052;Nfu_p_1_033053	Nfu_t_1_033052;Nfu_t_1_033053	Nfu_c_1_033052;Nfu_c_1_033053	ENSLOCG00000010077	ENSG00000072832	CRMP1	_	14DaysDMSO	14DaysAI	0.916115	3.41984e-05	2.84183e-05	14DaysAI / 14DaysDMSO	INeu Ubiquitin	14D_AI / 14D_DMSO	Ubiquitin
O14562_K305	Nfu_p_1_018072_K283_M1	Young	Old	-1.51259	0.047067	0.260255	Old / Young	UBFD1	Ubiqutin	Old / Young	_DVVLGK[GlyGly (K)]WQYF_.2	IKDVVLGKWQYF___	Nfu_p_1_018072_K283_M1	Nfu_p_1_018072	Nfu_g_1_007471	ubfd1	Nfu_p_1_018072	Nfu_t_1_018072	Nfu_c_1_018072	ENSLOCG00000004087	ENSG00000103353	UBFD1	Q78JW9_K364	14DaysDMSO	14DaysPI	-1.60715	0.0235861	0.00649027	14DaysPI / 14DaysDMSO	INeu Ubiquitin	14D_PI / 14D_DMSO	Ubiquitin
O14744_K240	Nfu_p_1_048422_K257_M1;Nfu_p_1_048423_K257_M1;Nfu_p_1_048424_K118_M1	Young	Old	-2.09469	0.020547	0.200426	Old / Young	PRMT5	Ubiqutin	Old / Young	_AAIIPTSIFLTNK[GlyGly (K)]K_.3	TSIFLTNKKGFPVLS	Nfu_p_1_048422_K257_M1;Nfu_p_1_048423_K257_M1;Nfu_p_1_048424_K118_M1	Nfu_p_1_048422;Nfu_p_1_048423;Nfu_p_1_048424	Nfu_g_1_020273	prmt5	Nfu_p_1_048422;Nfu_p_1_048423;Nfu_p_1_048424	Nfu_t_1_048422;Nfu_t_1_048423;Nfu_t_1_048424	Nfu_c_1_048422;Nfu_c_1_048423;Nfu_c_1_048424	ENSLOCG00000000583	ENSG00000100462	PRMT5	Q8CIG8_K240	14DaysDMSO	14DaysAI	-1.91206	0.0402833	0.0104254	14DaysAI / 14DaysDMSO	INeu Ubiquitin	14D_AI / 14D_DMSO	Ubiquitin
O15294_K1010	Nfu_p_1_035251_K1000_M1;Nfu_p_1_035252_K1000_M1;Nfu_p_1_035253_K1016_M1;Nfu_p_1_035254_K1010_M1;Nfu_p_1_035255_K1009_M1;Nfu_p_1_035256_K1006_M1;Nfu_p_1_035257_K1000_M1;Nfu_p_1_035258_K1010_M1;Nfu_p_1_035259_K1013_M1;Nfu_p_1_035260_K1003_M1;Nfu_p_1_035261_K1006_M1;Nfu_p_1_035262_K1016_M1	Young	Old	-1.65755	0.0269339	0.214717	Old / Young	OGT	Ubiqutin	Old / Young	_IC[Carbamidomethyl (C)]SPLFNTK[GlyGly (K)]QYTM[Oxidation (M)]DLEK_.3;_IC[Carbamidomethyl (C)]SPLFNTK[GlyGly (K)]QYTMDLEK_.3	CSPLFNTKQYTMDLE	Nfu_p_1_035251_K1000_M1;Nfu_p_1_035252_K1000_M1;Nfu_p_1_035253_K1016_M1;Nfu_p_1_035254_K1010_M1;Nfu_p_1_035255_K1009_M1;Nfu_p_1_035256_K1006_M1;Nfu_p_1_035257_K1000_M1;Nfu_p_1_035258_K1010_M1;Nfu_p_1_035259_K1013_M1;Nfu_p_1_035260_K1003_M1;Nfu_p_1_035261_K1006_M1;Nfu_p_1_035262_K1016_M1	Nfu_p_1_035251;Nfu_p_1_035252;Nfu_p_1_035253;Nfu_p_1_035254;Nfu_p_1_035255;Nfu_p_1_035256;Nfu_p_1_035257;Nfu_p_1_035258;Nfu_p_1_035259;Nfu_p_1_035260;Nfu_p_1_035261;Nfu_p_1_035262	Nfu_g_1_014645	ogt.1	Nfu_p_1_035251;Nfu_p_1_035252;Nfu_p_1_035253;Nfu_p_1_035254;Nfu_p_1_035256;Nfu_p_1_035257;Nfu_p_1_035258;Nfu_p_1_035261;Nfu_p_1_035262;Nfu_p_1_035260;Nfu_p_1_035255;Nfu_p_1_035259	Nfu_t_1_035251;Nfu_t_1_035252;Nfu_t_1_035253;Nfu_t_1_035254;Nfu_t_1_035256;Nfu_t_1_035257;Nfu_t_1_035258;Nfu_t_1_035261;Nfu_t_1_035262;Nfu_t_1_035260;Nfu_t_1_035255;Nfu_t_1_035259	Nfu_c_1_035251;Nfu_c_1_035252;Nfu_c_1_035253;Nfu_c_1_035254;Nfu_c_1_035256;Nfu_c_1_035257;Nfu_c_1_035258;Nfu_c_1_035261;Nfu_c_1_035262;Nfu_c_1_035260;Nfu_c_1_035255;Nfu_c_1_035259	ENSLOCG00000014832	ENSG00000147162	OGT	Q8CGY8_K1010	14DaysDMSO	14DaysAI	-2.72053	0.0198098	0.00556628	14DaysAI / 14DaysDMSO	INeu Ubiquitin	14D_AI / 14D_DMSO	Ubiquitin
O15294_K168	Nfu_p_1_035251_K158_M1;Nfu_p_1_035252_K158_M1;Nfu_p_1_035253_K168_M1;Nfu_p_1_035254_K168_M1;Nfu_p_1_035255_K158_M1;Nfu_p_1_035256_K158_M1;Nfu_p_1_035257_K158_M1;Nfu_p_1_035258_K168_M1;Nfu_p_1_035259_K168_M1;Nfu_p_1_035260_K158_M1;Nfu_p_1_035261_K158_M1;Nfu_p_1_035262_K168_M1	Young	Old	-1.50907	0.0264542	0.214717	Old / Young	OGT	Ubiqutin	Old / Young	_SDLGNLLK[GlyGly (K)]ALGR_.3	SDLGNLLKALGRLEE	Nfu_p_1_035251_K158_M1;Nfu_p_1_035252_K158_M1;Nfu_p_1_035253_K168_M1;Nfu_p_1_035254_K168_M1;Nfu_p_1_035255_K158_M1;Nfu_p_1_035256_K158_M1;Nfu_p_1_035257_K158_M1;Nfu_p_1_035258_K168_M1;Nfu_p_1_035259_K168_M1;Nfu_p_1_035260_K158_M1;Nfu_p_1_035261_K158_M1;Nfu_p_1_035262_K168_M1	Nfu_p_1_035251;Nfu_p_1_035252;Nfu_p_1_035253;Nfu_p_1_035254;Nfu_p_1_035255;Nfu_p_1_035256;Nfu_p_1_035257;Nfu_p_1_035258;Nfu_p_1_035259;Nfu_p_1_035260;Nfu_p_1_035261;Nfu_p_1_035262	Nfu_g_1_014645	ogt.1	Nfu_p_1_035251;Nfu_p_1_035252;Nfu_p_1_035253;Nfu_p_1_035254;Nfu_p_1_035256;Nfu_p_1_035257;Nfu_p_1_035258;Nfu_p_1_035261;Nfu_p_1_035262;Nfu_p_1_035260;Nfu_p_1_035255;Nfu_p_1_035259	Nfu_t_1_035251;Nfu_t_1_035252;Nfu_t_1_035253;Nfu_t_1_035254;Nfu_t_1_035256;Nfu_t_1_035257;Nfu_t_1_035258;Nfu_t_1_035261;Nfu_t_1_035262;Nfu_t_1_035260;Nfu_t_1_035255;Nfu_t_1_035259	Nfu_c_1_035251;Nfu_c_1_035252;Nfu_c_1_035253;Nfu_c_1_035254;Nfu_c_1_035256;Nfu_c_1_035257;Nfu_c_1_035258;Nfu_c_1_035261;Nfu_c_1_035262;Nfu_c_1_035260;Nfu_c_1_035255;Nfu_c_1_035259	ENSLOCG00000014832	ENSG00000147162	OGT	Q8CGY8_K168	14DaysDMSO	14DaysPI	-1.64536	0.0362326	0.00949183	14DaysPI / 14DaysDMSO	INeu Ubiquitin	14D_PI / 14D_DMSO	Ubiquitin
O15294_K752	Nfu_p_1_035251_K742_M1;Nfu_p_1_035252_K742_M1;Nfu_p_1_035253_K758_M1;Nfu_p_1_035254_K752_M1;Nfu_p_1_035255_K748_M1;Nfu_p_1_035256_K748_M1;Nfu_p_1_035257_K742_M1;Nfu_p_1_035258_K752_M1;Nfu_p_1_035259_K752_M1;Nfu_p_1_035260_K742_M1;Nfu_p_1_035261_K748_M1;Nfu_p_1_035262_K758_M1	Young	Old	-2.10082	0.0161876	0.181128	Old / Young	OGT	Ubiqutin	Old / Young	_AFLDSLPDVK[GlyGly (K)]VIK_.3	LDSLPDVKVIKMKCD	Nfu_p_1_035251_K742_M1;Nfu_p_1_035252_K742_M1;Nfu_p_1_035253_K758_M1;Nfu_p_1_035254_K752_M1;Nfu_p_1_035255_K748_M1;Nfu_p_1_035256_K748_M1;Nfu_p_1_035257_K742_M1;Nfu_p_1_035258_K752_M1;Nfu_p_1_035259_K752_M1;Nfu_p_1_035260_K742_M1;Nfu_p_1_035261_K748_M1;Nfu_p_1_035262_K758_M1	Nfu_p_1_035251;Nfu_p_1_035252;Nfu_p_1_035253;Nfu_p_1_035254;Nfu_p_1_035255;Nfu_p_1_035256;Nfu_p_1_035257;Nfu_p_1_035258;Nfu_p_1_035259;Nfu_p_1_035260;Nfu_p_1_035261;Nfu_p_1_035262	Nfu_g_1_014645	ogt.1	Nfu_p_1_035251;Nfu_p_1_035252;Nfu_p_1_035253;Nfu_p_1_035254;Nfu_p_1_035256;Nfu_p_1_035257;Nfu_p_1_035258;Nfu_p_1_035261;Nfu_p_1_035262;Nfu_p_1_035260;Nfu_p_1_035255;Nfu_p_1_035259	Nfu_t_1_035251;Nfu_t_1_035252;Nfu_t_1_035253;Nfu_t_1_035254;Nfu_t_1_035256;Nfu_t_1_035257;Nfu_t_1_035258;Nfu_t_1_035261;Nfu_t_1_035262;Nfu_t_1_035260;Nfu_t_1_035255;Nfu_t_1_035259	Nfu_c_1_035251;Nfu_c_1_035252;Nfu_c_1_035253;Nfu_c_1_035254;Nfu_c_1_035256;Nfu_c_1_035257;Nfu_c_1_035258;Nfu_c_1_035261;Nfu_c_1_035262;Nfu_c_1_035260;Nfu_c_1_035255;Nfu_c_1_035259	ENSLOCG00000014832	ENSG00000147162	OGT	Q8CGY8_K752	14DaysDMSO	14DaysAI	-1.10295	0.0142069	0.00415899	14DaysAI / 14DaysDMSO	INeu Ubiquitin	14D_AI / 14D_DMSO	Ubiquitin
O43175_K58	Nfu_p_1_042470_K58_M1	Young	Old	-2.0718	0.0113318	0.155209	Old / Young	PHGDH	Ubiqutin	Old / Young	_SATK[GlyGly (K)]VTADVINAADNLK_.3	LVVRSATKVTADVIN	Nfu_p_1_042470_K58_M1	Nfu_p_1_042470	Nfu_g_1_017748	phgdh	Nfu_p_1_042470	Nfu_t_1_042470	Nfu_c_1_042470	ENSLOCG00000007973	ENSG00000092621	PHGDH	Q61753_K58	14DaysDMSO	14DaysAI	0.131078	0.00071215	0.000327165	14DaysAI / 14DaysDMSO	INeu Ubiquitin	14D_AI / 14D_DMSO	Ubiquitin
O43175_K58	Nfu_p_1_042470_K58_M1	Young	Old	-2.0718	0.0113318	0.155209	Old / Young	PHGDH	Ubiqutin	Old / Young	_SATK[GlyGly (K)]VTADVINAADNLK_.3	LVVRSATKVTADVIN	Nfu_p_1_042470_K58_M1	Nfu_p_1_042470	Nfu_g_1_017748	phgdh	Nfu_p_1_042470	Nfu_t_1_042470	Nfu_c_1_042470	ENSLOCG00000007973	ENSG00000092621	PHGDH	Q61753_K58	14DaysDMSO	14DaysPI	4.85726	3.53531e-18	1.35113e-15	14DaysPI / 14DaysDMSO	INeu Ubiquitin	14D_PI / 14D_DMSO	Ubiquitin
O75054_K1161	Nfu_p_1_042565_K1023_M1;Nfu_p_1_042566_K965_M1	Young	Old	-1.2737	0.0480416	0.26222	Old / Young	NA	Ubiqutin	Old / Young	_SQEGK[GlyGly (K)]NGAPLLWIK_.3	NNKSQEGKNGAPLLW	Nfu_p_1_042565_K1023_M1;Nfu_p_1_042566_K965_M1	Nfu_p_1_042565;Nfu_p_1_042566	Nfu_g_1_017788	IGSF3	Nfu_p_1_042566;Nfu_p_1_042565	Nfu_t_1_042566;Nfu_t_1_042565	Nfu_c_1_042566;Nfu_c_1_042565	ENSLOCG00000011156	NA	NA	Q6ZQA6_K1161	14DaysDMSO	14DaysPI	-0.790524	0.0422267	0.0108711	14DaysPI / 14DaysDMSO	INeu Ubiquitin	14D_PI / 14D_DMSO	Ubiquitin
O75056_K414	Nfu_p_1_047722_K186_M1	Young	Old	-2.45034	0.0380476	0.237793	Old / Young	SDC2	Ubiqutin	Old / Young	_K[GlyGly (K)]DEGSYDLGER_.3	LVYRMRKKDEGSYDL	Nfu_p_1_047722_K186_M1	Nfu_p_1_047722	Nfu_g_1_019993	sdc2	Nfu_p_1_047722	Nfu_t_1_047722	Nfu_c_1_047722	ENSLOCG00000003410	ENSG00000169439	SDC2	O35988_K175	14DaysDMSO	14DaysAI	2.77928	0.0229739	0.00634184	14DaysAI / 14DaysDMSO	INeu Ubiquitin	14D_AI / 14D_DMSO	Ubiquitin
O75056_K414	Nfu_p_1_047722_K186_M1	Young	Old	-2.45034	0.0380476	0.237793	Old / Young	SDC2	Ubiqutin	Old / Young	_K[GlyGly (K)]DEGSYDLGER_.3	LVYRMRKKDEGSYDL	Nfu_p_1_047722_K186_M1	Nfu_p_1_047722	Nfu_g_1_019993	sdc2	Nfu_p_1_047722	Nfu_t_1_047722	Nfu_c_1_047722	ENSLOCG00000003410	ENSG00000169439	SDC2	O35988_K175	14DaysDMSO	14DaysPI	-0.329284	0.0451871	0.0115471	14DaysPI / 14DaysDMSO	INeu Ubiquitin	14D_PI / 14D_DMSO	Ubiquitin
O75056_K414	Nfu_p_1_047722_K186_M1	Young	Old	-2.45034	0.0380476	0.237793	Old / Young	SDC2	Ubiqutin	Old / Young	_K[GlyGly (K)]DEGSYDLGER_.3	LVYRMRKKDEGSYDL	Nfu_p_1_047722_K186_M1	Nfu_p_1_047722	Nfu_g_1_019993	sdc2	Nfu_p_1_047722	Nfu_t_1_047722	Nfu_c_1_047722	ENSLOCG00000003410	ENSG00000169439	SDC2	O35988_K175	14DaysDMSO	14DaysPI	-0.764462	0.000117843	7.58728e-05	14DaysPI / 14DaysDMSO	INeu Ubiquitin	14D_PI / 14D_DMSO	Ubiquitin
O75056_K414	Nfu_p_1_047722_K186_M1	Young	Old	-2.45034	0.0380476	0.237793	Old / Young	SDC2	Ubiqutin	Old / Young	_K[GlyGly (K)]DEGSYDLGER_.3	LVYRMRKKDEGSYDL	Nfu_p_1_047722_K186_M1	Nfu_p_1_047722	Nfu_g_1_019993	sdc2	Nfu_p_1_047722	Nfu_t_1_047722	Nfu_c_1_047722	ENSLOCG00000003410	ENSG00000169439	SDC2	O35988_K175	14DaysDMSO	14DaysAI	3.01825	0.0193742	0.00545888	14DaysAI / 14DaysDMSO	INeu Ubiquitin	14D_AI / 14D_DMSO	Ubiquitin
O75121_K200	Nfu_p_1_023210_K193_M1;Nfu_p_1_023211_K192_M1;Nfu_p_1_023212_K193_M1	Young	Old	-1.11621	0.031479	0.223131	Old / Young	MFAP3L	Ubiqutin	Old / Young	_LQK[GlyGly (K)]AFEIAK_.3;_LQK[GlyGly (K)]AFEIAK_.2	EGAEKLQKAFEIAKR	Nfu_p_1_023210_K193_M1;Nfu_p_1_023211_K192_M1;Nfu_p_1_023212_K193_M1	Nfu_p_1_023210;Nfu_p_1_023211;Nfu_p_1_023212	Nfu_g_1_009521	MFAP3L	Nfu_p_1_023210;Nfu_p_1_023211;Nfu_p_1_023212	Nfu_t_1_023210;Nfu_t_1_023211;Nfu_t_1_023212	Nfu_c_1_023210;Nfu_c_1_023211;Nfu_c_1_023212	ENSLOCG00000012768	ENSG00000198948	MFAP3L	Q9D3X9_K200	14DaysDMSO	14DaysPI	1.28329	2.43915e-07	6.01896e-07	14DaysPI / 14DaysDMSO	INeu Ubiquitin	14D_PI / 14D_DMSO	Ubiquitin
O75121_K200	Nfu_p_1_023210_K193_M1;Nfu_p_1_023211_K192_M1;Nfu_p_1_023212_K193_M1	Young	Old	-1.11621	0.031479	0.223131	Old / Young	MFAP3L	Ubiqutin	Old / Young	_LQK[GlyGly (K)]AFEIAK_.3;_LQK[GlyGly (K)]AFEIAK_.2	EGAEKLQKAFEIAKR	Nfu_p_1_023210_K193_M1;Nfu_p_1_023211_K192_M1;Nfu_p_1_023212_K193_M1	Nfu_p_1_023210;Nfu_p_1_023211;Nfu_p_1_023212	Nfu_g_1_009521	MFAP3L	Nfu_p_1_023210;Nfu_p_1_023211;Nfu_p_1_023212	Nfu_t_1_023210;Nfu_t_1_023211;Nfu_t_1_023212	Nfu_c_1_023210;Nfu_c_1_023211;Nfu_c_1_023212	ENSLOCG00000012768	ENSG00000198948	MFAP3L	Q9D3X9_K200	14DaysDMSO	14DaysAI	2.50164	0.000793401	0.000357679	14DaysAI / 14DaysDMSO	INeu Ubiquitin	14D_AI / 14D_DMSO	Ubiquitin
O75121_K221	Nfu_p_1_023210_K214_M1;Nfu_p_1_023211_K213_M1;Nfu_p_1_023212_K214_M1	Young	Old	-1.98596	0.0108435	0.155126	Old / Young	MFAP3L	Ubiqutin	Old / Young	_TLELAK[GlyGly (K)]VTQFK_.3;_TLELAK[GlyGly (K)]VTQFK_.2	AKTLELAKVTQFKTM	Nfu_p_1_023210_K214_M1;Nfu_p_1_023211_K213_M1;Nfu_p_1_023212_K214_M1	Nfu_p_1_023210;Nfu_p_1_023211;Nfu_p_1_023212	Nfu_g_1_009521	MFAP3L	Nfu_p_1_023210;Nfu_p_1_023211;Nfu_p_1_023212	Nfu_t_1_023210;Nfu_t_1_023211;Nfu_t_1_023212	Nfu_c_1_023210;Nfu_c_1_023211;Nfu_c_1_023212	ENSLOCG00000012768	ENSG00000198948	MFAP3L	Q9D3X9_K221	14DaysDMSO	14DaysPI	1.58719	2.59389e-06	3.76382e-06	14DaysPI / 14DaysDMSO	INeu Ubiquitin	14D_PI / 14D_DMSO	Ubiquitin
O75121_K221	Nfu_p_1_023210_K214_M1;Nfu_p_1_023211_K213_M1;Nfu_p_1_023212_K214_M1	Young	Old	-1.98596	0.0108435	0.155126	Old / Young	MFAP3L	Ubiqutin	Old / Young	_TLELAK[GlyGly (K)]VTQFK_.3;_TLELAK[GlyGly (K)]VTQFK_.2	AKTLELAKVTQFKTM	Nfu_p_1_023210_K214_M1;Nfu_p_1_023211_K213_M1;Nfu_p_1_023212_K214_M1	Nfu_p_1_023210;Nfu_p_1_023211;Nfu_p_1_023212	Nfu_g_1_009521	MFAP3L	Nfu_p_1_023210;Nfu_p_1_023211;Nfu_p_1_023212	Nfu_t_1_023210;Nfu_t_1_023211;Nfu_t_1_023212	Nfu_c_1_023210;Nfu_c_1_023211;Nfu_c_1_023212	ENSLOCG00000012768	ENSG00000198948	MFAP3L	Q9D3X9_K221	14DaysDMSO	14DaysAI	0.956699	4.9801e-05	3.82206e-05	14DaysAI / 14DaysDMSO	INeu Ubiquitin	14D_AI / 14D_DMSO	Ubiquitin
O75122_K793	Nfu_p_1_038940_K1030_M1	Young	Old	1.06187	0.0186881	0.196476	Old / Young	CLASP2	Ubiqutin	Old / Young	_VK[GlyGly (K)]VAILR_.2	QTPNLKVKVAILRYI	Nfu_p_1_038940_K1030_M1	Nfu_p_1_038940	Nfu_g_1_016245	clasp2	Nfu_p_1_038940	Nfu_t_1_038940	Nfu_c_1_038940	ENSLOCG00000002740	ENSG00000163539	CLASP2	Q8BRT1_K785	14DaysDMSO	14DaysAI	1.16364	0.0108053	0.00327669	14DaysAI / 14DaysDMSO	INeu Ubiquitin	14D_AI / 14D_DMSO	Ubiquitin
O75151_K412	Nfu_p_1_054467_K69_M1;Nfu_p_1_054468_K69_M1;Nfu_p_1_054469_K91_M1;Nfu_p_1_054470_K43_M1	Young	Old	-1.25993	0.0208594	0.200426	Old / Young	FAM120A	Ubiqutin	Old / Young	_K[GlyGly (K)]QALLEHEDELPENM[Oxidation (M)]K_.4;_K[GlyGly (K)]QALLEHEDELPENM[Oxidation (M)]K_.3;_K[GlyGly (K)]QALLEHEDELPENMK_.4	AFRAWTKKQALLEHE	Nfu_p_1_054467_K69_M1;Nfu_p_1_054468_K69_M1;Nfu_p_1_054469_K91_M1;Nfu_p_1_054470_K43_M1	Nfu_p_1_054467;Nfu_p_1_054468;Nfu_p_1_054469;Nfu_p_1_054470	Nfu_g_1_022773	phf2	Nfu_p_1_054470;Nfu_p_1_054467;Nfu_p_1_054469;Nfu_p_1_054468	Nfu_t_1_054470;Nfu_t_1_054467;Nfu_t_1_054469;Nfu_t_1_054468	Nfu_c_1_054470;Nfu_c_1_054467;Nfu_c_1_054469;Nfu_c_1_054468	ENSLOCG00000014064	ENSG00000048828	FAM120A	Q9WTU0_K412	14DaysDMSO	14DaysPI	-2.47199	0.000171689	0.000102538	14DaysPI / 14DaysDMSO	INeu Ubiquitin	14D_PI / 14D_DMSO	Ubiquitin
O75151_K427	Nfu_p_1_054467_K84_M1;Nfu_p_1_054468_K84_M1;Nfu_p_1_054469_K106_M1;Nfu_p_1_054470_K58_M1	Young	Old	-1.29881	0.0475663	0.261448	Old / Young	FAM120A	Ubiqutin	Old / Young	_QALLEHEDELPENM[Oxidation (M)]K[GlyGly (K)]PSQLIK_.4;_QALLEHEDELPENM[Oxidation (M)]K[GlyGly (K)]PSQLIK_.3	DELPENMKPSQLIKD	Nfu_p_1_054467_K84_M1;Nfu_p_1_054468_K84_M1;Nfu_p_1_054469_K106_M1;Nfu_p_1_054470_K58_M1	Nfu_p_1_054467;Nfu_p_1_054468;Nfu_p_1_054469;Nfu_p_1_054470	Nfu_g_1_022773	phf2	Nfu_p_1_054470;Nfu_p_1_054467;Nfu_p_1_054469;Nfu_p_1_054468	Nfu_t_1_054470;Nfu_t_1_054467;Nfu_t_1_054469;Nfu_t_1_054468	Nfu_c_1_054470;Nfu_c_1_054467;Nfu_c_1_054469;Nfu_c_1_054468	ENSLOCG00000014064	ENSG00000048828	FAM120A	_	14DaysDMSO	14DaysPI	-2.71359	0.0072333	0.00231452	14DaysPI / 14DaysDMSO	INeu Ubiquitin	14D_PI / 14D_DMSO	Ubiquitin
O75367_K123	Nfu_p_1_013271_K123_M1;Nfu_p_1_013272_K123_M1	Young	Old	-1.22251	0.0453398	0.257426	Old / Young	H2AFY	Ubiqutin	Old / Young	_GK[GlyGly (K)]LDIPVSPAPEK_.3;_GK[GlyGly (K)]LDIPVSPAPEK_.2	KKRGARGKLDIPVSP	Nfu_p_1_013271_K123_M1;Nfu_p_1_013272_K123_M1	Nfu_p_1_013271;Nfu_p_1_013272	Nfu_g_1_005478	h2afy	Nfu_p_1_013272;Nfu_p_1_013271	Nfu_t_1_013272;Nfu_t_1_013271	Nfu_c_1_013272;Nfu_c_1_013271	ENSLOCG00000010135	ENSG00000113648	H2AFY	Q9QZQ8_K123	14DaysDMSO	14DaysPI	-5.75056	0.00014172	8.79316e-05	14DaysPI / 14DaysDMSO	INeu Ubiquitin	14D_PI / 14D_DMSO	Ubiquitin
O75390_K103	Nfu_p_1_004549_K106_M1	Young	Old	-2.51299	0.00117734	0.050529	Old / Young	CS	Ubiqutin	Old / Young	_GYSIPEC[Carbamidomethyl (C)]QK[GlyGly (K)]LLPK_.3	YSIPECQKLLPKAPG	Nfu_p_1_004549_K106_M1	Nfu_p_1_004549	Nfu_g_1_001815	cs	Nfu_p_1_004549	Nfu_t_1_004549	Nfu_c_1_004549	ENSLOCG00000004655	ENSG00000062485	CS	Q9CZU6_K103	14DaysDMSO	14DaysPI	4.28079	0.00027956	0.000152092	14DaysPI / 14DaysDMSO	INeu Ubiquitin	14D_PI / 14D_DMSO	Ubiquitin
O75390_K103	Nfu_p_1_004549_K106_M1	Young	Old	-2.51299	0.00117734	0.050529	Old / Young	CS	Ubiqutin	Old / Young	_GYSIPEC[Carbamidomethyl (C)]QK[GlyGly (K)]LLPK_.3	YSIPECQKLLPKAPG	Nfu_p_1_004549_K106_M1	Nfu_p_1_004549	Nfu_g_1_001815	cs	Nfu_p_1_004549	Nfu_t_1_004549	Nfu_c_1_004549	ENSLOCG00000004655	ENSG00000062485	CS	Q9CZU6_K103	14DaysDMSO	14DaysAI	2.75119	0.00110854	0.000472186	14DaysAI / 14DaysDMSO	INeu Ubiquitin	14D_AI / 14D_DMSO	Ubiquitin
O75689_K248	Nfu_p_1_046830_K119_M1;Nfu_p_1_046831_K74_M1;Nfu_p_1_046832_K31_M1;Nfu_p_1_046833_K31_M1	Young	Old	-1.223	0.0260097	0.21332	Old / Young	ADAP1	Ubiqutin	Old / Young	_LHYLQVAFPGAPDSEWLPK[GlyGly (K)]LTR_.4	PDSEWLPKLTRNYLK	Nfu_p_1_046830_K119_M1;Nfu_p_1_046831_K74_M1;Nfu_p_1_046832_K31_M1;Nfu_p_1_046833_K31_M1	Nfu_p_1_046830;Nfu_p_1_046831;Nfu_p_1_046832;Nfu_p_1_046833	Nfu_g_1_019608	ADAP1	Nfu_p_1_046830;Nfu_p_1_046831;Nfu_p_1_046832;Nfu_p_1_046833	Nfu_t_1_046830;Nfu_t_1_046831;Nfu_t_1_046832;Nfu_t_1_046833	Nfu_c_1_046830;Nfu_c_1_046831;Nfu_c_1_046832;Nfu_c_1_046833	ENSLOCG00000001722	ENSG00000105963	ADAP1	_	14DaysDMSO	14DaysPI	4.44018	0.0204448	0.00572265	14DaysPI / 14DaysDMSO	INeu Ubiquitin	14D_PI / 14D_DMSO	Ubiquitin
O75689_K248	Nfu_p_1_046830_K119_M1;Nfu_p_1_046831_K74_M1;Nfu_p_1_046832_K31_M1;Nfu_p_1_046833_K31_M1	Young	Old	-1.223	0.0260097	0.21332	Old / Young	ADAP1	Ubiqutin	Old / Young	_LHYLQVAFPGAPDSEWLPK[GlyGly (K)]LTR_.4	PDSEWLPKLTRNYLK	Nfu_p_1_046830_K119_M1;Nfu_p_1_046831_K74_M1;Nfu_p_1_046832_K31_M1;Nfu_p_1_046833_K31_M1	Nfu_p_1_046830;Nfu_p_1_046831;Nfu_p_1_046832;Nfu_p_1_046833	Nfu_g_1_019608	ADAP1	Nfu_p_1_046830;Nfu_p_1_046831;Nfu_p_1_046832;Nfu_p_1_046833	Nfu_t_1_046830;Nfu_t_1_046831;Nfu_t_1_046832;Nfu_t_1_046833	Nfu_c_1_046830;Nfu_c_1_046831;Nfu_c_1_046832;Nfu_c_1_046833	ENSLOCG00000001722	ENSG00000105963	ADAP1	_	14DaysDMSO	14DaysAI	0.543409	3.95884e-05	3.18972e-05	14DaysAI / 14DaysDMSO	INeu Ubiquitin	14D_AI / 14D_DMSO	Ubiquitin
O75689_K286	Nfu_p_1_046830_K157_M1;Nfu_p_1_046831_K112_M1;Nfu_p_1_046832_K69_M1;Nfu_p_1_046833_K69_M1	Young	Old	3.91354	0.000116261	0.0114456	Old / Young	ADAP1	Ubiqutin	Old / Young	_LM[Oxidation (M)]YFK[GlyGly (K)]DPLDAYAR_.3	DRRLMYFKDPLDAYA	Nfu_p_1_046830_K157_M1;Nfu_p_1_046831_K112_M1;Nfu_p_1_046832_K69_M1;Nfu_p_1_046833_K69_M1	Nfu_p_1_046830;Nfu_p_1_046831;Nfu_p_1_046832;Nfu_p_1_046833	Nfu_g_1_019608	ADAP1	Nfu_p_1_046830;Nfu_p_1_046831;Nfu_p_1_046832;Nfu_p_1_046833	Nfu_t_1_046830;Nfu_t_1_046831;Nfu_t_1_046832;Nfu_t_1_046833	Nfu_c_1_046830;Nfu_c_1_046831;Nfu_c_1_046832;Nfu_c_1_046833	ENSLOCG00000001722	ENSG00000105963	ADAP1	Q8R2V5_K291	14DaysDMSO	14DaysAI	-1.9216	1.0965e-05	1.16369e-05	14DaysAI / 14DaysDMSO	INeu Ubiquitin	14D_AI / 14D_DMSO	Ubiquitin
O75689_K286	Nfu_p_1_046830_K157_M1;Nfu_p_1_046831_K112_M1;Nfu_p_1_046832_K69_M1;Nfu_p_1_046833_K69_M1	Young	Old	3.91354	0.000116261	0.0114456	Old / Young	ADAP1	Ubiqutin	Old / Young	_LM[Oxidation (M)]YFK[GlyGly (K)]DPLDAYAR_.3	DRRLMYFKDPLDAYA	Nfu_p_1_046830_K157_M1;Nfu_p_1_046831_K112_M1;Nfu_p_1_046832_K69_M1;Nfu_p_1_046833_K69_M1	Nfu_p_1_046830;Nfu_p_1_046831;Nfu_p_1_046832;Nfu_p_1_046833	Nfu_g_1_019608	ADAP1	Nfu_p_1_046830;Nfu_p_1_046831;Nfu_p_1_046832;Nfu_p_1_046833	Nfu_t_1_046830;Nfu_t_1_046831;Nfu_t_1_046832;Nfu_t_1_046833	Nfu_c_1_046830;Nfu_c_1_046831;Nfu_c_1_046832;Nfu_c_1_046833	ENSLOCG00000001722	ENSG00000105963	ADAP1	Q8R2V5_K291	14DaysDMSO	14DaysPI	4.36409	0.00294013	0.00107181	14DaysPI / 14DaysDMSO	INeu Ubiquitin	14D_PI / 14D_DMSO	Ubiquitin
O75915_K151	Nfu_p_1_039991_K157_M1	Young	Old	-1.93115	0.0321882	0.2246	Old / Young	ARL6IP5	Ubiqutin	Old / Young	_LENK[GlyGly (K)]IEGIGLK_.3	MKNRLENKIEGIGLK	Nfu_p_1_039991_K157_M1	Nfu_p_1_039991	Nfu_g_1_016711	arl6ip5b	Nfu_p_1_039991	Nfu_t_1_039991	Nfu_c_1_039991	ENSLOCG00000010101	ENSG00000144746	ARL6IP5	Q8R5J9_K151	14DaysDMSO	14DaysPI	-1.92752	0.000919645	0.000404218	14DaysPI / 14DaysDMSO	INeu Ubiquitin	14D_PI / 14D_DMSO	Ubiquitin
O95714_K1374	Nfu_p_1_035464_K1361_M1	Young	Old	-1.19343	0.0350795	0.230071	Old / Young	HERC2	Ubiqutin	Old / Young	_DEDHC[Carbamidomethyl (C)]SSLGTSAPDK[GlyGly (K)]AK_.3	LGTSAPDKAKLYSRR	Nfu_p_1_035464_K1361_M1	Nfu_p_1_035464	Nfu_g_1_014732	herc2	Nfu_p_1_035464	Nfu_t_1_035464	Nfu_c_1_035464	ENSLOCG00000008243	ENSG00000128731	HERC2	Q4U2R1_K1375	14DaysDMSO	14DaysAI	-1.39435	0.00118318	0.000498552	14DaysAI / 14DaysDMSO	INeu Ubiquitin	14D_AI / 14D_DMSO	Ubiquitin
O95714_K1374	Nfu_p_1_035464_K1361_M1	Young	Old	-1.19343	0.0350795	0.230071	Old / Young	HERC2	Ubiqutin	Old / Young	_DEDHC[Carbamidomethyl (C)]SSLGTSAPDK[GlyGly (K)]AK_.3	LGTSAPDKAKLYSRR	Nfu_p_1_035464_K1361_M1	Nfu_p_1_035464	Nfu_g_1_014732	herc2	Nfu_p_1_035464	Nfu_t_1_035464	Nfu_c_1_035464	ENSLOCG00000008243	ENSG00000128731	HERC2	Q4U2R1_K1375	14DaysDMSO	14DaysPI	-1.15045	0.000548132	0.000263774	14DaysPI / 14DaysDMSO	INeu Ubiquitin	14D_PI / 14D_DMSO	Ubiquitin
O95714_K990	Nfu_p_1_035464_K975_M1	Young	Old	-1.28802	0.0396087	0.240995	Old / Young	HERC2	Ubiqutin	Old / Young	_TM[Oxidation (M)]LDK[GlyGly (K)]DLINTGIYESTGK_.3;_TMLDK[GlyGly (K)]DLINTGIYESTGK_.3	RCRTMLDKDLINTGI	Nfu_p_1_035464_K975_M1	Nfu_p_1_035464	Nfu_g_1_014732	herc2	Nfu_p_1_035464	Nfu_t_1_035464	Nfu_c_1_035464	ENSLOCG00000008243	ENSG00000128731	HERC2	Q4U2R1_K991	14DaysDMSO	14DaysPI	-2.87424	0.0169403	0.00485212	14DaysPI / 14DaysDMSO	INeu Ubiquitin	14D_PI / 14D_DMSO	Ubiquitin
O95714_K990	Nfu_p_1_035464_K975_M1	Young	Old	-1.28802	0.0396087	0.240995	Old / Young	HERC2	Ubiqutin	Old / Young	_TM[Oxidation (M)]LDK[GlyGly (K)]DLINTGIYESTGK_.3;_TMLDK[GlyGly (K)]DLINTGIYESTGK_.3	RCRTMLDKDLINTGI	Nfu_p_1_035464_K975_M1	Nfu_p_1_035464	Nfu_g_1_014732	herc2	Nfu_p_1_035464	Nfu_t_1_035464	Nfu_c_1_035464	ENSLOCG00000008243	ENSG00000128731	HERC2	Q4U2R1_K991	14DaysDMSO	14DaysAI	-2.92103	0.0190832	0.00538685	14DaysAI / 14DaysDMSO	INeu Ubiquitin	14D_AI / 14D_DMSO	Ubiquitin
P00167_K39	Nfu_p_1_027042_K42_M1	Young	Old	-2.03997	0.0358218	0.230071	Old / Young	CYB5A	Ubiqutin	Old / Young	_VYDVTK[GlyGly (K)]FLEEHPGGEEVLR_.4	NKVYDVTKFLEEHPG	Nfu_p_1_027042_K42_M1	Nfu_p_1_027042	Nfu_g_1_011227	cyb5a	Nfu_p_1_027042	Nfu_t_1_027042	Nfu_c_1_027042	ENSLOCG00000012082	ENSG00000166347	CYB5A	P56395_K39	14DaysDMSO	14DaysPI	-1.25772	0.010835	0.0032845	14DaysPI / 14DaysDMSO	INeu Ubiquitin	14D_PI / 14D_DMSO	Ubiquitin
P00338_K14	Nfu_p_1_019813_K95_M1	Young	Old	-1.06442	0.0296727	0.221595	Old / Young	LDHA	Ubiqutin	Old / Young	_LISHVM[Oxidation (M)]K[GlyGly (K)]EEPVGC[Carbamidomethyl (C)]R_.4;_LISHVM[Oxidation (M)]K[GlyGly (K)]EEPVGC[Carbamidomethyl (C)]R_.3;_LISHVMK[GlyGly (K)]EEPVGC[Carbamidomethyl (C)]R_.4;_LISHVMK[GlyGly (K)]EEPVGC[Carbamidomethyl (C)]R_.3	KLISHVMKEEPVGCR	Nfu_p_1_019813_K95_M1	Nfu_p_1_019813	Nfu_g_1_008225	ldha	Nfu_p_1_019813	Nfu_t_1_019813	Nfu_c_1_019813	ENSLOCG00000000737	ENSG00000134333	LDHA	P06151_K14	14DaysDMSO	14DaysAI	-1.39308	7.29951e-05	5.17424e-05	14DaysAI / 14DaysDMSO	INeu Ubiquitin	14D_AI / 14D_DMSO	Ubiquitin
P00338_K14	Nfu_p_1_019813_K95_M1	Young	Old	-1.06442	0.0296727	0.221595	Old / Young	LDHA	Ubiqutin	Old / Young	_LISHVM[Oxidation (M)]K[GlyGly (K)]EEPVGC[Carbamidomethyl (C)]R_.4;_LISHVM[Oxidation (M)]K[GlyGly (K)]EEPVGC[Carbamidomethyl (C)]R_.3;_LISHVMK[GlyGly (K)]EEPVGC[Carbamidomethyl (C)]R_.4;_LISHVMK[GlyGly (K)]EEPVGC[Carbamidomethyl (C)]R_.3	KLISHVMKEEPVGCR	Nfu_p_1_019813_K95_M1	Nfu_p_1_019813	Nfu_g_1_008225	ldha	Nfu_p_1_019813	Nfu_t_1_019813	Nfu_c_1_019813	ENSLOCG00000000737	ENSG00000134333	LDHA	P06151_K14	14DaysDMSO	14DaysPI	1.69395	2.18916e-05	1.99937e-05	14DaysPI / 14DaysDMSO	INeu Ubiquitin	14D_PI / 14D_DMSO	Ubiquitin
P00568_K88	Nfu_p_1_015255_K88_M1	Young	Old	-1.42371	0.0404576	0.24323	Old / Young	AK1	Ubiqutin	Old / Young	_ADVSK[GlyGly (K)]GFLIDGYPR_.3	IAKADVSKGFLIDGY	Nfu_p_1_015255_K88_M1	Nfu_p_1_015255	Nfu_g_1_006317	AK1	Nfu_p_1_015255	Nfu_t_1_015255	Nfu_c_1_015255	ENSLOCG00000003793	ENSG00000106992	AK1	Q920P5_K456	14DaysDMSO	14DaysPI	-2.40836	0.00172727	0.000684416	14DaysPI / 14DaysDMSO	INeu Ubiquitin	14D_PI / 14D_DMSO	Ubiquitin
P04792_K114	Nfu_p_1_053020_K120_M1	Young	Old	2.10054	0.000615349	0.0350041	Old / Young	HSPB1	Ubiqutin	Old / Young	_M[Oxidation (M)]K[GlyGly (K)]DGVVEISGK_.3;_MK[GlyGly (K)]DGVVEISGK_.3	EELVVKMKDGVVEIS	Nfu_p_1_053020_K120_M1	Nfu_p_1_053020	Nfu_g_1_022143	hspb1	Nfu_p_1_053020	Nfu_t_1_053020	Nfu_c_1_053020	ENSLOCG00000002907	ENSG00000106211	HSPB1	P14602_K118	14DaysDMSO	14DaysPI	5.53307	3.02384e-08	1.20008e-07	14DaysPI / 14DaysDMSO	INeu Ubiquitin	14D_PI / 14D_DMSO	Ubiquitin
P04792_K114	Nfu_p_1_053020_K120_M1	Young	Old	2.10054	0.000615349	0.0350041	Old / Young	HSPB1	Ubiqutin	Old / Young	_M[Oxidation (M)]K[GlyGly (K)]DGVVEISGK_.3;_MK[GlyGly (K)]DGVVEISGK_.3	EELVVKMKDGVVEIS	Nfu_p_1_053020_K120_M1	Nfu_p_1_053020	Nfu_g_1_022143	hspb1	Nfu_p_1_053020	Nfu_t_1_053020	Nfu_c_1_053020	ENSLOCG00000002907	ENSG00000106211	HSPB1	P14602_K118	14DaysDMSO	14DaysAI	0.13851	2.86316e-06	4.06419e-06	14DaysAI / 14DaysDMSO	INeu Ubiquitin	14D_AI / 14D_DMSO	Ubiquitin
P04792_K123	Nfu_p_1_053020_K129_M1	Young	Old	-1.13349	0.0354647	0.230071	Old / Young	HSPB1	Ubiqutin	Old / Young	_DGVVEISGK[GlyGly (K)]HEER_.3	GVVEISGKHEERKDE	Nfu_p_1_053020_K129_M1	Nfu_p_1_053020	Nfu_g_1_022143	hspb1	Nfu_p_1_053020	Nfu_t_1_053020	Nfu_c_1_053020	ENSLOCG00000002907	ENSG00000106211	HSPB1	P14602_K127	14DaysDMSO	14DaysAI	-0.262007	0.0398816	0.0103336	14DaysAI / 14DaysDMSO	INeu Ubiquitin	14D_AI / 14D_DMSO	Ubiquitin
P05141_K43	Nfu_p_1_010525_K43_M1	Young	Old	-1.57854	0.00776711	0.13342	Old / Young	SLC25A6	Ubiqutin	Old / Young	_LLLQVQHASK[GlyGly (K)]QITADK_.4;_LLLQVQHASK[GlyGly (K)]QITADK_.3	LQVQHASKQITADKQ	Nfu_p_1_010525_K43_M1	Nfu_p_1_010525	Nfu_g_1_004319	slc25a5	Nfu_p_1_010525	Nfu_t_1_010525	Nfu_c_1_010525	ENSLOCG00000015229	ENSG00000169100	SLC25A6	P51881_K43	14DaysDMSO	14DaysAI	0.451645	1.31896e-06	2.22071e-06	14DaysAI / 14DaysDMSO	INeu Ubiquitin	14D_AI / 14D_DMSO	Ubiquitin
P05141_K43	Nfu_p_1_010525_K43_M1	Young	Old	-1.57854	0.00776711	0.13342	Old / Young	SLC25A6	Ubiqutin	Old / Young	_LLLQVQHASK[GlyGly (K)]QITADK_.4;_LLLQVQHASK[GlyGly (K)]QITADK_.3	LQVQHASKQITADKQ	Nfu_p_1_010525_K43_M1	Nfu_p_1_010525	Nfu_g_1_004319	slc25a5	Nfu_p_1_010525	Nfu_t_1_010525	Nfu_c_1_010525	ENSLOCG00000015229	ENSG00000169100	SLC25A6	P51881_K43	14DaysDMSO	14DaysPI	4.07899	3.38614e-07	7.74571e-07	14DaysPI / 14DaysDMSO	INeu Ubiquitin	14D_PI / 14D_DMSO	Ubiquitin
P05388_K106	Nfu_p_1_049706_K106_M1	Young	Old	-1.34086	0.0289834	0.220937	Old / Young	RPLP0	Ubiqutin	Old / Young	_DLLLANK[GlyGly (K)]VPAAAR_.3;_DLLLANK[GlyGly (K)]VPAAAR_.2	RDLLLANKVPAAARA	Nfu_p_1_049706_K106_M1	Nfu_p_1_049706	Nfu_g_1_020769	rplp0	Nfu_p_1_049706	Nfu_t_1_049706	Nfu_c_1_049706	ENSLOCG00000001683	ENSG00000089157	RPLP0	P14869_K106	14DaysDMSO	14DaysPI	0.744096	0.00290712	0.00106159	14DaysPI / 14DaysDMSO	INeu Ubiquitin	14D_PI / 14D_DMSO	Ubiquitin
P05388_K106	Nfu_p_1_049706_K106_M1	Young	Old	-1.34086	0.0289834	0.220937	Old / Young	RPLP0	Ubiqutin	Old / Young	_DLLLANK[GlyGly (K)]VPAAAR_.3;_DLLLANK[GlyGly (K)]VPAAAR_.2	RDLLLANKVPAAARA	Nfu_p_1_049706_K106_M1	Nfu_p_1_049706	Nfu_g_1_020769	rplp0	Nfu_p_1_049706	Nfu_t_1_049706	Nfu_c_1_049706	ENSLOCG00000001683	ENSG00000089157	RPLP0	P14869_K106	14DaysDMSO	14DaysAI	0.904758	0.00628747	0.00205148	14DaysAI / 14DaysDMSO	INeu Ubiquitin	14D_AI / 14D_DMSO	Ubiquitin
P05388_K38	Nfu_p_1_049706_K38_M1	Young	Old	-1.55391	0.0199984	0.199725	Old / Young	RPLP0	Ubiqutin	Old / Young	_C[Carbamidomethyl (C)]FIVGADNVGSK[GlyGly (K)]QM[Oxidation (M)]QTIR_.3;_C[Carbamidomethyl (C)]FIVGADNVGSK[GlyGly (K)]QMQTIR_.3	GADNVGSKQMQTIRL	Nfu_p_1_049706_K38_M1	Nfu_p_1_049706	Nfu_g_1_020769	rplp0	Nfu_p_1_049706	Nfu_t_1_049706	Nfu_c_1_049706	ENSLOCG00000001683	ENSG00000089157	RPLP0	P14869_K38	14DaysDMSO	14DaysAI	0.958007	0.00547432	0.00182094	14DaysAI / 14DaysDMSO	INeu Ubiquitin	14D_AI / 14D_DMSO	Ubiquitin
P05388_K38	Nfu_p_1_049706_K38_M1	Young	Old	-1.55391	0.0199984	0.199725	Old / Young	RPLP0	Ubiqutin	Old / Young	_C[Carbamidomethyl (C)]FIVGADNVGSK[GlyGly (K)]QM[Oxidation (M)]QTIR_.3;_C[Carbamidomethyl (C)]FIVGADNVGSK[GlyGly (K)]QMQTIR_.3	GADNVGSKQMQTIRL	Nfu_p_1_049706_K38_M1	Nfu_p_1_049706	Nfu_g_1_020769	rplp0	Nfu_p_1_049706	Nfu_t_1_049706	Nfu_c_1_049706	ENSLOCG00000001683	ENSG00000089157	RPLP0	P14869_K38	14DaysDMSO	14DaysPI	-0.560555	0.0378792	0.0098726	14DaysPI / 14DaysDMSO	INeu Ubiquitin	14D_PI / 14D_DMSO	Ubiquitin
P07437_K297	Nfu_p_1_003318_K297_M1	Young	Old	-3.84375	0.00447411	0.105704	Old / Young	NA	Ubiqutin	Old / Young	_ALTVPELTQQVFDAK[GlyGly (K)]NM[Oxidation (M)]M[Oxidation (M)]AAC[Carbamidomethyl (C)]DPR_.3	TQQVFDAKNMMAACD	Nfu_p_1_003318_K297_M1	Nfu_p_1_003318	Nfu_g_1_001338	tubb5	Nfu_p_1_003318	Nfu_t_1_003318	Nfu_c_1_003318	ENSLOCG00000009036	NA	NA	P99024_K297	14DaysDMSO	14DaysAI	1.95073	0.00239578	0.000901477	14DaysAI / 14DaysDMSO	INeu Ubiquitin	14D_AI / 14D_DMSO	Ubiquitin
P07437_K297	Nfu_p_1_003318_K297_M1	Young	Old	-3.84375	0.00447411	0.105704	Old / Young	NA	Ubiqutin	Old / Young	_ALTVPELTQQVFDAK[GlyGly (K)]NM[Oxidation (M)]M[Oxidation (M)]AAC[Carbamidomethyl (C)]DPR_.3	TQQVFDAKNMMAACD	Nfu_p_1_003318_K297_M1	Nfu_p_1_003318	Nfu_g_1_001338	tubb5	Nfu_p_1_003318	Nfu_t_1_003318	Nfu_c_1_003318	ENSLOCG00000009036	NA	NA	P99024_K297	14DaysDMSO	14DaysPI	1.95032	0.000719106	0.000329791	14DaysPI / 14DaysDMSO	INeu Ubiquitin	14D_PI / 14D_DMSO	Ubiquitin
P07437_K58	Nfu_p_1_003318_K58_M1	Young	Old	-1.15024	0.0256573	0.213106	Old / Young	NA	Ubiqutin	Old / Young	_ISVYYNEATGGK[GlyGly (K)]YVPR_.3	YNEATGGKYVPRAIL	Nfu_p_1_003318_K58_M1	Nfu_p_1_003318	Nfu_g_1_001338	tubb5	Nfu_p_1_003318	Nfu_t_1_003318	Nfu_c_1_003318	ENSLOCG00000009036	NA	NA	P99024_K58	14DaysDMSO	14DaysAI	2.33098	2.04858e-08	8.88134e-08	14DaysAI / 14DaysDMSO	INeu Ubiquitin	14D_AI / 14D_DMSO	Ubiquitin
P07437_K58	Nfu_p_1_003318_K58_M1	Young	Old	-1.15024	0.0256573	0.213106	Old / Young	NA	Ubiqutin	Old / Young	_ISVYYNEATGGK[GlyGly (K)]YVPR_.3	YNEATGGKYVPRAIL	Nfu_p_1_003318_K58_M1	Nfu_p_1_003318	Nfu_g_1_001338	tubb5	Nfu_p_1_003318	Nfu_t_1_003318	Nfu_c_1_003318	ENSLOCG00000009036	NA	NA	P99024_K58	14DaysDMSO	14DaysPI	1.79688	3.48263e-08	1.33828e-07	14DaysPI / 14DaysDMSO	INeu Ubiquitin	14D_PI / 14D_DMSO	Ubiquitin
P07737_K105	Nfu_p_1_005829_K104_M1	Young	Old	-1.286	0.0121393	0.155209	Old / Young	PFN2	Ubiqutin	Old / Young	_SNSGEPTYNISVGK[GlyGly (K)]AGK_.3;_SNSGEPTYNISVGK[GlyGly (K)]AGK_.2	TYNISVGKAGKVLVL	Nfu_p_1_005829_K104_M1	Nfu_p_1_005829	Nfu_g_1_002322	pfn2l	Nfu_p_1_005829	Nfu_t_1_005829	Nfu_c_1_005829	ENSLOCG00000001794	ENSG00000070087	PFN2	_	14DaysDMSO	14DaysPI	-1.39723	0.000141718	8.79302e-05	14DaysPI / 14DaysDMSO	INeu Ubiquitin	14D_PI / 14D_DMSO	Ubiquitin
P07900_K224	Nfu_p_1_029899_K220_M1	Young	Old	-1.96344	0.0317121	0.22377	Old / Young	HSP90AA1	Ubiqutin	Old / Young	_HSQFIGYPITLFVEK[GlyGly (K)]ER_.3;_HSQFIGYPITLFVEK[GlyGly (K)]ER_.4	PITLFVEKERDKEVS	Nfu_p_1_029899_K220_M1	Nfu_p_1_029899	Nfu_g_1_012354	hsp90aa1.2	Nfu_p_1_029899	Nfu_t_1_029899	Nfu_c_1_029899	ENSLOCG00000011504	ENSG00000080824	HSP90AA1	P07901_K224	14DaysDMSO	14DaysAI	-0.939432	0.0477899	0.0121383	14DaysAI / 14DaysDMSO	INeu Ubiquitin	14D_AI / 14D_DMSO	Ubiquitin
P08708_K107	Nfu_p_1_020777_K107_M1	Young	Old	-2.16177	0.0439192	0.252175	Old / Young	RPS17	Ubiqutin	Old / Young	_EM[Oxidation (M)]LK[GlyGly (K)]LLDFGSLSNLQVTQPTVGM[Oxidation (M)]NFK_.3;_EMLK[GlyGly (K)]LLDFGSLSNLQVTQPTVGM[Oxidation (M)]NFK_.3;_EM[Oxidation (M)]LK[GlyGly (K)]LLDFGSLSNLQVTQPTVGMNFK_.3;_EM[Oxidation (M)]LK[GlyGly (K)]LLDFGSLSNLQVTQPTVGM[Oxidation (M)]NFK_.4	PDTKEMLKLLDFGSL	Nfu_p_1_020777_K107_M1	Nfu_p_1_020777	Nfu_g_1_008594	RPS17	Nfu_p_1_020777	Nfu_t_1_020777	Nfu_c_1_020777	ENSLOCG00000014995	ENSG00000182774	RPS17	P63276_K107	14DaysDMSO	14DaysAI	-4.23041	0.0366105	0.00957866	14DaysAI / 14DaysDMSO	INeu Ubiquitin	14D_AI / 14D_DMSO	Ubiquitin
P09471_K105	Nfu_p_1_009435_K105_M1	Young	Old	-0.943281	0.0384479	0.238058	Old / Young	GNAO1	Ubiqutin	Old / Young	_ADAK[GlyGly (K)]LVC[Carbamidomethyl (C)]DVVSR_.3;_ADAK[GlyGly (K)]LVC[Carbamidomethyl (C)]DVVSR_.2	KDRKADAKLVCDVVS	Nfu_p_1_009435_K105_M1	Nfu_p_1_009435	Nfu_g_1_003824	gnao1a	Nfu_p_1_009435	Nfu_t_1_009435	Nfu_c_1_009435	ENSLOCG00000007927	ENSG00000087258	GNAO1	P18872_K105	14DaysDMSO	14DaysPI	-2.67912	7.98701e-05	5.5598e-05	14DaysPI / 14DaysDMSO	INeu Ubiquitin	14D_PI / 14D_DMSO	Ubiquitin
P09471_K105	Nfu_p_1_030874_K105_M1	Young	Old	-1.08824	0.020505	0.200426	Old / Young	GNAO1	Ubiqutin	Old / Young	_ADAK[GlyGly (K)]M[Oxidation (M)]VC[Carbamidomethyl (C)]DVVSR_.3;_ADAK[GlyGly (K)]MVC[Carbamidomethyl (C)]DVVSR_.3;_ADAK[GlyGly (K)]M[Oxidation (M)]VC[Carbamidomethyl (C)]DVVSR_.2;_ADAK[GlyGly (K)]MVC[Carbamidomethyl (C)]DVVSR_.2	KERKADAKMVCDVVS	Nfu_p_1_030874_K105_M1	Nfu_p_1_030874	Nfu_g_1_012788	gnao1a	Nfu_p_1_030874	Nfu_t_1_030874	Nfu_c_1_030874	ENSLOCG00000007927	ENSG00000087258	GNAO1	P18872_K105	14DaysDMSO	14DaysPI	-2.67912	7.98701e-05	5.5598e-05	14DaysPI / 14DaysDMSO	INeu Ubiquitin	14D_PI / 14D_DMSO	Ubiquitin
P09471_K24	Nfu_p_1_009435_K24_M1	Young	Old	-1.00768	0.0258397	0.213106	Old / Young	GNAO1	Ubiqutin	Old / Young	_NLK[GlyGly (K)]EDGLVAAK_.3;_NLK[GlyGly (K)]EDGLVAAK_.2	KAIEKNLKEDGLVAA	Nfu_p_1_009435_K24_M1	Nfu_p_1_009435	Nfu_g_1_003824	gnao1a	Nfu_p_1_009435	Nfu_t_1_009435	Nfu_c_1_009435	ENSLOCG00000007927	ENSG00000087258	GNAO1	P18872_K24	14DaysDMSO	14DaysPI	-1.01789	0.00770279	0.00244409	14DaysPI / 14DaysDMSO	INeu Ubiquitin	14D_PI / 14D_DMSO	Ubiquitin
P09471_K24	Nfu_p_1_009435_K24_M1	Young	Old	-1.00768	0.0258397	0.213106	Old / Young	GNAO1	Ubiqutin	Old / Young	_NLK[GlyGly (K)]EDGLVAAK_.3;_NLK[GlyGly (K)]EDGLVAAK_.2	KAIEKNLKEDGLVAA	Nfu_p_1_009435_K24_M1	Nfu_p_1_009435	Nfu_g_1_003824	gnao1a	Nfu_p_1_009435	Nfu_t_1_009435	Nfu_c_1_009435	ENSLOCG00000007927	ENSG00000087258	GNAO1	P18872_K24	14DaysDMSO	14DaysAI	1.41632	0.00928695	0.00287303	14DaysAI / 14DaysDMSO	INeu Ubiquitin	14D_AI / 14D_DMSO	Ubiquitin
P09471_K35	Nfu_p_1_009435_K35_M1	Young	Old	-2.36876	0.0120895	0.155209	Old / Young	GNAO1	Ubiqutin	Old / Young	_DVK[GlyGly (K)]LLLLGGGESGK_.3	LVAAKDVKLLLLGGG	Nfu_p_1_009435_K35_M1	Nfu_p_1_009435	Nfu_g_1_003824	gnao1a	Nfu_p_1_009435	Nfu_t_1_009435	Nfu_c_1_009435	ENSLOCG00000007927	ENSG00000087258	GNAO1	P18872_K35	14DaysDMSO	14DaysAI	-1.70412	0.010935	0.00331101	14DaysAI / 14DaysDMSO	INeu Ubiquitin	14D_AI / 14D_DMSO	Ubiquitin
P09471_K35	Nfu_p_1_030874_K35_M1	Young	Old	-1.56125	0.0429878	0.249398	Old / Young	GNAO1	Ubiqutin	Old / Young	_DVK[GlyGly (K)]LLLLGAGESGK_.3;_DVK[GlyGly (K)]LLLLGAGESGK_.2	LTAAKDVKLLLLGAG	Nfu_p_1_030874_K35_M1	Nfu_p_1_030874	Nfu_g_1_012788	gnao1a	Nfu_p_1_030874	Nfu_t_1_030874	Nfu_c_1_030874	ENSLOCG00000007927	ENSG00000087258	GNAO1	P18872_K35	14DaysDMSO	14DaysAI	-1.70412	0.010935	0.00331101	14DaysAI / 14DaysDMSO	INeu Ubiquitin	14D_AI / 14D_DMSO	Ubiquitin
P10412_K90	Nfu_p_1_028018_K80_M1	Young	Old	-1.3842	0.021054	0.200426	Old / Young	HIST1H1A	Ubiqutin	Old / Young	_SLVSK[GlyGly (K)]GTLVQTK_.3	AIKSLVSKGTLVQTK	Nfu_p_1_028018_K80_M1	Nfu_p_1_028018	Nfu_g_1_011606	CU302436.3	Nfu_p_1_028018	Nfu_t_1_028018	Nfu_c_1_028018	ENSLOCG00000017863	ENSG00000124610	HIST1H1A	P43277_K91	14DaysDMSO	14DaysPI	-3.95174	3.48781e-05	2.88593e-05	14DaysPI / 14DaysDMSO	INeu Ubiquitin	14D_PI / 14D_DMSO	Ubiquitin
P10586_K1303	Nfu_p_1_031021_K1192_M1;Nfu_p_1_031022_K1301_M1;Nfu_p_1_031023_K1305_M1;Nfu_p_1_031024_K1296_M1;Nfu_p_1_031025_K1301_M1;Nfu_p_1_031026_K1199_M1;Nfu_p_1_031027_K1301_M1;Nfu_p_1_031028_K1297_M1;Nfu_p_1_031029_K1292_M1;Nfu_p_1_031030_K1296_M1;Nfu_p_1_031031_K1292_M1;Nfu_p_1_031032_K1190_M1;Nfu_p_1_031033_K1194_M1;Nfu_p_1_031034_K1190_M1;Nfu_p_1_031035_K1199_M1;Nfu_p_1_031036_K1199_M1;Nfu_p_1_031037_…	Young	Old	-1.57501	0.0250082	0.213106	Old / Young	PTPRF	Ubiqutin	Old / Young	_DEHSGGVK[GlyGly (K)]DSLLANSSDPVEM[Oxidation (M)]R_.4;_DEHSGGVK[GlyGly (K)]DSLLANSSDPVEM[Oxidation (M)]R_.3	DEHSGGVKDSLLANS	Nfu_p_1_031021_K1192_M1;Nfu_p_1_031022_K1301_M1;Nfu_p_1_031023_K1305_M1;Nfu_p_1_031024_K1296_M1;Nfu_p_1_031025_K1301_M1;Nfu_p_1_031026_K1199_M1;Nfu_p_1_031027_K1301_M1;Nfu_p_1_031028_K1297_M1;Nfu_p_1_031029_K1292_M1;Nfu_p_1_031030_K1296_M1;Nfu_p_1_031031_K1292_M1;Nfu_p_1_031032_K1190_M1;Nfu_p_1_031033_K1194_M1;Nfu_p_1_031034_K1190_M1;Nfu_p_1_031035_K1199_M1;Nfu_p_1_031036_K1199_M1;Nfu_p_1_031037_…	Nfu_p_1_031021;Nfu_p_1_031022;Nfu_p_1_031023;Nfu_p_1_031024;Nfu_p_1_031025;Nfu_p_1_031026;Nfu_p_1_031027;Nfu_p_1_031028;Nfu_p_1_031029;Nfu_p_1_031030;Nfu_p_1_031031;Nfu_p_1_031032;Nfu_p_1_031033;Nfu_p_1_031034;Nfu_p_1_031035;Nfu_p_1_031036;Nfu_p_1_031037;Nfu_p_1_031038;Nfu_p_1_031039;Nfu_p_1_031040;Nfu_p_1_031041;Nfu_p_1_031042;Nfu_p_1_031043;Nfu_p_1_031044;Nfu_p_1_031045;Nfu_p_1_031046;Nfu_p_1_0…	Nfu_g_1_012865	ptprfb	Nfu_p_1_031021;Nfu_p_1_031037;Nfu_p_1_031049;Nfu_p_1_031039;Nfu_p_1_031051;Nfu_p_1_031053;Nfu_p_1_031047;Nfu_p_1_031025;Nfu_p_1_031048;Nfu_p_1_031042;Nfu_p_1_031054;Nfu_p_1_031022;Nfu_p_1_031023;Nfu_p_1_031024;Nfu_p_1_031026;Nfu_p_1_031027;Nfu_p_1_031029;Nfu_p_1_031030;Nfu_p_1_031031;Nfu_p_1_031032;Nfu_p_1_031033;Nfu_p_1_031034;Nfu_p_1_031035;Nfu_p_1_031036;Nfu_p_1_031038;Nfu_p_1_031041;Nfu_p_1_0…	Nfu_t_1_031021;Nfu_t_1_031037;Nfu_t_1_031049;Nfu_t_1_031039;Nfu_t_1_031051;Nfu_t_1_031053;Nfu_t_1_031047;Nfu_t_1_031025;Nfu_t_1_031048;Nfu_t_1_031042;Nfu_t_1_031054;Nfu_t_1_031022;Nfu_t_1_031023;Nfu_t_1_031024;Nfu_t_1_031026;Nfu_t_1_031027;Nfu_t_1_031029;Nfu_t_1_031030;Nfu_t_1_031031;Nfu_t_1_031032;Nfu_t_1_031033;Nfu_t_1_031034;Nfu_t_1_031035;Nfu_t_1_031036;Nfu_t_1_031038;Nfu_t_1_031041;Nfu_t_1_0…	Nfu_c_1_031021;Nfu_c_1_031037;Nfu_c_1_031049;Nfu_c_1_031039;Nfu_c_1_031051;Nfu_c_1_031053;Nfu_c_1_031047;Nfu_c_1_031025;Nfu_c_1_031048;Nfu_c_1_031042;Nfu_c_1_031054;Nfu_c_1_031022;Nfu_c_1_031023;Nfu_c_1_031024;Nfu_c_1_031026;Nfu_c_1_031027;Nfu_c_1_031029;Nfu_c_1_031030;Nfu_c_1_031031;Nfu_c_1_031032;Nfu_c_1_031033;Nfu_c_1_031034;Nfu_c_1_031035;Nfu_c_1_031036;Nfu_c_1_031038;Nfu_c_1_031041;Nfu_c_1_0…	ENSLOCG00000004311	ENSG00000142949	PTPRF	A2A8L5_K1294	14DaysDMSO	14DaysPI	-2.20469	0.000367702	0.000190123	14DaysPI / 14DaysDMSO	INeu Ubiquitin	14D_PI / 14D_DMSO	Ubiquitin
P11142_K108	Nfu_p_1_012904_K108_M1	Young	Old	2.09289	0.000597983	0.0346941	Old / Young	HSPA6	Ubiqutin	Old / Young	_VQVEYK[GlyGly (K)]GESK_.3;_VQVEYK[GlyGly (K)]GESK_.2	PKVQVEYKGESKTFY	Nfu_p_1_012904_K108_M1	Nfu_p_1_012904	Nfu_g_1_005309	hspa8	Nfu_p_1_012904	Nfu_t_1_012904	Nfu_c_1_012904	ENSLOCG00000002736	ENSG00000173110	HSPA6	P63017_K108	14DaysDMSO	14DaysPI	2.42591	3.94064e-08	1.47172e-07	14DaysPI / 14DaysDMSO	INeu Ubiquitin	14D_PI / 14D_DMSO	Ubiquitin
P11142_K137	Nfu_p_1_012904_K137_M1	Young	Old	4.48891	0.00401056	0.102155	Old / Young	HSPA6	Ubiqutin	Old / Young	_EIAEAYLGK[GlyGly (K)]TVNNAVITVPAYFNDSQR_.4	IAEAYLGKTVNNAVI	Nfu_p_1_012904_K137_M1	Nfu_p_1_012904	Nfu_g_1_005309	hspa8	Nfu_p_1_012904	Nfu_t_1_012904	Nfu_c_1_012904	ENSLOCG00000002736	ENSG00000173110	HSPA6	P63017_K137	14DaysDMSO	14DaysPI	3.68415	0.000301454	0.000161717	14DaysPI / 14DaysDMSO	INeu Ubiquitin	14D_PI / 14D_DMSO	Ubiquitin
P11142_K137	Nfu_p_1_012904_K137_M1	Young	Old	4.48891	0.00401056	0.102155	Old / Young	HSPA6	Ubiqutin	Old / Young	_EIAEAYLGK[GlyGly (K)]TVNNAVITVPAYFNDSQR_.4	IAEAYLGKTVNNAVI	Nfu_p_1_012904_K137_M1	Nfu_p_1_012904	Nfu_g_1_005309	hspa8	Nfu_p_1_012904	Nfu_t_1_012904	Nfu_c_1_012904	ENSLOCG00000002736	ENSG00000173110	HSPA6	P63017_K137	14DaysDMSO	14DaysAI	-1.65583	7.13223e-08	2.33304e-07	14DaysAI / 14DaysDMSO	INeu Ubiquitin	14D_AI / 14D_DMSO	Ubiquitin
P11142_K539	Nfu_p_1_012904_K539_M1	Young	Old	1.75503	0.00245394	0.0758847	Old / Young	HSPA6	Ubiqutin	Old / Young	_VSAK[GlyGly (K)]NGLESYAFNM[Oxidation (M)]K_.3;_VSAK[GlyGly (K)]NGLESYAFNMK_.3;_VSAK[GlyGly (K)]NGLESYAFNM[Oxidation (M)]K_.2;_VSAK[GlyGly (K)]NGLESYAFNMK_.2	QRDKVSAKNGLESYA	Nfu_p_1_012904_K539_M1	Nfu_p_1_012904	Nfu_g_1_005309	hspa8	Nfu_p_1_012904	Nfu_t_1_012904	Nfu_c_1_012904	ENSLOCG00000002736	ENSG00000173110	HSPA6	P63017_K539	14DaysDMSO	14DaysPI	-3.76264	0.00368366	0.00129826	14DaysPI / 14DaysDMSO	INeu Ubiquitin	14D_PI / 14D_DMSO	Ubiquitin
P11142_K539	Nfu_p_1_001250_K539_M1;Nfu_p_1_001251_K539_M1	Young	Old	3.03104	0.000247971	0.0189486	Old / Young	HSPA6	Ubiqutin	Old / Young	_VSAK[GlyGly (K)]NNLESYAFNM[Oxidation (M)]K_.3	QREKVSAKNNLESYA	Nfu_p_1_001250_K539_M1;Nfu_p_1_001251_K539_M1	Nfu_p_1_001250;Nfu_p_1_001251	Nfu_g_1_000519	hspa8l	Nfu_p_1_001250;Nfu_p_1_001251	Nfu_t_1_001250;Nfu_t_1_001251	Nfu_c_1_001250;Nfu_c_1_001251	ENSLOCG00000002736	ENSG00000173110	HSPA6	P63017_K539	14DaysDMSO	14DaysPI	-3.76264	0.00368366	0.00129826	14DaysPI / 14DaysDMSO	INeu Ubiquitin	14D_PI / 14D_DMSO	Ubiquitin
P11233_K7	Nfu_p_1_008833_K7_M1	Young	Old	-1.48447	0.00934669	0.142975	Old / Young	RALA	Ubiqutin	Old / Young	_PK[GlyGly (K)]GQNSLALHK_.3	_MAAAKPKGQNSLAL	Nfu_p_1_008833_K7_M1	Nfu_p_1_008833	Nfu_g_1_003569	rala	Nfu_p_1_008833	Nfu_t_1_008833	Nfu_c_1_008833	ENSLOCG00000011940	ENSG00000006451	RALA	P63321_K7	14DaysDMSO	14DaysPI	-2.30102	0.00330123	0.0011826	14DaysPI / 14DaysDMSO	INeu Ubiquitin	14D_PI / 14D_DMSO	Ubiquitin
P11940_K188	Nfu_p_1_010263_K188_M1;Nfu_p_1_010264_K188_M1	Young	Old	-1.75832	0.0471157	0.260255	Old / Young	PABPC1	Ubiqutin	Old / Young	_AK[GlyGly (K)]EFTNVYIK_.3	AELGARAKEFTNVYI	Nfu_p_1_010263_K188_M1;Nfu_p_1_010264_K188_M1	Nfu_p_1_010263;Nfu_p_1_010264	Nfu_g_1_004198	pabpc1b	Nfu_p_1_010264;Nfu_p_1_010263	Nfu_t_1_010264;Nfu_t_1_010263	Nfu_c_1_010264;Nfu_c_1_010263	ENSLOCG00000009681	ENSG00000070756	PABPC1	P29341_K188	14DaysDMSO	14DaysPI	-1.75164	0.00110104	0.000469505	14DaysPI / 14DaysDMSO	INeu Ubiquitin	14D_PI / 14D_DMSO	Ubiquitin
P13637_K202	Nfu_p_1_002752_K198_M1;Nfu_p_1_002753_K198_M1;Nfu_p_1_002754_K211_M1	Young	Old	-1.35433	0.0453556	0.257426	Old / Young	ATP1A1	Ubiqutin	Old / Young	_VVSAHGC[Carbamidomethyl (C)]K[GlyGly (K)]VDNSSLTGESEPQSR_.4	VVSAHGCKVDNSSLT	Nfu_p_1_002752_K198_M1;Nfu_p_1_002753_K198_M1;Nfu_p_1_002754_K211_M1	Nfu_p_1_002752;Nfu_p_1_002753;Nfu_p_1_002754	Nfu_g_1_001119	atp1a3a	Nfu_p_1_002752;Nfu_p_1_002754;Nfu_p_1_002753	Nfu_t_1_002752;Nfu_t_1_002754;Nfu_t_1_002753	Nfu_c_1_002752;Nfu_c_1_002754;Nfu_c_1_002753	ENSLOCG00000011221	ENSG00000163399	ATP1A1	Q6PIC6_K202	14DaysDMSO	14DaysAI	1.51355	0.000112188	7.29335e-05	14DaysAI / 14DaysDMSO	INeu Ubiquitin	14D_AI / 14D_DMSO	Ubiquitin
P13637_K202	Nfu_p_1_002752_K198_M1;Nfu_p_1_002753_K198_M1;Nfu_p_1_002754_K211_M1	Young	Old	-1.35433	0.0453556	0.257426	Old / Young	ATP1A1	Ubiqutin	Old / Young	_VVSAHGC[Carbamidomethyl (C)]K[GlyGly (K)]VDNSSLTGESEPQSR_.4	VVSAHGCKVDNSSLT	Nfu_p_1_002752_K198_M1;Nfu_p_1_002753_K198_M1;Nfu_p_1_002754_K211_M1	Nfu_p_1_002752;Nfu_p_1_002753;Nfu_p_1_002754	Nfu_g_1_001119	atp1a3a	Nfu_p_1_002752;Nfu_p_1_002754;Nfu_p_1_002753	Nfu_t_1_002752;Nfu_t_1_002754;Nfu_t_1_002753	Nfu_c_1_002752;Nfu_c_1_002754;Nfu_c_1_002753	ENSLOCG00000011221	ENSG00000163399	ATP1A1	Q6PIC6_K202	14DaysDMSO	14DaysPI	-0.840815	0.00127958	0.000532151	14DaysPI / 14DaysDMSO	INeu Ubiquitin	14D_PI / 14D_DMSO	Ubiquitin
P13637_K651	Nfu_p_1_043187_K660_M1;Nfu_p_1_043188_K660_M1;Nfu_p_1_043189_K660_M1;Nfu_p_1_043190_K660_M1	Young	Old	-1.37674	0.0470809	0.260255	Old / Young	ATP1A1	Ubiqutin	Old / Young	_DAK[GlyGly (K)]AC[Carbamidomethyl (C)]VIHGTDLK_.4;_DAK[GlyGly (K)]AC[Carbamidomethyl (C)]VIHGTDLK_.3	QVNPRDAKACVIHGT	Nfu_p_1_043187_K660_M1;Nfu_p_1_043188_K660_M1;Nfu_p_1_043189_K660_M1;Nfu_p_1_043190_K660_M1	Nfu_p_1_043187;Nfu_p_1_043188;Nfu_p_1_043189;Nfu_p_1_043190	Nfu_g_1_018050	atp1a3a	Nfu_p_1_043187;Nfu_p_1_043189;Nfu_p_1_043188;Nfu_p_1_043190	Nfu_t_1_043187;Nfu_t_1_043189;Nfu_t_1_043188;Nfu_t_1_043190	Nfu_c_1_043187;Nfu_c_1_043189;Nfu_c_1_043188;Nfu_c_1_043190	ENSLOCG00000011221	ENSG00000163399	ATP1A1	Q6PIC6_K651	14DaysDMSO	14DaysPI	-0.763977	0.00907435	0.00281627	14DaysPI / 14DaysDMSO	INeu Ubiquitin	14D_PI / 14D_DMSO	Ubiquitin
P13637_K651	Nfu_p_1_043187_K660_M1;Nfu_p_1_043188_K660_M1;Nfu_p_1_043189_K660_M1;Nfu_p_1_043190_K660_M1	Young	Old	-1.37674	0.0470809	0.260255	Old / Young	ATP1A1	Ubiqutin	Old / Young	_DAK[GlyGly (K)]AC[Carbamidomethyl (C)]VIHGTDLK_.4;_DAK[GlyGly (K)]AC[Carbamidomethyl (C)]VIHGTDLK_.3	QVNPRDAKACVIHGT	Nfu_p_1_043187_K660_M1;Nfu_p_1_043188_K660_M1;Nfu_p_1_043189_K660_M1;Nfu_p_1_043190_K660_M1	Nfu_p_1_043187;Nfu_p_1_043188;Nfu_p_1_043189;Nfu_p_1_043190	Nfu_g_1_018050	atp1a3a	Nfu_p_1_043187;Nfu_p_1_043189;Nfu_p_1_043188;Nfu_p_1_043190	Nfu_t_1_043187;Nfu_t_1_043189;Nfu_t_1_043188;Nfu_t_1_043190	Nfu_c_1_043187;Nfu_c_1_043189;Nfu_c_1_043188;Nfu_c_1_043190	ENSLOCG00000011221	ENSG00000163399	ATP1A1	Q6PIC6_K651	14DaysDMSO	14DaysAI	1.15722	0.00889407	0.00276788	14DaysAI / 14DaysDMSO	INeu Ubiquitin	14D_AI / 14D_DMSO	Ubiquitin
P13639_K272	Nfu_p_1_038521_K272_M1	Young	Old	-1.87732	0.00234718	0.0758847	Old / Young	NA	Ubiqutin	Old / Young	_YYDTENGK[GlyGly (K)]FVK_.3	YYDTENGKFVKSAIG	Nfu_p_1_038521_K272_M1	Nfu_p_1_038521	Nfu_g_1_016049	eef2b	Nfu_p_1_038521	Nfu_t_1_038521	Nfu_c_1_038521	ENSLOCG00000006185	NA	NA	P58252_K272	14DaysDMSO	14DaysAI	-0.365475	3.56796e-05	2.93796e-05	14DaysAI / 14DaysDMSO	INeu Ubiquitin	14D_AI / 14D_DMSO	Ubiquitin
P13639_K272	Nfu_p_1_038521_K272_M1	Young	Old	-1.87732	0.00234718	0.0758847	Old / Young	NA	Ubiqutin	Old / Young	_YYDTENGK[GlyGly (K)]FVK_.3	YYDTENGKFVKSAIG	Nfu_p_1_038521_K272_M1	Nfu_p_1_038521	Nfu_g_1_016049	eef2b	Nfu_p_1_038521	Nfu_t_1_038521	Nfu_c_1_038521	ENSLOCG00000006185	NA	NA	P58252_K272	14DaysDMSO	14DaysPI	2.22026	0.00452878	0.00154806	14DaysPI / 14DaysDMSO	INeu Ubiquitin	14D_PI / 14D_DMSO	Ubiquitin
P13639_K272	Nfu_p_1_038521_K272_M1	Young	Old	-1.87732	0.00234718	0.0758847	Old / Young	NA	Ubiqutin	Old / Young	_YYDTENGK[GlyGly (K)]FVK_.3	YYDTENGKFVKSAIG	Nfu_p_1_038521_K272_M1	Nfu_p_1_038521	Nfu_g_1_016049	eef2b	Nfu_p_1_038521	Nfu_t_1_038521	Nfu_c_1_038521	ENSLOCG00000006185	NA	NA	P58252_K272	14DaysDMSO	14DaysPI	1.08426	0.00115285	0.000487857	14DaysPI / 14DaysDMSO	INeu Ubiquitin	14D_PI / 14D_DMSO	Ubiquitin
P13639_K275	Nfu_p_1_038521_K275_M1	Young	Old	-1.15534	0.0355111	0.230071	Old / Young	NA	Ubiqutin	Old / Young	_FVK[GlyGly (K)]SAIGADGK_.3	TENGKFVKSAIGADG	Nfu_p_1_038521_K275_M1	Nfu_p_1_038521	Nfu_g_1_016049	eef2b	Nfu_p_1_038521	Nfu_t_1_038521	Nfu_c_1_038521	ENSLOCG00000006185	NA	NA	P58252_K275	14DaysDMSO	14DaysAI	-0.214772	5.66081e-07	1.15155e-06	14DaysAI / 14DaysDMSO	INeu Ubiquitin	14D_AI / 14D_DMSO	Ubiquitin
P13639_K275	Nfu_p_1_038521_K275_M1	Young	Old	-1.15534	0.0355111	0.230071	Old / Young	NA	Ubiqutin	Old / Young	_FVK[GlyGly (K)]SAIGADGK_.3	TENGKFVKSAIGADG	Nfu_p_1_038521_K275_M1	Nfu_p_1_038521	Nfu_g_1_016049	eef2b	Nfu_p_1_038521	Nfu_t_1_038521	Nfu_c_1_038521	ENSLOCG00000006185	NA	NA	P58252_K275	14DaysDMSO	14DaysAI	0.460279	1.69904e-07	4.55001e-07	14DaysAI / 14DaysDMSO	INeu Ubiquitin	14D_AI / 14D_DMSO	Ubiquitin
P13639_K275	Nfu_p_1_038521_K275_M1	Young	Old	-1.15534	0.0355111	0.230071	Old / Young	NA	Ubiqutin	Old / Young	_FVK[GlyGly (K)]SAIGADGK_.3	TENGKFVKSAIGADG	Nfu_p_1_038521_K275_M1	Nfu_p_1_038521	Nfu_g_1_016049	eef2b	Nfu_p_1_038521	Nfu_t_1_038521	Nfu_c_1_038521	ENSLOCG00000006185	NA	NA	P58252_K275	14DaysDMSO	14DaysPI	4.36567	6.8019e-07	1.32763e-06	14DaysPI / 14DaysDMSO	INeu Ubiquitin	14D_PI / 14D_DMSO	Ubiquitin
P13639_K275	Nfu_p_1_038521_K275_M1	Young	Old	-1.15534	0.0355111	0.230071	Old / Young	NA	Ubiqutin	Old / Young	_FVK[GlyGly (K)]SAIGADGK_.3	TENGKFVKSAIGADG	Nfu_p_1_038521_K275_M1	Nfu_p_1_038521	Nfu_g_1_016049	eef2b	Nfu_p_1_038521	Nfu_t_1_038521	Nfu_c_1_038521	ENSLOCG00000006185	NA	NA	P58252_K275	14DaysDMSO	14DaysPI	2.79284	0.000314456	0.000167384	14DaysPI / 14DaysDMSO	INeu Ubiquitin	14D_PI / 14D_DMSO	Ubiquitin
P13639_K318	Nfu_p_1_038521_K318_M1	Young	Old	-1.2496	0.0283065	0.217363	Old / Young	NA	Ubiqutin	Old / Young	_LIQK[GlyGly (K)]LDIK_.2	ETAKLIQKLDIKLDA	Nfu_p_1_038521_K318_M1	Nfu_p_1_038521	Nfu_g_1_016049	eef2b	Nfu_p_1_038521	Nfu_t_1_038521	Nfu_c_1_038521	ENSLOCG00000006185	NA	NA	P58252_K318	14DaysDMSO	14DaysAI	0.335424	0.000460767	0.000228704	14DaysAI / 14DaysDMSO	INeu Ubiquitin	14D_AI / 14D_DMSO	Ubiquitin
P13639_K318	Nfu_p_1_038521_K318_M1	Young	Old	-1.2496	0.0283065	0.217363	Old / Young	NA	Ubiqutin	Old / Young	_LIQK[GlyGly (K)]LDIK_.2	ETAKLIQKLDIKLDA	Nfu_p_1_038521_K318_M1	Nfu_p_1_038521	Nfu_g_1_016049	eef2b	Nfu_p_1_038521	Nfu_t_1_038521	Nfu_c_1_038521	ENSLOCG00000006185	NA	NA	P58252_K318	14DaysDMSO	14DaysPI	4.52591	4.42142e-06	5.71043e-06	14DaysPI / 14DaysDMSO	INeu Ubiquitin	14D_PI / 14D_DMSO	Ubiquitin
P14866_K533	Nfu_p_1_000737_K654_M1	Young	Old	-1.63595	0.00455478	0.105704	Old / Young	HNRNPL	Ubiqutin	Old / Young	_SPVSVK[GlyGly (K)]M[Oxidation (M)]FTGK_.3	VKSPVSVKMFTGKSA	Nfu_p_1_000737_K654_M1	Nfu_p_1_000737	Nfu_g_1_000313	hnrpl	Nfu_p_1_000737	Nfu_t_1_000737	Nfu_c_1_000737	ENSLOCG00000014311	ENSG00000104824	HNRNPL	Q8R081_K530	14DaysDMSO	14DaysPI	-3.50612	0.000125324	7.97038e-05	14DaysPI / 14DaysDMSO	INeu Ubiquitin	14D_PI / 14D_DMSO	Ubiquitin
P15104_K95	Nfu_p_1_048973_K95_M1	Young	Old	-1.67157	0.0495016	0.265562	Old / Young	GLUL	Ubiqutin	Old / Young	_DPNK[GlyGly (K)]LVLC[Carbamidomethyl (C)]EVLK_.3;_DPNK[GlyGly (K)]LVLC[Carbamidomethyl (C)]EVLK_.2	PFRKDPNKLVLCEVL	Nfu_p_1_048973_K95_M1	Nfu_p_1_048973	Nfu_g_1_020449	glula	Nfu_p_1_048973	Nfu_t_1_048973	Nfu_c_1_048973	ENSLOCG00000004472	ENSG00000135821	GLUL	P15105_K95	14DaysDMSO	14DaysPI	2.01056	0.0254913	0.0069515	14DaysPI / 14DaysDMSO	INeu Ubiquitin	14D_PI / 14D_DMSO	Ubiquitin
P16949_K9	Nfu_p_1_056388_K10_M1	Young	Old	-2.47322	0.0251078	0.213106	Old / Young	NA	Ubiqutin	Old / Young	_[Acetyl (Protein N-term)]ASAEDIQVK[GlyGly (K)]ELDK_.2	SAEDIQVKELDKRAS	Nfu_p_1_056388_K10_M1	Nfu_p_1_056388	Nfu_g_1_023499	stmn1b	Nfu_p_1_056388	Nfu_t_1_056388	Nfu_c_1_056388	ENSLOCG00000003586	NA	NA	P54227_K9	14DaysDMSO	14DaysPI	-3.59541	2.11198e-05	1.94378e-05	14DaysPI / 14DaysDMSO	INeu Ubiquitin	14D_PI / 14D_DMSO	Ubiquitin
P16949_K95	Nfu_p_1_056388_K96_M1	Young	Old	-1.24137	0.0187718	0.196696	Old / Young	NA	Ubiqutin	Old / Young	_AM[Oxidation (M)]EENNNFSK[GlyGly (K)]M[Oxidation (M)]AEEK_.3;_AM[Oxidation (M)]EENNNFSK[GlyGly (K)]MAEEK_.3	EENNNFSKMAEEKLQ	Nfu_p_1_056388_K96_M1	Nfu_p_1_056388	Nfu_g_1_023499	stmn1b	Nfu_p_1_056388	Nfu_t_1_056388	Nfu_c_1_056388	ENSLOCG00000003586	NA	NA	P54227_K95	14DaysDMSO	14DaysPI	-3.13179	3.84172e-05	3.1148e-05	14DaysPI / 14DaysDMSO	INeu Ubiquitin	14D_PI / 14D_DMSO	Ubiquitin
P17980_K276	Nfu_p_1_005279_K264_M1	Young	Old	3.93412	0.00557249	0.114859	Old / Young	PSMC3	Ubiqutin	Old / Young	_DAFALAK[GlyGly (K)]EK_.3;_DAFALAK[GlyGly (K)]EK_.2	RDAFALAKEKAPSII	Nfu_p_1_005279_K264_M1	Nfu_p_1_005279	Nfu_g_1_002085	psmc3	Nfu_p_1_005279	Nfu_t_1_005279	Nfu_c_1_005279	ENSLOCG00000006198	ENSG00000165916	PSMC3	O88685_K279	14DaysDMSO	14DaysPI	-0.450061	0.0483172	0.0122565	14DaysPI / 14DaysDMSO	INeu Ubiquitin	14D_PI / 14D_DMSO	Ubiquitin
P19021_K916	Nfu_p_1_026174_K799_M1	Young	Old	-0.918922	0.0372768	0.23546	Old / Young	PAM	Ubiqutin	Old / Young	_NSK[GlyGly (K)]TVGSLNLGK_.3	MCWRKNSKTVGSLNL	Nfu_p_1_026174_K799_M1	Nfu_p_1_026174	Nfu_g_1_010826	PAM	Nfu_p_1_026174	Nfu_t_1_026174	Nfu_c_1_026174	ENSLOCG00000009107	ENSG00000145730	PAM	P97467_K922	14DaysDMSO	14DaysAI	-1.03464	0.0125476	0.00373186	14DaysAI / 14DaysDMSO	INeu Ubiquitin	14D_AI / 14D_DMSO	Ubiquitin
P19021_K916	Nfu_p_1_026174_K799_M1	Young	Old	-0.918922	0.0372768	0.23546	Old / Young	PAM	Ubiqutin	Old / Young	_NSK[GlyGly (K)]TVGSLNLGK_.3	MCWRKNSKTVGSLNL	Nfu_p_1_026174_K799_M1	Nfu_p_1_026174	Nfu_g_1_010826	PAM	Nfu_p_1_026174	Nfu_t_1_026174	Nfu_c_1_026174	ENSLOCG00000009107	ENSG00000145730	PAM	P97467_K922	14DaysDMSO	14DaysPI	1.2747	0.00172186	0.000682634	14DaysPI / 14DaysDMSO	INeu Ubiquitin	14D_PI / 14D_DMSO	Ubiquitin
P19367_K187	Nfu_p_1_032879_K187_M1;Nfu_p_1_032880_K187_M1	Young	Old	-1.56833	0.0237351	0.210173	Old / Young	HK1	Ubiqutin	Old / Young	_ASGVEGMDVVK[GlyGly (K)]LLNK_.3;_ASGVEGM[Oxidation (M)]DVVK[GlyGly (K)]LLNK_.3;_ASGVEGMDVVK[GlyGly (K)]LLNK_.2;_ASGVEGM[Oxidation (M)]DVVK[GlyGly (K)]LLNK_.2	VEGMDVVKLLNKAIN	Nfu_p_1_032879_K187_M1;Nfu_p_1_032880_K187_M1	Nfu_p_1_032879;Nfu_p_1_032880	Nfu_g_1_013666	hk1	Nfu_p_1_032879;Nfu_p_1_032880	Nfu_t_1_032879;Nfu_t_1_032880	Nfu_c_1_032879;Nfu_c_1_032880	ENSLOCG00000009187	ENSG00000156515	HK1	P17710_K243	14DaysDMSO	14DaysPI	2.57112	8.1021e-10	7.27208e-09	14DaysPI / 14DaysDMSO	INeu Ubiquitin	14D_PI / 14D_DMSO	Ubiquitin
P19367_K187	Nfu_p_1_032879_K187_M1;Nfu_p_1_032880_K187_M1	Young	Old	-1.56833	0.0237351	0.210173	Old / Young	HK1	Ubiqutin	Old / Young	_ASGVEGMDVVK[GlyGly (K)]LLNK_.3;_ASGVEGM[Oxidation (M)]DVVK[GlyGly (K)]LLNK_.3;_ASGVEGMDVVK[GlyGly (K)]LLNK_.2;_ASGVEGM[Oxidation (M)]DVVK[GlyGly (K)]LLNK_.2	VEGMDVVKLLNKAIN	Nfu_p_1_032879_K187_M1;Nfu_p_1_032880_K187_M1	Nfu_p_1_032879;Nfu_p_1_032880	Nfu_g_1_013666	hk1	Nfu_p_1_032879;Nfu_p_1_032880	Nfu_t_1_032879;Nfu_t_1_032880	Nfu_c_1_032879;Nfu_c_1_032880	ENSLOCG00000009187	ENSG00000156515	HK1	P17710_K243	14DaysDMSO	14DaysAI	0.479269	0.0117884	0.0035348	14DaysAI / 14DaysDMSO	INeu Ubiquitin	14D_AI / 14D_DMSO	Ubiquitin
P20700_K182	Nfu_p_1_034122_K182_M1	Young	Old	-1.06036	0.0486292	0.26359	Old / Young	LMNB1	Ubiqutin	Old / Young	_K[GlyGly (K)]QLADEM[Oxidation (M)]LM[Oxidation (M)]R_.3	IGLAQAKKQLADEML	Nfu_p_1_034122_K182_M1	Nfu_p_1_034122	Nfu_g_1_014186	lmnb1	Nfu_p_1_034122	Nfu_t_1_034122	Nfu_c_1_034122	ENSLOCG00000008506	ENSG00000113368	LMNB1	P14733_K183	14DaysDMSO	14DaysPI	-4.44849	3.14764e-06	4.37424e-06	14DaysPI / 14DaysDMSO	INeu Ubiquitin	14D_PI / 14D_DMSO	Ubiquitin
P21796_K20	Nfu_p_1_053130_K20_M1	Young	Old	-1.81793	0.025816	0.213106	Old / Young	VDAC1	Ubiqutin	Old / Young	_DVFTK[GlyGly (K)]GYGFGLIK_.3;_DVFTK[GlyGly (K)]GYGFGLIK_.2	SARDVFTKGYGFGLI	Nfu_p_1_053130_K20_M1	Nfu_p_1_053130	Nfu_g_1_022188	vdac1	Nfu_p_1_053130	Nfu_t_1_053130	Nfu_c_1_053130	ENSLOCG00000010266	ENSG00000213585	VDAC1	Q60932_K33	14DaysDMSO	14DaysAI	-0.757725	0.0353735	0.00929243	14DaysAI / 14DaysDMSO	INeu Ubiquitin	14D_AI / 14D_DMSO	Ubiquitin
P21796_K20	Nfu_p_1_053130_K20_M1	Young	Old	-1.81793	0.025816	0.213106	Old / Young	VDAC1	Ubiqutin	Old / Young	_DVFTK[GlyGly (K)]GYGFGLIK_.3;_DVFTK[GlyGly (K)]GYGFGLIK_.2	SARDVFTKGYGFGLI	Nfu_p_1_053130_K20_M1	Nfu_p_1_053130	Nfu_g_1_022188	vdac1	Nfu_p_1_053130	Nfu_t_1_053130	Nfu_c_1_053130	ENSLOCG00000010266	ENSG00000213585	VDAC1	Q60932_K33	14DaysDMSO	14DaysPI	1.69841	0.0014389	0.000587117	14DaysPI / 14DaysDMSO	INeu Ubiquitin	14D_PI / 14D_DMSO	Ubiquitin
P22392_K12	Nfu_p_1_042975_K42_M1;Nfu_p_1_042976_K16_M1	Young	Old	-1.42205	0.00985702	0.144986	Old / Young	NME2	Ubiqutin	Old / Young	_TFIAIK[GlyGly (K)]PDGVQR_.3;_TFIAIK[GlyGly (K)]PDGVQR_.2	ERTFIAIKPDGVQRG	Nfu_p_1_042975_K42_M1;Nfu_p_1_042976_K16_M1	Nfu_p_1_042975;Nfu_p_1_042976	Nfu_g_1_017945	nme2b.2	Nfu_p_1_042976;Nfu_p_1_042975	Nfu_t_1_042976;Nfu_t_1_042975	Nfu_c_1_042976;Nfu_c_1_042975	ENSLOCG00000011055	ENSG00000243678	NME2	P15532_K12	14DaysDMSO	14DaysPI	0.785846	0.0417705	0.010767	14DaysPI / 14DaysDMSO	INeu Ubiquitin	14D_PI / 14D_DMSO	Ubiquitin
P23528_K45	Nfu_p_1_010540_K46_M1;Nfu_p_1_010541_K46_M1	Young	Old	-1.2176	0.0276175	0.215949	Old / Young	CFL2	Ubiqutin	Old / Young	_DLK[GlyGly (K)]NIVLDDGK_.3;_DLK[GlyGly (K)]NIVLDDGK_.2	FCLSKDLKNIVLDDG	Nfu_p_1_010540_K46_M1;Nfu_p_1_010541_K46_M1	Nfu_p_1_010540;Nfu_p_1_010541	Nfu_g_1_004329	cfl1	Nfu_p_1_010540;Nfu_p_1_010541	Nfu_t_1_010540;Nfu_t_1_010541	Nfu_c_1_010540;Nfu_c_1_010541	ENSLOCG00000009463	ENSG00000165410	CFL2	P18760_K45	14DaysDMSO	14DaysPI	-2.73999	4.96071e-05	3.81044e-05	14DaysPI / 14DaysDMSO	INeu Ubiquitin	14D_PI / 14D_DMSO	Ubiquitin
P29144_K19	Nfu_p_1_005317_K19_M1;Nfu_p_1_005318_K19_M1;Nfu_p_1_005319_K19_M1	Young	Old	1.28009	0.0199494	0.199725	Old / Young	TPP2	Ubiqutin	Old / Young	_K[GlyGly (K)]ETGAASYLTR_.3	FHGLLPKKETGAASY	Nfu_p_1_005317_K19_M1;Nfu_p_1_005318_K19_M1;Nfu_p_1_005319_K19_M1	Nfu_p_1_005317;Nfu_p_1_005318;Nfu_p_1_005319	Nfu_g_1_002103	TPP2	Nfu_p_1_005319;Nfu_p_1_005317;Nfu_p_1_005318	Nfu_t_1_005319;Nfu_t_1_005317;Nfu_t_1_005318	Nfu_c_1_005319;Nfu_c_1_005317;Nfu_c_1_005318	ENSLOCG00000010014	ENSG00000134900	TPP2	Q64514_K19	14DaysDMSO	14DaysPI	-1.78463	0.0177528	0.00505582	14DaysPI / 14DaysDMSO	INeu Ubiquitin	14D_PI / 14D_DMSO	Ubiquitin
P29992_K102	Nfu_p_1_054254_K102_M1	Young	Old	-0.990219	0.0237476	0.210173	Old / Young	NA	Ubiqutin	Old / Young	_IPLK[GlyGly (K)]YEQSK_.3;_IPLK[GlyGly (K)]YEQSK_.2	ETLKIPLKYEQSKNN	Nfu_p_1_054254_K102_M1	Nfu_p_1_054254	Nfu_g_1_022678	gna11a	Nfu_p_1_054254	Nfu_t_1_054254	Nfu_c_1_054254	ENSLOCG00000006393	NA	NA	P21279_K102;P21278_K102	14DaysDMSO	14DaysPI	-2.26702	0.000151249	9.26702e-05	14DaysPI / 14DaysDMSO	INeu Ubiquitin	14D_PI / 14D_DMSO	Ubiquitin
P30084_K118	Nfu_p_1_032286_K131_M1	Young	Old	-3.95487	0.000127056	0.0114456	Old / Young	NA	Ubiqutin	Old / Young	_LEQDVTK[GlyGly (K)]GPGPM[Oxidation (M)]GPSR_.3	KLEQDVTKGPGPMGP	Nfu_p_1_032286_K131_M1	Nfu_p_1_032286	Nfu_g_1_013415	zgc:101569	Nfu_p_1_032286	Nfu_t_1_032286	Nfu_c_1_032286	ENSLOCG00000013243	NA	NA	O35459_K147	14DaysDMSO	14DaysAI	0.905679	2.36962e-06	3.50678e-06	14DaysAI / 14DaysDMSO	INeu Ubiquitin	14D_AI / 14D_DMSO	Ubiquitin
P30084_K118	Nfu_p_1_032286_K131_M1	Young	Old	-3.95487	0.000127056	0.0114456	Old / Young	NA	Ubiqutin	Old / Young	_LEQDVTK[GlyGly (K)]GPGPM[Oxidation (M)]GPSR_.3	KLEQDVTKGPGPMGP	Nfu_p_1_032286_K131_M1	Nfu_p_1_032286	Nfu_g_1_013415	zgc:101569	Nfu_p_1_032286	Nfu_t_1_032286	Nfu_c_1_032286	ENSLOCG00000013243	NA	NA	O35459_K147	14DaysDMSO	14DaysPI	2.69469	0.000347812	0.000181682	14DaysPI / 14DaysDMSO	INeu Ubiquitin	14D_PI / 14D_DMSO	Ubiquitin
P31150_K103	Nfu_p_1_004768_K103_M1	Young	Old	2.78526	0.000132629	0.0114456	Old / Young	GDI1	Ubiqutin	Old / Young	_YLDFK[GlyGly (K)]VVEGSFVYK_.3	VTRYLDFKVVEGSFV	Nfu_p_1_004768_K103_M1	Nfu_p_1_004768	Nfu_g_1_001898	gdi1	Nfu_p_1_004768	Nfu_t_1_004768	Nfu_c_1_004768	ENSLOCG00000015477	ENSG00000203879	GDI1	P50396_K103	14DaysDMSO	14DaysPI	5.85812	5.39623e-06	6.67496e-06	14DaysPI / 14DaysDMSO	INeu Ubiquitin	14D_PI / 14D_DMSO	Ubiquitin
P31150_K103	Nfu_p_1_004768_K103_M1	Young	Old	2.78526	0.000132629	0.0114456	Old / Young	GDI1	Ubiqutin	Old / Young	_YLDFK[GlyGly (K)]VVEGSFVYK_.3	VTRYLDFKVVEGSFV	Nfu_p_1_004768_K103_M1	Nfu_p_1_004768	Nfu_g_1_001898	gdi1	Nfu_p_1_004768	Nfu_t_1_004768	Nfu_c_1_004768	ENSLOCG00000015477	ENSG00000203879	GDI1	P50396_K103	14DaysDMSO	14DaysAI	0.942851	2.03598e-07	5.23829e-07	14DaysAI / 14DaysDMSO	INeu Ubiquitin	14D_AI / 14D_DMSO	Ubiquitin
P31689_K14	Nfu_p_1_043788_K14_M1	Young	Old	4.02543	9.88264e-05	0.0114456	Old / Young	DNAJA1	Ubiqutin	Old / Young	_ETGFYDTLGVK[GlyGly (K)]PNATPDELK_.3	FYDTLGVKPNATPDE	Nfu_p_1_043788_K14_M1	Nfu_p_1_043788	Nfu_g_1_018326	dnaja1l	Nfu_p_1_043788	Nfu_t_1_043788	Nfu_c_1_043788	ENSLOCG00000011564	ENSG00000086061	DNAJA1	P63037_K14	14DaysDMSO	14DaysPI	-1.16359	0.0202357	0.00567135	14DaysPI / 14DaysDMSO	INeu Ubiquitin	14D_PI / 14D_DMSO	Ubiquitin
P31689_K14	Nfu_p_1_043788_K14_M1	Young	Old	4.02543	9.88264e-05	0.0114456	Old / Young	DNAJA1	Ubiqutin	Old / Young	_ETGFYDTLGVK[GlyGly (K)]PNATPDELK_.3	FYDTLGVKPNATPDE	Nfu_p_1_043788_K14_M1	Nfu_p_1_043788	Nfu_g_1_018326	dnaja1l	Nfu_p_1_043788	Nfu_t_1_043788	Nfu_c_1_043788	ENSLOCG00000011564	ENSG00000086061	DNAJA1	P63037_K14	14DaysDMSO	14DaysAI	-1.51311	0.0065717	0.00213121	14DaysAI / 14DaysDMSO	INeu Ubiquitin	14D_AI / 14D_DMSO	Ubiquitin
P31689_K32	Nfu_p_1_043788_K32_M1	Young	Old	2.33174	0.000555753	0.0336872	Old / Young	DNAJA1	Ubiqutin	Old / Young	_LALK[GlyGly (K)]YHPDK_.3	AYRKLALKYHPDKNP	Nfu_p_1_043788_K32_M1	Nfu_p_1_043788	Nfu_g_1_018326	dnaja1l	Nfu_p_1_043788	Nfu_t_1_043788	Nfu_c_1_043788	ENSLOCG00000011564	ENSG00000086061	DNAJA1	P63037_K32	14DaysDMSO	14DaysAI	-1.8917	0.00158208	0.000635795	14DaysAI / 14DaysDMSO	INeu Ubiquitin	14D_AI / 14D_DMSO	Ubiquitin
P31689_K32	Nfu_p_1_043788_K32_M1	Young	Old	2.33174	0.000555753	0.0336872	Old / Young	DNAJA1	Ubiqutin	Old / Young	_LALK[GlyGly (K)]YHPDK_.3	AYRKLALKYHPDKNP	Nfu_p_1_043788_K32_M1	Nfu_p_1_043788	Nfu_g_1_018326	dnaja1l	Nfu_p_1_043788	Nfu_t_1_043788	Nfu_c_1_043788	ENSLOCG00000011564	ENSG00000086061	DNAJA1	P63037_K32	14DaysDMSO	14DaysPI	-3.15561	0.00013138	8.27627e-05	14DaysPI / 14DaysDMSO	INeu Ubiquitin	14D_PI / 14D_DMSO	Ubiquitin
P31689_K46	Nfu_p_1_043788_K46_M1	Young	Old	4.44636	1.28395e-06	0.000574658	Old / Young	DNAJA1	Ubiqutin	Old / Young	_FK[GlyGly (K)]QISQAYEVLSDAK_.3	PTEGEKFKQISQAYE	Nfu_p_1_043788_K46_M1	Nfu_p_1_043788	Nfu_g_1_018326	dnaja1l	Nfu_p_1_043788	Nfu_t_1_043788	Nfu_c_1_043788	ENSLOCG00000011564	ENSG00000086061	DNAJA1	P63037_K46	14DaysDMSO	14DaysAI	-1.57368	0.0252916	0.00690328	14DaysAI / 14DaysDMSO	INeu Ubiquitin	14D_AI / 14D_DMSO	Ubiquitin
P31689_K59	Nfu_p_1_043788_K59_M1	Young	Old	3.43223	0.000107288	0.0114456	Old / Young	DNAJA1	Ubiqutin	Old / Young	_QISQAYEVLSDAK[GlyGly (K)]K_.3	YEVLSDAKKRDLYDR	Nfu_p_1_043788_K59_M1	Nfu_p_1_043788	Nfu_g_1_018326	dnaja1l	Nfu_p_1_043788	Nfu_t_1_043788	Nfu_c_1_043788	ENSLOCG00000011564	ENSG00000086061	DNAJA1	P63037_K59	14DaysDMSO	14DaysPI	-0.931784	0.028567	0.00768874	14DaysPI / 14DaysDMSO	INeu Ubiquitin	14D_PI / 14D_DMSO	Ubiquitin
P31946_K70	Nfu_p_1_010178_K203_M1	Young	Old	-0.924138	0.0305567	0.221595	Old / Young	YWHAB	Ubiqutin	Old / Young	_VVSSIEAK[GlyGly (K)]TDSSK_.3;_VVSSIEAK[GlyGly (K)]TDSSK_.2	VVSSIEAKTDSSKTP	Nfu_p_1_010178_K203_M1	Nfu_p_1_010178	Nfu_g_1_004152	ywhabl	Nfu_p_1_010178	Nfu_t_1_010178	Nfu_c_1_010178	ENSLOCG00000007504	ENSG00000166913	YWHAB	Q9CQV8_K70	14DaysDMSO	14DaysPI	-1.90926	0.00185493	0.000726848	14DaysPI / 14DaysDMSO	INeu Ubiquitin	14D_PI / 14D_DMSO	Ubiquitin
P32418_K575	Nfu_p_1_007304_K583_M1;Nfu_p_1_007305_K583_M1	Young	Old	-1.73248	0.0212699	0.201325	Old / Young	SLC8A1	Ubiqutin	Old / Young	_GVVM[Oxidation (M)]LPYK[GlyGly (K)]TIEGTAR_.3;_GVVMLPYK[GlyGly (K)]TIEGTAR_.3	GVVMLPYKTIEGTAR	Nfu_p_1_007304_K583_M1;Nfu_p_1_007305_K583_M1	Nfu_p_1_007304;Nfu_p_1_007305	Nfu_g_1_002897	slc8a1b	Nfu_p_1_007304;Nfu_p_1_007305	Nfu_t_1_007304;Nfu_t_1_007305	Nfu_c_1_007304;Nfu_c_1_007305	ENSLOCG00000015740	ENSG00000183023	SLC8A1	P70414_K572	14DaysDMSO	14DaysPI	1.41265	0.0134436	0.00396355	14DaysPI / 14DaysDMSO	INeu Ubiquitin	14D_PI / 14D_DMSO	Ubiquitin
P32418_K575	Nfu_p_1_007304_K583_M1;Nfu_p_1_007305_K583_M1	Young	Old	-1.73248	0.0212699	0.201325	Old / Young	SLC8A1	Ubiqutin	Old / Young	_GVVM[Oxidation (M)]LPYK[GlyGly (K)]TIEGTAR_.3;_GVVMLPYK[GlyGly (K)]TIEGTAR_.3	GVVMLPYKTIEGTAR	Nfu_p_1_007304_K583_M1;Nfu_p_1_007305_K583_M1	Nfu_p_1_007304;Nfu_p_1_007305	Nfu_g_1_002897	slc8a1b	Nfu_p_1_007304;Nfu_p_1_007305	Nfu_t_1_007304;Nfu_t_1_007305	Nfu_c_1_007304;Nfu_c_1_007305	ENSLOCG00000015740	ENSG00000183023	SLC8A1	P70414_K572	14DaysDMSO	14DaysAI	-1.52487	0.000476209	0.000234928	14DaysAI / 14DaysDMSO	INeu Ubiquitin	14D_AI / 14D_DMSO	Ubiquitin
P32418_K609	Nfu_p_1_007187_K36_M1;Nfu_p_1_007189_K36_M1	Young	Old	-1.71023	0.0391486	0.240968	Old / Young	SLC8A1	Ubiqutin	Old / Young	_VK[GlyGly (K)]IIDDEEYEK_.3	LSKTIKVKIIDDEEY	Nfu_p_1_007187_K36_M1;Nfu_p_1_007189_K36_M1	Nfu_p_1_007187;Nfu_p_1_007189	Nfu_g_1_002856	slc8a1b	Nfu_p_1_007187;Nfu_p_1_007189	Nfu_t_1_007187;Nfu_t_1_007189	Nfu_c_1_007187;Nfu_c_1_007189	ENSLOCG00000015740	ENSG00000183023	SLC8A1	P70414_K606	14DaysDMSO	14DaysPI	-2.12887	0.000660439	0.000307471	14DaysPI / 14DaysDMSO	INeu Ubiquitin	14D_PI / 14D_DMSO	Ubiquitin
P32418_K609	Nfu_p_1_007187_K36_M1;Nfu_p_1_007189_K36_M1	Young	Old	-1.71023	0.0391486	0.240968	Old / Young	SLC8A1	Ubiqutin	Old / Young	_VK[GlyGly (K)]IIDDEEYEK_.3	LSKTIKVKIIDDEEY	Nfu_p_1_007187_K36_M1;Nfu_p_1_007189_K36_M1	Nfu_p_1_007187;Nfu_p_1_007189	Nfu_g_1_002856	slc8a1b	Nfu_p_1_007187;Nfu_p_1_007189	Nfu_t_1_007187;Nfu_t_1_007189	Nfu_c_1_007187;Nfu_c_1_007189	ENSLOCG00000015740	ENSG00000183023	SLC8A1	P70414_K606	14DaysDMSO	14DaysAI	3.22193	0.0195131	0.00549347	14DaysAI / 14DaysDMSO	INeu Ubiquitin	14D_AI / 14D_DMSO	Ubiquitin
P34932_K717	Nfu_p_1_010799_K721_M1	Young	Old	-1.2723	0.0241276	0.212336	Old / Young	HSPA4	Ubiqutin	Old / Young	_FVEAYK[GlyGly (K)]M[Oxidation (M)]K_.3;_FVEAYK[GlyGly (K)]M[Oxidation (M)]K_.2	MKFVEAYKMKDELYD	Nfu_p_1_010799_K721_M1	Nfu_p_1_010799	Nfu_g_1_004432	hspa4b	Nfu_p_1_010799	Nfu_t_1_010799	Nfu_c_1_010799	ENSLOCG00000010589	ENSG00000170606	HSPA4	Q61316_K718	14DaysDMSO	14DaysPI	-2.29544	0.0128314	0.00380514	14DaysPI / 14DaysDMSO	INeu Ubiquitin	14D_PI / 14D_DMSO	Ubiquitin
P35080_K91	Nfu_p_1_005829_K90_M1	Young	Old	-2.5986	0.000559124	0.0336872	Old / Young	PFN2	Ubiqutin	Old / Young	_TK[GlyGly (K)]SNSGEPTYNISVGK_.3	WTMDIRTKSNSGEPT	Nfu_p_1_005829_K90_M1	Nfu_p_1_005829	Nfu_g_1_002322	pfn2l	Nfu_p_1_005829	Nfu_t_1_005829	Nfu_c_1_005829	ENSLOCG00000001794	ENSG00000070087	PFN2	Q9JJV2_K91	14DaysDMSO	14DaysPI	1.14047	0.00194914	0.000757775	14DaysPI / 14DaysDMSO	INeu Ubiquitin	14D_PI / 14D_DMSO	Ubiquitin
P36404_K71	Nfu_p_1_030376_K99_M1	Young	Old	-1.48758	0.0381808	0.237814	Old / Young	ARL2-SNX15	Ubiqutin	Old / Young	_LNIWDVGGQK[GlyGly (K)]SLR_.3	IWDVGGQKSLRSYWR	Nfu_p_1_030376_K99_M1	Nfu_p_1_030376	Nfu_g_1_012598	arl2	Nfu_p_1_030376	Nfu_t_1_030376	Nfu_c_1_030376	ENSLOCG00000002173	ENSG00000273003	ARL2-SNX15	Q9D0J4_K71	14DaysDMSO	14DaysPI	-2.29981	0.0166832	0.00478752	14DaysPI / 14DaysDMSO	INeu Ubiquitin	14D_PI / 14D_DMSO	Ubiquitin
P36404_K71	Nfu_p_1_030376_K99_M1	Young	Old	-1.48758	0.0381808	0.237814	Old / Young	ARL2-SNX15	Ubiqutin	Old / Young	_LNIWDVGGQK[GlyGly (K)]SLR_.3	IWDVGGQKSLRSYWR	Nfu_p_1_030376_K99_M1	Nfu_p_1_030376	Nfu_g_1_012598	arl2	Nfu_p_1_030376	Nfu_t_1_030376	Nfu_c_1_030376	ENSLOCG00000002173	ENSG00000273003	ARL2-SNX15	Q9D0J4_K71	14DaysDMSO	14DaysAI	-2.75547	0.00840327	0.00263514	14DaysAI / 14DaysDMSO	INeu Ubiquitin	14D_AI / 14D_DMSO	Ubiquitin
P36405_K11	Nfu_p_1_056277_K66_M1	Young	Old	-1.95574	0.0119749	0.155209	Old / Young	ARL3	Ubiqutin	Old / Young	_LK[GlyGly (K)]STPDQEVR_.3	LSILRKLKSTPDQEV	Nfu_p_1_056277_K66_M1	Nfu_p_1_056277	Nfu_g_1_023443	arl3	Nfu_p_1_056277	Nfu_t_1_056277	Nfu_c_1_056277	ENSLOCG00000012693	ENSG00000138175	ARL3	Q9WUL7_K11	14DaysDMSO	14DaysPI	-1.35439	0.00015101	9.25484e-05	14DaysPI / 14DaysDMSO	INeu Ubiquitin	14D_PI / 14D_DMSO	Ubiquitin
P36873_K113	Nfu_p_1_056204_K113_M1	Young	Old	4.23849	2.61125e-06	0.000818105	Old / Young	PPP1CC	Ubiqutin	Old / Young	_IK[GlyGly (K)]YPENFFLLR_.3	LLLAYKIKYPENFFL	Nfu_p_1_056204_K113_M1	Nfu_p_1_056204	Nfu_g_1_023412	ppp1caa	Nfu_p_1_056204	Nfu_t_1_056204	Nfu_c_1_056204	ENSLOCG00000007358	ENSG00000186298	PPP1CC	P63087_K113	14DaysDMSO	14DaysPI	4.92266	7.31733e-08	2.37973e-07	14DaysPI / 14DaysDMSO	INeu Ubiquitin	14D_PI / 14D_DMSO	Ubiquitin
P36873_K26	Nfu_p_1_021601_K26_M1	Young	Old	1.80001	0.0119518	0.155209	Old / Young	PPP1CC	Ubiqutin	Old / Young	_PGK[GlyGly (K)]NVQLQENEIR_.3	VRGAKPGKNVQLQEN	Nfu_p_1_021601_K26_M1	Nfu_p_1_021601	Nfu_g_1_008918	ppp1cc	Nfu_p_1_021601	Nfu_t_1_021601	Nfu_c_1_021601	ENSLOCG00000007358	ENSG00000186298	PPP1CC	P63087_K26	14DaysDMSO	14DaysPI	1.35399	0.0171395	0.0049023	14DaysPI / 14DaysDMSO	INeu Ubiquitin	14D_PI / 14D_DMSO	Ubiquitin
P36873_K26	Nfu_p_1_021601_K26_M1	Young	Old	1.80001	0.0119518	0.155209	Old / Young	PPP1CC	Ubiqutin	Old / Young	_PGK[GlyGly (K)]NVQLQENEIR_.3	VRGAKPGKNVQLQEN	Nfu_p_1_021601_K26_M1	Nfu_p_1_021601	Nfu_g_1_008918	ppp1cc	Nfu_p_1_021601	Nfu_t_1_021601	Nfu_c_1_021601	ENSLOCG00000007358	ENSG00000186298	PPP1CC	P63087_K26	14DaysDMSO	14DaysAI	0.672	0.000931222	0.000408477	14DaysAI / 14DaysDMSO	INeu Ubiquitin	14D_AI / 14D_DMSO	Ubiquitin
P36873_K260	Nfu_p_1_056204_K260_M1	Young	Old	1.44171	0.0196352	0.199725	Old / Young	PPP1CC	Ubiqutin	Old / Young	_AHQVVEDGYEFFAK[GlyGly (K)]R_.4;_AHQVVEDGYEFFAK[GlyGly (K)]R_.3	DGYEFFAKRQLVTLF	Nfu_p_1_056204_K260_M1	Nfu_p_1_056204	Nfu_g_1_023412	ppp1caa	Nfu_p_1_056204	Nfu_t_1_056204	Nfu_c_1_056204	ENSLOCG00000007358	ENSG00000186298	PPP1CC	P63087_K260	14DaysDMSO	14DaysPI	1.98263	2.15375e-08	9.22934e-08	14DaysPI / 14DaysDMSO	INeu Ubiquitin	14D_PI / 14D_DMSO	Ubiquitin
P36873_K260	Nfu_p_1_056204_K260_M1	Young	Old	1.44171	0.0196352	0.199725	Old / Young	PPP1CC	Ubiqutin	Old / Young	_AHQVVEDGYEFFAK[GlyGly (K)]R_.4;_AHQVVEDGYEFFAK[GlyGly (K)]R_.3	DGYEFFAKRQLVTLF	Nfu_p_1_056204_K260_M1	Nfu_p_1_056204	Nfu_g_1_023412	ppp1caa	Nfu_p_1_056204	Nfu_t_1_056204	Nfu_c_1_056204	ENSLOCG00000007358	ENSG00000186298	PPP1CC	P63087_K260	14DaysDMSO	14DaysAI	0.478414	0.0137033	0.00403013	14DaysAI / 14DaysDMSO	INeu Ubiquitin	14D_AI / 14D_DMSO	Ubiquitin
P37837_K204	Nfu_p_1_007801_K194_M1;Nfu_p_1_007802_K150_M1;Nfu_p_1_007803_K205_M1	Young	Old	-1.41989	0.00995608	0.145759	Old / Young	TALDO1	Ubiqutin	Old / Young	_K[GlyGly (K)]SYEPHEDPGVVSVTK_.4;_K[GlyGly (K)]SYEPHEDPGVVSVTK_.3	YKENTDRKSYEPHED	Nfu_p_1_007801_K194_M1;Nfu_p_1_007802_K150_M1;Nfu_p_1_007803_K205_M1	Nfu_p_1_007801;Nfu_p_1_007802;Nfu_p_1_007803	Nfu_g_1_003133	taldo1	Nfu_p_1_007803;Nfu_p_1_007801;Nfu_p_1_007802	Nfu_t_1_007803;Nfu_t_1_007801;Nfu_t_1_007802	Nfu_c_1_007803;Nfu_c_1_007801;Nfu_c_1_007802	ENSLOCG00000000006	ENSG00000177156	TALDO1	Q93092_K204	14DaysDMSO	14DaysPI	-1.7814	0.00113301	0.000480848	14DaysPI / 14DaysDMSO	INeu Ubiquitin	14D_PI / 14D_DMSO	Ubiquitin
P38606_K139	Nfu_p_1_027282_K139_M1;Nfu_p_1_027283_K139_M1;Nfu_p_1_027285_K139_M1	Young	Old	-1.36605	0.024593	0.213106	Old / Young	ATP5B	Ubiqutin	Old / Young	_WEFSPC[Carbamidomethyl (C)]K[GlyGly (K)]SLR_.3	KWEFSPCKSLRVGSH	Nfu_p_1_027282_K139_M1;Nfu_p_1_027283_K139_M1;Nfu_p_1_027285_K139_M1	Nfu_p_1_027282;Nfu_p_1_027283;Nfu_p_1_027285	Nfu_g_1_011312	atp6v1ab	Nfu_p_1_027283;Nfu_p_1_027282;Nfu_p_1_027285	Nfu_t_1_027283;Nfu_t_1_027282;Nfu_t_1_027285	Nfu_c_1_027283;Nfu_c_1_027282;Nfu_c_1_027285	ENSLOCG00000008090	ENSG00000110955	ATP5B	P50516_K139	14DaysDMSO	14DaysAI	-0.491907	0.0249481	0.00682039	14DaysAI / 14DaysDMSO	INeu Ubiquitin	14D_AI / 14D_DMSO	Ubiquitin
P38606_K139	Nfu_p_1_027282_K139_M1;Nfu_p_1_027283_K139_M1;Nfu_p_1_027285_K139_M1	Young	Old	-1.36605	0.024593	0.213106	Old / Young	ATP5B	Ubiqutin	Old / Young	_WEFSPC[Carbamidomethyl (C)]K[GlyGly (K)]SLR_.3	KWEFSPCKSLRVGSH	Nfu_p_1_027282_K139_M1;Nfu_p_1_027283_K139_M1;Nfu_p_1_027285_K139_M1	Nfu_p_1_027282;Nfu_p_1_027283;Nfu_p_1_027285	Nfu_g_1_011312	atp6v1ab	Nfu_p_1_027283;Nfu_p_1_027282;Nfu_p_1_027285	Nfu_t_1_027283;Nfu_t_1_027282;Nfu_t_1_027285	Nfu_c_1_027283;Nfu_c_1_027282;Nfu_c_1_027285	ENSLOCG00000008090	ENSG00000110955	ATP5B	P50516_K139	14DaysDMSO	14DaysPI	2.10255	1.05422e-06	1.86705e-06	14DaysPI / 14DaysDMSO	INeu Ubiquitin	14D_PI / 14D_DMSO	Ubiquitin
P38606_K513	Nfu_p_1_027282_K513_M1;Nfu_p_1_027283_K513_M1;Nfu_p_1_027285_K513_M1	Young	Old	-1.66308	0.0161154	0.181128	Old / Young	ATP5B	Ubiqutin	Old / Young	_ITLEVAK[GlyGly (K)]LIK_.3	KITLEVAKLIKDDFL	Nfu_p_1_027282_K513_M1;Nfu_p_1_027283_K513_M1;Nfu_p_1_027285_K513_M1	Nfu_p_1_027282;Nfu_p_1_027283;Nfu_p_1_027285	Nfu_g_1_011312	atp6v1ab	Nfu_p_1_027283;Nfu_p_1_027282;Nfu_p_1_027285	Nfu_t_1_027283;Nfu_t_1_027282;Nfu_t_1_027285	Nfu_c_1_027283;Nfu_c_1_027282;Nfu_c_1_027285	ENSLOCG00000008090	ENSG00000110955	ATP5B	P50516_K513	14DaysDMSO	14DaysAI	0.916649	0.000125338	7.97106e-05	14DaysAI / 14DaysDMSO	INeu Ubiquitin	14D_AI / 14D_DMSO	Ubiquitin
P38606_K513	Nfu_p_1_027282_K513_M1;Nfu_p_1_027283_K513_M1;Nfu_p_1_027285_K513_M1	Young	Old	-1.66308	0.0161154	0.181128	Old / Young	ATP5B	Ubiqutin	Old / Young	_ITLEVAK[GlyGly (K)]LIK_.3	KITLEVAKLIKDDFL	Nfu_p_1_027282_K513_M1;Nfu_p_1_027283_K513_M1;Nfu_p_1_027285_K513_M1	Nfu_p_1_027282;Nfu_p_1_027283;Nfu_p_1_027285	Nfu_g_1_011312	atp6v1ab	Nfu_p_1_027283;Nfu_p_1_027282;Nfu_p_1_027285	Nfu_t_1_027283;Nfu_t_1_027282;Nfu_t_1_027285	Nfu_c_1_027283;Nfu_c_1_027282;Nfu_c_1_027285	ENSLOCG00000008090	ENSG00000110955	ATP5B	P50516_K513	14DaysDMSO	14DaysPI	3.54607	0.0080176	0.0025306	14DaysPI / 14DaysDMSO	INeu Ubiquitin	14D_PI / 14D_DMSO	Ubiquitin
P38606_K516	Nfu_p_1_027282_K516_M1;Nfu_p_1_027283_K516_M1;Nfu_p_1_027285_K516_M1	Young	Old	-1.38507	0.0347144	0.230071	Old / Young	ATP5B	Ubiqutin	Old / Young	_LIK[GlyGly (K)]DDFLQQNGYTPYDR_.3	LEVAKLIKDDFLQQN	Nfu_p_1_027282_K516_M1;Nfu_p_1_027283_K516_M1;Nfu_p_1_027285_K516_M1	Nfu_p_1_027282;Nfu_p_1_027283;Nfu_p_1_027285	Nfu_g_1_011312	atp6v1ab	Nfu_p_1_027283;Nfu_p_1_027282;Nfu_p_1_027285	Nfu_t_1_027283;Nfu_t_1_027282;Nfu_t_1_027285	Nfu_c_1_027283;Nfu_c_1_027282;Nfu_c_1_027285	ENSLOCG00000008090	ENSG00000110955	ATP5B	P50516_K516	14DaysDMSO	14DaysPI	3.09216	1.05191e-08	5.3127e-08	14DaysPI / 14DaysDMSO	INeu Ubiquitin	14D_PI / 14D_DMSO	Ubiquitin
P38606_K516	Nfu_p_1_027282_K516_M1;Nfu_p_1_027283_K516_M1;Nfu_p_1_027285_K516_M1	Young	Old	-1.38507	0.0347144	0.230071	Old / Young	ATP5B	Ubiqutin	Old / Young	_LIK[GlyGly (K)]DDFLQQNGYTPYDR_.3	LEVAKLIKDDFLQQN	Nfu_p_1_027282_K516_M1;Nfu_p_1_027283_K516_M1;Nfu_p_1_027285_K516_M1	Nfu_p_1_027282;Nfu_p_1_027283;Nfu_p_1_027285	Nfu_g_1_011312	atp6v1ab	Nfu_p_1_027283;Nfu_p_1_027282;Nfu_p_1_027285	Nfu_t_1_027283;Nfu_t_1_027282;Nfu_t_1_027285	Nfu_c_1_027283;Nfu_c_1_027282;Nfu_c_1_027285	ENSLOCG00000008090	ENSG00000110955	ATP5B	P50516_K516	14DaysDMSO	14DaysAI	1.08528	4.43347e-07	9.53853e-07	14DaysAI / 14DaysDMSO	INeu Ubiquitin	14D_AI / 14D_DMSO	Ubiquitin
P39023_K286	Nfu_p_1_030531_K234_M1;Nfu_p_1_030532_K196_M1	Young	Old	-2.16679	0.00432336	0.105704	Old / Young	RPL3	Ubiqutin	Old / Young	_IYK[GlyGly (K)]IGQGYHSK_.4;_IYK[GlyGly (K)]IGQGYHSK_.3	EINKKIYKIGQGYHS	Nfu_p_1_030531_K234_M1;Nfu_p_1_030532_K196_M1	Nfu_p_1_030531;Nfu_p_1_030532	Nfu_g_1_012642	rpl3	Nfu_p_1_030531;Nfu_p_1_030532	Nfu_t_1_030531;Nfu_t_1_030532	Nfu_c_1_030531;Nfu_c_1_030532	ENSLOCG00000011210	ENSG00000100316	RPL3	P27659_K286	14DaysDMSO	14DaysPI	-1.76971	0.00398625	0.00138846	14DaysPI / 14DaysDMSO	INeu Ubiquitin	14D_PI / 14D_DMSO	Ubiquitin
P40227_K5	Nfu_p_1_053131_K5_M1	Young	Old	-1.51593	0.00451382	0.105704	Old / Young	CCT6A	Ubiqutin	Old / Young	_[Acetyl (Protein N-term)]TAVK[GlyGly (K)]ALNPK_.2	___MTAVKALNPKAE	Nfu_p_1_053131_K5_M1	Nfu_p_1_053131	Nfu_g_1_022189	cct6a	Nfu_p_1_053131	Nfu_t_1_053131	Nfu_c_1_053131	ENSLOCG00000004174	ENSG00000146731	CCT6A	P80317_K5	14DaysDMSO	14DaysAI	0.848976	0.0152683	0.00443036	14DaysAI / 14DaysDMSO	INeu Ubiquitin	14D_AI / 14D_DMSO	Ubiquitin
P40227_K5	Nfu_p_1_053131_K5_M1	Young	Old	-1.51593	0.00451382	0.105704	Old / Young	CCT6A	Ubiqutin	Old / Young	_[Acetyl (Protein N-term)]TAVK[GlyGly (K)]ALNPK_.2	___MTAVKALNPKAE	Nfu_p_1_053131_K5_M1	Nfu_p_1_053131	Nfu_g_1_022189	cct6a	Nfu_p_1_053131	Nfu_t_1_053131	Nfu_c_1_053131	ENSLOCG00000004174	ENSG00000146731	CCT6A	P80317_K5	14DaysDMSO	14DaysPI	1.01252	0.000177105	0.000105139	14DaysPI / 14DaysDMSO	INeu Ubiquitin	14D_PI / 14D_DMSO	Ubiquitin
P40227_K5	Nfu_p_1_053131_K5_M1	Young	Old	-1.51593	0.00451382	0.105704	Old / Young	CCT6A	Ubiqutin	Old / Young	_[Acetyl (Protein N-term)]TAVK[GlyGly (K)]ALNPK_.2	___MTAVKALNPKAE	Nfu_p_1_053131_K5_M1	Nfu_p_1_053131	Nfu_g_1_022189	cct6a	Nfu_p_1_053131	Nfu_t_1_053131	Nfu_c_1_053131	ENSLOCG00000004174	ENSG00000146731	CCT6A	P80317_K5	14DaysDMSO	14DaysAI	-2.13209	0.00271484	0.00100207	14DaysAI / 14DaysDMSO	INeu Ubiquitin	14D_AI / 14D_DMSO	Ubiquitin
P40227_K5	Nfu_p_1_053131_K5_M1	Young	Old	-1.51593	0.00451382	0.105704	Old / Young	CCT6A	Ubiqutin	Old / Young	_[Acetyl (Protein N-term)]TAVK[GlyGly (K)]ALNPK_.2	___MTAVKALNPKAE	Nfu_p_1_053131_K5_M1	Nfu_p_1_053131	Nfu_g_1_022189	cct6a	Nfu_p_1_053131	Nfu_t_1_053131	Nfu_c_1_053131	ENSLOCG00000004174	ENSG00000146731	CCT6A	P80317_K5	14DaysDMSO	14DaysPI	2.32583	0.000111248	7.24507e-05	14DaysPI / 14DaysDMSO	INeu Ubiquitin	14D_PI / 14D_DMSO	Ubiquitin
P41219_K114	Nfu_p_1_050603_K111_M1	Young	Old	1.59739	0.00831492	0.137834	Old / Young	VIM	Ubiqutin	Old / Young	_FASYIEK[GlyGly (K)]VR_.3	RFASYIEKVRYLEQQ	Nfu_p_1_050603_K111_M1	Nfu_p_1_050603	Nfu_g_1_021146	prph	Nfu_p_1_050603	Nfu_t_1_050603	Nfu_c_1_050603	ENSLOCG00000010569	ENSG00000026025	VIM	P15331_K118	14DaysDMSO	14DaysPI	2.73232	1.83407e-08	8.15587e-08	14DaysPI / 14DaysDMSO	INeu Ubiquitin	14D_PI / 14D_DMSO	Ubiquitin
P41219_K114	Nfu_p_1_050603_K111_M1	Young	Old	1.59739	0.00831492	0.137834	Old / Young	VIM	Ubiqutin	Old / Young	_FASYIEK[GlyGly (K)]VR_.3	RFASYIEKVRYLEQQ	Nfu_p_1_050603_K111_M1	Nfu_p_1_050603	Nfu_g_1_021146	prph	Nfu_p_1_050603	Nfu_t_1_050603	Nfu_c_1_050603	ENSLOCG00000010569	ENSG00000026025	VIM	P15331_K118	14DaysDMSO	14DaysAI	-1.0209	0.00025551	0.000141406	14DaysAI / 14DaysDMSO	INeu Ubiquitin	14D_AI / 14D_DMSO	Ubiquitin
P41219_K441	Nfu_p_1_050603_K440_M1	Young	Old	-1.26092	0.0140749	0.168953	Old / Young	VIM	Ubiqutin	Old / Young	_TVVIK[GlyGly (K)]TVETR_.3;_TVVIK[GlyGly (K)]TVETR_.2	GKKTVVIKTVETRDG	Nfu_p_1_050603_K440_M1	Nfu_p_1_050603	Nfu_g_1_021146	prph	Nfu_p_1_050603	Nfu_t_1_050603	Nfu_c_1_050603	ENSLOCG00000010569	ENSG00000026025	VIM	P20152_K445	14DaysDMSO	14DaysPI	-1.72505	0.00557812	0.00185066	14DaysPI / 14DaysDMSO	INeu Ubiquitin	14D_PI / 14D_DMSO	Ubiquitin
P41250_K219	Nfu_p_1_027067_K229_M1	Young	Old	2.39788	0.00209144	0.0705802	Old / Young	GARS	Ubiqutin	Old / Young	_ADHLLK[GlyGly (K)]AHLQK_.3	FRADHLLKAHLQKLM	Nfu_p_1_027067_K229_M1	Nfu_p_1_027067	Nfu_g_1_011238	gars	Nfu_p_1_027067	Nfu_t_1_027067	Nfu_c_1_027067	ENSLOCG00000009688	ENSG00000106105	GARS	Q9CZD3_K209	14DaysDMSO	14DaysPI	0.959269	0.0281927	0.00759951	14DaysPI / 14DaysDMSO	INeu Ubiquitin	14D_PI / 14D_DMSO	Ubiquitin
P41250_K99	Nfu_p_1_027067_K109_M1	Young	Old	3.26408	0.000412003	0.028061	Old / Young	GARS	Ubiqutin	Old / Young	_AVAELK[GlyGly (K)]AR_.2	TKAVAELKARKKALE	Nfu_p_1_027067_K109_M1	Nfu_p_1_027067	Nfu_g_1_011238	gars	Nfu_p_1_027067	Nfu_t_1_027067	Nfu_c_1_027067	ENSLOCG00000009688	ENSG00000106105	GARS	Q9CZD3_K89	14DaysDMSO	14DaysAI	1.27911	0.000903972	0.000398517	14DaysAI / 14DaysDMSO	INeu Ubiquitin	14D_AI / 14D_DMSO	Ubiquitin
P41250_K99	Nfu_p_1_027067_K109_M1	Young	Old	3.26408	0.000412003	0.028061	Old / Young	GARS	Ubiqutin	Old / Young	_AVAELK[GlyGly (K)]AR_.2	TKAVAELKARKKALE	Nfu_p_1_027067_K109_M1	Nfu_p_1_027067	Nfu_g_1_011238	gars	Nfu_p_1_027067	Nfu_t_1_027067	Nfu_c_1_027067	ENSLOCG00000009688	ENSG00000106105	GARS	Q9CZD3_K89	14DaysDMSO	14DaysPI	-0.599652	0.0436587	0.0111983	14DaysPI / 14DaysDMSO	INeu Ubiquitin	14D_PI / 14D_DMSO	Ubiquitin
P43034_K76	Nfu_p_1_001844_K11_M1	Young	Old	-1.69189	0.0210444	0.200426	Old / Young	PAFAH1B1	Ubiqutin	Old / Young	_LNEAK[GlyGly (K)]EEITLGGPVSQK_.3	ESKLNEAKEEITLGG	Nfu_p_1_001844_K11_M1	Nfu_p_1_001844	Nfu_g_1_000756	pafah1b1b	Nfu_p_1_001844	Nfu_t_1_001844	Nfu_c_1_001844	ENSLOCG00000004448	ENSG00000007168	PAFAH1B1	P63005_K76	14DaysDMSO	14DaysPI	1.85475	0.000690808	0.000319088	14DaysPI / 14DaysDMSO	INeu Ubiquitin	14D_PI / 14D_DMSO	Ubiquitin
P43034_K76	Nfu_p_1_001844_K11_M1	Young	Old	-1.69189	0.0210444	0.200426	Old / Young	PAFAH1B1	Ubiqutin	Old / Young	_LNEAK[GlyGly (K)]EEITLGGPVSQK_.3	ESKLNEAKEEITLGG	Nfu_p_1_001844_K11_M1	Nfu_p_1_001844	Nfu_g_1_000756	pafah1b1b	Nfu_p_1_001844	Nfu_t_1_001844	Nfu_c_1_001844	ENSLOCG00000004448	ENSG00000007168	PAFAH1B1	P63005_K76	14DaysDMSO	14DaysAI	-0.88019	0.00025157	0.000139632	14DaysAI / 14DaysDMSO	INeu Ubiquitin	14D_AI / 14D_DMSO	Ubiquitin
P43034_K76	Nfu_p_1_001844_K11_M1	Young	Old	-1.69189	0.0210444	0.200426	Old / Young	PAFAH1B1	Ubiqutin	Old / Young	_LNEAK[GlyGly (K)]EEITLGGPVSQK_.3	ESKLNEAKEEITLGG	Nfu_p_1_001844_K11_M1	Nfu_p_1_001844	Nfu_g_1_000756	pafah1b1b	Nfu_p_1_001844	Nfu_t_1_001844	Nfu_c_1_001844	ENSLOCG00000004448	ENSG00000007168	PAFAH1B1	P63005_K76	14DaysDMSO	14DaysPI	0.650499	0.038795	0.0100836	14DaysPI / 14DaysDMSO	INeu Ubiquitin	14D_PI / 14D_DMSO	Ubiquitin
P43034_K88	Nfu_p_1_001844_K23_M1	Young	Old	-1.3228	0.0151031	0.17765	Old / Young	PAFAH1B1	Ubiqutin	Old / Young	_EEITLGGPVSQK[GlyGly (K)]R_.3;_EEITLGGPVSQK[GlyGly (K)]R_.2	LGGPVSQKRDPKEWI	Nfu_p_1_001844_K23_M1	Nfu_p_1_001844	Nfu_g_1_000756	pafah1b1b	Nfu_p_1_001844	Nfu_t_1_001844	Nfu_c_1_001844	ENSLOCG00000004448	ENSG00000007168	PAFAH1B1	P63005_K88	14DaysDMSO	14DaysAI	-0.88019	0.00025157	0.000139632	14DaysAI / 14DaysDMSO	INeu Ubiquitin	14D_AI / 14D_DMSO	Ubiquitin
P43034_K88	Nfu_p_1_001844_K23_M1	Young	Old	-1.3228	0.0151031	0.17765	Old / Young	PAFAH1B1	Ubiqutin	Old / Young	_EEITLGGPVSQK[GlyGly (K)]R_.3;_EEITLGGPVSQK[GlyGly (K)]R_.2	LGGPVSQKRDPKEWI	Nfu_p_1_001844_K23_M1	Nfu_p_1_001844	Nfu_g_1_000756	pafah1b1b	Nfu_p_1_001844	Nfu_t_1_001844	Nfu_c_1_001844	ENSLOCG00000004448	ENSG00000007168	PAFAH1B1	P63005_K88	14DaysDMSO	14DaysAI	1.06997	0.0145423	0.00424508	14DaysAI / 14DaysDMSO	INeu Ubiquitin	14D_AI / 14D_DMSO	Ubiquitin
P43034_K88	Nfu_p_1_001844_K23_M1	Young	Old	-1.3228	0.0151031	0.17765	Old / Young	PAFAH1B1	Ubiqutin	Old / Young	_EEITLGGPVSQK[GlyGly (K)]R_.3;_EEITLGGPVSQK[GlyGly (K)]R_.2	LGGPVSQKRDPKEWI	Nfu_p_1_001844_K23_M1	Nfu_p_1_001844	Nfu_g_1_000756	pafah1b1b	Nfu_p_1_001844	Nfu_t_1_001844	Nfu_c_1_001844	ENSLOCG00000004448	ENSG00000007168	PAFAH1B1	P63005_K88	14DaysDMSO	14DaysPI	1.85475	0.000690808	0.000319088	14DaysPI / 14DaysDMSO	INeu Ubiquitin	14D_PI / 14D_DMSO	Ubiquitin
P43034_K88	Nfu_p_1_053132_K88_M1	Young	Old	-0.919564	0.0461823	0.258836	Old / Young	PAFAH1B1	Ubiqutin	Old / Young	_EEM[Oxidation (M)]TYGGPVGQK[GlyGly (K)]R_.3;_EEMTYGGPVGQK[GlyGly (K)]R_.3	YGGPVGQKRDPKEWI	Nfu_p_1_053132_K88_M1	Nfu_p_1_053132	Nfu_g_1_022190	pafah1b1b	Nfu_p_1_053132	Nfu_t_1_053132	Nfu_c_1_053132	ENSLOCG00000004448	ENSG00000007168	PAFAH1B1	P63005_K88	14DaysDMSO	14DaysAI	-0.88019	0.00025157	0.000139632	14DaysAI / 14DaysDMSO	INeu Ubiquitin	14D_AI / 14D_DMSO	Ubiquitin
P43034_K88	Nfu_p_1_053132_K88_M1	Young	Old	-0.919564	0.0461823	0.258836	Old / Young	PAFAH1B1	Ubiqutin	Old / Young	_EEM[Oxidation (M)]TYGGPVGQK[GlyGly (K)]R_.3;_EEMTYGGPVGQK[GlyGly (K)]R_.3	YGGPVGQKRDPKEWI	Nfu_p_1_053132_K88_M1	Nfu_p_1_053132	Nfu_g_1_022190	pafah1b1b	Nfu_p_1_053132	Nfu_t_1_053132	Nfu_c_1_053132	ENSLOCG00000004448	ENSG00000007168	PAFAH1B1	P63005_K88	14DaysDMSO	14DaysAI	1.06997	0.0145423	0.00424508	14DaysAI / 14DaysDMSO	INeu Ubiquitin	14D_AI / 14D_DMSO	Ubiquitin
P43034_K88	Nfu_p_1_053132_K88_M1	Young	Old	-0.919564	0.0461823	0.258836	Old / Young	PAFAH1B1	Ubiqutin	Old / Young	_EEM[Oxidation (M)]TYGGPVGQK[GlyGly (K)]R_.3;_EEMTYGGPVGQK[GlyGly (K)]R_.3	YGGPVGQKRDPKEWI	Nfu_p_1_053132_K88_M1	Nfu_p_1_053132	Nfu_g_1_022190	pafah1b1b	Nfu_p_1_053132	Nfu_t_1_053132	Nfu_c_1_053132	ENSLOCG00000004448	ENSG00000007168	PAFAH1B1	P63005_K88	14DaysDMSO	14DaysPI	1.85475	0.000690808	0.000319088	14DaysPI / 14DaysDMSO	INeu Ubiquitin	14D_PI / 14D_DMSO	Ubiquitin
P46779_K47	Nfu_p_1_016380_K63_M1	Young	Old	2.20832	0.00776032	0.13342	Old / Young	RPL28	Ubiqutin	Old / Young	_K[GlyGly (K)]TVGVQPAADGK_.3	FNGLVHKKTVGVQPA	Nfu_p_1_016380_K63_M1	Nfu_p_1_016380	Nfu_g_1_006789	rpl28	Nfu_p_1_016380	Nfu_t_1_016380	Nfu_c_1_016380	ENSLOCG00000003073	ENSG00000108107	RPL28	P41105_K47	14DaysDMSO	14DaysAI	1.15906	2.10056e-05	1.93558e-05	14DaysAI / 14DaysDMSO	INeu Ubiquitin	14D_AI / 14D_DMSO	Ubiquitin
P46779_K47	Nfu_p_1_016380_K63_M1	Young	Old	2.20832	0.00776032	0.13342	Old / Young	RPL28	Ubiqutin	Old / Young	_K[GlyGly (K)]TVGVQPAADGK_.3	FNGLVHKKTVGVQPA	Nfu_p_1_016380_K63_M1	Nfu_p_1_016380	Nfu_g_1_006789	rpl28	Nfu_p_1_016380	Nfu_t_1_016380	Nfu_c_1_016380	ENSLOCG00000003073	ENSG00000108107	RPL28	P41105_K47	14DaysDMSO	14DaysPI	2.45056	1.7043e-10	2.1363e-09	14DaysPI / 14DaysDMSO	INeu Ubiquitin	14D_PI / 14D_DMSO	Ubiquitin
P46779_K65	Nfu_p_1_016380_K81_M1	Young	Old	-1.69226	0.0183487	0.194439	Old / Young	RPL28	Ubiqutin	Old / Young	_GVVVVLK[GlyGly (K)]K_.2	KGVVVVLKKRAGQHK	Nfu_p_1_016380_K81_M1	Nfu_p_1_016380	Nfu_g_1_006789	rpl28	Nfu_p_1_016380	Nfu_t_1_016380	Nfu_c_1_016380	ENSLOCG00000003073	ENSG00000108107	RPL28	P41105_K65	14DaysDMSO	14DaysPI	2.27535	0.00135826	0.000559448	14DaysPI / 14DaysDMSO	INeu Ubiquitin	14D_PI / 14D_DMSO	Ubiquitin
P46779_K65	Nfu_p_1_016380_K81_M1	Young	Old	-1.69226	0.0183487	0.194439	Old / Young	RPL28	Ubiqutin	Old / Young	_GVVVVLK[GlyGly (K)]K_.2	KGVVVVLKKRAGQHK	Nfu_p_1_016380_K81_M1	Nfu_p_1_016380	Nfu_g_1_006789	rpl28	Nfu_p_1_016380	Nfu_t_1_016380	Nfu_c_1_016380	ENSLOCG00000003073	ENSG00000108107	RPL28	P41105_K65	14DaysDMSO	14DaysAI	-1.18963	9.5621e-05	6.41854e-05	14DaysAI / 14DaysDMSO	INeu Ubiquitin	14D_AI / 14D_DMSO	Ubiquitin
P46821_K519	Nfu_p_1_015726_K519_M1	Young	Old	-1.4551	0.0110997	0.155209	Old / Young	MAP1B	Ubiqutin	Old / Young	_QPVVTQK[GlyGly (K)]ALSSSSPSTPTLK_.3	KQPVVTQKALSSSSP	Nfu_p_1_015726_K519_M1	Nfu_p_1_015726	Nfu_g_1_006525	MAP1B	Nfu_p_1_015726	Nfu_t_1_015726	Nfu_c_1_015726	ENSLOCG00000011141	ENSG00000131711	MAP1B	P14873_K519	14DaysDMSO	14DaysPI	-1.35316	0.012707	0.00377302	14DaysPI / 14DaysDMSO	INeu Ubiquitin	14D_PI / 14D_DMSO	Ubiquitin
P46821_K519	Nfu_p_1_015726_K519_M1	Young	Old	-1.4551	0.0110997	0.155209	Old / Young	MAP1B	Ubiqutin	Old / Young	_QPVVTQK[GlyGly (K)]ALSSSSPSTPTLK_.3	KQPVVTQKALSSSSP	Nfu_p_1_015726_K519_M1	Nfu_p_1_015726	Nfu_g_1_006525	MAP1B	Nfu_p_1_015726	Nfu_t_1_015726	Nfu_c_1_015726	ENSLOCG00000011141	ENSG00000131711	MAP1B	P14873_K519	14DaysDMSO	14DaysPI	-1.92071	0.00412304	0.00142875	14DaysPI / 14DaysDMSO	INeu Ubiquitin	14D_PI / 14D_DMSO	Ubiquitin
P47813_K104	Nfu_p_1_027314_K104_M1	Young	Old	-1.57131	0.00862346	0.140524	Old / Young	EIF1AX	Ubiqutin	Old / Young	_SLK[GlyGly (K)]AYGELPEHAK_.3	ADEARSLKAYGELPE	Nfu_p_1_027314_K104_M1	Nfu_p_1_027314	Nfu_g_1_011324	eif1axb	Nfu_p_1_027314	Nfu_t_1_027314	Nfu_c_1_027314	ENSLOCG00000003622	ENSG00000173674	EIF1AX	Q8BMJ3_K104	14DaysDMSO	14DaysPI	-3.8224	7.20228e-06	8.37105e-06	14DaysPI / 14DaysDMSO	INeu Ubiquitin	14D_PI / 14D_DMSO	Ubiquitin
P49720_K77	Nfu_p_1_044125_K77_M1	Young	Old	-1.75066	0.00631916	0.11837	Old / Young	PSMB3	Ubiqutin	Old / Young	_LNLYELK[GlyGly (K)]EGR_.3	RLNLYELKEGRQIKP	Nfu_p_1_044125_K77_M1	Nfu_p_1_044125	Nfu_g_1_018475	psmb3	Nfu_p_1_044125	Nfu_t_1_044125	Nfu_c_1_044125	ENSLOCG00000013692	ENSG00000277791	PSMB3	Q9R1P1_K77	14DaysDMSO	14DaysPI	2.9009	9.48763e-06	1.03856e-05	14DaysPI / 14DaysDMSO	INeu Ubiquitin	14D_PI / 14D_DMSO	Ubiquitin
P49720_K77	Nfu_p_1_044125_K77_M1	Young	Old	-1.75066	0.00631916	0.11837	Old / Young	PSMB3	Ubiqutin	Old / Young	_LNLYELK[GlyGly (K)]EGR_.3	RLNLYELKEGRQIKP	Nfu_p_1_044125_K77_M1	Nfu_p_1_044125	Nfu_g_1_018475	psmb3	Nfu_p_1_044125	Nfu_t_1_044125	Nfu_c_1_044125	ENSLOCG00000013692	ENSG00000277791	PSMB3	Q9R1P1_K77	14DaysDMSO	14DaysAI	-1.47231	1.61601e-06	2.60228e-06	14DaysAI / 14DaysDMSO	INeu Ubiquitin	14D_AI / 14D_DMSO	Ubiquitin
P49748_K492	Nfu_p_1_029341_K497_M1	Young	Old	-4.17296	0.000528393	0.0336872	Old / Young	ACADVL	Ubiqutin	Old / Young	_ALK[GlyGly (K)]NPIGNAGLIAGEITK_.3	KSLQKALKNPIGNAG	Nfu_p_1_029341_K497_M1	Nfu_p_1_029341	Nfu_g_1_012112	acadvl	Nfu_p_1_029341	Nfu_t_1_029341	Nfu_c_1_029341	ENSLOCG00000014404	ENSG00000072778	ACADVL	P50544_K493	14DaysDMSO	14DaysPI	2.03645	0.0185642	0.00525837	14DaysPI / 14DaysDMSO	INeu Ubiquitin	14D_PI / 14D_DMSO	Ubiquitin
P49748_K492	Nfu_p_1_029341_K497_M1	Young	Old	-4.17296	0.000528393	0.0336872	Old / Young	ACADVL	Ubiqutin	Old / Young	_ALK[GlyGly (K)]NPIGNAGLIAGEITK_.3	KSLQKALKNPIGNAG	Nfu_p_1_029341_K497_M1	Nfu_p_1_029341	Nfu_g_1_012112	acadvl	Nfu_p_1_029341	Nfu_t_1_029341	Nfu_c_1_029341	ENSLOCG00000014404	ENSG00000072778	ACADVL	P50544_K493	14DaysDMSO	14DaysAI	0.28292	0.0229965	0.00634743	14DaysAI / 14DaysDMSO	INeu Ubiquitin	14D_AI / 14D_DMSO	Ubiquitin
P50395_K103	Nfu_p_1_027952_K103_M1	Young	Old	3.58077	6.46922e-06	0.00135121	Old / Young	GDI2	Ubiqutin	Old / Young	_YLDFK[GlyGly (K)]VIEGSYVYK_.3	VTRYLDFKVIEGSYV	Nfu_p_1_027952_K103_M1	Nfu_p_1_027952	Nfu_g_1_011585	gdi2	Nfu_p_1_027952	Nfu_t_1_027952	Nfu_c_1_027952	ENSLOCG00000015651	ENSG00000057608	GDI2	Q61598_K103	14DaysDMSO	14DaysAI	0.353078	0.00174592	0.000690676	14DaysAI / 14DaysDMSO	INeu Ubiquitin	14D_AI / 14D_DMSO	Ubiquitin
P50395_K103	Nfu_p_1_027952_K103_M1	Young	Old	3.58077	6.46922e-06	0.00135121	Old / Young	GDI2	Ubiqutin	Old / Young	_YLDFK[GlyGly (K)]VIEGSYVYK_.3	VTRYLDFKVIEGSYV	Nfu_p_1_027952_K103_M1	Nfu_p_1_027952	Nfu_g_1_011585	gdi2	Nfu_p_1_027952	Nfu_t_1_027952	Nfu_c_1_027952	ENSLOCG00000015651	ENSG00000057608	GDI2	Q61598_K103	14DaysDMSO	14DaysPI	2.79932	0.00468752	0.00159458	14DaysPI / 14DaysDMSO	INeu Ubiquitin	14D_PI / 14D_DMSO	Ubiquitin
P50990_K235	Nfu_p_1_053376_K235_M1	Young	Old	-1.14232	0.031018	0.221595	Old / Young	CCT8	Ubiqutin	Old / Young	_EAEGDVTSVK[GlyGly (K)]DAK_.3	EGDVTSVKDAKIAVF	Nfu_p_1_053376_K235_M1	Nfu_p_1_053376	Nfu_g_1_022291	cct8	Nfu_p_1_053376	Nfu_t_1_053376	Nfu_c_1_053376	ENSLOCG00000009042	ENSG00000156261	CCT8	P42932_K235	14DaysDMSO	14DaysPI	0.698639	0.0124008	0.00369431	14DaysPI / 14DaysDMSO	INeu Ubiquitin	14D_PI / 14D_DMSO	Ubiquitin
P51648_K274	Nfu_p_1_039675_K749_M1	Young	Old	1.69541	0.0468808	0.260255	Old / Young	ALDH3A2	Ubiqutin	Old / Young	_QTLLEFYGADPK[GlyGly (K)]C[Carbamidomethyl (C)]SPDYGR_.3	EFYGADPKCSPDYGR	Nfu_p_1_039675_K749_M1	Nfu_p_1_039675	Nfu_g_1_016554	CR848784.2	Nfu_p_1_039675	Nfu_t_1_039675	Nfu_c_1_039675	ENSLOCG00000005354	ENSG00000072210	ALDH3A2	P47740_K274	14DaysDMSO	14DaysPI	4.8019	1.79614e-06	2.82454e-06	14DaysPI / 14DaysDMSO	INeu Ubiquitin	14D_PI / 14D_DMSO	Ubiquitin
P51648_K274	Nfu_p_1_039675_K749_M1	Young	Old	1.69541	0.0468808	0.260255	Old / Young	ALDH3A2	Ubiqutin	Old / Young	_QTLLEFYGADPK[GlyGly (K)]C[Carbamidomethyl (C)]SPDYGR_.3	EFYGADPKCSPDYGR	Nfu_p_1_039675_K749_M1	Nfu_p_1_039675	Nfu_g_1_016554	CR848784.2	Nfu_p_1_039675	Nfu_t_1_039675	Nfu_c_1_039675	ENSLOCG00000005354	ENSG00000072210	ALDH3A2	P47740_K274	14DaysDMSO	14DaysAI	2.10129	3.40115e-06	4.64788e-06	14DaysAI / 14DaysDMSO	INeu Ubiquitin	14D_AI / 14D_DMSO	Ubiquitin
P51648_K357	Nfu_p_1_039675_K832_M1	Young	Old	1.67777	0.0183022	0.194439	Old / Young	ALDH3A2	Ubiqutin	Old / Young	_EK[GlyGly (K)]PLALYVFC[Carbamidomethyl (C)]SDK_.3	SFINEREKPLALYVF	Nfu_p_1_039675_K832_M1	Nfu_p_1_039675	Nfu_g_1_016554	CR848784.2	Nfu_p_1_039675	Nfu_t_1_039675	Nfu_c_1_039675	ENSLOCG00000005354	ENSG00000072210	ALDH3A2	P47740_K357	14DaysDMSO	14DaysAI	1.01263	0.00211534	0.000811701	14DaysAI / 14DaysDMSO	INeu Ubiquitin	14D_AI / 14D_DMSO	Ubiquitin
P51648_K357	Nfu_p_1_039675_K832_M1	Young	Old	1.67777	0.0183022	0.194439	Old / Young	ALDH3A2	Ubiqutin	Old / Young	_EK[GlyGly (K)]PLALYVFC[Carbamidomethyl (C)]SDK_.3	SFINEREKPLALYVF	Nfu_p_1_039675_K832_M1	Nfu_p_1_039675	Nfu_g_1_016554	CR848784.2	Nfu_p_1_039675	Nfu_t_1_039675	Nfu_c_1_039675	ENSLOCG00000005354	ENSG00000072210	ALDH3A2	P47740_K357	14DaysDMSO	14DaysPI	2.81994	3.24949e-05	2.73081e-05	14DaysPI / 14DaysDMSO	INeu Ubiquitin	14D_PI / 14D_DMSO	Ubiquitin
P51665_K279	Nfu_p_1_019922_K279_M1	Young	Old	-1.61344	0.0265533	0.214717	Old / Young	PSMD7	Ubiqutin	Old / Young	_SVVALHNLINNK[GlyGly (K)]ISNR_.3	LHNLINNKISNRDAE	Nfu_p_1_019922_K279_M1	Nfu_p_1_019922	Nfu_g_1_008275	psmd7	Nfu_p_1_019922	Nfu_t_1_019922	Nfu_c_1_019922	ENSLOCG00000003971	ENSG00000103035	PSMD7	P26516_K279	14DaysDMSO	14DaysPI	1.50603	3.45245e-05	2.86317e-05	14DaysPI / 14DaysDMSO	INeu Ubiquitin	14D_PI / 14D_DMSO	Ubiquitin
P51665_K279	Nfu_p_1_019922_K279_M1	Young	Old	-1.61344	0.0265533	0.214717	Old / Young	PSMD7	Ubiqutin	Old / Young	_SVVALHNLINNK[GlyGly (K)]ISNR_.3	LHNLINNKISNRDAE	Nfu_p_1_019922_K279_M1	Nfu_p_1_019922	Nfu_g_1_008275	psmd7	Nfu_p_1_019922	Nfu_t_1_019922	Nfu_c_1_019922	ENSLOCG00000003971	ENSG00000103035	PSMD7	P26516_K279	14DaysDMSO	14DaysAI	-1.70304	0.00083562	0.000373417	14DaysAI / 14DaysDMSO	INeu Ubiquitin	14D_AI / 14D_DMSO	Ubiquitin
P53779_K204	Nfu_p_1_016024_K90_M1	Young	Old	-1.55841	0.0493426	0.265164	Old / Young	MAPK10	Ubiqutin	Old / Young	_SDC[Carbamidomethyl (C)]TLK[GlyGly (K)]ILDFGLAR_.3	VKSDCTLKILDFGLA	Nfu_p_1_016024_K90_M1	Nfu_p_1_016024	Nfu_g_1_006642	mapk10	Nfu_p_1_016024	Nfu_t_1_016024	Nfu_c_1_016024	ENSLOCG00000012028	ENSG00000109339	MAPK10	Q61831_K204	14DaysDMSO	14DaysAI	-0.951374	0.00691731	0.00222721	14DaysAI / 14DaysDMSO	INeu Ubiquitin	14D_AI / 14D_DMSO	Ubiquitin
P53779_K204	Nfu_p_1_016024_K90_M1	Young	Old	-1.55841	0.0493426	0.265164	Old / Young	MAPK10	Ubiqutin	Old / Young	_SDC[Carbamidomethyl (C)]TLK[GlyGly (K)]ILDFGLAR_.3	VKSDCTLKILDFGLA	Nfu_p_1_016024_K90_M1	Nfu_p_1_016024	Nfu_g_1_006642	mapk10	Nfu_p_1_016024	Nfu_t_1_016024	Nfu_c_1_016024	ENSLOCG00000012028	ENSG00000109339	MAPK10	Q61831_K204	14DaysDMSO	14DaysPI	1.22627	0.00644131	0.00209452	14DaysPI / 14DaysDMSO	INeu Ubiquitin	14D_PI / 14D_DMSO	Ubiquitin
P53779_K288	Nfu_p_1_016024_K174_M1	Young	Old	-1.98446	0.0359586	0.230071	Old / Young	MAPK10	Ubiqutin	Old / Young	_VIEQLGTPSPEFM[Oxidation (M)]K[GlyGly (K)]K_.3	TPSPEFMKKLQPTVR	Nfu_p_1_016024_K174_M1	Nfu_p_1_016024	Nfu_g_1_006642	mapk10	Nfu_p_1_016024	Nfu_t_1_016024	Nfu_c_1_016024	ENSLOCG00000012028	ENSG00000109339	MAPK10	Q61831_K288	14DaysDMSO	14DaysAI	0.227126	0.0321077	0.00852753	14DaysAI / 14DaysDMSO	INeu Ubiquitin	14D_AI / 14D_DMSO	Ubiquitin
P53779_K288	Nfu_p_1_016024_K174_M1	Young	Old	-1.98446	0.0359586	0.230071	Old / Young	MAPK10	Ubiqutin	Old / Young	_VIEQLGTPSPEFM[Oxidation (M)]K[GlyGly (K)]K_.3	TPSPEFMKKLQPTVR	Nfu_p_1_016024_K174_M1	Nfu_p_1_016024	Nfu_g_1_006642	mapk10	Nfu_p_1_016024	Nfu_t_1_016024	Nfu_c_1_016024	ENSLOCG00000012028	ENSG00000109339	MAPK10	Q61831_K288	14DaysDMSO	14DaysPI	1.61195	3.94907e-08	1.47391e-07	14DaysPI / 14DaysDMSO	INeu Ubiquitin	14D_PI / 14D_DMSO	Ubiquitin
P53794_K555	Nfu_p_1_051059_K437_M1	Young	Old	-2.05692	0.0234901	0.209321	Old / Young	NOP56	Ubiqutin	Old / Young	_EATDVATEIK[GlyGly (K)]R_.3	TDVATEIKRKLEKKE	Nfu_p_1_051059_K437_M1	Nfu_p_1_051059	Nfu_g_1_021328	nop56	Nfu_p_1_051059	Nfu_t_1_051059	Nfu_c_1_051059	ENSLOCG00000004860	ENSG00000101361	NOP56	Q9JKZ2_K555	14DaysDMSO	14DaysAI	-0.455463	0.0294186	0.00789193	14DaysAI / 14DaysDMSO	INeu Ubiquitin	14D_AI / 14D_DMSO	Ubiquitin
P54725_K53	Nfu_p_1_005478_K51_M1	Young	Old	-1.60424	0.0456661	0.257519	Old / Young	RAD23A	Ubiqutin	Old / Young	_LIYAGK[GlyGly (K)]ILQDDTPIK_.3;_LIYAGK[GlyGly (K)]ILQDDTPIK_.2	QKLIYAGKILQDDTP	Nfu_p_1_005478_K51_M1	Nfu_p_1_005478	Nfu_g_1_002172	rad23aa	Nfu_p_1_005478	Nfu_t_1_005478	Nfu_c_1_005478	ENSLOCG00000007980	ENSG00000179262	RAD23A	P54726_K53	14DaysDMSO	14DaysPI	-1.81371	0.0411456	0.0106234	14DaysPI / 14DaysDMSO	INeu Ubiquitin	14D_PI / 14D_DMSO	Ubiquitin
P54725_K78	Nfu_p_1_005478_K76_M1	Young	Old	-1.2588	0.0457829	0.257519	Old / Young	RAD23A	Ubiqutin	Old / Young	_NFVVVM[Oxidation (M)]VSK[GlyGly (K)]AK_.3;_NFVVVMVSK[GlyGly (K)]AK_.3;_NFVVVMVSK[GlyGly (K)]AK_.2;_NFVVVM[Oxidation (M)]VSK[GlyGly (K)]AK_.2	FVVVMVSKAKPAAVA	Nfu_p_1_005478_K76_M1	Nfu_p_1_005478	Nfu_g_1_002172	rad23aa	Nfu_p_1_005478	Nfu_t_1_005478	Nfu_c_1_005478	ENSLOCG00000007980	ENSG00000179262	RAD23A	P54726_K78	14DaysDMSO	14DaysAI	-1.62287	0.00318508	0.00114723	14DaysAI / 14DaysDMSO	INeu Ubiquitin	14D_AI / 14D_DMSO	Ubiquitin
P54727_K60	Nfu_p_1_005478_K60_M1	Young	Old	-0.994793	0.0423662	0.246716	Old / Young	RAD23A	Ubiqutin	Old / Young	_ILQDDTPIK[GlyGly (K)]DYK_.3;_ILQDDTPIK[GlyGly (K)]DYK_.2	LQDDTPIKDYKIDEK	Nfu_p_1_005478_K60_M1	Nfu_p_1_005478	Nfu_g_1_002172	rad23aa	Nfu_p_1_005478	Nfu_t_1_005478	Nfu_c_1_005478	ENSLOCG00000007980	ENSG00000179262	RAD23A	P54726_K62	14DaysDMSO	14DaysPI	-2.58355	0.000614366	0.000289739	14DaysPI / 14DaysDMSO	INeu Ubiquitin	14D_PI / 14D_DMSO	Ubiquitin
P54762_K571	Nfu_p_1_047800_K249_M1;Nfu_p_1_047801_K249_M1;Nfu_p_1_047802_K250_M1;Nfu_p_1_047803_K132_M1	Young	Old	-1.27873	0.00763199	0.13342	Old / Young	NA	Ubiqutin	Old / Young	_AYSK[GlyGly (K)]EAVYSDK_.3	SRKRAYSKEAVYSDK	Nfu_p_1_047800_K249_M1;Nfu_p_1_047801_K249_M1;Nfu_p_1_047802_K250_M1;Nfu_p_1_047803_K132_M1	Nfu_p_1_047800;Nfu_p_1_047801;Nfu_p_1_047802;Nfu_p_1_047803	Nfu_g_1_020024	EPHB1	Nfu_p_1_047803;Nfu_p_1_047800;Nfu_p_1_047801;Nfu_p_1_047802	Nfu_t_1_047803;Nfu_t_1_047800;Nfu_t_1_047801;Nfu_t_1_047802	Nfu_c_1_047803;Nfu_c_1_047800;Nfu_c_1_047801;Nfu_c_1_047802	ENSLOCG00000005723	NA	NA	Q8CBF3_K571	14DaysDMSO	14DaysAI	1.91631	0.00724726	0.00231842	14DaysAI / 14DaysDMSO	INeu Ubiquitin	14D_AI / 14D_DMSO	Ubiquitin
P54762_K571	Nfu_p_1_047800_K249_M1;Nfu_p_1_047801_K249_M1;Nfu_p_1_047802_K250_M1;Nfu_p_1_047803_K132_M1	Young	Old	-1.27873	0.00763199	0.13342	Old / Young	NA	Ubiqutin	Old / Young	_AYSK[GlyGly (K)]EAVYSDK_.3	SRKRAYSKEAVYSDK	Nfu_p_1_047800_K249_M1;Nfu_p_1_047801_K249_M1;Nfu_p_1_047802_K250_M1;Nfu_p_1_047803_K132_M1	Nfu_p_1_047800;Nfu_p_1_047801;Nfu_p_1_047802;Nfu_p_1_047803	Nfu_g_1_020024	EPHB1	Nfu_p_1_047803;Nfu_p_1_047800;Nfu_p_1_047801;Nfu_p_1_047802	Nfu_t_1_047803;Nfu_t_1_047800;Nfu_t_1_047801;Nfu_t_1_047802	Nfu_c_1_047803;Nfu_c_1_047800;Nfu_c_1_047801;Nfu_c_1_047802	ENSLOCG00000005723	NA	NA	Q8CBF3_K571	14DaysDMSO	14DaysPI	-0.908582	0.00712715	0.00228527	14DaysPI / 14DaysDMSO	INeu Ubiquitin	14D_PI / 14D_DMSO	Ubiquitin
P54762_K578	Nfu_p_1_047800_K256_M1;Nfu_p_1_047801_K256_M1;Nfu_p_1_047802_K257_M1;Nfu_p_1_047803_K139_M1	Young	Old	-1.2868	0.0254818	0.213106	Old / Young	NA	Ubiqutin	Old / Young	_EAVYSDK[GlyGly (K)]LQHYSTGR_.4	KEAVYSDKLQHYSTG	Nfu_p_1_047800_K256_M1;Nfu_p_1_047801_K256_M1;Nfu_p_1_047802_K257_M1;Nfu_p_1_047803_K139_M1	Nfu_p_1_047800;Nfu_p_1_047801;Nfu_p_1_047802;Nfu_p_1_047803	Nfu_g_1_020024	EPHB1	Nfu_p_1_047803;Nfu_p_1_047800;Nfu_p_1_047801;Nfu_p_1_047802	Nfu_t_1_047803;Nfu_t_1_047800;Nfu_t_1_047801;Nfu_t_1_047802	Nfu_c_1_047803;Nfu_c_1_047800;Nfu_c_1_047801;Nfu_c_1_047802	ENSLOCG00000005723	NA	NA	Q8CBF3_K578	14DaysDMSO	14DaysAI	1.99195	0.0119466	0.00357607	14DaysAI / 14DaysDMSO	INeu Ubiquitin	14D_AI / 14D_DMSO	Ubiquitin
P54762_K578	Nfu_p_1_047800_K256_M1;Nfu_p_1_047801_K256_M1;Nfu_p_1_047802_K257_M1;Nfu_p_1_047803_K139_M1	Young	Old	-1.2868	0.0254818	0.213106	Old / Young	NA	Ubiqutin	Old / Young	_EAVYSDK[GlyGly (K)]LQHYSTGR_.4	KEAVYSDKLQHYSTG	Nfu_p_1_047800_K256_M1;Nfu_p_1_047801_K256_M1;Nfu_p_1_047802_K257_M1;Nfu_p_1_047803_K139_M1	Nfu_p_1_047800;Nfu_p_1_047801;Nfu_p_1_047802;Nfu_p_1_047803	Nfu_g_1_020024	EPHB1	Nfu_p_1_047803;Nfu_p_1_047800;Nfu_p_1_047801;Nfu_p_1_047802	Nfu_t_1_047803;Nfu_t_1_047800;Nfu_t_1_047801;Nfu_t_1_047802	Nfu_c_1_047803;Nfu_c_1_047800;Nfu_c_1_047801;Nfu_c_1_047802	ENSLOCG00000005723	NA	NA	Q8CBF3_K578	14DaysDMSO	14DaysPI	-0.571958	0.0198782	0.00558325	14DaysPI / 14DaysDMSO	INeu Ubiquitin	14D_PI / 14D_DMSO	Ubiquitin
P54920_K285	Nfu_p_1_001313_K285_M1	Young	Old	2.52482	4.35901e-05	0.00687938	Old / Young	NAPA	Ubiqutin	Old / Young	_K[GlyGly (K)]TIQDDESDLR_.3;_K[GlyGly (K)]TIQDDESDLR_.2	TMLLRIKKTIQDDES	Nfu_p_1_001313_K285_M1	Nfu_p_1_001313	Nfu_g_1_000541	napa	Nfu_p_1_001313	Nfu_t_1_001313	Nfu_c_1_001313	ENSLOCG00000014212	ENSG00000105402	NAPA	Q9DB05_K285	14DaysDMSO	14DaysPI	-0.530838	0.0137909	0.00405259	14DaysPI / 14DaysDMSO	INeu Ubiquitin	14D_PI / 14D_DMSO	Ubiquitin
P55036_K40	Nfu_p_1_010221_K208_M1	Young	Old	-2.08626	0.00444325	0.105704	Old / Young	PIP5K1A	Ubiqutin	Old / Young	_LQAQQDAVNIVC[Carbamidomethyl (C)]HSK[GlyGly (K)]TR_.4	VNIVCHSKTRSNPEN	Nfu_p_1_010221_K208_M1	Nfu_p_1_010221	Nfu_g_1_004174	psmd4a	Nfu_p_1_010221	Nfu_t_1_010221	Nfu_c_1_010221	ENSLOCG00000007396	ENSG00000143398	PIP5K1A	O35226_K40	14DaysDMSO	14DaysAI	-0.495088	0.0131281	0.00388218	14DaysAI / 14DaysDMSO	INeu Ubiquitin	14D_AI / 14D_DMSO	Ubiquitin
P55036_K40	Nfu_p_1_010221_K208_M1	Young	Old	-2.08626	0.00444325	0.105704	Old / Young	PIP5K1A	Ubiqutin	Old / Young	_LQAQQDAVNIVC[Carbamidomethyl (C)]HSK[GlyGly (K)]TR_.4	VNIVCHSKTRSNPEN	Nfu_p_1_010221_K208_M1	Nfu_p_1_010221	Nfu_g_1_004174	psmd4a	Nfu_p_1_010221	Nfu_t_1_010221	Nfu_c_1_010221	ENSLOCG00000007396	ENSG00000143398	PIP5K1A	O35226_K40	14DaysDMSO	14DaysPI	0.771262	0.00275919	0.00101584	14DaysPI / 14DaysDMSO	INeu Ubiquitin	14D_PI / 14D_DMSO	Ubiquitin
P55072_K109	Nfu_p_1_022095_K109_M1	Young	Old	-1.83489	0.0136756	0.166068	Old / Young	VCP	Ubiqutin	Old / Young	_LGDVISIQPC[Carbamidomethyl (C)]PDVK[GlyGly (K)]YGK_.3	IQPCPDVKYGKRIHV	Nfu_p_1_022095_K109_M1	Nfu_p_1_022095	Nfu_g_1_009081	vcp	Nfu_p_1_022095	Nfu_t_1_022095	Nfu_c_1_022095	ENSLOCG00000006589	ENSG00000165280	VCP	Q01853_K109	14DaysDMSO	14DaysPI	-1.43969	0.00116907	0.000493544	14DaysPI / 14DaysDMSO	INeu Ubiquitin	14D_PI / 14D_DMSO	Ubiquitin
P57740_K814	Nfu_p_1_028997_K794_M1	Young	Old	3.05279	0.00204226	0.0703122	Old / Young	NUP107	Ubiqutin	Old / Young	_LDVLTEDVK[GlyGly (K)]ER_.3	DVLTEDVKERIYNVL	Nfu_p_1_028997_K794_M1	Nfu_p_1_028997	Nfu_g_1_011974	nup107	Nfu_p_1_028997	Nfu_t_1_028997	Nfu_c_1_028997	ENSLOCG00000016182	ENSG00000111581	NUP107	Q8BH74_K815	14DaysDMSO	14DaysPI	0.959077	0.000480507	0.000236662	14DaysPI / 14DaysDMSO	INeu Ubiquitin	14D_PI / 14D_DMSO	Ubiquitin
P60033_K144	Nfu_p_1_028444_K72_M1;Nfu_p_1_028445_K136_M1;Nfu_p_1_028446_K140_M1	Young	Old	-1.58863	0.00665706	0.123412	Old / Young	NA	Ubiqutin	Old / Young	_QEALK[GlyGly (K)]ETLR_.3	TTKQEALKETLRLIH	Nfu_p_1_028444_K72_M1;Nfu_p_1_028445_K136_M1;Nfu_p_1_028446_K140_M1	Nfu_p_1_028444;Nfu_p_1_028445;Nfu_p_1_028446	Nfu_g_1_011764	cd9a	Nfu_p_1_028445;Nfu_p_1_028446;Nfu_p_1_028444	Nfu_t_1_028445;Nfu_t_1_028446;Nfu_t_1_028444	Nfu_c_1_028445;Nfu_c_1_028446;Nfu_c_1_028444	ENSLOCG00000017037	NA	NA	P35762_K144	14DaysDMSO	14DaysAI	3.30866	0.00202704	0.00078309	14DaysAI / 14DaysDMSO	INeu Ubiquitin	14D_AI / 14D_DMSO	Ubiquitin
P60033_K144	Nfu_p_1_028444_K72_M1;Nfu_p_1_028445_K136_M1;Nfu_p_1_028446_K140_M1	Young	Old	-1.58863	0.00665706	0.123412	Old / Young	NA	Ubiqutin	Old / Young	_QEALK[GlyGly (K)]ETLR_.3	TTKQEALKETLRLIH	Nfu_p_1_028444_K72_M1;Nfu_p_1_028445_K136_M1;Nfu_p_1_028446_K140_M1	Nfu_p_1_028444;Nfu_p_1_028445;Nfu_p_1_028446	Nfu_g_1_011764	cd9a	Nfu_p_1_028445;Nfu_p_1_028446;Nfu_p_1_028444	Nfu_t_1_028445;Nfu_t_1_028446;Nfu_t_1_028444	Nfu_c_1_028445;Nfu_c_1_028446;Nfu_c_1_028444	ENSLOCG00000017037	NA	NA	P35762_K144	14DaysDMSO	14DaysPI	5.44684	6.16781e-05	4.52923e-05	14DaysPI / 14DaysDMSO	INeu Ubiquitin	14D_PI / 14D_DMSO	Ubiquitin
P60953_K128	Nfu_p_1_004822_K128_M1	Young	Old	-1.10848	0.0311209	0.221595	Old / Young	CDC42	Ubiqutin	Old / Young	_DDPSTVEK[GlyGly (K)]LAK_.3;_DDPSTVEK[GlyGly (K)]LAK_.2	DDPSTVEKLAKNKQK	Nfu_p_1_004822_K128_M1	Nfu_p_1_004822	Nfu_g_1_001912	cdc42	Nfu_p_1_004822	Nfu_t_1_004822	Nfu_c_1_004822	ENSLOCG00000001073	ENSG00000070831	CDC42	P60766_K128	14DaysDMSO	14DaysPI	-1.15832	0.00841211	0.0026375	14DaysPI / 14DaysDMSO	INeu Ubiquitin	14D_PI / 14D_DMSO	Ubiquitin
P60953_K135	Nfu_p_1_004822_K135_M1	Young	Old	-1.52036	0.0309906	0.221595	Old / Young	CDC42	Ubiqutin	Old / Young	_QK[GlyGly (K)]PITPETAEK_.3	KLAKNKQKPITPETA	Nfu_p_1_004822_K135_M1	Nfu_p_1_004822	Nfu_g_1_001912	cdc42	Nfu_p_1_004822	Nfu_t_1_004822	Nfu_c_1_004822	ENSLOCG00000001073	ENSG00000070831	CDC42	P60766_K135	14DaysDMSO	14DaysPI	-1.17578	0.00274201	0.0010105	14DaysPI / 14DaysDMSO	INeu Ubiquitin	14D_PI / 14D_DMSO	Ubiquitin
P60953_K144	Nfu_p_1_004822_K144_M1	Young	Old	-1.19332	0.031213	0.221747	Old / Young	CDC42	Ubiqutin	Old / Young	_QKPITPETAEK[GlyGly (K)]LAR_.4;_QKPITPETAEK[GlyGly (K)]LAR_.3;_PITPETAEK[GlyGly (K)]LAR_.3	ITPETAEKLARDLKA	Nfu_p_1_004822_K144_M1	Nfu_p_1_004822	Nfu_g_1_001912	cdc42	Nfu_p_1_004822	Nfu_t_1_004822	Nfu_c_1_004822	ENSLOCG00000001073	ENSG00000070831	CDC42	P60766_K144	14DaysDMSO	14DaysPI	-2.32786	0.000719005	0.000329756	14DaysPI / 14DaysDMSO	INeu Ubiquitin	14D_PI / 14D_DMSO	Ubiquitin
P60953_K163	Nfu_p_1_018837_K163_M1	Young	Old	-1.4598	0.0441606	0.252833	Old / Young	CDC42	Ubiqutin	Old / Young	_YVEC[Carbamidomethyl (C)]SALTQK[GlyGly (K)]GLK_.3	ECSALTQKGLKNVFD	Nfu_p_1_018837_K163_M1	Nfu_p_1_018837	Nfu_g_1_007810	cdc42	Nfu_p_1_018837	Nfu_t_1_018837	Nfu_c_1_018837	ENSLOCG00000001073	ENSG00000070831	CDC42	P60766_K163	14DaysDMSO	14DaysPI	-2.32876	0.000513538	0.000249951	14DaysPI / 14DaysDMSO	INeu Ubiquitin	14D_PI / 14D_DMSO	Ubiquitin
P61081_K72	Nfu_p_1_027850_K74_M1	Young	Old	1.62524	0.0173978	0.189261	Old / Young	UBE2F-SCLY	Ubiqutin	Old / Young	_LIISPDEGFYK[GlyGly (K)]GGK_.3	SPDEGFYKGGKFVFS	Nfu_p_1_027850_K74_M1	Nfu_p_1_027850	Nfu_g_1_011536	ube2f	Nfu_p_1_027850	Nfu_t_1_027850	Nfu_c_1_027850	ENSLOCG00000004366	ENSG00000258984	UBE2F-SCLY	P61082_K72	14DaysDMSO	14DaysPI	-1.44664	0.0383941	0.00999097	14DaysPI / 14DaysDMSO	INeu Ubiquitin	14D_PI / 14D_DMSO	Ubiquitin
P61601_K50	Nfu_p_1_041631_K50_M1	Young	Old	-1.4445	0.0155181	0.178743	Old / Young	NCALD	Ubiqutin	Old / Young	_K[GlyGly (K)]IYGNFFPYGDASK_.3	LSMEEFKKIYGNFFP	Nfu_p_1_041631_K50_M1	Nfu_p_1_041631	Nfu_g_1_017390	ncalda	Nfu_p_1_041631	Nfu_t_1_041631	Nfu_c_1_041631	ENSLOCG00000009644	ENSG00000104490	NCALD	Q91X97_K50	14DaysDMSO	14DaysPI	-4.52302	0.00115686	0.000489253	14DaysPI / 14DaysDMSO	INeu Ubiquitin	14D_PI / 14D_DMSO	Ubiquitin
P61981_K10	Nfu_p_1_053240_K10_M1	Young	Old	-1.00667	0.0413674	0.24568	Old / Young	YWHAG	Ubiqutin	Old / Young	_[Acetyl (Protein N-term)]VDREQLVQK[GlyGly (K)]AR_.3;_[Acetyl (Protein N-term)]VDREQLVQK[GlyGly (K)]AR_.2;_EQLVQK[GlyGly (K)]AR_.3;_EQLVQK[GlyGly (K)]AR_.2	DREQLVQKARLAEQA	Nfu_p_1_053240_K10_M1	Nfu_p_1_053240	Nfu_g_1_022230	ywhag1	Nfu_p_1_053240	Nfu_t_1_053240	Nfu_c_1_053240	ENSLOCG00000002919	ENSG00000170027	YWHAG	P61982_K10	14DaysDMSO	14DaysPI	-1.81483	0.00248597	0.000930104	14DaysPI / 14DaysDMSO	INeu Ubiquitin	14D_PI / 14D_DMSO	Ubiquitin
P61981_K120	Nfu_p_1_053240_K120_M1	Young	Old	-1.56755	0.0410728	0.245574	Old / Young	YWHAG	Ubiqutin	Old / Young	_NC[Carbamidomethyl (C)]NETQHESK[GlyGly (K)]VFYLK_.4	NETQHESKVFYLKMK	Nfu_p_1_053240_K120_M1	Nfu_p_1_053240	Nfu_g_1_022230	ywhag1	Nfu_p_1_053240	Nfu_t_1_053240	Nfu_c_1_053240	ENSLOCG00000002919	ENSG00000170027	YWHAG	P61982_K120	14DaysDMSO	14DaysPI	-2.11923	0.00119256	0.000501852	14DaysPI / 14DaysDMSO	INeu Ubiquitin	14D_PI / 14D_DMSO	Ubiquitin
P62258_K69	Nfu_p_1_014753_K69_M1	Young	Old	-1.01525	0.0417638	0.24568	Old / Young	YWHAE	Ubiqutin	Old / Young	_IISSLEQK[GlyGly (K)]EENK_.3	IISSLEQKEENKGGE	Nfu_p_1_014753_K69_M1	Nfu_p_1_014753	Nfu_g_1_006096	ywhae1	Nfu_p_1_014753	Nfu_t_1_014753	Nfu_c_1_014753	ENSLOCG00000007116	ENSG00000108953	YWHAE	P62259_K69	14DaysDMSO	14DaysPI	-2.51068	7.7144e-05	5.40924e-05	14DaysPI / 14DaysDMSO	INeu Ubiquitin	14D_PI / 14D_DMSO	Ubiquitin
P62277_K27	Nfu_p_1_043428_K27_M1	Young	Old	-2.35666	0.0208091	0.200426	Old / Young	RPS13	Ubiqutin	Old / Young	_SVPTWLK[GlyGly (K)]LTSDDVK_.3	RSVPTWLKLTSDDVK	Nfu_p_1_043428_K27_M1	Nfu_p_1_043428	Nfu_g_1_018140	rps13	Nfu_p_1_043428	Nfu_t_1_043428	Nfu_c_1_043428	ENSLOCG00000002984	ENSG00000110700	RPS13	P62301_K27	14DaysDMSO	14DaysPI	-2.79662	0.0277652	0.00749732	14DaysPI / 14DaysDMSO	INeu Ubiquitin	14D_PI / 14D_DMSO	Ubiquitin
P62277_K27	Nfu_p_1_043428_K27_M1	Young	Old	-2.35666	0.0208091	0.200426	Old / Young	RPS13	Ubiqutin	Old / Young	_SVPTWLK[GlyGly (K)]LTSDDVK_.3	RSVPTWLKLTSDDVK	Nfu_p_1_043428_K27_M1	Nfu_p_1_043428	Nfu_g_1_018140	rps13	Nfu_p_1_043428	Nfu_t_1_043428	Nfu_c_1_043428	ENSLOCG00000002984	ENSG00000110700	RPS13	P62301_K27	14DaysDMSO	14DaysAI	-3.22271	0.0141972	0.00415653	14DaysAI / 14DaysDMSO	INeu Ubiquitin	14D_AI / 14D_DMSO	Ubiquitin
P62333_K206	Nfu_p_1_030681_K206_M1;Nfu_p_1_030682_K206_M1;Nfu_p_1_030683_K206_M1	Young	Old	-1.80717	0.0206535	0.200426	Old / Young	PSMC6	Ubiqutin	Old / Young	_VVSSSIVDK[GlyGly (K)]YIGESAR_.3	VSSSIVDKYIGESAR	Nfu_p_1_030681_K206_M1;Nfu_p_1_030682_K206_M1;Nfu_p_1_030683_K206_M1	Nfu_p_1_030681;Nfu_p_1_030682;Nfu_p_1_030683	Nfu_g_1_012710	psmc6	Nfu_p_1_030682;Nfu_p_1_030683;Nfu_p_1_030681	Nfu_t_1_030682;Nfu_t_1_030683;Nfu_t_1_030681	Nfu_c_1_030682;Nfu_c_1_030683;Nfu_c_1_030681	ENSLOCG00000012064	ENSG00000100519	PSMC6	P62334_K206	14DaysDMSO	14DaysPI	3.14656	0.000100051	6.6537e-05	14DaysPI / 14DaysDMSO	INeu Ubiquitin	14D_PI / 14D_DMSO	Ubiquitin
P62701_K106	Nfu_p_1_018835_K106_M1	Young	Old	-1.20845	0.0199214	0.199725	Old / Young	RPS4Y2	Ubiqutin	Old / Young	_LIYDVK[GlyGly (K)]GR_.3	FRLIYDVKGRFTVHR	Nfu_p_1_018835_K106_M1	Nfu_p_1_018835	Nfu_g_1_007808	rps4x	Nfu_p_1_018835	Nfu_t_1_018835	Nfu_c_1_018835	ENSLOCG00000014445	ENSG00000280969	RPS4Y2	P62702_K106	14DaysDMSO	14DaysPI	-1.4925	0.000696508	0.000321241	14DaysPI / 14DaysDMSO	INeu Ubiquitin	14D_PI / 14D_DMSO	Ubiquitin
P62750_K115	Nfu_p_1_052966_K123_M1	Young	Old	-1.87853	0.0198241	0.199725	Old / Young	RPL23A	Ubiqutin	Old / Young	_K[GlyGly (K)]LYDIDVAK_.3	QIKHAVKKLYDIDVA	Nfu_p_1_052966_K123_M1	Nfu_p_1_052966	Nfu_g_1_022123	rpl23a	Nfu_p_1_052966	Nfu_t_1_052966	Nfu_c_1_052966	ENSLOCG00000005815	ENSG00000198242	RPL23A	P62751_K115	14DaysDMSO	14DaysPI	-1.97014	0.00308367	0.0011161	14DaysPI / 14DaysDMSO	INeu Ubiquitin	14D_PI / 14D_DMSO	Ubiquitin
P62805_K32	Nfu_p_1_001240_K32_M1;Nfu_p_1_015219_K32_M1;Nfu_p_1_017377_K32_M1;Nfu_p_1_028301_K32_M1;Nfu_p_1_028382_K32_M1;Nfu_p_1_028488_K32_M1;Nfu_p_1_032806_K32_M1;Nfu_p_1_057732_K32_M1	Young	Old	-2.43511	0.000439618	0.0293048	Old / Young	NA	Ubiqutin	Old / Young	_DNIQGITK[GlyGly (K)]PAIR_.3;_DNIQGITK[GlyGly (K)]PAIR_.2	DNIQGITKPAIRRLA	Nfu_p_1_001240_K32_M1;Nfu_p_1_015219_K32_M1;Nfu_p_1_017377_K32_M1;Nfu_p_1_028301_K32_M1;Nfu_p_1_028382_K32_M1;Nfu_p_1_028488_K32_M1;Nfu_p_1_032806_K32_M1;Nfu_p_1_057732_K32_M1	Nfu_p_1_001240;Nfu_p_1_015219;Nfu_p_1_017377;Nfu_p_1_028301;Nfu_p_1_028382;Nfu_p_1_028488;Nfu_p_1_032806;Nfu_p_1_057732	Nfu_g_1_011784;Nfu_g_1_011732;Nfu_g_1_011709;Nfu_g_1_007177;Nfu_g_1_024745;Nfu_g_1_006296;Nfu_g_1_000516;Nfu_g_1_013624	wu:fe38f03;NA	Nfu_p_1_028488;Nfu_p_1_028382;Nfu_p_1_028301;Nfu_p_1_017377;Nfu_p_1_057732;Nfu_p_1_015219;Nfu_p_1_001240;Nfu_p_1_032806	Nfu_t_1_028488;Nfu_t_1_028382;Nfu_t_1_028301;Nfu_t_1_017377;Nfu_t_1_057732;Nfu_t_1_015219;Nfu_t_1_001240;Nfu_t_1_032806	Nfu_c_1_028488;Nfu_c_1_028382;Nfu_c_1_028301;Nfu_c_1_017377;Nfu_c_1_057732;Nfu_c_1_015219;Nfu_c_1_001240;Nfu_c_1_032806	ENSLOCG00000017741	NA	NA	P62806_K32	14DaysDMSO	14DaysPI	0.811655	0.00291957	0.00106549	14DaysPI / 14DaysDMSO	INeu Ubiquitin	14D_PI / 14D_DMSO	Ubiquitin
P62805_K92	Nfu_p_1_001240_K92_M1;Nfu_p_1_015219_K92_M1;Nfu_p_1_017377_K92_M1;Nfu_p_1_028301_K92_M1;Nfu_p_1_028382_K92_M1;Nfu_p_1_028488_K92_M1;Nfu_p_1_032806_K92_M1;Nfu_p_1_057732_K92_M1	Young	Old	-1.63604	0.0259155	0.213106	Old / Young	NA	Ubiqutin	Old / Young	_TVTAMDVVYALK[GlyGly (K)]R_.3;_TVTAM[Oxidation (M)]DVVYALK[GlyGly (K)]R_.3	MDVVYALKRQGRTLY	Nfu_p_1_001240_K92_M1;Nfu_p_1_015219_K92_M1;Nfu_p_1_017377_K92_M1;Nfu_p_1_028301_K92_M1;Nfu_p_1_028382_K92_M1;Nfu_p_1_028488_K92_M1;Nfu_p_1_032806_K92_M1;Nfu_p_1_057732_K92_M1	Nfu_p_1_001240;Nfu_p_1_015219;Nfu_p_1_017377;Nfu_p_1_028301;Nfu_p_1_028382;Nfu_p_1_028488;Nfu_p_1_032806;Nfu_p_1_057732	Nfu_g_1_011784;Nfu_g_1_011732;Nfu_g_1_011709;Nfu_g_1_007177;Nfu_g_1_024745;Nfu_g_1_006296;Nfu_g_1_000516;Nfu_g_1_013624	wu:fe38f03;NA	Nfu_p_1_028488;Nfu_p_1_028382;Nfu_p_1_028301;Nfu_p_1_017377;Nfu_p_1_057732;Nfu_p_1_015219;Nfu_p_1_001240;Nfu_p_1_032806	Nfu_t_1_028488;Nfu_t_1_028382;Nfu_t_1_028301;Nfu_t_1_017377;Nfu_t_1_057732;Nfu_t_1_015219;Nfu_t_1_001240;Nfu_t_1_032806	Nfu_c_1_028488;Nfu_c_1_028382;Nfu_c_1_028301;Nfu_c_1_017377;Nfu_c_1_057732;Nfu_c_1_015219;Nfu_c_1_001240;Nfu_c_1_032806	ENSLOCG00000017741	NA	NA	P62806_K92	14DaysDMSO	14DaysAI	-1.37165	0.0466399	0.0118766	14DaysAI / 14DaysDMSO	INeu Ubiquitin	14D_AI / 14D_DMSO	Ubiquitin
P62837_K8	Nfu_p_1_052204_K8_M1	Young	Old	1.60332	0.00944648	0.142975	Old / Young	UBE2D2	Ubiqutin	Old / Young	_IHK[GlyGly (K)]ELNDLAR_.3;_IHK[GlyGly (K)]ELNDLAR_.2	MALKRIHKELNDLAR	Nfu_p_1_052204_K8_M1	Nfu_p_1_052204	Nfu_g_1_021817	ube2d2	Nfu_p_1_052204	Nfu_t_1_052204	Nfu_c_1_052204	ENSLOCG00000012597	ENSG00000131508	UBE2D2	P62838_K8	14DaysDMSO	14DaysPI	-0.285955	0.0431754	0.0110888	14DaysPI / 14DaysDMSO	INeu Ubiquitin	14D_PI / 14D_DMSO	Ubiquitin
P62906_K152	Nfu_p_1_025173_K151_M1	Young	Old	-1.82223	0.00244773	0.0758847	Old / Young	RPL10A	Ubiqutin	Old / Young	_VDEVK[GlyGly (K)]STIK_.3;_VDEVK[GlyGly (K)]STIK_.2	NTKVDEVKSTIKFQM	Nfu_p_1_025173_K151_M1	Nfu_p_1_025173	Nfu_g_1_010381	rpl10a	Nfu_p_1_025173	Nfu_t_1_025173	Nfu_c_1_025173	ENSLOCG00000000533	ENSG00000198755	RPL10A	P53026_K152	14DaysDMSO	14DaysAI	1.5055	0.0139025	0.0040812	14DaysAI / 14DaysDMSO	INeu Ubiquitin	14D_AI / 14D_DMSO	Ubiquitin
P62942_K35	Nfu_p_1_049324_K35_M1	Young	Old	-2.11042	0.00738415	0.132197	Old / Young	FKBP1B	Ubiqutin	Old / Young	_TVVVHYVGTLTNGK[GlyGly (K)]K_.3	VGTLTNGKKFDSSRD	Nfu_p_1_049324_K35_M1	Nfu_p_1_049324	Nfu_g_1_020601	fkbp1aa	Nfu_p_1_049324	Nfu_t_1_049324	Nfu_c_1_049324	ENSLOCG00000016624	ENSG00000119782	FKBP1B	P26883_K35	14DaysDMSO	14DaysPI	-2.3048	7.07874e-05	5.05004e-05	14DaysPI / 14DaysDMSO	INeu Ubiquitin	14D_PI / 14D_DMSO	Ubiquitin
P62942_K35	Nfu_p_1_049324_K35_M1	Young	Old	-2.11042	0.00738415	0.132197	Old / Young	FKBP1B	Ubiqutin	Old / Young	_TVVVHYVGTLTNGK[GlyGly (K)]K_.3	VGTLTNGKKFDSSRD	Nfu_p_1_049324_K35_M1	Nfu_p_1_049324	Nfu_g_1_020601	fkbp1aa	Nfu_p_1_049324	Nfu_t_1_049324	Nfu_c_1_049324	ENSLOCG00000016624	ENSG00000119782	FKBP1B	P26883_K35	14DaysDMSO	14DaysAI	1.14308	0.0445927	0.0114116	14DaysAI / 14DaysDMSO	INeu Ubiquitin	14D_AI / 14D_DMSO	Ubiquitin
P63010_K5	Nfu_p_1_053111_K5_M1	Young	Old	-0.96328	0.0343666	0.229948	Old / Young	NA	Ubiqutin	Old / Young	_[Acetyl (Protein N-term)]TDSK[GlyGly (K)]YFTTNK_.2	___MTDSKYFTTNKK	Nfu_p_1_053111_K5_M1	Nfu_p_1_053111	Nfu_g_1_022175	ap2b1	Nfu_p_1_053111	Nfu_t_1_053111	Nfu_c_1_053111	ENSLOCG00000001756	NA	NA	Q9DBG3_K5	14DaysDMSO	14DaysAI	-1.83764	0.00672044	0.00217248	14DaysAI / 14DaysDMSO	INeu Ubiquitin	14D_AI / 14D_DMSO	Ubiquitin
P63096_K46	Nfu_p_1_020665_K46_M1	Young	Old	2.30604	0.000776484	0.0392375	Old / Young	GNAI1	Ubiqutin	Old / Young	_LLLLGAGESGK[GlyGly (K)]STIVK_.3	LGAGESGKSTIVKQM	Nfu_p_1_020665_K46_M1	Nfu_p_1_020665	Nfu_g_1_008549	gnai1	Nfu_p_1_020665	Nfu_t_1_020665	Nfu_c_1_020665	ENSLOCG00000016016	ENSG00000127955	GNAI1	B2RSH2_K46	14DaysDMSO	14DaysAI	-2.29872	0.00294846	0.00107442	14DaysAI / 14DaysDMSO	INeu Ubiquitin	14D_AI / 14D_DMSO	Ubiquitin
P63096_K46	Nfu_p_1_020665_K46_M1	Young	Old	2.30604	0.000776484	0.0392375	Old / Young	GNAI1	Ubiqutin	Old / Young	_LLLLGAGESGK[GlyGly (K)]STIVK_.3	LGAGESGKSTIVKQM	Nfu_p_1_020665_K46_M1	Nfu_p_1_020665	Nfu_g_1_008549	gnai1	Nfu_p_1_020665	Nfu_t_1_020665	Nfu_c_1_020665	ENSLOCG00000016016	ENSG00000127955	GNAI1	B2RSH2_K46	14DaysDMSO	14DaysPI	2.1436	0.0081199	0.00255831	14DaysPI / 14DaysDMSO	INeu Ubiquitin	14D_PI / 14D_DMSO	Ubiquitin
P67936_K11	Nfu_p_1_009519_K11_M1	Young	Old	-1.71818	0.0309601	0.221595	Old / Young	TPM1	Ubiqutin	Old / Young	_[Acetyl (Protein N-term)]AGGSSLEAVK[GlyGly (K)]K_.2	GSSLEAVKKKIKSLQ	Nfu_p_1_009519_K11_M1	Nfu_p_1_009519	Nfu_g_1_003866	tpm1	Nfu_p_1_009519	Nfu_t_1_009519	Nfu_c_1_009519	ENSLOCG00000014736	ENSG00000140416	TPM1	Q6IRU2_K11	14DaysDMSO	14DaysPI	-2.44169	0.000148059	9.10948e-05	14DaysPI / 14DaysDMSO	INeu Ubiquitin	14D_PI / 14D_DMSO	Ubiquitin
P78371_K522	Nfu_p_1_029198_K522_M1;Nfu_p_1_029199_K517_M1	Young	Old	-1.20694	0.0169161	0.185958	Old / Young	CCT2	Ubiqutin	Old / Young	_VDNIIK[GlyGly (K)]AAPR_.3	LRVDNIIKAAPRKRV	Nfu_p_1_029198_K522_M1;Nfu_p_1_029199_K517_M1	Nfu_p_1_029198;Nfu_p_1_029199	Nfu_g_1_012055	cct2	Nfu_p_1_029199;Nfu_p_1_029198	Nfu_t_1_029199;Nfu_t_1_029198	Nfu_c_1_029199;Nfu_c_1_029198	ENSLOCG00000016196	ENSG00000166226	CCT2	P80314_K522	14DaysDMSO	14DaysAI	0.981143	3.06643e-07	7.1747e-07	14DaysAI / 14DaysDMSO	INeu Ubiquitin	14D_AI / 14D_DMSO	Ubiquitin
P78371_K522	Nfu_p_1_029198_K522_M1;Nfu_p_1_029199_K517_M1	Young	Old	-1.20694	0.0169161	0.185958	Old / Young	CCT2	Ubiqutin	Old / Young	_VDNIIK[GlyGly (K)]AAPR_.3	LRVDNIIKAAPRKRV	Nfu_p_1_029198_K522_M1;Nfu_p_1_029199_K517_M1	Nfu_p_1_029198;Nfu_p_1_029199	Nfu_g_1_012055	cct2	Nfu_p_1_029199;Nfu_p_1_029198	Nfu_t_1_029199;Nfu_t_1_029198	Nfu_c_1_029199;Nfu_c_1_029198	ENSLOCG00000016196	ENSG00000166226	CCT2	P80314_K522	14DaysDMSO	14DaysPI	3.28141	1.56991e-09	1.21953e-08	14DaysPI / 14DaysDMSO	INeu Ubiquitin	14D_PI / 14D_DMSO	Ubiquitin
Q00610_K798	Nfu_p_1_012359_K798_M1	Young	Old	-1.90259	0.00547587	0.113651	Old / Young	CLTC	Ubiqutin	Old / Young	_NNLQK[GlyGly (K)]YIEIYVQK_.3	LYRNNLQKYIEIYVQ	Nfu_p_1_012359_K798_M1	Nfu_p_1_012359	Nfu_g_1_005097	cltca	Nfu_p_1_012359	Nfu_t_1_012359	Nfu_c_1_012359	ENSLOCG00000003892	ENSG00000141367	CLTC	Q68FD5_K798	14DaysDMSO	14DaysPI	-0.982983	0.0409295	0.010574	14DaysPI / 14DaysDMSO	INeu Ubiquitin	14D_PI / 14D_DMSO	Ubiquitin
Q00839_K551	Nfu_p_1_041808_K466_M1	Young	Old	-2.22007	0.0091972	0.142975	Old / Young	HNRNPU	Ubiqutin	Old / Young	_DITK[GlyGly (K)]LSTISQR_.3	RQSKDITKLSTISQR	Nfu_p_1_041808_K466_M1	Nfu_p_1_041808	Nfu_g_1_017465	hnrnpu	Nfu_p_1_041808	Nfu_t_1_041808	Nfu_c_1_041808	ENSLOCG00000016652	ENSG00000153187	HNRNPU	Q8VEK3_K527	14DaysDMSO	14DaysPI	0.638439	0.0115409	0.00347014	14DaysPI / 14DaysDMSO	INeu Ubiquitin	14D_PI / 14D_DMSO	Ubiquitin
Q00839_K551	Nfu_p_1_041808_K466_M1	Young	Old	-2.22007	0.0091972	0.142975	Old / Young	HNRNPU	Ubiqutin	Old / Young	_DITK[GlyGly (K)]LSTISQR_.3	RQSKDITKLSTISQR	Nfu_p_1_041808_K466_M1	Nfu_p_1_041808	Nfu_g_1_017465	hnrnpu	Nfu_p_1_041808	Nfu_t_1_041808	Nfu_c_1_041808	ENSLOCG00000016652	ENSG00000153187	HNRNPU	Q8VEK3_K527	14DaysDMSO	14DaysAI	1.19866	4.30831e-05	3.40995e-05	14DaysAI / 14DaysDMSO	INeu Ubiquitin	14D_AI / 14D_DMSO	Ubiquitin
Q00839_K9	Nfu_p_1_041808_K7_M1	Young	Old	-0.964452	0.0281259	0.21736	Old / Young	HNRNPU	Ubiqutin	Old / Young	_[Acetyl (Protein N-term)]STINVK[GlyGly (K)]K_.2	_MSTINVKKLKVNEL	Nfu_p_1_041808_K7_M1	Nfu_p_1_041808	Nfu_g_1_017465	hnrnpu	Nfu_p_1_041808	Nfu_t_1_041808	Nfu_c_1_041808	ENSLOCG00000016652	ENSG00000153187	HNRNPU	Q00PI9_K4	14DaysDMSO	14DaysPI	-4.09953	3.21006e-06	4.44229e-06	14DaysPI / 14DaysDMSO	INeu Ubiquitin	14D_PI / 14D_DMSO	Ubiquitin
Q03252_K123	Nfu_p_1_001974_K108_M1;Nfu_p_1_001975_K108_M1	Young	Old	-1.99421	0.0246996	0.213106	Old / Young	LMNB2	Ubiqutin	Old / Young	_LQIALGK[GlyGly (K)]AQSELEEATR_.3	RLQIALGKAQSELEE	Nfu_p_1_001974_K108_M1;Nfu_p_1_001975_K108_M1	Nfu_p_1_001974;Nfu_p_1_001975	Nfu_g_1_000800	lmnb2	Nfu_p_1_001974;Nfu_p_1_001975	Nfu_t_1_001974;Nfu_t_1_001975	Nfu_c_1_001974;Nfu_c_1_001975	ENSLOCG00000003086	ENSG00000176619	LMNB2	P21619_K101	14DaysDMSO	14DaysPI	-4.88527	0.00528661	0.00176714	14DaysPI / 14DaysDMSO	INeu Ubiquitin	14D_PI / 14D_DMSO	Ubiquitin
Q05086_K315	Nfu_p_1_053676_K327_M1;Nfu_p_1_053677_K248_M1	Young	Old	-1.8723	0.024104	0.212336	Old / Young	UBE3A	Ubiqutin	Old / Young	_AM[Oxidation (M)]SK[GlyGly (K)]LPLAAQAK_.3	QFCKAMSKLPLAAQA	Nfu_p_1_053676_K327_M1;Nfu_p_1_053677_K248_M1	Nfu_p_1_053676;Nfu_p_1_053677	Nfu_g_1_022432	ube3a	Nfu_p_1_053676;Nfu_p_1_053677	Nfu_t_1_053676;Nfu_t_1_053677	Nfu_c_1_053676;Nfu_c_1_053677	ENSLOCG00000008388	ENSG00000114062	UBE3A	O08759_K310	14DaysDMSO	14DaysAI	1.09045	0.000165359	9.9507e-05	14DaysAI / 14DaysDMSO	INeu Ubiquitin	14D_AI / 14D_DMSO	Ubiquitin
Q05086_K315	Nfu_p_1_053676_K327_M1;Nfu_p_1_053677_K248_M1	Young	Old	-1.8723	0.024104	0.212336	Old / Young	UBE3A	Ubiqutin	Old / Young	_AM[Oxidation (M)]SK[GlyGly (K)]LPLAAQAK_.3	QFCKAMSKLPLAAQA	Nfu_p_1_053676_K327_M1;Nfu_p_1_053677_K248_M1	Nfu_p_1_053676;Nfu_p_1_053677	Nfu_g_1_022432	ube3a	Nfu_p_1_053676;Nfu_p_1_053677	Nfu_t_1_053676;Nfu_t_1_053677	Nfu_c_1_053676;Nfu_c_1_053677	ENSLOCG00000008388	ENSG00000114062	UBE3A	O08759_K310	14DaysDMSO	14DaysPI	1.19599	2.77188e-05	2.40776e-05	14DaysPI / 14DaysDMSO	INeu Ubiquitin	14D_PI / 14D_DMSO	Ubiquitin
Q05086_K77	Nfu_p_1_053676_K94_M1;Nfu_p_1_053677_K15_M1	Young	Old	-1.29207	0.00708387	0.129033	Old / Young	UBE3A	Ubiqutin	Old / Young	_ALELYK[GlyGly (K)]VNAK_.3;_ALELYK[GlyGly (K)]VNAK_.2	VKALELYKVNAKLCD	Nfu_p_1_053676_K94_M1;Nfu_p_1_053677_K15_M1	Nfu_p_1_053676;Nfu_p_1_053677	Nfu_g_1_022432	ube3a	Nfu_p_1_053676;Nfu_p_1_053677	Nfu_t_1_053676;Nfu_t_1_053677	Nfu_c_1_053676;Nfu_c_1_053677	ENSLOCG00000008388	ENSG00000114062	UBE3A	O08759_K75	14DaysDMSO	14DaysPI	-3.1966	0.000825468	0.000369613	14DaysPI / 14DaysDMSO	INeu Ubiquitin	14D_PI / 14D_DMSO	Ubiquitin
Q06210_K694	Nfu_p_1_023069_K677_M1	Young	Old	-1.40387	0.00507608	0.109142	Old / Young	GFPT1	Ubiqutin	Old / Young	_NLAK[GlyGly (K)]SVTVE_.2	DCPRNLAKSVTVE__	Nfu_p_1_023069_K677_M1	Nfu_p_1_023069	Nfu_g_1_009469	gfpt2	Nfu_p_1_023069	Nfu_t_1_023069	Nfu_c_1_023069	ENSLOCG00000014971	ENSG00000198380	GFPT1	P47856_K692	14DaysDMSO	14DaysAI	-1.78528	1.03864e-06	1.8454e-06	14DaysAI / 14DaysDMSO	INeu Ubiquitin	14D_AI / 14D_DMSO	Ubiquitin
Q06210_K694	Nfu_p_1_023069_K677_M1	Young	Old	-1.40387	0.00507608	0.109142	Old / Young	GFPT1	Ubiqutin	Old / Young	_NLAK[GlyGly (K)]SVTVE_.2	DCPRNLAKSVTVE__	Nfu_p_1_023069_K677_M1	Nfu_p_1_023069	Nfu_g_1_009469	gfpt2	Nfu_p_1_023069	Nfu_t_1_023069	Nfu_c_1_023069	ENSLOCG00000014971	ENSG00000198380	GFPT1	P47856_K692	14DaysDMSO	14DaysPI	2.40867	1.82304e-05	1.7329e-05	14DaysPI / 14DaysDMSO	INeu Ubiquitin	14D_PI / 14D_DMSO	Ubiquitin
Q06830_K109	Nfu_p_1_049638_K114_M1	Young	Old	4.42752	7.25614e-07	0.000378891	Old / Young	PRDX6	Ubiqutin	Old / Young	_ALPYPIIADDK[GlyGly (K)]R_.3	YPIIADDKRELAVQL	Nfu_p_1_049638_K114_M1	Nfu_p_1_049638	Nfu_g_1_020728	prdx6	Nfu_p_1_049638	Nfu_t_1_049638	Nfu_c_1_049638	ENSLOCG00000010332	ENSG00000117592	PRDX6	P35700_K109	14DaysDMSO	14DaysPI	-0.969783	0.00442368	0.00151724	14DaysPI / 14DaysDMSO	INeu Ubiquitin	14D_PI / 14D_DMSO	Ubiquitin
Q06830_K109	Nfu_p_1_049638_K114_M1	Young	Old	4.42752	7.25614e-07	0.000378891	Old / Young	PRDX6	Ubiqutin	Old / Young	_ALPYPIIADDK[GlyGly (K)]R_.3	YPIIADDKRELAVQL	Nfu_p_1_049638_K114_M1	Nfu_p_1_049638	Nfu_g_1_020728	prdx6	Nfu_p_1_049638	Nfu_t_1_049638	Nfu_c_1_049638	ENSLOCG00000010332	ENSG00000117592	PRDX6	P35700_K109	14DaysDMSO	14DaysAI	-0.852737	0.00248099	0.000928505	14DaysAI / 14DaysDMSO	INeu Ubiquitin	14D_AI / 14D_DMSO	Ubiquitin
Q06830_K120	Nfu_p_1_038198_K119_M1	Young	Old	-1.33723	0.0351946	0.230071	Old / Young	PRDX2	Ubiqutin	Old / Young	_DYGVLK[GlyGly (K)]EEDGVAYR_.3	SRDYGVLKEEDGVAY	Nfu_p_1_038198_K119_M1	Nfu_p_1_038198	Nfu_g_1_015912	prdx2	Nfu_p_1_038198	Nfu_t_1_038198	Nfu_c_1_038198	ENSLOCG00000007904	ENSG00000167815	PRDX2	Q61171_K119	14DaysDMSO	14DaysPI	2.93167	0.00970353	0.00298468	14DaysPI / 14DaysDMSO	INeu Ubiquitin	14D_PI / 14D_DMSO	Ubiquitin
Q07666_K139	Nfu_p_1_008537_K43_M1	Young	Old	-2.05704	0.0311028	0.221595	Old / Young	KHDRBS1	Ubiqutin	Old / Young	_K[GlyGly (K)]ETQTYLDLFTTK_.3	VQKGETKKETQTYLD	Nfu_p_1_008537_K43_M1	Nfu_p_1_008537	Nfu_g_1_003433	khdrbs1b	Nfu_p_1_008537	Nfu_t_1_008537	Nfu_c_1_008537	ENSLOCG00000002273	ENSG00000121774	KHDRBS1	Q60749_K139	14DaysDMSO	14DaysPI	-3.48672	0.00778318	0.00246603	14DaysPI / 14DaysDMSO	INeu Ubiquitin	14D_PI / 14D_DMSO	Ubiquitin
Q07666_K185	Nfu_p_1_018052_K89_M1	Young	Old	-0.96034	0.0302673	0.221595	Old / Young	KHDRBS1	Ubiqutin	Old / Young	_LLGPQGSTIK[GlyGly (K)]R_.3;_LLGPQGSTIK[GlyGly (K)]R_.2	GPQGSTIKRLQEETG	Nfu_p_1_018052_K89_M1	Nfu_p_1_018052	Nfu_g_1_007458	khdrbs1a	Nfu_p_1_018052	Nfu_t_1_018052	Nfu_c_1_018052	ENSLOCG00000002273	ENSG00000121774	KHDRBS1	Q60749_K185	14DaysDMSO	14DaysPI	-1.53637	0.00314402	0.00113463	14DaysPI / 14DaysDMSO	INeu Ubiquitin	14D_PI / 14D_DMSO	Ubiquitin
Q12769_K965	Nfu_p_1_019164_K924_M1;Nfu_p_1_019165_K924_M1	Young	Old	1.45986	0.0394612	0.240995	Old / Young	NUP160	Ubiqutin	Old / Young	_LQYYNK[GlyGly (K)]VLR_.3	PRLQYYNKVLRLLED	Nfu_p_1_019164_K924_M1;Nfu_p_1_019165_K924_M1	Nfu_p_1_019164;Nfu_p_1_019165	Nfu_g_1_007941	zgc:66306	Nfu_p_1_019164;Nfu_p_1_019165	Nfu_t_1_019164;Nfu_t_1_019165	Nfu_c_1_019164;Nfu_c_1_019165	ENSLOCG00000006090	ENSG00000030066	NUP160	Q9Z0W3_K931	14DaysDMSO	14DaysPI	2.99667	1.42547e-07	3.97501e-07	14DaysPI / 14DaysDMSO	INeu Ubiquitin	14D_PI / 14D_DMSO	Ubiquitin
Q13618_K262	Nfu_p_1_001436_K261_M1;Nfu_p_1_048579_K260_M1;Nfu_p_1_048580_K260_M1	Young	Old	-1.96324	0.0149387	0.176615	Old / Young	CUL3	Ubiqutin	Old / Young	_STEEPIVK[GlyGly (K)]VVER_.3	STEEPIVKVVERELI	Nfu_p_1_001436_K261_M1;Nfu_p_1_048579_K260_M1;Nfu_p_1_048580_K260_M1	Nfu_p_1_001436;Nfu_p_1_048579;Nfu_p_1_048580	Nfu_g_1_000595;Nfu_g_1_020314	cul3a	Nfu_p_1_001436;Nfu_p_1_048579;Nfu_p_1_048580	Nfu_t_1_001436;Nfu_t_1_048579;Nfu_t_1_048580	Nfu_c_1_001436;Nfu_c_1_048579;Nfu_c_1_048580	ENSLOCG00000003963	ENSG00000036257	CUL3	Q9JLV5_K262	14DaysDMSO	14DaysPI	-1.57932	0.000730716	0.000334129	14DaysPI / 14DaysDMSO	INeu Ubiquitin	14D_PI / 14D_DMSO	Ubiquitin
Q14195_K368	Nfu_p_1_012311_K368_M1	Young	Old	1.93682	0.0170681	0.186974	Old / Young	DPYSL3	Ubiqutin	Old / Young	_MSLIWDK[GlyGly (K)]AVTTGK_.3	RMSLIWDKAVTTGKM	Nfu_p_1_012311_K368_M1	Nfu_p_1_012311	Nfu_g_1_005080	dpysl3	Nfu_p_1_012311	Nfu_t_1_012311	Nfu_c_1_012311	ENSLOCG00000010797	ENSG00000113657	DPYSL3	Q62188_K368	14DaysDMSO	14DaysPI	1.01556	0.0021095	0.000809816	14DaysPI / 14DaysDMSO	INeu Ubiquitin	14D_PI / 14D_DMSO	Ubiquitin
Q14204_K85	Nfu_p_1_036362_K84_M1;Nfu_p_1_036363_K84_M1;Nfu_p_1_036364_K84_M1;Nfu_p_1_036365_K84_M1	Young	Old	-1.82058	0.00593255	0.116614	Old / Young	DYNC1H1	Ubiqutin	Old / Young	_SALK[GlyGly (K)]EDVGDEGEEEK_.3	VERRSALKEDVGDEG	Nfu_p_1_036362_K84_M1;Nfu_p_1_036363_K84_M1;Nfu_p_1_036364_K84_M1;Nfu_p_1_036365_K84_M1	Nfu_p_1_036362;Nfu_p_1_036363;Nfu_p_1_036364;Nfu_p_1_036365	Nfu_g_1_015101	DYNC1H1	Nfu_p_1_036362;Nfu_p_1_036363;Nfu_p_1_036364;Nfu_p_1_036365	Nfu_t_1_036362;Nfu_t_1_036363;Nfu_t_1_036364;Nfu_t_1_036365	Nfu_c_1_036362;Nfu_c_1_036363;Nfu_c_1_036364;Nfu_c_1_036365	ENSLOCG00000011524	ENSG00000197102	DYNC1H1	Q9JHU4_K83	14DaysDMSO	14DaysAI	0.653661	3.41069e-07	7.79013e-07	14DaysAI / 14DaysDMSO	INeu Ubiquitin	14D_AI / 14D_DMSO	Ubiquitin
Q14204_K85	Nfu_p_1_036362_K84_M1;Nfu_p_1_036363_K84_M1;Nfu_p_1_036364_K84_M1;Nfu_p_1_036365_K84_M1	Young	Old	-1.82058	0.00593255	0.116614	Old / Young	DYNC1H1	Ubiqutin	Old / Young	_SALK[GlyGly (K)]EDVGDEGEEEK_.3	VERRSALKEDVGDEG	Nfu_p_1_036362_K84_M1;Nfu_p_1_036363_K84_M1;Nfu_p_1_036364_K84_M1;Nfu_p_1_036365_K84_M1	Nfu_p_1_036362;Nfu_p_1_036363;Nfu_p_1_036364;Nfu_p_1_036365	Nfu_g_1_015101	DYNC1H1	Nfu_p_1_036362;Nfu_p_1_036363;Nfu_p_1_036364;Nfu_p_1_036365	Nfu_t_1_036362;Nfu_t_1_036363;Nfu_t_1_036364;Nfu_t_1_036365	Nfu_c_1_036362;Nfu_c_1_036363;Nfu_c_1_036364;Nfu_c_1_036365	ENSLOCG00000011524	ENSG00000197102	DYNC1H1	Q9JHU4_K83	14DaysDMSO	14DaysPI	3.52045	0.00018434	0.000108576	14DaysPI / 14DaysDMSO	INeu Ubiquitin	14D_PI / 14D_DMSO	Ubiquitin
Q14344_K299	Nfu_p_1_044350_K170_M1	Young	Old	2.63124	0.000120973	0.0114456	Old / Young	GNA13	Ubiqutin	Old / Young	_TDLLQEK[GlyGly (K)]VQQVSIK_.3	KTDLLQEKVQQVSIK	Nfu_p_1_044350_K170_M1	Nfu_p_1_044350	Nfu_g_1_018556	gna13b	Nfu_p_1_044350	Nfu_t_1_044350	Nfu_c_1_044350	ENSLOCG00000012460	ENSG00000120063	GNA13	P27601_K299	14DaysDMSO	14DaysAI	-0.931883	0.000369094	0.000190712	14DaysAI / 14DaysDMSO	INeu Ubiquitin	14D_AI / 14D_DMSO	Ubiquitin
Q14576_K134	Nfu_p_1_018408_K77_M1;Nfu_p_1_018409_K77_M1;Nfu_p_1_018415_K77_M1;Nfu_p_1_018416_K133_M1	Young	Old	-1.28726	0.0499679	0.267434	Old / Young	ELAVL3	Ubiqutin	Old / Young	_DANLYVSGLPK[GlyGly (K)]TM[Oxidation (M)]SQK_.3	LYVSGLPKTMSQKDM	Nfu_p_1_018408_K77_M1;Nfu_p_1_018409_K77_M1;Nfu_p_1_018415_K77_M1;Nfu_p_1_018416_K133_M1	Nfu_p_1_018408;Nfu_p_1_018409;Nfu_p_1_018415;Nfu_p_1_018416	Nfu_g_1_007635	elavl3	Nfu_p_1_018408;Nfu_p_1_018409;Nfu_p_1_018415;Nfu_p_1_018416	Nfu_t_1_018408;Nfu_t_1_018409;Nfu_t_1_018415;Nfu_t_1_018416	Nfu_c_1_018408;Nfu_c_1_018409;Nfu_c_1_018415;Nfu_c_1_018416	ENSLOCG00000007647	ENSG00000196361	ELAVL3	Q60900_K134	14DaysDMSO	14DaysAI	-0.606823	0.00733122	0.00234176	14DaysAI / 14DaysDMSO	INeu Ubiquitin	14D_AI / 14D_DMSO	Ubiquitin
Q14576_K134	Nfu_p_1_018408_K77_M1;Nfu_p_1_018409_K77_M1;Nfu_p_1_018415_K77_M1;Nfu_p_1_018416_K133_M1	Young	Old	-1.28726	0.0499679	0.267434	Old / Young	ELAVL3	Ubiqutin	Old / Young	_DANLYVSGLPK[GlyGly (K)]TM[Oxidation (M)]SQK_.3	LYVSGLPKTMSQKDM	Nfu_p_1_018408_K77_M1;Nfu_p_1_018409_K77_M1;Nfu_p_1_018415_K77_M1;Nfu_p_1_018416_K133_M1	Nfu_p_1_018408;Nfu_p_1_018409;Nfu_p_1_018415;Nfu_p_1_018416	Nfu_g_1_007635	elavl3	Nfu_p_1_018408;Nfu_p_1_018409;Nfu_p_1_018415;Nfu_p_1_018416	Nfu_t_1_018408;Nfu_t_1_018409;Nfu_t_1_018415;Nfu_t_1_018416	Nfu_c_1_018408;Nfu_c_1_018409;Nfu_c_1_018415;Nfu_c_1_018416	ENSLOCG00000007647	ENSG00000196361	ELAVL3	Q60900_K134	14DaysDMSO	14DaysPI	0.981648	0.00134612	0.000555243	14DaysPI / 14DaysDMSO	INeu Ubiquitin	14D_PI / 14D_DMSO	Ubiquitin
Q14576_K201	Nfu_p_1_018408_K145_M1;Nfu_p_1_018409_K145_M1;Nfu_p_1_018415_K145_M1;Nfu_p_1_018416_K201_M1	Young	Old	-1.47755	0.0338245	0.228881	Old / Young	ELAVL3	Ubiqutin	Old / Young	_PLGAAEPITVK[GlyGly (K)]FANNPSQK_.3	AAEPITVKFANNPSQ	Nfu_p_1_018408_K145_M1;Nfu_p_1_018409_K145_M1;Nfu_p_1_018415_K145_M1;Nfu_p_1_018416_K201_M1	Nfu_p_1_018408;Nfu_p_1_018409;Nfu_p_1_018415;Nfu_p_1_018416	Nfu_g_1_007635	elavl3	Nfu_p_1_018408;Nfu_p_1_018409;Nfu_p_1_018415;Nfu_p_1_018416	Nfu_t_1_018408;Nfu_t_1_018409;Nfu_t_1_018415;Nfu_t_1_018416	Nfu_c_1_018408;Nfu_c_1_018409;Nfu_c_1_018415;Nfu_c_1_018416	ENSLOCG00000007647	ENSG00000196361	ELAVL3	Q60900_K201	14DaysDMSO	14DaysAI	0.558593	0.0126701	0.00376345	14DaysAI / 14DaysDMSO	INeu Ubiquitin	14D_AI / 14D_DMSO	Ubiquitin
Q15111_K881	Nfu_p_1_033905_K525_M1;Nfu_p_1_033906_K525_M1;Nfu_p_1_033908_K525_M1	Young	Old	2.08362	0.00901576	0.141232	Old / Young	PLCL2	Ubiqutin	Old / Young	_HTGIK[GlyGly (K)]VLDEAFK_.3	TLRHTGIKVLDEAFK	Nfu_p_1_033905_K525_M1;Nfu_p_1_033906_K525_M1;Nfu_p_1_033908_K525_M1	Nfu_p_1_033905;Nfu_p_1_033906;Nfu_p_1_033908	Nfu_g_1_014097	plcl1	Nfu_p_1_033908;Nfu_p_1_033906;Nfu_p_1_033905	Nfu_t_1_033908;Nfu_t_1_033906;Nfu_t_1_033905	Nfu_c_1_033908;Nfu_c_1_033906;Nfu_c_1_033905	ENSLOCG00000006475	ENSG00000154822	PLCL2	Q3USB7_K882	14DaysDMSO	14DaysAI	-0.329811	0.000107315	7.03823e-05	14DaysAI / 14DaysDMSO	INeu Ubiquitin	14D_AI / 14D_DMSO	Ubiquitin
Q15111_K881	Nfu_p_1_033905_K525_M1;Nfu_p_1_033906_K525_M1;Nfu_p_1_033908_K525_M1	Young	Old	2.08362	0.00901576	0.141232	Old / Young	PLCL2	Ubiqutin	Old / Young	_HTGIK[GlyGly (K)]VLDEAFK_.3	TLRHTGIKVLDEAFK	Nfu_p_1_033905_K525_M1;Nfu_p_1_033906_K525_M1;Nfu_p_1_033908_K525_M1	Nfu_p_1_033905;Nfu_p_1_033906;Nfu_p_1_033908	Nfu_g_1_014097	plcl1	Nfu_p_1_033908;Nfu_p_1_033906;Nfu_p_1_033905	Nfu_t_1_033908;Nfu_t_1_033906;Nfu_t_1_033905	Nfu_c_1_033908;Nfu_c_1_033906;Nfu_c_1_033905	ENSLOCG00000006475	ENSG00000154822	PLCL2	Q3USB7_K882	14DaysDMSO	14DaysPI	3.41371	0.00663398	0.00214849	14DaysPI / 14DaysDMSO	INeu Ubiquitin	14D_PI / 14D_DMSO	Ubiquitin
Q15223_K386	Nfu_p_1_001255_K384_M1	Young	Old	-1.9372	0.0251008	0.213106	Old / Young	NECTIN1	Ubiqutin	Old / Young	_TFK[GlyGly (K)]GDYSTK_.3	HRRQRTFKGDYSTKK	Nfu_p_1_001255_K384_M1	Nfu_p_1_001255	Nfu_g_1_000521	pvrl1a	Nfu_p_1_001255	Nfu_t_1_001255	Nfu_c_1_001255	ENSLOCG00000005852	ENSG00000110400	NECTIN1	Q9JKF6_K385	14DaysDMSO	14DaysAI	0.902727	0.000629712	0.000295679	14DaysAI / 14DaysDMSO	INeu Ubiquitin	14D_AI / 14D_DMSO	Ubiquitin
Q15223_K386	Nfu_p_1_001255_K384_M1	Young	Old	-1.9372	0.0251008	0.213106	Old / Young	NECTIN1	Ubiqutin	Old / Young	_TFK[GlyGly (K)]GDYSTK_.3	HRRQRTFKGDYSTKK	Nfu_p_1_001255_K384_M1	Nfu_p_1_001255	Nfu_g_1_000521	pvrl1a	Nfu_p_1_001255	Nfu_t_1_001255	Nfu_c_1_001255	ENSLOCG00000005852	ENSG00000110400	NECTIN1	Q9JKF6_K385	14DaysDMSO	14DaysPI	-1.12988	0.0144932	0.00423255	14DaysPI / 14DaysDMSO	INeu Ubiquitin	14D_PI / 14D_DMSO	Ubiquitin
Q15233_K107	Nfu_p_1_022184_K95_M1	Young	Old	-1.87444	0.019154	0.199367	Old / Young	NONO	Ubiqutin	Old / Young	_AGEVFVNK[GlyGly (K)]ER_.3	AGEVFVNKERGFGFI	Nfu_p_1_022184_K95_M1	Nfu_p_1_022184	Nfu_g_1_009122	nono	Nfu_p_1_022184	Nfu_t_1_022184	Nfu_c_1_022184	ENSLOCG00000014739	ENSG00000147140	NONO	Q99K48_K109	14DaysDMSO	14DaysPI	0.845075	0.00928175	0.00287165	14DaysPI / 14DaysDMSO	INeu Ubiquitin	14D_PI / 14D_DMSO	Ubiquitin
Q15233_K107	Nfu_p_1_022184_K95_M1	Young	Old	-1.87444	0.019154	0.199367	Old / Young	NONO	Ubiqutin	Old / Young	_AGEVFVNK[GlyGly (K)]ER_.3	AGEVFVNKERGFGFI	Nfu_p_1_022184_K95_M1	Nfu_p_1_022184	Nfu_g_1_009122	nono	Nfu_p_1_022184	Nfu_t_1_022184	Nfu_c_1_022184	ENSLOCG00000014739	ENSG00000147140	NONO	Q99K48_K109	14DaysDMSO	14DaysAI	1.50845	0.00977397	0.00300341	14DaysAI / 14DaysDMSO	INeu Ubiquitin	14D_AI / 14D_DMSO	Ubiquitin
Q15233_K198	Nfu_p_1_022184_K186_M1	Young	Old	-1.05952	0.0457035	0.257519	Old / Young	NONO	Ubiqutin	Old / Young	_GLVEFTSK[GlyGly (K)]PAAR_.3;_GLVEFTSK[GlyGly (K)]PAAR_.2	GLVEFTSKPAARKAL	Nfu_p_1_022184_K186_M1	Nfu_p_1_022184	Nfu_g_1_009122	nono	Nfu_p_1_022184	Nfu_t_1_022184	Nfu_c_1_022184	ENSLOCG00000014739	ENSG00000147140	NONO	Q99K48_K200	14DaysDMSO	14DaysPI	3.82147	3.00113e-05	2.56436e-05	14DaysPI / 14DaysDMSO	INeu Ubiquitin	14D_PI / 14D_DMSO	Ubiquitin
Q15233_K198	Nfu_p_1_022184_K186_M1	Young	Old	-1.05952	0.0457035	0.257519	Old / Young	NONO	Ubiqutin	Old / Young	_GLVEFTSK[GlyGly (K)]PAAR_.3;_GLVEFTSK[GlyGly (K)]PAAR_.2	GLVEFTSKPAARKAL	Nfu_p_1_022184_K186_M1	Nfu_p_1_022184	Nfu_g_1_009122	nono	Nfu_p_1_022184	Nfu_t_1_022184	Nfu_c_1_022184	ENSLOCG00000014739	ENSG00000147140	NONO	Q99K48_K200	14DaysDMSO	14DaysAI	-0.791092	5.50576e-05	4.13956e-05	14DaysAI / 14DaysDMSO	INeu Ubiquitin	14D_AI / 14D_DMSO	Ubiquitin
Q15286_K178	Nfu_p_1_021695_K178_M1	Young	Old	-1.50749	0.00870148	0.140524	Old / Young	RAB35	Ubiqutin	Old / Young	_EVLAK[GlyGly (K)]QQQQQQNDVVK_.3	AKKEVLAKQQQQQQN	Nfu_p_1_021695_K178_M1	Nfu_p_1_021695	Nfu_g_1_008954	rab35	Nfu_p_1_021695	Nfu_t_1_021695	Nfu_c_1_021695	ENSLOCG00000001637	ENSG00000111737	RAB35	Q6PHN9_K178	14DaysDMSO	14DaysAI	0.763103	0.0221287	0.00613544	14DaysAI / 14DaysDMSO	INeu Ubiquitin	14D_AI / 14D_DMSO	Ubiquitin
Q15286_K178	Nfu_p_1_021695_K178_M1	Young	Old	-1.50749	0.00870148	0.140524	Old / Young	RAB35	Ubiqutin	Old / Young	_EVLAK[GlyGly (K)]QQQQQQNDVVK_.3	AKKEVLAKQQQQQQN	Nfu_p_1_021695_K178_M1	Nfu_p_1_021695	Nfu_g_1_008954	rab35	Nfu_p_1_021695	Nfu_t_1_021695	Nfu_c_1_021695	ENSLOCG00000001637	ENSG00000111737	RAB35	Q6PHN9_K178	14DaysDMSO	14DaysPI	-0.809088	0.00595942	0.00195853	14DaysPI / 14DaysDMSO	INeu Ubiquitin	14D_PI / 14D_DMSO	Ubiquitin
Q15286_K56	Nfu_p_1_021695_K56_M1	Young	Old	-1.7398	0.0122859	0.155209	Old / Young	RAB35	Ubiqutin	Old / Young	_TVELNGEK[GlyGly (K)]VK_.3	TVELNGEKVKLQIWD	Nfu_p_1_021695_K56_M1	Nfu_p_1_021695	Nfu_g_1_008954	rab35	Nfu_p_1_021695	Nfu_t_1_021695	Nfu_c_1_021695	ENSLOCG00000001637	ENSG00000111737	RAB35	Q6PHN9_K56	14DaysDMSO	14DaysPI	0.570359	0.0453093	0.0115746	14DaysPI / 14DaysDMSO	INeu Ubiquitin	14D_PI / 14D_DMSO	Ubiquitin
Q15286_K56	Nfu_p_1_021695_K56_M1	Young	Old	-1.7398	0.0122859	0.155209	Old / Young	RAB35	Ubiqutin	Old / Young	_TVELNGEK[GlyGly (K)]VK_.3	TVELNGEKVKLQIWD	Nfu_p_1_021695_K56_M1	Nfu_p_1_021695	Nfu_g_1_008954	rab35	Nfu_p_1_021695	Nfu_t_1_021695	Nfu_c_1_021695	ENSLOCG00000001637	ENSG00000111737	RAB35	Q6PHN9_K56	14DaysDMSO	14DaysAI	0.964367	0.00844004	0.00264505	14DaysAI / 14DaysDMSO	INeu Ubiquitin	14D_AI / 14D_DMSO	Ubiquitin
Q15843_K48	Nfu_p_1_049286_K48_M1;Nfu_p_1_049287_K48_M1;Nfu_p_1_049288_K48_M1	Young	Old	1.27582	0.0308924	0.221595	Old / Young	UBA52	Ubiqutin	Old / Young	_LIYSGK[GlyGly (K)]QM[Oxidation (M)]NDEK_.3;_LIYSGK[GlyGly (K)]QMNDEK_.3;_LIYSGK[GlyGly (K)]QM[Oxidation (M)]NDEK_.2;_LIYSGK[GlyGly (K)]QMNDEK_.2	QRLIYSGKQMNDEKT	Nfu_p_1_049286_K48_M1;Nfu_p_1_049287_K48_M1;Nfu_p_1_049288_K48_M1	Nfu_p_1_049286;Nfu_p_1_049287;Nfu_p_1_049288	Nfu_g_1_020594	nedd8	Nfu_p_1_049288;Nfu_p_1_049287;Nfu_p_1_049286	Nfu_t_1_049288;Nfu_t_1_049287;Nfu_t_1_049286	Nfu_c_1_049288;Nfu_c_1_049287;Nfu_c_1_049286	ENSLOCG00000002162	ENSG00000221983	UBA52	P29595_K48	14DaysDMSO	14DaysAI	1.40389	0.00976828	0.00300191	14DaysAI / 14DaysDMSO	INeu Ubiquitin	14D_AI / 14D_DMSO	Ubiquitin
Q15843_K54	Nfu_p_1_049286_K54_M1;Nfu_p_1_049287_K54_M1;Nfu_p_1_049288_K54_M1	Young	Old	1.78078	0.00634732	0.11837	Old / Young	UBA52	Ubiqutin	Old / Young	_QM[Oxidation (M)]NDEK[GlyGly (K)]TAADYK_.3;_QMNDEK[GlyGly (K)]TAADYK_.3;_QM[Oxidation (M)]NDEK[GlyGly (K)]TAADYK_.2	GKQMNDEKTAADYKI	Nfu_p_1_049286_K54_M1;Nfu_p_1_049287_K54_M1;Nfu_p_1_049288_K54_M1	Nfu_p_1_049286;Nfu_p_1_049287;Nfu_p_1_049288	Nfu_g_1_020594	nedd8	Nfu_p_1_049288;Nfu_p_1_049287;Nfu_p_1_049286	Nfu_t_1_049288;Nfu_t_1_049287;Nfu_t_1_049286	Nfu_c_1_049288;Nfu_c_1_049287;Nfu_c_1_049286	ENSLOCG00000002162	ENSG00000221983	UBA52	P29595_K54	14DaysDMSO	14DaysAI	1.64857	0.00251891	0.000940547	14DaysAI / 14DaysDMSO	INeu Ubiquitin	14D_AI / 14D_DMSO	Ubiquitin
Q15907_K24	Nfu_p_1_049031_K24_M1	Young	Old	-2.04791	0.0128212	0.15877	Old / Young	RAB11A	Ubiqutin	Old / Young	_VVLIGDSGVGK[GlyGly (K)]SNLLSR_.3	IGDSGVGKSNLLSRF	Nfu_p_1_049031_K24_M1	Nfu_p_1_049031	Nfu_g_1_020481	rab11bb	Nfu_p_1_049031	Nfu_t_1_049031	Nfu_c_1_049031	ENSLOCG00000013835	ENSG00000103769	RAB11A	P46638_K24	14DaysDMSO	14DaysAI	-1.48328	0.0306967	0.00819529	14DaysAI / 14DaysDMSO	INeu Ubiquitin	14D_AI / 14D_DMSO	Ubiquitin
Q16181_K186	Nfu_p_1_026656_K167_M1;Nfu_p_1_026657_K167_M1;Nfu_p_1_026658_K167_M1;Nfu_p_1_026659_K167_M1	Young	Old	1.6066	0.0200075	0.199725	Old / Young	SEPT7	Ubiqutin	Old / Young	_LHEK[GlyGly (K)]VNVIPLIAK_.3	FMKRLHEKVNVIPLI	Nfu_p_1_026656_K167_M1;Nfu_p_1_026657_K167_M1;Nfu_p_1_026658_K167_M1;Nfu_p_1_026659_K167_M1	Nfu_p_1_026656;Nfu_p_1_026657;Nfu_p_1_026658;Nfu_p_1_026659	Nfu_g_1_011013	hm:zeh0351	Nfu_p_1_026659;Nfu_p_1_026657;Nfu_p_1_026658;Nfu_p_1_026656	Nfu_t_1_026659;Nfu_t_1_026657;Nfu_t_1_026658;Nfu_t_1_026656	Nfu_c_1_026659;Nfu_c_1_026657;Nfu_c_1_026658;Nfu_c_1_026656	ENSLOCG00000006999	ENSG00000122545	SEPT7	O55131_K185	14DaysDMSO	14DaysPI	1.34391	0.000390637	0.00019983	14DaysPI / 14DaysDMSO	INeu Ubiquitin	14D_PI / 14D_DMSO	Ubiquitin
Q16186_K34	Nfu_p_1_004627_K33_M1;Nfu_p_1_004628_K33_M1;Nfu_p_1_004629_K33_M1;Nfu_p_1_004630_K33_M1	Young	Old	-1.11561	0.0345352	0.229948	Old / Young	ADRM1	Ubiqutin	Old / Young	_M[Oxidation (M)]TLK[GlyGly (K)]GNTVTPDK_.3;_MTLK[GlyGly (K)]GNTVTPDK_.3	RAGKMTLKGNTVTPD	Nfu_p_1_004627_K33_M1;Nfu_p_1_004628_K33_M1;Nfu_p_1_004629_K33_M1;Nfu_p_1_004630_K33_M1	Nfu_p_1_004627;Nfu_p_1_004628;Nfu_p_1_004629;Nfu_p_1_004630	Nfu_g_1_001849	adrm1b	Nfu_p_1_004627;Nfu_p_1_004628;Nfu_p_1_004629;Nfu_p_1_004630	Nfu_t_1_004627;Nfu_t_1_004628;Nfu_t_1_004629;Nfu_t_1_004630	Nfu_c_1_004627;Nfu_c_1_004628;Nfu_c_1_004629;Nfu_c_1_004630	ENSLOCG00000005530	ENSG00000130706	ADRM1	Q9JKV1_K34	14DaysDMSO	14DaysPI	-1.61556	5.00932e-05	3.84021e-05	14DaysPI / 14DaysDMSO	INeu Ubiquitin	14D_PI / 14D_DMSO	Ubiquitin
Q16555_K345	Nfu_p_1_023026_K346_M1	Young	Old	3.31126	7.94247e-05	0.010819	Old / Young	DPYSL2	Ubiqutin	Old / Young	_AVGK[GlyGly (K)]DDFTM[Oxidation (M)]IPEGTNGTEER_.3	TSQRAVGKDDFTMIP	Nfu_p_1_023026_K346_M1	Nfu_p_1_023026	Nfu_g_1_009449	DPYSL2 (1 of 2)	Nfu_p_1_023026	Nfu_t_1_023026	Nfu_c_1_023026	ENSLOCG00000016100	ENSG00000092964	DPYSL2	O08553_K345	14DaysDMSO	14DaysPI	3.34225	7.33392e-11	1.09455e-09	14DaysPI / 14DaysDMSO	INeu Ubiquitin	14D_PI / 14D_DMSO	Ubiquitin
Q16555_K520	Nfu_p_1_015153_K596_M1	Young	Old	1.69262	0.00844215	0.139207	Old / Young	DPYSL2	Ubiqutin	Old / Young	_VM[Oxidation (M)]TPVSSAK[GlyGly (K)]TSPAK_.3;_VM[Oxidation (M)]TPVSSAK[GlyGly (K)]TSPAK_.2	MTPVSSAKTSPAKQP	Nfu_p_1_015153_K596_M1	Nfu_p_1_015153	Nfu_g_1_006273	dpysl2b	Nfu_p_1_015153	Nfu_t_1_015153	Nfu_c_1_015153	ENSLOCG00000016100	ENSG00000092964	DPYSL2	O08553_K520	14DaysDMSO	14DaysAI	1.00087	0.0264709	0.00718729	14DaysAI / 14DaysDMSO	INeu Ubiquitin	14D_AI / 14D_DMSO	Ubiquitin
Q16658_K399	Nfu_p_1_057782_K121_M1	Young	Old	2.3286	0.0341848	0.22983	Old / Young	FSCN1	Ubiqutin	Old / Young	_K[GlyGly (K)]VTGTLDSNR_.3	HGFIGCRKVTGTLDS	Nfu_p_1_057782_K121_M1	Nfu_p_1_057782	Nfu_g_1_024795	NA	Nfu_p_1_057782	Nfu_t_1_057782	Nfu_c_1_057782	ENSLOCG00000004693	ENSG00000075618	FSCN1	Q61553_K399	14DaysDMSO	14DaysPI	0.747959	0.00067542	0.000313214	14DaysPI / 14DaysDMSO	INeu Ubiquitin	14D_PI / 14D_DMSO	Ubiquitin
Q16658_K399	Nfu_p_1_057782_K121_M1	Young	Old	2.3286	0.0341848	0.22983	Old / Young	FSCN1	Ubiqutin	Old / Young	_K[GlyGly (K)]VTGTLDSNR_.3	HGFIGCRKVTGTLDS	Nfu_p_1_057782_K121_M1	Nfu_p_1_057782	Nfu_g_1_024795	NA	Nfu_p_1_057782	Nfu_t_1_057782	Nfu_c_1_057782	ENSLOCG00000004693	ENSG00000075618	FSCN1	Q61553_K399	14DaysDMSO	14DaysAI	1.28347	0.000184898	0.000108835	14DaysAI / 14DaysDMSO	INeu Ubiquitin	14D_AI / 14D_DMSO	Ubiquitin
Q16720_K633	Nfu_p_1_051082_K630_M1;Nfu_p_1_051083_K630_M1;Nfu_p_1_051084_K630_M1;Nfu_p_1_051086_K630_M1;Nfu_p_1_051087_K630_M1;Nfu_p_1_051092_K630_M1	Young	Old	-1.45583	0.0336849	0.22843	Old / Young	ATP2B4	Ubiqutin	Old / Young	_DREEM[Oxidation (M)]VC[Carbamidomethyl (C)]K[GlyGly (K)]VIEPM[Oxidation (M)]AC[Carbamidomethyl (C)]EGLR_.4;_DREEM[Oxidation (M)]VC[Carbamidomethyl (C)]K[GlyGly (K)]VIEPM[Oxidation (M)]AC[Carbamidomethyl (C)]EGLR_.3;_DREEMVC[Carbamidomethyl (C)]K[GlyGly (K)]VIEPMAC[Carbamidomethyl (C)]EGLR_.4;_DREEM[Oxidation (M)]VC[Carbamidomethyl (C)]K[GlyGly (K)]VIEPMAC[Carbamidomethyl (C)]EGLR_.4;_DREEMVC[Car…	DREEMVCKVIEPMAC	Nfu_p_1_051082_K630_M1;Nfu_p_1_051083_K630_M1;Nfu_p_1_051084_K630_M1;Nfu_p_1_051086_K630_M1;Nfu_p_1_051087_K630_M1;Nfu_p_1_051092_K630_M1	Nfu_p_1_051082;Nfu_p_1_051083;Nfu_p_1_051084;Nfu_p_1_051086;Nfu_p_1_051087;Nfu_p_1_051092	Nfu_g_1_021334	atp2b4	Nfu_p_1_051087;Nfu_p_1_051084;Nfu_p_1_051092;Nfu_p_1_051083;Nfu_p_1_051082;Nfu_p_1_051086	Nfu_t_1_051087;Nfu_t_1_051084;Nfu_t_1_051092;Nfu_t_1_051083;Nfu_t_1_051082;Nfu_t_1_051086	Nfu_c_1_051087;Nfu_c_1_051084;Nfu_c_1_051092;Nfu_c_1_051083;Nfu_c_1_051082;Nfu_c_1_051086	ENSLOCG00000012023	ENSG00000058668	ATP2B4	Q9R0K7_K614	14DaysDMSO	14DaysPI	-1.94922	0.0010753	0.000460314	14DaysPI / 14DaysDMSO	INeu Ubiquitin	14D_PI / 14D_DMSO	Ubiquitin
Q3SXM5_K109	Nfu_p_1_031348_K98_M1;Nfu_p_1_031349_K98_M1	Young	Old	-1.49159	0.00618235	0.11837	Old / Young	HSD17B12	Ubiqutin	Old / Young	_LDDVSK[GlyGly (K)]AIASK_.3	EKLDDVSKAIASKCG	Nfu_p_1_031348_K98_M1;Nfu_p_1_031349_K98_M1	Nfu_p_1_031348;Nfu_p_1_031349	Nfu_g_1_012978	hsd17b12b	Nfu_p_1_031348;Nfu_p_1_031349	Nfu_t_1_031348;Nfu_t_1_031349	Nfu_c_1_031348;Nfu_c_1_031349	ENSLOCG00000001197	ENSG00000149084	HSD17B12	Q8BTX9_K109	14DaysDMSO	14DaysAI	0.85847	0.0382585	0.0099599	14DaysAI / 14DaysDMSO	INeu Ubiquitin	14D_AI / 14D_DMSO	Ubiquitin
Q5T4S7_K3464	Nfu_p_1_025420_K3474_M1;Nfu_p_1_025421_K3445_M1;Nfu_p_1_025422_K3448_M1;Nfu_p_1_025423_K3463_M1;Nfu_p_1_025424_K3434_M1;Nfu_p_1_025425_K3449_M1	Young	Old	1.46058	0.0320748	0.224581	Old / Young	UBR4	Ubiqutin	Old / Young	_K[GlyGly (K)]AAQFVDLLGYFSLK_.3	ELPAYGRKAAQFVDL	Nfu_p_1_025420_K3474_M1;Nfu_p_1_025421_K3445_M1;Nfu_p_1_025422_K3448_M1;Nfu_p_1_025423_K3463_M1;Nfu_p_1_025424_K3434_M1;Nfu_p_1_025425_K3449_M1	Nfu_p_1_025420;Nfu_p_1_025421;Nfu_p_1_025422;Nfu_p_1_025423;Nfu_p_1_025424;Nfu_p_1_025425	Nfu_g_1_010491	ubr4	Nfu_p_1_025421;Nfu_p_1_025420;Nfu_p_1_025422;Nfu_p_1_025423;Nfu_p_1_025424;Nfu_p_1_025425	Nfu_t_1_025421;Nfu_t_1_025420;Nfu_t_1_025422;Nfu_t_1_025423;Nfu_t_1_025424;Nfu_t_1_025425	Nfu_c_1_025421;Nfu_c_1_025420;Nfu_c_1_025422;Nfu_c_1_025423;Nfu_c_1_025424;Nfu_c_1_025425	ENSLOCG00000004534	ENSG00000127481	UBR4	A2AN08_K3461	14DaysDMSO	14DaysPI	4.8353	0.0178187	0.0050723	14DaysPI / 14DaysDMSO	INeu Ubiquitin	14D_PI / 14D_DMSO	Ubiquitin
Q5TDH0_K67	Nfu_p_1_051231_K67_M1	Young	Old	-1.61845	0.0286748	0.219117	Old / Young	DDI2	Ubiqutin	Old / Young	_ALGTYGVK[GlyGly (K)]DGDVVVLR_.3	ALGTYGVKDGDVVVL	Nfu_p_1_051231_K67_M1	Nfu_p_1_051231	Nfu_g_1_021403	ddi2	Nfu_p_1_051231	Nfu_t_1_051231	Nfu_c_1_051231	ENSLOCG00000008021	ENSG00000197312	DDI2	A2ADY9_K67	14DaysDMSO	14DaysAI	-1.87027	0.0238244	0.00654823	14DaysAI / 14DaysDMSO	INeu Ubiquitin	14D_AI / 14D_DMSO	Ubiquitin
Q5TF21_K879	Nfu_p_1_030765_K608_M1	Young	Old	-1.42289	0.0189802	0.198217	Old / Young	SOGA3	Ubiqutin	Old / Young	_INAQM[Oxidation (M)]K[GlyGly (K)]AFR_.3	YRINAQMKAFRKELQ	Nfu_p_1_030765_K608_M1	Nfu_p_1_030765	Nfu_g_1_012738	soga3b	Nfu_p_1_030765	Nfu_t_1_030765	Nfu_c_1_030765	ENSLOCG00000017057	ENSG00000214338	SOGA3	Q6NZL0_K877	14DaysDMSO	14DaysPI	-1.342	0.000129583	8.18516e-05	14DaysPI / 14DaysDMSO	INeu Ubiquitin	14D_PI / 14D_DMSO	Ubiquitin
Q5TF21_K883	Nfu_p_1_030765_K612_M1	Young	Old	-0.972491	0.044645	0.254777	Old / Young	SOGA3	Ubiqutin	Old / Young	_K[GlyGly (K)]ELQAFIDR_.3;_K[GlyGly (K)]ELQAFIDR_.2	AQMKAFRKELQAFID	Nfu_p_1_030765_K612_M1	Nfu_p_1_030765	Nfu_g_1_012738	soga3b	Nfu_p_1_030765	Nfu_t_1_030765	Nfu_c_1_030765	ENSLOCG00000017057	ENSG00000214338	SOGA3	Q6NZL0_K881	14DaysDMSO	14DaysAI	-1.5179	0.00066449	0.000309018	14DaysAI / 14DaysDMSO	INeu Ubiquitin	14D_AI / 14D_DMSO	Ubiquitin
Q6IC98_K521	Nfu_p_1_027978_K403_M1;Nfu_p_1_027979_K319_M1;Nfu_p_1_027980_K403_M1	Young	Old	-1.61523	0.0403457	0.243083	Old / Young	GRAMD4	Ubiqutin	Old / Young	_LVDITDIQK[GlyGly (K)]YK_.3;_LVDITDIQK[GlyGly (K)]YK_.2	VDITDIQKYKVLSVL	Nfu_p_1_027978_K403_M1;Nfu_p_1_027979_K319_M1;Nfu_p_1_027980_K403_M1	Nfu_p_1_027978;Nfu_p_1_027979;Nfu_p_1_027980	Nfu_g_1_011598	gramd4	Nfu_p_1_027978;Nfu_p_1_027980;Nfu_p_1_027979	Nfu_t_1_027978;Nfu_t_1_027980;Nfu_t_1_027979	Nfu_c_1_027978;Nfu_c_1_027980;Nfu_c_1_027979	ENSLOCG00000016055	ENSG00000075240	GRAMD4	Q8CB44_K576	14DaysDMSO	14DaysPI	2.05368	5.92796e-05	4.38835e-05	14DaysPI / 14DaysDMSO	INeu Ubiquitin	14D_PI / 14D_DMSO	Ubiquitin
Q6NVY1_K112	Nfu_p_1_032286_K124_M1	Young	Old	-2.56986	0.00151124	0.0622432	Old / Young	NA	Ubiqutin	Old / Young	_VPGK[GlyGly (K)]LEQDVTK_.3	ANQKVPGKLEQDVTK	Nfu_p_1_032286_K124_M1	Nfu_p_1_032286	Nfu_g_1_013415	zgc:101569	Nfu_p_1_032286	Nfu_t_1_032286	Nfu_c_1_032286	ENSLOCG00000013243	NA	NA	_	14DaysDMSO	14DaysPI	3.32746	0.000471766	0.000233124	14DaysPI / 14DaysDMSO	INeu Ubiquitin	14D_PI / 14D_DMSO	Ubiquitin
Q6NVY1_K112	Nfu_p_1_032286_K124_M1	Young	Old	-2.56986	0.00151124	0.0622432	Old / Young	NA	Ubiqutin	Old / Young	_VPGK[GlyGly (K)]LEQDVTK_.3	ANQKVPGKLEQDVTK	Nfu_p_1_032286_K124_M1	Nfu_p_1_032286	Nfu_g_1_013415	zgc:101569	Nfu_p_1_032286	Nfu_t_1_032286	Nfu_c_1_032286	ENSLOCG00000013243	NA	NA	_	14DaysDMSO	14DaysAI	-0.62866	6.55713e-07	1.29071e-06	14DaysAI / 14DaysDMSO	INeu Ubiquitin	14D_AI / 14D_DMSO	Ubiquitin
Q6ZVL6_K1213	Nfu_p_1_019189_K952_M1;Nfu_p_1_019190_K953_M1;Nfu_p_1_019191_K953_M1;Nfu_p_1_019192_K953_M1	Young	Old	1.29334	0.0124456	0.156412	Old / Young	KIAA1549L	Ubiqutin	Old / Young	_VIFK[GlyGly (K)]TGAFR_.3;_VIFK[GlyGly (K)]TGAFR_.2	KRNRVIFKTGAFRTF	Nfu_p_1_019189_K952_M1;Nfu_p_1_019190_K953_M1;Nfu_p_1_019191_K953_M1;Nfu_p_1_019192_K953_M1	Nfu_p_1_019189;Nfu_p_1_019190;Nfu_p_1_019191;Nfu_p_1_019192	Nfu_g_1_007957	si:dkey-21k24.4	Nfu_p_1_019189;Nfu_p_1_019190;Nfu_p_1_019191;Nfu_p_1_019192	Nfu_t_1_019189;Nfu_t_1_019190;Nfu_t_1_019191;Nfu_t_1_019192	Nfu_c_1_019189;Nfu_c_1_019190;Nfu_c_1_019191;Nfu_c_1_019192	ENSLOCG00000004360	ENSG00000110427	KIAA1549L	_	14DaysDMSO	14DaysAI	1.20057	0.0141094	0.00413413	14DaysAI / 14DaysDMSO	INeu Ubiquitin	14D_AI / 14D_DMSO	Ubiquitin
Q70CQ2_K1968	Nfu_p_1_033130_K2051_M1	Young	Old	-1.12506	0.0360348	0.230071	Old / Young	USP34	Ubiqutin	Old / Young	_TYTM[Oxidation (M)]DK[GlyGly (K)]QPLNTGEQK_.3	CKTYTMDKQPLNTGE	Nfu_p_1_033130_K2051_M1	Nfu_p_1_033130	Nfu_g_1_013769	usp34	Nfu_p_1_033130	Nfu_t_1_033130	Nfu_c_1_033130	ENSLOCG00000016101	ENSG00000115464	USP34	Q6ZQ93_K2005	14DaysDMSO	14DaysPI	-2.64269	0.000466568	0.000231044	14DaysPI / 14DaysDMSO	INeu Ubiquitin	14D_PI / 14D_DMSO	Ubiquitin
Q71U36_K336	Nfu_p_1_042101_K336_M1	Young	Old	-1.35328	0.0273244	0.215635	Old / Young	NA	Ubiqutin	Old / Young	_DVNSAIAAIK[GlyGly (K)]TK_.3	NSAIAAIKTKRTIQF	Nfu_p_1_042101_K336_M1	Nfu_p_1_042101	Nfu_g_1_017592	tuba8l3	Nfu_p_1_042101	Nfu_t_1_042101	Nfu_c_1_042101	ENSLOCG00000010664	NA	NA	P68369_K336	14DaysDMSO	14DaysPI	0.568134	0.00164784	0.000657954	14DaysPI / 14DaysDMSO	INeu Ubiquitin	14D_PI / 14D_DMSO	Ubiquitin
Q71U36_K336	Nfu_p_1_042101_K336_M1	Young	Old	-1.35328	0.0273244	0.215635	Old / Young	NA	Ubiqutin	Old / Young	_DVNSAIAAIK[GlyGly (K)]TK_.3	NSAIAAIKTKRTIQF	Nfu_p_1_042101_K336_M1	Nfu_p_1_042101	Nfu_g_1_017592	tuba8l3	Nfu_p_1_042101	Nfu_t_1_042101	Nfu_c_1_042101	ENSLOCG00000010664	NA	NA	P68369_K336	14DaysDMSO	14DaysAI	2.8783	0.00148106	0.00060153	14DaysAI / 14DaysDMSO	INeu Ubiquitin	14D_AI / 14D_DMSO	Ubiquitin
Q71U36_K336	Nfu_p_1_042101_K336_M1	Young	Old	-1.35328	0.0273244	0.215635	Old / Young	NA	Ubiqutin	Old / Young	_DVNSAIAAIK[GlyGly (K)]TK_.3	NSAIAAIKTKRTIQF	Nfu_p_1_042101_K336_M1	Nfu_p_1_042101	Nfu_g_1_017592	tuba8l3	Nfu_p_1_042101	Nfu_t_1_042101	Nfu_c_1_042101	ENSLOCG00000010664	NA	NA	P68369_K336	14DaysDMSO	14DaysAI	2.73252	0.000302247	0.000162069	14DaysAI / 14DaysDMSO	INeu Ubiquitin	14D_AI / 14D_DMSO	Ubiquitin
Q7L0J3_K143	Nfu_p_1_010274_K138_M1;Nfu_p_1_010275_K138_M1	Young	Old	-1.46309	0.0333385	0.227995	Old / Young	SV2A	Ubiqutin	Old / Young	_RK[GlyGly (K)]DQEELAQQYETILQEC[Carbamidomethyl (C)]GHGR_.4	VSEAERRKDQEELAQ	Nfu_p_1_010274_K138_M1;Nfu_p_1_010275_K138_M1	Nfu_p_1_010274;Nfu_p_1_010275	Nfu_g_1_004205	SV2A	Nfu_p_1_010274;Nfu_p_1_010275	Nfu_t_1_010274;Nfu_t_1_010275	Nfu_c_1_010274;Nfu_c_1_010275	ENSLOCG00000009018	ENSG00000159164	SV2A	Q9JIS5_K143	14DaysDMSO	14DaysPI	-1.39038	0.0171395	0.0049023	14DaysPI / 14DaysDMSO	INeu Ubiquitin	14D_PI / 14D_DMSO	Ubiquitin
Q7L5Y9_K23	Nfu_p_1_026691_K117_M1	Young	Old	-1.47737	0.00762483	0.13342	Old / Young	NA	Ubiqutin	Old / Young	_FQDFVNAK[GlyGly (K)]PK_.3;_FQDFVNAK[GlyGly (K)]PK_.2	FQDFVNAKPKFKEKK	Nfu_p_1_026691_K117_M1	Nfu_p_1_026691	Nfu_g_1_011031	rpz5	Nfu_p_1_026691	Nfu_t_1_026691	Nfu_c_1_026691	ENSLOCG00000017685	NA	NA	_	14DaysDMSO	14DaysPI	3.50868	0.00176545	0.000697181	14DaysPI / 14DaysDMSO	INeu Ubiquitin	14D_PI / 14D_DMSO	Ubiquitin
Q7L5Y9_K23	Nfu_p_1_026691_K117_M1	Young	Old	-1.47737	0.00762483	0.13342	Old / Young	NA	Ubiqutin	Old / Young	_FQDFVNAK[GlyGly (K)]PK_.3;_FQDFVNAK[GlyGly (K)]PK_.2	FQDFVNAKPKFKEKK	Nfu_p_1_026691_K117_M1	Nfu_p_1_026691	Nfu_g_1_011031	rpz5	Nfu_p_1_026691	Nfu_t_1_026691	Nfu_c_1_026691	ENSLOCG00000017685	NA	NA	_	14DaysDMSO	14DaysAI	-0.443649	3.54194e-06	4.79859e-06	14DaysAI / 14DaysDMSO	INeu Ubiquitin	14D_AI / 14D_DMSO	Ubiquitin
Q7Z3J2_K157	Nfu_p_1_055945_K162_M1;Nfu_p_1_055946_K162_M1;Nfu_p_1_055947_K162_M1	Young	Old	-2.06881	0.0020951	0.0705802	Old / Young	C16orf62	Ubiqutin	Old / Young	_APNPGSSAVSEK[GlyGly (K)]VR_.3	GSSAVSEKVRNRLEE	Nfu_p_1_055945_K162_M1;Nfu_p_1_055946_K162_M1;Nfu_p_1_055947_K162_M1	Nfu_p_1_055945;Nfu_p_1_055946;Nfu_p_1_055947	Nfu_g_1_023300	C12H16orf62	Nfu_p_1_055945;Nfu_p_1_055946;Nfu_p_1_055947	Nfu_t_1_055945;Nfu_t_1_055946;Nfu_t_1_055947	Nfu_c_1_055945;Nfu_c_1_055946;Nfu_c_1_055947	ENSLOCG00000002839	ENSG00000103544	C16orf62	Q8BWQ6_K157	14DaysDMSO	14DaysPI	3.18419	8.02224e-08	2.55409e-07	14DaysPI / 14DaysDMSO	INeu Ubiquitin	14D_PI / 14D_DMSO	Ubiquitin
Q7Z3J2_K157	Nfu_p_1_055945_K162_M1;Nfu_p_1_055946_K162_M1;Nfu_p_1_055947_K162_M1	Young	Old	-2.06881	0.0020951	0.0705802	Old / Young	C16orf62	Ubiqutin	Old / Young	_APNPGSSAVSEK[GlyGly (K)]VR_.3	GSSAVSEKVRNRLEE	Nfu_p_1_055945_K162_M1;Nfu_p_1_055946_K162_M1;Nfu_p_1_055947_K162_M1	Nfu_p_1_055945;Nfu_p_1_055946;Nfu_p_1_055947	Nfu_g_1_023300	C12H16orf62	Nfu_p_1_055945;Nfu_p_1_055946;Nfu_p_1_055947	Nfu_t_1_055945;Nfu_t_1_055946;Nfu_t_1_055947	Nfu_c_1_055945;Nfu_c_1_055946;Nfu_c_1_055947	ENSLOCG00000002839	ENSG00000103544	C16orf62	Q8BWQ6_K157	14DaysDMSO	14DaysAI	0.110027	0.000809338	0.000363641	14DaysAI / 14DaysDMSO	INeu Ubiquitin	14D_AI / 14D_DMSO	Ubiquitin
Q7Z5G4_K29	Nfu_p_1_051166_K36_M1	Young	Old	-1.3326	0.0141829	0.1696	Old / Young	GOLGA7	Ubiqutin	Old / Young	_FQTK[GlyGly (K)]FPSELESR_.3;_FQTK[GlyGly (K)]FPSELESR_.2	TICKFQTKFPSELES	Nfu_p_1_051166_K36_M1	Nfu_p_1_051166	Nfu_g_1_021370	golga7	Nfu_p_1_051166	Nfu_t_1_051166	Nfu_c_1_051166	ENSLOCG00000015441	ENSG00000147533	GOLGA7	Q91W53_K29	14DaysDMSO	14DaysPI	-1.52814	0.0143939	0.00420706	14DaysPI / 14DaysDMSO	INeu Ubiquitin	14D_PI / 14D_DMSO	Ubiquitin
Q7Z6Z7_K1107	Nfu_p_1_024782_K1170_M1	Young	Old	-1.54499	0.0264505	0.214717	Old / Young	HUWE1	Ubiqutin	Old / Young	_ATASALTK[GlyGly (K)]LLTK_.3	ATASALTKLLTKGLS	Nfu_p_1_024782_K1170_M1	Nfu_p_1_024782	Nfu_g_1_010216	huwe1	Nfu_p_1_024782	Nfu_t_1_024782	Nfu_c_1_024782	ENSLOCG00000014797	ENSG00000086758	HUWE1	Q7TMY8_K1107	14DaysDMSO	14DaysAI	-1.36747	0.000884109	0.000391247	14DaysAI / 14DaysDMSO	INeu Ubiquitin	14D_AI / 14D_DMSO	Ubiquitin
Q7Z6Z7_K1107	Nfu_p_1_024782_K1170_M1	Young	Old	-1.54499	0.0264505	0.214717	Old / Young	HUWE1	Ubiqutin	Old / Young	_ATASALTK[GlyGly (K)]LLTK_.3	ATASALTKLLTKGLS	Nfu_p_1_024782_K1170_M1	Nfu_p_1_024782	Nfu_g_1_010216	huwe1	Nfu_p_1_024782	Nfu_t_1_024782	Nfu_c_1_024782	ENSLOCG00000014797	ENSG00000086758	HUWE1	Q7TMY8_K1107	14DaysDMSO	14DaysPI	1.27116	0.00118529	0.000499298	14DaysPI / 14DaysDMSO	INeu Ubiquitin	14D_PI / 14D_DMSO	Ubiquitin
Q7Z6Z7_K1917	Nfu_p_1_024782_K2030_M1	Young	Old	-1.74824	0.0167709	0.185012	Old / Young	HUWE1	Ubiqutin	Old / Young	_IK[GlyGly (K)]GPNAVQLVK_.3	EFENLRIKGPNAVQL	Nfu_p_1_024782_K2030_M1	Nfu_p_1_024782	Nfu_g_1_010216	huwe1	Nfu_p_1_024782	Nfu_t_1_024782	Nfu_c_1_024782	ENSLOCG00000014797	ENSG00000086758	HUWE1	Q7TMY8_K1917	14DaysDMSO	14DaysPI	1.0105	0.000973629	0.000423782	14DaysPI / 14DaysDMSO	INeu Ubiquitin	14D_PI / 14D_DMSO	Ubiquitin
Q86U42_K137	Nfu_p_1_032253_K65_M1;Nfu_p_1_032254_K9_M1;Nfu_p_1_032255_K9_M1;Nfu_p_1_032256_K65_M1;Nfu_p_1_032258_K9_M1	Young	Old	2.90725	0.0121833	0.155209	Old / Young	PABPN1	Ubiqutin	Old / Young	_LK[GlyGly (K)]ELQNEVEK_.3	EEEAEKLKELQNEVE	Nfu_p_1_032253_K65_M1;Nfu_p_1_032254_K9_M1;Nfu_p_1_032255_K9_M1;Nfu_p_1_032256_K65_M1;Nfu_p_1_032258_K9_M1	Nfu_p_1_032253;Nfu_p_1_032254;Nfu_p_1_032255;Nfu_p_1_032256;Nfu_p_1_032258	Nfu_g_1_013402	pabpn1	Nfu_p_1_032253;Nfu_p_1_032255;Nfu_p_1_032256;Nfu_p_1_032254;Nfu_p_1_032258	Nfu_t_1_032253;Nfu_t_1_032255;Nfu_t_1_032256;Nfu_t_1_032254;Nfu_t_1_032258	Nfu_c_1_032253;Nfu_c_1_032255;Nfu_c_1_032256;Nfu_c_1_032254;Nfu_c_1_032258	ENSLOCG00000000796	ENSG00000100836	PABPN1	Q8CCS6_K133;Q8R3C6_K784	14DaysDMSO	14DaysPI	-3.96735	1.38572e-05	1.39691e-05	14DaysPI / 14DaysDMSO	INeu Ubiquitin	14D_PI / 14D_DMSO	Ubiquitin
Q86U42_K137	Nfu_p_1_032253_K65_M1;Nfu_p_1_032254_K9_M1;Nfu_p_1_032255_K9_M1;Nfu_p_1_032256_K65_M1;Nfu_p_1_032258_K9_M1	Young	Old	2.90725	0.0121833	0.155209	Old / Young	PABPN1	Ubiqutin	Old / Young	_LK[GlyGly (K)]ELQNEVEK_.3	EEEAEKLKELQNEVE	Nfu_p_1_032253_K65_M1;Nfu_p_1_032254_K9_M1;Nfu_p_1_032255_K9_M1;Nfu_p_1_032256_K65_M1;Nfu_p_1_032258_K9_M1	Nfu_p_1_032253;Nfu_p_1_032254;Nfu_p_1_032255;Nfu_p_1_032256;Nfu_p_1_032258	Nfu_g_1_013402	pabpn1	Nfu_p_1_032253;Nfu_p_1_032255;Nfu_p_1_032256;Nfu_p_1_032254;Nfu_p_1_032258	Nfu_t_1_032253;Nfu_t_1_032255;Nfu_t_1_032256;Nfu_t_1_032254;Nfu_t_1_032258	Nfu_c_1_032253;Nfu_c_1_032255;Nfu_c_1_032256;Nfu_c_1_032254;Nfu_c_1_032258	ENSLOCG00000000796	ENSG00000100836	PABPN1	Q8CCS6_K133;Q8R3C6_K784	14DaysDMSO	14DaysAI	-0.97329	0.0414766	0.0106998	14DaysAI / 14DaysDMSO	INeu Ubiquitin	14D_AI / 14D_DMSO	Ubiquitin
Q8IZ07_K257	Nfu_p_1_021608_K262_M1;Nfu_p_1_021609_K262_M1;Nfu_p_1_021610_K262_M1	Young	Old	2.92427	0.000820543	0.0408057	Old / Young	ANKRD13A	Ubiqutin	Old / Young	_TDK[GlyGly (K)]TEVVNGFESK_.3	IWGWKTDKTEVVNGF	Nfu_p_1_021608_K262_M1;Nfu_p_1_021609_K262_M1;Nfu_p_1_021610_K262_M1	Nfu_p_1_021608;Nfu_p_1_021609;Nfu_p_1_021610	Nfu_g_1_008921	ankrd13a	Nfu_p_1_021608;Nfu_p_1_021609;Nfu_p_1_021610	Nfu_t_1_021608;Nfu_t_1_021609;Nfu_t_1_021610	Nfu_c_1_021608;Nfu_c_1_021609;Nfu_c_1_021610	ENSLOCG00000004140	ENSG00000076513	ANKRD13A	Q80UP5_K257	14DaysDMSO	14DaysPI	-1.6065	3.87398e-05	3.13579e-05	14DaysPI / 14DaysDMSO	INeu Ubiquitin	14D_PI / 14D_DMSO	Ubiquitin
Q8N3J6_K405	Nfu_p_1_052995_K387_M1;Nfu_p_1_052996_K349_M1	Young	Old	-2.0343	0.0268734	0.214717	Old / Young	CADM2	Ubiqutin	Old / Young	_GTYLTNEAK[GlyGly (K)]GADDAPDADTAIINAEGNHAHAEEK_.4;_GTYLTNEAK[GlyGly (K)]GADDAPDADTAIINAEGNHAHAEEK_.5	TYLTNEAKGADDAPD	Nfu_p_1_052995_K387_M1;Nfu_p_1_052996_K349_M1	Nfu_p_1_052995;Nfu_p_1_052996	Nfu_g_1_022135	CADM2 (1 of 2)	Nfu_p_1_052995;Nfu_p_1_052996	Nfu_t_1_052995;Nfu_t_1_052996	Nfu_c_1_052995;Nfu_c_1_052996	ENSLOCG00000008983	ENSG00000175161	CADM2	Q8BLQ9_K405	14DaysDMSO	14DaysAI	3.11828	0.000905532	0.000399077	14DaysAI / 14DaysDMSO	INeu Ubiquitin	14D_AI / 14D_DMSO	Ubiquitin
Q8TAQ2_K694	Nfu_p_1_049872_K690_M1;Nfu_p_1_049873_K690_M1	Young	Old	-1.41659	0.0423363	0.246716	Old / Young	SMARCC1	Ubiqutin	Old / Young	_VASAAAK[GlyGly (K)]SALEEFSR_.3	RVASAAAKSALEEFS	Nfu_p_1_049872_K690_M1;Nfu_p_1_049873_K690_M1	Nfu_p_1_049872;Nfu_p_1_049873	Nfu_g_1_020842	SMARCC2	Nfu_p_1_049872;Nfu_p_1_049873	Nfu_t_1_049872;Nfu_t_1_049873	Nfu_c_1_049872;Nfu_c_1_049873	ENSLOCG00000004394	ENSG00000173473	SMARCC1	Q6PDG5_K694	14DaysDMSO	14DaysPI	-3.78985	0.000480823	0.000236792	14DaysPI / 14DaysDMSO	INeu Ubiquitin	14D_PI / 14D_DMSO	Ubiquitin
Q8TAQ2_K872	Nfu_p_1_049872_K861_M1;Nfu_p_1_049873_K861_M1	Young	Old	-2.02248	0.0277777	0.215949	Old / Young	SMARCC1	Ubiqutin	Old / Young	_DVGEGNLATAAASALAAAAVK[GlyGly (K)]AK_.3	ALAAAAVKAKHLAAV	Nfu_p_1_049872_K861_M1;Nfu_p_1_049873_K861_M1	Nfu_p_1_049872;Nfu_p_1_049873	Nfu_g_1_020842	SMARCC2	Nfu_p_1_049872;Nfu_p_1_049873	Nfu_t_1_049872;Nfu_t_1_049873	Nfu_c_1_049872;Nfu_c_1_049873	ENSLOCG00000004394	ENSG00000173473	SMARCC1	Q6PDG5_K872	14DaysDMSO	14DaysPI	-2.96623	0.0432936	0.0111154	14DaysPI / 14DaysDMSO	INeu Ubiquitin	14D_PI / 14D_DMSO	Ubiquitin
Q92621_K1732	Nfu_p_1_019241_K1708_M1	Young	Old	1.47169	0.00783571	0.13342	Old / Young	NUP205	Ubiqutin	Old / Young	_LLK[GlyGly (K)]QAEISAPADSAEHR_.4	GERERLLKQAEISAP	Nfu_p_1_019241_K1708_M1	Nfu_p_1_019241	Nfu_g_1_007980	nup205	Nfu_p_1_019241	Nfu_t_1_019241	Nfu_c_1_019241	ENSLOCG00000016600	ENSG00000155561	NUP205	_	14DaysDMSO	14DaysAI	0.366817	0.0351004	0.00922885	14DaysAI / 14DaysDMSO	INeu Ubiquitin	14D_AI / 14D_DMSO	Ubiquitin
Q92621_K1732	Nfu_p_1_019241_K1708_M1	Young	Old	1.47169	0.00783571	0.13342	Old / Young	NUP205	Ubiqutin	Old / Young	_LLK[GlyGly (K)]QAEISAPADSAEHR_.4	GERERLLKQAEISAP	Nfu_p_1_019241_K1708_M1	Nfu_p_1_019241	Nfu_g_1_007980	nup205	Nfu_p_1_019241	Nfu_t_1_019241	Nfu_c_1_019241	ENSLOCG00000016600	ENSG00000155561	NUP205	_	14DaysDMSO	14DaysPI	2.79526	0.00041114	0.000208361	14DaysPI / 14DaysDMSO	INeu Ubiquitin	14D_PI / 14D_DMSO	Ubiquitin
Q92734_K155	Nfu_p_1_014277_K156_M1	Young	Old	-2.10953	0.00769364	0.13342	Old / Young	TFG	Ubiqutin	Old / Young	_VAAPDSTVK[GlyGly (K)]QAPPVSAASM[Oxidation (M)]SAFDPLK_.3;_VAAPDSTVK[GlyGly (K)]QAPPVSAASMSAFDPLK_.3	AAPDSTVKQAPPVSA	Nfu_p_1_014277_K156_M1	Nfu_p_1_014277	Nfu_g_1_005883	tfg	Nfu_p_1_014277	Nfu_t_1_014277	Nfu_c_1_014277	ENSLOCG00000009472	ENSG00000114354	TFG	Q80YX1_K926	14DaysDMSO	14DaysAI	-2.44579	0.00318572	0.00114743	14DaysAI / 14DaysDMSO	INeu Ubiquitin	14D_AI / 14D_DMSO	Ubiquitin
Q92734_K155	Nfu_p_1_014277_K156_M1	Young	Old	-2.10953	0.00769364	0.13342	Old / Young	TFG	Ubiqutin	Old / Young	_VAAPDSTVK[GlyGly (K)]QAPPVSAASM[Oxidation (M)]SAFDPLK_.3;_VAAPDSTVK[GlyGly (K)]QAPPVSAASMSAFDPLK_.3	AAPDSTVKQAPPVSA	Nfu_p_1_014277_K156_M1	Nfu_p_1_014277	Nfu_g_1_005883	tfg	Nfu_p_1_014277	Nfu_t_1_014277	Nfu_c_1_014277	ENSLOCG00000009472	ENSG00000114354	TFG	Q80YX1_K926	14DaysDMSO	14DaysPI	-4.0926	0.000241974	0.00013527	14DaysPI / 14DaysDMSO	INeu Ubiquitin	14D_PI / 14D_DMSO	Ubiquitin
Q92783_K162	Nfu_p_1_013847_K161_M1	Young	Old	1.46064	0.00595537	0.116614	Old / Young	STAM2	Ubiqutin	Old / Young	_VSTPAASK[GlyGly (K)]APDEEDLAK_.3	VSTPAASKAPDEEDL	Nfu_p_1_013847_K161_M1	Nfu_p_1_013847	Nfu_g_1_005699	stam2	Nfu_p_1_013847	Nfu_t_1_013847	Nfu_c_1_013847	ENSLOCG00000002547	ENSG00000115145	STAM2	P70297_K162	14DaysDMSO	14DaysPI	-0.443714	0.007923	0.00250454	14DaysPI / 14DaysDMSO	INeu Ubiquitin	14D_PI / 14D_DMSO	Ubiquitin
Q92783_K162	Nfu_p_1_013847_K161_M1	Young	Old	1.46064	0.00595537	0.116614	Old / Young	STAM2	Ubiqutin	Old / Young	_VSTPAASK[GlyGly (K)]APDEEDLAK_.3	VSTPAASKAPDEEDL	Nfu_p_1_013847_K161_M1	Nfu_p_1_013847	Nfu_g_1_005699	stam2	Nfu_p_1_013847	Nfu_t_1_013847	Nfu_c_1_013847	ENSLOCG00000002547	ENSG00000115145	STAM2	P70297_K162	14DaysDMSO	14DaysAI	1.56931	0.00291178	0.00106304	14DaysAI / 14DaysDMSO	INeu Ubiquitin	14D_AI / 14D_DMSO	Ubiquitin
Q92796_K268	Nfu_p_1_011428_K285_M1;Nfu_p_1_011429_K282_M1;Nfu_p_1_011430_K285_M1;Nfu_p_1_011431_K282_M1	Young	Old	1.51588	0.0161766	0.181128	Old / Young	DLG3;DLG1	Ubiqutin	Old / Young	_IIEGGAAQK[GlyGly (K)]DGR_.3	IEGGAAQKDGRLQTG	Nfu_p_1_011428_K285_M1;Nfu_p_1_011429_K282_M1;Nfu_p_1_011430_K285_M1;Nfu_p_1_011431_K282_M1	Nfu_p_1_011428;Nfu_p_1_011429;Nfu_p_1_011430;Nfu_p_1_011431	Nfu_g_1_004694	CR812836.1	Nfu_p_1_011429;Nfu_p_1_011431;Nfu_p_1_011428;Nfu_p_1_011430	Nfu_t_1_011429;Nfu_t_1_011431;Nfu_t_1_011428;Nfu_t_1_011430	Nfu_c_1_011429;Nfu_c_1_011431;Nfu_c_1_011428;Nfu_c_1_011430	ENSLOCG00000015203;ENSLOCG00000001427	ENSG00000082458;ENSG00000075711	DLG3;DLG1	P70175_K286	14DaysDMSO	14DaysPI	-1.48068	0.019442	0.00547573	14DaysPI / 14DaysDMSO	INeu Ubiquitin	14D_PI / 14D_DMSO	Ubiquitin
Q93045_K3	Nfu_p_1_010201_K3_M1	Young	Old	-1.10279	0.0282367	0.21736	Old / Young	STMN2	Ubiqutin	Old / Young	_[Acetyl (Protein N-term)]AK[GlyGly (K)]TAIAYK_.2	_____MAKTAIAYKE	Nfu_p_1_010201_K3_M1	Nfu_p_1_010201	Nfu_g_1_004167	stmn2b	Nfu_p_1_010201	Nfu_t_1_010201	Nfu_c_1_010201	ENSLOCG00000004679	ENSG00000104435	STMN2	P55821_K3	14DaysDMSO	14DaysPI	-1.66497	0.000766358	0.000347514	14DaysPI / 14DaysDMSO	INeu Ubiquitin	14D_PI / 14D_DMSO	Ubiquitin
Q93045_K3	Nfu_p_1_010201_K3_M1	Young	Old	-1.10279	0.0282367	0.21736	Old / Young	STMN2	Ubiqutin	Old / Young	_[Acetyl (Protein N-term)]AK[GlyGly (K)]TAIAYK_.2	_____MAKTAIAYKE	Nfu_p_1_010201_K3_M1	Nfu_p_1_010201	Nfu_g_1_004167	stmn2b	Nfu_p_1_010201	Nfu_t_1_010201	Nfu_c_1_010201	ENSLOCG00000004679	ENSG00000104435	STMN2	P55821_K3	14DaysDMSO	14DaysAI	-3.2829	0.00033069	0.000174401	14DaysAI / 14DaysDMSO	INeu Ubiquitin	14D_AI / 14D_DMSO	Ubiquitin
Q96BM9_K131	Nfu_p_1_037552_K131_M1;Nfu_p_1_037553_K131_M1	Young	Old	-1.44848	0.0457377	0.257519	Old / Young	NA	Ubiqutin	Old / Young	_PQLQGIPVLVLGNK[GlyGly (K)]R_.3	PVLVLGNKRDLPGAL	Nfu_p_1_037552_K131_M1;Nfu_p_1_037553_K131_M1	Nfu_p_1_037552;Nfu_p_1_037553	Nfu_g_1_015623	ARL8A	Nfu_p_1_037553;Nfu_p_1_037552	Nfu_t_1_037553;Nfu_t_1_037552	Nfu_c_1_037553;Nfu_c_1_037552	ENSLOCG00000012467	NA	NA	Q8VEH3_K131	14DaysDMSO	14DaysAI	1.33211	3.81813e-09	2.42891e-08	14DaysAI / 14DaysDMSO	INeu Ubiquitin	14D_AI / 14D_DMSO	Ubiquitin
Q96BM9_K131	Nfu_p_1_037552_K131_M1;Nfu_p_1_037553_K131_M1	Young	Old	-1.44848	0.0457377	0.257519	Old / Young	NA	Ubiqutin	Old / Young	_PQLQGIPVLVLGNK[GlyGly (K)]R_.3	PVLVLGNKRDLPGAL	Nfu_p_1_037552_K131_M1;Nfu_p_1_037553_K131_M1	Nfu_p_1_037552;Nfu_p_1_037553	Nfu_g_1_015623	ARL8A	Nfu_p_1_037553;Nfu_p_1_037552	Nfu_t_1_037553;Nfu_t_1_037552	Nfu_c_1_037553;Nfu_c_1_037552	ENSLOCG00000012467	NA	NA	Q8VEH3_K131	14DaysDMSO	14DaysPI	4.57132	6.76448e-06	7.96915e-06	14DaysPI / 14DaysDMSO	INeu Ubiquitin	14D_PI / 14D_DMSO	Ubiquitin
Q99536_K255	Nfu_p_1_018619_K269_M1	Young	Old	-1.79955	0.0348579	0.230071	Old / Young	VAT1	Ubiqutin	Old / Young	_ISPK[GlyGly (K)]GLDIILDPLGGSDTHK_.4;_ISPK[GlyGly (K)]GLDIILDPLGGSDTHK_.3	EVRKISPKGLDIILD	Nfu_p_1_018619_K269_M1	Nfu_p_1_018619	Nfu_g_1_007718	vat1	Nfu_p_1_018619	Nfu_t_1_018619	Nfu_c_1_018619	ENSLOCG00000011410	ENSG00000108828	VAT1	Q62465_K268	14DaysDMSO	14DaysPI	2.64628	0.00159726	0.000640939	14DaysPI / 14DaysDMSO	INeu Ubiquitin	14D_PI / 14D_DMSO	Ubiquitin
Q99536_K277	Nfu_p_1_018619_K291_M1	Young	Old	-1.76457	0.0220229	0.204196	Old / Young	VAT1	Ubiqutin	Old / Young	_AYNLLK[GlyGly (K)]PM[Oxidation (M)]GK_.3	HKAYNLLKPMGKLIT	Nfu_p_1_018619_K291_M1	Nfu_p_1_018619	Nfu_g_1_007718	vat1	Nfu_p_1_018619	Nfu_t_1_018619	Nfu_c_1_018619	ENSLOCG00000011410	ENSG00000108828	VAT1	Q62465_K290	14DaysDMSO	14DaysAI	1.17927	7.18554e-07	1.38552e-06	14DaysAI / 14DaysDMSO	INeu Ubiquitin	14D_AI / 14D_DMSO	Ubiquitin
Q99536_K277	Nfu_p_1_018619_K291_M1	Young	Old	-1.76457	0.0220229	0.204196	Old / Young	VAT1	Ubiqutin	Old / Young	_AYNLLK[GlyGly (K)]PM[Oxidation (M)]GK_.3	HKAYNLLKPMGKLIT	Nfu_p_1_018619_K291_M1	Nfu_p_1_018619	Nfu_g_1_007718	vat1	Nfu_p_1_018619	Nfu_t_1_018619	Nfu_c_1_018619	ENSLOCG00000011410	ENSG00000108828	VAT1	Q62465_K290	14DaysDMSO	14DaysPI	4.80952	1.06209e-05	1.13484e-05	14DaysPI / 14DaysDMSO	INeu Ubiquitin	14D_PI / 14D_DMSO	Ubiquitin
Q99758_K503	Nfu_p_1_046818_K498_M1;Nfu_p_1_046819_K498_M1	Young	Old	-2.4837	0.000752582	0.0392375	Old / Young	ABCA3	Ubiqutin	Old / Young	_VALLK[GlyGly (K)]EK_.2	TPRVALLKEKEEEED	Nfu_p_1_046818_K498_M1;Nfu_p_1_046819_K498_M1	Nfu_p_1_046818;Nfu_p_1_046819	Nfu_g_1_019601	si:ch211-155i15.6	Nfu_p_1_046818;Nfu_p_1_046819	Nfu_t_1_046818;Nfu_t_1_046819	Nfu_c_1_046818;Nfu_c_1_046819	ENSLOCG00000002542	ENSG00000167972	ABCA3	Q8R420_K503	14DaysDMSO	14DaysPI	-3.36502	0.000151368	9.27279e-05	14DaysPI / 14DaysDMSO	INeu Ubiquitin	14D_PI / 14D_DMSO	Ubiquitin
Q99758_K503	Nfu_p_1_046818_K498_M1;Nfu_p_1_046819_K498_M1	Young	Old	-2.4837	0.000752582	0.0392375	Old / Young	ABCA3	Ubiqutin	Old / Young	_VALLK[GlyGly (K)]EK_.2	TPRVALLKEKEEEED	Nfu_p_1_046818_K498_M1;Nfu_p_1_046819_K498_M1	Nfu_p_1_046818;Nfu_p_1_046819	Nfu_g_1_019601	si:ch211-155i15.6	Nfu_p_1_046818;Nfu_p_1_046819	Nfu_t_1_046818;Nfu_t_1_046819	Nfu_c_1_046818;Nfu_c_1_046819	ENSLOCG00000002542	ENSG00000167972	ABCA3	Q8R420_K503	14DaysDMSO	14DaysPI	-1.37944	0.00207891	0.000799934	14DaysPI / 14DaysDMSO	INeu Ubiquitin	14D_PI / 14D_DMSO	Ubiquitin
Q99832_K55	Nfu_p_1_030380_K55_M1	Young	Old	-1.37948	0.00704933	0.129033	Old / Young	CCT7	Ubiqutin	Old / Young	_GK[GlyGly (K)]ATISNDGATILK_.3;_GK[GlyGly (K)]ATISNDGATILK_.2	LMVDSRGKATISNDG	Nfu_p_1_030380_K55_M1	Nfu_p_1_030380	Nfu_g_1_012600	cct7	Nfu_p_1_030380	Nfu_t_1_030380	Nfu_c_1_030380	ENSLOCG00000000826	ENSG00000135624	CCT7	P80313_K55	14DaysDMSO	14DaysPI	4.22186	0.00870435	0.00271663	14DaysPI / 14DaysDMSO	INeu Ubiquitin	14D_PI / 14D_DMSO	Ubiquitin
Q99832_K55	Nfu_p_1_030380_K55_M1	Young	Old	-1.37948	0.00704933	0.129033	Old / Young	CCT7	Ubiqutin	Old / Young	_GK[GlyGly (K)]ATISNDGATILK_.3;_GK[GlyGly (K)]ATISNDGATILK_.2	LMVDSRGKATISNDG	Nfu_p_1_030380_K55_M1	Nfu_p_1_030380	Nfu_g_1_012600	cct7	Nfu_p_1_030380	Nfu_t_1_030380	Nfu_c_1_030380	ENSLOCG00000000826	ENSG00000135624	CCT7	P80313_K55	14DaysDMSO	14DaysAI	0.846613	1.30931e-08	6.29102e-08	14DaysAI / 14DaysDMSO	INeu Ubiquitin	14D_AI / 14D_DMSO	Ubiquitin
Q99832_K55	Nfu_p_1_030380_K55_M1	Young	Old	-1.37948	0.00704933	0.129033	Old / Young	CCT7	Ubiqutin	Old / Young	_GK[GlyGly (K)]ATISNDGATILK_.3;_GK[GlyGly (K)]ATISNDGATILK_.2	LMVDSRGKATISNDG	Nfu_p_1_030380_K55_M1	Nfu_p_1_030380	Nfu_g_1_012600	cct7	Nfu_p_1_030380	Nfu_t_1_030380	Nfu_c_1_030380	ENSLOCG00000000826	ENSG00000135624	CCT7	P80313_K55	14DaysDMSO	14DaysAI	0.332228	0.0297203	0.00796411	14DaysAI / 14DaysDMSO	INeu Ubiquitin	14D_AI / 14D_DMSO	Ubiquitin
Q99832_K55	Nfu_p_1_030380_K55_M1	Young	Old	-1.37948	0.00704933	0.129033	Old / Young	CCT7	Ubiqutin	Old / Young	_GK[GlyGly (K)]ATISNDGATILK_.3;_GK[GlyGly (K)]ATISNDGATILK_.2	LMVDSRGKATISNDG	Nfu_p_1_030380_K55_M1	Nfu_p_1_030380	Nfu_g_1_012600	cct7	Nfu_p_1_030380	Nfu_t_1_030380	Nfu_c_1_030380	ENSLOCG00000000826	ENSG00000135624	CCT7	P80313_K55	14DaysDMSO	14DaysPI	2.08568	8.84552e-08	2.75602e-07	14DaysPI / 14DaysDMSO	INeu Ubiquitin	14D_PI / 14D_DMSO	Ubiquitin
Q99873_K233	Nfu_p_1_052457_K224_M1	Young	Old	-2.89955	0.00198903	0.0698037	Old / Young	PRMT8	Ubiqutin	Old / Young	_EVAIK[GlyGly (K)]EPLVDVVDPK_.3	CIKEVAIKEPLVDVV	Nfu_p_1_052457_K224_M1	Nfu_p_1_052457	Nfu_g_1_021917	prmt1	Nfu_p_1_052457	Nfu_t_1_052457	Nfu_c_1_052457	ENSLOCG00000016846	ENSG00000111218	PRMT8	Q9JIF0_K233	14DaysDMSO	14DaysAI	-1.4688	6.3734e-06	7.60492e-06	14DaysAI / 14DaysDMSO	INeu Ubiquitin	14D_AI / 14D_DMSO	Ubiquitin
Q99873_K233	Nfu_p_1_052457_K224_M1	Young	Old	-2.89955	0.00198903	0.0698037	Old / Young	PRMT8	Ubiqutin	Old / Young	_EVAIK[GlyGly (K)]EPLVDVVDPK_.3	CIKEVAIKEPLVDVV	Nfu_p_1_052457_K224_M1	Nfu_p_1_052457	Nfu_g_1_021917	prmt1	Nfu_p_1_052457	Nfu_t_1_052457	Nfu_c_1_052457	ENSLOCG00000016846	ENSG00000111218	PRMT8	Q9JIF0_K233	14DaysDMSO	14DaysPI	2.66635	3.01564e-07	7.08214e-07	14DaysPI / 14DaysDMSO	INeu Ubiquitin	14D_PI / 14D_DMSO	Ubiquitin
Q99942_K68	Nfu_p_1_024427_K100_M1;Nfu_p_1_024428_K90_M1	Young	Old	-1.05584	0.0302453	0.221595	Old / Young	RNF185	Ubiqutin	Old / Young	_QQC[Carbamidomethyl (C)]PVC[Carbamidomethyl (C)]K[GlyGly (K)]AGISR_.3	RQQCPVCKAGISREK	Nfu_p_1_024427_K100_M1;Nfu_p_1_024428_K90_M1	Nfu_p_1_024427;Nfu_p_1_024428	Nfu_g_1_010054	RNF5	Nfu_p_1_024427;Nfu_p_1_024428	Nfu_t_1_024427;Nfu_t_1_024428	Nfu_c_1_024427;Nfu_c_1_024428	ENSLOCG00000004810	ENSG00000138942	RNF185	O35445_K68	14DaysDMSO	14DaysPI	-3.78023	1.71984e-08	7.7633e-08	14DaysPI / 14DaysDMSO	INeu Ubiquitin	14D_PI / 14D_DMSO	Ubiquitin
Q9BT67_K83	Nfu_p_1_011350_K261_M1	Young	Old	-1.54612	0.00818161	0.136346	Old / Young	GNPDA1	Ubiqutin	Old / Young	_SK[GlyGly (K)]AEAAVPLVPGR_.3;_SK[GlyGly (K)]AEAAVPLVPGR_.2	YDEAERSKAEAAVPL	Nfu_p_1_011350_K261_M1	Nfu_p_1_011350	Nfu_g_1_004659	gnpda1	Nfu_p_1_011350	Nfu_t_1_011350	Nfu_c_1_011350	ENSLOCG00000010571	ENSG00000113552	GNPDA1	Q8R0W6_K83	14DaysDMSO	14DaysAI	1.42657	7.69601e-06	8.81461e-06	14DaysAI / 14DaysDMSO	INeu Ubiquitin	14D_AI / 14D_DMSO	Ubiquitin
Q9BT67_K83	Nfu_p_1_011350_K261_M1	Young	Old	-1.54612	0.00818161	0.136346	Old / Young	GNPDA1	Ubiqutin	Old / Young	_SK[GlyGly (K)]AEAAVPLVPGR_.3;_SK[GlyGly (K)]AEAAVPLVPGR_.2	YDEAERSKAEAAVPL	Nfu_p_1_011350_K261_M1	Nfu_p_1_011350	Nfu_g_1_004659	gnpda1	Nfu_p_1_011350	Nfu_t_1_011350	Nfu_c_1_011350	ENSLOCG00000010571	ENSG00000113552	GNPDA1	Q8R0W6_K83	14DaysDMSO	14DaysPI	1.71447	2.59605e-06	3.7662e-06	14DaysPI / 14DaysDMSO	INeu Ubiquitin	14D_PI / 14D_DMSO	Ubiquitin
Q9BX67_K283	Nfu_p_1_012729_K161_M1;Nfu_p_1_012730_K176_M1	Young	Old	-1.0282	0.0405254	0.24323	Old / Young	JAM3	Ubiqutin	Old / Young	_QASNNYK[GlyGly (K)]IPAK_.3	KQASNNYKIPAKGDG	Nfu_p_1_012729_K161_M1;Nfu_p_1_012730_K176_M1	Nfu_p_1_012729;Nfu_p_1_012730	Nfu_g_1_005236	jam3b	Nfu_p_1_012730;Nfu_p_1_012729	Nfu_t_1_012730;Nfu_t_1_012729	Nfu_c_1_012730;Nfu_c_1_012729	ENSLOCG00000004891	ENSG00000166086	JAM3	Q9D8B7_K283	14DaysDMSO	14DaysPI	-0.988021	0.00899314	0.00279442	14DaysPI / 14DaysDMSO	INeu Ubiquitin	14D_PI / 14D_DMSO	Ubiquitin
Q9C0C4_K696	Nfu_p_1_022998_K711_M1;Nfu_p_1_022999_K665_M1;Nfu_p_1_023000_K503_M1	Young	Old	1.3519	0.00382122	0.100309	Old / Young	SEMA4C	Ubiqutin	Old / Young	_LALGK[GlyGly (K)]GADM[Oxidation (M)]K_.3;_LALGK[GlyGly (K)]GADM[Oxidation (M)]K_.2	RLKLALGKGADMKPL	Nfu_p_1_022998_K711_M1;Nfu_p_1_022999_K665_M1;Nfu_p_1_023000_K503_M1	Nfu_p_1_022998;Nfu_p_1_022999;Nfu_p_1_023000	Nfu_g_1_009434	SEMA4C	Nfu_p_1_023000;Nfu_p_1_022998;Nfu_p_1_022999	Nfu_t_1_023000;Nfu_t_1_022998;Nfu_t_1_022999	Nfu_c_1_023000;Nfu_c_1_022998;Nfu_c_1_022999	ENSLOCG00000015594	ENSG00000168758	SEMA4C	Q64151_K697	14DaysDMSO	14DaysPI	1.27542	1.13716e-06	1.97977e-06	14DaysPI / 14DaysDMSO	INeu Ubiquitin	14D_PI / 14D_DMSO	Ubiquitin
Q9C0C4_K696	Nfu_p_1_022998_K711_M1;Nfu_p_1_022999_K665_M1;Nfu_p_1_023000_K503_M1	Young	Old	1.3519	0.00382122	0.100309	Old / Young	SEMA4C	Ubiqutin	Old / Young	_LALGK[GlyGly (K)]GADM[Oxidation (M)]K_.3;_LALGK[GlyGly (K)]GADM[Oxidation (M)]K_.2	RLKLALGKGADMKPL	Nfu_p_1_022998_K711_M1;Nfu_p_1_022999_K665_M1;Nfu_p_1_023000_K503_M1	Nfu_p_1_022998;Nfu_p_1_022999;Nfu_p_1_023000	Nfu_g_1_009434	SEMA4C	Nfu_p_1_023000;Nfu_p_1_022998;Nfu_p_1_022999	Nfu_t_1_023000;Nfu_t_1_022998;Nfu_t_1_022999	Nfu_c_1_023000;Nfu_c_1_022998;Nfu_c_1_022999	ENSLOCG00000015594	ENSG00000168758	SEMA4C	Q64151_K697	14DaysDMSO	14DaysAI	2.60522	1.77532e-05	1.69712e-05	14DaysAI / 14DaysDMSO	INeu Ubiquitin	14D_AI / 14D_DMSO	Ubiquitin
Q9C0C4_K696	Nfu_p_1_022998_K711_M1;Nfu_p_1_022999_K665_M1;Nfu_p_1_023000_K503_M1	Young	Old	1.3519	0.00382122	0.100309	Old / Young	SEMA4C	Ubiqutin	Old / Young	_LALGK[GlyGly (K)]GADM[Oxidation (M)]K_.3;_LALGK[GlyGly (K)]GADM[Oxidation (M)]K_.2	RLKLALGKGADMKPL	Nfu_p_1_022998_K711_M1;Nfu_p_1_022999_K665_M1;Nfu_p_1_023000_K503_M1	Nfu_p_1_022998;Nfu_p_1_022999;Nfu_p_1_023000	Nfu_g_1_009434	SEMA4C	Nfu_p_1_023000;Nfu_p_1_022998;Nfu_p_1_022999	Nfu_t_1_023000;Nfu_t_1_022998;Nfu_t_1_022999	Nfu_c_1_023000;Nfu_c_1_022998;Nfu_c_1_022999	ENSLOCG00000015594	ENSG00000168758	SEMA4C	Q64151_K697	14DaysDMSO	14DaysAI	3.19974	8.56949e-05	5.88009e-05	14DaysAI / 14DaysDMSO	INeu Ubiquitin	14D_AI / 14D_DMSO	Ubiquitin
Q9C0C4_K696	Nfu_p_1_022998_K711_M1;Nfu_p_1_022999_K665_M1;Nfu_p_1_023000_K503_M1	Young	Old	1.3519	0.00382122	0.100309	Old / Young	SEMA4C	Ubiqutin	Old / Young	_LALGK[GlyGly (K)]GADM[Oxidation (M)]K_.3;_LALGK[GlyGly (K)]GADM[Oxidation (M)]K_.2	RLKLALGKGADMKPL	Nfu_p_1_022998_K711_M1;Nfu_p_1_022999_K665_M1;Nfu_p_1_023000_K503_M1	Nfu_p_1_022998;Nfu_p_1_022999;Nfu_p_1_023000	Nfu_g_1_009434	SEMA4C	Nfu_p_1_023000;Nfu_p_1_022998;Nfu_p_1_022999	Nfu_t_1_023000;Nfu_t_1_022998;Nfu_t_1_022999	Nfu_c_1_023000;Nfu_c_1_022998;Nfu_c_1_022999	ENSLOCG00000015594	ENSG00000168758	SEMA4C	Q64151_K697	14DaysDMSO	14DaysPI	0.666079	3.64425e-05	2.98761e-05	14DaysPI / 14DaysDMSO	INeu Ubiquitin	14D_PI / 14D_DMSO	Ubiquitin
Q9H115_K203	Nfu_p_1_025656_K203_M1;Nfu_p_1_025657_K203_M1	Young	Old	-1.37983	0.0414881	0.24568	Old / Young	NAPB	Ubiqutin	Old / Young	_YNAK[GlyGly (K)]EYFFK_.3	PLLKYNAKEYFFKAS	Nfu_p_1_025656_K203_M1;Nfu_p_1_025657_K203_M1	Nfu_p_1_025656;Nfu_p_1_025657	Nfu_g_1_010608	NAPB (1 of 2)	Nfu_p_1_025656;Nfu_p_1_025657	Nfu_t_1_025656;Nfu_t_1_025657	Nfu_c_1_025656;Nfu_c_1_025657	ENSLOCG00000016463	ENSG00000125814	NAPB	P28663_K203	14DaysDMSO	14DaysAI	0.576924	0.049363	0.0124913	14DaysAI / 14DaysDMSO	INeu Ubiquitin	14D_AI / 14D_DMSO	Ubiquitin
Q9H115_K203	Nfu_p_1_025656_K203_M1;Nfu_p_1_025657_K203_M1	Young	Old	-1.37983	0.0414881	0.24568	Old / Young	NAPB	Ubiqutin	Old / Young	_YNAK[GlyGly (K)]EYFFK_.3	PLLKYNAKEYFFKAS	Nfu_p_1_025656_K203_M1;Nfu_p_1_025657_K203_M1	Nfu_p_1_025656;Nfu_p_1_025657	Nfu_g_1_010608	NAPB (1 of 2)	Nfu_p_1_025656;Nfu_p_1_025657	Nfu_t_1_025656;Nfu_t_1_025657	Nfu_c_1_025656;Nfu_c_1_025657	ENSLOCG00000016463	ENSG00000125814	NAPB	P28663_K203	14DaysDMSO	14DaysPI	1.00117	0.000460907	0.000228756	14DaysPI / 14DaysDMSO	INeu Ubiquitin	14D_PI / 14D_DMSO	Ubiquitin
Q9H3Z4_K56	Nfu_p_1_003821_K57_M1	Young	Old	1.20656	0.0199313	0.199725	Old / Young	DNAJC5	Ubiqutin	Old / Young	_NPDNPEAADK[GlyGly (K)]FK_.3	DNPEAADKFKEINNA	Nfu_p_1_003821_K57_M1	Nfu_p_1_003821	Nfu_g_1_001522	dnajc5aa	Nfu_p_1_003821	Nfu_t_1_003821	Nfu_c_1_003821	ENSLOCG00000004956	ENSG00000101152	DNAJC5	P60904_K56	14DaysDMSO	14DaysPI	-2.47601	5.91399e-05	4.38005e-05	14DaysPI / 14DaysDMSO	INeu Ubiquitin	14D_PI / 14D_DMSO	Ubiquitin
Q9H3Z4_K56	Nfu_p_1_003821_K57_M1	Young	Old	1.20656	0.0199313	0.199725	Old / Young	DNAJC5	Ubiqutin	Old / Young	_NPDNPEAADK[GlyGly (K)]FK_.3	DNPEAADKFKEINNA	Nfu_p_1_003821_K57_M1	Nfu_p_1_003821	Nfu_g_1_001522	dnajc5aa	Nfu_p_1_003821	Nfu_t_1_003821	Nfu_c_1_003821	ENSLOCG00000004956	ENSG00000101152	DNAJC5	P60904_K56	14DaysDMSO	14DaysAI	1.29301	0.00119339	0.000502129	14DaysAI / 14DaysDMSO	INeu Ubiquitin	14D_AI / 14D_DMSO	Ubiquitin
Q9NP97_K9	Nfu_p_1_051242_K9_M1	Young	Old	-1.36972	0.00972661	0.144424	Old / Young	DYNLRB1	Ubiqutin	Old / Young	_[Acetyl (Protein N-term)]ADVEETLK[GlyGly (K)]R_.2	ADVEETLKRIQSQKG	Nfu_p_1_051242_K9_M1	Nfu_p_1_051242	Nfu_g_1_021411	dynlrb1	Nfu_p_1_051242	Nfu_t_1_051242	Nfu_c_1_051242	ENSLOCG00000006447	ENSG00000125971	DYNLRB1	P62627_K9	14DaysDMSO	14DaysPI	-2.03518	0.00074157	0.000338237	14DaysPI / 14DaysDMSO	INeu Ubiquitin	14D_PI / 14D_DMSO	Ubiquitin
Q9NQC3_K1066	Nfu_p_1_053867_K775_M1	Young	Old	-1.43341	0.0301081	0.221595	Old / Young	RTN4	Ubiqutin	Old / Young	_SIVQAVQK[GlyGly (K)]SAEGHPFK_.4	SIVQAVQKSAEGHPF	Nfu_p_1_053867_K775_M1	Nfu_p_1_053867	Nfu_g_1_022500	rtn3	Nfu_p_1_053867	Nfu_t_1_053867	Nfu_c_1_053867	ENSLOCG00000015545	ENSG00000115310	RTN4	Q99P72_K1036	14DaysDMSO	14DaysAI	0.374934	0.00210244	0.000807549	14DaysAI / 14DaysDMSO	INeu Ubiquitin	14D_AI / 14D_DMSO	Ubiquitin
Q9NQC3_K1066	Nfu_p_1_053867_K775_M1	Young	Old	-1.43341	0.0301081	0.221595	Old / Young	RTN4	Ubiqutin	Old / Young	_SIVQAVQK[GlyGly (K)]SAEGHPFK_.4	SIVQAVQKSAEGHPF	Nfu_p_1_053867_K775_M1	Nfu_p_1_053867	Nfu_g_1_022500	rtn3	Nfu_p_1_053867	Nfu_t_1_053867	Nfu_c_1_053867	ENSLOCG00000015545	ENSG00000115310	RTN4	Q99P72_K1036	14DaysDMSO	14DaysPI	2.57291	6.42843e-06	7.657e-06	14DaysPI / 14DaysDMSO	INeu Ubiquitin	14D_PI / 14D_DMSO	Ubiquitin
Q9NQC3_K1066	Nfu_p_1_036218_K586_M1;Nfu_p_1_036219_K514_M1	Young	Old	-2.03213	0.000726766	0.0385925	Old / Young	RTN1	Ubiqutin	Old / Young	_SVLQAVQK[GlyGly (K)]TDEGHPFK_.4;_SVLQAVQK[GlyGly (K)]TDEGHPFK_.3	SVLQAVQKTDEGHPF	Nfu_p_1_036218_K586_M1;Nfu_p_1_036219_K514_M1	Nfu_p_1_036218;Nfu_p_1_036219	Nfu_g_1_015043	rtn1a	Nfu_p_1_036218;Nfu_p_1_036219	Nfu_t_1_036218;Nfu_t_1_036219	Nfu_c_1_036218;Nfu_c_1_036219	ENSLOCG00000010017	ENSG00000139970	RTN1	Q99P72_K1036	14DaysDMSO	14DaysAI	0.374934	0.00210244	0.000807549	14DaysAI / 14DaysDMSO	INeu Ubiquitin	14D_AI / 14D_DMSO	Ubiquitin
Q9NQC3_K1066	Nfu_p_1_036218_K586_M1;Nfu_p_1_036219_K514_M1	Young	Old	-2.03213	0.000726766	0.0385925	Old / Young	RTN1	Ubiqutin	Old / Young	_SVLQAVQK[GlyGly (K)]TDEGHPFK_.4;_SVLQAVQK[GlyGly (K)]TDEGHPFK_.3	SVLQAVQKTDEGHPF	Nfu_p_1_036218_K586_M1;Nfu_p_1_036219_K514_M1	Nfu_p_1_036218;Nfu_p_1_036219	Nfu_g_1_015043	rtn1a	Nfu_p_1_036218;Nfu_p_1_036219	Nfu_t_1_036218;Nfu_t_1_036219	Nfu_c_1_036218;Nfu_c_1_036219	ENSLOCG00000010017	ENSG00000139970	RTN1	Q99P72_K1036	14DaysDMSO	14DaysPI	2.57291	6.42843e-06	7.657e-06	14DaysPI / 14DaysDMSO	INeu Ubiquitin	14D_PI / 14D_DMSO	Ubiquitin
Q9NQC3_K1179	Nfu_p_1_036218_K699_M1;Nfu_p_1_036219_K627_M1	Young	Old	-1.37207	0.0165055	0.182727	Old / Young	RTN1	Ubiqutin	Old / Young	_TQVNSVMGK[GlyGly (K)]IQAK_.3;_TQVNSVM[Oxidation (M)]GK[GlyGly (K)]IQAK_.3	QVNSVMGKIQAKIPG	Nfu_p_1_036218_K699_M1;Nfu_p_1_036219_K627_M1	Nfu_p_1_036218;Nfu_p_1_036219	Nfu_g_1_015043	rtn1a	Nfu_p_1_036218;Nfu_p_1_036219	Nfu_t_1_036218;Nfu_t_1_036219	Nfu_c_1_036218;Nfu_c_1_036219	ENSLOCG00000010017	ENSG00000139970	RTN1	Q99P72_K1149	14DaysDMSO	14DaysAI	0.911257	2.53216e-09	1.76982e-08	14DaysAI / 14DaysDMSO	INeu Ubiquitin	14D_AI / 14D_DMSO	Ubiquitin
Q9NQC3_K1179	Nfu_p_1_036218_K699_M1;Nfu_p_1_036219_K627_M1	Young	Old	-1.37207	0.0165055	0.182727	Old / Young	RTN1	Ubiqutin	Old / Young	_TQVNSVMGK[GlyGly (K)]IQAK_.3;_TQVNSVM[Oxidation (M)]GK[GlyGly (K)]IQAK_.3	QVNSVMGKIQAKIPG	Nfu_p_1_036218_K699_M1;Nfu_p_1_036219_K627_M1	Nfu_p_1_036218;Nfu_p_1_036219	Nfu_g_1_015043	rtn1a	Nfu_p_1_036218;Nfu_p_1_036219	Nfu_t_1_036218;Nfu_t_1_036219	Nfu_c_1_036218;Nfu_c_1_036219	ENSLOCG00000010017	ENSG00000139970	RTN1	Q99P72_K1149	14DaysDMSO	14DaysPI	2.9336	1.04781e-06	1.85813e-06	14DaysPI / 14DaysDMSO	INeu Ubiquitin	14D_PI / 14D_DMSO	Ubiquitin
Q9NR09_K3882	Nfu_p_1_018946_K3997_M1;Nfu_p_1_018947_K3994_M1;Nfu_p_1_018948_K3997_M1;Nfu_p_1_018949_K3997_M1;Nfu_p_1_018950_K3528_M1	Young	Old	-1.52883	0.0367922	0.233123	Old / Young	BIRC6	Ubiqutin	Old / Young	_VSDTPSITAK[GlyGly (K)]LISEQK_.3	DTPSITAKLISEQKE	Nfu_p_1_018946_K3997_M1;Nfu_p_1_018947_K3994_M1;Nfu_p_1_018948_K3997_M1;Nfu_p_1_018949_K3997_M1;Nfu_p_1_018950_K3528_M1	Nfu_p_1_018946;Nfu_p_1_018947;Nfu_p_1_018948;Nfu_p_1_018949;Nfu_p_1_018950	Nfu_g_1_007860	birc6	Nfu_p_1_018949;Nfu_p_1_018946;Nfu_p_1_018947;Nfu_p_1_018948;Nfu_p_1_018950	Nfu_t_1_018949;Nfu_t_1_018946;Nfu_t_1_018947;Nfu_t_1_018948;Nfu_t_1_018950	Nfu_c_1_018949;Nfu_c_1_018946;Nfu_c_1_018947;Nfu_c_1_018948;Nfu_c_1_018950	ENSLOCG00000016644	ENSG00000115760	BIRC6	O88738_K3905	14DaysDMSO	14DaysAI	-2.34527	3.69652e-05	3.02103e-05	14DaysAI / 14DaysDMSO	INeu Ubiquitin	14D_AI / 14D_DMSO	Ubiquitin
Q9NR09_K3882	Nfu_p_1_018946_K3997_M1;Nfu_p_1_018947_K3994_M1;Nfu_p_1_018948_K3997_M1;Nfu_p_1_018949_K3997_M1;Nfu_p_1_018950_K3528_M1	Young	Old	-1.52883	0.0367922	0.233123	Old / Young	BIRC6	Ubiqutin	Old / Young	_VSDTPSITAK[GlyGly (K)]LISEQK_.3	DTPSITAKLISEQKE	Nfu_p_1_018946_K3997_M1;Nfu_p_1_018947_K3994_M1;Nfu_p_1_018948_K3997_M1;Nfu_p_1_018949_K3997_M1;Nfu_p_1_018950_K3528_M1	Nfu_p_1_018946;Nfu_p_1_018947;Nfu_p_1_018948;Nfu_p_1_018949;Nfu_p_1_018950	Nfu_g_1_007860	birc6	Nfu_p_1_018949;Nfu_p_1_018946;Nfu_p_1_018947;Nfu_p_1_018948;Nfu_p_1_018950	Nfu_t_1_018949;Nfu_t_1_018946;Nfu_t_1_018947;Nfu_t_1_018948;Nfu_t_1_018950	Nfu_c_1_018949;Nfu_c_1_018946;Nfu_c_1_018947;Nfu_c_1_018948;Nfu_c_1_018950	ENSLOCG00000016644	ENSG00000115760	BIRC6	O88738_K3905	14DaysDMSO	14DaysPI	2.68622	0.000314546	0.000167422	14DaysPI / 14DaysDMSO	INeu Ubiquitin	14D_PI / 14D_DMSO	Ubiquitin
Q9NR46_K26	Nfu_p_1_025607_K26_M1;Nfu_p_1_025609_K26_M1	Young	Old	-2.21781	0.00617361	0.11837	Old / Young	SH3GLB2	Ubiqutin	Old / Young	_AVQFTEEK[GlyGly (K)]LGQAEK_.3	AVQFTEEKLGQAEKT	Nfu_p_1_025607_K26_M1;Nfu_p_1_025609_K26_M1	Nfu_p_1_025607;Nfu_p_1_025609	Nfu_g_1_010585	sh3glb2b	Nfu_p_1_025607;Nfu_p_1_025609	Nfu_t_1_025607;Nfu_t_1_025609	Nfu_c_1_025607;Nfu_c_1_025609	ENSLOCG00000006193	ENSG00000148341	SH3GLB2	Q8R3V5_K26	14DaysDMSO	14DaysAI	-0.528519	0.0147021	0.00428624	14DaysAI / 14DaysDMSO	INeu Ubiquitin	14D_AI / 14D_DMSO	Ubiquitin
Q9NRW1_K183	Nfu_p_1_010381_K186_M1	Young	Old	-1.31436	0.00806518	0.135124	Old / Young	RAB6B	Ubiqutin	Old / Young	_VAAALPGM[Oxidation (M)]DSTPEK[GlyGly (K)]SK_.3	GMDSTPEKSKEDMID	Nfu_p_1_010381_K186_M1	Nfu_p_1_010381	Nfu_g_1_004254	zgc:63637	Nfu_p_1_010381	Nfu_t_1_010381	Nfu_c_1_010381	ENSLOCG00000015191	ENSG00000154917	RAB6B	P61294_K183	14DaysDMSO	14DaysPI	0.693278	0.0372912	0.00973627	14DaysPI / 14DaysDMSO	INeu Ubiquitin	14D_PI / 14D_DMSO	Ubiquitin
Q9NVJ2_K146	Nfu_p_1_051514_K98_M1	Young	Old	-1.18037	0.0488556	0.264099	Old / Young	ARL8B	Ubiqutin	Old / Young	_QLIEK[GlyGly (K)]MNLSAIQDR_.3;_QLIEK[GlyGly (K)]M[Oxidation (M)]NLSAIQDR_.3	DEKQLIEKMNLSAIQ	Nfu_p_1_051514_K98_M1	Nfu_p_1_051514	Nfu_g_1_021537	arl8ba	Nfu_p_1_051514	Nfu_t_1_051514	Nfu_c_1_051514	ENSLOCG00000010957	ENSG00000134108	ARL8B	Q9CQW2_K146	14DaysDMSO	14DaysPI	-1.79974	0.0136888	0.00402641	14DaysPI / 14DaysDMSO	INeu Ubiquitin	14D_PI / 14D_DMSO	Ubiquitin
Q9NVJ2_K146	Nfu_p_1_050104_K146_M1	Young	Old	-1.47144	0.0331147	0.227995	Old / Young	ARL8B	Ubiqutin	Old / Young	_QLIEK[GlyGly (K)]M[Oxidation (M)]NLAAIQDR_.3;_QLIEK[GlyGly (K)]MNLAAIQDR_.3	DEKQLIEKMNLAAIQ	Nfu_p_1_050104_K146_M1	Nfu_p_1_050104	Nfu_g_1_020945	arl8ba	Nfu_p_1_050104	Nfu_t_1_050104	Nfu_c_1_050104	ENSLOCG00000010957	ENSG00000134108	ARL8B	Q9CQW2_K146	14DaysDMSO	14DaysPI	-1.79974	0.0136888	0.00402641	14DaysPI / 14DaysDMSO	INeu Ubiquitin	14D_PI / 14D_DMSO	Ubiquitin
Q9NYB9_K167	Nfu_p_1_008963_K556_M1	Young	Old	1.62368	0.0221184	0.204196	Old / Young	CYP20A1	Ubiqutin	Old / Young	_ASAQNM[Oxidation (M)]K[GlyGly (K)]AGGGGLPR_.3	KASAQNMKAGGGGLP	Nfu_p_1_008963_K556_M1	Nfu_p_1_008963	Nfu_g_1_003637	ABI2 (1 of 2)	Nfu_p_1_008963	Nfu_t_1_008963	Nfu_c_1_008963	ENSLOCG00000010325	ENSG00000119004	CYP20A1	P62484_K161	14DaysDMSO	14DaysAI	-0.475916	0.00609287	0.00199635	14DaysAI / 14DaysDMSO	INeu Ubiquitin	14D_AI / 14D_DMSO	Ubiquitin
Q9NYB9_K167	Nfu_p_1_008963_K556_M1	Young	Old	1.62368	0.0221184	0.204196	Old / Young	CYP20A1	Ubiqutin	Old / Young	_ASAQNM[Oxidation (M)]K[GlyGly (K)]AGGGGLPR_.3	KASAQNMKAGGGGLP	Nfu_p_1_008963_K556_M1	Nfu_p_1_008963	Nfu_g_1_003637	ABI2 (1 of 2)	Nfu_p_1_008963	Nfu_t_1_008963	Nfu_c_1_008963	ENSLOCG00000010325	ENSG00000119004	CYP20A1	P62484_K161	14DaysDMSO	14DaysPI	2.53076	0.000478519	0.000235861	14DaysPI / 14DaysDMSO	INeu Ubiquitin	14D_PI / 14D_DMSO	Ubiquitin
Q9NZ52_K100	Nfu_p_1_033425_K99_M1	Young	Old	-1.1557	0.0198982	0.199725	Old / Young	GGA3	Ubiqutin	Old / Young	_VVSPK[GlyGly (K)]YLGDR_.3	LIKVVSPKYLGDRVS	Nfu_p_1_033425_K99_M1	Nfu_p_1_033425	Nfu_g_1_013890	gga3	Nfu_p_1_033425	Nfu_t_1_033425	Nfu_c_1_033425	ENSLOCG00000013331	ENSG00000125447	GGA3	Q8BMI3_K100	14DaysDMSO	14DaysPI	-2.63728	5.35733e-05	4.05012e-05	14DaysPI / 14DaysDMSO	INeu Ubiquitin	14D_PI / 14D_DMSO	Ubiquitin
Q9UBC2_K531	Nfu_p_1_002232_K555_M1	Young	Old	-1.84435	0.0201111	0.200026	Old / Young	EPS15L1	Ubiqutin	Old / Young	_IQLETIIK[GlyGly (K)]SLK_.3	IQLETIIKSLKSTQD	Nfu_p_1_002232_K555_M1	Nfu_p_1_002232	Nfu_g_1_000917	eps15l1a	Nfu_p_1_002232	Nfu_t_1_002232	Nfu_c_1_002232	ENSLOCG00000003755	ENSG00000127527	EPS15L1	_	14DaysDMSO	14DaysPI	-2.1792	0.0306394	0.00818158	14DaysPI / 14DaysDMSO	INeu Ubiquitin	14D_PI / 14D_DMSO	Ubiquitin
Q9UJ41_K103	Nfu_p_1_000953_K106_M1	Young	Old	-1.7754	0.015376	0.178743	Old / Young	RABGEF1	Ubiqutin	Old / Young	_VTTVTK[GlyGly (K)]FFTQSAK_.3	SKVTTVTKFFTQSAK	Nfu_p_1_000953_K106_M1	Nfu_p_1_000953	Nfu_g_1_000397	rabgef1	Nfu_p_1_000953	Nfu_t_1_000953	Nfu_c_1_000953	ENSLOCG00000001391	ENSG00000154710	RABGEF1	Q9JM13_K103	14DaysDMSO	14DaysPI	-2.07472	0.00103331	0.000445236	14DaysPI / 14DaysDMSO	INeu Ubiquitin	14D_PI / 14D_DMSO	Ubiquitin
Q9UPU5_K421	Nfu_p_1_042820_K408_M1;Nfu_p_1_042821_K408_M1;Nfu_p_1_042822_K408_M1;Nfu_p_1_042823_K408_M1	Young	Old	-1.04386	0.0299849	0.221595	Old / Young	USP24	Ubiqutin	Old / Young	_LIEESTVSK[GlyGly (K)]SVK_.3	IEESTVSKSVKNAID	Nfu_p_1_042820_K408_M1;Nfu_p_1_042821_K408_M1;Nfu_p_1_042822_K408_M1;Nfu_p_1_042823_K408_M1	Nfu_p_1_042820;Nfu_p_1_042821;Nfu_p_1_042822;Nfu_p_1_042823	Nfu_g_1_017879	USP24	Nfu_p_1_042820;Nfu_p_1_042821;Nfu_p_1_042823;Nfu_p_1_042822	Nfu_t_1_042820;Nfu_t_1_042821;Nfu_t_1_042823;Nfu_t_1_042822	Nfu_c_1_042820;Nfu_c_1_042821;Nfu_c_1_042823;Nfu_c_1_042822	ENSLOCG00000008749	ENSG00000162402	USP24	B1AY13_K418	14DaysDMSO	14DaysAI	3.09481	0.000872913	0.000387155	14DaysAI / 14DaysDMSO	INeu Ubiquitin	14D_AI / 14D_DMSO	Ubiquitin
Q9Y230_K9	Nfu_p_1_053149_K5_M1;Nfu_p_1_053150_K5_M1	Young	Old	-1.28363	0.0120073	0.155209	Old / Young	RUVBL2	Ubiqutin	Old / Young	_[Acetyl (Protein N-term)]AATK[GlyGly (K)]VPEVR_.2	___MAATKVPEVRDI	Nfu_p_1_053149_K5_M1;Nfu_p_1_053150_K5_M1	Nfu_p_1_053149;Nfu_p_1_053150	Nfu_g_1_022196	ruvbl2	Nfu_p_1_053150;Nfu_p_1_053149	Nfu_t_1_053150;Nfu_t_1_053149	Nfu_c_1_053150;Nfu_c_1_053149	ENSLOCG00000002468	ENSG00000183207	RUVBL2	Q9WTM5_K9	14DaysDMSO	14DaysAI	-0.874271	0.0323138	0.00857581	14DaysAI / 14DaysDMSO	INeu Ubiquitin	14D_AI / 14D_DMSO	Ubiquitin
Q9Y262_K494	Nfu_p_1_025154_K489_M1	Young	Old	-2.28916	0.00264453	0.0791445	Old / Young	EIF3L	Ubiqutin	Old / Young	_IQLLVFK[GlyGly (K)]HK_.3	RIQLLVFKHKMKNLV	Nfu_p_1_025154_K489_M1	Nfu_p_1_025154	Nfu_g_1_010373	eif3s6ip	Nfu_p_1_025154	Nfu_t_1_025154	Nfu_c_1_025154	ENSLOCG00000016195	ENSG00000100129	EIF3L	Q8QZY1_K494	14DaysDMSO	14DaysPI	2.05756	1.84139e-06	2.87988e-06	14DaysPI / 14DaysDMSO	INeu Ubiquitin	14D_PI / 14D_DMSO	Ubiquitin
Q9Y262_K494	Nfu_p_1_025154_K489_M1	Young	Old	-2.28916	0.00264453	0.0791445	Old / Young	EIF3L	Ubiqutin	Old / Young	_IQLLVFK[GlyGly (K)]HK_.3	RIQLLVFKHKMKNLV	Nfu_p_1_025154_K489_M1	Nfu_p_1_025154	Nfu_g_1_010373	eif3s6ip	Nfu_p_1_025154	Nfu_t_1_025154	Nfu_c_1_025154	ENSLOCG00000016195	ENSG00000100129	EIF3L	Q8QZY1_K494	14DaysDMSO	14DaysAI	-1.26474	0.000157458	9.56824e-05	14DaysAI / 14DaysDMSO	INeu Ubiquitin	14D_AI / 14D_DMSO	Ubiquitin
Q9Y277_K163	Nfu_p_1_018002_K193_M1;Nfu_p_1_018003_K193_M1	Young	Old	1.56815	0.032001	0.224581	Old / Young	VDAC2	Ubiqutin	Old / Young	_SK[GlyGly (K)]LTQNNFAFGYK_.3	AFDTSKSKLTQNNFA	Nfu_p_1_018002_K193_M1;Nfu_p_1_018003_K193_M1	Nfu_p_1_018002;Nfu_p_1_018003	Nfu_g_1_007432	vdac3	Nfu_p_1_018003;Nfu_p_1_018002	Nfu_t_1_018003;Nfu_t_1_018002	Nfu_c_1_018003;Nfu_c_1_018002	ENSLOCG00000004602	ENSG00000165637	VDAC2	Q60931_K163	14DaysDMSO	14DaysAI	1.48374	6.9268e-06	8.11911e-06	14DaysAI / 14DaysDMSO	INeu Ubiquitin	14D_AI / 14D_DMSO	Ubiquitin
Q9Y2Q0_K1101	Nfu_p_1_010631_K1100_M1;Nfu_p_1_010632_K1102_M1;Nfu_p_1_010633_K1100_M1;Nfu_p_1_010634_K1098_M1;Nfu_p_1_010635_K1087_M1;Nfu_p_1_010636_K1102_M1;Nfu_p_1_010637_K1100_M1;Nfu_p_1_010638_K1098_M1;Nfu_p_1_010639_K1085_M1;Nfu_p_1_010640_K1083_M1;Nfu_p_1_010641_K1085_M1	Young	Old	-1.54588	0.0479324	0.26208	Old / Young	ATP8A1	Ubiqutin	Old / Young	_DPGAVVHGK[GlyGly (K)]SLTER_.3	PGAVVHGKSLTERAQ	Nfu_p_1_010631_K1100_M1;Nfu_p_1_010632_K1102_M1;Nfu_p_1_010633_K1100_M1;Nfu_p_1_010634_K1098_M1;Nfu_p_1_010635_K1087_M1;Nfu_p_1_010636_K1102_M1;Nfu_p_1_010637_K1100_M1;Nfu_p_1_010638_K1098_M1;Nfu_p_1_010639_K1085_M1;Nfu_p_1_010640_K1083_M1;Nfu_p_1_010641_K1085_M1	Nfu_p_1_010631;Nfu_p_1_010632;Nfu_p_1_010633;Nfu_p_1_010634;Nfu_p_1_010635;Nfu_p_1_010636;Nfu_p_1_010637;Nfu_p_1_010638;Nfu_p_1_010639;Nfu_p_1_010640;Nfu_p_1_010641	Nfu_g_1_004356	atp8a2	Nfu_p_1_010640;Nfu_p_1_010638;Nfu_p_1_010636;Nfu_p_1_010637;Nfu_p_1_010641;Nfu_p_1_010631;Nfu_p_1_010632;Nfu_p_1_010635;Nfu_p_1_010634;Nfu_p_1_010639;Nfu_p_1_010633	Nfu_t_1_010640;Nfu_t_1_010638;Nfu_t_1_010636;Nfu_t_1_010637;Nfu_t_1_010641;Nfu_t_1_010631;Nfu_t_1_010632;Nfu_t_1_010635;Nfu_t_1_010634;Nfu_t_1_010639;Nfu_t_1_010633	Nfu_c_1_010640;Nfu_c_1_010638;Nfu_c_1_010636;Nfu_c_1_010637;Nfu_c_1_010641;Nfu_c_1_010631;Nfu_c_1_010632;Nfu_c_1_010635;Nfu_c_1_010634;Nfu_c_1_010639;Nfu_c_1_010633	ENSLOCG00000012435	ENSG00000124406	ATP8A1	P70704_K1101	14DaysDMSO	14DaysPI	-1.95539	0.00150196	0.000608643	14DaysPI / 14DaysDMSO	INeu Ubiquitin	14D_PI / 14D_DMSO	Ubiquitin
Q9Y4E6_K321	Nfu_p_1_043825_K321_M1;Nfu_p_1_043826_K321_M1;Nfu_p_1_043827_K321_M1;Nfu_p_1_043828_K321_M1;Nfu_p_1_043829_K276_M1	Young	Old	-2.10175	0.00455888	0.105704	Old / Young	NA	Ubiqutin	Old / Young	_SDK[GlyGly (K)]QLLIC[Carbamidomethyl (C)]PPVTR_.3	RIAERSDKQLLICPP	Nfu_p_1_043825_K321_M1;Nfu_p_1_043826_K321_M1;Nfu_p_1_043827_K321_M1;Nfu_p_1_043828_K321_M1;Nfu_p_1_043829_K276_M1	Nfu_p_1_043825;Nfu_p_1_043826;Nfu_p_1_043827;Nfu_p_1_043828;Nfu_p_1_043829	Nfu_g_1_018343	WDR7	Nfu_p_1_043829;Nfu_p_1_043825;Nfu_p_1_043826;Nfu_p_1_043827;Nfu_p_1_043828	Nfu_t_1_043829;Nfu_t_1_043825;Nfu_t_1_043826;Nfu_t_1_043827;Nfu_t_1_043828	Nfu_c_1_043829;Nfu_c_1_043825;Nfu_c_1_043826;Nfu_c_1_043827;Nfu_c_1_043828	ENSLOCG00000003671	NA	NA	Q920I9_K321	14DaysDMSO	14DaysAI	-3.07097	0.0168801	0.00483692	14DaysAI / 14DaysDMSO	INeu Ubiquitin	14D_AI / 14D_DMSO	Ubiquitin
