# Supplementary material for: Aging and diet alter the protein ubiquitylation landscape in the mouse brain
Source: Nat Commun. 2025 Jun 6;16:5266. doi: 10.1038/s41467-025-60542-6 (PMC12144301; doi:10.1038/s41467-025-60542-6)
Supplement: Supplementary file 13 — Source Data [file 41467_2025_60542_MOESM13_ESM.zip › Source_data/Figure_S1/B/B.xlsx]

## Sheet: Sheet1
ID	Description	setSize	enrichmentScore	NES	pvalue	p.adjust	qvalues	rank	leading_edge	core_enrichment
GO:0000003	reproduction	204	0.581754	2.34664	1e-10	6.21505e-10	7.13073e-11	1725	tags=17%, list=17%, signal=15%	64383/19229/15516/29876/18417/14609/64383/64383/235380/108829/18749/11789/116837/56228/67971/76499/381022/76499/15194/12323/26413/192176/380702/380702/14609/29876/20662/22174/11647/20655/18795/22589/18417/76499/21887/18795/14609/20910/12468/14388/192176/18004/12211/13006/236899/236899/23980/76499/380684/14815/71371/11625/236899/18671/16330/26417/26417/20674/268420/13488/241296/235380/11625/14609/…
GO:0000226	microtubule cytoskeleton organization	187	0.633491	2.54324	1e-10	6.21505e-10	7.13073e-11	1871	tags=19%, list=18%, signal=18%	12955/12955/70661/67300/29877/29877/29877/83431/12799/14433/22142/17754/70661/17762/215690/11789/17758/29877/227613/29877/18040/67971/29877/18039/76499/29877/76499/270058/15194/17762/17754/17754/17754/17754/192176/18040/12799/213582/78283/17754/17762/18039/83431/16563/17754/17762/17756/74187/17754/12955/22589/18039/76499/67299/12799/13518/245877/235661/235661/235661/208158/17755/101565/51791/1921…
GO:0000278	mitotic cell cycle	185	0.577323	2.31122	1e-10	6.21505e-10	7.13073e-11	2009	tags=21%, list=19%, signal=18%	69188/116733/329152/67300/83431/26554/22142/11789/17758/227613/116733/76499/76499/15194/12323/12322/192176/213582/12325/83431/16563/18795/26554/22589/19055/76499/20166/18795/235661/235661/235661/105782/22627/51791/192176/59002/116733/19651/12322/381979/26914/26941/20742/108058/66711/227613/13006/234094/23980/76499/26941/75770/18761/18761/17222/118454/19651/57261/12631/116733/216049/20742/11909/18…
GO:0000902	cell morphogenesis	357	0.65212	2.76722	1e-10	6.21505e-10	7.13073e-11	1628	tags=17%, list=16%, signal=18%	17196/17196/17196/56212/18222/240058/240058/19229/15516/99152/29876/13822/329152/13800/17196/83431/12799/17196/14609/77767/26554/13823/13823/240057/17196/192662/17754/22352/11518/11518/17762/103967/17196/11302/18483/108829/11789/116837/17196/11518/68018/77767/17196/14251/22352/77767/18040/18039/17196/13043/72333/77767/76499/12286/76499/270058/327814/17762/17754/23836/77767/12323/14026/17754/17754…
GO:0000904	cell morphogenesis involved in differentiation	263	0.660479	2.73402	1e-10	6.21505e-10	7.13073e-11	1634	tags=16%, list=16%, signal=16%	17196/17196/17196/56212/18222/15516/99152/29876/329152/13800/17196/83431/12799/17196/26554/240057/17196/17754/22352/17762/103967/17196/11302/108829/11789/17196/17196/14251/22352/18040/18039/17196/13043/72333/76499/12286/76499/270058/327814/17762/17754/12323/14026/17754/17754/17754/12322/17196/192176/18040/12799/22352/231858/29876/17196/217692/77097/17754/17762/18039/83431/14567/11941/22174/20655/…
GO:0001505	regulation of neurotransmitter levels	110	0.655138	2.4603	1e-10	6.21505e-10	7.13073e-11	1274	tags=12%, list=12%, signal=12%	20964/109905/56216/18752/12890/116837/14251/12286/171180/171180/171180/171180/171180/327814/14580/14580/26875/26875/12322/208898/14809/20511/16504/17920/109880/14580/20511/27062/18754/26875/20910/105782/20616/18752/20511/20616/98660/18752/20616/12322/381979/111173/20964/78808/78808/56216/19894/319924/18479/23980/59033/19276/319924/18752/20977/69017/12322/13488/18754/18754/17920/69017/18754/432530…
GO:0001558	regulation of cell growth	114	0.639233	2.41149	1e-10	6.21505e-10	7.13073e-11	2127	tags=22%, list=21%, signal=19%	240058/12955/12955/240058/19229/99152/83431/14609/13823/13823/17762/11302/13806/11739/116837/69807/13043/76499/76499/17762/14609/17762/83431/14567/52822/52822/629378/17762/13043/18213/17756/12955/76499/20403/17136/14609/68585/11487/17755/17755/17762/12934/18479/13043/17425/13823/76499/14815/12631/11625/11816/13823/12934/12934/13043/13043/17762/20586/17356/17762/11625/14609/29869/76499/13823/17755…
GO:0001932	regulation of protein phosphorylation	247	0.576822	2.36854	1e-10	6.21505e-10	7.13073e-11	1510	tags=15%, list=15%, signal=14%	64383/19229/109905/15516/56706/237542/64383/110524/64383/11789/14251/18412/15194/26413/18412/97998/64297/20655/18213/109880/22084/238871/19264/114715/19283/30957/67299/18754/13829/18753/14388/51791/238871/17118/26914/56013/26941/52840/93742/238871/63913/13131/18479/56013/24136/23980/26936/26941/118454/72149/227120/52163/19230/57261/13838/11909/15185/76108/11816/76089/77569/64930/216439/26417/2641…
GO:0002376	immune system process	374	0.544253	2.32073	1e-10	6.21505e-10	7.13073e-11	1678	tags=20%, list=16%, signal=19%	56212/17988/64383/19229/69188/109905/27041/12890/14433/14609/64383/64383/22352/16768/11518/11518/78781/11789/11518/20345/17184/15465/74998/232341/14251/22352/69807/21873/11765/18412/227541/14026/27223/27223/26413/18412/16331/22352/14609/20662/64297/12349/17698/27223/20254/11519/11519/11519/22174/20655/69562/18795/109880/20750/238871/76438/19264/56212/226562/12349/19283/23881/22352/67299/12349/187…
GO:0002682	regulation of immune system process	194	0.550039	2.21772	1e-10	6.21505e-10	7.13073e-11	1692	tags=20%, list=16%, signal=18%	56212/64383/19229/109905/64383/64383/16768/78781/11789/17184/74998/232341/14251/21873/11765/227541/27223/27223/26413/16331/20662/64297/12349/17698/27223/22174/18795/109880/238871/76438/19264/56212/12349/12349/18754/17101/18795/15481/68585/20910/360013/105782/11487/228136/238871/22083/238871/22083/12349/22083/22083/109648/19056/77125/21873/21873/21873/18761/18761/17184/16331/11816/26417/26417/1364…
GO:0003008	system process	397	0.60349	2.58345	1e-10	6.21505e-10	7.13073e-11	1665	tags=17%, list=16%, signal=17%	218038/17196/17196/17196/218038/30948/14051/19229/109676/109676/109676/56216/14167/17196/13429/17196/14609/240057/17196/83397/235380/17754/57340/17762/17196/21872/13806/11739/116837/17196/68018/16440/11980/56351/15465/17196/232341/21873/30948/18039/17196/13043/71722/228836/12286/15194/17762/17754/12323/118446/26413/228836/228836/13167/83397/26875/109676/26875/17754/17754/17754/17196/192176/19091/…
GO:0005975	carbohydrate metabolic process	109	0.649003	2.4296	1e-10	6.21505e-10	7.13073e-11	1452	tags=19%, list=14%, signal=17%	70974/19229/70974/72157/67300/72157/14433/66849/110524/327655/18746/13806/70974/56351/20411/54646/18648/54403/66849/327655/109880/18754/54122/226041/14718/77116/76487/230101/14433/14433/14583/17425/235339/14936/14815/11771/14718/14718/14718/110078/16330/108099/11771/12421/74551/21351/18754/18754/14433/15275/20411/19386/18754/17425/16832/14936/102093/109880/11674/105787/18655/11674/105787/17425/17…
GO:0006351	transcription, DNA-templated	485	0.47566	2.05907	1e-10	6.21505e-10	7.13073e-11	2045	tags=20%, list=20%, signal=19%	56212/64383/12955/12955/69188/56706/29877/29877/29877/26554/64383/110524/18029/64383/13806/108829/65973/14251/29877/29877/21917/69807/29877/71722/29810/234366/234366/65973/319713/21413/29877/381022/18412/227541/20111/27223/27223/26413/18412/12322/192176/17938/21917/21917/71722/72567/27223/69562/18795/17920/22084/20750/26554/56212/12955/22589/229534/19055/29810/21887/18795/15481/72567/81630/51791/…
GO:0006355	regulation of transcription, DNA-templated	471	0.467103	2.01808	1e-10	6.21505e-10	7.13073e-11	2045	tags=20%, list=20%, signal=18%	56212/64383/12955/12955/69188/56706/29877/29877/29877/26554/64383/110524/18029/64383/13806/108829/65973/14251/29877/29877/21917/69807/29877/71722/29810/234366/234366/65973/319713/21413/29877/381022/18412/227541/20111/27223/27223/26413/18412/12322/192176/17938/21917/21917/71722/72567/27223/69562/18795/17920/22084/20750/26554/56212/12955/22589/229534/19055/29810/21887/18795/15481/72567/81630/51791/…
GO:0006468	protein phosphorylation	376	0.587317	2.50744	1e-10	6.21505e-10	7.13073e-11	1582	tags=15%, list=15%, signal=15%	64383/70661/19229/109905/15516/56706/93843/18752/237542/64383/110524/64383/70661/11302/18749/11789/19262/232341/14251/93843/235604/18412/227541/15194/20111/12323/26413/18412/12322/223255/19091/97998/12325/64297/170755/170755/22174/20655/69562/18213/109880/22084/70415/238871/19264/114715/19283/30957/67299/18754/15481/13829/11487/18752/18753/14388/51791/20815/238871/17118/13175/18004/18752/12322/75…
GO:0006508	proteolysis	264	0.556628	2.3065	1e-10	6.21505e-10	7.13073e-11	1215	tags=16%, list=12%, signal=15%	17196/17196/17196/64383/74270/12955/12955/30948/19229/116733/15516/99152/59026/18752/329152/69116/17196/14433/17196/26554/64383/17196/64383/17754/17196/13806/18749/65973/17196/17196/56228/69807/30948/17196/116733/66988/65973/15194/17754/20111/17754/17754/17754/17196/22201/56462/17196/28075/17754/17754/17196/269966/17754/19185/26554/12955/59026/22225/22225/15481/69938/28075/11487/22129/18752/17196…
GO:0006629	lipid metabolic process	163	0.640358	2.52849	1e-10	6.21505e-10	7.13073e-11	1506	tags=22%, list=15%, signal=19%	18823/64383/19229/18823/64383/110524/64383/19349/68018/18823/18823/56351/15465/110911/20411/13167/16331/68671/114886/11928/108083/20655/18795/11303/20750/219135/74486/18754/17101/18795/74182/108097/668212/18753/108097/74596/11305/11305/77116/320981/13026/230101/26914/16890/56424/236899/236899/18717/14815/227120/68041/13167/19276/74302/11909/16331/236899/11816/16330/110911/100502698/320981/108099/…
GO:0006811	ion transport	357	0.57101	2.42304	1e-10	6.21505e-10	7.13073e-11	1665	tags=17%, list=16%, signal=17%	18823/20516/20516/30948/19229/109676/18823/109676/109676/29876/329152/14167/67300/14609/57340/24012/268345/11739/65973/16440/18823/18823/15465/232341/15166/15166/15166/30948/65973/12286/171180/171180/171180/171180/171180/15194/14580/12323/14580/110862/13167/109676/116873/12322/228359/192176/54403/380702/380702/14609/29876/12325/12349/11928/14809/11519/11519/11519/16536/27416/11941/109676/232975/2…
GO:0006812	cation transport	291	0.566056	2.36487	1e-10	6.21505e-10	7.13073e-11	1665	tags=16%, list=16%, signal=15%	18823/20516/20516/30948/19229/109676/18823/109676/109676/329152/14167/67300/14609/57340/24012/268345/11739/65973/16440/18823/18823/15465/232341/15166/15166/15166/30948/65973/12286/171180/171180/171180/171180/171180/15194/12323/110862/13167/109676/116873/12322/228359/192176/54403/380702/380702/14609/12325/11928/16536/27416/11941/109676/232975/16504/18795/20516/238871/19264/19055/16502/71679/18754/…
GO:0006816	calcium ion transport	101	0.676509	2.49382	1e-10	6.21505e-10	7.13073e-11	1649	tags=19%, list=16%, signal=17%	18823/30948/19229/109676/18823/109676/109676/14609/57340/65973/16440/18823/18823/15465/30948/65973/12286/15194/12323/13167/109676/116873/12322/14609/12325/11941/109676/238871/19264/19055/18754/14609/14681/22627/238871/14681/14812/98660/12322/108058/238871/94249/109676/14812/14813/118454/30948/100503659/13167/109676/30948/109676/20866/109676/12322/13488/118454/18754/18754/14609/18754/11941/12387/2…
GO:0006836	neurotransmitter transport	109	0.655467	2.4538	1e-10	6.21505e-10	7.13073e-11	1527	tags=14%, list=15%, signal=13%	20964/109905/56216/18752/12890/116837/14251/12286/171180/171180/171180/171180/171180/327814/14580/14580/26875/26875/12322/208898/14809/20511/16504/17920/109880/14580/20511/27062/18754/26875/20910/105782/20616/18752/20511/20616/98660/18752/20616/12322/381979/111173/20964/78808/78808/56216/19894/319924/18479/229706/59033/19276/319924/18752/20977/69017/12322/13488/18754/18754/17920/69017/18754/43253…
GO:0006873	cellular ion homeostasis	135	0.642815	2.4756	1e-10	6.21505e-10	7.13073e-11	2047	tags=23%, list=20%, signal=20%	19229/109676/109676/109676/29876/14609/235380/57340/14704/19349/65973/16440/65973/12286/15194/26413/13167/109676/116873/54403/14609/29876/12349/11928/11941/109676/20655/232975/20750/238871/19264/12349/12349/18754/14609/14718/22627/238871/14812/98660/57138/26941/108058/238871/94249/109676/12349/26941/59033/14812/14813/13167/109676/109676/14718/14718/14718/11816/20866/109676/26417/26417/13488/13385…
GO:0006886	intracellular protein transport	244	0.598634	2.45617	1e-10	6.21505e-10	7.13073e-11	1226	tags=15%, list=12%, signal=15%	26422/108123/116733/21968/15516/207425/56216/67300/83431/21968/71810/71810/17754/19349/116837/65973/56228/116733/13043/29810/65973/11765/18412/14580/17754/14580/26413/18412/17754/17754/17754/192176/207425/17938/26422/28075/17754/83431/14567/52822/52822/17754/13043/269966/17754/17920/22084/66687/27008/76438/14580/20661/19055/29810/30957/209815/15481/28075/13829/20910/105782/69276/69276/18753/22627…
GO:0006887	exocytosis	141	0.618746	2.39744	1e-10	6.21505e-10	7.13073e-11	1073	tags=10%, list=10%, signal=10%	16443/217517/109905/116733/56216/18752/12890/16443/19349/116837/74998/116733/76499/11765/12286/76499/171180/171180/171180/171180/171180/327814/26875/26875/12322/208898/14809/17920/109880/76499/27062/18754/26875/69938/13829/20910/105782/18752/116733/18752/12322/56013/111173/78808/78808/56216/319924/18479/19056/56013/76499/75770/18717/59033/100503659/99371/319924/116733/17274/18752/20977/69017/1232…
GO:0006897	endocytosis	181	0.699809	2.80161	1e-10	6.21505e-10	7.13073e-11	1119	tags=14%, list=11%, signal=14%	218038/56212/18222/64383/16443/74270/218038/30948/20401/19707/72685/109676/338355/109676/109676/11803/140580/67300/13429/64383/110524/64383/11518/11518/16443/103967/13855/11518/14251/30948/13043/11765/218503/216705/26413/109676/73094/73094/232227/100503185/232227/109676/13043/11303/17920/22084/27008/103967/56212/219135/20661/19055/73094/20403/360013/105782/52635/20616/232227/338355/11305/11305/77…
GO:0006915	apoptotic process	387	0.581434	2.48499	1e-10	6.21505e-10	7.13073e-11	2230	tags=24%, list=22%, signal=22%	64383/16443/12955/12955/30948/14051/19229/109676/15516/109676/109676/11803/140580/18752/14433/14609/26554/13823/13823/64383/240057/83397/64383/13002/16443/17762/21872/11302/13806/11739/11789/170719/69807/30948/18039/13043/29810/12286/18412/227541/270058/15194/17762/20111/12323/26413/83397/109676/18412/16331/12322/192176/223255/17938/14609/56462/97998/170755/170755/72567/69660/20254/17762/14809/18…
GO:0006928	movement of cell or subcellular component	483	0.619861	2.68417	1e-10	6.21505e-10	7.13073e-11	1753	tags=18%, list=17%, signal=20%	12217/56212/18222/18823/12217/12217/338367/338367/30948/20401/19229/109676/18823/109676/109676/29876/140580/13800/237542/83431/14609/26554/83397/192662/17754/22352/17762/21872/338367/215690/11789/20345/18823/17758/11980/18823/15465/232341/14251/22352/69807/18040/30948/18039/13043/72333/14645/76499/76499/227541/15194/17762/17754/245827/12323/14026/26413/83397/109676/17754/17754/17754/12322/192176/…
GO:0006952	defense response	192	0.556168	2.23797	1e-10	6.21505e-10	7.13073e-11	2237	tags=27%, list=22%, signal=23%	18823/64383/19229/18823/27041/14433/14609/64383/64383/22352/16768/78781/18823/18823/17184/22352/69807/11765/227541/14026/13167/22352/14609/64297/22174/20655/19264/229534/23881/22352/17101/14609/68585/20910/360013/18753/58234/14812/98660/14433/74781/14433/68002/109648/12332/77125/18761/18761/14812/13167/57261/17184/11625/11816/26417/26417/13488/14433/11625/14609/16800/72993/27406/18521/15275/43253…
GO:0007010	cytoskeleton organization	435	0.644758	2.76677	1e-10	6.21505e-10	7.13073e-11	2582	tags=27%, list=25%, signal=27%	56212/12955/12955/338367/338367/70661/30948/20401/19229/13822/140580/13821/67300/29877/29877/29877/13800/83431/12799/14433/77767/26554/13823/13823/192662/22142/17754/22352/70661/11518/11518/17762/21872/338367/18483/215690/11789/11518/17758/226180/77767/29877/227613/22352/29877/69807/77767/18040/67971/29877/30948/18039/13043/72333/319713/77767/76499/29877/76499/217125/71302/270058/15194/20411/1776…
GO:0007015	actin filament organization	153	0.678791	2.66011	1e-10	6.21505e-10	7.13073e-11	1745	tags=22%, list=17%, signal=20%	56212/338367/338367/30948/20401/19229/140580/13800/77767/26554/11518/11518/21872/338367/11518/77767/77767/30948/13043/77767/76499/76499/217125/20411/77767/14026/192176/245857/11519/11519/11519/52822/52822/13043/17920/109880/12386/26554/56212/14086/13800/76499/22240/18754/13829/77767/59069/18753/11519/192176/17118/77767/58234/104445/230101/12385/20742/50884/77767/77767/11519/18479/50876/12332/1304…
GO:0007017	microtubule-based process	247	0.619028	2.54184	1e-10	6.21505e-10	7.13073e-11	1871	tags=19%, list=18%, signal=18%	12217/12217/12217/12955/12955/70661/67300/29877/29877/29877/83431/12799/14433/22142/17754/70661/17762/215690/11789/17758/29877/227613/29877/18040/67971/29877/18039/76499/29877/76499/270058/15194/17762/17754/17754/17754/17754/192176/18040/12799/213582/78283/12217/17754/17762/18039/83431/20655/16563/17754/17762/17756/74187/17754/12955/22589/12217/18039/76499/30957/67299/12799/17101/13518/15481/2458…
GO:0007049	cell cycle	335	0.579393	2.44601	1e-10	6.21505e-10	7.13073e-11	2508	tags=28%, list=24%, signal=24%	64383/30948/69188/116733/15516/99152/56706/13822/329152/67300/83431/26554/64383/64383/22142/18749/11789/17758/227613/69807/30948/116733/76499/76499/15194/12323/27223/27223/26413/12322/192176/213582/12325/27223/83431/16563/56194/74187/18795/22084/26554/19264/22589/19055/76499/18754/20166/18795/15481/235661/235661/235661/105782/101565/18753/22627/51791/192176/59002/116733/18004/19651/72927/12322/38…
GO:0007155	cell adhesion	250	0.607731	2.50134	1e-10	6.21505e-10	7.13073e-11	2126	tags=24%, list=21%, signal=21%	17196/17196/17196/19229/11803/18417/14924/17196/17196/17196/16768/17196/21872/233765/11789/17196/20345/19262/17196/232341/14251/21873/17196/13043/72333/76499/76499/20411/23836/245827/11877/17196/192176/19091/231858/17196/17698/11519/11519/11519/22174/13043/17196/18795/109880/22084/20750/12386/238871/19264/231858/18417/229534/19055/19283/76499/18754/13518/18795/17136/226041/13829/68585/20910/10578…
GO:0007163	establishment or maintenance of cell polarity	82	0.69381	2.47529	1e-10	6.21505e-10	7.13073e-11	1749	tags=18%, list=17%, signal=16%	56212/20401/19229/15516/83431/14609/11789/17758/74998/76499/76499/15194/14609/17698/83431/52822/52822/17756/22084/56212/14086/76499/67299/13518/14609/360013/105782/17755/20616/17755/20616/20616/381979/12385/26941/93742/50884/23859/18479/242274/69697/76499/26941/75770/232906/12631/192197/386649/67299/56212/14609/242274/17925/16800/16897/16897/76499/17758/68617/17886/17755/76499/22084/360013/75770/…
GO:0007166	cell surface receptor signaling pathway	449	0.585392	2.52008	1e-10	6.21505e-10	7.13073e-11	2255	tags=23%, list=22%, signal=22%	18222/18823/64383/20401/14051/19229/18823/109905/15516/207425/56216/27041/237542/83431/26554/64383/192662/64383/22352/16768/19349/13855/18749/11789/116837/18823/19262/18823/232341/22352/69807/21873/13043/29810/76499/21413/76499/15194/20411/26413/26875/26875/12322/192176/218232/207425/22352/380702/380702/97998/20662/64297/170755/170755/100042150/69660/217692/20254/14809/108083/83431/22174/629378/2…
GO:0007167	enzyme linked receptor protein signaling pathway	174	0.600532	2.38786	1e-10	6.21505e-10	7.13073e-11	2361	tags=27%, list=23%, signal=22%	64383/19229/15516/237542/83431/64383/64383/22352/19349/13855/11789/19262/22352/76499/21413/76499/20411/26413/22352/20662/100042150/217692/108083/83431/22174/18213/18795/109880/22084/20661/114715/76499/22352/18795/68585/14718/18753/72543/14388/51791/17118/26941/20742/56424/18479/24136/76499/26941/18761/18761/71371/13838/20742/11909/11625/14718/14718/14718/76089/20528/26417/26417/13855/16798/13643/…
GO:0007186	G protein-coupled receptor signaling pathway	146	0.655572	2.54961	1e-10	6.21505e-10	7.13073e-11	1540	tags=18%, list=15%, signal=16%	74270/19229/11803/13429/110524/83397/14704/24012/18483/18749/16440/15465/12323/83397/12322/192176/210044/64297/12349/18577/22174/18795/11303/238871/20661/71729/12349/12349/67839/67839/18795/14681/170935/51791/192176/238871/14681/18577/12322/26941/69632/238871/12349/50876/109648/14701/14693/83397/26941/277360/18483/18483/11816/330814/76089/12672/20977/230085/12322/13488/83397/432530/11551/51791/13…
GO:0007264	small GTPase mediated signal transduction	155	0.630422	2.4804	1e-10	6.21505e-10	7.13073e-11	1374	tags=15%, list=13%, signal=13%	56212/16443/20401/109905/140580/26554/240057/192662/16443/11302/380711/330914/14251/71302/228359/20662/217692/232227/14567/232227/11303/22084/26554/56212/73728/23881/67299/380711/380711/380711/380711/20166/68585/232227/104445/108058/69632/50884/245666/245666/226751/13131/234094/212307/228359/99371/232906/226751/76108/11816/228998/76089/68813/67299/329877/228355/269608/56212/240057/228850/228850/1…
GO:0007267	cell-cell signaling	448	0.599631	2.57958	1e-10	6.21505e-10	7.13073e-11	2131	tags=20%, list=21%, signal=21%	16443/20964/19229/109676/109905/109676/109676/99152/56216/18752/27041/14167/13429/12890/14609/26554/240057/83397/235380/17754/57340/16443/17762/11789/116837/16440/19262/15465/74998/232341/14251/228836/14645/12286/171180/171180/171180/171180/171180/18412/327814/15194/20411/17762/14580/17754/12323/118446/14580/26413/228836/228836/13167/83397/26875/109676/18412/26875/17754/17754/17754/12322/192176/2…
GO:0007268	chemical synaptic transmission	291	0.642981	2.68624	1e-10	6.21505e-10	7.13073e-11	1556	tags=15%, list=15%, signal=15%	20964/19229/109905/99152/56216/18752/14167/13429/12890/240057/83397/235380/17754/57340/17762/116837/16440/19262/15465/14251/228836/14645/12286/171180/171180/171180/171180/171180/18412/327814/15194/17762/14580/17754/12323/14580/26413/228836/228836/13167/83397/26875/18412/26875/17754/17754/17754/12322/208898/380702/380702/12349/217692/18577/17754/17762/14809/11941/17754/17762/14645/16504/17754/1879…
GO:0007409	axonogenesis	164	0.672573	2.65885	1e-10	6.21505e-10	7.13073e-11	1634	tags=16%, list=16%, signal=15%	17196/17196/17196/56212/18222/15516/99152/13800/17196/83431/12799/17196/240057/17196/17754/22352/17762/17196/11302/11789/17196/17196/14251/22352/18040/18039/17196/13043/76499/12286/76499/270058/17762/17754/14026/17754/17754/17754/17196/18040/12799/22352/17196/217692/17754/17762/18039/83431/14567/52822/52822/17754/17762/13043/17196/18213/17756/17754/109880/22084/12386/56212/13800/18039/19283/76499…
GO:0007417	central nervous system development	232	0.612974	2.50571	1e-10	6.21505e-10	7.13073e-11	1691	tags=16%, list=16%, signal=15%	18222/18823/64383/30948/18823/15516/11803/83431/12799/64383/64383/22352/11302/18823/19262/18823/22352/30948/71722/12286/270058/15194/14580/14580/26413/13167/192176/12799/19091/22352/20662/71722/83431/11941/22174/226115/18213/17756/20511/18795/12386/14580/22589/20511/19283/30957/22352/67299/12799/18795/17136/68585/105782/20511/22627/192176/11305/11305/17118/58234/13175/98660/230101/16560/16560/319…
GO:0007420	brain development	172	0.586105	2.32908	1e-10	6.21505e-10	7.13073e-11	2188	tags=23%, list=21%, signal=19%	17967/52906/20511/22284/109934/109934/20239/384783/20462/18479/57752/380684/72475/56527/380684/380684/104015/93760/223701/216049/380684/380684/109934/58234/17356/380684/380684/22589/11820/15452/57752/20602/20602/71722/15194/14804/12934/72899/380684/20679/70762/20511/30928/21960/216049/71722/11352/13175/20602/12934/20462/140810/64930/76089/18475/71722/68703/20779/20462/76089/380684/72899/72899/728…
GO:0007610	behavior	207	0.625665	2.52299	1e-10	6.21505e-10	7.13073e-11	1650	tags=16%, list=16%, signal=15%	218038/218038/18752/14167/13429/12799/14609/240057/17754/57340/17762/16440/11980/15465/170719/71722/12286/15194/17762/17754/13167/17754/17754/17754/73094/12799/14609/64297/71722/73094/17754/17762/11941/20655/17754/17762/232975/20511/17754/18795/17920/109880/22084/238871/20511/232813/19283/73094/12799/18754/18795/14609/14681/18752/20511/51791/11305/11305/238871/14681/58234/14812/98660/18752/17754/…
GO:0008219	cell death	441	0.562881	2.41893	1e-10	6.21505e-10	7.13073e-11	2230	tags=23%, list=22%, signal=21%	64383/16443/12955/12955/30948/14051/19229/109676/15516/109676/109676/11803/140580/18752/14433/14609/26554/13823/13823/64383/240057/83397/64383/13002/16443/18746/17762/21872/11302/13806/11739/11789/56351/170719/69807/30948/18039/13043/29810/234366/234366/12286/18412/227541/270058/15194/17762/20111/12323/26413/83397/109676/18412/16331/12322/192176/223255/17938/14609/56462/97998/170755/170755/72567/…
GO:0008283	cell population proliferation	322	0.545335	2.2877	1e-10	6.21505e-10	7.13073e-11	1829	tags=20%, list=18%, signal=18%	18222/17988/64383/19229/83431/14609/64383/64383/22352/21872/11789/65973/68018/56351/22352/69807/14645/65973/381022/18412/14580/20111/14580/26413/13167/18412/16331/192176/19091/22352/17938/14609/20662/17698/20254/83431/14645/18213/109880/22084/238871/14580/19264/229534/19283/29811/29811/22352/67299/14609/68585/105782/11487/18753/192176/238871/75607/16560/16560/12385/26941/108058/12211/238871/14645…
GO:0009056	catabolic process	460	0.549418	2.36864	1e-10	6.21505e-10	7.13073e-11	1817	tags=22%, list=18%, signal=21%	64383/74270/19229/116733/15516/99152/59026/18752/329152/67300/69116/12799/14433/14609/26554/110391/64383/64383/17754/22352/18746/19349/17762/78781/13806/11739/11789/14866/56228/22352/69807/116733/13043/29810/14862/18412/76559/15194/17762/14580/17754/14580/18648/13167/18412/17754/17754/17754/192176/22201/54403/12799/22352/14609/17698/28075/17754/17762/108083/17754/17762/13043/17754/110809/18795/22…
GO:0009057	macromolecule catabolic process	277	0.535885	2.22897	1e-10	6.21505e-10	7.13073e-11	1889	tags=21%, list=18%, signal=19%	64383/74270/19229/116733/15516/99152/59026/18752/329152/69116/14609/26554/64383/64383/17754/22352/19349/78781/11789/56228/22352/69807/116733/29810/14580/17754/14580/17754/17754/17754/192176/22201/22352/14609/17698/28075/17754/17754/17754/110809/19185/26554/14580/18458/59026/29810/22352/22225/22225/15481/28075/14609/22129/18752/192176/11305/11305/77116/116733/22201/18752/17754/12211/14904/56424/24…
GO:0009605	response to external stimulus	408	0.585405	2.50469	1e-10	6.21505e-10	7.13073e-11	2215	tags=26%, list=21%, signal=23%	56212/64383/19229/18752/27041/13800/83431/14433/14609/64383/192662/64383/22352/16768/17762/78781/17184/15465/232341/14251/22352/110911/69807/13043/29810/14645/76499/11765/12286/76499/227541/15194/17762/14026/26413/73094/192176/223255/19091/22352/14609/64297/73094/11928/20254/17762/83431/11941/22174/20655/17762/13043/14645/18213/20511/11303/109880/22084/70415/20750/12386/238871/19264/56212/20511/1…
GO:0009611	response to wounding	92	0.687427	2.49841	1e-10	6.21505e-10	7.13073e-11	1668	tags=19%, list=16%, signal=17%	83431/14609/18039/76499/76499/14580/14026/14580/192176/223255/19091/17938/14609/18039/83431/22174/20655/18213/20511/109880/14580/20511/18039/76499/30957/71326/22240/18754/17101/13518/17136/14609/13829/68585/20910/105782/20511/18753/192176/93742/18479/76499/380684/18761/18761/18717/14813/232906/13838/11816/14724/18754/18754/14609/76499/18754/17886/30957/76499/18015/14026/11551/101490/68585/109880/…
GO:0009628	response to abiotic stimulus	223	0.624843	2.54611	1e-10	6.21505e-10	7.13073e-11	2149	tags=25%, list=21%, signal=21%	64383/12955/12955/15516/14609/64383/240057/192662/64383/17762/13806/18483/15465/110911/69807/29810/15194/17762/14609/12325/11928/17762/11941/20655/17762/232975/20511/17920/109880/22084/19264/12955/20511/29810/18754/14609/68585/14718/228432/228432/20511/18753/22627/51791/58234/14812/26372/18004/98660/381979/57138/108058/16890/17762/101739/101739/56424/63958/19092/18479/16480/16480/14812/18483/1848…
GO:0009719	response to endogenous stimulus	286	0.586774	2.4467	1e-10	6.21505e-10	7.13073e-11	1575	tags=18%, list=15%, signal=17%	17196/17196/17196/64383/109905/15516/11803/17196/237542/83431/17196/14609/64383/17196/64383/22352/18746/17196/18483/11789/17196/16440/19262/56351/15465/17196/22352/15166/15166/15166/17196/381022/12286/15194/20411/26413/12322/17196/192176/22352/14609/20662/17196/12349/11928/108083/83431/11647/232975/17196/18213/20511/18795/22084/20750/27008/238871/20661/114715/20511/12349/22352/12349/18754/18795/1…
GO:0009790	embryo development	222	0.595201	2.42175	1e-10	6.21505e-10	7.13073e-11	1693	tags=20%, list=16%, signal=19%	17196/17196/17196/14051/13800/17196/83431/17196/14609/26554/17196/11518/11518/17196/21872/13855/13806/18749/17196/11518/68018/17184/17196/232341/17196/234366/234366/76499/381022/76499/15194/26413/17196/14609/20662/17196/77097/83431/11941/20655/17196/110809/18795/17920/22084/26554/13800/76499/30957/18795/14609/68585/105782/11487/14388/17196/58234/14812/22083/26914/26941/12211/50884/319924/23859/66…
GO:0009792	embryo development ending in birth or egg hatching	154	0.591859	2.32001	1e-10	6.21505e-10	7.13073e-11	1665	tags=19%, list=16%, signal=17%	13800/83431/14609/26554/11518/11518/21872/13855/13806/18749/11518/68018/17184/234366/234366/381022/15194/26413/14609/77097/83431/110809/22084/26554/13800/30957/14609/68585/105782/11487/14388/14812/22083/12211/50884/319924/66711/110809/22083/22083/22083/69697/24136/11790/11518/14812/331401/21872/21872/232906/11518/319924/77097/21872/57261/12631/14218/17184/21453/11909/110809/110809/11518/16330/649…
GO:0009888	tissue development	308	0.609866	2.54361	1e-10	6.21505e-10	7.13073e-11	1853	tags=22%, list=18%, signal=20%	18222/64383/70661/20401/19229/109905/29876/13800/14609/64383/64383/22352/70661/11518/11518/21872/11739/108829/18749/11789/11518/14251/22352/21873/67971/72333/234366/234366/76499/76499/15194/26413/13167/192176/22352/231858/17938/14609/29876/20662/12349/17698/11941/20655/629378/18213/18795/17920/22084/20750/238871/19264/22589/114715/231858/229534/13800/12349/19055/76499/22352/12349/109674/18795/226…
GO:0009891	positive regulation of biosynthetic process	330	0.500036	2.09722	1e-10	6.21505e-10	7.13073e-11	2054	tags=21%, list=20%, signal=19%	56212/64383/19229/69188/15516/64383/83397/18029/64383/22352/18746/13806/65973/56351/15465/22352/65973/319713/21413/381022/20411/20111/27223/27223/26413/13167/83397/22352/17938/72567/27223/69562/18795/17920/22084/20750/56212/22589/229534/19055/228866/22352/18795/72567/12468/18753/11305/11305/76487/108058/101739/101739/63913/245474/19056/17425/24136/83397/77125/16480/16480/73251/18761/18761/14815/5…
GO:0009894	regulation of catabolic process	241	0.563428	2.30567	1e-10	6.21505e-10	7.13073e-11	1889	tags=23%, list=18%, signal=20%	64383/19229/15516/59026/18752/329152/14609/64383/64383/17754/22352/19349/17762/78781/11739/11789/22352/69807/13043/29810/15194/17762/14580/17754/14580/13167/17754/17754/17754/192176/54403/22352/14609/17698/28075/17754/17762/108083/17754/17762/13043/17754/110809/22084/14580/18458/59026/29810/22352/209815/18754/22225/22225/67839/67839/28075/14609/18752/18753/192176/11305/11305/77116/18752/17754/149…
GO:0009967	positive regulation of signal transduction	290	0.562545	2.34801	1e-10	6.21505e-10	7.13073e-11	2257	tags=22%, list=22%, signal=19%	16443/70661/19229/109905/15516/56216/237542/14433/83397/70661/16443/78781/13855/116837/232341/14251/69807/381022/15194/20411/12323/83397/192176/20662/64297/72567/20655/18213/18795/109880/19264/114715/229534/30957/18754/18795/72567/13829/235661/235661/235661/68585/14718/228136/18753/14388/192176/17118/58234/75607/14433/12385/26941/108058/14433/56216/18479/50876/109648/24136/83397/23980/212307/5417…
GO:0009968	negative regulation of signal transduction	261	0.558971	2.308	1e-10	6.21505e-10	7.13073e-11	1749	tags=19%, list=17%, signal=17%	18222/20401/14051/11803/27041/13429/26554/240057/24012/19349/13855/13806/18483/18749/11789/69807/13043/15194/12323/16331/380702/380702/97998/170755/170755/69660/20254/108083/22174/629378/13043/22084/238871/26554/19264/114715/71729/29811/29811/21887/71326/18753/51791/77116/238871/75607/12385/26941/12211/238871/56424/13131/13043/23980/26941/18761/18761/14815/22224/232906/241489/18483/18483/57261/11…
GO:0010035	response to inorganic substance	114	0.66794	2.51979	1e-10	6.21505e-10	7.13073e-11	1510	tags=15%, list=15%, signal=13%	240058/12955/12955/240058/19229/29876/14433/11518/11518/17762/268345/65973/11518/16440/232341/18039/65973/171180/171180/171180/171180/171180/15194/17762/12323/110862/26413/223255/29876/17762/18039/14567/20655/17762/18795/109880/70415/12955/22589/19055/18039/18795/13829/18753/14433/14433/17762/23859/78830/11518/380684/11518/12631/14661/15185/20866/18104/11518/26417/26417/20674/13385/17762/17762/14…
GO:0010243	response to organonitrogen compound	217	0.622827	2.52332	1e-10	6.21505e-10	7.13073e-11	1627	tags=18%, list=16%, signal=17%	64383/109905/11803/18752/237542/83431/14609/64383/110524/64383/22352/18746/18483/11789/65973/16440/19262/15465/56228/22352/15166/15166/15166/65973/12286/15194/20411/26413/12322/192176/22352/14609/12349/108083/83431/232975/20511/18795/22084/238871/20661/20511/12349/22352/12349/18754/18795/14609/13829/14681/18752/20511/18753/192176/238871/17118/14681/14812/18752/12322/12385/26941/238871/56424/63958…
GO:0010256	endomembrane system organization	152	0.638608	2.4927	1e-10	6.21505e-10	7.13073e-11	1999	tags=20%, list=19%, signal=17%	17988/30948/109676/116733/109676/109676/59026/56216/67300/13429/12890/83431/13823/13823/68018/14251/30948/116733/76499/76499/18412/15194/26413/109676/18412/73094/73094/14809/83431/109676/20655/11303/27008/19264/59026/76499/73094/17101/68585/20910/360013/228432/228432/52635/18753/116733/26941/20742/73094/56216/109676/13823/20168/69697/68032/76499/26941/59026/30948/109676/99371/17988/98732/73094/11…
GO:0010557	positive regulation of macromolecule biosynthetic process	304	0.500563	2.09202	1e-10	6.21505e-10	7.13073e-11	2054	tags=21%, list=20%, signal=18%	56212/64383/19229/69188/15516/64383/83397/18029/64383/22352/18746/65973/56351/22352/65973/319713/21413/381022/20411/20111/27223/27223/26413/83397/22352/17938/72567/27223/69562/18795/17920/22084/20750/56212/22589/229534/19055/228866/22352/18795/72567/12468/11305/11305/76487/108058/101739/101739/63913/245474/19056/17425/24136/83397/77125/16480/16480/73251/18761/18761/14815/52163/57261/76257/11909/1…
GO:0010628	positive regulation of gene expression	196	0.578828	2.33356	1e-10	6.21505e-10	7.13073e-11	1536	tags=17%, list=15%, signal=16%	17196/17196/17196/18823/19229/109676/18823/109676/109676/27041/17196/14433/17196/14609/110524/17196/83397/22352/18746/78781/17196/13806/116837/17196/18823/18823/56351/17196/14251/22352/69807/17196/27223/27223/26413/83397/109676/17196/22352/14609/64297/17196/17698/27223/109676/20655/17196/18213/269966/110809/18795/109880/238871/76438/19264/19055/228866/22352/18795/15481/14609/68585/105782/17196/23…
GO:0010638	positive regulation of organelle organization	166	0.613764	2.43095	1e-10	6.21505e-10	7.13073e-11	2064	tags=22%, list=20%, signal=19%	64383/30948/19229/27041/26554/64383/64383/17762/11739/11789/30948/13043/15194/17762/12323/14026/26413/192176/17698/17762/108083/17762/13043/18213/74187/18795/109880/12386/26554/22589/14086/23881/18754/18795/12468/17755/101565/192176/59002/17755/104445/26914/50884/17762/245474/18479/13043/234094/23980/18761/18761/30948/232906/98732/14544/12631/30948/192197/77569/64930/26417/26417/69017/101565/1304…
GO:0010647	positive regulation of cell communication	363	0.578543	2.45409	1e-10	6.21505e-10	7.13073e-11	2257	tags=23%, list=22%, signal=21%	16443/70661/19229/109905/15516/56216/18752/237542/14433/14609/83397/70661/16443/78781/13855/116837/16440/232341/14251/69807/14645/381022/171180/171180/171180/171180/171180/18412/15194/20411/14580/12323/14580/26413/13167/83397/18412/192176/14609/20662/64297/12349/72567/20655/14645/18213/18795/109880/20750/14580/19264/114715/229534/50997/12349/232813/30957/12349/18754/18795/72567/14609/13829/235661…
GO:0010648	negative regulation of cell communication	296	0.570347	2.38777	1e-10	6.21505e-10	7.13073e-11	1751	tags=18%, list=17%, signal=17%	18222/20401/14051/19229/109905/11803/27041/13429/26554/240057/24012/19349/17762/13855/13806/18483/18749/11789/69807/13043/15194/17762/12323/16331/380702/380702/97998/170755/170755/69660/20254/17762/108083/22174/629378/17762/13043/109880/22084/238871/26554/19264/114715/71729/19055/29811/29811/21887/71326/20910/170935/18753/51791/77116/238871/58234/75607/12385/26941/12211/238871/245666/245666/17762…
GO:0010720	positive regulation of cell development	107	0.682282	2.54959	1e-10	6.21505e-10	7.13073e-11	1521	tags=16%, list=15%, signal=15%	18222/64383/30948/99152/83431/64383/64383/22352/11518/11518/17762/11518/19262/22352/69807/30948/18039/17762/14580/12323/14580/192176/22352/17762/18039/83431/14567/52822/52822/17762/18213/109880/14580/18039/19283/22352/17136/13829/68585/17755/20616/51791/192176/17118/58234/17755/20616/20616/17762/18479/24136/77125/11518/277360/118454/30948/11518/13838/216049/30948/229715/11816/18671/11518/68813/17…
GO:0010941	regulation of cell death	363	0.553612	2.34833	1e-10	6.21505e-10	7.13073e-11	2230	tags=23%, list=22%, signal=21%	64383/16443/12955/12955/30948/14051/19229/109676/15516/109676/109676/18752/14433/14609/64383/240057/83397/64383/13002/16443/17762/21872/13806/11739/11789/56351/170719/69807/30948/18039/13043/29810/12286/227541/15194/17762/20111/12323/83397/109676/16331/12322/192176/17938/14609/56462/97998/170755/170755/72567/69660/20254/17762/14809/18039/22174/109676/20655/17762/13043/18213/74187/109880/70415/207…
GO:0010959	regulation of metal ion transport	118	0.653944	2.48986	1e-10	6.21505e-10	7.13073e-11	1662	tags=19%, list=16%, signal=17%	18823/30948/19229/109676/18823/109676/109676/329152/14167/14609/57340/24012/268345/65973/18823/18823/232341/30948/65973/12286/15194/13167/109676/116873/12322/192176/14609/11928/11941/109676/18795/238871/16502/18754/18795/14609/14681/22627/192176/238871/14681/98660/12322/75607/26941/108058/238871/109676/26941/118454/30948/100503659/13167/109676/30948/229715/109676/72821/20866/109676/12322/13488/11…
GO:0010975	regulation of neuron projection development	202	0.625944	2.52911	1e-10	6.21505e-10	7.13073e-11	1594	tags=16%, list=15%, signal=15%	17196/17196/17196/18222/19229/109905/99152/329152/17196/83431/17196/240057/17196/22352/17762/103967/17196/11302/380711/17196/17196/22352/18040/18039/17196/12286/227541/327814/17762/14580/12323/14580/17196/192176/18040/223255/22352/12325/64297/17196/217692/77097/17762/18039/83431/14567/52822/52822/17762/17196/18213/17756/74187/109880/22084/12386/103967/14580/19055/18039/19283/22352/22240/380711/38…
GO:0012501	programmed cell death	391	0.586561	2.51291	1e-10	6.21505e-10	7.13073e-11	2230	tags=24%, list=22%, signal=22%	64383/16443/12955/12955/30948/14051/19229/109676/15516/109676/109676/11803/140580/18752/14433/14609/26554/13823/13823/64383/240057/83397/64383/13002/16443/18746/17762/21872/11302/13806/11739/11789/170719/69807/30948/18039/13043/29810/234366/234366/12286/18412/227541/270058/15194/17762/20111/12323/26413/83397/109676/18412/16331/12322/192176/223255/17938/14609/56462/97998/170755/170755/72567/69660/…
GO:0014070	response to organic cyclic compound	163	0.630212	2.48843	1e-10	6.21505e-10	7.13073e-11	1344	tags=18%, list=13%, signal=16%	17196/17196/17196/64383/109905/11803/18752/17196/17196/64383/110524/17196/64383/78781/17196/18483/65973/17196/16440/56351/15465/17196/14251/15166/15166/15166/17196/65973/381022/15194/26413/17196/192176/210044/17196/17698/11928/11647/17196/20511/18795/20750/238871/76438/20511/18754/18795/13829/14681/18752/20511/192176/17196/238871/14681/98660/18752/12385/26941/238871/17196/18479/17196/15166/16480/…
GO:0015031	protein transport	426	0.575629	2.47217	1e-10	6.21505e-10	7.13073e-11	1661	tags=17%, list=16%, signal=17%	26422/16443/338367/338367/108123/109676/116733/21968/15516/109676/109676/207425/56216/67300/83431/14609/21968/71810/71810/17754/16443/19349/338367/116837/65973/74998/56228/18739/18739/116733/13043/29810/14645/65973/11765/18412/15194/14580/17754/14580/26413/26875/109676/18412/26875/17754/17754/17754/228359/192176/207425/17938/14609/26422/28075/17754/83431/14567/109676/52822/52822/17754/13043/14645…
GO:0016049	cell growth	137	0.649094	2.49781	1e-10	6.21505e-10	7.13073e-11	1859	tags=19%, list=18%, signal=17%	240058/12955/12955/240058/19229/15516/99152/83431/14609/13823/13823/17762/11302/13806/11739/116837/69807/13043/76499/381022/76499/17762/14609/17762/83431/14567/52822/52822/629378/17762/13043/18213/17756/12955/76499/20403/17136/14609/68585/11487/17755/17755/13175/108058/17762/12934/18479/13043/17425/13823/24136/76499/14815/12631/12032/11625/15185/11816/13823/12934/12934/13043/13043/17762/20586/173…
GO:0016192	vesicle-mediated transport	451	0.637836	2.74585	1e-10	6.21505e-10	7.13073e-11	1559	tags=16%, list=15%, signal=17%	218038/12217/26422/56212/18222/64383/16443/12217/12217/74270/108123/20964/218038/30948/20401/19707/72685/217517/109676/109905/116733/338355/109676/109676/207425/11803/56216/140580/18752/67300/13429/12890/26554/64383/110524/192292/64383/11518/11518/13002/16443/19349/103967/13855/116837/11518/74998/14251/30948/116733/13043/76499/11765/12286/76499/171180/171180/171180/171180/171180/218503/227541/327…
GO:0016310	phosphorylation	437	0.575079	2.46813	1e-10	6.21505e-10	7.13073e-11	1903	tags=18%, list=18%, signal=17%	64383/70661/19229/109905/15516/56706/93843/18752/237542/14433/64383/110524/64383/70661/18746/17762/11302/13806/18749/11789/19262/56351/232341/14251/93843/235604/18412/227541/15194/17762/20111/12323/18648/26413/18412/12322/54403/223255/19091/97998/12325/64297/170755/170755/17762/108083/22174/20655/17762/69562/18213/109880/22084/70415/238871/19264/114715/19283/30957/67299/18754/15481/13829/11487/18…
GO:0016358	dendrite development	141	0.652531	2.52835	1e-10	6.21505e-10	7.13073e-11	2115	tags=24%, list=20%, signal=21%	17754/18479/17755/17754/17755/17754/17756/17756/17756/17755/17756/17755/18483/17756/17756/17755/216049/17755/17756/17999/58234/17356/217692/226778/17754/56013/14025/545156/17754/11820/17756/15452/17754/13385/232227/210293/74006/17755/56876/17755/17260/329165/17999/17756/245886/216049/240057/11352/13175/240057/12323/12323/17755/17755/17754/17754/17755/12704/226778/268980/76089/235072/17754/545156/…
GO:0016477	cell migration	358	0.617179	2.61982	1e-10	6.21505e-10	7.13073e-11	1751	tags=21%, list=17%, signal=20%	56212/18222/18823/20401/19229/18823/29876/140580/237542/83431/14609/26554/83397/192662/22352/17762/21872/215690/11789/20345/18823/11980/18823/15465/232341/22352/69807/13043/72333/14645/76499/76499/227541/17762/245827/12323/14026/26413/83397/12322/192176/223255/19091/22352/231858/17938/14609/29876/114886/17698/232227/20254/17762/83431/11519/11519/11519/232227/22174/52822/52822/16563/17762/13043/14…
GO:0018105	peptidyl-serine phosphorylation	109	0.643959	2.41072	1e-10	6.21505e-10	7.13073e-11	1226	tags=15%, list=12%, signal=14%	15516/93843/18752/110524/232341/93843/235604/227541/20111/12323/26413/12322/170755/170755/18213/109880/238871/67299/18754/13829/18752/18753/238871/13175/18752/12322/381979/108058/238871/19092/18479/75770/18761/18761/228012/227120/52163/15185/19092/93843/19092/19092/18752/26417/26417/67299/12322/13488/26404/16798/18754/18754/29869/15275/18754/227120/101490/75770/238871/19049/109880/105787/18752/13…
GO:0018193	peptidyl-amino acid modification	274	0.546116	2.2655	1e-10	6.21505e-10	7.13073e-11	1350	tags=14%, list=13%, signal=13%	64383/19229/69188/15516/93843/18752/14433/64383/110524/64383/11302/65973/232341/56228/170719/93843/65973/235604/381022/227541/20111/12323/26413/12322/64297/170755/170755/28075/18213/109880/238871/19264/22589/114715/229534/19283/67299/50995/18754/28075/13829/208158/18752/18753/238871/13175/18752/12322/22083/14433/381979/26914/56013/108058/93742/238871/14433/226751/22083/19092/18479/22083/22083/560…
GO:0018209	peptidyl-serine modification	109	0.643959	2.41072	1e-10	6.21505e-10	7.13073e-11	1226	tags=15%, list=12%, signal=14%	15516/93843/18752/110524/232341/93843/235604/227541/20111/12323/26413/12322/170755/170755/18213/109880/238871/67299/18754/13829/18752/18753/238871/13175/18752/12322/381979/108058/238871/19092/18479/75770/18761/18761/228012/227120/52163/15185/19092/93843/19092/19092/18752/26417/26417/67299/12322/13488/26404/16798/18754/18754/29869/15275/18754/227120/101490/75770/238871/19049/109880/105787/18752/13…
GO:0019220	regulation of phosphate metabolic process	317	0.559302	2.3466	1e-10	6.21505e-10	7.13073e-11	1816	tags=17%, list=18%, signal=16%	64383/19229/109905/15516/56706/237542/66849/64383/110524/64383/17762/13806/11789/56351/232341/14251/18412/15194/17762/26413/18412/54403/97998/64297/66849/17762/108083/22174/20655/17762/18213/109880/22084/238871/19264/114715/19283/30957/67299/18754/13829/18753/14388/22627/51791/11305/11305/77116/238871/17118/243819/243819/19651/26914/56013/26941/52840/93742/238871/17762/63913/13131/18479/56013/241…
GO:0019637	organophosphate metabolic process	174	0.579448	2.30403	1e-10	6.21505e-10	7.13073e-11	1506	tags=18%, list=15%, signal=16%	19229/12799/14433/110524/327655/18746/13806/110911/18648/26413/13167/16331/54403/12799/68671/210044/108083/11941/327655/18795/238871/219135/71679/12799/109674/17101/18795/74182/668212/18753/74596/11305/11305/77116/238871/13026/14433/238871/14904/14433/14583/17425/235339/236899/236899/18717/13167/74302/14544/16331/236899/21881/16330/110911/108099/13026/12799/104112/21351/14433/50767/12799/15275/10…
GO:0019725	cellular homeostasis	205	0.654304	2.641	1e-10	6.21505e-10	7.13073e-11	2047	tags=23%, list=20%, signal=21%	19229/109676/109676/109676/29876/14609/235380/17754/11518/11518/57340/14704/19349/11789/65973/11518/16440/74998/69807/29810/65973/12286/15194/17754/26413/13167/109676/116873/17754/17754/17754/54403/14609/29876/12349/11928/17754/11941/22174/109676/20655/17754/232975/17754/20750/238871/19264/12349/19055/29810/12349/18754/14609/68585/14718/22627/11305/11305/238871/58234/14812/98660/17754/57138/26941…
GO:0022402	cell cycle process	237	0.581969	2.38697	1e-10	6.21505e-10	7.13073e-11	2232	tags=24%, list=22%, signal=21%	64383/69188/116733/329152/67300/83431/26554/64383/64383/11789/17758/116733/76499/76499/15194/12323/27223/27223/12322/192176/213582/12325/27223/83431/16563/56194/18795/26554/19264/22589/19055/76499/18754/20166/18795/235661/235661/235661/101565/51791/192176/59002/116733/18004/19651/12322/381979/26914/20742/108058/12211/66711/13006/234094/23980/76499/212307/75770/18761/18761/17222/118454/19651/57261…
GO:0022411	cellular component disassembly	127	0.6872	2.61747	1e-10	6.21505e-10	7.13073e-11	1103	tags=12%, list=11%, signal=12%	20401/72685/116733/59026/29877/29877/29877/83431/17754/11518/11518/11739/11789/65973/11518/68184/14251/29877/29877/29877/116733/13043/65973/76499/29877/76499/18412/76559/270058/15194/17754/14026/18412/17754/17754/17754/232227/17754/83431/11519/11519/11519/232227/17754/13043/17756/74187/17754/14086/229534/59026/76499/209815/15481/13829/208158/17755/232227/11519/116733/17755/17754/74781/20742/22763…
GO:0022414	reproductive process	204	0.581754	2.34664	1e-10	6.21505e-10	7.13073e-11	1725	tags=17%, list=17%, signal=15%	64383/19229/15516/29876/18417/14609/64383/64383/235380/108829/18749/11789/116837/56228/67971/76499/381022/76499/15194/12323/26413/192176/380702/380702/14609/29876/20662/22174/11647/20655/18795/22589/18417/76499/21887/18795/14609/20910/12468/14388/192176/18004/12211/13006/236899/236899/23980/76499/380684/14815/71371/11625/236899/18671/16330/26417/26417/20674/268420/13488/241296/235380/11625/14609/…
GO:0022603	regulation of anatomical structure morphogenesis	259	0.631424	2.60836	1e-10	6.21505e-10	7.13073e-11	1405	tags=16%, list=14%, signal=16%	17196/17196/17196/56212/18222/240058/240058/19229/99152/59026/13822/329152/17196/83431/17196/14609/77767/13823/13823/240057/17196/192662/22352/11518/11518/18746/17762/103967/17196/21872/11302/13855/18483/11789/116837/17196/11518/77767/17196/22352/77767/18040/18039/17196/14645/77767/76499/21413/12286/76499/327814/17762/77767/12323/17196/192176/18040/22352/14609/17196/17698/69660/217692/77097/17762…
GO:0022604	regulation of cell morphogenesis	109	0.643987	2.41082	1e-10	6.21505e-10	7.13073e-11	1665	tags=18%, list=16%, signal=16%	56212/18222/240058/240058/19229/99152/13822/77767/13823/13823/192662/18483/116837/77767/77767/77767/77767/12323/192176/17698/56194/109880/56212/20403/13829/68585/22129/77767/192176/17118/77767/104445/26941/77767/77767/227634/13823/26941/277360/13822/232906/18483/18483/12631/13838/56194/13823/68813/13385/17356/56212/13823/17886/68585/109880/11674/192662/13728/11674/18483/12891/68813/17118/104445/1…
GO:0022610	biological adhesion	251	0.612035	2.521	1e-10	6.21505e-10	7.13073e-11	2126	tags=24%, list=21%, signal=21%	17196/17196/17196/19229/15516/11803/18417/14924/17196/17196/17196/16768/17196/21872/233765/11789/17196/20345/19262/17196/232341/14251/21873/17196/13043/72333/76499/76499/20411/23836/245827/11877/17196/192176/19091/231858/17196/17698/11519/11519/11519/22174/13043/17196/18795/109880/22084/20750/12386/238871/19264/231858/18417/229534/19055/19283/76499/18754/13518/18795/17136/226041/13829/68585/20910…
GO:0022898	regulation of transmembrane transporter activity	94	0.671867	2.45449	1e-10	6.21505e-10	7.13073e-11	1559	tags=19%, list=15%, signal=17%	232341/238871/109676/109676/229709/109676/13383/13385/12300/15194/17260/70729/238871/76742/57780/54376/50932/243961/109676/98660/13385/109676/13385/13385/13385/12297/243961/243961/83814/13385/12297/20866/57780/50932/243961/58234/109676/13383/11438/17260/15165/56632/109676/14167/109676/20544/72821/109676/20544/100503659/109676/98660/98660/109676/56632/100503659/81905/13383/12295/50932/109676/12286…
GO:0023056	positive regulation of signaling	365	0.580255	2.46331	1e-10	6.21505e-10	7.13073e-11	2257	tags=23%, list=22%, signal=21%	16443/70661/19229/109905/15516/56216/18752/237542/14433/14609/83397/70661/16443/78781/13855/116837/16440/232341/14251/69807/14645/381022/171180/171180/171180/171180/171180/18412/15194/20411/14580/12323/14580/26413/13167/83397/18412/192176/14609/20662/64297/12349/72567/20655/14645/18213/18795/109880/20750/14580/19264/114715/229534/50997/12349/232813/30957/12349/18754/18795/72567/14609/13829/235661…
GO:0023057	negative regulation of signaling	296	0.570347	2.38777	1e-10	6.21505e-10	7.13073e-11	1751	tags=18%, list=17%, signal=17%	18222/20401/14051/19229/109905/11803/27041/13429/26554/240057/24012/19349/17762/13855/13806/18483/18749/11789/69807/13043/15194/17762/12323/16331/380702/380702/97998/170755/170755/69660/20254/17762/108083/22174/629378/17762/13043/109880/22084/238871/26554/19264/114715/71729/19055/29811/29811/21887/71326/20910/170935/18753/51791/77116/238871/58234/75607/12385/26941/12211/238871/245666/245666/17762…
GO:0023061	signal release	161	0.609781	2.41179	1e-10	6.21505e-10	7.13073e-11	1678	tags=15%, list=16%, signal=14%	16443/20964/109905/56216/18752/12890/14609/16443/116837/74998/14645/12286/171180/171180/171180/171180/171180/327814/15194/26875/26875/12322/208898/14609/14809/14645/16504/11303/17920/109880/20750/19055/27062/18754/26875/14609/68585/20910/105782/20616/18752/20616/18752/20616/12322/381979/111173/20964/78808/78808/56216/14645/19894/319924/18479/19056/75770/59033/19276/319924/14661/18752/20977/69017/…
GO:0030001	metal ion transport	225	0.593731	2.41833	1e-10	6.21505e-10	7.13073e-11	1662	tags=17%, list=16%, signal=16%	18823/20516/20516/30948/19229/109676/18823/109676/109676/329152/14167/67300/14609/57340/24012/268345/65973/16440/18823/18823/15465/232341/15166/15166/15166/30948/65973/12286/15194/12323/110862/13167/109676/116873/12322/228359/192176/54403/14609/12325/11928/16536/27416/11941/109676/232975/16504/18795/20516/238871/19264/19055/16502/18754/18795/14609/14681/22627/192176/238871/14681/14812/98660/12322…
GO:0030003	cellular cation homeostasis	132	0.645268	2.48684	1e-10	6.21505e-10	7.13073e-11	2031	tags=23%, list=20%, signal=20%	19229/109676/109676/109676/29876/14609/235380/57340/14704/19349/65973/16440/65973/12286/15194/26413/13167/109676/116873/54403/14609/29876/12349/11928/11941/109676/20655/232975/20750/238871/19264/12349/12349/18754/14609/14718/22627/238871/14812/98660/57138/108058/238871/94249/109676/12349/59033/14812/14813/13167/109676/109676/14718/14718/14718/11816/20866/109676/26417/26417/13488/13385/235380/1875…
GO:0030029	actin filament-based process	268	0.640361	2.6587	1e-10	6.21505e-10	7.13073e-11	1975	tags=23%, list=19%, signal=21%	56212/338367/338367/30948/20401/19229/109676/109676/109676/13822/140580/13821/13800/68794/77767/26554/13823/13823/192662/11518/11518/21872/338367/11518/77767/69807/77767/30948/13043/72333/319713/77767/76499/76499/217125/71302/20411/77767/14026/432572/109676/192176/217692/11928/232227/245857/11519/11519/11519/232227/109676/52822/52822/13043/18213/17920/109880/12386/238871/26554/56212/14086/13800/7…
GO:0030030	cell projection organization	485	0.65057	2.81623	1e-10	6.21505e-10	7.13073e-11	1646	tags=17%, list=16%, signal=19%	17196/17196/17196/56212/18222/240058/18823/16443/240058/20401/19229/18823/109905/15516/207425/99152/329152/29877/29877/29877/13800/17196/83431/12799/17196/14609/77767/26554/13823/13823/240057/17196/17754/22352/16443/17762/103967/17196/11302/18483/380711/11789/116837/17196/18823/17758/77767/18823/17196/14251/29877/22352/29877/69807/77767/18040/29877/18039/17196/13043/319713/77767/76499/29877/12286…
GO:0030031	cell projection assembly	127	0.646567	2.46271	1e-10	6.21505e-10	7.13073e-11	1789	tags=20%, list=17%, signal=18%	56212/20401/207425/83431/103967/18483/11789/17758/13043/319713/15194/14026/192176/218232/207425/83431/13043/70415/103967/56212/14086/22240/13829/101565/18753/192176/59002/18004/104445/26941/103967/103967/50884/12332/13043/26941/18761/18761/232906/234267/18483/18483/19230/12631/17274/192197/76108/319713/76089/101565/13043/13043/56212/26942/19888/17758/230872/14026/11758/13609/13609/13609/231807/23…
GO:0030036	actin cytoskeleton organization	238	0.654313	2.68156	1e-10	6.21505e-10	7.13073e-11	1970	tags=23%, list=19%, signal=21%	56212/338367/338367/30948/20401/19229/13822/140580/13821/13800/77767/26554/13823/13823/192662/11518/11518/21872/338367/11518/77767/69807/77767/30948/13043/72333/319713/77767/76499/76499/217125/71302/20411/77767/14026/432572/192176/217692/232227/245857/11519/11519/11519/232227/52822/52822/13043/18213/17920/109880/12386/26554/56212/14086/13800/76499/22240/18754/20166/226041/13829/360013/170935/7776…
GO:0030100	regulation of endocytosis	80	0.725532	2.57248	1e-10	6.21505e-10	7.13073e-11	1119	tags=14%, list=11%, signal=13%	218038/18222/64383/16443/218038/30948/72685/13429/64383/110524/64383/11518/11518/16443/13855/11518/14251/30948/73094/73094/232227/232227/22084/19055/73094/105782/20616/232227/11305/11305/77116/20616/20616/73094/93742/19056/11518/18717/30948/11771/11518/218038/73094/30948/11816/228998/11518/100502698/13855/13385/11771/72238/72685/72685/72993/64383/22084/72685/11773/72238/13855
GO:0030163	protein catabolic process	205	0.584682	2.35998	1e-10	6.21505e-10	7.13073e-11	1816	tags=21%, list=18%, signal=19%	64383/74270/19229/116733/15516/99152/59026/18752/329152/69116/14609/26554/64383/64383/17754/19349/11789/56228/69807/116733/29810/14580/17754/14580/17754/17754/17754/192176/22201/14609/17698/28075/17754/17754/17754/19185/26554/14580/59026/29810/22225/22225/15481/28075/14609/22129/18752/192176/11305/11305/116733/22201/18752/17754/12211/56424/63958/17754/77125/75770/17222/14813/59026/105689/55992/22…
GO:0030182	neuron differentiation	456	0.640295	2.75948	1e-10	6.21505e-10	7.13073e-11	1637	tags=16%, list=16%, signal=17%	17196/17196/17196/56212/18222/240058/18823/16443/240058/30948/19229/18823/109905/15516/99152/329152/29877/29877/29877/13800/17196/83431/12799/17196/14609/13823/13823/240057/17196/17754/22352/16443/17762/103967/17196/11302/18483/380711/11789/116837/17196/18823/17758/18823/17196/14251/29877/22352/29877/69807/18040/29877/30948/18039/17196/13043/76499/21413/29877/12286/76499/217125/227541/270058/3278…
GO:0030334	regulation of cell migration	213	0.626473	2.53119	1e-10	6.21505e-10	7.13073e-11	1725	tags=21%, list=17%, signal=19%	56212/18222/18823/20401/19229/18823/29876/237542/83397/192662/22352/21872/11789/18823/11980/18823/232341/22352/69807/14645/76499/76499/227541/12323/14026/26413/83397/12322/192176/223255/19091/22352/29876/114886/17698/232227/232227/52822/52822/16563/14645/18213/18795/109880/22084/70415/12386/238871/19264/56212/114715/19055/19283/76499/30957/22352/67299/22240/18754/18795/13829/68585/11487/232227/14…
GO:0030855	epithelial cell differentiation	107	0.692624	2.58824	1e-10	6.21505e-10	7.13073e-11	1808	tags=24%, list=17%, signal=21%	18222/20401/109905/29876/14609/22352/11518/11518/21872/108829/11789/11518/22352/21873/72333/192176/22352/14609/29876/17698/11941/20655/18213/18795/17920/238871/22589/114715/22352/109674/18795/14609/105782/192176/238871/26914/26941/93742/238871/69697/24136/11518/21873/21873/21873/26941/21872/21872/11518/21872/18671/76089/11518/20674/16798/20586/74551/17356/14609/19130/17920/21873/21873/58208/71529…
GO:0031175	neuron projection development	385	0.652598	2.78849	1e-10	6.21505e-10	7.13073e-11	1637	tags=16%, list=16%, signal=17%	17196/17196/17196/56212/18222/240058/18823/16443/240058/19229/18823/109905/15516/99152/329152/29877/29877/29877/13800/17196/83431/12799/17196/14609/13823/13823/240057/17196/17754/22352/16443/17762/103967/17196/11302/18483/380711/11789/116837/17196/18823/17758/18823/17196/14251/29877/22352/29877/69807/18040/29877/18039/17196/13043/76499/29877/12286/76499/217125/227541/270058/327814/17762/14580/177…
GO:0031324	negative regulation of cellular metabolic process	471	0.502484	2.17095	1e-10	6.21505e-10	7.13073e-11	2137	tags=22%, list=21%, signal=21%	104001/64383/12955/12955/30948/15516/18752/14433/14609/26554/64383/110524/18029/64383/17754/17762/13806/11789/232341/170719/30948/71722/29810/234366/234366/21413/12286/18412/15194/17762/17754/20111/27223/27223/13167/18412/17754/17754/17754/104001/192176/17938/14609/97998/71722/72567/11928/27223/17754/17762/108083/17754/17762/18213/17754/110809/18795/22084/238871/26554/19264/12955/22589/18458/1147…
GO:0031328	positive regulation of cellular biosynthetic process	322	0.497391	2.08658	1e-10	6.21505e-10	7.13073e-11	2054	tags=21%, list=20%, signal=19%	56212/64383/19229/69188/15516/64383/18029/64383/22352/18746/13806/65973/56351/15465/22352/65973/319713/21413/381022/20411/20111/27223/27223/26413/22352/17938/72567/27223/69562/18795/17920/22084/20750/56212/22589/229534/19055/228866/22352/18795/72567/12468/18753/11305/11305/76487/108058/101739/101739/63913/245474/19056/17425/24136/77125/16480/16480/73251/18761/18761/14815/52163/68041/98732/57261/7…
GO:0031344	regulation of cell projection organization	260	0.644466	2.66715	1e-10	6.21505e-10	7.13073e-11	1601	tags=17%, list=15%, signal=17%	17196/17196/17196/56212/18222/19229/109905/99152/329152/17196/83431/17196/77767/240057/17196/22352/17762/103967/17196/11302/18483/380711/11789/17196/17758/77767/17196/22352/77767/18040/18039/17196/13043/77767/12286/227541/327814/15194/17762/14580/77767/12323/14026/14580/17196/192176/18040/223255/22352/12325/64297/17196/217692/77097/17762/18039/83431/14567/52822/52822/17762/13043/17196/18213/17756…
GO:0031346	positive regulation of cell projection organization	151	0.63708	2.48685	1e-10	6.21505e-10	7.13073e-11	1751	tags=17%, list=17%, signal=15%	18222/19229/109905/99152/83431/17762/103967/18483/11789/18039/227541/15194/17762/12323/192176/223255/64297/17762/18039/83431/14567/52822/52822/17762/18213/74187/109880/22084/103967/14086/18039/19283/22240/68585/17755/101565/20616/192176/17118/59002/17755/20616/104445/20616/103967/103967/50884/17762/15572/18479/242274/24136/18761/18761/11771/52163/232906/234267/18483/18483/19230/12631/13838/229715…
GO:0031399	regulation of protein modification process	353	0.563014	2.39008	1e-10	6.21505e-10	7.13073e-11	2373	tags=24%, list=23%, signal=21%	64383/19229/69188/109905/15516/56706/59026/18752/237542/66849/26554/64383/110524/64383/17762/11789/14251/170719/18412/15194/17762/26413/13167/18412/97998/64297/66849/17762/20655/17762/18213/109880/22084/238871/26554/19264/22589/114715/59026/19283/30957/67299/50995/18754/13829/18752/18753/14388/22627/51791/11305/11305/238871/17118/243819/243819/18752/22083/26914/56013/26941/52840/93742/238871/1776…
GO:0031401	positive regulation of protein modification process	219	0.550378	2.23269	1e-10	6.21505e-10	7.13073e-11	2412	tags=23%, list=23%, signal=19%	19229/69188/109905/15516/59026/237542/26554/110524/14251/18412/26413/18412/64297/18213/109880/238871/26554/19264/59026/19283/30957/67299/50995/18753/14388/238871/17118/22083/56013/238871/56424/63913/13131/22083/18479/22083/22083/56013/24136/26936/59026/105689/72149/52163/98732/57261/13838/11909/15185/76108/76089/77569/216439/26417/26417/67299/108099/13488/26404/16798/13385/12421/18412/19130/16800…
GO:0032268	regulation of cellular protein metabolic process	500	0.546396	2.37174	1e-10	6.21505e-10	7.13073e-11	1477	tags=16%, list=14%, signal=16%	17196/17196/17196/64383/12955/12955/30948/19229/69188/109905/15516/56706/11803/59026/18752/17196/237542/14433/17196/66849/26554/64383/110524/17196/64383/17754/22352/18746/17762/17196/13806/11789/65973/17196/17196/14251/22352/170719/69807/30948/17196/65973/18412/15194/17762/17754/20111/26413/13167/18412/17754/17754/17754/17196/22352/56462/97998/64297/17196/17698/66849/28075/17754/17762/216766/2178…
GO:0032269	negative regulation of cellular protein metabolic process	218	0.540859	2.19312	1e-10	6.21505e-10	7.13073e-11	1912	tags=21%, list=18%, signal=18%	64383/12955/12955/30948/15516/18752/14433/64383/110524/64383/17754/17762/11789/170719/30948/18412/15194/17762/17754/20111/13167/18412/17754/17754/17754/97998/17754/17762/17754/17762/18213/17754/22084/238871/19264/12955/18458/114715/228866/18754/13829/18752/18753/22627/51791/238871/18752/17754/14433/26914/56013/52840/12211/93742/238871/14433/17762/63913/56013/17754/23980/26936/30948/13167/13838/30…
GO:0032270	positive regulation of cellular protein metabolic process	288	0.544412	2.26837	1e-10	6.21505e-10	7.13073e-11	1442	tags=16%, list=14%, signal=15%	17196/17196/17196/64383/19229/69188/109905/15516/59026/17196/237542/17196/26554/64383/110524/17196/64383/22352/18746/17196/13806/65973/17196/17196/14251/22352/69807/17196/65973/18412/26413/18412/17196/22352/56462/64297/17196/17698/17196/18213/109880/238871/26554/19264/59026/228866/19283/30957/22352/67299/50995/22225/22225/15481/18753/14388/11305/11305/17196/238871/17118/56462/14812/22083/56013/23…
GO:0032271	regulation of protein polymerization	94	0.674922	2.46565	1e-10	6.21505e-10	7.13073e-11	2064	tags=20%, list=20%, signal=17%	30948/19229/11518/11518/17762/11789/11518/67971/30948/13043/76499/76499/17762/14026/245857/17762/11519/11519/11519/17762/13043/17756/12386/76499/18754/13829/17755/18753/11519/17755/104445/230101/20742/50884/227634/11519/17762/18479/50876/12332/13043/69697/11519/11518/76499/20740/30948/11518/19230/14544/12631/30948/20742/11518/72948/16798/13043/13043/17762/18754/18754/17762/76499/18754/17755/76499…
GO:0032409	regulation of transporter activity	98	0.667513	2.42883	1e-10	6.21505e-10	7.13073e-11	1559	tags=23%, list=15%, signal=21%	17999/58234/14811/109676/109676/11820/100503659/15194/13385/109676/109676/214162/17260/14167/14167/14167/17918/17999/20191/11438/109676/232341/238871/109676/109676/229709/109676/13383/13385/12300/15194/17260/70729/238871/76742/57780/54376/50932/243961/109676/98660/13385/109676/13385/13385/13385/12297/243961/243961/83814/13385/12297/20866/57780/50932/243961/58234/109676/13383/11438/17260/15165/566…
GO:0032535	regulation of cellular component size	143	0.668095	2.59603	1e-10	6.21505e-10	7.13073e-11	1521	tags=16%, list=15%, signal=15%	30948/20401/19229/15516/99152/83431/11518/11518/17762/11302/380711/11518/18040/30948/18039/13043/76499/76499/17762/14026/26875/26875/18040/97998/245857/17762/18039/83431/14567/11519/11519/11519/11941/52822/52822/17762/13043/18213/17756/22084/12386/18039/76499/18754/380711/380711/380711/380711/26875/17136/13829/68585/17755/18753/11519/58234/17755/104445/230101/57138/26941/20742/50884/11519/17762/1…
GO:0032774	RNA biosynthetic process	487	0.475434	2.05677	1e-10	6.21505e-10	7.13073e-11	2045	tags=20%, list=20%, signal=19%	56212/64383/12955/12955/69188/56706/29877/29877/29877/26554/64383/110524/18029/64383/13806/108829/65973/14251/29877/29877/21917/69807/29877/71722/29810/234366/234366/65973/319713/21413/29877/381022/18412/227541/20111/27223/27223/26413/18412/12322/192176/17938/21917/21917/71722/72567/27223/69562/18795/17920/22084/20750/26554/56212/12955/22589/229534/19055/29810/21887/18795/15481/72567/81630/51791/…
GO:0032880	regulation of protein localization	285	0.614463	2.55857	1e-10	6.21505e-10	7.13073e-11	1871	tags=19%, list=18%, signal=18%	56212/18222/70661/109905/116733/15516/13822/67300/83431/14609/192662/17754/70661/17762/11789/65973/74998/56228/116733/29810/14645/65973/76499/76499/18412/15194/20411/17762/17754/12323/26413/18412/17754/17754/17754/12322/192176/380702/380702/14609/12325/17698/69660/17754/17762/83431/14567/52822/52822/17754/17762/14645/17756/17754/56212/232813/19055/76499/29810/18754/14609/13829/68585/12468/360013/…
GO:0032940	secretion by cell	235	0.609391	2.49247	1e-10	6.21505e-10	7.13073e-11	1678	tags=16%, list=16%, signal=15%	16443/20964/217517/109905/116733/56216/18752/12890/14609/16443/19349/116837/74998/116733/14645/76499/11765/12286/76499/171180/171180/171180/171180/171180/327814/15194/26875/26875/12322/208898/14609/14809/22174/14645/16504/11303/17920/109880/20750/19055/76499/27062/18754/26875/17101/69938/14609/13829/68585/20910/360013/105782/20616/18752/116733/14812/20616/18752/20616/12322/381979/56013/111173/209…
GO:0032956	regulation of actin cytoskeleton organization	122	0.646524	2.46653	1e-10	6.21505e-10	7.13073e-11	1741	tags=21%, list=17%, signal=19%	56212/30948/20401/19229/192662/11518/11518/21872/11518/30948/13043/76499/76499/14026/192176/245857/11519/11519/11519/13043/18213/109880/12386/56212/14086/76499/18754/13829/18753/11519/192176/58234/104445/230101/20742/50884/11519/18479/50876/12332/13043/11519/234094/11518/76499/20740/18761/18761/30948/21872/21872/232906/11518/19230/21872/12631/30948/20742/192197/11518/77569/64930/243961/16798/1304…
GO:0032970	regulation of actin filament-based process	139	0.656435	2.53841	1e-10	6.21505e-10	7.13073e-11	2049	tags=24%, list=20%, signal=21%	56212/30948/20401/19229/109676/109676/109676/192662/11518/11518/21872/11518/30948/13043/76499/76499/14026/109676/192176/11928/245857/11519/11519/11519/109676/13043/18213/109880/12386/238871/56212/14086/76499/18754/13829/18753/11519/192176/238871/58234/104445/98660/230101/20742/93742/238871/50884/11519/109676/18479/50876/12332/13043/11519/234094/11518/76499/16480/16480/20740/18761/18761/30948/2187…
GO:0032984	protein-containing complex disassembly	85	0.706726	2.54076	1e-10	6.21505e-10	7.13073e-11	1093	tags=10%, list=11%, signal=10%	20401/72685/116733/29877/29877/29877/17754/11518/11518/11789/65973/11518/29877/29877/29877/116733/65973/76499/29877/76499/270058/17754/14026/17754/17754/17754/17754/11519/11519/11519/17754/17756/74187/17754/76499/209815/15481/13829/208158/17755/11519/116733/17755/17754/20742/227634/11519/50876/12332/69697/11519/17754/11518/76499/20740/68041/11518/19230/12631/116733/20742/15185/11518/100502698/298…
GO:0032989	cellular component morphogenesis	291	0.650395	2.71722	1e-10	6.21505e-10	7.13073e-11	1865	tags=18%, list=18%, signal=18%	17196/17196/17196/56212/18222/240058/240058/15516/99152/329152/13800/17196/83431/12799/17196/14609/13823/13823/240057/17196/17754/22352/17762/103967/17196/11302/11789/116837/17196/68018/17196/14251/22352/18040/18039/17196/13043/76499/12286/76499/270058/327814/17762/17754/12323/14026/17754/17754/17754/12322/17196/18040/12799/22352/14609/17196/217692/77097/17754/17762/18039/83431/14567/52822/52822/…
GO:0032990	cell part morphogenesis	272	0.647807	2.68856	1e-10	6.21505e-10	7.13073e-11	1634	tags=15%, list=16%, signal=15%	17196/17196/17196/56212/18222/240058/240058/15516/99152/329152/13800/17196/83431/12799/17196/14609/13823/13823/240057/17196/17754/22352/17762/103967/17196/11302/11789/116837/17196/68018/17196/14251/22352/18040/18039/17196/13043/76499/12286/76499/270058/327814/17762/17754/12323/14026/17754/17754/17754/12322/17196/18040/12799/22352/14609/17196/217692/77097/17754/17762/18039/83431/14567/52822/52822/…
GO:0033043	regulation of organelle organization	336	0.621186	2.62467	1e-10	6.21505e-10	7.13073e-11	1862	tags=19%, list=18%, signal=19%	56212/18222/64383/30948/20401/19229/59026/27041/329152/67300/29877/29877/29877/12890/26554/64383/192662/64383/17754/11518/11518/17762/21872/11739/11789/11518/17758/29877/29877/29877/30948/13043/76499/29877/76499/270058/15194/17762/17754/12323/14026/26413/17754/17754/17754/192176/213582/17698/217692/245857/17754/17762/14809/108083/11519/11519/11519/17754/17762/13043/18213/17756/74187/17754/18795/1…
GO:0033365	protein localization to organelle	247	0.528126	2.16858	1e-10	6.21505e-10	7.13073e-11	2106	tags=22%, list=20%, signal=20%	109676/109905/116733/15516/109676/109676/237542/14609/17754/19349/17762/11789/116733/29810/14645/18412/15194/17762/17754/26413/109676/18412/17754/17754/17754/12322/192176/14609/17698/17754/17762/14809/109676/17754/17762/14645/269966/17754/110809/22084/27008/20661/22589/19055/29810/15481/14609/68585/12468/105782/11487/228136/69276/69276/18753/22627/192176/59002/116733/13175/17754/12322/12385/26914…
GO:0033554	cellular response to stress	367	0.527577	2.24074	1e-10	6.21505e-10	7.13073e-11	1673	tags=16%, list=16%, signal=15%	64383/12955/12955/14051/19229/15516/59026/18752/14167/83431/26554/64383/64383/17762/13806/11789/68018/14866/14251/56228/170719/69807/18039/29810/14645/18412/17762/14580/14580/27223/27223/26413/18412/192176/22201/223255/72567/27223/17762/18039/83431/20655/17762/14645/18213/18795/17920/109880/70415/20750/26554/14580/12955/22589/114715/59026/18039/29810/30957/18754/18795/17136/15481/72567/68585/1875…
GO:0034220	ion transmembrane transport	243	0.59145	2.42433	1e-10	6.21505e-10	7.13073e-11	1662	tags=18%, list=16%, signal=17%	18823/20516/20516/30948/19229/109676/18823/109676/109676/29876/329152/14167/14609/57340/24012/268345/11739/65973/16440/18823/18823/15465/232341/15166/15166/15166/30948/65973/12286/15194/14580/14580/110862/13167/109676/116873/192176/54403/380702/380702/14609/29876/11928/16536/27416/11941/109676/232975/20511/16504/18795/20516/238871/14580/19264/20511/16502/71679/18754/18795/14609/228432/228432/2051…
GO:0034329	cell junction assembly	134	0.632982	2.43998	1e-10	6.21505e-10	7.13073e-11	1083	tags=12%, list=10%, signal=12%	12217/18222/12217/12217/20401/19229/109905/18417/14609/13823/13823/17762/103967/21872/19262/14251/13043/76499/12286/76499/20411/17762/23836/11877/26875/26875/14609/100042150/217692/12217/17762/11519/11519/11519/17762/13043/18213/17920/103967/14086/18417/12217/76499/26875/13518/14609/13829/11519/12217/58234/12385/93742/103967/103967/12217/12217/12217/11519/17762/12217/13043/13823/69697/11519/18163…
GO:0034330	cell junction organization	273	0.644999	2.67777	1e-10	6.21505e-10	7.13073e-11	1590	tags=15%, list=15%, signal=15%	12217/18222/17988/16443/12217/12217/20964/20401/19229/109905/99152/18417/14609/13823/13823/240057/22142/11518/11518/16443/17762/103967/21872/233765/18483/11518/19262/14251/21873/18039/13043/72333/235604/76499/12286/76499/327814/20411/17762/23836/11877/12323/26875/26875/192176/208898/380702/380702/14609/100042150/217692/12217/232227/245684/77097/17762/18039/11519/11519/11519/11941/232227/17762/130…
GO:0034622	cellular protein-containing complex assembly	236	0.62687	2.5632	1e-10	6.21505e-10	7.13073e-11	2071	tags=21%, list=20%, signal=19%	64383/12955/12955/30948/19229/217517/15516/56216/67300/29877/29877/29877/83431/64383/64383/11518/11518/17762/11789/116837/11518/56351/68184/29877/29877/67971/29877/30948/18039/13043/76499/21413/29877/76499/218503/17762/14026/73094/208898/73094/245857/17762/18039/83431/216766/11519/11519/11519/217869/17762/13043/17756/269966/110809/12386/238871/12955/217869/217869/22589/231769/18039/76499/27062/73…
GO:0034762	regulation of transmembrane transport	183	0.615723	2.46095	1e-10	6.21505e-10	7.13073e-11	1662	tags=17%, list=16%, signal=16%	18823/30948/19229/109676/18823/109905/109676/109676/29876/329152/14167/237542/14609/57340/24012/268345/11739/65973/18823/18823/232341/15166/15166/15166/30948/65973/12286/15194/20411/110862/13167/109676/116873/192176/380702/380702/14609/29876/12349/16536/109676/20511/16504/18795/109880/238871/20511/12349/16502/12349/18754/18795/14609/20511/18753/22627/192176/238871/58234/98660/75607/26941/108058/2…
GO:0034765	regulation of ion transmembrane transport	154	0.611554	2.39721	1e-10	6.21505e-10	7.13073e-11	1662	tags=17%, list=16%, signal=16%	18823/30948/19229/109676/18823/109676/109676/29876/329152/14167/14609/57340/24012/268345/11739/65973/18823/18823/232341/15166/15166/15166/30948/65973/12286/15194/110862/13167/109676/116873/192176/380702/380702/14609/29876/16536/109676/16504/18795/238871/16502/18754/18795/14609/22627/192176/238871/58234/98660/75607/26941/108058/238871/19894/109676/15166/26941/118454/30948/100503659/13167/109676/12…
GO:0035295	tube development	180	0.583406	2.33491	1e-10	6.21505e-10	7.13073e-11	1536	tags=18%, list=15%, signal=16%	18222/19229/109905/29876/13800/14609/11518/11518/18746/21872/13855/108829/18749/11518/56351/71722/234366/234366/14645/21413/26413/192176/14609/29876/20662/71722/20254/14645/22084/20750/22589/114715/13800/30957/14609/68585/105782/14388/192176/58234/50884/14645/18479/24136/11518/16480/16480/14815/21872/21872/232906/11518/21872/12631/13838/11909/192197/11816/20866/76089/11518/64930/26417/26417/20674…
GO:0040007	growth	235	0.628426	2.57032	1e-10	6.21505e-10	7.13073e-11	1859	tags=19%, list=18%, signal=18%	240058/12955/12955/240058/70661/19229/15516/207425/99152/29876/83431/14609/13823/13823/70661/11518/11518/18746/17762/11302/13806/11739/11789/116837/11518/69807/13043/76499/381022/76499/17762/26413/73094/207425/17938/14609/29876/20662/73094/17762/83431/14567/20655/52822/52822/629378/17762/13043/18213/17756/20511/18795/238871/76438/12955/22589/20511/76499/73094/18795/20403/17136/14609/68585/11487/1…
GO:0040008	regulation of growth	166	0.62212	2.46405	1e-10	6.21505e-10	7.13073e-11	1859	tags=18%, list=18%, signal=16%	240058/12955/12955/240058/19229/99152/83431/14609/13823/13823/17762/11302/13806/11739/11789/116837/69807/13043/76499/76499/17762/26413/73094/17938/14609/73094/17762/83431/14567/20655/52822/52822/629378/17762/13043/18213/17756/18795/76438/12955/76499/73094/18795/20403/17136/14609/68585/11487/17755/17755/72927/73094/17762/12934/18479/13043/17425/13823/76499/14815/73094/12631/11625/11816/13823/21881…
GO:0040011	locomotion	420	0.619039	2.65516	1e-10	6.21505e-10	7.13073e-11	1751	tags=20%, list=17%, signal=20%	56212/18222/18823/20401/19229/18823/29876/140580/13800/237542/83431/14609/26554/83397/192662/22352/57340/17762/21872/215690/11789/20345/18823/11980/18823/15465/232341/14251/22352/69807/18039/13043/72333/14645/76499/76499/227541/17762/245827/12323/14026/26413/83397/12322/192176/223255/19091/22352/231858/17938/14609/29876/114886/17698/232227/20254/17762/18039/83431/11519/11519/11519/11941/232227/22…
GO:0040012	regulation of locomotion	233	0.626073	2.55879	1e-10	6.21505e-10	7.13073e-11	1770	tags=21%, list=17%, signal=19%	56212/18222/18823/20401/19229/18823/29876/237542/83397/192662/22352/21872/11789/18823/11980/18823/232341/22352/69807/13043/14645/76499/76499/227541/12323/14026/26413/83397/12322/192176/223255/19091/22352/29876/114886/17698/232227/20254/232227/52822/52822/16563/13043/14645/18213/18795/109880/22084/70415/12386/238871/19264/56212/114715/19055/19283/76499/30957/22352/67299/22240/18754/18795/13829/685…
GO:0040017	positive regulation of locomotion	128	0.625502	2.38133	1e-10	6.21505e-10	7.13073e-11	1770	tags=24%, list=17%, signal=21%	18222/18823/19229/18823/83397/21872/11789/18823/11980/18823/232341/69807/13043/76499/76499/227541/26413/83397/192176/232227/20254/232227/52822/52822/13043/18213/22084/238871/19264/19055/19283/76499/30957/67299/18754/13829/68585/11487/232227/14388/192176/238871/108058/238871/18479/13043/83397/76499/212307/21872/21872/21872/12631/15185/192197/76089/68813/26417/26417/67299/13488/13043/13043/19285/18…
GO:0042127	regulation of cell population proliferation	262	0.542222	2.24347	1e-10	6.21505e-10	7.13073e-11	2126	tags=25%, list=21%, signal=21%	17988/64383/19229/14609/64383/64383/22352/21872/11789/65973/22352/69807/14645/65973/381022/14580/14580/26413/16331/192176/19091/22352/17938/14609/20662/20254/14645/18213/109880/22084/238871/14580/19264/229534/19283/29811/29811/22352/14609/68585/105782/11487/192176/238871/75607/12385/26941/108058/12211/238871/14645/245474/18479/109648/77125/16480/26941/16480/18761/18761/14815/118454/21872/21872/23…
GO:0042325	regulation of phosphorylation	278	0.572088	2.38417	1e-10	6.21505e-10	7.13073e-11	1510	tags=15%, list=15%, signal=14%	64383/19229/109905/15516/56706/237542/64383/110524/64383/17762/11789/56351/232341/14251/18412/15194/17762/26413/18412/54403/97998/64297/17762/108083/22174/20655/17762/18213/109880/22084/238871/19264/114715/19283/30957/67299/18754/13829/18753/14388/51791/238871/17118/19651/26914/56013/26941/52840/93742/238871/17762/63913/13131/18479/56013/24136/23980/26936/26941/118454/72149/227120/52163/19651/192…
GO:0042327	positive regulation of phosphorylation	169	0.573065	2.27788	1e-10	6.21505e-10	7.13073e-11	1442	tags=13%, list=14%, signal=12%	19229/109905/15516/237542/110524/56351/14251/18412/26413/18412/54403/64297/22174/18213/109880/238871/19264/19283/30957/67299/18753/14388/238871/17118/56013/238871/63913/13131/18479/56013/24136/26936/72149/52163/13838/11909/15185/76108/76089/77569/216439/26417/26417/67299/108099/13488/26404/16798/13385/12421/18412/19130/16800/12390/19386/30957/14388/11551/238871/109880/76089/105787/30957/105787/17…
GO:0042592	homeostatic process	355	0.627201	2.66317	1e-10	6.21505e-10	7.13073e-11	2255	tags=25%, list=22%, signal=24%	17196/17196/26422/17196/19229/109676/69188/109676/109676/29876/14167/17196/17196/14609/17196/235380/17754/11518/11518/57340/14704/19349/17196/21872/11789/65973/17196/11518/68018/16440/17196/74998/232341/69807/21873/17196/29810/65973/12286/18412/15194/17754/26413/13167/109676/18412/16331/116873/17754/17754/17754/17196/73094/54403/14609/29876/26422/20662/664883/64297/17196/73094/12349/11928/17754/1…
GO:0042981	regulation of apoptotic process	313	0.577208	2.41366	1e-10	6.21505e-10	7.13073e-11	1837	tags=19%, list=18%, signal=18%	64383/16443/12955/12955/30948/14051/19229/109676/15516/109676/109676/18752/14433/14609/64383/240057/83397/64383/13002/16443/21872/13806/11739/11789/170719/69807/30948/18039/13043/29810/12286/227541/15194/20111/12323/83397/109676/16331/12322/192176/17938/14609/56462/97998/170755/170755/72567/69660/20254/14809/18039/22174/109676/20655/13043/18213/109880/70415/20750/13002/19264/12955/20661/18039/192…
GO:0043009	chordate embryonic development	147	0.604415	2.35222	1e-10	6.21505e-10	7.13073e-11	1665	tags=20%, list=16%, signal=18%	13800/83431/14609/26554/11518/11518/21872/13855/13806/18749/11518/68018/17184/234366/234366/381022/15194/26413/14609/77097/83431/110809/22084/26554/13800/30957/14609/68585/105782/11487/14388/14812/22083/12211/50884/319924/66711/110809/22083/22083/22083/69697/24136/11790/11518/14812/331401/21872/21872/232906/11518/319924/77097/21872/57261/12631/14218/17184/21453/11909/110809/110809/11518/16330/649…
GO:0043066	negative regulation of apoptotic process	202	0.604116	2.44092	1e-10	6.21505e-10	7.13073e-11	1836	tags=21%, list=18%, signal=18%	64383/16443/12955/12955/14051/19229/15516/18752/14433/64383/240057/64383/13002/16443/21872/13806/11739/11789/170719/69807/18039/13043/29810/12286/227541/15194/20111/192176/17938/170755/170755/69660/20254/18039/22174/20655/13043/109880/20750/13002/12955/18039/19283/29810/30957/18754/17136/15481/20910/360013/18752/18753/192176/18752/14433/12385/12211/14433/13043/52440/18761/18761/14815/21872/21872/…
GO:0043067	regulation of programmed cell death	314	0.578419	2.41942	1e-10	6.21505e-10	7.13073e-11	1837	tags=19%, list=18%, signal=18%	64383/16443/12955/12955/30948/14051/19229/109676/15516/109676/109676/18752/14433/14609/64383/240057/83397/64383/13002/16443/21872/13806/11739/11789/170719/69807/30948/18039/13043/29810/12286/227541/15194/20111/12323/83397/109676/16331/12322/192176/17938/14609/56462/97998/170755/170755/72567/69660/20254/14809/18039/22174/109676/20655/13043/18213/109880/70415/20750/13002/19264/12955/20661/18039/192…
GO:0043069	negative regulation of programmed cell death	203	0.604063	2.43753	1e-10	6.21505e-10	7.13073e-11	1836	tags=21%, list=18%, signal=18%	64383/16443/12955/12955/14051/19229/15516/18752/14433/64383/240057/64383/13002/16443/21872/13806/11739/11789/170719/69807/18039/13043/29810/12286/227541/15194/20111/192176/17938/170755/170755/69660/20254/18039/22174/20655/13043/109880/20750/13002/12955/18039/19283/29810/30957/18754/17136/15481/20910/360013/18752/18753/192176/18752/14433/12385/12211/14433/13043/52440/18761/18761/14815/21872/21872/…
GO:0043085	positive regulation of catalytic activity	264	0.612177	2.53668	1e-10	6.21505e-10	7.13073e-11	1214	tags=14%, list=12%, signal=14%	218038/17196/17196/17196/56212/218038/30948/20401/19229/109905/15516/17196/237542/83431/17196/17196/24012/78781/17196/380711/65973/17196/56351/17196/74998/30948/17196/65973/12323/26413/13167/17196/56462/64297/17196/217692/232227/83431/232227/22174/217869/20655/17196/18213/22084/66687/19264/56212/217869/217869/30957/67299/209815/380711/380711/380711/380711/15481/14681/105782/232227/18753/14388/517…
GO:0043087	regulation of GTPase activity	132	0.679839	2.62007	1e-10	6.21505e-10	7.13073e-11	1206	tags=16%, list=12%, signal=15%	218038/56212/218038/30948/20401/19229/109905/83431/240057/24012/380711/74998/232341/30948/228359/19091/217692/232227/83431/232227/217869/20655/18213/22084/66687/56212/217869/217869/229534/67299/209815/380711/380711/380711/380711/67839/67839/14681/105782/232227/51791/14681/234094/212307/277360/228359/30948/232906/19276/98732/218038/13838/223754/30948/192197/76089/64930/66691/67299/227937/72238/173…
GO:0043254	regulation of protein-containing complex assembly	151	0.661487	2.58212	1e-10	6.21505e-10	7.13073e-11	2070	tags=20%, list=20%, signal=17%	64383/12955/12955/30948/19229/217517/56216/64383/64383/11518/11518/17762/11789/116837/11518/67971/30948/13043/76499/76499/17762/14026/17698/245857/17762/11519/11519/11519/17762/13043/17756/11303/12386/12955/14086/76499/18754/13829/20910/17755/20616/18753/11519/17755/20616/104445/230101/20616/20742/50884/78808/78808/227634/56216/11519/17762/56424/18479/50876/12332/13043/69697/11519/11518/76499/207…
GO:0043269	regulation of ion transport	214	0.591842	2.39638	1e-10	6.21505e-10	7.13073e-11	1665	tags=17%, list=16%, signal=16%	18823/30948/19229/109676/18823/109676/109676/29876/329152/14167/14609/57340/24012/268345/11739/65973/18823/18823/232341/15166/15166/15166/30948/65973/12286/171180/171180/171180/171180/171180/15194/110862/13167/109676/116873/12322/192176/380702/380702/14609/29876/12349/11928/16536/11941/109676/16504/18795/238871/12349/16502/12349/18754/18795/14609/68585/20910/14681/22627/192176/238871/14681/58234/…
GO:0043547	positive regulation of GTPase activity	99	0.694295	2.54019	1e-10	6.21505e-10	7.13073e-11	1206	tags=17%, list=12%, signal=15%	218038/56212/218038/30948/20401/19229/109905/83431/24012/380711/74998/30948/217692/232227/83431/232227/217869/18213/22084/66687/56212/217869/217869/67299/209815/380711/380711/380711/380711/14681/105782/232227/51791/14681/234094/212307/277360/30948/232906/218038/13838/223754/30948/192197/76089/64930/67299/227937/72238/17356/56212/228850/228850/17925/12390/52850/68449/22084/18015/51791/72238/13609/…
GO:0043624	cellular protein complex disassembly	68	0.734559	2.55656	1e-10	6.21505e-10	7.13073e-11	1093	tags=11%, list=11%, signal=10%	20401/72685/116733/29877/29877/29877/17754/11518/11518/11789/65973/11518/29877/29877/29877/116733/65973/76499/29877/76499/270058/17754/14026/17754/17754/17754/17754/11519/11519/11519/17754/17756/74187/17754/76499/15481/13829/208158/17755/11519/116733/17755/17754/20742/227634/11519/50876/12332/69697/11519/17754/11518/76499/20740/68041/11518/19230/12631/116733/20742/15185/11518/29877/29877/72685/72…
GO:0043933	protein-containing complex subunit organization	394	0.59954	2.57278	1e-10	6.21505e-10	7.13073e-11	2006	tags=20%, list=19%, signal=20%	64383/12955/12955/30948/20401/19229/72685/217517/116733/15516/56216/67300/29877/29877/29877/83431/26554/64383/64383/17754/11518/11518/17762/268345/233765/11789/116837/65973/11518/56351/68184/29877/29877/18040/67971/29877/30948/18039/116733/13043/65973/76499/21413/29877/76499/218503/270058/17762/17754/14026/27223/27223/17754/17754/17754/73094/18040/208898/73094/17698/245857/27223/17754/17762/18039…
GO:0044057	regulation of system process	159	0.6206	2.44663	1e-10	6.21505e-10	7.13073e-11	1966	tags=23%, list=19%, signal=20%	14811/17356/11928/11928/20907/109676/109676/14816/11820/12168/244310/116838/26875/56216/13385/109676/116837/26875/109676/18708/244310/17260/208727/26875/116838/14167/14167/14167/235431/26875/242667/14083/11928/242667/20191/27360/244310/116838/11438/109676/21960/12290/56458/232341/238871/23980/109676/26875/109676/20779/109676/13383/13385/380785/17260/269587/13043/231637/70729/56320/26875/56458/273…
GO:0044087	regulation of cellular component biogenesis	321	0.614871	2.58229	1e-10	6.21505e-10	7.13073e-11	2501	tags=26%, list=24%, signal=23%	56212/18222/64383/12955/12955/30948/19229/217517/109905/116733/56216/27041/83431/14609/64383/64383/11518/11518/19349/17762/103967/21872/18483/11789/116837/11518/17758/19262/14251/67971/30948/116733/13043/76499/76499/15194/17762/14026/192176/14609/17698/100042150/217692/245857/17762/108083/83431/11519/11519/11519/17762/13043/18213/17756/11303/109880/12386/103967/56212/12955/14086/76499/23881/22240…
GO:0044089	positive regulation of cellular component biogenesis	172	0.616269	2.44895	1e-10	6.21505e-10	7.13073e-11	2387	tags=28%, list=23%, signal=24%	30948/19229/116733/27041/83431/19349/17762/103967/18483/11789/116837/14251/67971/30948/116733/13043/76499/76499/15194/17762/14026/192176/17698/17762/108083/83431/17762/13043/18213/11303/109880/12386/103967/14086/76499/23881/22240/18754/17755/101565/20616/192176/59002/116733/17755/20616/104445/20616/103967/103967/50884/17762/56424/18479/102693/13043/234094/76499/18761/18761/30948/102693/232906/987…
GO:0044092	negative regulation of molecular function	213	0.5606	2.26504	1e-10	6.21505e-10	7.13073e-11	1351	tags=13%, list=13%, signal=12%	12955/12955/30948/329152/14167/14433/66849/17762/18483/11789/232341/30948/15194/17762/20111/12322/192176/97998/66849/69660/17762/108083/17762/17756/22084/19264/12955/20661/114715/19055/67839/67839/20616/18753/22627/51791/192176/11305/11305/20616/98660/20616/12322/14433/26914/56013/26941/52840/108058/12211/14433/17762/56424/56013/52440/23980/26936/26941/73251/30948/100503659/52163/19276/18483/1848…
GO:0044093	positive regulation of molecular function	366	0.616448	2.62059	1e-10	6.21505e-10	7.13073e-11	1490	tags=16%, list=14%, signal=16%	218038/17196/17196/17196/56212/64383/218038/30948/20401/19229/109676/109905/15516/109676/109676/17196/237542/83431/17196/64383/17196/64383/11518/11518/24012/78781/17196/268345/13806/11739/380711/65973/17196/11518/56351/17196/74998/232341/14251/69807/30948/17196/65973/227541/15194/12323/26413/13167/109676/116873/12322/17196/56462/64297/17196/217692/232227/83431/11519/11519/11519/232227/22174/10967…
GO:0044248	cellular catabolic process	399	0.53558	2.29256	1e-10	6.21505e-10	7.13073e-11	1817	tags=21%, list=18%, signal=20%	64383/74270/19229/116733/15516/99152/59026/18752/329152/67300/69116/12799/26554/110391/64383/64383/17754/22352/19349/17762/78781/11739/14866/56228/22352/69807/116733/13043/29810/14862/18412/76559/15194/17762/14580/17754/14580/13167/18412/17754/17754/17754/22201/54403/12799/22352/17698/28075/17754/17762/108083/17754/17762/13043/17754/110809/18795/22084/19185/238871/26554/14580/18458/59026/29810/22…
GO:0044257	cellular protein catabolic process	167	0.573011	2.27139	1e-10	6.21505e-10	7.13073e-11	1872	tags=21%, list=18%, signal=18%	64383/74270/19229/116733/15516/99152/59026/18752/329152/69116/26554/64383/64383/17754/19349/56228/69807/116733/17754/17754/17754/17754/22201/17698/28075/17754/17754/17754/19185/26554/59026/22225/22225/28075/22129/18752/11305/11305/116733/22201/18752/17754/12211/56424/63958/17754/77125/75770/17222/59026/55992/224997/22224/13838/116733/15185/11816/18752/386649/16798/66530/224997/224997/18521/64383/…
GO:0044281	small molecule metabolic process	253	0.550234	2.27082	1e-10	6.21505e-10	7.13073e-11	1502	tags=18%, list=14%, signal=16%	18823/70974/19229/18823/70974/72157/72157/12799/14433/110391/110524/327655/18746/13806/11789/18823/18823/70974/56351/14645/12286/15194/20411/54646/18648/26413/13167/54403/12799/210044/114886/12349/11941/327655/20655/14645/18795/11303/20750/238871/12349/71679/27267/11429/12799/12349/18754/109674/54122/18795/226041/14718/23831/108097/108097/11305/11305/77116/238871/76487/230101/14433/238871/14904/1…
GO:0044419	biological process involved in interspecies interaction between organisms	211	0.545652	2.20333	1e-10	6.21505e-10	7.13073e-11	2030	tags=23%, list=20%, signal=20%	64383/19229/116733/15516/27041/14433/64383/64383/22352/16768/19349/78781/17184/22352/69807/116733/11765/14026/26413/22352/22174/11303/238871/19264/23881/22352/18754/17101/15481/20910/360013/18753/238871/116733/22083/14433/74781/238871/14433/68002/22083/22083/22083/109648/12332/77125/331401/234267/57261/12631/17184/116733/11909/11816/26417/26417/98415/20586/18754/18754/14433/16800/72993/27406/1239…
GO:0045184	establishment of protein localization	451	0.569855	2.4532	1e-10	6.21505e-10	7.13073e-11	1661	tags=17%, list=16%, signal=17%	26422/16443/338367/338367/108123/109676/116733/21968/15516/109676/109676/207425/56216/67300/83431/14609/21968/71810/71810/17754/16443/19349/17762/338367/116837/65973/74998/56228/18739/18739/116733/13043/29810/14645/65973/11765/18412/15194/17762/14580/17754/14580/26413/26875/109676/18412/26875/17754/17754/17754/228359/192176/207425/17938/14609/26422/28075/17754/17762/83431/14567/109676/52822/52822…
GO:0045595	regulation of cell differentiation	305	0.58432	2.43797	1e-10	6.21505e-10	7.13073e-11	1770	tags=19%, list=17%, signal=18%	17196/17196/17196/18222/64383/30948/19229/109905/15516/99152/17196/83431/17196/64383/240057/17196/64383/22352/16768/11518/11518/17762/17196/11302/11739/11789/17196/11518/19262/17196/22352/69807/21873/30948/18039/17196/76499/21413/76499/17762/14580/12323/14580/26413/16331/17196/192176/22352/17938/20662/64297/17196/12349/17762/18039/83431/14567/52822/52822/629378/17762/226115/69562/17196/18213/1775…
GO:0045597	positive regulation of cell differentiation	189	0.616497	2.47641	1e-10	6.21505e-10	7.13073e-11	1770	tags=18%, list=17%, signal=17%	18222/64383/30948/109905/15516/99152/83431/64383/64383/22352/11518/11518/17762/11739/11789/11518/19262/22352/69807/30948/18039/21413/17762/14580/12323/14580/16331/192176/22352/64297/12349/17762/18039/83431/14567/52822/52822/17762/18213/18795/109880/14580/19264/12349/18039/19283/30957/22352/12349/18795/17136/13829/68585/17755/20616/51791/74596/192176/17118/58234/17755/20616/20616/26914/17762/13131…
GO:0045935	positive regulation of nucleobase-containing compound metabolic process	333	0.491647	2.07053	1e-10	6.21505e-10	7.13073e-11	2054	tags=21%, list=20%, signal=19%	56212/64383/14051/19229/69188/15516/18752/64383/18029/64383/78781/13806/65973/56351/65973/319713/21413/381022/20111/27223/27223/26413/54403/17938/72567/27223/69562/269966/110809/18795/17920/22084/20750/19264/56212/22589/18458/229534/19055/18795/15481/72567/12468/18752/18753/18752/108058/14904/101739/101739/245474/110809/19056/17425/24136/77125/16480/16480/73251/18761/18761/14815/52163/57261/76257…
GO:0046903	secretion	254	0.607851	2.51152	1e-10	6.21505e-10	7.13073e-11	1678	tags=16%, list=16%, signal=15%	16443/20964/217517/109905/116733/56216/18752/12890/14609/16443/19349/116837/74998/232341/116733/14645/76499/11765/12286/76499/171180/171180/171180/171180/171180/327814/15194/26875/26875/12322/208898/14609/12349/14809/11941/22174/14645/16504/11303/17920/109880/20750/12349/19055/76499/27062/12349/18754/26875/17101/69938/14609/13829/68585/20910/360013/105782/20616/18752/116733/14812/20616/18752/2061…
GO:0046907	intracellular transport	439	0.595389	2.55397	1e-10	6.21505e-10	7.13073e-11	1637	tags=16%, list=16%, signal=17%	12217/26422/16443/12217/12217/12955/12955/338367/338367/108123/30948/19707/116733/21968/15516/207425/56216/67300/83431/21968/26554/192292/71810/71810/17754/16443/19349/17762/338367/116837/65973/68018/56228/18040/30948/18039/116733/13043/29810/65973/11765/18412/327814/15194/17762/14580/17754/14580/26413/18412/17754/17754/17754/228359/192176/18040/207425/17938/26422/17698/28075/12217/77097/17754/17…
GO:0048167	regulation of synaptic plasticity	114	0.705238	2.66049	1e-10	6.21505e-10	7.13073e-11	1284	tags=14%, list=12%, signal=13%	20964/19229/99152/18752/12890/240057/17754/57340/17762/116837/16440/15465/171180/171180/171180/171180/171180/18412/15194/17762/14580/17754/12323/14580/26413/13167/18412/17754/17754/17754/12322/208898/380702/380702/217692/17754/17762/11941/17754/17762/17754/17920/109880/14580/50997/232813/20910/170935/18752/51791/58234/14812/18752/17754/12322/381979/111173/20964/245666/245666/17762/18479/17754/181…
GO:0048584	positive regulation of response to stimulus	370	0.566549	2.41035	1e-10	6.21505e-10	7.13073e-11	2257	tags=24%, list=22%, signal=21%	16443/70661/14051/19229/109905/15516/56216/18752/237542/83431/14433/14609/83397/16768/70661/16443/78781/13855/116837/17184/232341/14251/69807/13043/11765/381022/227541/15194/20411/12323/27223/27223/26413/83397/192176/223255/14609/20662/64297/72567/27223/20254/83431/20655/13043/18213/18795/109880/238871/76438/19264/114715/229534/19055/30957/18754/18795/15481/72567/14609/13829/235661/235661/235661/…
GO:0048585	negative regulation of response to stimulus	320	0.560315	2.35277	1e-10	6.21505e-10	7.13073e-11	1749	tags=20%, list=17%, signal=18%	18222/64383/20401/14051/11803/27041/13429/14609/26554/64383/240057/64383/24012/19349/13855/13806/18483/18749/11789/170719/69807/13043/76499/76499/15194/12323/27223/27223/16331/19091/380702/380702/14609/97998/170755/170755/69660/27223/20254/108083/22174/20655/629378/13043/22084/12386/238871/26554/19264/114715/71729/29811/76499/29811/21887/71326/14609/68585/18753/51791/77116/238871/75607/12385/2691…
GO:0048589	developmental growth	175	0.65187	2.60255	1e-10	6.21505e-10	7.13073e-11	1536	tags=16%, list=15%, signal=15%	240058/240058/70661/15516/207425/99152/29876/83431/14609/70661/11518/11518/18746/17762/11302/11739/11789/116837/11518/13043/76499/381022/76499/17762/26413/73094/207425/17938/14609/29876/20662/73094/17762/83431/14567/20655/52822/52822/17762/13043/18213/17756/20511/18795/238871/22589/20511/76499/73094/18795/20403/17136/14609/68585/17755/20511/238871/17755/13175/18004/22083/57138/108058/73094/238871…
GO:0048646	anatomical structure formation involved in morphogenesis	200	0.590246	2.37697	1e-10	6.21505e-10	7.13073e-11	2127	tags=25%, list=21%, signal=22%	19229/29876/13800/26554/13823/13823/11518/11518/18746/21872/13855/18749/11518/17184/14251/234366/234366/14645/76499/21413/12286/76499/15194/26413/192176/29876/20254/11941/14645/22084/26554/114715/13800/76499/226041/68585/105782/14388/192176/11305/11305/77116/58234/22083/26914/50884/14645/22083/50876/22083/22083/102693/19056/13823/24136/11518/76499/16480/16480/21872/21872/52163/102693/232906/11518…
GO:0048666	neuron development	413	0.646555	2.77266	1e-10	6.21505e-10	7.13073e-11	1637	tags=16%, list=16%, signal=17%	17196/17196/17196/56212/18222/240058/18823/16443/240058/19229/18823/109905/15516/99152/329152/29877/29877/29877/13800/17196/83431/12799/17196/14609/13823/13823/240057/17196/17754/22352/16443/17762/103967/17196/11302/18483/380711/11789/116837/17196/18823/17758/18823/17196/14251/29877/22352/29877/69807/18040/29877/18039/17196/13043/76499/29877/12286/76499/217125/227541/270058/327814/15194/17762/145…
GO:0048667	cell morphogenesis involved in neuron differentiation	234	0.654442	2.67518	1e-10	6.21505e-10	7.13073e-11	1450	tags=14%, list=14%, signal=14%	17196/17196/17196/56212/18222/15516/99152/329152/13800/17196/83431/12799/17196/240057/17196/17754/22352/17762/103967/17196/11302/11789/17196/17196/14251/22352/18040/18039/17196/13043/76499/12286/76499/270058/327814/17762/17754/12323/14026/17754/17754/17754/12322/17196/18040/12799/22352/17196/217692/77097/17754/17762/18039/83431/14567/11941/20655/52822/52822/17754/17762/13043/17196/18213/17756/177…
GO:0048699	generation of neurons	496	0.636177	2.75892	1e-10	6.21505e-10	7.13073e-11	1871	tags=17%, list=18%, signal=19%	17196/17196/17196/56212/18222/240058/18823/64383/16443/240058/30948/19229/18823/109905/15516/99152/329152/29877/29877/29877/13800/17196/83431/12799/17196/14609/13823/13823/64383/240057/17196/64383/17754/22352/16443/17762/103967/17196/11302/18483/380711/215690/11789/116837/17196/18823/17758/19262/18823/17196/14251/29877/22352/29877/69807/18040/29877/30948/18039/17196/13043/76499/21413/29877/12286/…
GO:0048812	neuron projection morphogenesis	261	0.65387	2.69984	1e-10	6.21505e-10	7.13073e-11	1634	tags=15%, list=16%, signal=15%	17196/17196/17196/56212/18222/240058/240058/15516/99152/329152/13800/17196/83431/12799/17196/14609/13823/13823/240057/17196/17754/22352/17762/103967/17196/11302/11789/116837/17196/17196/14251/22352/18040/18039/17196/13043/76499/12286/76499/270058/327814/17762/17754/12323/14026/17754/17754/17754/12322/17196/18040/12799/22352/14609/17196/217692/77097/17754/17762/18039/83431/14567/52822/52822/17754/…
GO:0048858	cell projection morphogenesis	267	0.651747	2.7061	1e-10	6.21505e-10	7.13073e-11	1634	tags=15%, list=16%, signal=16%	17196/17196/17196/56212/18222/240058/240058/15516/99152/329152/13800/17196/83431/12799/17196/14609/13823/13823/240057/17196/17754/22352/17762/103967/17196/11302/11789/116837/17196/17196/14251/22352/18040/18039/17196/13043/76499/12286/76499/270058/327814/17762/17754/12323/14026/17754/17754/17754/12322/17196/18040/12799/22352/14609/17196/217692/77097/17754/17762/18039/83431/14567/52822/52822/17754/…
GO:0048870	cell motility	377	0.615245	2.62702	1e-10	6.21505e-10	7.13073e-11	1751	tags=21%, list=17%, signal=20%	56212/18222/18823/20401/19229/18823/29876/140580/13800/237542/83431/14609/26554/83397/192662/22352/17762/21872/215690/11789/20345/18823/11980/18823/15465/232341/22352/69807/13043/72333/14645/76499/76499/227541/17762/245827/12323/14026/26413/83397/12322/192176/223255/19091/22352/231858/17938/14609/29876/114886/17698/232227/20254/17762/83431/11519/11519/11519/232227/22174/52822/52822/16563/17762/13…
GO:0048871	multicellular organismal homeostasis	89	0.690956	2.50103	1e-10	6.21505e-10	7.13073e-11	1800	tags=27%, list=17%, signal=24%	17196/17196/17196/19229/17196/17196/14609/17196/17754/11518/11518/19349/17196/21872/11789/17196/11518/17196/69807/21873/17196/18412/17754/18412/16331/17754/17754/17754/17196/73094/14609/664883/17196/73094/12349/17754/20655/17754/17196/17754/20750/12349/21887/67299/73094/12349/109674/14609/108097/108097/17196/17754/73094/17196/12349/17754/17196/11518/21873/21873/21873/21872/227120/21872/11518/2187…
GO:0048878	chemical homeostasis	245	0.618647	2.53816	1e-10	6.21505e-10	7.13073e-11	2158	tags=23%, list=21%, signal=20%	19229/109676/109676/109676/29876/14167/14609/235380/57340/14704/19349/65973/68018/16440/74998/232341/65973/12286/15194/26413/13167/109676/116873/54403/14609/29876/64297/12349/11928/11941/109676/20655/232975/11303/20750/238871/19264/12349/19055/12349/18754/109674/17101/14609/68585/14718/23831/22627/11305/11305/238871/14812/98660/76487/75607/57138/26941/108058/238871/94249/109676/12349/19056/17425/…
GO:0050767	regulation of neurogenesis	133	0.653632	2.52001	1e-10	6.21505e-10	7.13073e-11	1336	tags=15%, list=13%, signal=14%	17196/17196/17196/18222/64383/30948/99152/17196/83431/17196/64383/240057/17196/64383/22352/17762/17196/11302/17196/19262/17196/22352/69807/30948/18039/17196/17762/14580/12323/14580/17196/22352/17196/17762/18039/83431/14567/52822/52822/17762/17196/18213/17756/109880/22084/14580/19055/18039/19283/22352/67299/17136/68585/17755/20616/51791/17196/17118/58234/17755/20616/20616/12385/17762/13131/17196/1…
GO:0050769	positive regulation of neurogenesis	93	0.666413	2.43173	1e-10	6.21505e-10	7.13073e-11	1770	tags=17%, list=17%, signal=15%	18222/30948/99152/83431/22352/17762/19262/22352/69807/30948/18039/17762/14580/12323/14580/22352/17762/18039/83431/14567/52822/52822/17762/18213/109880/14580/18039/19283/22352/17136/68585/17755/20616/51791/17118/58234/17755/20616/20616/17762/18479/24136/77125/118454/30948/13838/216049/30948/229715/11816/17760/17760/20674/118454/17762/17356/17762/17760/17755/51791/12387/68585/109880/77125/17762/177…
GO:0050790	regulation of catalytic activity	431	0.607858	2.61014	1e-10	6.21505e-10	7.13073e-11	1476	tags=17%, list=14%, signal=17%	218038/12217/17196/17196/17196/56212/12217/12217/12955/12955/218038/30948/20401/19229/109905/15516/56706/17196/237542/83431/14433/17196/66849/240057/17196/24012/17762/78781/17196/18483/380711/11789/65973/17196/56351/17196/74998/232341/30948/17196/65973/15194/54646/17762/20111/12323/26413/13167/26875/26875/12322/17196/228359/19091/56462/97998/210044/64297/17196/66849/69660/217692/12217/232227/1776…
GO:0050801	ion homeostasis	164	0.62444	2.46857	1e-10	6.21505e-10	7.13073e-11	2047	tags=22%, list=20%, signal=19%	19229/109676/109676/109676/29876/14167/14609/235380/57340/14704/19349/65973/16440/232341/65973/12286/15194/26413/13167/109676/116873/54403/14609/29876/12349/11928/11941/109676/20655/232975/20750/238871/19264/12349/12349/18754/14609/14718/23831/22627/238871/14812/98660/75607/57138/26941/108058/238871/94249/109676/12349/26941/59033/14812/14813/13167/109676/109676/72821/14718/14718/14718/11816/20866…
GO:0050804	modulation of chemical synaptic transmission	228	0.653923	2.6694	1e-10	6.21505e-10	7.13073e-11	1573	tags=15%, list=15%, signal=15%	20964/19229/109905/99152/56216/18752/13429/12890/240057/83397/17754/57340/17762/116837/16440/19262/15465/14251/228836/14645/12286/171180/171180/171180/171180/171180/18412/327814/15194/17762/14580/17754/12323/14580/26413/228836/228836/13167/83397/26875/18412/26875/17754/17754/17754/12322/208898/380702/380702/12349/217692/18577/17754/17762/14809/11941/17754/17762/14645/16504/17754/18795/17920/10988…
GO:0050808	synapse organization	193	0.649637	2.61578	1e-10	6.21505e-10	7.13073e-11	1415	tags=13%, list=14%, signal=13%	12217/18222/17988/16443/12217/12217/20964/99152/240057/22142/16443/17762/103967/18483/18039/13043/72333/235604/12286/327814/20411/17762/12323/26875/26875/192176/208898/380702/380702/100042150/217692/12217/245684/77097/17762/18039/11519/11519/11519/11941/17762/13043/18213/17920/22084/12386/103967/232813/12217/18039/29811/29811/26875/15481/11487/20616/11519/192176/77116/17118/12217/58234/14812/7053…
GO:0050877	nervous system process	270	0.641	2.66227	1e-10	6.21505e-10	7.13073e-11	1539	tags=15%, list=15%, signal=15%	218038/17196/17196/17196/218038/14051/19229/56216/14167/17196/13429/17196/240057/17196/235380/17754/57340/17762/17196/21872/116837/17196/16440/11980/56351/15465/17196/18039/17196/71722/228836/12286/15194/17762/17754/12323/118446/26413/228836/228836/13167/26875/26875/17754/17754/17754/17196/380702/380702/71722/17196/18577/17754/17762/14809/18039/16536/11941/20655/17754/17762/232975/17196/18213/177…
GO:0051046	regulation of secretion	182	0.582942	2.3287	1e-10	6.21505e-10	7.13073e-11	1698	tags=16%, list=16%, signal=15%	16443/109905/116733/56216/18752/12890/14609/16443/19349/116837/232341/116733/14645/76499/11765/12286/76499/171180/171180/171180/171180/171180/327814/26875/26875/12322/14609/14645/16504/17920/109880/20750/19055/76499/27062/18754/26875/14609/68585/20910/360013/18752/116733/14812/18752/12322/56013/26941/78808/78808/56216/14645/319924/12934/19056/56013/76499/26941/75770/18761/18761/14815/59033/14812/…
GO:0051050	positive regulation of transport	278	0.646563	2.69455	1e-10	6.21505e-10	7.13073e-11	1338	tags=15%, list=13%, signal=15%	218038/18823/16443/218038/30948/109676/18823/109905/116733/15516/109676/109676/56216/14167/13429/237542/14609/11518/11518/16443/24012/19349/103967/268345/11739/65973/11518/18823/11980/18823/232341/14251/30948/116733/29810/14645/65973/76499/11765/76499/227541/15194/20411/26413/13167/26875/109676/26875/116873/12322/73094/192176/14609/73094/12349/17698/11941/109676/20655/52822/52822/14645/17756/2051…
GO:0051051	negative regulation of transport	129	0.647869	2.47076	1e-10	6.21505e-10	7.13073e-11	1180	tags=11%, list=11%, signal=10%	12955/12955/30948/19229/109905/56216/329152/14167/19349/17762/232341/56228/30948/29810/17762/228359/17762/14567/17762/109880/22084/12955/19055/29810/18754/13829/14681/17755/22627/11305/11305/77116/14681/17755/98660/75607/56013/26941/108058/56216/17762/19092/56013/26941/228359/30948/100503659/30948/19092/11816/19092/19092/100502698/20224/69017/228355/13385/17762/18754/18754/18611/17762/72993/69017…
GO:0051094	positive regulation of developmental process	288	0.606126	2.52551	1e-10	6.21505e-10	7.13073e-11	1546	tags=16%, list=15%, signal=15%	18222/240058/64383/16443/240058/30948/19229/109905/15516/99152/83431/14609/64383/64383/22352/11518/11518/16443/18746/17762/21872/11739/18483/11789/116837/11518/19262/14251/22352/69807/30948/18039/76499/21413/76499/17762/14580/12323/14580/27223/27223/26413/16331/73094/192176/223255/22352/17938/14609/64297/73094/12349/27223/17762/18039/83431/14567/52822/52822/17762/18213/18795/109880/22084/14580/19…
GO:0051129	negative regulation of cellular component organization	216	0.629857	2.5493	1e-10	6.21505e-10	7.13073e-11	1312	tags=15%, list=13%, signal=15%	17196/17196/17196/64383/12955/12955/59026/29877/29877/29877/17196/17196/64383/240057/17196/64383/17754/22352/11518/11518/17762/103967/17196/21872/11302/380711/11789/17196/11518/17758/17196/29877/22352/29877/29877/17196/76499/29877/76499/17762/14580/17754/14026/14580/17754/17754/17754/17196/192176/22352/17196/245857/17754/17762/14567/11519/11519/11519/52822/52822/17754/17762/17196/17756/74187/1775…
GO:0051130	positive regulation of cellular component organization	340	0.608061	2.57211	1e-10	6.21505e-10	7.13073e-11	2387	tags=25%, list=23%, signal=23%	218038/18222/64383/16443/218038/30948/19229/109905/99152/27041/13429/83431/26554/64383/64383/11518/11518/16443/17762/103967/11739/18483/11789/116837/11518/11980/14251/67971/30948/18039/13043/76499/76499/227541/15194/17762/12323/14026/26413/73094/192176/223255/64297/73094/17698/232227/17762/108083/18039/83431/14567/232227/52822/52822/17762/13043/18213/74187/18795/11303/109880/22084/12386/103967/26…
GO:0051172	negative regulation of nitrogen compound metabolic process	446	0.508379	2.18711	1e-10	6.21505e-10	7.13073e-11	2148	tags=22%, list=21%, signal=21%	104001/64383/12955/12955/30948/15516/18752/67300/14433/14609/26554/64383/110524/18029/64383/17754/17762/13806/11789/170719/30948/71722/29810/234366/234366/21413/18412/15194/17762/17754/20111/27223/27223/13167/18412/17754/17754/17754/104001/192176/17938/14609/97998/71722/72567/27223/17754/17762/17754/17762/18213/17754/110809/18795/22084/238871/26554/19264/12955/22589/18458/114715/229534/231769/190…
GO:0051174	regulation of phosphorus metabolic process	317	0.559302	2.3466	1e-10	6.21505e-10	7.13073e-11	1816	tags=17%, list=18%, signal=16%	64383/19229/109905/15516/56706/237542/66849/64383/110524/64383/17762/13806/11789/56351/232341/14251/18412/15194/17762/26413/18412/54403/97998/64297/66849/17762/108083/22174/20655/17762/18213/109880/22084/238871/19264/114715/19283/30957/67299/18754/13829/18753/14388/22627/51791/11305/11305/77116/238871/17118/243819/243819/19651/26914/56013/26941/52840/93742/238871/17762/63913/13131/18479/56013/241…
GO:0051240	positive regulation of multicellular organismal process	285	0.611113	2.54462	1e-10	6.21505e-10	7.13073e-11	1539	tags=18%, list=15%, signal=17%	17196/17196/17196/18222/30948/19229/99152/27041/17196/83431/14433/17196/14609/17196/83397/22352/11518/11518/18746/17762/78781/17196/21872/13806/11739/11789/116837/17196/11518/19262/15465/17196/14251/22352/69807/30948/18039/17196/13043/17762/14580/12323/14580/27223/27223/26413/83397/16331/17196/73094/22352/17938/14609/64297/17196/73094/12349/69660/11928/27223/17762/18039/83431/14567/20655/52822/52…
GO:0051241	negative regulation of multicellular organismal process	201	0.583099	2.35772	1e-10	6.21505e-10	7.13073e-11	1750	tags=22%, list=17%, signal=19%	17196/17196/17196/64383/30948/19229/15516/17196/17196/14609/64383/240057/17196/64383/16768/17196/11302/13855/11789/17196/17196/232341/21873/30948/17196/21413/14026/16331/17196/19091/14609/664883/17196/11928/14567/20655/52822/52822/629378/17196/18213/17756/22084/238871/19264/114715/19055/29811/29811/21887/67299/17136/14609/68585/18753/17196/77116/238871/98660/12385/238871/13131/17196/18479/77125/1…
GO:0051247	positive regulation of protein metabolic process	309	0.551988	2.30163	1e-10	6.21505e-10	7.13073e-11	1507	tags=16%, list=15%, signal=15%	17196/17196/17196/64383/19229/69188/109905/15516/59026/329152/17196/237542/17196/14609/26554/64383/110524/17196/64383/22352/18746/19349/17196/13806/11789/65973/17196/17196/14251/22352/69807/17196/65973/18412/26413/18412/17196/22352/14609/56462/64297/17196/17698/17196/18213/18795/109880/238871/26554/19264/59026/228866/19283/30957/22352/67299/50995/22225/22225/18795/15481/14609/18753/14388/11305/11…
GO:0051248	negative regulation of protein metabolic process	234	0.557791	2.2801	1e-10	6.21505e-10	7.13073e-11	2166	tags=24%, list=21%, signal=21%	104001/64383/12955/12955/30948/15516/18752/14433/64383/110524/64383/17754/17762/11789/170719/30948/18412/15194/17762/17754/20111/13167/18412/17754/17754/17754/104001/192176/97998/17754/17762/17754/17762/18213/17754/22084/238871/19264/12955/18458/114715/228866/18754/13829/68585/18752/18753/22627/51791/192176/238871/18752/17754/14433/26914/56013/52840/12211/93742/238871/14433/17762/63913/20168/5601…
GO:0051258	protein polymerization	110	0.675327	2.53612	1e-10	6.21505e-10	7.13073e-11	2064	tags=21%, list=20%, signal=18%	30948/19229/29877/29877/29877/83431/11518/11518/17762/11789/11518/29877/29877/67971/29877/30948/18039/13043/76499/29877/76499/17762/14026/245857/17762/18039/83431/11519/11519/11519/17762/13043/17756/12386/18039/76499/18754/13829/17755/18753/11519/17755/104445/230101/20742/50884/227634/11519/17762/18479/50876/12332/13043/69697/11519/11518/76499/20740/30948/68041/11518/19230/14544/12631/30948/20742…
GO:0051261	protein depolymerization	62	0.752758	2.59241	1e-10	6.21505e-10	7.13073e-11	1093	tags=11%, list=11%, signal=10%	20401/72685/116733/29877/29877/29877/17754/11518/11518/11789/65973/11518/29877/29877/29877/116733/65973/76499/29877/76499/270058/17754/14026/17754/17754/17754/17754/11519/11519/11519/17754/17756/74187/17754/76499/15481/13829/208158/17755/11519/116733/17755/17754/20742/227634/11519/50876/12332/69697/11519/17754/11518/76499/20740/68041/11518/19230/12631/116733/20742/15185/11518/29877/29877/72685/72…
GO:0051270	regulation of cellular component movement	249	0.634003	2.60513	1e-10	6.21505e-10	7.13073e-11	1753	tags=18%, list=17%, signal=18%	56212/18222/18823/30948/20401/19229/109676/18823/109676/109676/29876/237542/83397/192662/22352/17762/21872/11789/18823/11980/18823/232341/22352/69807/30948/14645/76499/76499/227541/17762/12323/14026/26413/83397/109676/12322/192176/223255/19091/22352/29876/114886/17698/11928/232227/17762/232227/109676/52822/52822/16563/17762/14645/18213/17756/18795/109880/22084/70415/12386/238871/19264/56212/11471…
GO:0051301	cell division	128	0.652985	2.48596	1e-10	6.21505e-10	7.13073e-11	2517	tags=31%, list=24%, signal=25%	18222/64383/116733/99152/13822/67300/26554/64383/64383/11789/17758/116733/76499/76499/213582/16563/56194/74187/26554/76499/67299/18754/20166/235661/235661/235661/101565/51791/116733/18004/19651/20742/12211/93742/13006/76499/212307/75770/17222/331401/13822/19651/12631/116733/216049/20742/56194/72948/232679/67299/101565/227937/240121/16798/18754/18754/56431/16800/76499/17758/18754/17886/64383/76499…
GO:0051336	regulation of hydrolase activity	246	0.626102	2.5696	1e-10	6.21505e-10	7.13073e-11	1206	tags=16%, list=12%, signal=15%	218038/17196/17196/17196/56212/12955/12955/218038/30948/20401/19229/109905/15516/17196/83431/14433/17196/66849/240057/17196/24012/78781/17196/380711/65973/17196/17196/74998/232341/30948/17196/65973/15194/20111/12323/12322/17196/228359/19091/56462/17196/66849/217692/232227/83431/232227/217869/20655/17196/18213/22084/66687/19264/56212/12955/217869/217869/20661/229534/67299/209815/380711/380711/3807…
GO:0051338	regulation of transferase activity	190	0.59325	2.386	1e-10	6.21505e-10	7.13073e-11	1476	tags=15%, list=14%, signal=14%	12217/12217/12217/19229/109905/15516/56706/237542/17762/11789/56351/232341/15194/54646/17762/26413/13167/26875/26875/97998/64297/12217/17762/108083/22174/20655/17762/18213/22084/19264/114715/12217/30957/26875/18753/14388/51791/17118/12217/76487/19651/26914/56013/26941/52840/12217/12217/12217/17762/56424/12217/245474/13131/18479/56013/24136/26941/73251/18761/18761/72149/52163/13167/19651/12217/122…
GO:0051345	positive regulation of hydrolase activity	159	0.639722	2.52202	1e-10	6.21505e-10	7.13073e-11	1206	tags=16%, list=12%, signal=15%	218038/17196/17196/17196/56212/218038/30948/20401/19229/109905/15516/17196/83431/17196/17196/24012/78781/17196/380711/65973/17196/17196/74998/30948/17196/65973/12323/17196/56462/17196/217692/232227/83431/232227/217869/17196/18213/22084/66687/19264/56212/217869/217869/67299/209815/380711/380711/380711/380711/14681/105782/232227/18753/51791/17196/17118/14681/56462/14812/17196/234094/17196/212307/14…
GO:0051493	regulation of cytoskeleton organization	195	0.651019	2.62659	1e-10	6.21505e-10	7.13073e-11	1862	tags=20%, list=18%, signal=18%	56212/30948/20401/19229/67300/29877/29877/29877/192662/17754/11518/11518/17762/21872/11789/11518/29877/29877/29877/30948/13043/76499/29877/76499/270058/17762/17754/14026/26413/17754/17754/17754/192176/213582/245857/17754/17762/11519/11519/11519/17754/17762/13043/18213/17756/74187/17754/109880/12386/56212/14086/76499/18754/13518/13829/208158/17755/18753/11519/192176/58234/17755/104445/230101/17754…
GO:0051640	organelle localization	190	0.612931	2.46516	1e-10	6.21505e-10	7.13073e-11	1839	tags=15%, list=18%, signal=14%	338367/338367/20964/30948/116733/207425/56216/13429/12890/83431/26554/19349/17762/103967/338367/116837/17758/30948/18039/116733/76499/76499/327814/15194/17762/26875/26875/12322/207425/208898/77097/17762/18039/83431/100503185/17762/17756/17920/103967/26554/18039/76499/67299/26875/20910/105782/17755/52635/20616/16594/16594/71923/116733/17755/20616/20616/12322/16560/16560/26941/93742/103967/103967/2…
GO:0051656	establishment of organelle localization	133	0.623629	2.40434	1e-10	6.21505e-10	7.13073e-11	2356	tags=25%, list=23%, signal=21%	380684/17758/17758/17758/20616/210998/16560/26875/17755/26875/26875/17762/75608/17755/12934/26875/26875/56273/17755/52906/15185/94040/17755/26875/11776/17755/57752/11776/380684/17755/229521/17756/17756/228355/17756/380684/380684/104015/64009/17755/17756/17755/17756/17756/17755/16573/17755/380684/380684/231452/17756/22631/226778/380684/101994/380684/11776/11776/217449/17756/26875/57752/17762/15194…
GO:0051668	localization within membrane	228	0.621619	2.53753	1e-10	6.21505e-10	7.13073e-11	1229	tags=13%, list=12%, signal=13%	56212/18222/217517/109676/109905/116733/109676/109676/56216/67300/13823/13823/240057/19349/18483/74998/14251/116733/76499/12286/76499/18412/218503/20411/12323/109676/18412/12322/228359/192176/380702/380702/17938/12325/69660/14809/14567/109676/109880/22084/27008/76438/19264/56212/232813/76499/13829/20910/105782/11487/228136/668212/69276/69276/192176/116733/58234/14812/12322/26941/20742/108058/6927…
GO:0051674	localization of cell	377	0.615245	2.62702	1e-10	6.21505e-10	7.13073e-11	1751	tags=21%, list=17%, signal=20%	56212/18222/18823/20401/19229/18823/29876/140580/13800/237542/83431/14609/26554/83397/192662/22352/17762/21872/215690/11789/20345/18823/11980/18823/15465/232341/22352/69807/13043/72333/14645/76499/76499/227541/17762/245827/12323/14026/26413/83397/12322/192176/223255/19091/22352/231858/17938/14609/29876/114886/17698/232227/20254/17762/83431/11519/11519/11519/232227/22174/52822/52822/16563/17762/13…
GO:0051726	regulation of cell cycle	185	0.565592	2.26426	1e-10	6.21505e-10	7.13073e-11	1833	tags=19%, list=18%, signal=17%	64383/30948/69188/116733/15516/56706/329152/67300/26554/64383/64383/18749/11789/69807/30948/116733/12323/27223/27223/213582/27223/56194/18795/22084/26554/19264/22589/18754/18795/15481/235661/235661/235661/105782/101565/22627/116733/18004/19651/72927/381979/26914/26941/108058/12211/17425/23980/26941/18761/18761/17222/118454/30948/19651/57261/116733/30948/56194/11909/64930/386649/20674/101565/22793…
GO:0051960	regulation of nervous system development	154	0.63451	2.4872	1e-10	6.21505e-10	7.13073e-11	1336	tags=15%, list=13%, signal=14%	17196/17196/17196/18222/64383/30948/99152/17196/83431/17196/64383/240057/17196/64383/22352/17762/17196/11302/17196/19262/17196/22352/69807/30948/18039/17196/17762/14580/12323/14580/17196/22352/17196/17762/18039/83431/14567/52822/52822/17762/17196/18213/17756/109880/22084/14580/19055/18039/19283/22352/67299/17136/68585/17755/20616/51791/17196/77116/17118/58234/17755/20616/20616/12385/93742/17762/1…
GO:0055080	cation homeostasis	147	0.625253	2.43332	1e-10	6.21505e-10	7.13073e-11	2031	tags=22%, list=20%, signal=19%	19229/109676/109676/109676/29876/14609/235380/57340/14704/19349/65973/16440/65973/12286/15194/26413/13167/109676/116873/54403/14609/29876/12349/11928/11941/109676/20655/232975/20750/238871/19264/12349/12349/18754/14609/14718/23831/22627/238871/14812/98660/57138/108058/238871/94249/109676/12349/59033/14812/14813/13167/109676/109676/14718/14718/14718/11816/20866/109676/26417/26417/13488/13385/23538…
GO:0055082	cellular chemical homeostasis	181	0.637508	2.55219	1e-10	6.21505e-10	7.13073e-11	2234	tags=25%, list=22%, signal=21%	19229/109676/109676/109676/29876/14609/235380/57340/14704/19349/65973/16440/74998/65973/12286/15194/26413/13167/109676/116873/54403/14609/29876/12349/11928/11941/109676/20655/232975/20750/238871/19264/12349/19055/12349/18754/14609/68585/14718/22627/11305/11305/238871/14812/98660/57138/26941/108058/238871/94249/109676/12349/19056/17425/26941/75770/59033/14812/14813/13167/109676/19276/109676/14718/…
GO:0055085	transmembrane transport	311	0.575309	2.40564	1e-10	6.21505e-10	7.13073e-11	1652	tags=18%, list=16%, signal=17%	18823/20516/20516/30948/19229/109676/18823/109905/109676/109676/29876/329152/14167/237542/14609/57340/24012/268345/11739/65973/16440/18823/18823/15465/232341/15166/15166/15166/30948/65973/12286/15194/20411/14580/14580/110862/13167/109676/116873/192176/54403/380702/380702/14609/29876/12349/11928/241919/16536/27416/11941/109676/232975/20511/16504/18795/11303/109880/22084/20516/238871/14580/19264/20…
GO:0060284	regulation of cell development	156	0.657547	2.58476	1e-10	6.21505e-10	7.13073e-11	1521	tags=18%, list=15%, signal=16%	17196/17196/17196/18222/64383/30948/99152/17196/83431/17196/64383/240057/17196/64383/22352/11518/11518/17762/17196/11302/17196/11518/19262/17196/22352/69807/21873/30948/18039/17196/17762/14580/12323/14580/17196/192176/22352/17938/17196/17762/18039/83431/14567/52822/52822/17762/17196/18213/17756/18795/109880/22084/14580/19055/18039/19283/22352/67299/18795/17136/13829/68585/17755/22129/20616/51791/…
GO:0060322	head development	182	0.598617	2.39132	1e-10	6.21505e-10	7.13073e-11	2188	tags=22%, list=21%, signal=19%	17967/52906/20511/22284/109934/109934/20239/384783/20462/18479/57752/380684/72475/56527/380684/380684/104015/93760/223701/216049/380684/380684/109934/58234/17356/380684/380684/22589/11820/15452/57752/20602/20602/71722/15194/14804/12934/72899/380684/20679/70762/20511/30928/21960/216049/71722/11352/13175/20602/12934/20462/140810/64930/76089/18475/71722/68703/20779/20462/76089/380684/72899/72899/728…
GO:0060341	regulation of cellular localization	272	0.62596	2.59789	1e-10	6.21505e-10	7.13073e-11	2000	tags=19%, list=19%, signal=18%	56212/18222/12955/12955/19229/109676/109905/116733/15516/109676/109676/13822/67300/83431/17754/57340/17762/11789/65973/74998/56228/116733/29810/14645/65973/76499/76499/18412/15194/20411/17762/17754/12323/26413/13167/109676/18412/17754/17754/17754/12322/228359/192176/380702/380702/12325/17698/69660/17754/17762/83431/14567/109676/52822/52822/17754/17762/14645/17756/17754/238871/56212/12955/232813/7…
GO:0060429	epithelium development	194	0.62032	2.50109	1e-10	6.21505e-10	7.13073e-11	1811	tags=23%, list=17%, signal=20%	18222/20401/109905/29876/13800/14609/22352/11518/11518/21872/108829/18749/11789/11518/22352/21873/72333/234366/234366/76499/76499/15194/26413/13167/192176/22352/14609/29876/20662/12349/17698/11941/20655/18213/18795/17920/22084/238871/22589/114715/13800/12349/76499/22352/12349/109674/18795/14609/68585/105782/192176/238871/58234/381979/26914/26941/93742/238871/50884/12349/18479/69697/24136/11518/76…
GO:0060548	negative regulation of cell death	241	0.57568	2.3558	1e-10	6.21505e-10	7.13073e-11	1836	tags=20%, list=18%, signal=18%	64383/16443/12955/12955/14051/19229/15516/18752/14433/64383/240057/64383/13002/16443/21872/13806/11739/11789/56351/170719/69807/18039/13043/29810/12286/227541/15194/20111/192176/17938/170755/170755/69660/20254/18039/22174/20655/13043/18213/109880/20750/13002/12955/18039/19283/29810/30957/18754/17136/15481/20910/360013/18752/18753/192176/18752/14433/12385/12211/14433/109648/13043/52440/18761/18761…
GO:0060627	regulation of vesicle-mediated transport	203	0.692259	2.79343	1e-10	6.21505e-10	7.13073e-11	1236	tags=16%, list=12%, signal=15%	218038/12217/18222/64383/16443/12217/12217/20964/218038/30948/72685/109905/116733/56216/18752/13429/12890/64383/110524/64383/11518/11518/13002/16443/19349/13855/116837/11518/14251/30948/116733/76499/11765/12286/76499/171180/171180/171180/171180/171180/227541/327814/26413/26875/26875/73094/228359/73094/17698/12217/232227/14809/232227/20655/17920/109880/22084/13002/19264/19055/12217/76499/27062/730…
GO:0061024	membrane organization	194	0.670268	2.70247	1e-10	6.21505e-10	7.13073e-11	1170	tags=14%, list=11%, signal=14%	17196/17196/17196/56212/17988/30948/20401/217517/109676/116733/109676/109676/59026/56216/140580/17196/13429/12890/83431/12799/17196/26554/13823/13823/17196/19349/103967/17196/11739/17196/68018/11980/17196/14251/30948/17196/116733/218503/20411/109676/12322/17196/73094/12799/380702/380702/17196/73094/14809/108083/83431/100503185/109676/20655/17196/11303/22084/27008/103967/76438/26554/19264/56212/59…
GO:0061564	axon development	175	0.675032	2.69502	1e-10	6.21505e-10	7.13073e-11	1634	tags=16%, list=16%, signal=16%	17196/17196/17196/56212/18222/18823/18823/15516/99152/13800/17196/83431/12799/17196/240057/17196/17754/22352/17762/17196/11302/11789/17196/18823/18823/17196/14251/22352/69807/18040/18039/17196/13043/76499/12286/76499/270058/17762/17754/14026/17754/17754/17754/17196/192176/18040/12799/223255/22352/17196/217692/17754/17762/18039/83431/14567/52822/52822/17754/17762/13043/17196/18213/17756/17754/1098…
GO:0065003	protein-containing complex assembly	346	0.592304	2.51129	1e-10	6.21505e-10	7.13073e-11	2071	tags=21%, list=20%, signal=20%	64383/12955/12955/30948/19229/217517/15516/56216/67300/29877/29877/29877/83431/26554/64383/64383/11518/11518/17762/268345/233765/11789/116837/11518/56351/68184/29877/29877/67971/29877/30948/18039/13043/76499/21413/29877/76499/218503/17762/14026/27223/27223/73094/208898/73094/17698/245857/27223/17762/18039/83431/216766/11519/11519/11519/217869/17762/13043/17756/20511/16504/269966/110809/11303/1238…
GO:0070925	organelle assembly	187	0.579502	2.3265	1e-10	6.21505e-10	7.13073e-11	1789	tags=19%, list=17%, signal=17%	18222/116733/207425/27041/67300/19349/17758/110911/116733/29810/319713/76499/76499/76559/15194/192176/218232/207425/213582/17698/217692/108083/16563/18213/226562/14086/76499/23881/29810/226041/101565/74596/192176/59002/116733/58234/18004/74781/66711/13006/50876/76983/234094/76499/212307/232906/98732/74302/226562/116733/17274/319713/110911/386649/101565/12421/26942/19130/16800/29869/76499/19888/10…
GO:0071310	cellular response to organic substance	441	0.577196	2.48045	1e-10	6.21505e-10	7.13073e-11	2316	tags=25%, list=22%, signal=23%	64383/19229/109905/15516/11803/13800/237542/83431/14433/14609/26554/64383/64383/22352/11518/11518/18746/78781/13855/13806/18483/11789/11518/16440/19262/226180/56351/15465/74998/232341/14251/22352/15166/15166/15166/69807/21873/29810/21413/381022/12286/15194/20411/14026/26413/12322/192176/22352/14609/210044/20662/226180/12349/17698/72567/11928/108083/83431/11647/226180/232975/18213/17756/20511/1108…
GO:0071407	cellular response to organic cyclic compound	117	0.649168	2.46057	1e-10	6.21505e-10	7.13073e-11	1344	tags=17%, list=13%, signal=16%	64383/109905/11803/64383/64383/78781/18483/16440/56351/15465/14251/15166/15166/15166/381022/15194/26413/192176/210044/17698/11928/11647/20511/18795/20750/238871/20511/18795/13829/14681/20511/192176/238871/14681/98660/12385/26941/238871/18479/15166/16480/26941/16480/14815/18483/18483/170790/76089/26417/26417/73158/13488/16798/20586/74551/20501/235283/12390/64383/56736/12387/238871/20501/20501/9866…
GO:0071417	cellular response to organonitrogen compound	156	0.637392	2.50554	1e-10	6.21505e-10	7.13073e-11	1620	tags=19%, list=16%, signal=17%	64383/109905/11803/237542/83431/14609/64383/64383/22352/18746/18483/11789/16440/19262/15465/22352/15166/15166/15166/12286/15194/20411/26413/12322/192176/22352/14609/12349/108083/83431/232975/20511/18795/22084/238871/20511/12349/22352/12349/18795/14609/13829/14681/20511/18753/192176/238871/17118/14681/12322/12385/26941/238871/12349/18479/15166/16480/54170/26941/16480/18761/18761/18483/18483/12631/…
GO:0071495	cellular response to endogenous stimulus	261	0.576096	2.37871	1e-10	6.21505e-10	7.13073e-11	1941	tags=21%, list=19%, signal=19%	64383/109905/15516/11803/237542/83431/14609/64383/64383/22352/18746/18483/11789/16440/19262/56351/15465/22352/15166/15166/15166/381022/12286/15194/20411/26413/12322/192176/22352/14609/20662/12349/11928/108083/83431/232975/18213/20511/18795/22084/27008/238871/114715/20511/12349/22352/12349/18754/18795/14609/13829/235661/235661/235661/14681/14718/20511/18753/192176/238871/17118/14681/98660/12322/12…
GO:0072359	circulatory system development	191	0.562261	2.26023	1e-10	6.21505e-10	7.13073e-11	1853	tags=20%, list=18%, signal=18%	19229/109676/109905/109676/109676/207425/29876/14609/11518/11518/18746/21872/13855/11739/11789/11518/68018/17184/234366/234366/14645/21413/26413/109676/192176/207425/17938/14609/29876/20662/20254/109676/14645/18213/22084/114715/14609/68585/11487/14388/192176/108058/50884/14645/109676/63958/18479/19056/11790/11518/14936/16480/16480/14815/21872/21872/109676/11518/21872/17184/109676/11909/192197/118…
GO:0072657	protein localization to membrane	203	0.635039	2.56253	1e-10	6.21505e-10	7.13073e-11	1229	tags=13%, list=12%, signal=13%	56212/18222/109676/109905/116733/109676/109676/56216/67300/13823/13823/240057/19349/18483/74998/14251/116733/76499/12286/76499/18412/218503/20411/12323/109676/18412/12322/192176/380702/380702/17938/12325/69660/14809/14567/109676/109880/22084/27008/76438/56212/232813/76499/13829/20910/105782/11487/228136/668212/69276/69276/192176/116733/58234/14812/12322/26941/20742/108058/69276/93742/56216/245666…
GO:0072659	protein localization to plasma membrane	116	0.655263	2.48839	1e-10	6.21505e-10	7.13073e-11	1252	tags=14%, list=12%, signal=13%	56212/18222/109676/109905/116733/109676/109676/67300/13823/13823/19349/18483/74998/14251/116733/76499/76499/18412/218503/20411/12323/109676/18412/12322/192176/12325/69660/109676/56212/76499/20910/105782/228136/668212/192176/116733/12322/26941/20742/108058/109676/19092/13823/76499/16480/26941/16480/109676/18483/18483/116733/109676/20742/17274/19092/76108/13823/76089/19092/19092/109676/12322/329877…
GO:0080134	regulation of response to stress	238	0.529961	2.17193	1e-10	6.21505e-10	7.13073e-11	1688	tags=19%, list=16%, signal=17%	64383/14051/19229/18752/83431/14609/64383/64383/16768/17762/78781/13806/17184/170719/69807/76499/11765/76499/17762/27223/27223/26413/192176/223255/19091/14609/64297/72567/27223/17762/83431/22174/20655/17762/18213/18795/109880/70415/114715/19055/76499/30957/18754/18795/72567/14609/13829/68585/18752/18753/192176/58234/18004/18752/26914/17762/109648/77125/76499/110052/57261/170790/17184/13838/216049…
GO:0090066	regulation of anatomical structure size	173	0.654578	2.60221	1e-10	6.21505e-10	7.13073e-11	1672	tags=17%, list=16%, signal=16%	30948/20401/19229/15516/99152/83431/14609/11518/11518/17762/11302/380711/11518/15465/18040/30948/18039/13043/76499/76499/17762/14026/26875/26875/18040/19091/14609/97998/245857/17762/18039/83431/14567/11519/11519/11519/11941/20655/52822/52822/17762/13043/18213/17756/22084/12386/18039/76499/18754/380711/380711/380711/380711/26875/17136/14609/13829/68585/17755/18753/11519/58234/17755/104445/98660/23…
GO:0097435	supramolecular fiber organization	229	0.674515	2.75307	1e-10	6.21505e-10	7.13073e-11	1870	tags=20%, list=18%, signal=19%	56212/12955/12955/338367/338367/30948/20401/19229/15516/140580/29877/29877/29877/13800/83431/77767/26554/17754/22352/11518/11518/17762/21872/338367/11789/11518/77767/29877/22352/29877/77767/18040/67971/29877/30948/18039/13043/77767/76499/29877/76499/217125/270058/20411/17762/14580/17754/77767/14026/14580/17754/17754/17754/192176/18040/22352/245857/17754/17762/18039/83431/11519/11519/11519/52822/5…
GO:0097659	nucleic acid-templated transcription	487	0.475434	2.05677	1e-10	6.21505e-10	7.13073e-11	2045	tags=20%, list=20%, signal=19%	56212/64383/12955/12955/69188/56706/29877/29877/29877/26554/64383/110524/18029/64383/13806/108829/65973/14251/29877/29877/21917/69807/29877/71722/29810/234366/234366/65973/319713/21413/29877/381022/18412/227541/20111/27223/27223/26413/18412/12322/192176/17938/21917/21917/71722/72567/27223/69562/18795/17920/22084/20750/26554/56212/12955/22589/229534/19055/29810/21887/18795/15481/72567/81630/51791/…
GO:0098609	cell-cell adhesion	153	0.58429	2.28977	1e-10	6.21505e-10	7.13073e-11	1156	tags=14%, list=11%, signal=13%	17196/17196/17196/14924/17196/17196/17196/16768/17196/21872/233765/17196/20345/17196/232341/14251/21873/17196/72333/23836/245827/11877/17196/19091/17196/17698/11519/11519/11519/22174/17196/12386/238871/19264/17136/13829/20910/105782/18753/11519/17196/238871/12385/93742/238871/319504/11519/23859/13131/17196/242274/69697/11519/17196/18163/16480/21873/21873/21873/16480/18761/18761/18717/21872/21872/…
GO:0098655	cation transmembrane transport	209	0.581822	2.34865	1e-10	6.21505e-10	7.13073e-11	1662	tags=16%, list=16%, signal=15%	18823/30948/19229/109676/18823/109676/109676/329152/14167/57340/24012/268345/11739/65973/16440/18823/18823/15465/232341/15166/15166/15166/30948/65973/12286/15194/110862/13167/109676/116873/192176/54403/380702/380702/11928/16536/27416/11941/109676/232975/16504/18795/238871/19264/16502/71679/18754/18795/22627/192176/238871/58234/14812/98660/75607/57138/26941/108058/238871/19894/94249/109676/55963/2…
GO:0098660	inorganic ion transmembrane transport	198	0.578047	2.32659	1e-10	6.21505e-10	7.13073e-11	1662	tags=18%, list=16%, signal=16%	18823/20516/20516/30948/19229/109676/18823/109676/109676/329152/14167/57340/24012/268345/11739/65973/16440/18823/18823/15465/232341/15166/15166/15166/30948/65973/12286/15194/110862/13167/109676/116873/192176/54403/11928/16536/27416/11941/109676/232975/16504/18795/20516/238871/19264/16502/71679/18754/18795/228432/228432/22627/192176/238871/14812/98660/75607/57138/26941/108058/238871/94249/109676/2…
GO:0098662	inorganic cation transmembrane transport	186	0.574232	2.30516	1e-10	6.21505e-10	7.13073e-11	1662	tags=17%, list=16%, signal=15%	18823/30948/19229/109676/18823/109676/109676/329152/14167/57340/24012/268345/11739/65973/16440/18823/18823/15465/232341/15166/15166/15166/30948/65973/12286/15194/110862/13167/109676/116873/192176/54403/11928/16536/27416/11941/109676/232975/16504/18795/238871/19264/16502/71679/18754/18795/22627/192176/238871/14812/98660/75607/57138/26941/108058/238871/94249/109676/229706/15166/26941/59033/14812/14…
GO:0098771	inorganic ion homeostasis	149	0.62164	2.42861	1e-10	6.21505e-10	7.13073e-11	2047	tags=22%, list=20%, signal=19%	19229/109676/109676/109676/29876/14609/235380/57340/14704/19349/65973/16440/65973/12286/15194/26413/13167/109676/116873/54403/14609/29876/12349/11928/11941/109676/20655/232975/20750/238871/19264/12349/12349/18754/14609/14718/23831/22627/238871/14812/98660/57138/26941/108058/238871/94249/109676/12349/26941/59033/14812/14813/13167/109676/109676/14718/14718/14718/11816/20866/109676/26417/26417/13488…
GO:0098916	anterograde trans-synaptic signaling	291	0.642981	2.68624	1e-10	6.21505e-10	7.13073e-11	1556	tags=15%, list=15%, signal=15%	20964/19229/109905/99152/56216/18752/14167/13429/12890/240057/83397/235380/17754/57340/17762/116837/16440/19262/15465/14251/228836/14645/12286/171180/171180/171180/171180/171180/18412/327814/15194/17762/14580/17754/12323/14580/26413/228836/228836/13167/83397/26875/18412/26875/17754/17754/17754/12322/208898/380702/380702/12349/217692/18577/17754/17762/14809/11941/17754/17762/14645/16504/17754/1879…
GO:0099003	vesicle-mediated transport in synapse	135	0.709547	2.73259	1e-10	6.21505e-10	7.13073e-11	1211	tags=14%, list=12%, signal=13%	218038/12217/18222/64383/16443/12217/12217/20964/218038/30948/72685/109905/56216/18752/67300/13429/12890/64383/110524/64383/13002/16443/103967/116837/30948/12286/171180/171180/171180/171180/171180/218503/327814/26875/26875/12322/208898/12217/232227/14809/100503185/232227/17920/109880/13002/103967/12217/27062/18754/26875/20403/20910/105782/20616/18752/232227/12217/20616/18752/20616/12322/381979/10…
GO:0099173	postsynapse organization	94	0.699474	2.55535	1e-10	6.21505e-10	7.13073e-11	1659	tags=22%, list=16%, signal=19%	216049/240057/11352/240057/12323/12323/20411/235072/545156/107831/75786/268566/17118/13385/11843/17118/56013/77097/13043/77579/231637/70729/56320/234214/76742/245684/17118/56013/329165/14432/234214/103967/56013/243961/77579/13385/13385/234214/14804/13385/13385/15481/268566/56013/243961/243961/50791/14432/56013/13385/56320/15185/243961/58234/12361/210274/210274/18163/18163/13043/54126/12361/77579/…
GO:0099177	regulation of trans-synaptic signaling	228	0.653923	2.6694	1e-10	6.21505e-10	7.13073e-11	1573	tags=15%, list=15%, signal=15%	20964/19229/109905/99152/56216/18752/13429/12890/240057/83397/17754/57340/17762/116837/16440/19262/15465/14251/228836/14645/12286/171180/171180/171180/171180/171180/18412/327814/15194/17762/14580/17754/12323/14580/26413/228836/228836/13167/83397/26875/18412/26875/17754/17754/17754/12322/208898/380702/380702/12349/217692/18577/17754/17762/14809/11941/17754/17762/14645/16504/17754/18795/17920/10988…
GO:0099504	synaptic vesicle cycle	121	0.712764	2.71561	1e-10	6.21505e-10	7.13073e-11	1211	tags=14%, list=12%, signal=13%	218038/12217/16443/12217/12217/20964/218038/30948/72685/109905/56216/18752/67300/13429/12890/110524/13002/16443/103967/116837/30948/12286/171180/171180/171180/171180/171180/218503/327814/26875/26875/12322/208898/12217/14809/100503185/17920/109880/13002/103967/12217/27062/18754/26875/20403/20910/105782/20616/18752/12217/20616/18752/20616/12322/381979/103967/103967/111173/20964/12217/12217/12217/78…
GO:0099536	synaptic signaling	303	0.634001	2.65173	1e-10	6.21505e-10	7.13073e-11	1556	tags=14%, list=15%, signal=15%	20964/19229/109905/99152/56216/18752/14167/13429/12890/240057/83397/235380/17754/57340/17762/116837/16440/19262/15465/14251/228836/14645/12286/171180/171180/171180/171180/171180/18412/327814/15194/20411/17762/14580/17754/12323/14580/26413/228836/228836/13167/83397/26875/18412/26875/17754/17754/17754/12322/208898/380702/380702/12349/217692/18577/17754/17762/14809/11941/17754/17762/14645/16504/1775…
GO:0099537	trans-synaptic signaling	294	0.640731	2.67898	1e-10	6.21505e-10	7.13073e-11	1556	tags=15%, list=15%, signal=15%	20964/19229/109905/99152/56216/18752/14167/13429/12890/240057/83397/235380/17754/57340/17762/116837/16440/19262/15465/14251/228836/14645/12286/171180/171180/171180/171180/171180/18412/327814/15194/17762/14580/17754/12323/14580/26413/228836/228836/13167/83397/26875/18412/26875/17754/17754/17754/12322/208898/380702/380702/12349/217692/18577/17754/17762/14809/11941/17754/17762/14645/16504/17754/1879…
GO:0110053	regulation of actin filament organization	103	0.667084	2.47169	1e-10	6.21505e-10	7.13073e-11	1690	tags=21%, list=16%, signal=18%	30948/20401/19229/11518/11518/21872/11518/30948/13043/76499/76499/14026/192176/245857/11519/11519/11519/13043/109880/12386/76499/18754/13829/18753/11519/192176/58234/104445/230101/20742/50884/11519/18479/50876/12332/13043/11519/234094/11518/76499/20740/18761/18761/30948/21872/21872/232906/11518/19230/21872/12631/30948/20742/11518/77569/64930/243961/16798/13043/13043/18754/18754/56431/76499/18754/…
GO:0120031	plasma membrane bounded cell projection assembly	125	0.645949	2.46172	1e-10	6.21505e-10	7.13073e-11	1789	tags=20%, list=17%, signal=18%	56212/20401/207425/83431/103967/18483/11789/17758/13043/319713/15194/14026/192176/218232/207425/83431/13043/70415/103967/56212/14086/22240/13829/101565/18753/192176/59002/18004/104445/26941/103967/103967/50884/13043/26941/18761/18761/232906/234267/18483/18483/19230/12631/17274/192197/76108/319713/76089/101565/13043/13043/56212/26942/19888/17758/230872/14026/11758/13609/13609/13609/231807/230872/7…
GO:0120035	regulation of plasma membrane bounded cell projection organization	255	0.641074	2.64981	1e-10	6.21505e-10	7.13073e-11	1601	tags=16%, list=15%, signal=16%	17196/17196/17196/56212/18222/19229/109905/99152/329152/17196/83431/17196/240057/17196/22352/17762/103967/17196/11302/18483/380711/11789/17196/17758/17196/22352/18040/18039/17196/12286/227541/327814/15194/17762/14580/12323/14026/14580/17196/192176/18040/223255/22352/12325/64297/17196/217692/77097/17762/18039/83431/14567/52822/52822/17762/17196/18213/17756/74187/109880/22084/12386/103967/14580/562…
GO:0120036	plasma membrane bounded cell projection organization	478	0.649251	2.80749	1e-10	6.21505e-10	7.13073e-11	1646	tags=16%, list=16%, signal=18%	17196/17196/17196/56212/18222/240058/18823/16443/240058/20401/19229/18823/109905/15516/207425/99152/329152/29877/29877/29877/13800/17196/83431/12799/17196/14609/13823/13823/240057/17196/17754/22352/16443/17762/103967/17196/11302/18483/380711/11789/116837/17196/18823/17758/18823/17196/14251/29877/22352/29877/69807/18040/29877/18039/17196/13043/319713/76499/29877/12286/76499/217125/227541/270058/32…
GO:0120039	plasma membrane bounded cell projection morphogenesis	266	0.653093	2.70695	1e-10	6.21505e-10	7.13073e-11	1634	tags=15%, list=16%, signal=16%	17196/17196/17196/56212/18222/240058/240058/15516/99152/329152/13800/17196/83431/12799/17196/14609/13823/13823/240057/17196/17754/22352/17762/103967/17196/11302/11789/116837/17196/17196/14251/22352/18040/18039/17196/13043/76499/12286/76499/270058/327814/17762/17754/12323/14026/17754/17754/17754/12322/17196/18040/12799/22352/14609/17196/217692/77097/17754/17762/18039/83431/14567/52822/52822/17754/…
GO:0140352	export from cell	256	0.595068	2.45907	1e-10	6.21505e-10	7.13073e-11	1678	tags=16%, list=16%, signal=15%	16443/20964/217517/109905/116733/56216/18752/12890/14609/16443/19349/116837/74998/116733/14645/76499/11765/12286/76499/171180/171180/171180/171180/171180/327814/15194/26875/26875/12322/54403/208898/14609/11928/14809/27416/22174/232975/14645/16504/11303/17920/109880/20750/19055/76499/27062/18754/26875/17101/69938/14609/13829/68585/20910/360013/105782/20616/18752/22627/116733/14812/20616/98660/1875…
GO:1901565	organonitrogen compound catabolic process	240	0.569215	2.33014	1e-10	6.21505e-10	7.13073e-11	1817	tags=21%, list=18%, signal=19%	64383/74270/19229/116733/15516/99152/59026/18752/329152/69116/14609/26554/110391/64383/64383/17754/19349/11789/56228/69807/116733/29810/14580/17754/14580/17754/17754/17754/192176/22201/14609/17698/28075/17754/17754/17754/19185/238871/26554/14580/59026/29810/22225/22225/15481/28075/14609/14718/22129/18752/18753/192176/11305/11305/238871/116733/230101/22201/18752/17754/12211/238871/56424/63958/1775…
GO:1901575	organic substance catabolic process	372	0.549686	2.34092	1e-10	6.21505e-10	7.13073e-11	1817	tags=21%, list=18%, signal=20%	64383/74270/19229/116733/15516/99152/59026/18752/329152/69116/12799/14433/14609/26554/110391/64383/64383/17754/22352/18746/19349/78781/13806/11789/56228/22352/69807/116733/29810/14580/17754/14580/18648/13167/17754/17754/17754/192176/22201/54403/12799/22352/14609/17698/28075/17754/17754/17754/110809/18795/20750/19185/238871/26554/14580/18458/59026/29810/22352/12799/18754/22225/22225/18795/15481/28…
GO:1901698	response to nitrogen compound	239	0.62783	2.57642	1e-10	6.21505e-10	7.13073e-11	1931	tags=22%, list=19%, signal=19%	64383/109905/11803/18752/237542/83431/14433/14609/64383/110524/64383/22352/18746/78781/268345/18483/11789/65973/14866/16440/19262/15465/14251/56228/22352/15166/15166/15166/65973/12286/15194/20411/110862/26413/12322/192176/22352/14609/12349/108083/83431/232975/20511/18795/22084/238871/76438/20661/22589/20511/12349/22352/12349/18754/18795/14609/13829/14681/18752/20511/18753/192176/238871/17118/1468…
GO:1901699	cellular response to nitrogen compound	171	0.63476	2.52005	1e-10	6.21505e-10	7.13073e-11	1271	tags=15%, list=12%, signal=14%	64383/109905/11803/237542/83431/14609/64383/64383/22352/18746/78781/268345/18483/11789/16440/19262/15465/14251/22352/15166/15166/15166/12286/15194/20411/110862/26413/12322/192176/22352/14609/12349/108083/83431/232975/20511/18795/22084/238871/22589/20511/12349/22352/12349/18795/14609/13829/14681/20511/18753/192176/238871/17118/14681/12322/12385/26941/238871/12349/18479/15166/16480/54170/26941/1648…
GO:1901700	response to oxygen-containing compound	322	0.594901	2.49563	1e-10	6.21505e-10	7.13073e-11	1951	tags=22%, list=19%, signal=21%	17196/17196/17196/64383/12955/12955/19229/109905/11803/17196/237542/83431/17196/14609/64383/110524/17196/64383/22352/11518/11518/18746/17196/268345/18483/11789/65973/17196/11518/16440/19262/17196/74998/22352/170719/15166/15166/15166/17196/14645/65973/12286/15194/20411/26413/12322/17196/192176/223255/22352/14609/210044/17196/12349/17698/108083/83431/20655/232975/14645/17196/20511/18795/11303/22084…
GO:1901701	cellular response to oxygen-containing compound	256	0.591707	2.44518	1e-10	6.21505e-10	7.13073e-11	1951	tags=22%, list=19%, signal=20%	64383/19229/109905/11803/237542/83431/14609/64383/64383/22352/11518/11518/18746/268345/18483/11789/11518/16440/19262/74998/22352/170719/15166/15166/15166/12286/15194/20411/26413/12322/192176/22352/14609/210044/12349/17698/108083/83431/20655/232975/20511/18795/11303/22084/70415/20750/238871/20511/12349/19055/22352/12349/18754/18795/14609/13829/14681/20511/18753/192176/238871/17118/14681/12322/2208…
GO:1902531	regulation of intracellular signal transduction	354	0.565833	2.40028	1e-10	6.21505e-10	7.13073e-11	2226	tags=23%, list=21%, signal=21%	16443/70661/20401/19229/109905/15516/237542/14433/26554/240057/110524/83397/192662/70661/16443/17762/78781/13806/380711/11789/14251/69807/18412/71302/15194/17762/26413/83397/18412/97998/20662/64297/72567/217692/232227/18577/17762/232227/20655/17762/18213/18795/11303/109880/22084/238871/26554/19264/114715/73728/29811/29811/30957/18754/380711/380711/380711/380711/18795/72567/235661/235661/235661/68…
GO:1902533	positive regulation of intracellular signal transduction	190	0.580578	2.33504	1e-10	6.21505e-10	7.13073e-11	2226	tags=24%, list=21%, signal=20%	16443/70661/19229/109905/15516/237542/14433/83397/70661/16443/78781/69807/83397/20662/64297/72567/20655/18213/18795/109880/19264/114715/30957/18754/18795/72567/235661/235661/235661/68585/18753/14388/14433/26941/108058/14433/18479/109648/24136/83397/23980/212307/54170/26941/23992/57261/13838/11816/76089/216439/26417/26417/20674/26404/228355/12421/18754/18754/14433/19130/12390/83397/18754/30957/143…
GO:1902903	regulation of supramolecular fiber organization	148	0.66468	2.59197	1e-10	6.21505e-10	7.13073e-11	1862	tags=19%, list=18%, signal=17%	12955/12955/30948/20401/19229/29877/29877/29877/17754/11518/11518/17762/21872/11789/11518/29877/29877/29877/30948/13043/76499/29877/76499/270058/17762/17754/14026/17754/17754/17754/192176/245857/17754/17762/11519/11519/11519/17754/17762/13043/17756/74187/17754/109880/12386/12955/76499/18754/15481/13829/208158/17755/18753/11519/192176/58234/17755/104445/230101/17754/20742/50884/227634/11519/17762/…
GO:1903047	mitotic cell cycle process	153	0.594746	2.33075	1e-10	6.21505e-10	7.13073e-11	2009	tags=21%, list=19%, signal=18%	69188/116733/329152/67300/83431/26554/11789/17758/116733/76499/76499/15194/12323/12322/192176/213582/12325/83431/16563/18795/26554/22589/19055/76499/20166/18795/235661/235661/235661/192176/59002/116733/19651/12322/381979/26914/20742/108058/66711/13006/234094/23980/76499/75770/18761/18761/17222/118454/19651/57261/12631/116733/216049/20742/11909/18671/386649/12322/240121/16798/118454/16800/72993/76…
GO:1903506	regulation of nucleic acid-templated transcription	473	0.466869	2.01769	1e-10	6.21505e-10	7.13073e-11	2045	tags=20%, list=20%, signal=18%	56212/64383/12955/12955/69188/56706/29877/29877/29877/26554/64383/110524/18029/64383/13806/108829/65973/14251/29877/29877/21917/69807/29877/71722/29810/234366/234366/65973/319713/21413/29877/381022/18412/227541/20111/27223/27223/26413/18412/12322/192176/17938/21917/21917/71722/72567/27223/69562/18795/17920/22084/20750/26554/56212/12955/22589/229534/19055/29810/21887/18795/15481/72567/81630/51791/…
GO:1903530	regulation of secretion by cell	173	0.58367	2.32033	1e-10	6.21505e-10	7.13073e-11	1698	tags=16%, list=16%, signal=15%	16443/109905/116733/56216/18752/12890/14609/16443/19349/116837/116733/14645/76499/11765/12286/76499/171180/171180/171180/171180/171180/327814/26875/26875/12322/14609/14645/16504/17920/109880/20750/19055/76499/27062/18754/26875/14609/68585/20910/360013/18752/116733/14812/18752/12322/56013/78808/78808/56216/14645/319924/12934/19056/56013/76499/75770/18761/18761/14815/59033/14812/100503659/319924/11…
GO:1903827	regulation of cellular protein localization	199	0.632871	2.54703	1e-10	6.21505e-10	7.13073e-11	1912	tags=20%, list=18%, signal=18%	56212/18222/109905/116733/15516/13822/67300/83431/17754/17762/11789/65973/74998/56228/116733/29810/14645/65973/76499/76499/18412/15194/20411/17762/17754/12323/26413/18412/17754/17754/17754/12322/192176/380702/380702/12325/17698/69660/17754/17762/83431/14567/52822/52822/17754/17762/14645/17756/17754/56212/232813/76499/29810/13829/68585/12468/11487/228136/18753/22627/192176/11305/11305/116733/58234…
GO:1904062	regulation of cation transmembrane transport	112	0.671456	2.53299	1e-10	6.21505e-10	7.13073e-11	1662	tags=18%, list=16%, signal=16%	18823/30948/19229/109676/18823/109676/109676/329152/14167/57340/24012/268345/11739/65973/18823/18823/232341/30948/65973/12286/15194/13167/109676/116873/192176/380702/380702/109676/18795/238871/16502/18754/18795/22627/192176/238871/58234/98660/75607/26941/108058/238871/19894/109676/26941/118454/30948/100503659/13167/109676/12631/30948/229715/109676/72821/20866/243961/109676/13488/13385/118454/1875…
GO:1990778	protein localization to cell periphery	143	0.648432	2.51963	1e-10	6.21505e-10	7.13073e-11	1229	tags=13%, list=12%, signal=12%	56212/18222/109676/109905/116733/109676/109676/13822/56216/67300/13823/13823/19349/18483/74998/14251/116733/76499/76499/18412/218503/20411/12323/109676/18412/12322/192176/12325/69660/109676/22084/56212/76499/20910/105782/11487/228136/668212/192176/11305/11305/116733/12322/26941/20742/108058/56216/245666/245666/23859/109676/19092/13823/76499/16480/26941/16480/14813/13822/109676/18483/18483/116733/…
GO:2000026	regulation of multicellular organismal development	275	0.613522	2.54921	1e-10	6.21505e-10	7.13073e-11	1770	tags=20%, list=17%, signal=19%	17196/17196/17196/18222/64383/30948/19229/99152/17196/83431/17196/14609/64383/240057/17196/64383/22352/16768/11518/11518/18746/17762/17196/21872/11302/13855/11739/11789/17196/11518/19262/17196/22352/69807/21873/30948/18039/17196/14645/76499/21413/76499/17762/14580/12323/14580/26413/16331/17196/22352/14609/20662/17196/12349/17762/18039/83431/14567/52822/52822/17762/14645/17196/18213/17756/18795/10…
GO:2000145	regulation of cell motility	221	0.630212	2.55803	1e-10	6.21505e-10	7.13073e-11	1770	tags=21%, list=17%, signal=19%	56212/18222/18823/20401/19229/18823/29876/237542/83397/192662/22352/21872/11789/18823/11980/18823/232341/22352/69807/14645/76499/76499/227541/12323/14026/26413/83397/12322/192176/223255/19091/22352/29876/114886/17698/232227/232227/52822/52822/16563/14645/18213/18795/109880/22084/70415/12386/238871/19264/56212/114715/19055/19283/76499/30957/22352/67299/22240/18754/18795/13829/68585/11487/232227/14…
GO:2001141	regulation of RNA biosynthetic process	473	0.466869	2.01769	1e-10	6.21505e-10	7.13073e-11	2045	tags=20%, list=20%, signal=18%	56212/64383/12955/12955/69188/56706/29877/29877/29877/26554/64383/110524/18029/64383/13806/108829/65973/14251/29877/29877/21917/69807/29877/71722/29810/234366/234366/65973/319713/21413/29877/381022/18412/227541/20111/27223/27223/26413/18412/12322/192176/17938/21917/21917/71722/72567/27223/69562/18795/17920/22084/20750/26554/56212/12955/22589/229534/19055/29810/21887/18795/15481/72567/81630/51791/…
GO:0000165	MAPK cascade	168	0.571718	2.27123	1.01539e-10	6.28816e-10	7.21461e-11	1183	tags=15%, list=11%, signal=14%	17196/17196/17196/12955/12955/19229/109905/14167/17196/17196/240057/17196/83397/17196/11789/17196/17196/17196/26413/83397/17196/17196/20254/20655/17196/18213/18795/109880/22084/19264/12955/114715/29811/29811/30957/18754/18795/18753/14388/22627/51791/17196/58234/14812/75607/26941/108058/17196/18479/109648/24136/83397/23980/17196/26941/14812/13838/11909/76108/11816/76089/26417/26417/20674/26404/228…
GO:0043549	regulation of kinase activity	160	0.577086	2.27653	1.02483e-10	6.32402e-10	7.25575e-11	1811	tags=17%, list=17%, signal=15%	19229/109905/15516/56706/237542/17762/11789/232341/15194/17762/97998/64297/17762/108083/22174/20655/17762/18213/22084/19264/114715/30957/18753/14388/51791/17118/19651/26914/56013/26941/52840/17762/13131/18479/56013/24136/26941/72149/52163/19651/13838/11816/76089/64930/100502698/216439/108099/13488/26404/16798/13385/17762/17762/19130/19386/30957/14388/22084/18015/11551/51791/76089/118449/30957/124…
GO:0044703	multi-organism reproductive process	143	0.592692	2.30304	1.1613e-10	7.12095e-10	8.17009e-11	2083	tags=22%, list=20%, signal=19%	64383/19229/29876/18417/14609/64383/64383/235380/116837/56228/67971/381022/15194/12323/26413/380702/380702/14609/29876/20662/22174/20655/18795/22589/18417/21887/18795/14609/20910/12468/18004/236899/236899/23980/236899/16330/26417/26417/268420/13488/241296/235380/14609/26942/235380/100317/17886/64383/15204/11551/12387/23980/17761/17761/12215/19049/11674/77980/11674/14658/18952/28114/235380/18952/2…
GO:0034764	positive regulation of transmembrane transport	74	0.704311	2.4621	1.16218e-10	7.12095e-10	8.17009e-11	949	tags=14%, list=9%, signal=13%	18823/109676/18823/109905/109676/109676/237542/24012/268345/65973/18823/18823/232341/65973/15194/20411/13167/109676/116873/192176/12349/109676/20511/18795/109880/20511/12349/16502/12349/18795/20511/18753/192176/58234/75607/26941/109676/12349/26941/118454/13167/109676/12631/229715/109676/18671/20866/109676/13488/118454
GO:0007169	transmembrane receptor protein tyrosine kinase signaling pathway	129	0.616276	2.35027	1.25595e-10	7.66839e-10	8.79819e-11	1384	tags=17%, list=13%, signal=15%	64383/19229/237542/83431/64383/64383/19349/13855/11789/19262/76499/21413/76499/20411/26413/20662/100042150/217692/108083/83431/22174/18213/18795/109880/22084/20661/76499/18795/68585/18753/72543/14388/51791/17118/26941/18479/76499/26941/18761/18761/71371/13838/11625/76089/20528/13855/13643/98415/11625/13643/72993/12390/76499/20411/64383/76499/14388/22084/234593/234593/11551/51791/13855/12387/19248…
GO:0070588	calcium ion transmembrane transport	70	0.716085	2.50724	1.43061e-10	8.70414e-10	9.98653e-11	1649	tags=19%, list=16%, signal=17%	18823/30948/19229/109676/18823/109676/109676/57340/65973/16440/18823/18823/30948/65973/12286/15194/13167/109676/116873/11941/109676/238871/19264/18754/22627/238871/14812/98660/108058/238871/94249/109676/14812/14813/118454/30948/100503659/13167/109676/30948/109676/20866/109676/13488/118454/18754/18754/18754/11941/238871/98660/98660/57340/14811/109676/109676/12287/22333/67972/22068/57340/109676/238…
GO:0051272	positive regulation of cellular component movement	129	0.615358	2.34677	1.49088e-10	9.03908e-10	1.03708e-10	1786	tags=22%, list=17%, signal=19%	18222/18823/19229/18823/83397/21872/11789/18823/11980/18823/232341/69807/76499/76499/227541/26413/83397/192176/232227/232227/52822/52822/18213/17756/22084/238871/19264/19055/19283/76499/30957/67299/18754/13829/68585/11487/232227/14388/192176/238871/108058/238871/18479/83397/76499/212307/21872/21872/21872/12631/15185/192197/76089/68813/26417/26417/67299/13488/19285/18754/18754/19130/16800/83397/76…
GO:0042391	regulation of membrane potential	137	0.603655	2.32295	1.50763e-10	9.1088e-10	1.04508e-10	1983	tags=23%, list=19%, signal=20%	17999/58234/14811/17356/242662/11928/11928/20907/109676/109676/11820/14812/116838/26875/17762/56216/14804/13385/109676/116837/12177/26875/109676/17260/26875/116838/12177/14809/14167/14167/14167/26875/17999/11928/20191/116838/11438/109676/16500/17762/11652/109676/26875/75786/17762/109676/20779/109676/13383/13385/12300/380785/15166/72961/17260/231637/70729/56320/26875/12015/16508/71687/17257/226407…
GO:0007611	learning or memory	107	0.635573	2.37505	1.68406e-10	1.01232e-09	1.16147e-10	1464	tags=14%, list=14%, signal=13%	218038/218038/240057/17754/57340/17762/16440/11980/15465/71722/15194/17762/17754/13167/17754/17754/17754/71722/17754/17762/17754/17762/232975/17754/18795/109880/238871/232813/19283/18795/51791/238871/58234/14812/98660/17754/381979/57138/238871/17762/15572/18479/50876/17754/18163/14812/13167/218038/11816/243961/20528/13488/17762/240057/17762/432530/18015/234593/234593/243961/51791/238871/17754/986…
GO:0051093	negative regulation of developmental process	172	0.570118	2.26555	1.68721e-10	1.01232e-09	1.16147e-10	1751	tags=21%, list=17%, signal=19%	17196/17196/17196/64383/19229/59026/17196/17196/14609/64383/240057/17196/64383/16768/17762/103967/17196/11302/13855/11789/17196/17196/21873/17196/21413/17762/26413/16331/17196/14609/17196/17762/14567/52822/52822/629378/17762/69562/17196/18213/17756/22084/103967/20661/114715/59026/19055/19283/17136/14609/13829/68585/22129/17196/22083/12385/103967/103967/17762/13131/22083/17196/18479/22083/22083/17…
GO:0051704	multi-organism process	147	0.592359	2.30531	1.83422e-10	1.09674e-09	1.25832e-10	2083	tags=22%, list=20%, signal=19%	64383/19229/29876/18417/14609/64383/64383/235380/116837/56228/67971/381022/15194/12323/26413/380702/380702/14609/29876/20662/22174/20655/18795/22589/18417/21887/18795/14609/20910/12468/18004/236899/236899/23980/236899/16330/26417/26417/268420/13488/241296/235380/14609/26942/235380/12390/100317/17886/64383/15204/11551/12387/23980/17761/17761/12215/19049/11674/77980/11674/14658/18952/28114/235380/1…
GO:0007265	Ras protein signal transduction	111	0.632289	2.37832	2.10013e-10	1.2452e-09	1.42865e-10	2150	tags=22%, list=21%, signal=18%	56212/20401/109905/140580/26554/240057/192662/11302/330914/14251/20662/232227/232227/11303/26554/56212/73728/20166/68585/232227/104445/108058/69632/50884/245666/245666/234094/212307/99371/232906/76108/11816/228998/76089/329877/228355/269608/56212/240057/228850/228850/17925/16800/245666/99371/18015/329877/68585/76089/84092/192662/12402/98845/104445/17925/68585/68585/20662/234094/16706/12928/231532…
GO:0010562	positive regulation of phosphorus metabolic process	185	0.55829	2.23502	2.10405e-10	1.2452e-09	1.42865e-10	1442	tags=12%, list=14%, signal=11%	19229/109905/15516/237542/110524/13806/56351/14251/18412/26413/18412/54403/64297/22174/18213/109880/238871/19264/19283/30957/67299/18753/14388/238871/17118/56013/238871/63913/13131/18479/56013/24136/26936/72149/52163/13838/11909/15185/76108/76089/77569/216439/26417/26417/67299/108099/13488/26404/16798/13385/12421/18412/19130/16800/12390/19386/30957/14388/11551/238871/109880/76089/105787/30957/105…
GO:0045937	positive regulation of phosphate metabolic process	185	0.55829	2.23502	2.10405e-10	1.2452e-09	1.42865e-10	1442	tags=12%, list=14%, signal=11%	19229/109905/15516/237542/110524/13806/56351/14251/18412/26413/18412/54403/64297/22174/18213/109880/238871/19264/19283/30957/67299/18753/14388/238871/17118/56013/238871/63913/13131/18479/56013/24136/26936/72149/52163/13838/11909/15185/76108/76089/77569/216439/26417/26417/67299/108099/13488/26404/16798/13385/12421/18412/19130/16800/12390/19386/30957/14388/11551/238871/109880/76089/105787/30957/105…
GO:0006898	receptor-mediated endocytosis	87	0.681689	2.45619	2.19437e-10	1.29423e-09	1.48491e-10	1115	tags=14%, list=11%, signal=13%	18222/64383/16443/19707/72685/67300/13429/64383/64383/16443/103967/14251/13043/11765/218503/73094/73094/232227/100503185/232227/13043/17920/27008/103967/73094/20403/105782/20616/232227/11305/11305/77116/20616/20616/12331/73094/93742/103967/103967/13043/18717/11771/73094/11816/27008/13043/13043/13385/11771/72238/72685/72685/17920/12390/100317/64383/72685/11773/56440/101490/72238
GO:0043244	regulation of protein-containing complex disassembly	55	0.753943	2.53319	2.25863e-10	1.32762e-09	1.52322e-10	1222	tags=12%, list=12%, signal=11%	20401/29877/29877/29877/17754/11518/11518/11789/65973/11518/29877/29877/29877/65973/76499/29877/76499/270058/17754/14026/17754/17754/17754/17754/11519/11519/11519/17754/17756/74187/17754/76499/209815/13829/208158/17755/11519/17755/17754/20742/227634/11519/50876/12332/69697/11519/17754/11518/76499/20740/68041/11518/19230/12631/20742/15185/11518/100502698/29877/29877/56431/16800/76499/19888/17755/7…
GO:2000147	positive regulation of cell motility	123	0.622213	2.37139	2.32731e-10	1.36336e-09	1.56423e-10	1770	tags=23%, list=17%, signal=20%	18222/18823/19229/18823/83397/21872/11789/18823/11980/18823/232341/69807/76499/76499/227541/26413/83397/192176/232227/232227/52822/52822/18213/22084/238871/19264/19055/19283/76499/30957/67299/18754/13829/68585/11487/232227/14388/192176/238871/108058/238871/18479/83397/76499/212307/21872/21872/21872/12631/15185/192197/76089/68813/26417/26417/67299/13488/19285/18754/18754/19130/16800/83397/76499/18…
GO:0001775	cell activation	161	0.567506	2.24459	2.44262e-10	1.4261e-09	1.63621e-10	1725	tags=20%, list=17%, signal=17%	17988/19229/69188/12890/14609/16768/11789/20345/21413/11765/20111/12323/14026/27223/27223/16331/19091/14609/20662/114886/17698/27223/22174/18795/109880/19264/71326/18754/17101/18795/14609/13829/20910/360013/105782/11487/18753/109648/19056/77125/18761/18761/18717/277360/17988/11909/16331/11816/64930/19290/13643/18754/18754/14609/13643/18754/17886/17688/27223/14026/58208/11551/360013/12387/11776/11…
GO:0048598	embryonic morphogenesis	101	0.654878	2.41408	2.54936e-10	1.48342e-09	1.70198e-10	1662	tags=27%, list=16%, signal=23%	17196/17196/17196/14051/13800/17196/17196/14609/26554/17196/17196/18749/17196/17196/232341/17196/234366/234366/76499/76499/15194/26413/17196/14609/20662/17196/11941/20655/17196/17920/22084/26554/13800/76499/14609/105782/17196/58234/22083/26914/26941/50884/22083/17196/22083/22083/102693/24136/17196/76499/26941/23992/102693/232906/12631/64930/26417/26417/20674/16798/212712/20586/14609/19130/17920/7…
GO:0010639	negative regulation of organelle organization	112	0.634711	2.39437	2.57015e-10	1.49051e-09	1.71012e-10	1302	tags=13%, list=13%, signal=12%	59026/29877/29877/29877/17754/11518/11518/17762/21872/11789/11518/17758/29877/29877/29877/76499/29877/76499/17762/17754/14026/17754/17754/17754/245857/17754/17762/11519/11519/11519/17754/17762/17756/74187/17754/12386/22589/59026/76499/13829/235661/235661/235661/208158/17755/101565/18753/11519/58234/17755/17754/20742/227634/11519/17762/50876/12332/69697/11519/17754/76983/11518/76499/20740/59026/21…
GO:1902904	negative regulation of supramolecular fiber organization	74	0.699437	2.44506	2.64471e-10	1.52657e-09	1.75148e-10	1222	tags=12%, list=12%, signal=11%	12955/12955/29877/29877/29877/17754/11518/11518/21872/11789/11518/29877/29877/29877/76499/29877/76499/17754/14026/17754/17754/17754/245857/17754/11519/11519/11519/17754/17756/74187/17754/12386/12955/76499/15481/13829/208158/17755/18753/11519/58234/17755/17754/20742/227634/11519/50876/12332/69697/11519/17754/11518/76499/20740/21872/21872/68041/11518/19230/21872/12631/20742/15185/11816/11518/243961…
GO:0051480	regulation of cytosolic calcium ion concentration	69	0.70617	2.45947	2.64993e-10	1.52657e-09	1.75148e-10	1604	tags=21%, list=15%, signal=18%	19229/109676/109676/109676/14609/57340/14704/65973/16440/65973/12286/15194/13167/109676/14609/11941/109676/238871/19264/18754/14609/14718/22627/238871/14812/98660/108058/238871/109676/14812/14813/13167/109676/109676/14718/14718/14718/109676/13488/13385/18754/18754/14609/12390/18754/11941/13609/13609/238871/13609/98660/98660/57340/14816/104027/14811/109676/18854/109676/104027/13385/67972/22068/573…
GO:0006511	ubiquitin-dependent protein catabolic process	142	0.585686	2.26981	2.90906e-10	1.66479e-09	1.91007e-10	1809	tags=20%, list=17%, signal=17%	64383/74270/19229/116733/15516/99152/59026/329152/69116/26554/64383/64383/17754/56228/69807/116733/17754/17754/17754/17754/22201/28075/17754/17754/17754/19185/26554/59026/22225/22225/28075/22129/116733/22201/17754/12211/56424/63958/17754/77125/17222/59026/55992/22224/116733/15185/386649/16798/18521/64383/218544/15204/59026/68034/56736/12387/17754/22201/77125/84092/12402/12488/18854/17754/17754/17…
GO:0019941	modification-dependent protein catabolic process	142	0.585686	2.26981	2.90906e-10	1.66479e-09	1.91007e-10	1809	tags=20%, list=17%, signal=17%	64383/74270/19229/116733/15516/99152/59026/329152/69116/26554/64383/64383/17754/56228/69807/116733/17754/17754/17754/17754/22201/28075/17754/17754/17754/19185/26554/59026/22225/22225/28075/22129/116733/22201/17754/12211/56424/63958/17754/77125/17222/59026/55992/22224/116733/15185/386649/16798/18521/64383/218544/15204/59026/68034/56736/12387/17754/22201/77125/84092/12402/12488/18854/17754/17754/17…
GO:0050890	cognition	117	0.621361	2.35517	3.20846e-10	1.83009e-09	2.09972e-10	1502	tags=14%, list=14%, signal=13%	218038/218038/240057/17754/57340/17762/16440/11980/15465/71722/15194/17762/17754/13167/17754/17754/17754/71722/17754/17762/17754/17762/232975/17754/18795/109880/238871/232813/19283/18795/51791/238871/58234/14812/98660/17754/381979/57138/238871/17762/15572/18479/50876/55963/17754/18163/14812/13167/218038/11816/243961/20528/13488/17762/240057/17762/432530/18015/234593/234593/243961/51791/238871/177…
GO:0007269	neurotransmitter secretion	87	0.678716	2.44548	3.24299e-10	1.83769e-09	2.10845e-10	1527	tags=14%, list=15%, signal=13%	20964/109905/56216/18752/12890/116837/12286/171180/171180/171180/171180/171180/327814/26875/26875/12322/208898/14809/16504/17920/109880/27062/18754/26875/20910/105782/20616/18752/20616/18752/20616/12322/381979/111173/20964/78808/78808/56216/19894/319924/18479/59033/19276/319924/18752/20977/69017/12322/13488/18754/18754/17920/69017/18754/432530/20964/18015/11551/16504/16504/78808/109880/319924/187…
GO:0099643	signal release from synapse	87	0.678716	2.44548	3.24299e-10	1.83769e-09	2.10845e-10	1527	tags=14%, list=15%, signal=13%	20964/109905/56216/18752/12890/116837/12286/171180/171180/171180/171180/171180/327814/26875/26875/12322/208898/14809/16504/17920/109880/27062/18754/26875/20910/105782/20616/18752/20616/18752/20616/12322/381979/111173/20964/78808/78808/56216/19894/319924/18479/59033/19276/319924/18752/20977/69017/12322/13488/18754/18754/17920/69017/18754/432530/20964/18015/11551/16504/16504/78808/109880/319924/187…
GO:0045927	positive regulation of growth	81	0.68425	2.42857	3.25588e-10	1.83899e-09	2.10993e-10	1588	tags=13%, list=15%, signal=11%	240058/240058/19229/99152/83431/17762/11739/116837/69807/17762/26413/73094/17938/73094/17762/83431/14567/52822/52822/17762/18213/18795/76438/73094/18795/20403/68585/11487/17755/17755/73094/17762/18479/14815/73094/12631/11816/17762/17356/17762/19130/17755/68034/68585/12891/17762/17762/18479/17762/14025/68585/22601/433702/68585/17755/13869/17762/116837/52822/116837/81904/12928/71175/18795/73094/177…
GO:1905475	regulation of protein localization to membrane	81	0.683995	2.42767	3.37286e-10	1.89888e-09	2.17864e-10	1094	tags=12%, list=11%, signal=11%	56212/18222/109905/116733/67300/74998/116733/76499/76499/18412/20411/12323/18412/12322/380702/380702/12325/69660/14567/56212/232813/76499/13829/11487/228136/116733/58234/12322/20742/108058/245666/245666/18479/76499/116733/20742/12322/13385/18412/56212/72993/76499/20411/245666/68617/76499/11773
GO:0007600	sensory perception	93	0.656589	2.39589	3.41346e-10	1.91552e-09	2.19773e-10	1481	tags=16%, list=14%, signal=15%	17196/17196/17196/14051/17196/13429/17196/17196/235380/17754/17196/21872/17196/16440/56351/17196/17196/12286/17754/118446/26413/17754/17754/17754/17196/17196/18577/17754/11941/20655/17754/17196/17754/17920/68585/17196/14812/18577/17754/26941/23859/17196/17754/77125/17196/26941/14812/21872/21872/21872/243961/26417/26417/20674/230085/235380/235380/17920/19888/11829/11551/243961/11941/17754/68585/14…
GO:0030335	positive regulation of cell migration	121	0.617965	2.35443	3.47059e-10	1.94129e-09	2.2273e-10	1770	tags=23%, list=17%, signal=20%	18222/18823/19229/18823/83397/21872/11789/18823/11980/18823/232341/69807/76499/76499/227541/26413/83397/192176/232227/232227/52822/52822/18213/22084/238871/19264/19055/19283/76499/30957/67299/18754/13829/68585/11487/232227/14388/192176/238871/108058/238871/18479/83397/76499/212307/21872/21872/21872/15185/192197/76089/68813/26417/26417/67299/13488/18754/18754/19130/16800/83397/76499/18754/30957/76…
GO:0051603	proteolysis involved in cellular protein catabolic process	157	0.573737	2.2584	3.75956e-10	2.09617e-09	2.405e-10	1211	tags=14%, list=12%, signal=13%	64383/74270/19229/116733/15516/99152/59026/18752/329152/69116/26554/64383/64383/17754/56228/69807/116733/17754/17754/17754/17754/22201/28075/17754/17754/17754/19185/26554/59026/22225/22225/28075/22129/18752/116733/22201/18752/17754/12211/56424/63958/17754/77125/75770/17222/59026/55992/224997/22224/13838/116733/15185/11816/18752/386649/16798/66530/224997/224997/18521/64383/218544/15204/59026/68034…
GO:0044265	cellular macromolecule catabolic process	229	0.520385	2.12398	3.80001e-10	2.11193e-09	2.42308e-10	1889	tags=20%, list=18%, signal=18%	64383/74270/19229/116733/15516/99152/59026/18752/329152/69116/26554/64383/64383/17754/22352/19349/78781/56228/22352/69807/116733/17754/17754/17754/17754/22201/22352/17698/28075/17754/17754/17754/110809/19185/26554/18458/59026/22352/22225/22225/28075/22129/18752/11305/11305/116733/22201/18752/17754/12211/14904/56424/245474/15572/63958/110809/17754/77125/75770/17222/59026/55992/224997/22224/13838/1…
GO:0030155	regulation of cell adhesion	138	0.58385	2.24747	3.87563e-10	2.14707e-09	2.4634e-10	1180	tags=16%, list=11%, signal=15%	17196/17196/17196/19229/14924/17196/17196/17196/16768/17196/21872/11789/17196/19262/17196/232341/14251/17196/76499/76499/17196/192176/19091/17196/17196/109880/22084/20750/238871/19264/19055/19283/76499/18754/13829/105782/11487/18753/192176/17196/238871/56013/238871/13131/17196/109648/69697/56013/17196/76499/16480/16480/18761/18761/277360/21872/21872/21872/12631/13838/192197/68813/77569/64930/2067…
GO:0048638	regulation of developmental growth	102	0.644932	2.37839	4.35113e-10	2.40282e-09	2.75684e-10	1536	tags=14%, list=15%, signal=13%	240058/240058/99152/83431/14609/17762/11302/11739/11789/116837/13043/76499/76499/17762/26413/73094/17938/14609/73094/17762/83431/14567/20655/52822/52822/17762/13043/18213/17756/18795/76499/73094/18795/20403/17136/14609/68585/17755/17755/73094/17762/12934/18479/13043/76499/14815/73094/12631/11816/12934/12934/16798/13043/13043/17762/17356/17762/14609/19130/29869/76499/17755/76499/68585/17756/17756/…
GO:0051924	regulation of calcium ion transport	71	0.69716	2.43679	5.2433e-10	2.88631e-09	3.31156e-10	1645	tags=20%, list=16%, signal=18%	18823/30948/19229/109676/18823/109676/109676/14609/57340/65973/18823/18823/30948/65973/12286/15194/13167/109676/116873/12322/14609/11941/109676/238871/18754/14609/14681/22627/238871/14681/98660/12322/108058/238871/109676/118454/30948/100503659/13167/109676/30948/109676/20866/109676/12322/13488/118454/18754/18754/14609/18754/11941/12387/238871/98660/98660/57340/109676/18854/109676/12287/22333/6797…
GO:0006875	cellular metal ion homeostasis	114	0.623995	2.35401	5.69977e-10	3.12766e-09	3.58846e-10	1995	tags=22%, list=19%, signal=19%	19229/109676/109676/109676/14609/57340/14704/65973/16440/65973/12286/15194/13167/109676/116873/14609/11928/11941/109676/20655/232975/20750/238871/19264/18754/14609/14718/22627/238871/14812/98660/108058/238871/94249/109676/14812/14813/13167/109676/109676/14718/14718/14718/11816/20866/109676/13488/13385/18754/18754/14609/12390/18754/11941/13609/13609/238871/13609/11776/11776/11776/98660/98660/57340…
GO:0061061	muscle structure development	119	0.609322	2.3227	5.7697e-10	3.15604e-09	3.62103e-10	2031	tags=22%, list=20%, signal=18%	64383/12955/12955/30948/109676/109676/109676/68794/14609/64383/64383/11739/14251/69807/30948/109676/17938/14609/109676/18795/12955/20661/19055/18795/226041/14609/74182/108058/109676/63958/18479/50876/17425/11790/14815/30948/52163/109676/71371/30948/109676/15185/20866/64930/109676/20586/14609/19130/12390/17886/64383/17425/18015/12387/13609/13609/16905/13609/105787/105787/109676/11790/18479/17425/1…
GO:0043086	negative regulation of catalytic activity	140	0.592743	2.29636	6.67954e-10	3.64224e-09	4.17886e-10	2107	tags=23%, list=20%, signal=19%	12955/12955/30948/14433/17762/18483/11789/232341/30948/15194/17762/20111/12322/97998/69660/17762/108083/17762/22084/19264/12955/20661/114715/67839/67839/20616/18753/51791/20616/20616/12322/14433/26914/56013/52840/12211/14433/17762/56013/23980/26936/73251/30948/19276/18483/18483/30948/11625/192197/11816/18104/64930/100502698/12322/108099/13488/16798/17762/17762/14433/11625/22084/18015/51791/23980/…
GO:0042063	gliogenesis	88	0.670591	2.42719	6.71065e-10	3.64773e-09	4.18516e-10	1673	tags=26%, list=16%, signal=23%	17988/18823/64383/30948/18823/12799/64383/64383/22352/18823/19262/18823/22352/30948/14580/14580/26413/13167/12799/22352/20655/226115/18213/14580/19283/22352/12799/17136/68585/105782/11305/11305/93742/13131/77125/234094/118454/30948/13167/17988/13838/216049/30948/72948/26417/26417/13488/118454/12799/20586/17356/12799/64383/18015/72948/72948/12387/68585/77125/72948/68585/68585/14432/17984/12799/541…
GO:0032412	regulation of ion transmembrane transporter activity	92	0.6597	2.39764	6.74796e-10	3.65655e-09	4.19528e-10	1559	tags=24%, list=15%, signal=21%	17999/58234/14811/109676/109676/11820/100503659/15194/13385/109676/109676/17260/14167/14167/14167/17918/17999/20191/11438/109676/232341/238871/109676/109676/229709/109676/13383/13385/12300/15194/17260/70729/238871/76742/57780/54376/50932/243961/109676/98660/13385/109676/13385/13385/13385/12297/243961/243961/83814/13385/12297/20866/57780/50932/243961/58234/109676/13383/11438/17260/15165/56632/1096…
GO:0010001	glial cell differentiation	68	0.704717	2.4527	6.93146e-10	3.74428e-09	4.29594e-10	1519	tags=26%, list=15%, signal=23%	17988/18823/64383/30948/18823/12799/64383/64383/22352/18823/19262/18823/22352/30948/14580/14580/26413/12799/22352/20655/226115/18213/14580/19283/22352/12799/17136/68585/11305/11305/93742/13131/77125/234094/30948/17988/13838/216049/30948/72948/26417/26417/13488/12799/20586/17356/12799/64383/18015/72948/72948/12387/68585/77125/72948/68585/68585/14432/12799/17988/17988/19283/234094/171469/18032/14432
GO:0030162	regulation of proteolysis	134	0.590611	2.27665	7.24846e-10	3.89626e-09	4.47031e-10	1136	tags=17%, list=11%, signal=16%	17196/17196/17196/64383/12955/12955/30948/19229/15516/18752/17196/14433/17196/64383/17196/64383/17754/17196/13806/18749/65973/17196/17196/69807/30948/17196/65973/15194/17754/20111/17754/17754/17754/17196/56462/17196/28075/17754/17754/17196/17754/12955/22225/22225/15481/28075/18752/17196/56462/14812/18752/17754/14433/12211/14433/56424/17196/17754/77125/23980/17196/14812/30948/224997/12631/13838/30…
GO:0006955	immune response	210	0.528237	2.13159	7.25774e-10	3.89626e-09	4.47031e-10	1721	tags=20%, list=17%, signal=17%	64383/19229/109905/27041/12890/14433/64383/64383/22352/16768/78781/17184/74998/232341/14251/22352/69807/11765/14026/27223/27223/26413/16331/22352/64297/27223/22174/109880/238871/76438/19264/23881/22352/18754/17101/15481/68585/20910/360013/228136/18753/238871/14433/74781/238871/14433/68002/109648/12332/19056/77125/18761/18761/17184/16331/11816/64930/26417/26417/18754/18754/14433/16800/72993/27406/…
GO:0008361	regulation of cell size	74	0.692245	2.41992	7.3331e-10	3.91735e-09	4.49451e-10	1369	tags=15%, list=13%, signal=14%	15516/99152/83431/11518/11518/17762/11302/380711/11518/13043/76499/76499/17762/97998/17762/83431/14567/11941/52822/52822/17762/13043/18213/17756/22084/76499/380711/380711/380711/380711/17136/68585/17755/58234/17755/57138/26941/17762/12934/19092/18479/13043/11518/76499/26941/11518/12631/19092/11816/11518/64930/19092/19092/12934/12934/13043/13043/241296/17762/12421/17762/29869/76499/17755/76499/118…
GO:1901879	regulation of protein depolymerization	50	0.761003	2.5172	7.34222e-10	3.91735e-09	4.49451e-10	1222	tags=12%, list=12%, signal=11%	20401/29877/29877/29877/17754/11518/11518/11789/65973/11518/29877/29877/29877/65973/76499/29877/76499/270058/17754/14026/17754/17754/17754/17754/11519/11519/11519/17754/17756/74187/17754/76499/13829/208158/17755/11519/17755/17754/20742/227634/11519/50876/12332/69697/11519/17754/11518/76499/20740/68041/11518/19230/12631/20742/15185/11518/29877/29877/56431/16800/76499/19888/17755/76499/14026/17754/…
GO:0043632	modification-dependent macromolecule catabolic process	144	0.580237	2.25455	7.55626e-10	4.01919e-09	4.61134e-10	1809	tags=20%, list=17%, signal=17%	64383/74270/19229/116733/15516/99152/59026/329152/69116/26554/64383/64383/17754/56228/69807/116733/17754/17754/17754/17754/22201/28075/17754/17754/17754/19185/26554/59026/22225/22225/28075/22129/116733/22201/17754/12211/56424/63958/17754/77125/17222/59026/55992/22224/116733/15185/386649/16798/18521/64383/218544/15204/59026/68034/56736/12387/17754/22201/77125/84092/12402/12488/18854/17754/17754/17…
GO:0051223	regulation of protein transport	140	0.591701	2.29232	7.8497e-10	4.1625e-09	4.77577e-10	1698	tags=18%, list=16%, signal=16%	15516/83431/14609/65973/56228/29810/14645/65973/26413/192176/14609/83431/14567/52822/52822/14645/19055/29810/18754/14609/13829/360013/20616/18753/22627/192176/20616/20616/56013/78808/78808/14645/18479/19056/56013/76983/16480/75770/16480/18761/18761/52163/14661/17274/192197/11816/66691/20224/228355/20501/18754/18754/14609/16897/16897/68617/18754/18015/11551/360013/71764/75770/78808/20501/20501/122…
GO:0050806	positive regulation of synaptic transmission	81	0.678992	2.40991	7.87621e-10	4.16382e-09	4.77729e-10	1452	tags=18%, list=14%, signal=16%	19229/56216/18752/116837/16440/14251/14645/171180/171180/171180/171180/171180/18412/14580/12323/14580/26413/13167/18412/12349/14645/109880/14580/50997/12349/232813/12349/18754/20910/18752/51791/58234/14812/18752/56216/245666/245666/14645/12349/18479/59033/14812/14813/13167/50997/13838/11816/18752/13488/13385/18412/18754/18754/50997/245666/18754/432530/18015/51791/14645/109880/18752/14811/18479/12…
GO:0051495	positive regulation of cytoskeleton organization	79	0.681528	2.41762	8.04809e-10	4.24176e-09	4.8667e-10	2386	tags=29%, list=23%, signal=23%	30948/19229/17762/11789/30948/13043/17762/14026/192176/17762/17762/13043/18213/74187/109880/12386/18754/17755/192176/17755/104445/50884/17762/18479/13043/234094/18761/18761/30948/14544/12631/30948/192197/77569/64930/13043/13043/17762/18754/18754/56431/17762/19130/18754/17755/14026/109880/118449/104027/320827/17762/17762/18479/104445/17762/104027/17755/12576/17762/54418/73178/73178/18754/18754/234…
GO:1904375	regulation of protein localization to cell periphery	57	0.734593	2.48863	8.9857e-10	4.72158e-09	5.41722e-10	1094	tags=14%, list=11%, signal=13%	56212/18222/109905/116733/13822/67300/74998/116733/18412/20411/12323/18412/12322/12325/69660/56212/11487/228136/11305/11305/116733/12322/20742/108058/245666/245666/13822/116733/20742/12322/18412/56212/72993/20411/245666/11773
GO:0001934	positive regulation of protein phosphorylation	156	0.571913	2.24814	1.05981e-09	5.552e-09	6.36999e-10	1442	tags=13%, list=14%, signal=11%	19229/109905/15516/237542/110524/14251/18412/26413/18412/64297/18213/109880/238871/19264/19283/30957/67299/18753/14388/238871/17118/56013/238871/63913/13131/18479/56013/24136/26936/72149/52163/13838/11909/15185/76108/76089/77569/216439/26417/26417/67299/108099/13488/26404/16798/13385/12421/18412/19130/16800/12390/30957/14388/11551/238871/109880/76089/30957/17118/18479/76303/13869/12576/12388/2164…
GO:0051254	positive regulation of RNA metabolic process	292	0.480069	2.0059	1.21837e-09	6.35029e-09	7.28589e-10	2054	tags=21%, list=20%, signal=18%	56212/64383/69188/64383/18029/64383/78781/65973/65973/319713/21413/381022/20111/27223/27223/26413/17938/72567/27223/69562/269966/110809/18795/17920/22084/20750/56212/22589/18458/229534/19055/18795/15481/72567/14904/101739/101739/110809/19056/17425/24136/77125/16480/16480/73251/14815/52163/57261/76257/11909/192197/11816/110809/110809/319713/18027/216439/26417/26417/20674/26404/212712/98415/20586/7…
GO:0051402	neuron apoptotic process	76	0.683375	2.41318	1.21952e-09	6.35029e-09	7.28589e-10	1919	tags=25%, list=19%, signal=21%	20817/13498/11820/15516/15516/216439/15194/14804/20910/170719/56876/17260/208727/18752/14809/18752/16500/240057/240057/12704/26398/11652/18752/15505/19765/15194/17260/14751/14815/17257/16500/12704/11302/11909/170719/170719/15505/14804/11538/13051/15505/20817/16531/16443/16531/170719/20910/18752/17260/16443/18752/208727/14630/14630/240057/240057/240057/16531/17136/67605/104069/12286/11652/240057/1…
GO:0036465	synaptic vesicle recycling	49	0.745072	2.45221	1.33113e-09	6.9107e-09	7.92886e-10	1163	tags=12%, list=11%, signal=11%	218038/16443/218038/30948/72685/56216/67300/13429/110524/16443/103967/30948/218503/26875/26875/100503185/103967/26875/20403/105782/20616/20616/20616/103967/103967/56216/19056/18717/30948/218038/30948/20528/20977/72685/72685/72685/11773/11776/11776/11776/53330
GO:0010038	response to metal ion	71	0.689856	2.41126	1.49998e-09	7.76408e-09	8.90798e-10	1393	tags=15%, list=13%, signal=13%	240058/240058/29876/11518/11518/17762/65973/11518/16440/232341/65973/171180/171180/171180/171180/171180/15194/17762/12323/26413/29876/17762/14567/20655/17762/109880/19055/13829/17762/23859/78830/11518/11518/14661/20866/11518/26417/26417/20674/13385/17762/17762/109880/105787/105787/14811/78830/12891/17762/17762/17762/12576/11518/17762/13385
GO:0006366	transcription by RNA polymerase II	342	0.453933	1.92169	1.50522e-09	7.768e-09	8.91248e-10	1853	tags=18%, list=18%, signal=16%	64383/56706/29877/29877/29877/26554/64383/110524/18029/64383/13806/108829/29877/29877/29877/71722/29810/234366/234366/319713/21413/29877/381022/18412/20111/27223/27223/18412/192176/17938/71722/72567/27223/69562/17920/22084/26554/22589/19055/29810/72567/81630/192176/11305/11305/214742/19651/22083/26914/94112/101739/101739/22083/22083/22083/19056/17425/24136/77125/16480/16480/14815/52163/19651/5726…
GO:0031329	regulation of cellular catabolic process	197	0.536998	2.15858	1.65816e-09	8.53192e-09	9.78894e-10	1900	tags=22%, list=18%, signal=20%	64383/19229/15516/18752/64383/64383/17754/22352/17762/78781/11739/22352/13043/29810/15194/17762/14580/17754/14580/13167/17754/17754/17754/54403/22352/17698/28075/17754/17762/108083/17754/17762/13043/17754/110809/22084/14580/18458/29810/22352/209815/22225/22225/67839/67839/28075/18752/18753/11305/11305/77116/18752/17754/14904/17762/56424/245474/15572/110809/13043/17425/17754/76983/77125/54170/2249…
GO:0016050	vesicle organization	103	0.628483	2.32867	1.68804e-09	8.65995e-09	9.93583e-10	2139	tags=26%, list=21%, signal=22%	56216/20979/11776/360013/11776/229521/104015/16573/241727/84095/20907/54525/11776/11776/56216/13385/20910/13429/360013/20980/54525/54525/14809/20334/245886/20980/20979/360013/53869/116733/11652/100503185/19339/360013/360013/72392/13429/54525/20614/13385/72961/69017/116733/20979/20979/60510/54525/360013/72961/103967/13385/116733/13385/360013/13385/13385/13429/69162/13385/13429/17101/102058/20616/2…
GO:0031345	negative regulation of cell projection organization	77	0.673862	2.37934	1.78517e-09	9.13122e-09	1.04765e-09	1312	tags=22%, list=13%, signal=20%	17196/17196/17196/17196/17196/240057/17196/22352/103967/17196/11302/380711/17196/17758/17196/22352/17196/14580/14026/14580/17196/192176/22352/17196/14567/52822/52822/17196/17756/22084/103967/14580/19055/19283/22352/22240/380711/380711/380711/380711/17136/68585/101565/18753/192176/17196/14812/103967/103967/13131/17196/17196/14812/331401/12631/13838/216049/11816/76089/64930/101565/13643/240057/1364…
GO:1902905	positive regulation of supramolecular fiber organization	73	0.690764	2.42101	1.81948e-09	9.27934e-09	1.06465e-09	2386	tags=28%, list=23%, signal=22%	30948/19229/17762/11789/30948/13043/17762/14026/192176/17762/17762/13043/74187/109880/12386/18754/17755/192176/17755/104445/50884/17762/18479/13043/234094/18761/18761/30948/14544/12631/30948/77569/64930/13043/13043/17762/18754/18754/56431/17762/19130/18754/17755/14026/109880/118449/104027/320827/17762/17762/18479/104445/17762/104027/17755/12576/17762/54418/73178/73178/18754/18754/234094/118449/17…
GO:0044255	cellular lipid metabolic process	118	0.603988	2.29966	1.83853e-09	9.31837e-09	1.06913e-09	1375	tags=21%, list=13%, signal=19%	18823/64383/18823/64383/110524/64383/68018/18823/18823/56351/110911/13167/16331/68671/114886/108083/18795/219135/17101/18795/74182/108097/668212/18753/108097/74596/11305/11305/77116/13026/230101/16890/236899/236899/18717/68041/13167/74302/11909/16331/236899/11816/16330/110911/108099/13026/104112/74551/50767/104112/64383/19079/101490/235044/11758/72519/17761/17761/105787/105787/14104/23945/269615/…
GO:1901566	organonitrogen compound biosynthetic process	243	0.498769	2.04444	1.83968e-09	9.31837e-09	1.06913e-09	1321	tags=15%, list=13%, signal=14%	19229/11803/67300/14433/110391/22352/18746/13806/68184/56228/22352/14645/15194/26413/13167/22352/210044/216766/217869/14645/20511/18795/11303/217869/217869/226982/18458/20511/228866/22352/71679/27267/109674/18795/208158/14718/228136/67186/20511/18753/11305/11305/13026/14433/74781/14904/14433/14645/63913/15572/53356/14583/20068/235339/236899/236899/77125/11771/13167/98732/216343/21453/14718/14718/…
GO:0045893	positive regulation of transcription, DNA-templated	254	0.495405	2.04692	1.854e-09	9.31837e-09	1.06913e-09	2054	tags=21%, list=20%, signal=18%	56212/64383/69188/64383/18029/64383/65973/65973/319713/21413/381022/20111/27223/27223/26413/17938/72567/27223/69562/18795/17920/22084/20750/56212/22589/229534/19055/18795/72567/101739/101739/19056/17425/24136/77125/16480/16480/73251/14815/52163/57261/76257/11909/192197/11816/319713/18027/216439/26417/26417/20674/26404/212712/98415/20586/75901/56212/19130/16800/17920/18521/84113/52850/64383/22084/…
GO:1902680	positive regulation of RNA biosynthetic process	254	0.495405	2.04692	1.854e-09	9.31837e-09	1.06913e-09	2054	tags=21%, list=20%, signal=18%	56212/64383/69188/64383/18029/64383/65973/65973/319713/21413/381022/20111/27223/27223/26413/17938/72567/27223/69562/18795/17920/22084/20750/56212/22589/229534/19055/18795/72567/101739/101739/19056/17425/24136/77125/16480/16480/73251/14815/52163/57261/76257/11909/192197/11816/319713/18027/216439/26417/26417/20674/26404/212712/98415/20586/75901/56212/19130/16800/17920/18521/84113/52850/64383/22084/…
GO:1903508	positive regulation of nucleic acid-templated transcription	254	0.495405	2.04692	1.854e-09	9.31837e-09	1.06913e-09	2054	tags=21%, list=20%, signal=18%	56212/64383/69188/64383/18029/64383/65973/65973/319713/21413/381022/20111/27223/27223/26413/17938/72567/27223/69562/18795/17920/22084/20750/56212/22589/229534/19055/18795/72567/101739/101739/19056/17425/24136/77125/16480/16480/73251/14815/52163/57261/76257/11909/192197/11816/319713/18027/216439/26417/26417/20674/26404/212712/98415/20586/75901/56212/19130/16800/17920/18521/84113/52850/64383/22084/…
GO:0055065	metal ion homeostasis	128	0.599126	2.28091	1.95381e-09	9.79164e-09	1.12343e-09	1995	tags=22%, list=19%, signal=18%	19229/109676/109676/109676/14609/57340/14704/65973/16440/65973/12286/15194/13167/109676/116873/14609/11928/11941/109676/20655/232975/20750/238871/19264/18754/14609/14718/22627/238871/14812/98660/57138/108058/238871/94249/109676/14812/14813/13167/109676/109676/14718/14718/14718/11816/20866/109676/13488/13385/18754/18754/14609/12390/18754/107723/11941/13609/13609/238871/13609/11776/11776/11776/9866…
GO:0070201	regulation of establishment of protein localization	149	0.571337	2.23209	2.07516e-09	1.03698e-08	1.18976e-09	1678	tags=18%, list=16%, signal=16%	15516/83431/14609/17762/65973/56228/29810/14645/65973/17762/26413/192176/14609/17762/83431/14567/52822/52822/17762/14645/19055/29810/18754/14609/13829/12468/360013/20616/18753/22627/192176/20616/20616/56013/78808/78808/17762/14645/245474/18479/19056/56013/76983/16480/75770/16480/18761/18761/52163/14661/15185/17274/192197/11816/66691/20224/228355/17762/20501/18754/18754/17762/14609/16897/16897/686…
GO:0009887	animal organ morphogenesis	150	0.567805	2.21649	2.09452e-09	1.04365e-08	1.19741e-09	2106	tags=23%, list=20%, signal=19%	18222/70661/14051/14609/26554/18029/70661/11789/68018/15194/20111/26413/192176/17938/14609/20662/17698/11941/11647/20655/17920/12386/26554/30957/14609/68585/105782/192176/58234/26941/50884/63958/26941/14815/23992/71371/11909/20866/26417/26417/20674/212712/20586/17356/50767/14609/19130/17920/19888/30957/18015/58208/11941/12387/13609/13609/13609/68585/97031/30957/68585/18854/22601/68585/17698/13869…
GO:0019953	sexual reproduction	127	0.595962	2.26996	2.13009e-09	1.05833e-08	1.21426e-09	2083	tags=23%, list=20%, signal=19%	64383/19229/29876/18417/14609/64383/64383/235380/116837/56228/381022/15194/12323/380702/380702/14609/29876/20662/22174/20655/18795/22589/18417/21887/18795/14609/20910/12468/18004/236899/236899/23980/236899/16330/268420/13488/241296/235380/14609/26942/235380/100317/17886/64383/15204/12387/23980/17761/17761/12215/19049/11674/77980/11674/14658/18952/28114/235380/18952/20662/54418/22068/116837/235380…
GO:0055074	calcium ion homeostasis	93	0.637177	2.32505	2.25083e-09	1.11513e-08	1.27942e-09	1995	tags=23%, list=19%, signal=19%	19229/109676/109676/109676/14609/57340/14704/65973/16440/65973/12286/15194/13167/109676/116873/14609/11941/109676/20750/238871/19264/18754/14609/14718/22627/238871/14812/98660/108058/238871/94249/109676/14812/14813/13167/109676/109676/14718/14718/14718/11816/20866/109676/13488/13385/18754/18754/14609/12390/18754/11941/13609/13609/238871/13609/98660/98660/57340/14816/104027/14811/109676/18854/1096…
GO:0003006	developmental process involved in reproduction	143	0.570959	2.21859	2.48265e-09	1.22647e-08	1.40717e-09	1668	tags=15%, list=16%, signal=14%	64383/19229/15516/18417/14609/64383/64383/235380/108829/11789/56228/67971/381022/15194/26413/192176/380702/380702/14609/22174/11647/20655/18795/22589/18417/21887/18795/14609/20910/14388/192176/18004/12211/236899/236899/23980/380684/71371/11625/236899/18671/16330/26417/26417/20674/268420/241296/235380/11625/14609/235380/100317/72469/64383/14388/15204/12387/23980/17761/17761/12215/77980/18952/38068…
GO:0009725	response to hormone	147	0.574351	2.23523	2.49185e-09	1.22752e-08	1.40837e-09	1273	tags=14%, list=12%, signal=13%	17196/17196/17196/17196/237542/83431/17196/17196/18746/17196/11789/17196/19262/56351/17196/17196/381022/20411/26413/12322/17196/17196/12349/11928/108083/83431/11647/17196/18795/22084/20750/20661/12349/12349/18754/18795/18753/17196/17118/98660/12322/17196/12349/18479/17196/18761/18761/14815/12631/11625/17274/192197/64930/20528/22628/12322/329877/16798/98415/20586/74551/18754/18754/11625/72993/1239…
GO:0048729	tissue morphogenesis	107	0.614896	2.29778	2.62928e-09	1.29155e-08	1.48184e-09	1724	tags=22%, list=17%, signal=19%	18222/20401/29876/13800/14609/18749/234366/234366/76499/76499/15194/192176/14609/29876/20662/12349/17698/22084/13800/12349/76499/12349/14609/105782/192176/58234/381979/26941/93742/50884/63958/12349/18479/69697/24136/76499/26941/75770/14815/232906/12631/13838/64930/20674/20586/14609/19130/76499/76499/22084/75770/12387/13609/13609/13609/12215/18479/18854/22601/17698/13869/12388/12808/20662/24136/23…
GO:0006874	cellular calcium ion homeostasis	91	0.644462	2.33611	2.65404e-09	1.30003e-08	1.49156e-09	1995	tags=23%, list=19%, signal=19%	19229/109676/109676/109676/14609/57340/14704/65973/16440/65973/12286/15194/13167/109676/116873/14609/11941/109676/20750/238871/19264/18754/14609/14718/22627/238871/14812/98660/108058/238871/94249/109676/14812/14813/13167/109676/109676/14718/14718/14718/11816/20866/109676/13488/13385/18754/18754/14609/12390/18754/11941/13609/13609/238871/13609/98660/98660/57340/14816/104027/14811/109676/18854/1096…
GO:0048732	gland development	68	0.689957	2.40133	2.92517e-09	1.4288e-08	1.63931e-09	2165	tags=27%, list=21%, signal=22%	14609/26554/18746/11789/20111/26413/14609/17698/11941/109880/26554/14609/68585/105782/26941/26941/14815/232906/71371/11909/216439/26417/26417/20674/16798/12421/20586/74551/14609/19130/18015/58208/11941/12387/68585/109880/14104/68585/18854/68585/17698/13869/12576/12388/12808/216439/14609/14609/14609/12387/68585/68585/19130/11789/11789/26395/16798/20111/18015/110157/68585/68585/68585/68585/21929/68…
GO:0042176	regulation of protein catabolic process	104	0.618966	2.2946	2.95608e-09	1.43707e-08	1.6488e-09	1872	tags=22%, list=18%, signal=19%	64383/19229/15516/59026/18752/329152/14609/64383/64383/17754/19349/11789/69807/14580/17754/14580/17754/17754/17754/192176/14609/17698/28075/17754/17754/17754/14580/59026/22225/22225/28075/14609/18752/192176/11305/11305/18752/17754/56424/17754/77125/14813/59026/105689/224997/13838/11816/18752/216439/16798/269608/14609/224997/224997/64383/56440/11551/59026/68034/56736/17754/77125/84092/18752/14811/…
GO:0043270	positive regulation of ion transport	88	0.658919	2.38494	2.95868e-09	1.43707e-08	1.6488e-09	949	tags=11%, list=9%, signal=11%	18823/109676/18823/109676/109676/14167/24012/268345/65973/18823/18823/232341/65973/15194/13167/109676/116873/12322/192176/11941/109676/18795/16502/18795/68585/20910/192176/58234/14812/12322/75607/26941/109676/12934/26941/14815/14812/118454/13167/109676/12631/76257/229715/109676/18671/20866/12934/12934/109676/12322/13488/118454
GO:0031109	microtubule polymerization or depolymerization	55	0.735023	2.46962	3.30771e-09	1.60211e-08	1.83816e-09	1640	tags=16%, list=16%, signal=14%	12955/12955/29877/29877/29877/83431/17754/17762/11789/29877/29877/67971/29877/76499/29877/76499/270058/17762/17754/17754/17754/17754/17754/17762/83431/17754/17762/17756/74187/17754/12955/76499/13518/208158/17755/17755/230101/17754/227634/17762/18479/69697/17754/76499/212307/68041/14544/15185/72948/29877/29877/17762/17762/16800/76499/19888/17755/76499/72948/72948/17754/29877/17756/72948/17756/1775…
GO:0048588	developmental cell growth	88	0.657426	2.37954	3.33136e-09	1.60908e-08	1.84615e-09	2121	tags=23%, list=20%, signal=20%	20979/18479/17755/234214/17755/17756/17756/17756/17755/17756/17755/17756/17756/17755/17755/17756/17356/14025/11820/15516/15516/12168/17756/116838/17762/116837/12934/240058/17755/17755/20980/116838/17756/116838/20980/21960/11426/13175/20979/12934/17762/17755/17755/17755/15519/26398/53869/235072/17755/17755/17762/17755/17755/12032/12934/13043/56320/234214/20979/20979/17756/14815/99152/22368/17755/1…
GO:0043523	regulation of neuron apoptotic process	69	0.687545	2.3946	3.37736e-09	1.62676e-08	1.86644e-09	1919	tags=25%, list=19%, signal=21%	20817/11820/15516/15516/216439/15194/14804/20910/170719/56876/17260/208727/18752/14809/18752/16500/240057/240057/26398/18752/15505/19765/15194/17260/14751/14815/17257/16500/11909/170719/170719/15505/14804/11538/13051/15505/20817/16531/16443/16531/170719/20910/18752/17260/16443/18752/208727/14630/14630/240057/240057/240057/16531/17136/67605/104069/12286/240057/170719/17136/67605/170719/170719/1812…
GO:0050770	regulation of axonogenesis	76	0.676108	2.38752	3.42025e-09	1.64286e-08	1.8849e-09	1440	tags=16%, list=14%, signal=15%	17196/17196/17196/99152/17196/83431/17196/240057/17196/22352/17762/17196/11302/17196/17196/22352/18040/18039/17196/12286/17762/17196/18040/22352/17196/217692/17762/18039/83431/14567/52822/52822/17762/17196/18213/17756/109880/22084/18039/22352/17136/68585/17755/20616/17196/17755/20616/20616/381979/17762/13131/17196/18479/24136/17196/75770/232906/13838/229715/11816/17760/17760/13643/17762/240057/17…
GO:0007204	positive regulation of cytosolic calcium ion concentration	53	0.736566	2.45743	3.53882e-09	1.69511e-08	1.94486e-09	1604	tags=21%, list=15%, signal=18%	19229/109676/109676/109676/14609/57340/14704/65973/16440/65973/12286/15194/13167/109676/14609/109676/238871/19264/18754/14609/238871/14812/108058/238871/109676/14812/14813/13167/109676/109676/109676/13488/13385/18754/18754/14609/18754/13609/13609/238871/13609/57340/14816/104027/14811/109676/18854/109676/104027/13385/22068/57340/109676/238384/18754/18754/109676/238871/14609/109676/14609/14609/1875…
GO:0034097	response to cytokine	144	0.565697	2.19805	3.70438e-09	1.76953e-08	2.03024e-09	1673	tags=20%, list=16%, signal=17%	19229/15516/13800/14433/22352/13806/226180/232341/22352/69807/21873/14026/26413/22352/226180/72567/226180/110809/18795/20750/19264/13800/22352/18795/72567/20910/360013/225027/11487/14388/58234/226180/22083/14433/20867/14433/226180/110809/22083/22083/22083/12332/19056/77125/380684/21873/21873/21873/22224/12631/71371/110809/110809/69482/20528/26417/26417/14433/72993/21873/21873/14388/11829/17975/17…
GO:0031400	negative regulation of protein modification process	135	0.57551	2.21639	4.60156e-09	2.19206e-08	2.51502e-09	2387	tags=28%, list=23%, signal=23%	64383/18752/64383/110524/64383/17762/11789/170719/18412/17762/13167/18412/97998/17762/17762/18213/22084/238871/19264/114715/18754/13829/18752/18753/22627/51791/238871/18752/26914/56013/52840/93742/238871/17762/63913/56013/23980/26936/13167/11816/18752/72948/108099/13488/16798/17762/18412/18754/18754/17762/320365/18754/64383/22084/18015/101490/51791/72948/72948/12387/23980/238871/19049/72948/10578…
GO:0051235	maintenance of location	68	0.68535	2.38529	4.93605e-09	2.34496e-08	2.69045e-09	1975	tags=27%, list=19%, signal=23%	19229/109676/109676/109676/237542/14609/57340/65973/16440/110911/65973/15194/13167/109676/192176/14609/14809/109676/238871/19264/18754/14609/74596/192176/238871/108058/238871/109676/26936/13167/109676/19230/109676/11816/110911/109676/13488/16798/18754/18754/14609/15275/18754/238871/11776/11776/11776/57340/109676/18854/109676/58869/66629/14319/57340/109676/320528/18754/18754/109676/238871/14609/11…
GO:0072503	cellular divalent inorganic cation homeostasis	95	0.635887	2.3182	4.95031e-09	2.34531e-08	2.69085e-09	1995	tags=23%, list=19%, signal=19%	19229/109676/109676/109676/14609/57340/14704/65973/16440/65973/12286/15194/13167/109676/116873/14609/11941/109676/20750/238871/19264/18754/14609/14718/22627/238871/14812/98660/108058/238871/94249/109676/14812/14813/13167/109676/109676/14718/14718/14718/11816/20866/109676/13488/13385/18754/18754/14609/12390/18754/11941/13609/13609/238871/13609/11776/11776/11776/98660/98660/57340/14816/104027/14811…
GO:0008154	actin polymerization or depolymerization	76	0.671841	2.37245	6.05598e-09	2.86109e-08	3.28262e-09	1672	tags=18%, list=16%, signal=16%	30948/20401/19229/13800/11518/11518/11518/30948/13043/14026/245857/11519/11519/11519/13043/12386/13800/18754/13829/18753/11519/104445/230101/20742/50884/11519/50876/12332/13043/11519/11518/20740/30948/232906/11518/19230/12631/30948/20742/11518/16798/13043/13043/18754/18754/56431/18754/14026/320827/104445/242553/12808/11518/54418/73178/73178/18754/18754/11518/13829/18754/194401/56699/13043/18754/1…
GO:0031334	positive regulation of protein-containing complex assembly	72	0.676055	2.3674	6.08295e-09	2.86109e-08	3.28262e-09	2386	tags=26%, list=23%, signal=21%	30948/19229/17762/11789/116837/67971/30948/13043/17762/14026/17698/17762/17762/13043/11303/12386/14086/18754/17755/20616/17755/20616/104445/20616/50884/17762/56424/18479/13043/30948/14544/30948/72948/13043/13043/17762/18754/18754/17762/18754/17755/14026/72948/72948/72948/320827/17762/17762/18479/104445/17762/17698/17755/12576/17762/54418/116837/73178/73178/116837/18754/18754/17755/17755/17755/187…
GO:0006914	autophagy	120	0.594405	2.26659	6.1071e-09	2.86109e-08	3.28262e-09	2372	tags=34%, list=23%, signal=27%	64383/116733/59026/67300/64383/64383/19349/17762/11739/116733/13043/29810/18412/76559/15194/17762/14580/14580/18412/17762/108083/17762/13043/22084/14580/59026/29810/209815/67839/67839/15481/116733/74781/17762/56424/13043/17425/76983/54170/59026/22224/98732/74302/116733/15185/17274/64930/100502698/386649/26417/26417/73158/13043/13043/17762/12421/72238/18412/17762/66530/72145/29869/68617/64383/2208…
GO:0061919	process utilizing autophagic mechanism	120	0.594405	2.26659	6.1071e-09	2.86109e-08	3.28262e-09	2372	tags=34%, list=23%, signal=27%	64383/116733/59026/67300/64383/64383/19349/17762/11739/116733/13043/29810/18412/76559/15194/17762/14580/14580/18412/17762/108083/17762/13043/22084/14580/59026/29810/209815/67839/67839/15481/116733/74781/17762/56424/13043/17425/76983/54170/59026/22224/98732/74302/116733/15185/17274/64930/100502698/386649/26417/26417/73158/13043/13043/17762/12421/72238/18412/17762/66530/72145/29869/68617/64383/2208…
GO:0060491	regulation of cell projection assembly	65	0.703946	2.43706	6.12147e-09	2.86109e-08	3.28262e-09	1903	tags=25%, list=18%, signal=21%	56212/83431/103967/18483/11789/17758/13043/15194/14026/83431/13043/103967/56212/14086/22240/13829/101565/18753/59002/104445/103967/103967/50884/13043/18761/18761/232906/234267/18483/18483/19230/12631/192197/101565/13043/13043/56212/19888/17758/230872/14026/230872/18483/67046/98845/104445/22601/14432/12808/230872/230872/73178/73178/231532/13829/14432/230872/56699/13043/68743/11789/104445/11789/177…
GO:0072507	divalent inorganic cation homeostasis	100	0.624147	2.29795	6.16428e-09	2.87335e-08	3.29669e-09	1995	tags=23%, list=19%, signal=19%	19229/109676/109676/109676/14609/57340/14704/65973/16440/65973/12286/15194/13167/109676/116873/14609/11941/109676/20750/238871/19264/18754/14609/14718/22627/238871/14812/98660/108058/238871/94249/109676/14812/14813/13167/109676/109676/14718/14718/14718/11816/20866/109676/13488/13385/18754/18754/14609/12390/18754/11941/13609/13609/238871/13609/11776/11776/11776/98660/98660/57340/14816/104027/14811…
GO:0032886	regulation of microtubule-based process	91	0.637482	2.31081	6.27012e-09	2.90764e-08	3.33603e-09	2581	tags=26%, list=25%, signal=22%	17755/212307/17245/17760/20257/17754/380684/17756/17755/27050/11789/17755/380684/380684/13728/17755/17762/17755/17754/11426/17754/17754/74256/78926/17754/380684/20262/20262/17755/17762/75608/17755/19878/213582/72948/17754/17755/15185/15505/17755/17754/17754/18479/17755/17754/15505/57752/380684/17755/17754/20257/17756/17756/17756/11789/380684/380684/17755/17756/17755/69697/17756/17756/17755/17755/…
GO:0120032	regulation of plasma membrane bounded cell projection assembly	63	0.701496	2.42644	6.27138e-09	2.90764e-08	3.33603e-09	1903	tags=23%, list=18%, signal=20%	56212/83431/103967/18483/11789/17758/15194/14026/83431/103967/56212/14086/22240/13829/101565/18753/59002/104445/103967/103967/50884/18761/18761/232906/234267/18483/18483/19230/12631/192197/101565/56212/19888/17758/230872/14026/230872/18483/67046/98845/104445/22601/14432/12808/230872/230872/73178/73178/231532/13829/14432/230872/56699/68743/11789/104445/11789/17758/232944/13829/271457/18761
GO:0009607	response to biotic stimulus	180	0.533983	2.13711	6.32639e-09	2.92532e-08	3.35631e-09	2030	tags=24%, list=20%, signal=20%	64383/19229/27041/14433/64383/64383/22352/16768/78781/17184/22352/69807/11765/14026/26413/22352/22174/11303/238871/19264/23881/22352/18754/17101/20910/360013/18753/238871/22083/14433/74781/238871/14433/68002/22083/18479/22083/22083/109648/12332/77125/234267/17184/11909/11816/26417/26417/18754/18754/14433/16800/72993/27406/18521/15275/18754/64383/11829/17975/17975/14026/360013/238871/53330/77125/7…
GO:0030705	cytoskeleton-dependent intracellular transport	76	0.671378	2.37081	6.36976e-09	2.93754e-08	3.37034e-09	1637	tags=14%, list=16%, signal=13%	12217/12217/12217/338367/338367/83431/17754/17762/338367/18040/18039/327814/15194/17762/17754/17754/17754/17754/18040/12217/77097/17754/17762/18039/83431/20655/17754/17762/17756/17754/17920/12217/18039/30957/13518/15481/208158/17755/16594/16594/12217/17755/17754/16560/16560/12217/12217/12217/17762/23859/12217/69697/17754/380684/77097/12217/12217/15185/19290/17760/17760/228355/17762/17762/17760/17…
GO:0051962	positive regulation of nervous system development	110	0.613102	2.30244	6.40885e-09	2.94773e-08	3.38203e-09	1770	tags=16%, list=17%, signal=14%	18222/30948/99152/83431/22352/17762/19262/22352/69807/30948/18039/17762/14580/12323/14580/22352/17762/18039/83431/14567/52822/52822/17762/18213/109880/14580/18039/19283/22352/17136/68585/17755/20616/51791/17118/58234/17755/20616/20616/17762/18479/24136/77125/118454/30948/13838/216049/30948/229715/11816/330814/17760/17760/20674/118454/17762/17356/17762/17760/17755/51791/12387/68585/109880/77125/17…
GO:0060996	dendritic spine development	67	0.69182	2.40177	6.91495e-09	3.1721e-08	3.63945e-09	1456	tags=19%, list=14%, signal=17%	17118/13385/11843/17118/56013/77097/17260/56320/18483/13196/14815/17118/56013/17257/329165/103967/56013/243961/13385/13385/232227/13385/13385/18483/56013/243961/243961/56013/16443/13385/56320/15185/243961/58234/12361/18163/18163/12361/17260/16443/18163/57138/216049/12323/56013/12323/14270/14270/18163/18163/18163/18163/243961/15387/18163/18163/56013/12322/56320/58234/327814/68166/17356/13385/77097…
GO:0060401	cytosolic calcium ion transport	43	0.756713	2.43125	7.12577e-09	3.26018e-08	3.74051e-09	1975	tags=25%, list=19%, signal=21%	19229/109676/109676/109676/57340/65973/16440/65973/15194/13167/109676/109676/238871/19264/18754/22627/238871/14812/108058/238871/109676/14812/14813/13167/109676/109676/109676/13488/18754/18754/18754/238871/57340/14811/109676/18854/109676/22333/67972/57340/109676/238384/18754/18754/22333/109676/238871/109676/18754/14360/20312/109676/18754/109676/14360/109676/109676/14812/57340/109676/109676/109676
GO:0002064	epithelial cell development	54	0.723009	2.42216	7.40785e-09	3.38032e-08	3.87835e-09	1536	tags=28%, list=15%, signal=24%	109905/29876/14609/22352/11518/11518/21872/108829/11518/22352/21873/72333/192176/22352/14609/29876/17698/11941/20655/18795/238871/22589/22352/109674/18795/14609/105782/192176/238871/26941/93742/238871/11518/21873/21873/21873/26941/21872/21872/11518/21872/18671/76089/11518/20586/17356/14609/19130/21873/21873/58208/11941/238871/17761/17761/76089/97031/14104/21873/22601/17698/11518/11518/238871/1460…
GO:0006357	regulation of transcription by RNA polymerase II	332	0.452026	1.90025	7.68007e-09	3.49534e-08	4.01031e-09	1853	tags=18%, list=18%, signal=16%	64383/56706/29877/29877/29877/26554/64383/110524/18029/64383/13806/108829/29877/29877/29877/71722/29810/234366/234366/319713/21413/29877/381022/18412/20111/27223/27223/18412/17938/71722/72567/27223/69562/17920/22084/26554/22589/19055/29810/72567/81630/11305/11305/214742/19651/22083/26914/94112/101739/101739/22083/22083/22083/19056/17425/24136/77125/16480/16480/14815/52163/19651/57261/71371/76257/…
GO:0060560	developmental growth involved in morphogenesis	89	0.63038	2.28176	7.88332e-09	3.57845e-08	4.10567e-09	2121	tags=23%, list=20%, signal=19%	20979/18479/17755/17755/17756/17756/17756/17755/17756/17755/17756/17756/17755/17755/17756/17356/14025/11820/15516/15516/12168/17756/116838/17762/116837/12934/240058/17755/17755/20980/116838/17756/116838/20980/21960/11426/13175/20979/12934/17762/17755/17755/17755/15519/53869/235072/17755/17755/17762/17755/17755/12032/12934/13043/56320/20979/20979/17756/99152/22368/17755/17755/19014/17756/17257/219…
GO:0035239	tube morphogenesis	141	0.56603	2.19319	8.44526e-09	3.82352e-08	4.38685e-09	1724	tags=22%, list=17%, signal=19%	19229/109905/29876/13800/14609/11518/11518/18746/21872/13855/18749/11518/234366/234366/14645/21413/192176/14609/29876/20662/20254/14645/22084/114715/13800/14609/68585/105782/14388/192176/58234/50884/14645/18479/24136/11518/16480/16480/14815/21872/21872/232906/11518/21872/12631/13838/11909/192197/11816/20866/76089/11518/64930/20674/13855/20586/50767/14609/19130/20254/72469/17886/14388/22084/17975/…
GO:0001701	in utero embryonic development	107	0.604947	2.2606	8.94106e-09	4.03745e-08	4.6323e-09	1665	tags=21%, list=16%, signal=18%	83431/14609/26554/11518/11518/21872/13855/13806/11518/68018/17184/234366/234366/381022/26413/14609/77097/83431/110809/26554/30957/14609/68585/11487/14388/14812/22083/12211/50884/319924/66711/110809/22083/22083/22083/69697/11790/11518/14812/331401/21872/21872/11518/319924/77097/21872/57261/14218/17184/11909/110809/110809/11518/16330/13855/16798/20586/14609/72469/17886/30957/14388/13855/12387/68585…
GO:1904064	positive regulation of cation transmembrane transport	49	0.728771	2.39856	9.90154e-09	4.45955e-08	5.11658e-09	949	tags=14%, list=9%, signal=13%	18823/109676/18823/109676/109676/24012/268345/65973/18823/18823/232341/65973/15194/13167/109676/116873/192176/109676/18795/16502/18795/192176/58234/75607/109676/118454/13167/109676/12631/229715/109676/20866/109676/13488/118454
GO:1903829	positive regulation of cellular protein localization	99	0.616293	2.25481	1.04096e-08	4.67623e-08	5.36519e-09	1912	tags=21%, list=18%, signal=18%	56212/15516/13822/17754/17762/11789/74998/29810/76499/76499/18412/20411/17762/17754/26413/18412/17754/17754/17754/192176/17698/17754/17762/17754/17762/17754/56212/76499/29810/68585/12468/228136/18753/192176/17754/20742/17762/245474/18479/17754/76499/16480/16480/18761/18761/13822/12631/20742/13385/17762/18412/56212/17762/12390/76499/20411/68617/76499/230872/17754/230872/68585/105787/105787/17762/1…
GO:0043242	negative regulation of protein-containing complex disassembly	46	0.744	2.43115	1.07424e-08	4.81328e-08	5.52243e-09	2250	tags=25%, list=22%, signal=21%	11519/11519/65970/17754/20741/17755/15185/11519/20742/17755/17754/17754/17755/17754/17755/17754/20257/11519/17756/17756/17756/11789/17755/234695/17756/17755/20742/69697/17756/17756/17755/17755/17756/65970/320827/17754/17754/17756/17754/17755/17755/20740/13860/13829/27360/17756/11519/11518/69697/17755/11519/20742/20742/17755/17754/17754/17755/140810/17754/17755/17755/320827/11518/76707/17755/17755…
GO:0045859	regulation of protein kinase activity	140	0.567947	2.20029	1.07808e-08	4.81802e-08	5.52787e-09	1271	tags=11%, list=12%, signal=11%	19229/109905/15516/56706/237542/11789/15194/97998/64297/20655/18213/22084/19264/114715/30957/18753/14388/51791/17118/26914/56013/26941/52840/13131/18479/56013/24136/26941/72149/52163/13838/11816/76089/64930/216439/108099/13488/26404/16798/13385/19130/30957/14388/22084/18015/11551/51791/76089/118449/30957/12402/19087/17118/18479
GO:0048813	dendrite morphogenesis	92	0.633359	2.3019	1.16337e-08	5.18582e-08	5.94985e-09	1659	tags=24%, list=16%, signal=21%	216049/17999/58234/17356/217692/56013/545156/15452/13385/210293/74006/56876/329165/17999/245886/216049/11352/13175/12323/12323/12704/76089/235072/545156/68703/665113/17760/17118/76089/13385/17118/56013/77097/56320/99152/17118/56013/329165/13175/50932/12704/103967/665113/56013/243961/13385/13385/13385/13385/56013/243961/243961/56013/83814/68703/218194/13385/56320/15185/50932/243961/58234/12361/181…
GO:0043207	response to external biotic stimulus	176	0.531976	2.11998	1.21814e-08	5.40219e-08	6.19811e-09	2030	tags=24%, list=20%, signal=20%	64383/19229/27041/14433/64383/64383/22352/16768/78781/17184/22352/69807/11765/14026/26413/22352/22174/11303/238871/19264/23881/22352/18754/17101/20910/360013/18753/238871/22083/14433/74781/238871/14433/68002/22083/22083/22083/109648/12332/77125/234267/17184/11909/11816/26417/26417/18754/18754/14433/16800/72993/27406/18521/15275/18754/64383/11829/17975/17975/14026/360013/238871/53330/77125/72993/1…
GO:0051707	response to other organism	176	0.531976	2.11998	1.21814e-08	5.40219e-08	6.19811e-09	2030	tags=24%, list=20%, signal=20%	64383/19229/27041/14433/64383/64383/22352/16768/78781/17184/22352/69807/11765/14026/26413/22352/22174/11303/238871/19264/23881/22352/18754/17101/20910/360013/18753/238871/22083/14433/74781/238871/14433/68002/22083/22083/22083/109648/12332/77125/234267/17184/11909/11816/26417/26417/18754/18754/14433/16800/72993/27406/18521/15275/18754/64383/11829/17975/17975/14026/360013/238871/53330/77125/72993/1…
GO:0001894	tissue homeostasis	52	0.721265	2.39762	1.25719e-08	5.56116e-08	6.38049e-09	1463	tags=25%, list=14%, signal=22%	17196/17196/17196/19229/17196/17196/17196/17754/11518/11518/19349/17196/21872/17196/11518/17196/69807/21873/17196/17754/16331/17754/17754/17754/17196/17196/12349/17754/20655/17754/17196/17754/20750/12349/12349/17196/17754/17196/12349/17754/17196/11518/21873/21873/21873/21872/21872/11518/21872/11625/16331/18671/11518/11625/21873/21873/19888/230872/18015/12387/13609/13609/17754/13609/12215/230872/3…
GO:0007423	sensory organ development	88	0.645198	2.33528	1.27028e-08	5.58961e-08	6.41313e-09	1196	tags=15%, list=12%, signal=14%	12955/12955/14051/29876/14609/22352/11789/22352/26413/22352/14609/29876/20662/11941/20655/18213/17920/12955/114715/22352/14609/105782/11487/14812/26941/24136/26941/14812/23992/232906/234267/13838/26417/26417/20674/20586/14609/19130/17920/19888/18015/58208/11941/12387/12215/97031
GO:1903169	regulation of calcium ion transmembrane transport	44	0.764927	2.46446	1.2749e-08	5.58961e-08	6.41313e-09	1975	tags=25%, list=19%, signal=21%	18823/30948/19229/109676/18823/109676/109676/57340/65973/18823/18823/30948/65973/12286/15194/13167/109676/116873/109676/238871/18754/22627/238871/98660/108058/238871/109676/118454/30948/100503659/13167/109676/30948/109676/20866/109676/13488/118454/18754/18754/18754/238871/98660/98660/57340/109676/109676/22333/57340/109676/18754/18754/22333/109676/238871/109676/18754/14360/20312/109676/100503659/1…
GO:0009991	response to extracellular stimulus	73	0.673061	2.35897	1.27524e-08	5.58961e-08	6.41313e-09	1369	tags=22%, list=13%, signal=19%	64383/18752/64383/64383/17762/14645/17762/26413/73094/223255/73094/17762/20655/17762/14645/20511/70415/20750/19264/20511/73094/18752/20511/18752/381979/74781/73094/17762/14645/109648/17425/54170/75770/232906/74302/73094/76257/11909/192197/11816/64930/18752/26417/26417/73158/108099/17762/74551/72238/20501/17762/29869/18432/64383/17425/72238/75770/20501/20501/14645/105787/18752/105787/17762/17762/2…
GO:0010564	regulation of cell cycle process	123	0.590482	2.25045	1.27652e-08	5.58961e-08	6.41313e-09	2020	tags=22%, list=19%, signal=19%	64383/69188/116733/329152/67300/26554/64383/64383/11789/116733/12323/27223/27223/213582/27223/56194/18795/26554/22589/18754/18795/235661/235661/235661/101565/116733/18004/19651/381979/26914/108058/12211/23980/18761/18761/17222/118454/19651/57261/116733/56194/11909/386649/101565/227937/240121/118454/18754/18754/19130/72993/18754/64383/27223/68034/12387/23980/216810/216810/72993/18854/16906/28114/2…
GO:0009890	negative regulation of biosynthetic process	275	0.469736	1.95177	1.35791e-08	5.93101e-08	6.80483e-09	1763	tags=18%, list=17%, signal=16%	64383/12955/12955/109905/67300/14433/14609/26554/64383/18029/64383/13806/15465/71722/29810/234366/234366/21413/12286/18412/13167/18412/192176/17938/14609/71722/114886/72567/11928/20655/18795/26554/12955/22589/18458/229534/228866/29810/18795/15481/72567/14609/14718/192176/11305/11305/214742/22083/14433/26914/14433/22083/14583/22083/22083/17425/24136/77125/14815/11771/13167/71371/229542/229542/1190…
GO:0045055	regulated exocytosis	100	0.615793	2.26719	1.41067e-08	6.146e-08	7.0515e-09	2324	tags=24%, list=22%, signal=20%	26875/26875/26875/12286/116838/78808/12322/26875/26875/16500/59033/109880/109934/109934/56216/207227/20979/26875/229521/104015/84095/109934/22631/242662/20907/54525/116838/26875/56216/100503659/20910/116837/26875/74006/76787/26875/20980/238988/18752/116838/54525/54525/13829/14809/26875/116838/18752/11438/20980/16500/20979/78808/26875/18752/320405/19339/18747/54525/20614/13829/26875/69017/20979/20…
GO:0051648	vesicle localization	69	0.673411	2.34538	1.41532e-08	6.15079e-08	7.057e-09	1270	tags=13%, list=12%, signal=12%	338367/338367/20964/207425/13429/83431/26554/19349/103967/338367/76499/76499/327814/15194/26875/26875/207425/77097/83431/100503185/17756/17920/103967/26554/76499/26875/105782/20616/20616/20616/16560/16560/103967/103967/20964/12934/76499/77097/20528/12934/12934/20224/228355/17920/76499/76499/20964/12387/11776/11776/11776/17756/17756/17756/20965/27204
GO:0043603	cellular amide metabolic process	172	0.535622	2.12847	1.46208e-08	6.33811e-08	7.27191e-09	1395	tags=17%, list=13%, signal=15%	104001/30948/19229/11803/14433/22352/18746/68018/14866/68184/22352/30948/14862/15194/26413/104001/22352/216766/217869/20655/20511/217869/217869/226982/18458/20511/228866/22352/27267/68585/11487/67186/20511/18753/11305/11305/230101/14433/14904/14433/63913/15572/53356/20068/20168/235339/30948/14544/13838/30948/21453/11816/64930/26417/26417/73158/104112/27979/75901/14433/104112/17975/17975/14862/228…
GO:0060249	anatomical structure homeostasis	66	0.68589	2.38233	1.49666e-08	6.47184e-08	7.42534e-09	1620	tags=25%, list=16%, signal=22%	17196/17196/17196/19229/17196/17196/17196/17754/11518/11518/19349/17196/21872/11789/17196/11518/17196/69807/21873/17196/29810/17754/16331/17754/17754/17754/17196/17196/12349/17754/22174/20655/17754/17196/17754/20750/12349/29810/12349/17196/17754/17196/12349/17754/17196/11518/21873/21873/21873/21872/21872/11518/21872/11625/16331/18671/11518/11625/21873/21873/19888/230872/18015/12387/13609/13609/17…
GO:0030307	positive regulation of cell growth	61	0.694439	2.38149	1.51886e-08	6.55149e-08	7.51673e-09	2028	tags=20%, list=20%, signal=17%	17755/17755/17755/17755/17356/14025/12168/116838/17762/116837/240058/17755/17755/20980/116838/14083/116838/20980/11426/20979/17762/17755/17755/17755/53869/17755/17755/17762/17755/17755/56320/20979/20979/14815/208643/99152/22368/17755/17755/17257/240058/16728/16728/17762/17755/11538/74996/83814/116837/56320/17762/382018/17762/17755/15193/20544/17755/20544/17755/17755/17755/15387/22368/74370/17755/…
GO:0097061	dendritic spine organization	52	0.719922	2.39316	1.52635e-08	6.56749e-08	7.53509e-09	2000	tags=27%, list=19%, signal=22%	216049/58234/14811/17356/217692/56013/545156/11820/14812/13385/210293/74006/329165/65114/216049/11352/12323/12323/235072/545156/75786/17118/13385/17118/56013/77097/13043/56320/17118/56013/329165/103967/56013/243961/13385/13385/13385/13385/56013/243961/243961/56013/13385/56320/15185/243961/58234/12361/18163/18163/13043/12361/18163/216049/12323/56013/12323/11352/18163/18163/18163/18163/65114/243961…
GO:0006820	anion transport	104	0.604108	2.23952	1.60408e-08	6.88482e-08	7.89917e-09	1548	tags=21%, list=15%, signal=18%	20516/20516/29876/14609/11739/12286/14580/14580/54403/14609/29876/12349/27416/20511/17920/20516/14580/20511/12349/12349/14609/20910/228432/228432/20511/18753/14812/26372/57138/26941/319924/12934/19092/12349/18479/55963/78830/229706/26941/14815/59033/14812/319924/27416/76257/19092/18671/19092/19092/12934/12934/20516/241296/20516/20501/14609/17920/15275/18015/107723/20501/20501/14816/18674/319924/1…
GO:0002009	morphogenesis of an epithelium	95	0.626743	2.28486	1.67273e-08	7.16177e-08	8.21693e-09	1536	tags=21%, list=15%, signal=18%	18222/20401/29876/13800/14609/18749/234366/234366/76499/76499/15194/192176/14609/29876/20662/12349/17698/22084/13800/12349/76499/12349/14609/105782/192176/58234/381979/26941/93742/50884/12349/18479/69697/24136/76499/26941/75770/14815/232906/12631/13838/64930/20674/20586/14609/19130/76499/76499/22084/75770/12387/12215/18479/18854/22601/17698/13869/12388/12808/20662/24136/231532/14609/18749/18749/1…
GO:0070997	neuron death	106	0.606838	2.26773	1.81103e-08	7.73478e-08	8.87437e-09	1919	tags=24%, list=19%, signal=21%	20817/13498/11820/15516/15516/14812/216439/17762/13176/15194/14804/20910/170719/56876/17260/208727/18752/14809/65114/18752/16500/240057/240057/17762/12704/26398/64930/11652/18752/17762/13807/15505/19765/15194/17260/231637/70729/12015/14751/14815/12652/17257/16500/12704/66922/11302/11909/170719/170719/15505/14804/17762/11538/13051/15505/20817/16531/16443/16531/17250/17762/170719/20910/13642/17762/…
GO:0007612	learning	71	0.669593	2.34043	1.99584e-08	8.50318e-08	9.75597e-09	2129	tags=24%, list=21%, signal=20%	17754/17754/14812/14812/18479/17754/12290/17754/229521/104015/58234/14811/19088/19088/17754/545156/17754/210274/11820/14812/17754/71722/15194/214162/218038/241656/210274/63985/21960/240057/71722/11352/240057/12290/17754/17754/17754/545156/75786/57138/71722/20614/17754/17754/11843/15194/17754/17754/104027/17257/232333/243961/98660/104027/243961/17754/243961/11785/243961/232975/58234/210274/210274/…
GO:0051056	regulation of small GTPase mediated signal transduction	87	0.646439	2.32919	2.00976e-08	8.5415e-08	9.79993e-09	1673	tags=17%, list=16%, signal=15%	20401/26554/240057/192662/380711/14251/71302/20662/217692/232227/232227/11303/22084/26554/73728/380711/380711/380711/380711/68585/232227/108058/245666/245666/226751/234094/212307/99371/232906/226751/11816/228998/329877/228355/240057/228850/228850/17925/16800/245666/22084/99371/18015/329877/68585/192662/12402/98845/12488/17925/68585/68585/20469/20662/234094/12928/231532/19417/212307/244668/68585/6…
GO:0007018	microtubule-based movement	92	0.628239	2.2833	2.06315e-08	8.74693e-08	1.00356e-08	1798	tags=15%, list=17%, signal=14%	12217/12217/12217/83431/17754/17762/17758/18040/18039/15194/17762/17754/17754/17754/17754/18040/12217/17754/17762/18039/83431/20655/16563/17754/17762/17756/17754/12217/18039/30957/13518/15481/235661/235661/235661/17755/16594/16594/12217/17755/17754/16560/16560/26941/12217/12217/12217/17762/23859/12217/69697/17754/380684/26941/12217/12217/15185/16330/19290/17760/17760/228355/17762/17762/17760/1003…
GO:0032101	regulation of response to external stimulus	142	0.555451	2.15264	2.0865e-08	8.82435e-08	1.01245e-08	1678	tags=23%, list=16%, signal=20%	64383/19229/18752/83431/14609/64383/64383/16768/78781/17184/232341/13043/76499/11765/76499/227541/26413/192176/223255/19091/14609/64297/20254/83431/22174/20655/13043/18213/109880/12386/76499/14609/13829/68585/11487/18752/18753/192176/18752/109648/13043/77125/76499/105689/57261/17184/13838/11625/11816/18752/26417/26417/13043/13043/11625/14609/20254/72993/18521/76499/64383/76499/101490/13609/13609/…
GO:0031032	actomyosin structure organization	64	0.685565	2.37655	2.27642e-08	9.60415e-08	1.10191e-08	2344	tags=28%, list=23%, signal=23%	19229/13822/13821/26554/13823/13823/21872/76499/76499/20411/14026/109880/26554/76499/20166/226041/360013/226751/18479/50876/13823/234094/76499/18761/18761/13821/21872/21872/13822/226751/21872/13823/77569/64930/19130/76499/20411/13823/13821/17886/76499/14026/360013/13609/13609/13609/109880/104027/18479/242553/104027/13007/13822/13823/234094/13823/16423/76707/68743/22003/77569/19130/13823/20411/138…
GO:0016197	endosomal transport	90	0.627939	2.27466	2.47658e-08	1.04233e-07	1.1959e-08	1179	tags=13%, list=11%, signal=12%	16443/19707/116733/67300/16443/19349/116733/15194/228359/100503185/11303/27008/20661/17101/20403/105782/116733/111173/228359/28006/194590/116733/17274/27008/28006/216439/72238/66530/68449/228359/234593/234593/56440/101490/72238/11776/11776/11776/53330/228359
GO:0051494	negative regulation of cytoskeleton organization	73	0.667633	2.33994	2.56308e-08	1.07612e-07	1.23467e-08	2250	tags=25%, list=22%, signal=21%	11519/11519/65970/17754/20741/243961/17755/15185/11519/20742/17755/17754/17754/17755/17754/17755/17754/20257/11519/17756/17756/17756/11789/17755/234695/17756/17755/20742/69697/17756/17756/17755/17755/17756/58234/65970/320827/17754/17754/16765/17756/17754/17755/18708/17755/20740/13860/13829/235431/27360/17756/11519/63985/11518/69697/17755/11519/20742/20742/17755/17754/17754/17755/140810/17754/1775…
GO:0048488	synaptic vesicle endocytosis	40	0.767339	2.42123	2.60431e-08	1.08816e-07	1.24848e-08	976	tags=13%, list=9%, signal=12%	218038/16443/218038/30948/72685/67300/13429/110524/16443/103967/30948/218503/100503185/103967/20403/105782/20616/20616/20616/103967/103967/19056/18717/30948/218038/30948/20528/20977/72685/72685
GO:0140238	presynaptic endocytosis	40	0.767339	2.42123	2.60431e-08	1.08816e-07	1.24848e-08	976	tags=13%, list=9%, signal=12%	218038/16443/218038/30948/72685/67300/13429/110524/16443/103967/30948/218503/100503185/103967/20403/105782/20616/20616/20616/103967/103967/19056/18717/30948/218038/30948/20528/20977/72685/72685
GO:1901880	negative regulation of protein depolymerization	45	0.740691	2.39413	2.64043e-08	1.1006e-07	1.26276e-08	2250	tags=26%, list=22%, signal=21%	11519/11519/65970/17754/20741/17755/15185/11519/20742/17755/17754/17754/17755/17754/17755/17754/20257/11519/17756/17756/17756/11789/17755/234695/17756/17755/20742/69697/17756/17756/17755/17755/17756/65970/320827/17754/17754/17756/17754/17755/17755/20740/13860/13829/27360/17756/11519/11518/69697/17755/11519/20742/20742/17755/17754/17754/17755/140810/17754/17755/17755/320827/11518/76707/17755/17755…
GO:0008064	regulation of actin polymerization or depolymerization	70	0.671895	2.35252	2.69952e-08	1.11985e-07	1.28484e-08	1672	tags=19%, list=16%, signal=16%	30948/20401/19229/11518/11518/11518/30948/13043/14026/245857/11519/11519/11519/13043/12386/18754/13829/18753/11519/104445/230101/20742/50884/11519/50876/12332/13043/11519/11518/20740/30948/232906/11518/19230/12631/30948/20742/11518/16798/13043/13043/18754/18754/56431/18754/14026/320827/104445/242553/11518/54418/73178/73178/18754/18754/11518/13829/18754/56699/13043/18754/13383/22003/237860
GO:0030832	regulation of actin filament length	70	0.671895	2.35252	2.69952e-08	1.11985e-07	1.28484e-08	1672	tags=19%, list=16%, signal=16%	30948/20401/19229/11518/11518/11518/30948/13043/14026/245857/11519/11519/11519/13043/12386/18754/13829/18753/11519/104445/230101/20742/50884/11519/50876/12332/13043/11519/11518/20740/30948/232906/11518/19230/12631/30948/20742/11518/16798/13043/13043/18754/18754/56431/18754/14026/320827/104445/242553/11518/54418/73178/73178/18754/18754/11518/13829/18754/56699/13043/18754/13383/22003/237860
GO:0006644	phospholipid metabolic process	64	0.682217	2.36494	2.85643e-08	1.18211e-07	1.35628e-08	1716	tags=23%, list=17%, signal=19%	110524/110911/13167/16331/68671/108083/18795/219135/17101/18795/74182/668212/18753/74596/11305/11305/77116/13026/236899/236899/18717/13167/74302/16331/236899/16330/110911/13026/50767/101490/235044/11758/72519/269615/13869/234729/84095/64436/18795/110911/110911/110911/13026/11758
GO:0016079	synaptic vesicle exocytosis	70	0.669971	2.34578	2.9518e-08	1.21867e-07	1.39822e-08	1953	tags=21%, list=19%, signal=17%	242662/20907/54525/116838/26875/56216/20910/116837/26875/74006/76787/26875/20980/238988/18752/116838/54525/54525/14809/26875/116838/18752/11438/20980/20979/78808/26875/18752/320405/19339/18747/54525/20614/26875/69017/20979/20979/60510/54525/207227/226407/26875/26875/207227/207227/116837/26875/20910/12361/382018/11438/18752/12361/20907/18752/26875/207227/26875/319924/26875/12286/319924/54525/12322…
GO:0030900	forebrain development	106	0.601659	2.24838	3.10963e-08	1.28078e-07	1.46948e-08	1696	tags=17%, list=16%, signal=15%	20511/30928/21960/13175/20602/20462/140810/64930/76089/20779/20462/76089/20602/12032/15194/77579/57752/226407/13175/77579/98660/239719/232906/223701/67299/13051/218194/232906/20462/58234/235626/77579/20185/69601/98660/20462/20462/20462/98660/13869/13175/20511/14270/20602/20602/14270/18223/12032/15387/20602/93760/20602/20511/18223/18795/18795/58234/330938/21974/22255/140810/13175/17356/68585/68585…
GO:0060291	long-term synaptic potentiation	50	0.727072	2.40497	3.13177e-08	1.28685e-07	1.47644e-08	1271	tags=18%, list=12%, signal=16%	19229/18752/116837/16440/171180/171180/171180/171180/171180/18412/14580/12323/14580/26413/13167/18412/109880/14580/50997/232813/18752/51791/58234/14812/18752/18479/14812/14813/13167/50997/13838/11816/18752/13488/18412/50997/432530/18015/51791/109880/18752/14811/18479
GO:0048639	positive regulation of developmental growth	60	0.697083	2.38526	3.26087e-08	1.33673e-07	1.53367e-08	2028	tags=20%, list=20%, signal=17%	17755/17755/17755/17755/73094/17356/14025/12168/116838/50769/17762/116837/240058/17755/17755/17260/20980/116838/116838/20980/11426/20979/17762/17755/17755/17755/53869/17755/17755/17762/17755/17755/13383/17260/73094/56320/20979/20979/14815/99152/22368/17755/17755/72508/17257/240058/16728/16728/17762/17755/11538/73094/83814/116837/56320/17762/382018/17762/13383/17755/73094/17260/17755/17755/17755/1…
GO:0032386	regulation of intracellular transport	103	0.600006	2.22316	3.43715e-08	1.40567e-07	1.61276e-08	2000	tags=17%, list=19%, signal=15%	12955/12955/15516/83431/17762/65973/56228/29810/65973/17762/26413/228359/192176/17698/17762/83431/14567/52822/52822/17762/17756/12955/29810/13829/17755/18753/22627/192176/11305/11305/77116/17755/17762/18479/76983/16480/380684/16480/18761/18761/331401/228359/52163/170790/192197/20224/26417/26417/17762/17762/68617/17755/228359/18015/234593/234593/101490/17756/228359/105787/17756/17756/105787/17762/…
GO:2001257	regulation of cation channel activity	62	0.677942	2.33475	3.74502e-08	1.52797e-07	1.75308e-08	1978	tags=25%, list=19%, signal=21%	58234/14811/109676/109676/11820/100503659/15194/13385/109676/109676/17260/14167/14167/14167/17918/11438/109676/238871/109676/109676/109676/13383/13385/12300/15194/17260/70729/238871/76742/54376/50932/243961/109676/13385/109676/13385/13385/13385/12297/243961/243961/83814/13385/12297/20866/50932/243961/58234/109676/13383/11438/17260/15165/109676/14167/109676/109676/100503659/109676/109676/100503659…
GO:0010942	positive regulation of cell death	137	0.562141	2.1632	3.82001e-08	1.55491e-07	1.78399e-08	1914	tags=19%, list=18%, signal=16%	64383/30948/64383/83397/64383/17762/11789/30948/227541/15194/17762/12323/83397/16331/12322/56462/72567/17762/14809/20655/17762/18213/74187/19264/20661/19283/72567/105782/11487/18753/56462/14812/12322/12385/26941/108058/17762/83397/26941/14815/14812/30948/23992/30948/11909/15185/16331/11816/18104/76089/12322/16798/17762/18611/17762/83397/18432/64383/18015/12387/76089/72567/14811/56215/18952/17762/…
GO:0006650	glycerophospholipid metabolic process	50	0.724262	2.39567	3.90822e-08	1.58709e-07	1.82092e-08	1716	tags=25%, list=17%, signal=21%	110524/110911/13167/16331/68671/108083/18795/219135/18795/74182/668212/74596/77116/13026/236899/236899/18717/13167/74302/16331/236899/16330/110911/13026/50767/101490/11758/72519/269615/234729/84095/64436/18795/110911/110911/110911/13026/11758
GO:0051017	actin filament bundle assembly	68	0.665079	2.31474	3.95658e-08	1.59923e-07	1.83485e-08	1947	tags=23%, list=19%, signal=19%	19229/26554/11518/11518/21872/11518/76499/76499/20411/14026/192176/11519/11519/11519/109880/26554/14086/76499/22240/13829/11519/192176/17118/58234/11519/18479/11519/234094/11518/76499/18761/18761/21872/21872/11518/21872/12631/11518/77569/64930/243961/76499/20411/76499/14026/243961/13609/13609/13609/109880/118449/104027/17118/18479/242553/104027/11518/54418/234094/11518/118449/13829/16423/22027/20…
GO:0061572	actin filament bundle organization	68	0.665079	2.31474	3.95658e-08	1.59923e-07	1.83485e-08	1947	tags=23%, list=19%, signal=19%	19229/26554/11518/11518/21872/11518/76499/76499/20411/14026/192176/11519/11519/11519/109880/26554/14086/76499/22240/13829/11519/192176/17118/58234/11519/18479/11519/234094/11518/76499/18761/18761/21872/21872/11518/21872/12631/11518/77569/64930/243961/76499/20411/76499/14026/243961/13609/13609/13609/109880/118449/104027/17118/18479/242553/104027/11518/54418/234094/11518/118449/13829/16423/22027/20…
GO:1903076	regulation of protein localization to plasma membrane	43	0.739823	2.37698	4.04048e-08	1.62935e-07	1.8694e-08	1220	tags=15%, list=12%, signal=13%	56212/18222/116733/67300/74998/116733/18412/20411/12323/18412/12322/12325/69660/56212/228136/116733/12322/20742/108058/116733/20742/12322/18412/56212/72993/20411/11773/53330/72993
GO:0106027	neuron projection organization	56	0.707258	2.38585	4.1772e-08	1.68057e-07	1.92817e-08	1978	tags=26%, list=19%, signal=22%	216049/58234/14811/17356/217692/17754/56013/545156/17754/11820/14812/17754/13385/210293/74006/329165/65114/216049/11352/12323/12323/17754/17754/235072/17754/545156/75786/17118/17754/13385/17754/17118/56013/77097/13043/56320/17754/17754/17118/56013/329165/103967/56013/243961/13385/13385/13385/13385/56013/243961/17754/243961/56013/13385/56320/15185/243961/232975/58234/12361/18163/18163/13043/12361/…
GO:0010563	negative regulation of phosphorus metabolic process	110	0.596185	2.23891	4.57291e-08	1.83128e-07	2.10108e-08	2137	tags=22%, list=21%, signal=18%	64383/64383/110524/64383/17762/11789/232341/17762/97998/17762/108083/17762/18213/22084/238871/19264/114715/13829/18753/22627/51791/11305/11305/238871/26914/56013/52840/93742/238871/17762/63913/56013/23980/26936/11816/100502698/108099/13488/16798/17762/17762/64383/22084/18015/101490/51791/23980/238871/19049/12402/17762/17762/19087/17762/12576/17762/52840/238871/13829/19049/17762/54401/232341/69601…
GO:0045936	negative regulation of phosphate metabolic process	110	0.596185	2.23891	4.57291e-08	1.83128e-07	2.10108e-08	2137	tags=22%, list=21%, signal=18%	64383/64383/110524/64383/17762/11789/232341/17762/97998/17762/108083/17762/18213/22084/238871/19264/114715/13829/18753/22627/51791/11305/11305/238871/26914/56013/52840/93742/238871/17762/63913/56013/23980/26936/11816/100502698/108099/13488/16798/17762/17762/64383/22084/18015/101490/51791/23980/238871/19049/12402/17762/17762/19087/17762/12576/17762/52840/238871/13829/19049/17762/54401/232341/69601…
GO:0021700	developmental maturation	77	0.643417	2.27184	4.92389e-08	1.96729e-07	2.25713e-08	1691	tags=19%, list=16%, signal=17%	18823/64383/19229/18823/99152/14609/64383/64383/18483/18823/18823/18039/11765/12286/12323/208898/14609/100042150/18039/18795/18039/18795/14609/20910/319504/23859/23980/18483/18483/12032/330814/18027/243961/13385/14609/64383/18015/243961/12387/23980/13609/13609/12032/13609/11776/11776/11776/18483/18952/14025/28114/18039/13869/18952/13385/238384/14419/14609/18795/545192/208898/22631/14609/14609/123…
GO:0008285	negative regulation of cell population proliferation	117	0.574878	2.17899	4.97186e-08	1.98189e-07	2.27388e-08	1770	tags=21%, list=17%, signal=18%	17988/64383/19229/14609/64383/64383/11789/65973/69807/65973/16331/19091/14609/22084/19283/29811/29811/14609/105782/75607/12385/26941/18479/77125/26941/17988/11909/16331/11816/76089/64930/20674/14609/19130/12390/64383/22084/18015/234593/234593/58208/29811/12387/16905/76089/77125/18479/18854/14319/13869/12576/17984/17988/17988/14419/19283/14609/14609/14609/21417/17988/29811/29811/29811/16905/12387/…
GO:0001816	cytokine production	108	0.591	2.20978	5.04649e-08	2.00702e-07	2.30272e-08	1697	tags=24%, list=16%, signal=21%	17196/17196/17196/15516/27041/17196/14433/17196/17196/83397/16768/78781/17196/17196/17196/14251/56228/69807/17196/83397/16331/17196/64297/17196/20655/17196/18795/238871/76438/19264/29811/29811/18795/68585/105782/18753/17196/238871/14433/20742/238871/14433/17196/83397/77125/17196/18761/18761/99371/20742/11909/16331/14433/16800/72993/83397/15275/11829/17975/17975/99371/11551/29811/238871/12215/6858…
GO:0050803	regulation of synapse structure or activity	107	0.589263	2.202	5.31056e-08	2.10721e-07	2.41767e-08	1983	tags=23%, list=19%, signal=20%	17999/22631/58234/17356/217692/242662/13602/56013/545156/210274/11820/14812/14804/74006/18708/17260/329165/14083/330814/17999/210274/65114/240057/240057/12323/12323/58235/545156/107831/433485/17118/11843/17118/72961/56013/77097/17260/235604/77579/56320/208643/99152/17118/54645/56013/17257/329165/13602/13602/72961/103967/56013/77579/232370/14804/15481/319387/56013/11538/50791/56013/16443/56320/996…
GO:1901214	regulation of neuron death	98	0.604275	2.19873	5.48965e-08	2.1733e-07	2.4935e-08	1919	tags=24%, list=19%, signal=21%	20817/11820/15516/15516/14812/216439/17762/13176/15194/14804/20910/170719/56876/17260/208727/18752/14809/65114/18752/16500/240057/240057/17762/26398/64930/18752/17762/13807/15505/19765/15194/17260/231637/70729/12015/14751/14815/12652/17257/16500/66922/11909/170719/170719/15505/14804/17762/11538/13051/15505/20817/16531/16443/16531/17250/17762/170719/20910/13642/17762/18752/17260/16443/18752/208727…
GO:0007272	ensheathment of neurons	46	0.730613	2.38741	5.5222e-08	2.17625e-07	2.49688e-08	1125	tags=27%, list=11%, signal=25%	17196/17196/17196/17988/18823/64383/18823/18417/17196/76960/17196/13823/13823/64383/17196/64383/17196/17196/18823/18823/17196/17196/76960/76960/76960/118446/17196/17196/20655/76960/17196/18213/18417/19283/76960/17136/11305/11305/17196/77116/76960/93742/76960/76960/17196/13823/234094/17196/17988/229715/13823/64930/72948/13823/64383/18015/72948/72948/12387
GO:0008366	axon ensheathment	46	0.730613	2.38741	5.5222e-08	2.17625e-07	2.49688e-08	1125	tags=27%, list=11%, signal=25%	17196/17196/17196/17988/18823/64383/18823/18417/17196/76960/17196/13823/13823/64383/17196/64383/17196/17196/18823/18823/17196/17196/76960/76960/76960/118446/17196/17196/20655/76960/17196/18213/18417/19283/76960/17136/11305/11305/17196/77116/76960/93742/76960/76960/17196/13823/234094/17196/17988/229715/13823/64930/72948/13823/64383/18015/72948/72948/12387
GO:0010976	positive regulation of neuron projection development	82	0.634787	2.26471	5.6837e-08	2.23482e-07	2.56408e-08	1701	tags=17%, list=16%, signal=15%	19229/109905/83431/17762/227541/17762/12323/192176/223255/64297/17762/83431/17762/18213/74187/109880/22084/19283/22240/68585/192176/17118/17762/15572/242274/11771/52163/232906/19230/229715/11816/76089/11771/17762/17356/17762/242274/22084/18015/234593/234593/68585/109880/76089/13728/17762/17762/17118/17762/23969/14025/68585/68585/12808/17762/19283/18103/23969/14360/13728/17762/20312/68585/68585/69…
GO:0031667	response to nutrient levels	68	0.661726	2.30307	5.79747e-08	2.2693e-07	2.60364e-08	1284	tags=20%, list=12%, signal=18%	64383/18752/64383/64383/17762/14645/17762/26413/73094/223255/73094/17762/20655/17762/14645/70415/20750/73094/18752/18752/381979/74781/73094/17762/14645/109648/17425/54170/75770/74302/73094/76257/11909/192197/11816/64930/18752/26417/26417/73158/108099/17762/74551/72238/20501/17762/29869/18432/64383/17425/72238/75770/20501/20501/14645/105787/18752/105787/17762/17762/17425/17425/17762
GO:0046486	glycerolipid metabolic process	63	0.681926	2.35875	5.79757e-08	2.2693e-07	2.60364e-08	1716	tags=24%, list=17%, signal=20%	110524/110911/13167/16331/68671/108083/18795/219135/18795/74182/668212/74596/77116/13026/16890/236899/236899/18717/13167/74302/16331/236899/11816/16330/110911/13026/74551/50767/101490/11758/72519/23945/269615/234729/84095/64436/18795/110911/110911/110911/13026/11758
GO:1901615	organic hydroxy compound metabolic process	75	0.656559	2.31056	6.0814e-08	2.37503e-07	2.72495e-08	1661	tags=21%, list=16%, signal=18%	19229/110391/110524/327655/15194/11941/327655/20655/18795/11303/11429/18795/14718/11305/11305/77116/230101/16890/109648/24136/216343/14718/14718/14718/11816/76089/16330/13488/74551/19130/72993/16832/11941/76089/105787/72993/105787/14811/64436/327655/24136/18795/18574/104069/18640/18640
GO:0006909	phagocytosis	44	0.748738	2.4123	6.35779e-08	2.4774e-07	2.8424e-08	1220	tags=19%, list=12%, signal=17%	56212/20401/109905/140580/18752/19349/74998/227541/22174/20655/11303/19264/56212/17101/15481/360013/18752/18752/18717/11625/18752/56212/228787/11625/72993/17886/360013/72519/18752/72993
GO:0048285	organelle fission	88	0.630828	2.28327	6.45234e-08	2.5086e-07	2.8782e-08	2064	tags=24%, list=20%, signal=20%	64383/116733/329152/67300/83431/26554/64383/64383/17762/11789/116733/76499/76499/17762/12323/192176/213582/17762/83431/16563/17762/18795/26554/22589/76499/18795/235661/235661/235661/192176/59002/116733/26914/17762/13006/234094/23980/76499/17222/116733/386649/17762/17762/76499/64383/76499/23980/216810/216810/21974/17762/17762/17762/12576/17762/54418/234094/69654/71175/18795/56399/224023/17762/2258…
GO:0030010	establishment of cell polarity	58	0.690334	2.35243	6.79684e-08	2.63663e-07	3.02509e-08	1633	tags=16%, list=16%, signal=14%	20401/19229/15516/83431/14609/17758/74998/15194/14609/17698/83431/52822/52822/17756/22084/14086/67299/14609/360013/105782/17755/17755/381979/26941/93742/18479/69697/26941/75770/12631/192197/386649/67299/14609/17925/16800/16897/16897/17758/17886/17755/22084/360013/75770/16905/17756/13728/17756/17756/18479/17925/66629/17698/17755/78885/52822/12928/14609/17755/17755/17755/14609/14609/13728/16905/177…
GO:1990138	neuron projection extension	72	0.653467	2.2883	6.87215e-08	2.65989e-07	3.05178e-08	2121	tags=23%, list=20%, signal=20%	20979/18479/17755/17755/17756/17756/17756/17755/17756/17755/17756/17756/17755/17755/17756/17356/14025/15516/15516/12168/17756/116838/17762/116837/12934/240058/17755/17755/20980/116838/17756/116838/20980/21960/11426/13175/20979/12934/17762/17755/17755/17755/15519/53869/17755/17755/17762/17755/17755/12032/12934/13043/56320/20979/20979/17756/99152/22368/17755/17755/17756/17257/13175/240058/11302/167…
GO:0001819	positive regulation of cytokine production	67	0.668488	2.32076	7.57156e-08	2.92407e-07	3.35488e-08	1312	tags=22%, list=13%, signal=20%	17196/17196/17196/27041/17196/14433/17196/17196/83397/78781/17196/17196/17196/14251/69807/17196/83397/17196/64297/17196/20655/17196/18795/238871/76438/19264/18795/68585/105782/17196/238871/14433/20742/238871/14433/17196/83397/77125/17196/18761/18761/99371/20742/11909/14433/16800/72993/83397/15275/17975/17975/99371/11551/238871/12215/68585/77125/72993/17975/68585/68585
GO:0098542	defense response to other organism	122	0.572667	2.18475	7.99508e-08	3.08077e-07	3.53467e-08	1616	tags=20%, list=16%, signal=17%	64383/19229/27041/14433/64383/64383/22352/16768/78781/17184/22352/69807/11765/14026/22352/22174/19264/23881/22352/17101/20910/360013/18753/14433/74781/14433/68002/109648/12332/77125/17184/11816/26417/26417/14433/16800/72993/27406/18521/15275/64383/11829/14026/360013/53330/77125/72993/77040/18854/16201/12928/54131/11829/56399/16423/59025/14360/20312/56699/20913
GO:0051588	regulation of neurotransmitter transport	58	0.68854	2.34631	8.02332e-08	3.0848e-07	3.53929e-08	1452	tags=17%, list=14%, signal=15%	109905/56216/18752/12890/116837/14251/12286/171180/171180/171180/171180/171180/327814/14580/14580/12322/16504/17920/109880/14580/18754/20910/18752/18752/12322/78808/78808/56216/319924/59033/319924/18752/20977/12322/13488/18754/18754/17920/18754/432530/18015/11551/16504/16504/78808/109880/319924/18752/12287/78808/116837/319924/116837/18754/18754
GO:0051592	response to calcium ion	40	0.756117	2.38582	8.49109e-08	3.25324e-07	3.73255e-08	881	tags=14%, list=8%, signal=13%	240058/240058/29876/11518/11518/65973/11518/16440/232341/65973/171180/171180/171180/171180/171180/15194/29876/14567/109880/19055/13829/78830/11518/11518/20866/11518
GO:0043068	positive regulation of programmed cell death	119	0.567688	2.16399	8.49895e-08	3.25324e-07	3.73255e-08	1363	tags=13%, list=13%, signal=12%	64383/30948/64383/83397/64383/11789/30948/227541/15194/12323/83397/16331/12322/56462/72567/14809/20655/18213/19264/20661/72567/105782/11487/18753/56462/12322/12385/26941/108058/83397/26941/14815/30948/23992/30948/11909/15185/16331/18104/76089/12322/16798/18611/83397/18432/64383/18015/12387/76089/72567/14811/56215/18952/18854/13869/18952/54126
GO:0071345	cellular response to cytokine stimulus	129	0.562645	2.14574	9.13992e-08	3.48614e-07	3.99976e-08	1673	tags=20%, list=16%, signal=18%	19229/15516/13800/14433/22352/13806/226180/232341/22352/69807/21873/14026/26413/22352/226180/72567/226180/110809/18795/20750/19264/13800/22352/18795/72567/20910/360013/225027/14388/226180/22083/14433/20867/14433/226180/110809/22083/22083/22083/12332/77125/380684/21873/21873/21873/22224/12631/71371/110809/110809/69482/20528/26417/26417/14433/72993/21873/21873/14388/11829/17975/17975/14026/360013/5…
GO:0070507	regulation of microtubule cytoskeleton organization	75	0.652726	2.29708	9.14759e-08	3.48614e-07	3.99976e-08	1859	tags=18%, list=18%, signal=16%	67300/29877/29877/29877/17754/17762/11789/29877/29877/29877/76499/29877/76499/270058/17762/17754/17754/17754/17754/213582/17754/17762/17754/17762/17756/74187/17754/76499/13518/208158/17755/17755/230101/17754/227634/17762/18479/102693/69697/17754/76499/212307/68041/102693/14544/15185/17760/17760/72948/29877/29877/240121/17762/17762/17760/16800/76499/19888/17755/76499/102693/72948/72948/17754/29877…
GO:0042060	wound healing	61	0.674875	2.3144	9.17796e-08	3.49004e-07	4.00423e-08	1654	tags=23%, list=16%, signal=20%	14609/76499/76499/14026/192176/19091/17938/14609/22174/76499/71326/18754/17101/13518/14609/13829/20910/105782/18753/192176/93742/18479/76499/18761/18761/18717/232906/11816/14724/18754/18754/14609/76499/18754/17886/76499/18015/14026/11551/18479/22601/18754/18754/12928/231532/14609/13829/14609/14609/18754/20312/76707/18754/22003
GO:0051650	establishment of vesicle localization	59	0.683419	2.33554	9.3626e-08	3.55246e-07	4.07585e-08	1222	tags=14%, list=12%, signal=13%	338367/338367/207425/13429/83431/26554/19349/103967/338367/76499/76499/327814/15194/26875/26875/207425/77097/83431/100503185/17756/17920/103967/26554/76499/26875/105782/20616/20616/20616/16560/16560/103967/103967/12934/76499/77097/20528/12934/12934/20224/228355/17920/76499/76499/12387/11776/11776/11776/17756/17756/17756
GO:0001817	regulation of cytokine production	105	0.587613	2.18121	9.7499e-08	3.69134e-07	4.23519e-08	1594	tags=23%, list=15%, signal=20%	17196/17196/17196/15516/27041/17196/14433/17196/17196/83397/16768/78781/17196/17196/17196/14251/56228/69807/17196/83397/16331/17196/64297/17196/20655/17196/18795/238871/76438/19264/29811/29811/18795/68585/105782/17196/238871/14433/20742/238871/14433/17196/83397/77125/17196/18761/18761/99371/20742/11909/16331/14433/16800/72993/83397/15275/11829/17975/17975/99371/11551/29811/238871/12215/68585/7712…
GO:0050807	regulation of synapse organization	104	0.588447	2.18146	9.89021e-08	3.7363e-07	4.28678e-08	1983	tags=23%, list=19%, signal=19%	17999/22631/58234/17356/217692/242662/13602/56013/545156/210274/11820/14812/14804/74006/18708/17260/329165/14083/330814/17999/210274/65114/12323/12323/58235/545156/107831/433485/17118/11843/17118/56013/77097/17260/235604/77579/56320/208643/99152/17118/54645/56013/17257/329165/13602/13602/103967/56013/77579/232370/14804/15481/319387/56013/11538/50791/56013/16443/56320/99633/20616/234267/58234/1236…
GO:0032504	multicellular organism reproduction	128	0.562717	2.1423	9.97439e-08	3.74939e-07	4.30179e-08	2045	tags=22%, list=20%, signal=19%	64383/19229/18417/14609/64383/64383/235380/56228/67971/381022/15194/26413/380702/380702/14609/20662/22174/20655/18795/22589/18417/21887/18795/14609/18004/236899/236899/23980/14815/236899/16330/26417/26417/268420/13488/241296/235380/14609/235380/100317/64383/15204/12387/23980/17761/17761/12215/19049/77980/18952/28114/235380/18952/20662/54418/235380/70503/14609/18795/14609/14609/19049/12387/381022/…
GO:0048609	multicellular organismal reproductive process	128	0.562717	2.1423	9.97439e-08	3.74939e-07	4.30179e-08	2045	tags=22%, list=20%, signal=19%	64383/19229/18417/14609/64383/64383/235380/56228/67971/381022/15194/26413/380702/380702/14609/20662/22174/20655/18795/22589/18417/21887/18795/14609/18004/236899/236899/23980/14815/236899/16330/26417/26417/268420/13488/241296/235380/14609/235380/100317/64383/15204/12387/23980/17761/17761/12215/19049/77980/18952/28114/235380/18952/20662/54418/235380/70503/14609/18795/14609/14609/19049/12387/381022/…
GO:0090257	regulation of muscle system process	60	0.686622	2.34946	1.00087e-07	3.74939e-07	4.30179e-08	1975	tags=22%, list=19%, signal=18%	30948/109676/109676/109676/13806/11739/30948/13043/109676/19091/12325/11928/109676/20655/13043/238871/19055/238871/98660/108058/238871/109676/18479/13043/16480/16480/14815/30948/109676/19230/30948/109676/68813/109676/13043/13043/11551/238871/16905/98660/98660/68813/109676/18479/11928/109676/13806/67972/13806/109676/109676/238871/109676/56188/109676/16905/13043/13383/11928/109676/26395/22632/13043…
GO:0006518	peptide metabolic process	147	0.543811	2.11637	1.00113e-07	3.74939e-07	4.30179e-08	1395	tags=16%, list=13%, signal=15%	104001/30948/19229/11803/14433/22352/18746/14866/68184/22352/30948/14862/26413/104001/22352/216766/217869/20655/20511/217869/217869/226982/18458/20511/228866/22352/27267/68585/11487/67186/20511/11305/11305/14433/14904/14433/63913/15572/53356/20068/20168/30948/13838/30948/21453/11816/64930/26417/26417/73158/27979/75901/14433/17975/17975/14862/228866/68585/66085/17975/20511/68585/18854/65967/433702…
GO:1902414	protein localization to cell junction	61	0.672942	2.30777	1.02935e-07	3.84675e-07	4.4135e-08	1635	tags=18%, list=16%, signal=16%	23859/17762/58235/17754/17754/53869/17754/545156/26875/17762/245666/268566/20614/665113/13383/17754/13385/17754/12300/26875/17754/17754/56149/54645/54376/26875/224997/16572/26875/665113/243961/13385/13385/232370/17762/13385/13385/268566/224997/224997/224997/243961/17754/243961/50791/13385/26875/17762/243961/17762/13383/21872/17754/17754/16572/26875/17754/12217/26875/50791/17754/13383/224997/17754…
GO:0009896	positive regulation of catabolic process	124	0.558318	2.12578	1.03236e-07	3.84972e-07	4.41691e-08	2315	tags=27%, list=22%, signal=22%	64383/19229/59026/329152/14609/64383/64383/19349/78781/11739/11789/69807/29810/15194/54403/14609/17698/108083/22084/18458/59026/29810/18754/22225/22225/67839/67839/14609/18753/11305/11305/14904/56424/77125/59026/98732/11816/64930/26417/26417/73158/75901/18754/18754/14609/18754/64383/22084/56440/11551/59026/68034/56736/67839/77125/105787/105787/77040/17698/22333/20924/18754/18754/22333/14609/14609…
GO:0007626	locomotory behavior	98	0.597522	2.17416	1.10335e-07	4.10561e-07	4.71049e-08	1914	tags=23%, list=18%, signal=20%	545156/210274/14816/11820/15452/17762/15194/13385/13429/170719/13860/241656/14167/14167/14167/17918/210274/65114/63985/11438/21960/11352/17762/12290/268980/64930/545156/75786/17762/224129/13429/20614/22223/13385/15194/56320/16508/11941/17257/11899/11899/109205/98660/13385/170719/170719/13385/17762/13385/13385/319387/13429/16508/16531/13385/56320/16531/13429/17762/170719/232975/58234/210274/210274…
GO:0031110	regulation of microtubule polymerization or depolymerization	48	0.713563	2.34439	1.14421e-07	4.24851e-07	4.87445e-08	2141	tags=23%, list=21%, signal=19%	17755/17754/17754/18479/17755/17754/17755/17754/20257/17756/17756/17756/11789/17755/17756/17755/69697/17756/17756/17755/17755/17756/17754/17754/16765/17756/17762/17754/14544/17755/17755/17756/69697/17762/17755/17755/17754/17754/17755/140810/17754/17755/17755/75786/17762/16765/76707/17755/17755/17754/17754/270058/270058/17754/17756/17754/17755/17755/17756/78926/17257/216965/69697/17762/17755/20262…
GO:0034767	positive regulation of ion transmembrane transport	55	0.702217	2.35939	1.25017e-07	4.63203e-07	5.31448e-08	949	tags=14%, list=9%, signal=13%	18823/109676/18823/109676/109676/24012/268345/65973/18823/18823/232341/65973/15194/13167/109676/116873/192176/109676/18795/16502/18795/192176/58234/75607/26941/109676/26941/118454/13167/109676/12631/229715/109676/18671/20866/109676/13488/118454
GO:0007507	heart development	112	0.582836	2.19868	1.29752e-07	4.79724e-07	5.50403e-08	2106	tags=23%, list=20%, signal=19%	109676/109676/109676/207425/14609/11739/11789/68018/17184/26413/109676/192176/207425/17938/14609/20662/109676/18213/22084/114715/14609/68585/14388/192176/108058/50884/109676/63958/18479/19056/11790/14936/14815/109676/17184/109676/11909/64930/109676/26417/26417/12421/20586/14609/19130/14388/22084/18015/234593/234593/14936/12387/13609/13609/16905/13609/68585/109676/11790/18479/68585/22601/68585/109…
GO:0043065	positive regulation of apoptotic process	118	0.564081	2.14771	1.38373e-07	5.10507e-07	5.85721e-08	1363	tags=13%, list=13%, signal=12%	64383/30948/64383/83397/64383/11789/30948/227541/15194/12323/83397/16331/12322/56462/72567/14809/20655/18213/19264/20661/72567/105782/11487/18753/56462/12322/12385/26941/108058/83397/26941/14815/30948/23992/30948/11909/16331/18104/76089/12322/16798/18611/83397/18432/64383/18015/12387/76089/72567/14811/56215/18952/18854/13869/18952/54126
GO:1905114	cell surface receptor signaling pathway involved in cell-cell signaling	137	0.550303	2.11765	1.42519e-07	5.24687e-07	6.0199e-08	1982	tags=24%, list=19%, signal=20%	56274/58234/14811/17356/226778/20907/629378/11820/14812/235497/116838/26875/56216/14804/13385/116837/27373/26875/17260/26875/116838/14809/219158/26875/116838/65114/11438/11426/11352/68031/13728/22083/13728/226778/268980/56458/260305/232341/26875/75786/12388/20779/665113/13385/380785/72961/17260/231637/56320/26875/56458/71687/17257/226407/26875/105787/26875/72961/665113/243961/13385/13385/14804/13…
GO:0044262	cellular carbohydrate metabolic process	64	0.665436	2.30677	1.4398e-07	5.28943e-07	6.06873e-08	2371	tags=31%, list=23%, signal=24%	19229/66849/110524/327655/56351/20411/54646/66849/327655/109880/18754/14718/77116/76487/14583/17425/14936/14815/14718/14718/14718/110078/16330/108099/12421/74551/18754/18754/15275/20411/19386/18754/17425/14936/102093/109880/17425/17425/64436/327655/66849/54646/18754/18754/18754/18754/18640/18640/216558/17978/17257/20411/14718/20533/110078/20411/320706/17257/17257/216963/252870/26357/20411/15275/1…
GO:1901652	response to peptide	106	0.58589	2.18945	1.47039e-07	5.3904e-07	6.18458e-08	1620	tags=17%, list=16%, signal=15%	237542/83431/14609/22352/18746/11789/19262/22352/12286/20411/12322/22352/14609/12349/108083/83431/232975/18795/22084/20661/12349/22352/12349/18795/14609/18753/17118/12322/12349/18479/18761/18761/12631/13838/11625/17274/64930/20528/22628/12322/329877/98415/74551/11625/14609/16800/72993/12390/20411/22084/12387/329877/105787/72993/105787/17118/18479/232975/12287/67972/238384/320528/232975/12928/1460…
GO:0070848	response to growth factor	119	0.562191	2.14304	1.47916e-07	5.41109e-07	6.20831e-08	2363	tags=30%, list=23%, signal=24%	64383/109905/15516/64383/64383/13855/21413/26413/20662/18213/27008/20661/114715/18754/235661/235661/235661/14718/14388/56424/24136/14815/12631/11909/15185/14718/14718/14718/27008/76089/26417/26417/20674/13855/16798/75901/18754/18754/72993/12390/18754/64383/14388/17975/17975/56440/13855/12387/19248/76089/84092/72993/17975/67046/18854/13869/17984/20662/24136/18754/18754/12928/244654/18754/21417/143…
GO:0050900	leukocyte migration	59	0.678045	2.31717	1.51559e-07	5.5327e-07	6.34784e-08	1665	tags=26%, list=16%, signal=22%	56212/19229/20345/15465/232341/227541/26413/17698/20254/11519/11519/11519/18795/20750/238871/56212/17101/18795/68585/11487/11519/238871/238871/11519/66711/11519/77125/277360/26417/26417/56212/17925/20254/13609/13609/238871/13609/12215/68585/77125/17925/68585/68585/66629/17698/73178/73178/12928/238871/18795/16423/20312/20254/232341/68585/68585
GO:0043408	regulation of MAPK cascade	148	0.539893	2.10535	1.58137e-07	5.76072e-07	6.60946e-08	1697	tags=18%, list=16%, signal=15%	19229/109905/240057/83397/11789/26413/83397/20655/18213/18795/109880/22084/19264/114715/29811/29811/30957/18754/18795/18753/14388/51791/14812/75607/26941/108058/18479/109648/24136/83397/23980/26941/14812/13838/76108/11816/76089/26417/26417/20674/26404/228355/12421/18754/18754/240057/12390/83397/18754/30957/14388/22084/18015/234593/234593/11551/51791/29811/12387/23980/109880/14816/76089/30957/1847…
GO:0070647	protein modification by small protein conjugation or removal	158	0.530748	2.08971	1.59019e-07	5.7807e-07	6.63238e-08	2231	tags=26%, list=22%, signal=21%	74270/15516/99152/59026/18752/329152/26554/56228/69807/18412/18412/22201/28075/26554/59026/50995/18754/22225/22225/28075/22129/18752/22201/18752/22083/12211/56424/63958/22083/22083/22083/17222/59026/105689/55992/22224/15185/18752/18412/18754/18754/18754/15204/59026/56736/12387/22201/235497/66085/78787/84092/18752/18952/12402/67046/22083/14025/18952/16898/18754/18754/67027/59025/74996/195018/18754…
GO:0030833	regulation of actin filament polymerization	64	0.662833	2.29774	1.6236e-07	5.88979e-07	6.75755e-08	1672	tags=19%, list=16%, signal=16%	30948/19229/11518/11518/11518/30948/13043/14026/245857/11519/11519/11519/13043/12386/18754/13829/18753/11519/104445/230101/20742/50884/11519/50876/12332/13043/11519/11518/20740/30948/11518/19230/12631/30948/20742/11518/16798/13043/13043/18754/18754/18754/14026/320827/104445/242553/11518/54418/73178/73178/18754/18754/11518/13829/18754/56699/13043/18754/13383/22003/237860
GO:0001764	neuron migration	61	0.66719	2.28804	1.68159e-07	6.08744e-07	6.98432e-08	1701	tags=19%, list=16%, signal=17%	83431/14609/17762/215690/17762/12323/12322/192176/19091/14609/17762/83431/17762/18213/12386/19283/30957/14609/22627/192176/13175/12322/17762/13131/234267/76089/12322/13488/17762/212712/17762/14609/16800/100317/30957/12387/76089/30957/13728/21974/18952/17762/17762/17762/13869/18952/17984/17762/19283/12928/71175/14609/14609/14609/14360/224617/13728/17762/12387/69601/18952/13728
GO:0000280	nuclear division	74	0.643788	2.25053	1.70477e-07	6.15847e-07	7.06581e-08	757	tags=12%, list=7%, signal=12%	64383/116733/329152/67300/83431/26554/64383/64383/11789/116733/76499/76499/12323/192176/213582/83431/16563/18795/26554/22589/76499/18795/235661/235661/235661/192176/59002/116733/26914/13006/234094/23980/76499/17222
GO:0042552	myelination	45	0.721614	2.33247	1.76362e-07	6.35782e-07	7.29453e-08	1125	tags=27%, list=11%, signal=25%	17196/17196/17196/17988/18823/64383/18823/17196/76960/17196/13823/13823/64383/17196/64383/17196/17196/18823/18823/17196/17196/76960/76960/76960/118446/17196/17196/20655/76960/17196/18213/19283/76960/17136/11305/11305/17196/77116/76960/93742/76960/76960/17196/13823/234094/17196/17988/229715/13823/64930/72948/13823/64383/18015/72948/72948/12387
GO:0031644	regulation of nervous system process	60	0.677662	2.3188	1.9912e-07	7.16337e-07	8.21876e-08	2324	tags=31%, list=22%, signal=25%	26875/26875/26875/19878/14816/116838/72948/26875/26875/14816/243961/17967/26558/26558/56216/224997/26875/224997/228836/58234/14811/17356/20907/14816/11820/244310/116838/26875/56216/13385/116837/26875/244310/26875/116838/14167/14167/14167/26875/242667/242667/244310/116838/11438/21960/26875/20779/13385/380785/231637/56320/26875/242667/71687/26875/224997/26875/243961/13385/13385/13385/13385/12297/22…
GO:0030041	actin filament polymerization	67	0.656681	2.27978	2.01869e-07	7.24723e-07	8.31498e-08	1672	tags=19%, list=16%, signal=16%	30948/19229/11518/11518/11518/30948/13043/14026/245857/11519/11519/11519/13043/12386/18754/13829/18753/11519/104445/230101/20742/50884/11519/50876/12332/13043/11519/11518/20740/30948/11518/19230/12631/30948/20742/11518/16798/13043/13043/18754/18754/18754/14026/320827/104445/242553/12808/11518/54418/73178/73178/18754/18754/11518/13829/18754/56699/13043/18754/13383/22003/237860
GO:0008284	positive regulation of cell population proliferation	149	0.532826	2.08163	2.04743e-07	7.33477e-07	8.41542e-08	1665	tags=20%, list=16%, signal=17%	19229/22352/21872/22352/14645/381022/14580/14580/26413/192176/22352/17938/20254/14645/18213/238871/14580/19264/229534/19283/22352/68585/11487/192176/238871/108058/12211/238871/14645/245474/18479/109648/18761/18761/118454/21872/21872/23992/21872/11909/19290/216439/26417/26417/20674/118454/20586/19130/20254/12390/319939/18015/12387/13609/13609/238871/13609/14645/68585/105787/105787/18479/319939/685…
GO:0060537	muscle tissue development	77	0.630478	2.22615	2.05154e-07	7.33477e-07	8.41542e-08	1867	tags=22%, list=18%, signal=18%	64383/14609/64383/64383/11739/11789/14251/26413/17938/14609/19055/226041/14609/74182/108058/63958/18479/11790/14815/15185/64930/14609/19130/12390/64383/18015/12387/13609/13609/16905/13609/105787/105787/11790/18479/22601/13007/11790/13869/234214/14609/14609/14609/16905/12387/13383/22003/234214/19130/11789/51810/11789/224640/22632/20544/67655/286940
GO:1901653	cellular response to peptide	91	0.600164	2.17554	2.05647e-07	7.33728e-07	8.4183e-08	1941	tags=21%, list=19%, signal=17%	237542/83431/14609/22352/18746/11789/19262/22352/12286/20411/12322/22352/14609/12349/108083/83431/232975/18795/22084/12349/22352/12349/18795/14609/18753/17118/12322/12349/18479/18761/18761/12631/13838/11625/17274/20528/22628/12322/329877/98415/74551/11625/14609/16800/72993/12390/20411/22084/12387/329877/105787/72993/105787/17118/18479/232975/67972/232975/12928/14609/18795/14609/14609/14360/98415/…
GO:0043524	negative regulation of neuron apoptotic process	46	0.715919	2.3394	2.10566e-07	7.49737e-07	8.60198e-08	1836	tags=21%, list=18%, signal=17%	16443/19229/15516/18752/240057/13002/16443/170719/18039/12286/18039/22174/20655/109880/13002/18039/19283/17136/20910/18752/18752/11816/18752/216439/26404/240057/109880/18752/170719/170719/170719/223649/223649/18039/216439/19283/14360/20312/18752/104069/170719/223649/18148/18752/17257/14360/170719
GO:0051651	maintenance of location in cell	54	0.686217	2.2989	2.1389e-07	7.60012e-07	8.71987e-08	1975	tags=27%, list=19%, signal=22%	19229/109676/109676/109676/14609/57340/65973/16440/65973/15194/13167/109676/14609/14809/109676/238871/19264/18754/14609/238871/108058/238871/109676/26936/13167/109676/19230/109676/11816/109676/13488/18754/18754/14609/15275/18754/238871/11776/11776/11776/57340/109676/18854/109676/66629/14319/57340/109676/320528/18754/18754/109676/238871/14609/109676/14609/14609/18754/20312/109676/11735/18754/27156…
GO:0006082	organic acid metabolic process	135	0.540229	2.08052	2.26053e-07	7.9995e-07	9.17808e-08	1786	tags=21%, list=17%, signal=18%	18823/18823/14433/110391/18746/13806/11789/18823/18823/56351/14645/12286/15194/18648/13167/54403/114886/14645/20750/27267/11429/18754/54122/14718/108097/108097/14433/14433/16890/14645/14583/17425/235339/68041/13167/14661/216343/14718/14718/14718/108099/104112/74551/18754/18754/14433/19130/15275/104112/18754/19079/17425/16832/14645/11674/105787/18655/11674/105787/14104/23945/11565/17425/17425/1380…
GO:0042330	taxis	116	0.568752	2.15986	2.26053e-07	7.9995e-07	9.17808e-08	1153	tags=15%, list=11%, signal=14%	56212/19229/13800/15465/232341/14251/13043/227541/14026/26413/20254/13043/18213/22084/20750/238871/56212/13800/30957/17101/105782/11487/18753/14388/238871/238871/319504/66711/12934/13043/18761/18761/18717/277360/105689/232906/13838/12934/12934/26417/26417/13043/13043/13643/269608/56212/17925/13643/20254/30957/14388/22084/14026/58208/13609/13609/238871/13609/12215
GO:0045321	leukocyte activation	141	0.537886	2.08414	2.3377e-07	8.25575e-07	9.47209e-08	1725	tags=19%, list=17%, signal=17%	17988/19229/69188/12890/14609/16768/11789/20345/11765/27223/27223/16331/14609/20662/17698/27223/22174/109880/19264/18754/17101/14609/20910/360013/105782/11487/18753/109648/19056/77125/18761/18761/277360/17988/11909/16331/64930/19290/13643/18754/18754/14609/13643/18754/17886/17688/27223/58208/360013/12387/11776/11776/11776/210293/109880/77125/14025/27223/17698/84095/20662/17988/17988/14419/18754/1…
GO:0006935	chemotaxis	115	0.570484	2.15506	2.45557e-07	8.65437e-07	9.92944e-08	1628	tags=20%, list=16%, signal=17%	56212/19229/13800/15465/232341/14251/13043/227541/14026/26413/20254/13043/18213/22084/20750/238871/56212/13800/30957/17101/105782/11487/18753/14388/238871/238871/319504/66711/12934/13043/18761/18761/18717/277360/105689/232906/13838/12934/12934/26417/26417/13043/13043/13643/269608/56212/17925/13643/20254/30957/14388/22084/14026/58208/13609/13609/238871/13609/12215/30957/17925/14432/73178/73178/652…
GO:0044770	cell cycle phase transition	100	0.590074	2.1725	2.50216e-07	8.8007e-07	1.00973e-07	2006	tags=23%, list=19%, signal=19%	69188/116733/329152/26554/11789/116733/76499/76499/12323/27223/27223/12322/12325/27223/18795/26554/19264/19055/76499/18795/235661/235661/235661/116733/18004/19651/12322/381979/26914/108058/76499/75770/18761/18761/17222/118454/19651/57261/116733/11909/18671/12322/16798/118454/19130/72993/76499/76499/27223/68034/75770/72993/18854/16906/28114/27223/12576/18795/56399/18557/74996/224023/20913/76707/18…
GO:0003012	muscle system process	93	0.593156	2.16442	2.53584e-07	8.90112e-07	1.02125e-07	1975	tags=22%, list=19%, signal=19%	30948/109676/109676/109676/13806/11739/68018/30948/13043/109676/192176/19091/12325/11928/109676/20655/232975/13043/110809/238871/19055/59069/192176/238871/98660/108058/238871/109676/110809/18479/50876/13043/16480/16480/14815/30948/109676/19230/30948/109676/72821/110809/110809/68813/109676/13488/13043/13043/11551/101490/238871/16905/98660/98660/11674/11674/68813/109676/18479/11928/232975/109676/13…
GO:0019932	second-messenger-mediated signaling	74	0.639595	2.23587	2.59575e-07	9.09297e-07	1.04327e-07	1530	tags=16%, list=15%, signal=14%	19229/109676/109676/109676/14433/110524/17762/268345/217125/15194/17762/109676/19091/210044/17762/109676/17762/238871/19264/19055/71326/13829/238871/12331/14433/238871/14433/17762/109676/19056/23980/109676/241489/109676/11816/330814/76089/109676/13488/17762/17762/14433/23980/238871/14816/76089/105787/105787/17762/17762/109676/17762/109676/58869/17762/109676/238384/14419/16706/241489/109676/238871…
GO:0060998	regulation of dendritic spine development	41	0.732428	2.32746	2.84348e-07	9.94072e-07	1.14053e-07	1456	tags=18%, list=14%, signal=15%	17118/17118/77097/17260/56320/18483/13196/14815/17118/17257/103967/243961/18483/243961/243961/16443/56320/243961/58234/12361/12361/17260/16443/12323/12323/243961/15387/56320/58234/327814/17356/77097/216856/77097/216856/243961/216856
GO:0008544	epidermis development	52	0.689763	2.2929	2.86751e-07	1.00046e-06	1.14785e-07	1933	tags=24%, list=19%, signal=20%	29876/11789/72333/13167/29876/20662/11941/20655/17920/105782/14388/26914/26941/26941/13167/16798/20586/17920/14388/18015/58208/71529/11941/12387/97031/22601/28114/20662/14419/71529/12387/11789/11789/26395/98376/16798/286940/18015/11774
GO:0060997	dendritic spine morphogenesis	40	0.742173	2.34182	2.91233e-07	1.01405e-06	1.16345e-07	2000	tags=28%, list=19%, signal=23%	216049/58234/17356/217692/56013/545156/13385/210293/74006/329165/216049/12323/12323/235072/545156/17118/13385/17118/56013/77097/56320/17118/56013/329165/103967/56013/243961/13385/13385/13385/13385/56013/243961/243961/56013/13385/56320/15185/243961/58234/12361/18163/18163/12361/18163/216049/12323/56013/12323/18163/18163/18163/18163/243961/18163/18163/56013/56320/58234/327814/17356/13385/77097/5601…
GO:0042326	negative regulation of phosphorylation	96	0.60296	2.19497	3.11115e-07	1.08111e-06	1.24039e-07	2107	tags=22%, list=20%, signal=18%	64383/64383/110524/64383/17762/11789/232341/17762/97998/17762/108083/17762/18213/22084/238871/19264/114715/13829/18753/51791/238871/26914/56013/52840/93742/238871/17762/63913/56013/23980/11816/100502698/108099/13488/16798/17762/17762/64383/22084/18015/101490/51791/23980/238871/12402/17762/17762/19087/17762/12576/17762/52840/238871/13829/17762/232341/69601/11789/51810/11789/17762/18148/232341/6691…
GO:0009314	response to radiation	83	0.617291	2.20871	3.16472e-07	1.09753e-06	1.25923e-07	2210	tags=23%, list=21%, signal=19%	12955/12955/240057/15465/110911/69807/15194/232975/20511/109880/19264/12955/20511/20511/18753/51791/18004/98660/381979/63958/110911/13488/98415/240057/19888/18015/17688/234593/234593/51791/98660/19049/98660/109880/104027/105787/105787/14811/20511/18854/22601/232975/104027/238384/232975/71175/110911/74996/195018/19049/12290/98415/110911/18574/12290/110911/74996/18148/17257/22632/98660/18015/98415/…
GO:0045596	negative regulation of cell differentiation	115	0.567653	2.14436	3.24133e-07	1.12185e-06	1.28713e-07	1745	tags=21%, list=17%, signal=18%	17196/17196/17196/64383/19229/17196/17196/64383/240057/17196/64383/16768/17196/11302/17196/17196/21873/17196/26413/16331/17196/17196/14567/52822/52822/629378/69562/17196/18213/17756/22084/20661/114715/19055/17136/13829/68585/22129/17196/22083/12385/13131/22083/17196/18479/22083/22083/17196/21873/21873/21873/16331/76089/20674/13643/240057/16800/13643/29869/21873/21873/64383/22084/18015/12387/68585…
GO:0044283	small molecule biosynthetic process	79	0.628107	2.22812	3.3499e-07	1.15712e-06	1.3276e-07	1277	tags=23%, list=12%, signal=21%	18823/19229/18823/14433/110391/110524/327655/18746/18823/18823/56351/14645/15194/327655/20655/14645/20750/14718/108097/108097/11305/11305/14433/14433/14645/14815/68041/14718/14718/14718/11816/108099/104112/74551/14433/19130/104112/19386/19079/16832/14645/11674/105787/18655/11674/105787/14104/23945
GO:0031327	negative regulation of cellular biosynthetic process	261	0.451524	1.86435	3.50996e-07	1.20999e-06	1.38826e-07	1763	tags=18%, list=17%, signal=16%	64383/12955/12955/14433/14609/26554/64383/18029/64383/13806/71722/29810/234366/234366/21413/12286/18412/13167/18412/192176/17938/14609/71722/72567/11928/18795/26554/12955/22589/18458/229534/228866/29810/18795/15481/72567/14609/192176/11305/11305/214742/22083/14433/26914/14433/22083/14583/22083/22083/17425/24136/77125/14815/13167/71371/229542/229542/11909/76089/64930/19290/73158/20674/212712/20586…
GO:0060402	calcium ion transport into cytosol	38	0.751149	2.34988	3.55268e-07	1.22229e-06	1.40237e-07	1975	tags=26%, list=19%, signal=21%	19229/109676/109676/109676/57340/65973/16440/65973/15194/13167/109676/109676/238871/19264/18754/238871/14812/108058/238871/109676/14812/14813/13167/109676/109676/109676/13488/18754/18754/18754/238871/57340/14811/109676/18854/109676/57340/109676/238384/18754/18754/109676/238871/109676/18754/14360/20312/109676/18754/109676/14360/109676/109676/14812/57340/109676/109676/109676
GO:0014706	striated muscle tissue development	73	0.637484	2.23427	3.93529e-07	1.35125e-06	1.55033e-07	1867	tags=22%, list=18%, signal=18%	64383/14609/64383/64383/11739/11789/14251/26413/17938/14609/19055/226041/14609/74182/108058/63958/18479/11790/14815/15185/64930/14609/19130/12390/64383/18015/12387/13609/13609/16905/13609/105787/105787/11790/18479/22601/11790/13869/234214/14609/14609/14609/16905/12387/22003/234214/19130/11789/51810/11789/224640/22632/20544/67655/286940
GO:0008277	regulation of G protein-coupled receptor signaling pathway	45	0.712385	2.30264	4.05406e-07	1.38928e-06	1.59396e-07	1277	tags=16%, list=12%, signal=15%	74270/11803/13429/110524/24012/12323/12322/18577/18795/238871/71729/67839/67839/18795/51791/238871/18577/12322/238871/50876/20977/230085/12322/51791/238871/71729/67839/239217/24012/24012/23945
GO:0051347	positive regulation of transferase activity	109	0.571297	2.1387	4.08198e-07	1.39608e-06	1.60177e-07	2527	tags=27%, list=24%, signal=21%	56013/67974/237542/27050/216869/56013/56013/77781/76089/11991/71943/12034/53379/108686/16898/207565/15519/30957/30957/106763/15505/56351/18479/56424/15505/237542/17937/26407/70097/55984/17319/56013/11820/15516/15516/216439/207565/13385/56351/269881/269881/14083/70097/237542/17937/16898/53379/15519/26398/76089/11991/15505/20779/13383/17118/76089/13385/17118/56013/12015/53379/17118/56013/56013/1338…
GO:0032446	protein modification by small protein conjugation	124	0.544945	2.07486	4.09239e-07	1.39689e-06	1.6027e-07	2231	tags=26%, list=22%, signal=21%	15516/99152/59026/18752/329152/26554/56228/69807/18412/18412/22201/26554/59026/50995/18754/22129/18752/22201/18752/22083/12211/56424/63958/22083/22083/22083/17222/59026/105689/55992/15185/18752/18412/18754/18754/18754/15204/59026/56736/12387/22201/235497/18752/18952/12402/67046/22083/14025/18952/16898/18754/18754/67027/195018/18754/224023/14360/68497/29864/235497/12387/18752/18754/18952/18148/221…
GO:0031589	cell-substrate adhesion	72	0.635938	2.22692	4.13325e-07	1.40807e-06	1.61552e-07	1930	tags=22%, list=19%, signal=18%	19229/19262/13043/76499/76499/20411/245827/192176/231858/22174/13043/109880/20750/231858/19283/76499/18754/13829/192176/17118/56013/109648/13043/69697/56013/76499/16480/16480/277360/12631/12032/192197/68813/77569/64930/13043/13043/18754/18754/76499/20411/18754/76499/18015/12387/12032/109880/68813/17118/19283/18754/18754/12928/69538/13829/50932/50932/18754/12387/13043/76707/18754/77569/22330/20411…
GO:0050954	sensory perception of mechanical stimulus	35	0.747807	2.30668	4.68733e-07	1.59369e-06	1.82849e-07	920	tags=17%, list=9%, signal=16%	17196/17196/17196/14051/17196/13429/17196/17196/17754/17196/21872/17196/17196/17196/17754/118446/17754/17754/17754/17196/17196/17754/11941/20655/17754/17196/17754/17920/17196/14812/17754/26941/17196/17754/17196/26941/14812/21872/21872/21872/20674/230085
GO:0021782	glial cell development	29	0.789768	2.327	5.03182e-07	1.70747e-06	1.95903e-07	1190	tags=29%, list=11%, signal=26%	17988/18823/64383/18823/64383/64383/22352/18823/18823/22352/14580/14580/22352/20655/18213/14580/22352/17136/11305/11305/93742/234094/17988/72948/13488/64383/18015/72948/72948/72948
GO:0090630	activation of GTPase activity	48	0.695072	2.28364	5.04618e-07	1.709e-06	1.96079e-07	1659	tags=24%, list=16%, signal=21%	56212/19229/83431/380711/217692/83431/217869/18213/66687/56212/217869/217869/67299/209815/380711/380711/380711/380711/105782/234094/223754/192197/64930/67299/72238/56212/228850/228850/52850/68449/72238/66687/67046/20469/53972/234094/12928/231532/19417/244654/244668/209815
GO:0008610	lipid biosynthetic process	73	0.634997	2.22556	5.09355e-07	1.72168e-06	1.97534e-07	1353	tags=23%, list=13%, signal=21%	18823/18823/110524/18823/18823/56351/15465/110911/20411/13167/68671/11928/108083/20655/108097/668212/18753/108097/74596/11305/11305/13026/236899/236899/18717/14815/68041/13167/236899/11816/110911/108099/13026/104112/74551/19130/104112/20411/19079/105787/105787/14104/11928/23945/13869/234729/84095
GO:0010970	transport along microtubule	66	0.645752	2.24291	6.64119e-07	2.24043e-06	2.57052e-07	1637	tags=14%, list=16%, signal=12%	12217/12217/12217/83431/17754/17762/18040/18039/15194/17762/17754/17754/17754/17754/18040/12217/17754/17762/18039/83431/20655/17754/17762/17756/17754/12217/18039/30957/13518/15481/17755/16594/16594/12217/17755/17754/16560/16560/12217/12217/12217/17762/23859/12217/69697/17754/380684/12217/12217/15185/19290/17760/17760/228355/17762/17762/17760/232943/30957/17755/12217/12217/12217/17754/11776/11776/…
GO:1901215	negative regulation of neuron death	68	0.631152	2.19666	6.87305e-07	2.31415e-06	2.6551e-07	1836	tags=20%, list=18%, signal=17%	16443/19229/15516/18752/240057/13002/16443/170719/18039/12286/18039/22174/20655/109880/13002/18039/19283/17136/20910/18752/18752/109648/11816/64930/18752/216439/26404/240057/12387/109880/18752/12402/170719/170719/170719/223649/223649/18039/216439/19283/14360/224617/20312/12387/18752/104069/13807/170719/223649/19179/18148/18752/17257/14360/170719
GO:0045807	positive regulation of endocytosis	32	0.768505	2.32805	6.90813e-07	2.32145e-06	2.66348e-07	1115	tags=15%, list=11%, signal=14%	218038/16443/218038/30948/13429/11518/11518/16443/11518/14251/30948/73094/73094/19055/73094/20616/20616/20616/73094/93742/11518/30948/11771/11518/218038/73094/30948/11816/11518/11771/72238/72993/11773/72238
GO:0048534	hematopoietic or lymphoid organ development	140	0.524552	2.03218	7.18522e-07	2.4099e-06	2.76495e-07	1620	tags=18%, list=16%, signal=16%	19229/69188/16768/11518/11518/11789/11518/20345/21873/26413/16331/20662/12349/11519/11519/11519/22174/69562/18795/109880/19264/226562/12349/19283/67299/12349/18795/13829/11519/22083/11519/66711/22083/12349/104082/22083/22083/19056/11519/11518/21873/21873/21873/277360/11518/226562/14218/11909/16331/11518/64930/26417/26417/67299/20586/21873/21873/17886/18015/58208/12387/11776/11776/11776/210293/109…
GO:0045934	negative regulation of nucleobase-containing compound metabolic process	255	0.449918	1.85969	7.39971e-07	2.47705e-06	2.84199e-07	1765	tags=18%, list=17%, signal=16%	64383/12955/12955/14609/26554/64383/18029/64383/13806/71722/29810/234366/234366/21413/18412/27223/27223/18412/192176/17938/14609/71722/72567/27223/110809/18795/26554/12955/22589/229534/231769/19055/29810/18795/15481/72567/14609/225027/192176/214742/22083/26914/245474/15572/110809/22083/22083/22083/17425/24136/77125/14815/71371/229542/229542/11909/110809/110809/19290/73158/20674/212712/20586/18412…
GO:0051302	regulation of cell division	27	0.788473	2.3005	7.68261e-07	2.56679e-06	2.94496e-07	1060	tags=18%, list=10%, signal=16%	64383/116733/26554/64383/64383/11789/116733/213582/56194/26554/18754/101565/116733/19651/12211/19651/116733/56194/101565/227937/240121/18754/18754/18754/64383
GO:0009306	protein secretion	94	0.580701	2.12144	8.00162e-07	2.65801e-06	3.04962e-07	2324	tags=25%, list=22%, signal=21%	26875/26875/26875/116838/78808/26875/26875/16500/76055/52906/207227/384783/26875/360013/12290/228355/16573/18007/75770/56013/20907/54525/116838/26875/71764/15194/26875/74006/360013/18555/26875/116838/54525/54525/13829/17918/26875/116838/65114/16500/12290/360013/78808/26875/224129/19339/360013/360013/54525/15194/56013/26950/13829/77579/26875/12015/13829/60510/54525/71764/52906/19328/207227/56013/1…
GO:0035592	establishment of protein localization to extracellular region	94	0.580701	2.12144	8.00162e-07	2.65801e-06	3.04962e-07	2324	tags=25%, list=22%, signal=21%	26875/26875/26875/116838/78808/26875/26875/16500/76055/52906/207227/384783/26875/360013/12290/228355/16573/18007/75770/56013/20907/54525/116838/26875/71764/15194/26875/74006/360013/18555/26875/116838/54525/54525/13829/17918/26875/116838/65114/16500/12290/360013/78808/26875/224129/19339/360013/360013/54525/15194/56013/26950/13829/77579/26875/12015/13829/60510/54525/71764/52906/19328/207227/56013/1…
GO:0071692	protein localization to extracellular region	94	0.580701	2.12144	8.00162e-07	2.65801e-06	3.04962e-07	2324	tags=25%, list=22%, signal=21%	26875/26875/26875/116838/78808/26875/26875/16500/76055/52906/207227/384783/26875/360013/12290/228355/16573/18007/75770/56013/20907/54525/116838/26875/71764/15194/26875/74006/360013/18555/26875/116838/54525/54525/13829/17918/26875/116838/65114/16500/12290/360013/78808/26875/224129/19339/360013/360013/54525/15194/56013/26950/13829/77579/26875/12015/13829/60510/54525/71764/52906/19328/207227/56013/1…
GO:0010977	negative regulation of neuron projection development	57	0.667874	2.2626	8.07108e-07	2.67596e-06	3.07021e-07	1312	tags=23%, list=13%, signal=21%	17196/17196/17196/17196/17196/240057/17196/22352/103967/17196/11302/380711/17196/17196/22352/17196/14580/14580/17196/192176/22352/17196/14567/52822/52822/17196/17756/22084/103967/14580/19283/22352/22240/380711/380711/380711/380711/17136/68585/192176/17196/103967/103967/13131/17196/17196/331401/13838/216049/11816/64930/13643/240057/13643/29869/22084/101490/68585/17756/17756/17756/14025/68585/68585
GO:0051271	negative regulation of cellular component movement	76	0.62045	2.19097	8.27304e-07	2.73768e-06	3.14103e-07	1745	tags=22%, list=17%, signal=19%	30948/29876/237542/192662/30948/76499/76499/14026/223255/19091/29876/114886/18795/109880/70415/114715/76499/22240/18795/12385/26941/77125/76499/16480/26941/16480/30948/12631/13838/30948/76108/11816/77569/13488/17356/76499/76499/18015/234593/234593/14026/109880/77125/192662/13869/12576/73178/73178/12928/18795/20312/76707/22003/69601/77569/104831/12385/12385/12385
GO:0071900	regulation of protein serine/threonine kinase activity	84	0.601408	2.15356	8.30561e-07	2.74323e-06	3.14739e-07	1930	tags=19%, list=19%, signal=16%	19229/15516/56706/11789/15194/18213/22084/19264/30957/18753/14388/51791/17118/26914/18479/24136/52163/13838/11816/76089/108099/26404/16798/19130/30957/14388/22084/18015/11551/51791/76089/118449/30957/19087/17118/18479/12576/24136/16706/118449/69601/19130/11789/11789/26395/66917/16798/13543/18015/17118/17118
GO:0017157	regulation of exocytosis	85	0.600712	2.15962	8.40637e-07	2.77122e-06	3.17951e-07	1234	tags=12%, list=12%, signal=11%	109905/116733/56216/18752/19349/116837/116733/76499/11765/12286/76499/171180/171180/171180/171180/171180/327814/26875/26875/17920/109880/76499/27062/18754/26875/20910/18752/116733/18752/78808/78808/56216/319924/76499/59033/100503659/319924/116733/17274/18752/20977/13488/18754/18754/17920/76499/18754/432530/76499/11551/78808/109880/319924/18752/18952
GO:0001667	ameboidal-type cell migration	98	0.575541	2.09418	8.45591e-07	2.78227e-06	3.19218e-07	1724	tags=21%, list=17%, signal=19%	20401/19229/83397/14645/76499/76499/245827/14026/83397/231858/114886/232227/232227/14645/109880/22084/114715/231858/76499/18754/13829/68585/232227/12331/50884/14645/18479/24136/83397/76499/212307/16480/16480/12631/71371/15185/192197/11816/68813/269608/18754/18754/19130/72993/83397/76499/18754/17886/76499/22084/18015/14026/12215/14645/68585/109880/72993/68813/18479/68585/18854/68585/13869/24136/18…
GO:0043436	oxoacid metabolic process	131	0.532347	2.04417	8.7553e-07	2.87532e-06	3.29895e-07	1786	tags=22%, list=17%, signal=19%	18823/18823/14433/110391/18746/13806/11789/18823/18823/56351/14645/15194/18648/13167/54403/114886/14645/27267/11429/18754/54122/14718/108097/108097/14433/14433/16890/14645/14583/17425/235339/68041/13167/14661/216343/14718/14718/14718/108099/104112/74551/18754/18754/14433/19130/15275/104112/18754/19079/17425/16832/14645/11674/105787/18655/11674/105787/14104/23945/11565/17425/17425/13806/70503/1380…
GO:0010817	regulation of hormone levels	96	0.589148	2.14469	9.23865e-07	3.02832e-06	3.47449e-07	2324	tags=25%, list=22%, signal=20%	26875/26875/26875/12286/116838/26875/26875/16500/11928/224903/76055/207227/384783/26875/56424/12290/228355/50934/16573/22631/75770/11928/11928/20907/54525/545156/116838/26875/71764/15194/26875/18555/26875/116838/54525/54525/17918/26875/11928/116838/16500/12290/545156/26875/224129/54525/20614/15194/26950/20502/26875/12015/14815/60510/54525/71764/19014/207227/12652/11928/26875/16500/26875/207227/20…
GO:0006979	response to oxidative stress	83	0.602005	2.15401	9.44199e-07	3.08914e-06	3.54426e-07	1900	tags=26%, list=18%, signal=22%	64383/12955/12955/19229/64383/64383/17762/170719/17762/26413/223255/12325/114886/17762/20655/17762/70415/12955/18753/14388/51791/26914/17762/101739/101739/68194/23992/12631/11909/15185/11816/18104/64930/26417/26417/17762/17762/64383/14388/51791/12387/11758/105787/105787/101739/17762/17762/101739/101739/170719/170719/170719/17762/18854/54683/17762/22068/12928/171469/14360/224617/17762/12387/170719…
GO:0046578	regulation of Ras protein signal transduction	67	0.636855	2.21095	9.49786e-07	3.10156e-06	3.55852e-07	2150	tags=22%, list=21%, signal=18%	20401/26554/240057/192662/14251/20662/232227/232227/11303/26554/73728/68585/232227/108058/245666/245666/234094/212307/99371/232906/11816/228998/329877/228355/240057/17925/16800/245666/99371/18015/329877/68585/192662/12402/98845/17925/68585/68585/20662/234094/12928/231532/19417/212307/68585/68585/69601/26395/215821/19765/215821/18015/211673/227801/68585/216963/227801/68585/68585/68585/68585/216805…
GO:0006066	alcohol metabolic process	46	0.698207	2.28152	1.01904e-06	3.32144e-06	3.8108e-07	964	tags=17%, list=9%, signal=16%	19229/110391/110524/327655/327655/20655/18795/11303/11429/18795/14718/11305/11305/77116/230101/16890/14718/14718/14718/11816/16330/74551
GO:0043112	receptor metabolic process	63	0.646637	2.23668	1.02834e-06	3.34547e-06	3.83836e-07	1115	tags=13%, list=11%, signal=12%	18222/64383/67300/13429/64383/64383/103967/14251/232227/232227/17920/103967/105782/232227/11305/11305/77116/93742/103967/103967/18717/99371/11816/13385/72238/17920/64383/99371/11773/56440/101490/72238
GO:0010721	negative regulation of cell development	52	0.673961	2.24037	1.0569e-06	3.43196e-06	3.93759e-07	1312	tags=21%, list=13%, signal=19%	17196/17196/17196/64383/17196/17196/64383/240057/17196/64383/17196/11302/17196/17196/21873/17196/17196/17196/14567/52822/52822/17196/18213/17756/22084/19055/17136/13829/68585/22129/17196/12385/13131/17196/17196/21873/21873/21873/76089/13643/240057/16800/13643/29869/21873/21873/64383/22084/18015/12387/68585/17756/76089/17756/17756/21873/14025/68585/68585
GO:0051047	positive regulation of secretion	92	0.582768	2.11804	1.06329e-06	3.44626e-06	3.95401e-07	1665	tags=19%, list=16%, signal=17%	16443/116733/56216/14609/16443/19349/116733/14645/76499/11765/76499/14609/14645/20750/76499/27062/18754/14609/68585/20910/360013/116733/14812/78808/78808/56216/14645/12934/19056/76499/18761/18761/14815/59033/14812/116733/14661/12934/12934/18754/18754/14609/76499/18754/76499/360013/71764/78808/12215/14645/68585/232333/12488/68585/71764/71764/76303/68585/58869/66629/12287/78808/54126/14419/18754/18…
GO:0045785	positive regulation of cell adhesion	79	0.615977	2.18509	1.06746e-06	3.4533e-06	3.96208e-07	1937	tags=26%, list=19%, signal=21%	19229/14924/21872/11789/14251/192176/109880/22084/20750/238871/19264/19055/18754/13829/192176/238871/238871/109648/16480/16480/18761/18761/277360/21872/21872/21872/12631/13838/68813/64930/20674/13643/17356/18754/18754/13643/18754/22084/238871/11776/11776/11776/109880/68813/211922/18754/18754/12928/238871/13829/16423/18754/20312/11735/18754/22003/104831/11789/11789/20533/14260/13829/18761/11774/23…
GO:0032870	cellular response to hormone stimulus	123	0.548764	2.09146	1.08851e-06	3.51486e-06	4.03271e-07	1941	tags=19%, list=19%, signal=16%	237542/83431/18746/11789/19262/56351/381022/20411/12322/12349/11928/108083/83431/18795/22084/12349/12349/18754/18795/18753/17118/98660/12322/12349/18479/18761/18761/14815/12631/11625/17274/192197/20528/22628/12322/329877/16798/98415/20586/74551/18754/18754/11625/72993/12390/20411/18754/22084/11551/56736/12387/329877/98660/98660/105787/72993/105787/17118/18479/11928/22601/17970/67972/18754/18754/1…
GO:0099111	microtubule-based transport	70	0.633748	2.21896	1.11707e-06	3.60037e-06	4.13082e-07	1637	tags=14%, list=16%, signal=13%	12217/12217/12217/83431/17754/17762/18040/18039/15194/17762/17754/17754/17754/17754/18040/12217/17754/17762/18039/83431/20655/17754/17762/17756/17754/12217/18039/30957/13518/15481/17755/16594/16594/12217/17755/17754/16560/16560/26941/12217/12217/12217/17762/23859/12217/69697/17754/380684/26941/12217/12217/15185/19290/17760/17760/228355/17762/17762/17760/232943/30957/17755/11829/12217/12217/12217/…
GO:0046785	microtubule polymerization	36	0.736854	2.27847	1.16141e-06	3.73634e-06	4.28682e-07	1369	tags=14%, list=13%, signal=12%	29877/29877/29877/83431/17762/11789/29877/29877/67971/29877/76499/29877/76499/17762/17762/83431/17762/17756/76499/17755/17755/230101/227634/17762/18479/69697/76499/14544/72948/29877/29877/17762/17762/76499/19888/17755/76499/72948/72948/29877/17756/72948/17756/17756/17762/17762/18479/17762/17755/12576/54126/17762
GO:0046928	regulation of neurotransmitter secretion	53	0.682003	2.27539	1.17585e-06	3.77578e-06	4.33208e-07	1452	tags=17%, list=14%, signal=15%	109905/56216/18752/12890/116837/12286/171180/171180/171180/171180/171180/327814/12322/16504/17920/109880/18754/20910/18752/18752/12322/78808/78808/56216/319924/59033/319924/18752/20977/12322/13488/18754/18754/17920/18754/432530/18015/11551/16504/16504/78808/109880/319924/18752/12287/78808/116837/319924/116837/18754/18754
GO:1903532	positive regulation of secretion by cell	90	0.583421	2.1134	1.2307e-06	3.94461e-06	4.52578e-07	1665	tags=19%, list=16%, signal=17%	16443/116733/56216/14609/16443/19349/116733/14645/76499/11765/76499/14609/14645/20750/76499/27062/18754/14609/68585/20910/360013/116733/14812/78808/78808/56216/14645/12934/19056/76499/18761/18761/14815/59033/14812/116733/14661/12934/12934/18754/18754/14609/76499/18754/76499/360013/71764/78808/12215/14645/68585/12488/68585/71764/71764/76303/68585/58869/66629/12287/78808/54126/14419/18754/18754/146…
GO:0043410	positive regulation of MAPK cascade	101	0.576768	2.12614	1.25335e-06	4.00981e-06	4.60058e-07	1697	tags=19%, list=16%, signal=17%	19229/109905/83397/83397/20655/18213/18795/109880/19264/30957/18754/18795/18753/14388/108058/18479/109648/24136/83397/13838/11816/76089/26417/26417/20674/26404/228355/12421/18754/18754/12390/83397/18754/30957/14388/234593/234593/11551/12387/109880/14816/76089/30957/18479/16906/13869/211652/24136/18754/18754/16706/171469/18795/50932/50932/18754/20312/12387/18754/69601/83397
GO:0036293	response to decreased oxygen levels	51	0.681439	2.26053	1.26233e-06	4.03107e-06	4.62498e-07	2106	tags=25%, list=20%, signal=21%	64383/12955/12955/64383/64383/13806/12325/22084/12955/18754/68585/14812/108058/56424/18479/14812/11909/64930/20528/268420/18754/18754/18754/64383/22084/18015/15441/68585/18655/18479/68585/18854/68585/13806/54418/13806/18754/18754/18754/18754/68585/68585/26395/17257/12176/20544/18015/14812/17257/110157/68585/17257/54418/68585/68585/68585/68585
GO:0072594	establishment of protein localization to organelle	108	0.559071	2.09039	1.27123e-06	4.05203e-06	4.64902e-07	1477	tags=20%, list=14%, signal=18%	116733/15516/19349/17762/116733/29810/18412/17762/26413/18412/192176/17762/17762/269966/22084/20661/19055/29810/15481/12468/105782/69276/69276/18753/192176/116733/26914/69276/17762/245474/16480/16480/18761/18761/98732/12631/116733/11909/69482/13488/17762/18412/17762/69276/72993/15275/77938/19386/218544/22084/18015/16905/11776/11776/11776/69276/105787/72993/105787/17762/17762/17762/18854/58869/177…
GO:0097553	calcium ion transmembrane import into cytosol	33	0.756316	2.30559	1.28894e-06	4.10097e-06	4.70518e-07	1975	tags=27%, list=19%, signal=22%	19229/109676/109676/109676/57340/65973/16440/65973/15194/13167/109676/109676/238871/19264/18754/238871/14812/108058/238871/109676/14812/14813/13167/109676/109676/109676/13488/18754/18754/18754/238871/57340/14811/109676/109676/57340/109676/238384/18754/18754/109676/238871/109676/18754/14360/20312/109676/18754/109676/14360/109676/109676/14812/57340/109676/109676/109676
GO:0002520	immune system development	152	0.506169	1.97575	1.34865e-06	4.27776e-06	4.90801e-07	1542	tags=17%, list=15%, signal=15%	19229/69188/16768/11518/11518/11789/11518/20345/21873/27223/27223/26413/16331/20662/12349/27223/11519/11519/11519/22174/69562/18795/109880/19264/226562/12349/19283/67299/12349/18795/13829/11519/22083/11519/66711/22083/12349/104082/22083/22083/19056/11519/11518/21873/21873/21873/277360/11518/226562/14218/11909/16331/11518/64930/26417/26417/67299/20586/21873/21873/17886/18015/17688/27223/58208/1238…
GO:1901135	carbohydrate derivative metabolic process	129	0.536597	2.0464	1.34944e-06	4.27776e-06	4.90801e-07	1321	tags=16%, list=13%, signal=14%	67300/14433/18746/13806/56228/18648/54403/210044/11941/18795/238871/71679/109674/18795/18753/11305/11305/238871/230101/14433/238871/14904/14433/14583/17425/235339/77125/11771/14544/21881/20528/244745/108099/11771/104112/21351/14433/15275/104112/432530/17425/11941/12387/238871/17761/17761/21881/77125/11674/105787/18655/11674/105787/14104/11565/17425/17425/13806/66629
GO:0032273	positive regulation of protein polymerization	51	0.680723	2.25816	1.38093e-06	4.36959e-06	5.01337e-07	2064	tags=22%, list=20%, signal=18%	30948/19229/17762/11789/67971/30948/13043/17762/14026/17762/17762/13043/12386/18754/17755/17755/104445/50884/17762/18479/13043/30948/14544/30948/72948/13043/13043/17762/18754/18754/17762/18754/17755/14026/72948/72948/72948/320827/17762/17762/18479/104445/17762/17755/12576/17762/54418/73178/73178/18754/18754/17755/17755/17755/18754/17762/56699/13043/105439/18754/13383/17755/11789/104445/11789/1776…
GO:0007276	gamete generation	97	0.572941	2.08525	1.40659e-06	4.44269e-06	5.09724e-07	2045	tags=23%, list=20%, signal=19%	64383/19229/18417/14609/64383/64383/235380/56228/381022/15194/380702/380702/14609/20662/22174/20655/18795/22589/18417/21887/18795/14609/18004/236899/236899/23980/236899/16330/268420/241296/235380/14609/235380/100317/64383/15204/12387/23980/17761/17761/12215/77980/18952/28114/235380/18952/20662/54418/235380/14609/18795/14609/14609/12387/381022/18555/226162/18952/330319/22632/229227/68166/229227/23…
GO:0016032	viral process	75	0.622653	2.19124	1.40935e-06	4.44329e-06	5.09793e-07	1342	tags=17%, list=13%, signal=16%	20516/20516/116733/15516/19349/78781/68184/69807/116733/22174/20516/15481/72543/20815/116733/53356/57261/12631/116733/11816/73158/20516/20516/98415/20586/27979/19130/12390/18521/100317/12215/66085/21974/77040/18854/16201
GO:0044772	mitotic cell cycle phase transition	82	0.594208	2.11994	1.51238e-06	4.75946e-06	5.46068e-07	2006	tags=23%, list=19%, signal=19%	69188/116733/329152/26554/11789/116733/76499/76499/12323/12322/12325/18795/26554/19055/76499/18795/235661/235661/235661/116733/19651/12322/381979/108058/76499/75770/18761/18761/17222/118454/19651/57261/116733/18671/12322/16798/118454/72993/76499/76499/68034/75770/72993/18854/16906/12576/18795/18557/74996/224023/76707/18555/13383/74996/11789/11789/17257/16798/12322/18647/67655/75770/225131/11792/1…
GO:0035418	protein localization to synapse	49	0.665948	2.1918	1.51764e-06	4.76737e-06	5.46976e-07	1635	tags=20%, list=16%, signal=18%	23859/17762/17754/17754/53869/17754/545156/26875/17762/245666/268566/20614/665113/13383/17754/13385/17754/12300/26875/17754/17754/56149/54645/54376/26875/224997/16572/26875/665113/243961/13385/13385/232370/17762/13385/13385/268566/224997/224997/224997/243961/17754/243961/50791/13385/26875/17762/243961/17762/13383/17754/17754/16572/26875/17754/12217/26875/50791/17754/13383/224997/17754/26875/65114…
GO:0048514	blood vessel morphogenesis	94	0.574304	2.09807	1.55925e-06	4.88921e-06	5.60955e-07	1724	tags=23%, list=17%, signal=20%	19229/109905/29876/14609/11518/11518/18746/21872/13855/11518/14645/21413/192176/14609/29876/20662/20254/14645/114715/14609/68585/14388/192176/14645/11518/16480/16480/21872/21872/11518/21872/11909/192197/11816/20866/76089/11518/13855/20586/50767/14609/19130/20254/72469/17886/14388/17975/17975/18015/13855/12387/13609/13609/13609/12215/14645/68585/76089/18655/17975/68585/18854/22601/68585/11518/2066…
GO:0016567	protein ubiquitination	116	0.545315	2.07085	1.56875e-06	4.91014e-06	5.63357e-07	2231	tags=28%, list=22%, signal=22%	15516/99152/59026/18752/329152/26554/56228/69807/18412/18412/22201/26554/59026/18754/22129/18752/22201/18752/22083/12211/56424/63958/22083/22083/22083/17222/59026/105689/55992/15185/18752/18412/18754/18754/18754/15204/59026/56736/12387/22201/235497/18752/18952/12402/67046/22083/18952/16898/18754/18754/67027/195018/18754/224023/14360/68497/29864/235497/12387/18752/18754/18952/18148/22193/18752/143…
GO:0008088	axo-dendritic transport	46	0.690363	2.25589	1.62539e-06	5.07182e-06	5.81907e-07	1448	tags=17%, list=14%, signal=16%	12217/12217/12217/83431/17754/17762/18040/18039/15194/17762/17754/17754/17754/17754/18040/12217/17754/17762/18039/83431/20655/17754/17762/17756/17754/12217/18039/30957/13518/15481/16594/16594/12217/17754/16560/16560/12217/12217/12217/17762/23859/12217/17754/12217/12217/15185/19290/17760/17760/228355/17762/17762/17760/232943/30957/12217/12217/12217/17754/11776/11776/11776/18040/17756/18040/30957/1…
GO:0001944	vasculature development	120	0.539903	2.05876	1.62626e-06	5.07182e-06	5.81907e-07	1673	tags=20%, list=16%, signal=17%	19229/109905/29876/14609/11518/11518/18746/21872/13855/11518/234366/234366/14645/21413/26413/192176/14609/29876/20662/20254/14645/114715/14609/68585/11487/14388/192176/14645/19056/11518/16480/16480/21872/21872/11518/21872/11909/192197/11816/20866/76089/11518/13855/20586/50767/14609/19130/20254/72469/17886/14388/17975/17975/18015/13855/12387/13609/13609/13609/12215/14645/68585/76089/18655/17975/68…
GO:0001933	negative regulation of protein phosphorylation	84	0.592613	2.12206	1.70288e-06	5.30124e-06	6.08229e-07	1135	tags=13%, list=11%, signal=12%	64383/64383/110524/64383/11789/97998/18213/22084/238871/19264/114715/13829/18753/51791/238871/26914/56013/52840/93742/238871/63913/56013/23980/11816/108099/13488/16798/64383/22084/18015/101490/51791/23980/238871
GO:0006937	regulation of muscle contraction	37	0.719083	2.22844	1.77039e-06	5.50154e-06	6.31209e-07	1975	tags=22%, list=19%, signal=18%	30948/109676/109676/109676/13806/30948/13043/109676/19091/11928/109676/20655/13043/238871/238871/98660/238871/109676/13043/16480/16480/30948/109676/30948/109676/68813/109676/13043/13043/11551/238871/98660/98660/68813/109676/11928/109676/13806/67972/13806/109676/109676/238871/109676/56188/109676/13043/13383/11928/109676/26395/13043/109676/20544/98660/109676/238130/216033/109676/109676/109676
GO:0048259	regulation of receptor-mediated endocytosis	45	0.692678	2.23894	1.8095e-06	5.61301e-06	6.43999e-07	1115	tags=12%, list=11%, signal=11%	18222/64383/72685/64383/64383/14251/73094/73094/232227/232227/73094/105782/20616/232227/11305/11305/77116/20616/20616/73094/93742/18717/11771/73094/13385/11771/72238/72685/72685/64383/72685/11773/72238
GO:0071363	cellular response to growth factor stimulus	113	0.548535	2.06696	1.83421e-06	5.67949e-06	6.51626e-07	2363	tags=30%, list=23%, signal=24%	64383/109905/15516/64383/64383/13855/21413/20662/18213/27008/20661/114715/18754/235661/235661/235661/14718/14388/56424/24136/14815/12631/11909/14718/14718/14718/27008/76089/26417/26417/13855/16798/75901/18754/18754/72993/12390/18754/64383/14388/17975/17975/56440/13855/12387/19248/76089/84092/72993/17975/18854/13869/17984/20662/24136/18754/18754/12928/244654/18754/21417/14360/12387/18754/69601/224…
GO:0099175	regulation of postsynapse organization	50	0.683186	2.2598	1.96209e-06	6.06464e-06	6.95815e-07	864	tags=11%, list=8%, signal=10%	103967/327814/12323/217692/77097/18213/22084/103967/15481/11487/17118/58234/14812/70530/16560/16560/56013/103967/103967/319504/56013/14812/77097/12631/13838/11816
GO:0006006	glucose metabolic process	49	0.6617	2.17782	1.98183e-06	6.11167e-06	7.01211e-07	1441	tags=20%, list=14%, signal=18%	70974/70974/72157/72157/14433/110524/18746/13806/70974/20411/54646/226041/76487/14433/14433/14583/17425/235339/14815/74551/14433/15275/20411/19386/17425/105787/18655/105787/17425/17425/13806/13806/54646
GO:0033674	positive regulation of kinase activity	87	0.597224	2.15186	1.98435e-06	6.11167e-06	7.01211e-07	2527	tags=27%, list=24%, signal=21%	56013/67974/237542/27050/216869/56013/56013/76089/71943/12034/108686/207565/15519/30957/30957/106763/15505/18479/15505/237542/17937/26407/70097/55984/17319/56013/11820/15516/15516/216439/207565/13385/269881/269881/14083/70097/237542/17937/15519/26398/76089/15505/20779/13383/17118/76089/13385/17118/56013/12015/17118/56013/56013/13385/13385/15505/13385/13385/56013/11538/56013/15505/13385/381290/133…
GO:0010498	proteasomal protein catabolic process	104	0.558853	2.07175	1.99742e-06	6.141e-06	7.04576e-07	1136	tags=14%, list=11%, signal=13%	64383/15516/59026/18752/329152/26554/64383/64383/17754/56228/17754/17754/17754/17754/28075/17754/17754/17754/19185/26554/59026/22225/22225/28075/18752/18752/17754/56424/63958/17754/77125/75770/17222/59026/55992/224997/11816/18752/386649/66530/224997/224997/18521/64383/218544/15204/59026/68034/56736/75770/12387/17754
GO:0008015	blood circulation	110	0.555165	2.08486	2.0256e-06	6.21661e-06	7.13252e-07	1976	tags=23%, list=19%, signal=19%	30948/109676/109676/109676/14609/83397/21872/15465/232341/21873/30948/83397/109676/192176/19091/14609/11928/109676/20655/232975/110809/238871/14609/14681/192176/238871/14681/98660/108058/69632/238871/109676/110809/109648/83397/23980/16480/21873/21873/21873/16480/14815/30948/21872/21872/109676/232906/21872/30948/109676/72821/11816/110809/110809/68813/109676/13488/14609/21873/21873/83397/11551/2398…
GO:0033993	response to lipid	121	0.54071	2.06009	2.06739e-06	6.33368e-06	7.26683e-07	1507	tags=20%, list=15%, signal=18%	17196/17196/17196/19229/17196/17196/17196/22352/11518/11518/17196/17196/11518/56351/17196/22352/17196/381022/26413/17196/22352/210044/17196/17698/11928/11647/17196/18795/11303/20750/238871/22352/18754/18795/17196/238871/98660/22083/238871/22083/17196/18479/22083/22083/17196/11518/14815/11518/170790/11518/26417/26417/20674/16798/20586/74551/18754/18754/235283/18754/17975/17975/56736/12387/238871/1…
GO:0043271	negative regulation of ion transport	50	0.682215	2.25659	2.09858e-06	6.41788e-06	7.36343e-07	1678	tags=19%, list=16%, signal=16%	30948/19229/329152/14167/232341/30948/18754/14681/22627/14681/98660/75607/26941/108058/19092/26941/30948/100503659/30948/19092/19092/19092/18754/18754/18754/98660/98660/22333/18754/18754/22333/18754/11735/100503659/18754/232341/12801
GO:0140014	mitotic nuclear division	61	0.639104	2.19173	2.11213e-06	6.44794e-06	7.39793e-07	1210	tags=18%, list=12%, signal=16%	116733/329152/67300/83431/26554/11789/116733/76499/76499/192176/213582/83431/16563/26554/22589/76499/235661/235661/235661/192176/59002/116733/26914/13006/234094/23980/76499/17222/116733/386649/76499/76499/23980/216810/216810
GO:0010469	regulation of signaling receptor activity	46	0.684594	2.23703	2.14969e-06	6.55109e-06	7.51628e-07	2195	tags=32%, list=21%, signal=26%	243961/26558/26558/15185/224997/19418/224997/228836/58234/14811/11820/244310/13385/244310/17260/242667/242667/244310/11438/238871/20779/13385/12300/380785/17260/238871/242667/54376/224997/50932/243961/13385/13385/13385/13385/224997/224997/224997/243961/243961/13385/15185/244310/50932/243961/58234/11438/17260/26558/244310/81905/224997/50932/243961/380785/224997/244310/380702/380785/224997/58234/19…
GO:0050776	regulation of immune response	114	0.545783	2.05896	2.22112e-06	6.75689e-06	7.7524e-07	1719	tags=21%, list=17%, signal=18%	64383/109905/64383/64383/16768/78781/17184/74998/232341/14251/11765/27223/27223/26413/16331/27223/22174/109880/238871/76438/19264/18754/15481/68585/20910/228136/238871/238871/109648/19056/77125/18761/18761/17184/16331/11816/18754/18754/72993/18521/18754/64383/27223/238871/68585/109880/77125/72993/68585/18854/27223/68585/18754/18754/12928/54131/238871/16423/18754/14360/18754/232341/68585/68585/696…
GO:0007517	muscle organ development	50	0.680743	2.25172	2.23507e-06	6.78741e-06	7.78741e-07	1282	tags=19%, list=12%, signal=17%	64383/12955/12955/14609/64383/64383/14251/17938/14609/12955/19055/14609/74182/63958/17425/71371/15185/14609/19130/12390/64383/17425/18015/12387/13609/13609/16905/13609/105787/105787/17425/17425
GO:0007613	memory	53	0.673678	2.24761	2.32979e-06	7.06268e-06	8.10324e-07	2129	tags=24%, list=21%, signal=20%	17754/17754/14812/14812/17754/17754/229521/58234/14811/17754/545156/17754/210274/11820/14812/17762/17754/71722/241656/210274/71722/17762/17754/17754/238871/17754/545156/17762/71722/20614/17754/17754/72961/238871/17754/17754/17257/72961/232333/243961/17762/11538/243961/17754/243961/13051/17762/243961/232975/58234/210274/210274/17762/17754/17754/99296/17754/21823/17754/210274/17754/243961/17754/177…
GO:0071867	response to monoamine	27	0.770995	2.24951	2.40996e-06	7.255e-06	8.32389e-07	1229	tags=25%, list=12%, signal=22%	64383/11803/64383/64383/18483/15194/26413/192176/238871/14681/192176/238871/14681/26941/238871/26941/18483/18483/26417/26417/13488/12390/64383/238871/18483
GO:0071868	cellular response to monoamine stimulus	27	0.770995	2.24951	2.40996e-06	7.255e-06	8.32389e-07	1229	tags=25%, list=12%, signal=22%	64383/11803/64383/64383/18483/15194/26413/192176/238871/14681/192176/238871/14681/26941/238871/26941/18483/18483/26417/26417/13488/12390/64383/238871/18483
GO:0071869	response to catecholamine	27	0.770995	2.24951	2.40996e-06	7.255e-06	8.32389e-07	1229	tags=25%, list=12%, signal=22%	64383/11803/64383/64383/18483/15194/26413/192176/238871/14681/192176/238871/14681/26941/238871/26941/18483/18483/26417/26417/13488/12390/64383/238871/18483
GO:0071870	cellular response to catecholamine stimulus	27	0.770995	2.24951	2.40996e-06	7.255e-06	8.32389e-07	1229	tags=25%, list=12%, signal=22%	64383/11803/64383/64383/18483/15194/26413/192176/238871/14681/192176/238871/14681/26941/238871/26941/18483/18483/26417/26417/13488/12390/64383/238871/18483
GO:1901617	organic hydroxy compound biosynthetic process	34	0.741453	2.26064	2.43937e-06	7.33081e-06	8.41087e-07	1440	tags=29%, list=14%, signal=25%	19229/110391/110524/327655/15194/327655/20655/14718/11305/11305/24136/216343/14718/14718/14718/11816/76089/74551/19130/72993/16832/76089/105787/72993/105787/327655/24136
GO:0042692	muscle cell differentiation	81	0.599292	2.12703	2.46901e-06	7.40703e-06	8.49832e-07	2031	tags=20%, list=20%, signal=17%	30948/109676/109676/109676/68794/11739/14251/69807/30948/109676/17938/109676/20661/19055/226041/108058/109676/18479/50876/11790/14815/30948/52163/109676/30948/109676/15185/20866/64930/109676/20586/19130/12390/17886/12387/16905/109676/11790/18479/109676/13007/11790/234214/109676/109676/109676/21417/109676/16905/12387/22003/227721/234214/20926/19130/51810/109676/17257/22632/109676/20544/67655/10967…
GO:0010629	negative regulation of gene expression	185	0.482127	1.93012	2.50875e-06	7.51324e-06	8.62018e-07	2020	tags=22%, list=19%, signal=19%	12955/12955/15516/99152/14433/14609/110524/22352/16768/17762/78781/22352/21413/17762/16331/22352/14609/17762/17762/110809/19264/12955/18458/231769/19055/228866/29811/29811/22352/14609/225027/11487/19651/14433/26914/14904/14433/17762/94249/15572/110809/77125/23992/19651/52502/16331/11816/110809/110809/64930/73158/268420/17762/20586/75901/17762/14433/14609/11829/17975/17975/20462/29811/12387/228866…
GO:0046777	protein autophosphorylation	77	0.597219	2.10872	2.53208e-06	7.57006e-06	8.68537e-07	1762	tags=18%, list=17%, signal=15%	18752/14083/228140/18752/19092/13728/12323/12323/13728/232341/18103/18752/12388/20779/18747/665113/216965/269774/50932/665113/11302/15481/216965/50932/22241/18752/21849/18752/18711/269774/12323/13869/228140/12323/50932/13728/53416/12322/69131/269774/12388/231876/269774/269774/56637/11302/13144/18479/18752/18752/18752/18752/231876
GO:0031099	regeneration	34	0.740553	2.2579	2.54779e-06	7.6039e-06	8.7242e-07	1668	tags=19%, list=16%, signal=16%	83431/14609/18746/18039/14580/14580/192176/223255/17938/14609/18039/83431/18213/109880/14580/18039/30957/17136/14609/68585/192176/380684/13838/14609/30957/101490/68585/109880/30957/380684/68585/22601/68585/14432/18039/13869/12576/380684/380684/380684/14609/380684/14432/14609/14609/380684/380684/380684/68585/68585/380684
GO:0019752	carboxylic acid metabolic process	130	0.530595	2.03376	2.63655e-06	7.8422e-06	8.9976e-07	1786	tags=22%, list=17%, signal=19%	18823/18823/14433/110391/18746/13806/11789/18823/18823/56351/14645/15194/18648/13167/54403/114886/14645/27267/11429/18754/54122/14718/108097/108097/14433/14433/16890/14645/14583/17425/235339/68041/13167/14661/216343/14718/14718/14718/108099/104112/74551/18754/18754/14433/19130/15275/104112/18754/19079/17425/16832/14645/11674/105787/18655/11674/105787/14104/23945/11565/17425/17425/13806/70503/1380…
GO:0050878	regulation of body fluid levels	45	0.687721	2.22291	2.63668e-06	7.8422e-06	8.9976e-07	2119	tags=30%, list=20%, signal=24%	14609/232341/14026/19091/14609/11941/22174/71326/18754/17101/14609/13829/20910/18753/18761/18761/18717/11816/14724/228355/18754/18754/14609/18754/11829/14026/11551/11941/13869/18754/18754/11829/14609/13829/14609/14609/18754/20312/18754/232341/232341/20533/13829/18761/11774/18717/11774/53416/26570
GO:0051208	sequestering of calcium ion	24	0.802376	2.26461	2.76342e-06	8.16316e-06	9.36585e-07	1975	tags=28%, list=19%, signal=23%	19229/109676/109676/109676/57340/65973/16440/65973/15194/13167/109676/109676/238871/19264/18754/238871/108058/238871/109676/13167/109676/109676/109676/13488/18754/18754/18754/238871/57340/109676/109676/57340/109676/18754/18754/109676/238871/109676/18754/20312/109676/18754/109676/109676/109676/57340/109676/109676/109676
GO:0051209	release of sequestered calcium ion into cytosol	24	0.802376	2.26461	2.76342e-06	8.16316e-06	9.36585e-07	1975	tags=28%, list=19%, signal=23%	19229/109676/109676/109676/57340/65973/16440/65973/15194/13167/109676/109676/238871/19264/18754/238871/108058/238871/109676/13167/109676/109676/109676/13488/18754/18754/18754/238871/57340/109676/109676/57340/109676/18754/18754/109676/238871/109676/18754/20312/109676/18754/109676/109676/109676/57340/109676/109676/109676
GO:0051282	regulation of sequestering of calcium ion	24	0.802376	2.26461	2.76342e-06	8.16316e-06	9.36585e-07	1975	tags=28%, list=19%, signal=23%	19229/109676/109676/109676/57340/65973/16440/65973/15194/13167/109676/109676/238871/19264/18754/238871/108058/238871/109676/13167/109676/109676/109676/13488/18754/18754/18754/238871/57340/109676/109676/57340/109676/18754/18754/109676/238871/109676/18754/20312/109676/18754/109676/109676/109676/57340/109676/109676/109676
GO:0051283	negative regulation of sequestering of calcium ion	24	0.802376	2.26461	2.76342e-06	8.16316e-06	9.36585e-07	1975	tags=28%, list=19%, signal=23%	19229/109676/109676/109676/57340/65973/16440/65973/15194/13167/109676/109676/238871/19264/18754/238871/108058/238871/109676/13167/109676/109676/109676/13488/18754/18754/18754/238871/57340/109676/109676/57340/109676/18754/18754/109676/238871/109676/18754/20312/109676/18754/109676/109676/109676/57340/109676/109676/109676
GO:0001666	response to hypoxia	50	0.677837	2.24211	2.78103e-06	8.2012e-06	9.4095e-07	2106	tags=26%, list=20%, signal=21%	64383/12955/12955/64383/64383/13806/12325/22084/12955/18754/68585/14812/108058/56424/18479/14812/11909/20528/268420/18754/18754/18754/64383/22084/18015/15441/68585/18655/18479/68585/18854/68585/13806/54418/13806/18754/18754/18754/18754/68585/68585/26395/17257/12176/20544/18015/14812/17257/110157/68585/17257/54418/68585/68585/68585/68585
GO:0007009	plasma membrane organization	43	0.687745	2.20966	2.97682e-06	8.76368e-06	1.00548e-06	1991	tags=21%, list=19%, signal=18%	17988/30948/109676/109676/109676/13823/13823/14251/30948/109676/73094/73094/109676/20655/27008/19264/73094/228432/228432/18753/26941/20742/73094/109676/13823/26941/30948/109676/17988/73094/30948/109676/20742/13823/27008/109676/228787/12390/13823/17886/109676/23969/109676/13823/17988/17988/73178/73178/109676/13823/109676/73094/109676/244654/23969/17988/109676/228432/11735/109676/13823/73094/73094/…
GO:2000113	negative regulation of cellular macromolecule biosynthetic process	252	0.436707	1.80376	2.98379e-06	8.76931e-06	1.00613e-06	1763	tags=18%, list=17%, signal=16%	64383/12955/12955/14433/14609/26554/64383/18029/64383/13806/71722/29810/234366/234366/21413/18412/13167/18412/192176/17938/14609/71722/72567/18795/26554/12955/22589/18458/229534/228866/29810/18795/15481/72567/14609/192176/214742/22083/14433/26914/14433/22083/14583/22083/22083/17425/24136/77125/14815/13167/71371/229542/229542/11909/64930/19290/73158/20674/212712/20586/75901/18412/14433/14609/19130…
GO:0051276	chromosome organization	180	0.479579	1.91937	3.13311e-06	9.19257e-06	1.05469e-06	2642	tags=30%, list=25%, signal=23%	116733/94246/22589/22589/15516/17955/15441/54343/56456/71175/17192/66983/26951/11789/244059/17692/104721/216825/98415/98415/98415/57321/73251/11991/12034/53379/75608/15519/21974/15184/98415/54169/15185/12447/104416/50887/56351/57261/18479/244059/98415/11789/26407/93760/216049/101994/13433/217449/22589/15516/15516/56351/12417/214162/75560/69654/208727/22385/56215/104416/71954/76719/216049/14312/53…
GO:0010558	negative regulation of macromolecule biosynthetic process	256	0.438221	1.81092	3.2568e-06	9.53935e-06	1.09448e-06	1763	tags=18%, list=17%, signal=16%	64383/12955/12955/67300/14433/14609/26554/64383/18029/64383/13806/71722/29810/234366/234366/21413/18412/13167/18412/192176/17938/14609/71722/72567/18795/26554/12955/22589/18458/229534/228866/29810/18795/15481/72567/14609/192176/214742/22083/14433/26914/14433/22083/14583/22083/22083/17425/24136/77125/14815/11771/13167/71371/229542/229542/11909/64930/19290/73158/20674/11771/212712/20586/75901/18412…
GO:0019318	hexose metabolic process	52	0.662766	2.20316	3.34778e-06	9.78929e-06	1.12316e-06	1441	tags=20%, list=14%, signal=18%	70974/70974/72157/72157/14433/110524/18746/13806/70974/20411/54646/226041/76487/14433/14433/14583/17425/235339/14815/74551/14433/15275/20411/19386/17425/11674/105787/18655/11674/105787/17425/17425/13806/13806/54646
GO:0043588	skin development	43	0.685395	2.20211	3.53388e-06	1.03161e-05	1.1836e-06	1933	tags=25%, list=19%, signal=20%	29876/11789/56351/72333/13167/29876/20662/26914/16480/16480/13167/16798/20586/18015/58208/71529/12387/22601/28114/20662/14419/71529/12387/11789/11789/26395/98376/16798/286940/18015/11774
GO:0060078	regulation of postsynaptic membrane potential	49	0.652059	2.14608	3.77541e-06	1.10026e-05	1.26237e-06	1978	tags=27%, list=19%, signal=23%	58234/14811/17356/20907/11820/14812/116838/26875/56216/14804/13385/116837/26875/17260/26875/116838/14809/26875/116838/11438/26875/75786/13385/380785/72961/17260/231637/56320/26875/71687/17257/226407/26875/26875/72961/243961/13385/13385/14804/13385/13385/12297/243961/243961/116837/13385/56320/12297/26875/243961/58234/11438/627214/20907/17260/26875/14396/26875/24012/26875/243961/380785/380785/56320…
GO:0033157	regulation of intracellular protein transport	62	0.618359	2.12956	3.81419e-06	1.1097e-05	1.27319e-06	1997	tags=25%, list=19%, signal=20%	15516/83431/65973/56228/29810/65973/26413/192176/83431/14567/52822/52822/29810/13829/18753/22627/192176/18479/16480/16480/18761/18761/52163/192197/20224/68617/18015/105787/105787/18479/52822/13829/14360/11735/18826/14360/75734/13829/20362/18761/18015/108989/18220/54645/29810/66233
GO:0051222	positive regulation of protein transport	84	0.583403	2.08908	3.82921e-06	1.1122e-05	1.27606e-06	1661	tags=21%, list=16%, signal=18%	15516/14609/65973/29810/14645/65973/26413/192176/14609/52822/52822/14645/29810/18754/14609/360013/18753/22627/192176/14645/18479/19056/16480/16480/18761/18761/52163/14661/192197/20224/18754/18754/14609/68617/18754/360013/71764/12215/14645/105787/105787/18479/12488/71764/71764/76303/66629/52822/18754/18754/14609/545192/14609/14609/18754/14360/11735/18754/18640/18640
GO:0007605	sensory perception of sound	27	0.766224	2.23559	3.86803e-06	1.1216e-05	1.28685e-06	818	tags=17%, list=8%, signal=16%	17196/17196/17196/14051/17196/13429/17196/17196/17754/17196/21872/17196/17196/17196/17754/118446/17754/17754/17754/17196/17196/17754/11941/20655/17754/17196/17754/17920/17196/17754/26941/17196/17754/17196/26941/21872/21872/21872
GO:0045944	positive regulation of transcription by RNA polymerase II	200	0.464191	1.86934	3.8861e-06	1.12496e-05	1.2907e-06	1850	tags=18%, list=18%, signal=16%	64383/64383/18029/64383/319713/21413/381022/20111/27223/27223/17938/72567/27223/69562/17920/22084/22589/19055/72567/101739/101739/19056/24136/77125/16480/16480/14815/52163/57261/76257/11909/192197/319713/18027/216439/26417/26417/20674/212712/98415/20586/19130/16800/17920/18521/84113/52850/64383/22084/17975/17975/27223/58208/12387/13609/13609/13609/11776/11776/11776/21411/77125/235497/72567/17975/…
GO:0034248	regulation of cellular amide metabolic process	103	0.555715	2.05905	3.90797e-06	1.1294e-05	1.2958e-06	1395	tags=17%, list=13%, signal=15%	104001/30948/19229/11803/14433/22352/18746/22352/30948/26413/104001/22352/216766/217869/217869/217869/226982/18458/228866/22352/68585/18753/11305/11305/14433/14433/63913/15572/20168/30948/13838/30948/21453/11816/64930/26417/26417/73158/27979/75901/14433/17975/17975/228866/68585/17975/68585/18854/65967/433702/68585/16201/64436/20168
GO:0045860	positive regulation of protein kinase activity	77	0.591667	2.08912	3.99622e-06	1.15299e-05	1.32286e-06	2527	tags=28%, list=24%, signal=22%	15516/207565/17118/56013/67974/237542/27050/216869/56013/56013/76089/71943/12034/108686/207565/15519/30957/30957/106763/15505/18479/15505/237542/17937/26407/70097/55984/17319/56013/11820/15516/15516/216439/207565/13385/269881/269881/14083/70097/237542/17937/15519/26398/76089/15505/20779/13383/17118/76089/13385/17118/56013/17118/56013/56013/13385/13385/15505/13385/13385/56013/11538/56013/15505/133…
GO:0070482	response to oxygen levels	57	0.646334	2.18963	4.3121e-06	1.24206e-05	1.42505e-06	2106	tags=25%, list=20%, signal=20%	64383/12955/12955/64383/64383/13806/12325/22084/12955/18754/68585/14812/108058/56424/18479/14812/11909/64930/20528/268420/18754/18754/18754/64383/22084/18015/15441/68585/18655/18479/68585/18854/68585/13806/54418/13806/18754/18754/18754/18754/68585/68585/26395/17257/12176/20544/11964/18015/14812/17257/110157/68585/17257/54418/68585/68585/68585/68585
GO:0010769	regulation of cell morphogenesis involved in differentiation	37	0.707157	2.19149	4.34854e-06	1.25047e-05	1.43471e-06	1259	tags=12%, list=12%, signal=10%	18222/99152/12323/192176/109880/13829/22129/192176/17118/277360/13838/68813/17356/109880/68813/17118
GO:0030097	hemopoiesis	133	0.518021	1.99717	4.39716e-06	1.26236e-05	1.44835e-06	1620	tags=18%, list=16%, signal=16%	19229/69188/16768/11518/11518/11789/11518/20345/21873/16331/20662/12349/11519/11519/11519/22174/69562/18795/109880/19264/226562/12349/19283/67299/12349/18795/13829/11519/22083/11519/66711/22083/12349/104082/22083/22083/19056/11519/11518/21873/21873/21873/277360/11518/226562/14218/11909/16331/11518/64930/67299/20586/21873/21873/17886/18015/58208/12387/11776/11776/11776/210293/109880/235497/14104/2…
GO:0043161	proteasome-mediated ubiquitin-dependent protein catabolic process	90	0.567895	2.05716	4.43043e-06	1.26981e-05	1.4569e-06	1872	tags=21%, list=18%, signal=18%	64383/15516/59026/329152/26554/64383/64383/17754/56228/17754/17754/17754/17754/28075/17754/17754/17754/19185/26554/59026/22225/22225/28075/17754/56424/63958/17754/77125/17222/59026/55992/386649/18521/64383/218544/15204/59026/68034/56736/12387/17754/77125/12488/18854/17754/17754/17754/21762/59025/224023/22027/68497/17754/17754/12387/52551/12330/19179/17754/17754/17754/17754/17754/225131
GO:0006814	sodium ion transport	69	0.605904	2.11026	4.51582e-06	1.29215e-05	1.48252e-06	954	tags=11%, list=9%, signal=10%	20516/20516/329152/14167/232341/15166/15166/15166/54403/11928/232975/18795/20516/18795/98660/75607/26941/108058/94249/229706/15166/26941/59033/76257/72821/20516/20516
GO:0003013	circulatory system process	121	0.531293	2.02421	4.53011e-06	1.2941e-05	1.48477e-06	1976	tags=23%, list=19%, signal=19%	30948/109676/109676/109676/14609/83397/21872/15465/232341/21873/30948/83397/109676/192176/19091/14609/11928/109676/20655/232975/110809/238871/14609/14681/192176/238871/14681/98660/108058/69632/238871/109676/110809/109648/83397/23980/16480/21873/21873/21873/16480/14815/30948/21872/21872/109676/232906/21872/30948/109676/72821/11816/110809/110809/18671/68813/109676/13488/14609/21873/21873/83397/1155…
GO:0007019	microtubule depolymerization	29	0.766368	2.25805	4.64405e-06	1.3223e-05	1.51711e-06	2425	tags=27%, list=23%, signal=21%	17755/17755/17754/17754/17754/78926/17754/20262/20262/17755/17755/17754/17755/15185/17755/17754/17754/17755/17754/17755/17754/20257/17756/17756/17756/11789/17755/17756/17755/69697/17756/17756/17755/17755/17756/17754/17754/16765/17756/17754/17755/17755/17756/69697/17755/17755/17754/17754/17755/140810/17754/17755/17755/16765/76707/17755/17755/17754/17754/270058/270058/17754/17756/17754/17755/17755/…
GO:0008202	steroid metabolic process	29	0.766388	2.25811	4.64405e-06	1.3223e-05	1.51711e-06	1273	tags=21%, list=12%, signal=18%	110524/15465/11928/20655/11303/20750/11305/11305/230101/16890/56424/14815/11816/19130/105787/105787/11928
GO:0045216	cell-cell junction organization	65	0.630258	2.18195	4.71307e-06	1.33975e-05	1.53714e-06	2214	tags=26%, list=21%, signal=21%	18222/18417/14609/13823/13823/11518/11518/21872/233765/11518/21873/23836/11877/192176/14609/14086/18417/14609/11487/192176/12385/93742/13823/69697/18163/11518/16480/21873/21873/21873/16480/21872/21872/381353/11518/21872/13838/13823/11518/227937/17356/14609/21873/21873/13823/12387/21873/12388/11518/13823/11877/11518/13823/14609/14609/14609/21873/12387/13383/104831/22330/12385/12385/12385/13823/138…
GO:0033500	carbohydrate homeostasis	64	0.618896	2.14543	4.78922e-06	1.35695e-05	1.55687e-06	1661	tags=18%, list=16%, signal=16%	16500/11829/20602/20462/12290/56458/235380/235380/224129/20462/18747/20602/235380/235380/68837/26950/12015/56458/68837/14751/71764/207227/105787/16500/207227/207227/228869/228869/98415/52055/235380/20913/18555/71764/75770/20462/17425/207227/68938/20462/20462/20462/17425/20602/20602/12286/20602/20602/235380/20501/18708/319613/19055/16500/12286/20462/12286/19276/235380
GO:0042593	glucose homeostasis	64	0.618896	2.14543	4.78922e-06	1.35695e-05	1.55687e-06	1661	tags=18%, list=16%, signal=16%	16500/11829/20602/20462/12290/56458/235380/235380/224129/20462/18747/20602/235380/235380/68837/26950/12015/56458/68837/14751/71764/207227/105787/16500/207227/207227/228869/228869/98415/52055/235380/20913/18555/71764/75770/20462/17425/207227/68938/20462/20462/20462/17425/20602/20602/12286/20602/20602/235380/20501/18708/319613/19055/16500/12286/20462/12286/19276/235380
GO:0016311	dephosphorylation	100	0.556384	2.04847	4.80174e-06	1.35827e-05	1.55839e-06	1171	tags=12%, list=11%, signal=11%	14051/15516/66849/19262/15194/16331/218232/66849/245857/11647/19264/219135/19055/19283/18753/22627/77116/243819/243819/19056/26936/19276/74302/16331/16330/64930/101490/235044/19248/72519/19049
GO:0048675	axon extension	49	0.64845	2.13421	4.81449e-06	1.35966e-05	1.55998e-06	2109	tags=23%, list=20%, signal=19%	18479/17755/17755/17756/17756/17756/17755/17756/17755/17756/17756/17755/17755/17756/15516/15516/12168/17756/17762/12934/17755/17755/17756/21960/11426/13175/12934/17762/17755/17755/17755/15519/53869/17755/17755/17762/17755/17755/12934/13043/56320/17756/99152/22368/17755/17755/17756/13175/11302/16728/16728/17762/17755/12934/11538/17756/56320/17762/12934/13043/17762/17755/22241/17756/17755/17755/177…
GO:0016236	macroautophagy	68	0.603452	2.10025	4.83627e-06	1.36359e-05	1.56449e-06	2142	tags=32%, list=21%, signal=26%	59026/19349/11739/29810/18412/76559/15194/18412/108083/22084/59026/29810/209815/67839/67839/74781/76983/59026/98732/74302/15185/64930/100502698/386649/26417/26417/73158/12421/72238/18412/66530/72145/29869/22084/59026/72238/67839/118449/77040/223649/223649/22333/20924/320528/22333/118449/76559/76559/209815/217893/223649/12176/225131/66530/98732/20333/29810/20333/227738/22333/18475/225131/66615/679…
GO:0031647	regulation of protein stability	80	0.590522	2.09378	4.85446e-06	1.3665e-05	1.56783e-06	2208	tags=25%, list=21%, signal=21%	12955/12955/109676/15516/109676/109676/14433/26554/65973/56351/14251/29810/65973/15194/109676/192176/109676/26554/12955/29810/30957/15481/68585/20910/12468/192176/14433/14433/50884/56424/109676/23992/109676/13838/109676/15185/64930/109676/14433/30957/16905/68585/84092/30957/109676/68585/18854/68585/109676/12388/109676/109676/15161/109676/74996/15161/109676/16905/20913/68585/68585/74996/109676/181…
GO:0060999	positive regulation of dendritic spine development	32	0.744547	2.25547	4.90329e-06	1.37801e-05	1.58103e-06	1629	tags=20%, list=16%, signal=17%	12323/12323/545156/17118/17118/56320/18483/14815/17118/17257/243961/18483/243961/243961/16443/56320/243961/58234/12361/12361/16443/12323/12323/243961/15387/56320/58234/17356/216856/216856/243961/216856
GO:2000146	negative regulation of cell motility	71	0.606245	2.11901	4.91362e-06	1.37868e-05	1.5818e-06	2082	tags=26%, list=20%, signal=21%	29876/237542/192662/76499/76499/14026/223255/19091/29876/114886/18795/109880/70415/114715/76499/22240/18795/12385/26941/77125/76499/16480/26941/16480/12631/13838/76108/11816/77569/13488/17356/76499/76499/18015/234593/234593/14026/109880/77125/192662/13869/73178/73178/12928/18795/20312/76707/22003/69601/77569/104831/12385/12385/12385/17257/11792/77569/18015/17257/17257/109331/77569/17356/12385
GO:0015748	organophosphate ester transport	23	0.804915	2.24294	4.92332e-06	1.37917e-05	1.58236e-06	1608	tags=40%, list=16%, signal=34%	237542/14609/11739/11980/18739/18739/13167/14609/27416/11303/14609/228432/228432/18753/14618/79196/13167/27416/11816/18671/241296/228787/14609/18739/11980/11980/18739/18739/14609/16423/14609/14609/228432
GO:0001568	blood vessel development	110	0.545821	2.04978	4.96877e-06	1.38965e-05	1.59439e-06	1673	tags=20%, list=16%, signal=18%	19229/109905/29876/14609/11518/11518/18746/21872/13855/11518/234366/234366/14645/21413/26413/192176/14609/29876/20662/20254/14645/114715/14609/68585/14388/192176/14645/11518/16480/16480/21872/21872/11518/21872/11909/192197/11816/20866/76089/11518/13855/20586/50767/14609/19130/20254/72469/17886/14388/17975/17975/18015/13855/12387/13609/13609/13609/12215/14645/68585/76089/18655/17975/68585/18854/22…
GO:0001654	eye development	64	0.617611	2.14098	5.12413e-06	1.4262e-05	1.63633e-06	1749	tags=20%, list=17%, signal=17%	12955/12955/29876/14609/22352/11789/22352/22352/14609/29876/20662/18213/12955/114715/22352/14609/105782/24136/232906/234267/20674/20586/14609/19130/19888/18015/58208/12387/12215/12576/20662/24136/71175/14609/14609/14609/21417/12387/13383/100169/19130/11789/11789
GO:0048880	sensory system development	64	0.617611	2.14098	5.12413e-06	1.4262e-05	1.63633e-06	1749	tags=20%, list=17%, signal=17%	12955/12955/29876/14609/22352/11789/22352/22352/14609/29876/20662/18213/12955/114715/22352/14609/105782/24136/232906/234267/20674/20586/14609/19130/19888/18015/58208/12387/12215/12576/20662/24136/71175/14609/14609/14609/21417/12387/13383/100169/19130/11789/11789
GO:0150063	visual system development	64	0.617611	2.14098	5.12413e-06	1.4262e-05	1.63633e-06	1749	tags=20%, list=17%, signal=17%	12955/12955/29876/14609/22352/11789/22352/22352/14609/29876/20662/18213/12955/114715/22352/14609/105782/24136/232906/234267/20674/20586/14609/19130/19888/18015/58208/12387/12215/12576/20662/24136/71175/14609/14609/14609/21417/12387/13383/100169/19130/11789/11789
GO:0005996	monosaccharide metabolic process	53	0.662007	2.20867	5.15421e-06	1.43228e-05	1.6433e-06	1441	tags=20%, list=14%, signal=18%	70974/70974/72157/72157/14433/110524/18746/13806/70974/20411/54646/226041/76487/14433/14433/14583/17425/235339/14815/74551/14433/15275/20411/19386/17425/11674/105787/18655/11674/105787/17425/17425/13806/13806/54646
GO:0071248	cellular response to metal ion	43	0.680164	2.18531	5.28328e-06	1.46579e-05	1.68175e-06	948	tags=13%, list=9%, signal=12%	240058/240058/29876/11518/11518/65973/11518/232341/65973/171180/171180/171180/171180/171180/26413/29876/109880/13829/23859/11518/11518/11518/26417/26417/20674/13385
GO:0048562	embryonic organ morphogenesis	38	0.715919	2.23966	5.3706e-06	1.48764e-05	1.70682e-06	1724	tags=26%, list=17%, signal=22%	14051/14609/26413/14609/11941/20655/17920/14609/105782/26941/50884/26941/23992/26417/26417/20674/212712/20586/14609/19130/17920/11941/12387/97031/22601/71175/14609/14609/14609/21417/12387/13383/100169/19130
GO:0099565	chemical synaptic transmission, postsynaptic	45	0.678236	2.19226	5.43794e-06	1.50389e-05	1.72546e-06	1978	tags=27%, list=19%, signal=23%	58234/14811/17356/20907/11820/14812/116838/26875/56216/14804/13385/116837/26875/17260/26875/116838/14809/26875/116838/11438/26875/75786/13385/380785/72961/17260/231637/56320/26875/71687/17257/226407/26875/26875/72961/243961/13385/13385/14804/13385/13385/12297/243961/243961/116837/13385/56320/12297/26875/243961/58234/11438/627214/20907/17260/26875/26875/26875/243961/380785/380785/56320/26875/58234…
GO:0050768	negative regulation of neurogenesis	47	0.663224	2.17151	5.49616e-06	1.51516e-05	1.73839e-06	1312	tags=20%, list=13%, signal=18%	17196/17196/17196/64383/17196/17196/64383/240057/17196/64383/17196/11302/17196/17196/17196/17196/17196/14567/52822/52822/17196/18213/17756/22084/19055/17136/68585/17196/12385/13131/17196/17196/76089/13643/240057/16800/13643/29869/64383/22084/18015/12387/68585/17756/76089/17756/17756/14025/68585/68585
GO:0051961	negative regulation of nervous system development	47	0.663224	2.17151	5.49616e-06	1.51516e-05	1.73839e-06	1312	tags=20%, list=13%, signal=18%	17196/17196/17196/64383/17196/17196/64383/240057/17196/64383/17196/11302/17196/17196/17196/17196/17196/14567/52822/52822/17196/18213/17756/22084/19055/17136/68585/17196/12385/13131/17196/17196/76089/13643/240057/16800/13643/29869/64383/22084/18015/12387/68585/17756/76089/17756/17756/14025/68585/68585
GO:0009913	epidermal cell differentiation	34	0.729123	2.22305	6.06498e-06	1.66931e-05	1.91526e-06	1302	tags=17%, list=13%, signal=15%	29876/72333/29876/11941/20655/17920/105782/26914/26941/26941/16798/20586/17920/58208/71529/11941/97031/22601
GO:0031114	regulation of microtubule depolymerization	25	0.784506	2.24559	6.21916e-06	1.70904e-05	1.96083e-06	2141	tags=23%, list=21%, signal=19%	17755/17754/17754/17755/17754/17755/17754/20257/17756/17756/17756/11789/17755/17756/17755/69697/17756/17756/17755/17755/17756/17754/17754/17756/17754/17755/17755/17756/69697/17755/17755/17754/17754/17755/140810/17754/17755/17755/76707/17755/17755/17754/17754/270058/270058/17754/17756/17754/17755/17755/17756/78926/216965/69697/17755/270058/17754/216965/17756/15185/11789/17755/69697/69697/17754/177…
GO:0062197	cellular response to chemical stress	68	0.59961	2.08688	6.25669e-06	1.71663e-05	1.96954e-06	1900	tags=25%, list=18%, signal=21%	64383/64383/64383/17762/170719/17762/26413/223255/17762/20655/17762/70415/18753/17762/19092/23992/12631/11909/15185/19092/18104/64930/19092/19092/20528/26417/26417/17762/17762/64383/107723/12387/105787/105787/17762/17762/170719/170719/170719/17762/18854/54683/17762/22068/171469/14360/224617/17762/12387/170719/17762/231549/12176/14360/19765/170719/11792/17762
GO:0071214	cellular response to abiotic stimulus	63	0.623789	2.15766	6.34737e-06	1.73602e-05	1.99179e-06	1989	tags=23%, list=19%, signal=19%	12955/12955/14609/192662/18483/29810/14609/11928/17920/12955/29810/14609/14718/18753/98660/19092/18483/18483/76257/14718/14718/14718/19092/19092/19092/20528/98415/14609/17920/19888/107723/12387/98660/98660/14816/192662/18483/11928/22601/20469/238384/71175/14609/14609/14609/74996/98415/12387/74996/11928/18148/231549/14718/22632/20544/98660/234839/98415/74996/29810
GO:0104004	cellular response to environmental stimulus	63	0.623789	2.15766	6.34737e-06	1.73602e-05	1.99179e-06	1989	tags=23%, list=19%, signal=19%	12955/12955/14609/192662/18483/29810/14609/11928/17920/12955/29810/14609/14718/18753/98660/19092/18483/18483/76257/14718/14718/14718/19092/19092/19092/20528/98415/14609/17920/19888/107723/12387/98660/98660/14816/192662/18483/11928/22601/20469/238384/71175/14609/14609/14609/74996/98415/12387/74996/11928/18148/231549/14718/22632/20544/98660/234839/98415/74996/29810
GO:0061001	regulation of dendritic spine morphogenesis	31	0.740562	2.21882	6.42903e-06	1.75558e-05	2.01423e-06	1978	tags=30%, list=19%, signal=25%	12323/56013/103967/17118/217692/74006/56013/217692/56013/56013/12323/56320/16560/18481/58234/17356/217692/56013/545156/74006/329165/12323/12323/545156/17118/17118/56013/77097/56320/17118/56013/329165/103967/56013/56013/56013/56320/58234/12361/12361/12323/56013/12323/56013/56320/58234/327814/17356/77097/56013/77097/56013/329165
GO:0042886	amide transport	83	0.57814	2.06862	6.58195e-06	1.79451e-05	2.0589e-06	1933	tags=21%, list=19%, signal=18%	20907/54525/545156/116838/26875/71764/15194/26875/18555/26875/116838/54525/54525/17918/26875/171429/116838/16500/330064/12290/545156/26875/224129/54525/15194/26950/12349/20502/26875/12015/60510/54525/71764/207227/12652/26875/16500/26875/207227/207227/52055/20913/18555/16443/17250/26875/71764/75770/12361/54126/12361/20907/16443/26875/207227/19726/26875/100039795/26875/12921/74370/100039795/54525/1…
GO:0006091	generation of precursor metabolites and energy	93	0.555349	2.02646	6.654e-06	1.81131e-05	2.07817e-06	2194	tags=24%, list=21%, signal=20%	14433/66849/18746/13806/56351/20411/54646/18648/54403/66849/71679/11429/22273/76487/14433/14433/68002/14583/17425/235339/78830/14936/21881/110078/108099/12421/21351/14433/15275/20411/18432/17425/14936/102093/21881/11674/105787/18655/11674/105787/78830/17425/17425/13806/66849/13806/54646/13807/17449/18640/18640/216558/20916/20411/12176/20533/110078/11947/20411/67914/14433/216963/66171/20512/18648/…
GO:0045664	regulation of neuron differentiation	51	0.655409	2.17418	6.87889e-06	1.86959e-05	2.14504e-06	2314	tags=23%, list=22%, signal=18%	17755/17755/12934/30957/13498/30957/17755/17755/74203/17755/17755/17755/17755/17755/17755/110351/14025/13498/11820/12934/17755/17755/17260/12934/50779/17755/17755/17755/12704/17755/17755/17755/17755/17260/12934/110351/208643/17755/17755/19014/12704/17755/12934/12934/11785/17755/17260/21844/16800/17755/17755/16800/17755/17136/17755/12934/74203/12934/21413/22628/70834/17136/17755/12934/66867/330938…
GO:0071496	cellular response to external stimulus	63	0.622619	2.15361	7.01332e-06	1.90315e-05	2.18354e-06	1273	tags=20%, list=12%, signal=18%	192662/29810/14645/26413/223255/11928/14645/20511/70415/19264/20511/29810/14718/20511/98660/381979/74781/14645/54170/75770/232906/74302/76257/11909/14718/14718/14718/64930/26417/26417/108099/18432/75770/12387/98660/14645/98660/105787/192662/105787/20511/11928
GO:0051253	negative regulation of RNA metabolic process	236	0.443203	1.8122	7.17374e-06	1.94363e-05	2.22999e-06	1765	tags=18%, list=17%, signal=16%	64383/12955/12955/26554/64383/18029/64383/13806/71722/29810/234366/234366/21413/18412/18412/192176/17938/71722/72567/110809/18795/26554/12955/22589/229534/231769/19055/29810/18795/15481/72567/225027/192176/214742/22083/26914/245474/15572/110809/22083/22083/22083/17425/24136/77125/14815/71371/229542/229542/11909/110809/110809/19290/73158/20674/212712/20586/18412/19130/14957/18432/64383/17425/50709…
GO:0031623	receptor internalization	48	0.661889	2.17462	7.2658e-06	1.96551e-05	2.25509e-06	1115	tags=13%, list=11%, signal=12%	18222/64383/67300/13429/64383/64383/103967/14251/232227/232227/17920/103967/105782/232227/77116/93742/103967/103967/18717/13385/72238/17920/64383/11773/56440/72238
GO:0007266	Rho protein signal transduction	39	0.706068	2.21521	7.31767e-06	1.97645e-05	2.26765e-06	1827	tags=22%, list=18%, signal=18%	56212/26554/192662/330914/14251/11303/26554/56212/20166/104445/69632/234094/232906/11816/269608/56212/17925/16800/192662/98845/104445/17925/234094/19417/56699/100169/104445/69632/19765
GO:0030534	adult behavior	60	0.626871	2.14501	7.33715e-06	1.97863e-05	2.27015e-06	1180	tags=18%, list=11%, signal=16%	243961/98660/170719/170719/17762/13429/243961/243961/16531/16531/13429/17762/170719/243961/232975/58234/210274/210274/17762/11438/14167/16513/57754/16513/98660/98660/16531/20511/210274/11352/227331/16513/12286/243961/12921/12921/170719/20511/170719/14658/58234/170719/18125/12661/12286/16531/216856/20511/16513/17762/20238/66797/12286/216856/243961/17762/17762/216856
GO:0045165	cell fate commitment	33	0.730673	2.22742	7.61748e-06	2.05104e-05	2.35323e-06	1808	tags=25%, list=17%, signal=21%	11789/18213/109880/67299/22083/22083/22083/22083/20674/67299/16798/212712/20586/19130/16800/58208/12387/109880/235497/22083/18854/14432/13869/14432/235497/12387/19130/11789/11789/16798
GO:1904951	positive regulation of establishment of protein localization	88	0.58239	2.10795	7.74102e-06	2.08107e-05	2.38768e-06	1661	tags=22%, list=16%, signal=19%	15516/14609/65973/29810/14645/65973/26413/192176/14609/52822/52822/14645/29810/18754/14609/12468/360013/18753/22627/192176/14645/245474/18479/19056/16480/16480/18761/18761/52163/14661/192197/20224/18754/18754/14609/68617/18754/360013/71764/12215/14645/105787/105787/18479/12488/71764/71764/76303/66629/52822/18754/18754/245474/245474/14609/545192/14609/14609/18754/14360/11735/18754/18640/18640
GO:1904427	positive regulation of calcium ion transmembrane transport	22	0.791496	2.19889	7.75731e-06	2.08223e-05	2.389e-06	949	tags=14%, list=9%, signal=13%	18823/109676/18823/109676/109676/65973/18823/18823/65973/15194/13167/109676/116873/109676/109676/118454/13167/109676/109676/20866/109676/13488/118454
GO:0045732	positive regulation of protein catabolic process	55	0.64856	2.17911	7.83244e-06	2.09914e-05	2.40841e-06	1188	tags=19%, list=11%, signal=17%	64383/19229/59026/329152/14609/64383/64383/19349/11789/69807/14609/17698/59026/22225/22225/14609/11305/11305/56424/77125/59026/11816/14609/64383/56440/11551/59026/68034/56736/77125
GO:0032103	positive regulation of response to external stimulus	71	0.601409	2.10211	7.99471e-06	2.13932e-05	2.45452e-06	2514	tags=35%, list=24%, signal=27%	19229/83431/16768/78781/17184/232341/13043/11765/227541/26413/192176/223255/64297/20254/83431/13043/18213/109880/68585/11487/192176/109648/13043/77125/17184/26417/26417/13043/13043/20254/13609/13609/13609/68585/109880/77125/68585/68585/73178/73178/54131/16423/20312/20254/13043/232341/68585/68585/12801/20254/232341/13043/433693/68585/70097/227738/68585/53416/68585/68585/68585/332579/18569/17184/16…
GO:0006605	protein targeting	75	0.600161	2.11209	8.05729e-06	2.15275e-05	2.46992e-06	1933	tags=23%, list=19%, signal=19%	26422/116733/19349/116733/29810/17938/26422/14567/17920/27008/20661/29810/15481/13829/69276/69276/22627/116733/69276/93742/18479/26422/116733/27008/22628/69276/17920/68617/218544/11776/11776/11776/69276/105787/26422/105787/18479/18854/58869/320528/13829/22631/14360/26422/20913/11735/54401/271564/52551/14360/75734/13829/26422/18220/11774
GO:0097190	apoptotic signaling pathway	132	0.505916	1.94978	8.38572e-06	2.23589e-05	2.56531e-06	2497	tags=28%, list=24%, signal=22%	14051/17762/13806/69807/13043/29810/15194/17762/12323/223255/97998/170755/170755/72567/69660/20254/17762/20655/17762/13043/19264/20661/29810/72567/18753/12385/26941/12211/17762/63958/13043/77125/26941/75770/23992/11909/216439/232679/13043/13043/228355/17762/12421/18611/17762/20254/18432/18015/17688/75770/12387/16905/77125/72567/18952/17762/17762/17762/18854/22601/13806/18952/17762/216439/13806/74…
GO:0014013	regulation of gliogenesis	34	0.725543	2.21214	8.39427e-06	2.23589e-05	2.56531e-06	2375	tags=39%, list=23%, signal=30%	64383/30948/64383/64383/22352/19262/22352/30948/14580/14580/22352/18213/14580/19283/22352/17136/68585/13131/77125/118454/30948/216049/30948/118454/64383/18015/12387/68585/77125/68585/68585/19283/171469/12387/68585/68585/17257/18015/17257/68585/17257/68585/68585/68585/68585/20665/15182/15182/64383/12387/76441
GO:0071375	cellular response to peptide hormone stimulus	77	0.580696	2.05038	8.58108e-06	2.28215e-05	2.61838e-06	1271	tags=14%, list=12%, signal=12%	237542/83431/18746/11789/19262/20411/12322/12349/108083/83431/18795/22084/12349/12349/18795/18753/17118/12322/12349/18479/18761/18761/12631/11625/17274/20528/22628/12322/329877/98415/74551/11625/72993/12390/20411/22084/12387/329877/105787/72993/105787/17118/18479
GO:0071902	positive regulation of protein serine/threonine kinase activity	46	0.666629	2.17833	8.68391e-06	2.30596e-05	2.6457e-06	2022	tags=21%, list=20%, signal=18%	19229/15516/18213/19264/30957/18753/14388/17118/18479/24136/52163/13838/76089/26404/19130/30957/14388/11551/76089/30957/17118/18479/12576/24136/69601/19130/26395/13543/17118/17118/26408/70097
GO:0032411	positive regulation of transporter activity	44	0.692605	2.23145	8.70194e-06	2.30721e-05	2.64714e-06	908	tags=11%, list=9%, signal=10%	109676/109676/109676/268345/11739/65973/232341/65973/15194/109676/116873/109676/18795/16502/18795/18753/58234/75607/109676/109676/12631/229715/109676/18671/20866/109676
GO:0045087	innate immune response	98	0.54871	1.99655	8.76868e-06	2.32136e-05	2.66337e-06	2235	tags=26%, list=22%, signal=21%	19229/27041/14433/22352/16768/78781/17184/22352/69807/11765/14026/22352/22174/23881/22352/17101/20910/360013/14433/14433/68002/109648/12332/17184/11816/14433/16800/72993/18521/15275/11829/14026/360013/53330/72993/18854/12928/54131/11829/56399/16423/59025/14360/20312/56699/20913/69601/56200/14360/286940/433693/69091/14433/56200/26408/384309/21929/80750/332579/360013/15275/15275/14026/17184
GO:0043434	response to peptide hormone	88	0.579433	2.09724	8.818e-06	2.33086e-05	2.67427e-06	1271	tags=13%, list=12%, signal=12%	237542/83431/18746/11789/19262/20411/12322/12349/108083/83431/18795/22084/20661/12349/12349/18795/18753/17118/12322/12349/18479/18761/18761/12631/11625/17274/64930/20528/22628/12322/329877/98415/74551/11625/72993/12390/20411/22084/12387/329877/105787/72993/105787/17118/18479
GO:0043010	camera-type eye development	60	0.624006	2.13521	9.08725e-06	2.39837e-05	2.75173e-06	1749	tags=21%, list=17%, signal=18%	12955/12955/29876/14609/22352/11789/22352/22352/14609/29876/20662/18213/12955/114715/22352/14609/105782/24136/232906/234267/20674/20586/14609/19130/19888/18015/58208/12387/12215/12576/20662/24136/14609/14609/14609/21417/12387/13383/100169/19130/11789/11789
GO:1901987	regulation of cell cycle phase transition	70	0.606308	2.12288	9.33833e-06	2.46089e-05	2.82346e-06	2006	tags=24%, list=19%, signal=20%	69188/116733/329152/26554/11789/116733/27223/27223/27223/18795/26554/18795/235661/235661/235661/116733/18004/19651/381979/26914/108058/18761/18761/118454/19651/57261/116733/11909/118454/19130/72993/27223/68034/72993/18854/16906/28114/27223/12576/18795/74996/224023/20913/13383/74996/19130/11789/11789/18148/17257/225131/11792/18761/108989/74996/17257/17257/208643
GO:0035725	sodium ion transmembrane transport	53	0.650086	2.1689	9.41143e-06	2.47639e-05	2.84124e-06	1282	tags=14%, list=12%, signal=13%	57780/11928/232333/98660/15166/83814/381290/57780/232975/15165/14167/20544/72821/54403/20544/98660/98660/330953/53416/72821/330953/18795/18795/18125/20544/54403/94253/15166/20541/329152/15166
GO:0051348	negative regulation of transferase activity	67	0.601055	2.08666	9.48568e-06	2.49215e-05	2.85932e-06	2107	tags=23%, list=20%, signal=19%	17762/11789/232341/17762/97998/17762/108083/17762/22084/19264/114715/18753/51791/26914/56013/52840/17762/56013/73251/11816/100502698/108099/13488/16798/17762/17762/22084/18015/51791/12402/17762/17762/19087/17762/18854/12576/17762/52840/73251/17762/232341/69601/11789/51810/11789/17762/18148/232341/66917/16798/79566/17762/18015/56013/72400/51791/17762/21929/320472
GO:0046488	phosphatidylinositol metabolic process	31	0.735072	2.20237	9.53234e-06	2.50062e-05	2.86904e-06	1375	tags=18%, list=13%, signal=16%	16331/108083/18795/219135/18795/668212/74596/77116/18717/74302/16331/16330/101490/72519/269615/234729/84095/64436
GO:0010506	regulation of autophagy	73	0.603214	2.11416	9.66334e-06	2.53115e-05	2.90407e-06	2131	tags=33%, list=21%, signal=27%	64383/64383/64383/17762/11739/13043/29810/15194/17762/14580/14580/17762/108083/17762/13043/22084/14580/29810/209815/67839/67839/17762/13043/17425/76983/54170/22224/98732/74302/15185/17274/64930/100502698/26417/26417/73158/13043/13043/17762/17762/68617/64383/22084/67412/17425/67839/105787/105787/17762/17762/17425/17425/17762/77040/223649/223649/17762/22333/20924/320528/22333/224023/17762/13043/209…
GO:0006936	muscle contraction	69	0.595065	2.07251	9.75864e-06	2.55226e-05	2.92829e-06	1975	tags=24%, list=19%, signal=20%	30948/109676/109676/109676/13806/68018/30948/13043/109676/192176/19091/11928/109676/20655/232975/13043/110809/238871/59069/192176/238871/98660/108058/238871/109676/110809/50876/13043/16480/16480/30948/109676/30948/109676/72821/110809/110809/68813/109676/13488/13043/13043/11551/238871/98660/98660/11674/11674/68813/109676/11928/232975/109676/13806/233335/110809/110809/67972/13806/109676/232975/1108…
GO:1903305	regulation of regulated secretory pathway	61	0.621359	2.13087	9.87578e-06	2.57901e-05	2.95898e-06	2376	tags=29%, list=23%, signal=23%	243764/110279/11765/12286/116838/78808/16500/59033/109880/109934/109934/207227/20979/229521/109934/242662/20907/54525/116838/100503659/20910/116837/74006/20980/18752/116838/54525/54525/116838/18752/11438/20980/16500/20979/78808/18752/19339/54525/20979/20979/60510/54525/207227/226407/16500/207227/207227/116837/20910/12361/11438/18752/12361/20907/56632/18752/100503659/207227/56632/100503659/319924/…
GO:0080135	regulation of cellular response to stress	152	0.483795	1.88841	9.91313e-06	2.58487e-05	2.9657e-06	2430	tags=27%, list=23%, signal=22%	60597/57321/16906/17762/27223/74256/23955/69219/219158/211329/17762/67561/19878/30957/78903/15129/20655/30957/109880/15185/15505/59025/57261/15505/233908/26407/18584/27223/15502/216049/70097/56274/18007/17319/26754/11820/67561/17762/320528/27223/170719/18708/27223/18752/269881/269881/235431/219158/70097/66917/27223/26921/18752/21960/216049/68031/17762/26398/64930/56458/18752/17762/110052/52040/15…
GO:0045892	negative regulation of transcription, DNA-templated	204	0.449497	1.81315	1.00052e-05	2.59593e-05	2.9784e-06	1763	tags=18%, list=17%, signal=16%	64383/12955/12955/26554/64383/18029/64383/13806/71722/29810/234366/234366/21413/18412/18412/192176/17938/71722/72567/18795/26554/12955/22589/229534/29810/18795/15481/72567/192176/214742/22083/26914/22083/22083/22083/17425/24136/77125/14815/71371/229542/229542/11909/19290/20674/212712/20586/18412/19130/14957/18432/64383/17425/50709/12387/70350/77125/72567/70350/57908/17425/17425/22083/14025/18854/…
GO:1902679	negative regulation of RNA biosynthetic process	204	0.449497	1.81315	1.00052e-05	2.59593e-05	2.9784e-06	1763	tags=18%, list=17%, signal=16%	64383/12955/12955/26554/64383/18029/64383/13806/71722/29810/234366/234366/21413/18412/18412/192176/17938/71722/72567/18795/26554/12955/22589/229534/29810/18795/15481/72567/192176/214742/22083/26914/22083/22083/22083/17425/24136/77125/14815/71371/229542/229542/11909/19290/20674/212712/20586/18412/19130/14957/18432/64383/17425/50709/12387/70350/77125/72567/70350/57908/17425/17425/22083/14025/18854/…
GO:1903507	negative regulation of nucleic acid-templated transcription	204	0.449497	1.81315	1.00052e-05	2.59593e-05	2.9784e-06	1763	tags=18%, list=17%, signal=16%	64383/12955/12955/26554/64383/18029/64383/13806/71722/29810/234366/234366/21413/18412/18412/192176/17938/71722/72567/18795/26554/12955/22589/229534/29810/18795/15481/72567/192176/214742/22083/26914/22083/22083/22083/17425/24136/77125/14815/71371/229542/229542/11909/19290/20674/212712/20586/18412/19130/14957/18432/64383/17425/50709/12387/70350/77125/72567/70350/57908/17425/17425/22083/14025/18854/…
GO:0003158	endothelium development	27	0.749708	2.1874	1.00154e-05	2.59593e-05	2.9784e-06	1724	tags=30%, list=17%, signal=25%	109905/29876/11518/11518/21872/11518/21873/29876/17698/18795/238871/18795/238871/238871/11518/21873/21873/21873/21872/21872/11518/21872/76089/11518/17356/19130/21873/21873/12387/238871/12215/76089/14104/21873/17698/11518/11518/238871/18795/21417/21873/12387/22330/19130
GO:0060079	excitatory postsynaptic potential	43	0.67042	2.154	1.00562e-05	2.60259e-05	2.98604e-06	1978	tags=27%, list=19%, signal=23%	58234/14811/17356/20907/11820/14812/116838/26875/56216/14804/13385/116837/26875/17260/26875/116838/14809/26875/116838/11438/26875/75786/13385/380785/72961/17260/231637/56320/26875/71687/17257/226407/26875/26875/72961/243961/13385/13385/14804/13385/13385/12297/243961/243961/116837/13385/56320/12297/26875/243961/58234/11438/20907/17260/26875/26875/26875/243961/380785/380785/56320/26875/58234/19055/…
GO:0030336	negative regulation of cell migration	68	0.593979	2.06728	1.04e-05	2.68758e-05	3.08354e-06	1212	tags=16%, list=12%, signal=15%	29876/237542/192662/76499/76499/14026/223255/19091/29876/114886/18795/109880/70415/114715/76499/22240/18795/26941/77125/76499/16480/26941/16480/13838/76108/11816/77569/13488/17356/76499/76499/18015/234593/234593/14026/109880/77125/192662
GO:1901990	regulation of mitotic cell cycle phase transition	54	0.633102	2.12096	1.1374e-05	2.9349e-05	3.3673e-06	2006	tags=24%, list=19%, signal=20%	69188/116733/329152/26554/11789/116733/18795/26554/18795/235661/235661/235661/116733/19651/381979/108058/18761/18761/118454/19651/57261/116733/118454/72993/68034/72993/18854/16906/12576/18795/74996/224023/13383/74996/11789/11789/17257/225131/11792/18761/108989/74996/17257/17257/208643
GO:1902115	regulation of organelle assembly	65	0.618071	2.13976	1.21599e-05	3.13304e-05	3.59463e-06	2443	tags=31%, list=24%, signal=24%	18222/27041/17758/15194/17698/217692/108083/18213/14086/23881/101565/59002/76983/232906/98732/74302/101565/16800/19888/17758/230872/230872/105787/105787/67046/22601/14432/17698/230872/230872/14432/14804/14804/14804/230872/225898/18826/76123/51810/18148/17758/232944/108989/14804/13424/98732/20333/20333/227738/108686/14804/225875/230872/17758/20479/235072/17758/235180/18222/17758/14804
GO:0071241	cellular response to inorganic substance	50	0.654156	2.16378	1.26127e-05	3.24316e-05	3.72099e-06	948	tags=12%, list=9%, signal=11%	240058/240058/29876/11518/11518/268345/65973/11518/232341/65973/171180/171180/171180/171180/171180/26413/29876/109880/22589/13829/23859/11518/11518/11518/26417/26417/20674/13385
GO:0051146	striated muscle cell differentiation	57	0.630604	2.13634	1.26248e-05	3.24316e-05	3.72099e-06	1584	tags=20%, list=15%, signal=18%	26398/64930/107831/18810/17260/11790/77579/234214/11790/14815/234214/77579/234214/13052/15185/20866/13642/77579/11790/17260/20544/208727/20544/107831/93760/70834/234214/19055/28185/20544/56637/77578/210933/18479/17938/20541/93760
GO:0002252	immune effector process	77	0.576441	2.03536	1.28372e-05	3.29286e-05	3.778e-06	1721	tags=21%, list=17%, signal=18%	19229/69188/109905/12890/16768/11765/27223/27223/16331/64297/27223/76438/19264/18754/17101/15481/68585/20910/360013/18753/19056/77125/16331/64930/18754/18754/72993/15275/18754/17688/27223/360013/210293/68585/77125/72993/68585/27223/68585/84095/18754/18754/12928/16423/22631/18754/18754/13383/68585/68585/20926/18826
GO:1903828	negative regulation of cellular protein localization	39	0.697158	2.18725	1.28591e-05	3.29359e-05	3.77885e-06	2151	tags=25%, list=21%, signal=21%	15505/17754/17754/17754/15505/17754/207304/207304/15502/17754/17754/11820/17762/17754/13663/70762/13829/65114/13175/17762/17754/17754/140810/17754/17762/15505/17754/17754/13829/14758/17754/17754/13829/13175/15505/17762/56079/17754/15505/83814/17762/17762/14758/17754/17754/17754/67300/13175/17754/67300/17754/65114/17754/17754/17754/13829/17754/140810/13175/17754/17754/229603/17754/56637/17762/1775…
GO:0007059	chromosome segregation	60	0.618067	2.11488	1.35298e-05	3.46029e-05	3.9701e-06	832	tags=13%, list=8%, signal=12%	64383/116733/329152/83431/26554/64383/64383/11789/116733/83431/26554/22589/235661/235661/235661/51791/20815/59002/116733/26914/13006/17222/228012/57261/116733
GO:0021953	central nervous system neuron differentiation	53	0.644361	2.1498	1.37447e-05	3.51006e-05	4.0272e-06	2075	tags=20%, list=20%, signal=16%	17756/17756/17756/17756/17756/17756/17756/58234/15516/15516/17756/15452/13176/14804/70762/14083/17756/13175/15519/76089/76089/17756/17756/11941/13175/14804/232906/20239/17756/232906/58234/22241/17756/57754/13175/227331/17756/12286/17756/58234/13175/76484/11941/20678/12286/11941/70762/12286/17756
GO:0060326	cell chemotaxis	52	0.642895	2.1371	1.37983e-05	3.51856e-05	4.03696e-06	1153	tags=24%, list=11%, signal=22%	56212/19229/15465/232341/227541/26413/20254/20750/238871/56212/17101/11487/18753/14388/238871/238871/66711/18761/18761/277360/26417/26417/269608/56212/17925/20254/14388/13609/13609/238871/13609/12215
GO:1903034	regulation of response to wounding	33	0.721953	2.20083	1.44517e-05	3.67977e-05	4.22192e-06	2106	tags=36%, list=20%, signal=29%	83431/14609/76499/76499/192176/223255/19091/14609/83431/18213/109880/76499/18754/14609/13829/68585/18753/192176/76499/13838/11816/18754/18754/14609/76499/18754/76499/11551/101490/68585/109880/68585/68585/18754/18754/12928/14609/13829/14609/14609/18754/76707/18754/68585/68585/26395/13829/211673/68585/216963/68585/68585/68585/68585
GO:0007026	negative regulation of microtubule depolymerization	24	0.775223	2.18797	1.46326e-05	3.72038e-05	4.26851e-06	2141	tags=23%, list=21%, signal=19%	17755/17754/17754/17755/17754/17755/17754/20257/17756/17756/17756/11789/17755/17756/17755/69697/17756/17756/17755/17755/17756/17754/17754/17756/17754/17755/17755/17756/69697/17755/17755/17754/17754/17755/140810/17754/17755/17755/76707/17755/17755/17754/17754/17754/17756/17754/17755/17755/17756/78926/216965/69697/17755/17754/216965/17756/15185/11789/17755/69697/69697/17754/17754/17756/16800/17754/…
GO:0120034	positive regulation of plasma membrane bounded cell projection assembly	40	0.692108	2.18385	1.49319e-05	3.7909e-05	4.34942e-06	1749	tags=24%, list=17%, signal=21%	83431/103967/18483/11789/15194/83431/103967/14086/22240/101565/59002/104445/103967/103967/50884/18761/18761/232906/234267/18483/18483/12631/192197/101565/19888/230872/230872/18483/98845/104445/12808/230872/230872/73178/73178/230872/56699/68743/11789/104445/11789
GO:0006913	nucleocytoplasmic transport	86	0.564886	2.03516	1.51649e-05	3.83881e-05	4.40439e-06	1309	tags=20%, list=13%, signal=17%	15516/71810/71810/29810/18412/26413/18412/192176/28075/269966/22084/19055/29810/15481/28075/11487/18753/22627/51791/192176/16480/16480/18761/18761/331401/72149/52163/12631/11909/64930/69482/268420/13488/18412/72993/77938/19386/22084/18015/51791/16905/72993/18854/433702/28114
GO:0051169	nuclear transport	86	0.564886	2.03516	1.51649e-05	3.83881e-05	4.40439e-06	1309	tags=20%, list=13%, signal=17%	15516/71810/71810/29810/18412/26413/18412/192176/28075/269966/22084/19055/29810/15481/28075/11487/18753/22627/51791/192176/16480/16480/18761/18761/331401/72149/52163/12631/11909/64930/69482/268420/13488/18412/72993/77938/19386/22084/18015/51791/16905/72993/18854/433702/28114
GO:0048568	embryonic organ development	68	0.588037	2.0466	1.54381e-05	3.90228e-05	4.47721e-06	1724	tags=20%, list=17%, signal=17%	14051/14609/13855/26413/14609/11941/20655/17920/14609/105782/14388/26941/12211/50884/26941/23992/26417/26417/20674/13855/212712/20586/14609/19130/17920/72469/14388/20462/13855/11941/12387/97031/22601/12808/71175/14609/14609/14609/21417/12387/13383/20462/20462/20462/100169/19130
GO:0035264	multicellular organism growth	42	0.690204	2.19489	1.57585e-05	3.97747e-05	4.56348e-06	1515	tags=17%, list=15%, signal=15%	70661/207425/29876/70661/11518/11518/11518/73094/207425/29876/20662/73094/20655/20511/238871/22589/20511/73094/20511/238871/18004/57138/73094/238871/319924/11518/11518/319924/73094/71371/11518/238871/319924/57138/57138/57138/20511/11518/20662/319924/11518/71175/238871/73094
GO:0048771	tissue remodeling	31	0.726913	2.17793	1.66044e-05	4.18488e-05	4.80144e-06	1148	tags=23%, list=11%, signal=21%	19229/14609/19349/16331/192176/14609/12349/69660/20750/12349/19055/12349/14609/192176/12349/11625/16331/11625/14609/18015/12387/13609/13609/13609
GO:0016051	carbohydrate biosynthetic process	37	0.686646	2.12792	1.7276e-05	4.34784e-05	4.98842e-06	1105	tags=17%, list=11%, signal=15%	19229/67300/14433/110524/56351/20411/54646/14718/76487/14433/14433/14583/14936/14815/11771/14718/14718/14718/11771/74551/14433/20411/19386/14936
GO:0031333	negative regulation of protein-containing complex assembly	56	0.634126	2.13914	1.74192e-05	4.37751e-05	5.02246e-06	2250	tags=27%, list=22%, signal=22%	11519/11519/20741/64383/15185/11519/20742/20257/11519/17756/17756/17756/234695/17756/20742/17756/17756/17756/320827/16765/17756/20910/20740/13860/13829/27360/17756/11519/245886/65114/11518/11519/20742/20742/320827/16765/11518/242553/20779/11518/13829/231637/69017/27360/11519/17756/13829/20742/17756/20742/20740/17756/11519/15185/11519/11519/20910/320827/234695/54126/22241/17756/27360/16800/20741/1…
GO:0019216	regulation of lipid metabolic process	55	0.636493	2.13857	1.76586e-05	4.42487e-05	5.07679e-06	1787	tags=25%, list=17%, signal=21%	19229/110524/15465/20411/13167/11928/108083/20655/18754/18753/11305/11305/77116/26914/56424/14815/68041/13167/74302/11816/100502698/108099/18754/18754/19130/20411/18754/58208/11551/105787/105787/11928/13869/14419/18754/18754/18754/18754/69601/12801/19130/11928/20411
GO:0140694	non-membrane-bounded organelle assembly	84	0.562235	2.01328	1.76586e-05	4.42487e-05	5.07679e-06	1765	tags=22%, list=17%, signal=19%	27041/67300/110911/76499/76499/192176/213582/17698/16563/226562/14086/76499/23881/226041/101565/74596/192176/59002/66711/13006/50876/234094/76499/212307/226562/110911/101565/19130/16800/76499/76499/22154/105787/105787/17698/13007/16898/234094/226562/110911/212307/110911/225898/76707/22003/110911/18826/19130/76123/51810/18148
GO:0009914	hormone transport	80	0.571484	2.02628	1.84975e-05	4.62838e-05	5.31028e-06	2324	tags=25%, list=22%, signal=20%	26875/26875/26875/116838/26875/26875/16500/76055/207227/384783/26875/12290/228355/50934/16573/22631/75770/20907/54525/545156/116838/26875/71764/15194/26875/18555/26875/116838/54525/54525/17918/26875/116838/16500/12290/545156/26875/224129/54525/20614/15194/26950/20502/26875/12015/60510/54525/71764/207227/12652/26875/16500/26875/207227/207227/52055/20913/18555/16443/26875/71764/75770/12361/54126/12…
GO:0009416	response to light stimulus	73	0.591675	2.07372	1.88789e-05	4.71699e-05	5.41196e-06	2210	tags=25%, list=21%, signal=20%	240057/15465/110911/69807/15194/232975/20511/109880/20511/20511/18753/51791/98660/381979/63958/110911/13488/240057/19888/18015/17688/234593/234593/51791/98660/19049/98660/109880/104027/105787/105787/14811/20511/18854/232975/104027/238384/232975/110911/74996/195018/19049/12290/110911/18574/12290/110911/74996/18148/17257/22632/98660/18015/74996/17257/17257/94229/20511/51791/98660/110911/14811/26570…
GO:0002090	regulation of receptor internalization	31	0.722293	2.16408	1.97265e-05	4.92169e-05	5.64681e-06	1115	tags=12%, list=11%, signal=11%	18222/64383/64383/64383/14251/232227/232227/105782/232227/77116/93742/18717/13385/72238/64383/11773/72238
GO:1901019	regulation of calcium ion transmembrane transporter activity	28	0.745223	2.19377	1.97682e-05	4.92502e-05	5.65063e-06	1975	tags=20%, list=19%, signal=16%	109676/109676/109676/57340/65973/65973/12286/15194/109676/116873/109676/238871/22627/238871/98660/238871/109676/100503659/109676/109676/20866/109676/238871/98660/98660/57340/109676/109676/57340/109676/109676/238871/109676/109676/100503659/109676/109676/20544/98660/109676/12286/57340/109676/109676/109676
GO:0031503	protein-containing complex localization	101	0.539606	1.98915	1.99249e-05	4.95693e-05	5.68725e-06	2004	tags=24%, list=19%, signal=20%	16573/216049/231452/17999/77531/11776/11776/545156/20823/56216/13385/73473/232227/20383/73473/73473/17999/65114/216049/23859/53379/64930/53869/545156/245666/268566/20614/665113/13383/13385/12300/56320/53379/56149/54645/54376/16572/103967/665113/20383/20383/13385/21750/13385/232227/242274/13385/13385/268566/23969/23969/50791/13385/56320/13642/235626/13383/20383/23969/238276/16572/53379/23969/21604…
GO:0015833	peptide transport	77	0.568752	2.00821	2.00064e-05	4.97006e-05	5.70231e-06	1933	tags=21%, list=19%, signal=18%	20907/54525/545156/116838/26875/71764/15194/26875/18555/26875/116838/54525/54525/17918/26875/171429/116838/16500/12290/545156/26875/224129/54525/15194/26950/12349/20502/26875/12015/60510/54525/71764/207227/12652/26875/16500/26875/207227/207227/52055/20913/18555/16443/17250/26875/71764/75770/12361/54126/12361/20907/16443/26875/207227/19726/26875/100039795/26875/12921/74370/100039795/54525/12921/20…
GO:0006109	regulation of carbohydrate metabolic process	43	0.661837	2.12642	2.02116e-05	5.01387e-05	5.75258e-06	2040	tags=22%, list=20%, signal=18%	19229/67300/110524/20411/54646/54403/18754/76487/14583/17425/14815/11771/108099/11771/18754/18754/20411/19386/18754/17425/105787/105787/17425/17425/54646/18754/18754/18754/18754/18640/18640/17978/20411/20533/20411/320706/216963/252870
GO:0051928	positive regulation of calcium ion transport	36	0.696038	2.15226	2.12323e-05	5.25954e-05	6.03444e-06	949	tags=12%, list=9%, signal=11%	18823/109676/18823/109676/109676/65973/18823/18823/65973/15194/13167/109676/116873/12322/11941/109676/12322/109676/118454/13167/109676/109676/20866/109676/12322/13488/118454
GO:0045786	negative regulation of cell cycle	58	0.618174	2.10653	2.19096e-05	5.41958e-05	6.21806e-06	1765	tags=24%, list=17%, signal=20%	116733/18749/11789/116733/27223/27223/27223/22589/235661/235661/235661/105782/101565/116733/18004/19651/381979/26914/26941/17425/26941/118454/19651/57261/116733/11909/101565/16798/118454/19130/17425/27223/68034/12387/216810/216810/17425/17425/18854/28114/27223/12576/18749/18749/18749/74996/545622/224023/12387/13383/69601/74996/19130/11789/11789/18148
GO:0001525	angiogenesis	77	0.567246	2.00289	2.24899e-05	5.55519e-05	6.37365e-06	1312	tags=18%, list=13%, signal=16%	19229/29876/11518/11518/18746/21872/13855/11518/14645/21413/192176/29876/20254/14645/114715/68585/14388/192176/14645/11518/16480/16480/21872/21872/11518/21872/11909/192197/20866/11518/13855/50767/20254/72469/17886/14388/17975/17975/18015/13855/12387/13609/13609/13609/12215/14645/68585/18655/17975/68585/18854/68585
GO:0071277	cellular response to calcium ion	26	0.752363	2.18037	2.38223e-05	5.87595e-05	6.74166e-06	491	tags=13%, list=5%, signal=13%	240058/240058/29876/11518/11518/65973/11518/232341/65973/171180/171180/171180/171180/171180/29876/109880/13829
GO:0010770	positive regulation of cell morphogenesis involved in differentiation	33	0.715433	2.18096	2.38952e-05	5.88554e-05	6.75267e-06	1259	tags=12%, list=12%, signal=10%	18222/99152/12323/192176/109880/13829/192176/17118/277360/13838/68813/17356/109880/68813/17118
GO:0001503	ossification	52	0.633737	2.10666	2.41455e-05	5.93878e-05	6.81375e-06	1749	tags=23%, list=17%, signal=20%	70661/19229/14609/70661/11789/26413/14609/11647/20750/20661/14609/94249/66711/11625/26417/26417/20674/212712/11625/14609/18015/12387/13609/13609/16905/13609/22601/67972/67399/71175/14609/14609/14609/16905/12387/11789/70661/11789
GO:0099072	regulation of postsynaptic membrane neurotransmitter receptor levels	55	0.632608	2.12551	2.42292e-05	5.95091e-05	6.82767e-06	1565	tags=20%, list=15%, signal=18%	53869/545156/245666/12388/268566/20614/665113/13383/13385/12300/56149/54645/54376/103967/665113/13385/13385/232227/13385/13385/268566/23969/23969/50791/13385/13642/13383/23969/238276/23969/50791/81905/13383/53310/65114/380702/13383/12322/238276/23859/12388/54376/50791/53869/20614/23969/23969/380702/13385/56637/54645/105782/13385/13385/109905/268566
GO:0050773	regulation of dendrite development	58	0.616357	2.10034	2.46313e-05	6.04111e-05	6.93116e-06	1983	tags=24%, list=19%, signal=20%	17999/17356/217692/226778/14025/545156/74006/56876/17999/245886/12323/12323/12704/226778/76089/545156/665113/17118/76089/17118/56320/99152/17118/12704/665113/23969/23969/83814/56320/12361/56430/23969/238276/12361/226778/69601/23969/12323/12323/18223/56320/238276/18223/19055/76484/56430/17356/23969/23969/56637/210933/226778/226778/94253/211134/329152
GO:0055001	muscle cell development	42	0.681279	2.16651	2.47218e-05	6.05475e-05	6.94681e-06	2031	tags=21%, list=20%, signal=17%	30948/109676/109676/109676/68794/11739/30948/109676/17938/109676/19055/226041/108058/109676/18479/50876/11790/14815/30948/109676/30948/109676/109676/19130/12390/16905/109676/11790/18479/109676/13007/11790/234214/109676/109676/109676/109676/16905/22003/234214/19130/51810/109676/22632/109676/67655/109676/109676/109676/109676/17880/109676
GO:0050821	protein stabilization	52	0.631531	2.09933	2.58012e-05	6.3102e-05	7.23989e-06	2106	tags=24%, list=20%, signal=20%	12955/12955/109676/15516/109676/109676/14433/56351/14251/29810/109676/192176/109676/12955/29810/30957/68585/20910/12468/192176/14433/14433/50884/109676/23992/109676/13838/109676/64930/109676/14433/30957/68585/30957/109676/68585/18854/68585/109676/12388/109676/109676/15161/109676/15161/109676/20913/68585/68585/109676/18148/109676/109676/22404/269774/109676/109676/109676/29810/68585/14433/109676/25…
GO:0090150	establishment of protein localization to membrane	77	0.564011	1.99147	2.71809e-05	6.63828e-05	7.61631e-06	2337	tags=26%, list=23%, signal=20%	224454/15525/75608/15519/16500/109880/19298/76055/20742/56216/18479/107305/20742/17356/56216/20813/15525/13829/65114/16500/11426/20742/20742/69276/15519/53869/11652/20614/12300/13829/13829/76742/56149/20742/70231/54645/226407/16500/20742/12297/12297/52250/56430/224454/238276/68617/68617/18711/93742/12295/65114/11652/15525/192950/238276/13829/20742/20742/16500/53869/56430/17356/20614/15525/54645/1…
GO:0033673	negative regulation of kinase activity	61	0.6065	2.07991	2.74105e-05	6.68493e-05	7.66984e-06	1910	tags=20%, list=18%, signal=17%	17762/11789/232341/17762/97998/17762/108083/17762/22084/19264/114715/18753/51791/26914/56013/52840/17762/56013/11816/100502698/108099/13488/16798/17762/17762/22084/18015/51791/12402/17762/17762/19087/17762/12576/17762/52840/17762/232341/69601/11789/51810/11789/17762/18148/232341/66917/16798/79566/17762/18015
GO:0030595	leukocyte chemotaxis	36	0.691583	2.13849	2.77871e-05	6.74857e-05	7.74286e-06	1766	tags=32%, list=17%, signal=26%	19229/15465/232341/227541/26413/20254/20750/238871/17101/11487/238871/238871/66711/277360/26417/26417/17925/20254/13609/13609/238871/13609/12215/17925/238871/20312/20254/232341/20254/232341
GO:0006865	amino acid transport	51	0.632377	2.09778	2.7788e-05	6.74857e-05	7.74286e-06	1536	tags=20%, list=15%, signal=17%	14609/12286/14580/14580/14609/241919/20511/17920/14580/20511/14609/20910/20511/18753/14812/26941/319924/12934/18479/55963/78830/229706/26941/14815/14812/319924/76257/12934/12934/241296/14609/17920/18015/241919/14816/319924/78830/20511/18479/232333/241919/241919/319924/22348/14609/12934/14609/14609
GO:0002683	negative regulation of immune system process	54	0.620882	2.08002	2.77882e-05	6.74857e-05	7.74286e-06	1678	tags=28%, list=16%, signal=24%	64383/64383/64383/16768/21873/16331/22174/18795/19264/18795/105782/109648/19056/77125/21873/21873/21873/16331/72993/21873/21873/18521/64383/18015/12387/77125/72993/21873/73178/73178/14419/12928/54131/18795/16423/18103/21873/20312/12387/13383/12801
GO:0009612	response to mechanical stimulus	39	0.683882	2.1456	2.81298e-05	6.82196e-05	7.82705e-06	2210	tags=28%, list=21%, signal=23%	192662/29810/15194/11928/11941/29810/14718/228432/228432/58234/14812/26372/98660/16480/16480/14812/14718/14718/14718/20674/230085/100317/11941/12387/98660/98660/192662/11928/14360/228432/12387/11928/14360/14718/20544/98660/14812/100317/234839/110157/29810/98660/20512/66797/56541/66797/66797
GO:0032414	positive regulation of ion transmembrane transporter activity	40	0.679115	2.14285	2.85835e-05	6.92233e-05	7.94221e-06	908	tags=10%, list=9%, signal=10%	109676/109676/109676/268345/65973/232341/65973/15194/109676/116873/109676/18795/16502/18795/58234/75607/109676/109676/12631/229715/109676/18671/20866/109676
GO:0030516	regulation of axon extension	40	0.678433	2.1407	3.00112e-05	7.25794e-05	8.32727e-06	2109	tags=23%, list=20%, signal=19%	18479/17755/17755/17756/17756/17756/17755/17756/17755/17756/17756/17755/17755/17756/12168/17756/17762/12934/17755/17755/17756/21960/11426/12934/17762/17755/17755/17755/53869/17755/17755/17762/17755/17755/12934/13043/56320/17756/99152/22368/17755/17755/17756/11302/16728/16728/17762/17755/12934/11538/17756/56320/17762/12934/13043/17762/17755/17756/17755/17755/17755/17136/17755/12934/17756/12934/130…
GO:0046879	hormone secretion	78	0.565197	2.0001	3.03602e-05	7.33211e-05	8.41237e-06	2324	tags=25%, list=22%, signal=20%	26875/26875/26875/116838/26875/26875/16500/76055/207227/384783/26875/12290/228355/16573/22631/75770/20907/54525/545156/116838/26875/71764/15194/26875/18555/26875/116838/54525/54525/17918/26875/116838/16500/12290/545156/26875/224129/54525/20614/15194/26950/20502/26875/12015/60510/54525/71764/207227/12652/26875/16500/26875/207227/207227/52055/20913/18555/16443/26875/71764/75770/12361/54126/12361/20…
GO:0032387	negative regulation of intracellular transport	20	0.791414	2.14868	3.05301e-05	7.3629e-05	8.44769e-06	1521	tags=15%, list=15%, signal=13%	12955/12955/17762/56228/29810/17762/228359/17762/14567/17762/12955/29810/13829/17755/11305/11305/17755/17762/228359/20224/17762/17762/17755/228359/18015/228359/17762/17762/17762/17755/17762/13829/17755/17755/17755
GO:0016042	lipid catabolic process	36	0.690019	2.13365	3.06455e-05	7.38046e-05	8.46783e-06	1716	tags=33%, list=17%, signal=28%	64383/64383/64383/19349/13167/18795/20750/18754/18795/74182/18753/320981/230101/16890/13167/11816/320981/74551/18754/18754/50767/72469/18754/64383/11551/101490/11758/105787/105787/23945/269615/18754/18754/18795/18754/18754/12801/11758
GO:0006606	protein import into nucleus	48	0.638771	2.09867	3.15872e-05	7.58617e-05	8.70385e-06	1296	tags=23%, list=13%, signal=21%	15516/29810/18412/26413/18412/192176/269966/22084/19055/29810/15481/18753/192176/16480/16480/18761/18761/12631/11909/69482/13488/18412/72993/77938/19386/22084/18015/16905/72993/18854
GO:0051170	import into nucleus	48	0.638771	2.09867	3.15872e-05	7.58617e-05	8.70385e-06	1296	tags=23%, list=13%, signal=21%	15516/29810/18412/26413/18412/192176/269966/22084/19055/29810/15481/18753/192176/16480/16480/18761/18761/12631/11909/69482/13488/18412/72993/77938/19386/22084/18015/16905/72993/18854
GO:0006900	vesicle budding from membrane	27	0.726459	2.11957	3.36683e-05	8.07481e-05	9.26449e-06	1415	tags=24%, list=14%, signal=21%	116733/13429/26554/103967/116733/100503185/103967/26554/360013/20616/116733/20616/20616/103967/103967/116733/20528/20224/11773/360013/11776/11776/11776/66629/73178/73178
GO:0048678	response to axon injury	22	0.771285	2.14274	3.41095e-05	8.16933e-05	9.37293e-06	1668	tags=16%, list=16%, signal=13%	83431/18039/192176/223255/18039/83431/20655/18213/109880/18039/30957/22240/17136/68585/192176/380684/13838/30957/101490/68585/109880/30957/380684/68585/68585/14432/18039/380684/380684/380684/380684/14432/380684/380684/380684/68585/68585/380684
GO:0006892	post-Golgi vesicle-mediated transport	31	0.712605	2.13506	3.45136e-05	8.25471e-05	9.47089e-06	2410	tags=29%, list=23%, signal=23%	26422/217517/11765/26422/20661/20742/26422/76983/320615/99371/20742/16897/16897/99371/11776/11776/11776/53330/26422/66629/13858/26422/11735/70028/26422/18195/20742/16897/13858/20742/106572/17918/78287/78287/20742/20742/13858/20742
GO:0048168	regulation of neuronal synaptic plasticity	36	0.687645	2.12631	3.52279e-05	8.41393e-05	9.65357e-06	1978	tags=21%, list=19%, signal=18%	58234/14811/545156/11820/14812/13385/116837/76787/214162/56876/20964/240057/240057/12323/12323/53869/545156/19339/13385/104027/20964/226407/13385/13385/13385/13385/104027/116837/13385/20964/58234/382018/20964/16513/240057/16513/240057/12323/240057/12323/16513/20964/240057/380702/12322/382018/58234/116837/53869/20964/232813/20964/380702/13385/56637/16513/14811/13385/13385
GO:0032231	regulation of actin filament bundle assembly	41	0.66221	2.10432	3.70983e-05	8.81053e-05	1.01086e-05	1741	tags=26%, list=17%, signal=22%	21872/76499/76499/14026/192176/109880/76499/192176/58234/18479/234094/76499/18761/18761/21872/21872/21872/12631/77569/64930/243961/76499/76499/14026/243961/13609/13609/13609/109880/118449/104027/18479/242553/104027/234094/118449/16423/20312/76707/22003/77569/243961
GO:0050772	positive regulation of axonogenesis	41	0.662054	2.10383	3.70983e-05	8.81053e-05	1.01086e-05	1521	tags=14%, list=15%, signal=13%	99152/83431/17762/18039/17762/17762/18039/83431/14567/52822/52822/17762/18213/109880/18039/68585/17755/20616/17755/20616/20616/17762/18479/24136/229715/11816/17760/17760/17762/17762/17760/17755/68585/109880/17762/17762/18479/17762/14025/68585/68585/18039/17755/17762/52822/24136/17755/17755/17755
GO:0140029	exocytic process	41	0.662084	2.10392	3.70983e-05	8.81053e-05	1.01086e-05	2381	tags=27%, list=23%, signal=21%	69908/17967/17967/26875/26875/26875/116838/78808/12322/26875/26875/16500/17967/56216/20979/26875/104015/22631/20907/54525/116838/26875/56216/20910/116837/26875/76787/26875/20980/238988/116838/54525/54525/13829/14809/26875/116838/20980/16500/20979/78808/26875/320405/19339/54525/20614/13829/26875/69017/20979/20979/13829/60510/54525/19328/226407/26875/16500/26875/116837/26875/20910/382018/20907/2687…
GO:0045446	endothelial cell differentiation	25	0.758101	2.17001	3.71035e-05	8.81053e-05	1.01086e-05	1724	tags=30%, list=17%, signal=25%	109905/29876/11518/11518/21872/11518/21873/29876/17698/18795/238871/18795/238871/238871/11518/21873/21873/21873/21872/21872/11518/21872/76089/11518/17356/19130/21873/21873/12387/238871/76089/14104/21873/17698/11518/11518/238871/18795/21417/21873/12387/22330/19130
GO:0007051	spindle organization	54	0.616387	2.06497	3.71424e-05	8.81053e-05	1.01086e-05	2009	tags=25%, list=19%, signal=21%	67300/17758/76499/76499/192176/213582/16563/22589/76499/51791/192176/59002/66711/13006/234094/76499/212307/72948/240121/76499/17758/17886/76499/22154/51791/72948/72948/72948/320165/234094/69654/212307/225898/76707/13383/76123/51810/17758/17257/72948/19765/108989/13424/17257/72948/17257/57752
GO:0050708	regulation of protein secretion	68	0.57208	1.99107	3.81678e-05	9.04139e-05	1.03735e-05	2130	tags=23%, list=21%, signal=19%	207227/384783/360013/12290/228355/16573/18007/75770/56013/54525/71764/74006/360013/18555/54525/54525/65114/16500/12290/360013/78808/224129/360013/360013/54525/56013/26950/77579/12015/60510/54525/71764/52906/207227/56013/12652/16500/360013/207227/207227/56013/77579/52055/360013/20913/56013/18555/56013/71764/75770/11785/12361/12361/77579/207227/19726/56013/52906/65114/74370/54525/56013/20501/319613…
GO:0030038	contractile actin filament bundle assembly	40	0.675541	2.13157	3.85856e-05	9.11545e-05	1.04585e-05	1903	tags=26%, list=18%, signal=22%	19229/26554/21872/76499/76499/20411/14026/109880/26554/76499/18479/234094/76499/18761/18761/21872/21872/21872/77569/64930/76499/20411/76499/14026/13609/13609/13609/109880/104027/18479/242553/104027/234094/16423/76707/22003/77569/20411/20411/77569/18761
GO:0043149	stress fiber assembly	40	0.675541	2.13157	3.85856e-05	9.11545e-05	1.04585e-05	1903	tags=26%, list=18%, signal=22%	19229/26554/21872/76499/76499/20411/14026/109880/26554/76499/18479/234094/76499/18761/18761/21872/21872/21872/77569/64930/76499/20411/76499/14026/13609/13609/13609/109880/104027/18479/242553/104027/234094/16423/76707/22003/77569/20411/20411/77569/18761
GO:0008306	associative learning	42	0.674364	2.14452	3.92274e-05	9.24426e-05	1.06062e-05	2237	tags=25%, list=22%, signal=20%	232333/17754/109880/243961/17754/17754/14812/14812/17754/12290/17754/14811/17754/17754/210274/11820/14812/17754/15194/214162/210274/21960/240057/11352/240057/12290/17754/17754/17754/75786/20614/17754/17754/15194/17754/17754/104027/17257/232333/243961/98660/104027/243961/17754/243961/11785/243961/232975/210274/210274/17754/17754/381979/17754/240057/98660/240057/98660/240057/17754/210274/11352/1775…
GO:0060541	respiratory system development	32	0.710256	2.15159	3.92375e-05	9.24426e-05	1.06062e-05	2673	tags=32%, list=26%, signal=24%	18222/56351/71722/26413/71722/30957/11790/26417/26417/20674/319939/30957/12387/30957/11790/319939/22601/11790/22631/12387/76123/26395/11774/11774/19339/22762/26570/224727/58994/11790/12387/18222/26413/224727/71722/22601/56351/56351/11421
GO:0040013	negative regulation of locomotion	76	0.565782	1.99793	4.19296e-05	9.86512e-05	1.13186e-05	2082	tags=24%, list=20%, signal=20%	29876/237542/192662/76499/76499/14026/223255/19091/29876/114886/18795/109880/70415/114715/76499/22240/18795/12385/26941/77125/76499/16480/26941/16480/12631/13838/76108/11816/77569/13488/17356/76499/76499/18015/234593/234593/14026/109880/77125/192662/13869/73178/73178/12928/18795/20312/76707/22003/69601/77569/104831/12385/12385/12385/17257/11792/77569/18015/17257/17257/109331/77569/17356/12385
GO:0032272	negative regulation of protein polymerization	35	0.68488	2.11257	4.24494e-05	9.97389e-05	1.14434e-05	2250	tags=28%, list=22%, signal=22%	11519/11519/20741/11519/20742/20257/11519/17756/17756/17756/234695/17756/20742/17756/17756/17756/320827/16765/17756/20740/13860/13829/27360/17756/11519/11518/11519/20742/20742/320827/16765/11518/242553/11518/13829/231637/27360/11519/17756/13829/20742/17756/20742/20740/17756/11519/11519/11519/320827/234695/54126/17756/27360/20741/11519/27360/11519/17756/11519/11519/11519/11519/11519/27360/13829/17…
GO:0097529	myeloid leukocyte migration	30	0.731015	2.1775	4.28085e-05	0.000100446	1.15245e-05	1722	tags=30%, list=17%, signal=26%	56212/19229/15465/227541/26413/20254/18795/20750/238871/56212/18795/68585/238871/238871/277360/26417/26417/56212/17925/20254/238871/12215/68585/17925/68585/68585/238871/18795/16423/20312/20254/68585/68585/20254
GO:0015711	organic anion transport	75	0.57418	2.02066	4.29416e-05	0.000100623	1.15448e-05	1536	tags=17%, list=15%, signal=15%	14609/11739/12286/14580/14580/54403/14609/27416/20511/17920/14580/20511/14609/20910/20511/18753/14812/26941/319924/12934/18479/55963/78830/229706/26941/14815/59033/14812/319924/27416/76257/12934/12934/241296/20501/14609/17920/18015/20501/20501/14816/319924/78830/20511/18479/232333/319924/22348/14609/12934/16423/14609/14609
GO:0030004	cellular monovalent inorganic cation homeostasis	32	0.709217	2.14845	4.38199e-05	0.000102542	1.1765e-05	2220	tags=26%, list=21%, signal=21%	29876/235380/19349/26413/54403/29876/12349/11928/232975/20750/12349/12349/98660/57138/108058/12349/59033/26417/26417/235380/235380/98660/98660/57138/57138/57138/11928/232975/235380/235380/232975/240283/11928/57138/20533/20544/57138/11947/235380/98660/235380/94229/235380/98660/20512/232975/54403/240283
GO:0051099	positive regulation of binding	43	0.653211	2.09871	4.5168e-05	0.000105554	1.21106e-05	1463	tags=18%, list=14%, signal=16%	64383/15516/64383/64383/11518/11518/13806/11518/14251/11519/11519/11519/67839/67839/11519/11519/11519/11518/227120/11518/57261/13838/11816/76089/11518/20586/64383/227120/107975/107975/12387/67839/76089/433702/13806/227120/54126/11518/13806/11518
GO:0002684	positive regulation of immune system process	118	0.496163	1.88912	4.54872e-05	0.000106157	1.21798e-05	2178	tags=24%, list=21%, signal=20%	22284/106763/15505/384783/11776/360013/15505/11776/74048/27223/234695/17319/11776/11776/11820/27223/20910/74006/360013/17260/27223/17184/14083/27223/67050/15519/360013/232341/238871/58194/360013/360013/15505/17260/12349/12015/14751/238871/19014/81702/20533/27223/360013/360013/15505/15481/12297/13051/15505/58194/58194/27223/12297/17101/20910/234695/13642/17260/56632/27223/27223/214812/214812/56632…
GO:1902532	negative regulation of intracellular signal transduction	117	0.503081	1.90685	4.57272e-05	0.00010653	1.22225e-05	1809	tags=17%, list=17%, signal=15%	20401/26554/240057/13806/11789/69807/97998/22084/238871/26554/19264/114715/29811/29811/18753/51791/238871/75607/26941/238871/23980/26941/22224/232906/241489/57261/11816/64930/240057/22084/18015/51791/29811/23980/238871/105787/105787/67046/12488/13806/64436/13806/238384/211652/241489/231532/238871/74996/29811/29811/29811/13383/69601/29811/74996/22224/11789/11789/26395/224640/170711
GO:0006259	DNA metabolic process	147	0.477778	1.85939	4.58119e-05	0.00010653	1.22225e-05	2621	tags=30%, list=25%, signal=23%	22589/22589/15516/54343/56456/71175/66983/26430/27050/216869/104721/228140/228140/98415/98415/98415/57321/27223/11991/216805/53379/67561/15204/18481/15519/21974/78903/67788/59026/98415/228140/76055/665775/22284/12447/56351/20024/56424/98415/233908/26407/27223/216049/13433/20817/22589/15516/15516/12168/67561/22592/27223/56351/69724/228140/214162/27223/18752/228140/27223/18752/11438/216049/66165/53…
GO:0018107	peptidyl-threonine phosphorylation	50	0.632964	2.09368	4.59388e-05	0.00010653	1.22225e-05	1060	tags=11%, list=10%, signal=10%	64383/64383/110524/64383/232341/26413/12322/114715/13829/18753/12322/108058/93742/226751/226751/11909/12322/108099/26404/15275/64383
GO:0018210	peptidyl-threonine modification	50	0.632964	2.09368	4.59388e-05	0.00010653	1.22225e-05	1060	tags=11%, list=10%, signal=10%	64383/64383/110524/64383/232341/26413/12322/114715/13829/18753/12322/108058/93742/226751/226751/11909/12322/108099/26404/15275/64383
GO:0051346	negative regulation of hydrolase activity	60	0.599568	2.05159	4.59539e-05	0.00010653	1.22225e-05	1171	tags=16%, list=11%, signal=15%	12955/12955/30948/14433/232341/30948/15194/20111/12322/12955/20661/67839/67839/20616/20616/20616/12322/14433/12211/14433/23980/26936/30948/19276/30948/11625/192197/64930/12322/14433/11625/23980/67839/19049
GO:0021537	telencephalon development	67	0.577312	2.00423	4.60371e-05	0.00010658	1.22282e-05	1030	tags=21%, list=10%, signal=19%	15452/57752/20602/20602/15194/70762/20511/30928/21960/20602/20462/64930/20462/20602/12032/15194/77579/57752/77579/98660/13051/218194/20462/58234/77579/69601/98660/20462/20462/20462/98660/13869/20511/14270/20602/20602/14270/18223/12032/15387/20602/20602/20511/18223/18795/18795/58234/330938/22255/17356/68585/68585/56637/57752/20462/20511/70762/68585
GO:0031111	negative regulation of microtubule polymerization or depolymerization	29	0.732571	2.15847	4.67774e-05	0.000108149	1.24083e-05	2141	tags=23%, list=21%, signal=19%	17755/17754/17754/17755/17754/17755/17754/20257/17756/17756/17756/11789/17755/17756/17755/69697/17756/17756/17755/17755/17756/17754/17754/16765/17756/17754/17755/17755/17756/69697/17755/17755/17754/17754/17755/140810/17754/17755/17755/16765/76707/17755/17755/17754/17754/17754/17756/17754/17755/17755/17756/78926/216965/69697/17755/17754/216965/17756/15185/11789/54126/17755/69697/69697/17754/17754/…
GO:0008360	regulation of cell shape	50	0.632857	2.09333	4.70524e-05	0.00010864	1.24647e-05	1816	tags=28%, list=18%, signal=23%	56212/19229/13822/77767/13823/13823/192662/18483/77767/77767/77767/77767/17698/56194/56212/13829/77767/77767/104445/26941/77767/77767/13823/26941/13822/232906/18483/18483/12631/56194/13823/56212/13823/17886/11674/192662/13728/11674/18483/104445/17698/13822/56194/114301/71409/13823/12928/13823/13829/14360/13728/56699/13383/22003/13728/104445/13823/13823/13823/14360
GO:0051098	regulation of binding	92	0.531791	1.93276	4.73093e-05	0.000109088	1.2516e-05	2458	tags=30%, list=24%, signal=24%	98415/98415/98415/13728/67839/76089/74256/73181/67839/66849/15525/15184/12933/12933/98415/11519/11519/12928/56273/64383/17169/19298/11519/106763/57261/56424/98415/11519/17756/17756/17756/17756/17756/17756/17756/56274/110351/12716/11820/15516/15516/16765/17756/15525/208727/12716/12395/17756/11519/11518/11352/13728/11519/13728/12933/140810/66849/76089/12933/16765/11518/98053/20779/76089/13063/26958…
GO:0007346	regulation of mitotic cell cycle	82	0.548836	1.95807	4.74105e-05	0.000109176	1.25262e-05	2006	tags=23%, list=19%, signal=19%	69188/116733/329152/26554/11789/116733/18795/26554/18795/235661/235661/235661/105782/22627/116733/19651/381979/26941/108058/23980/26941/18761/18761/118454/19651/57261/116733/11909/118454/72993/68034/12387/23980/216810/216810/72993/18854/16906/12576/18795/74996/545622/224023/12387/13383/74996/11789/51810/11789/17257/225131/11792/18761/108989/74996/17257/17257/208643
GO:0034599	cellular response to oxidative stress	54	0.611018	2.04698	4.81474e-05	0.000110726	1.2704e-05	1900	tags=26%, list=18%, signal=22%	64383/64383/64383/17762/170719/17762/26413/223255/17762/20655/17762/70415/18753/17762/23992/12631/11909/15185/18104/64930/26417/26417/17762/17762/64383/12387/105787/105787/17762/17762/170719/170719/170719/17762/18854/54683/17762/22068/171469/14360/224617/17762/12387/170719/17762/12176/14360/19765/170719/11792/17762
GO:0030323	respiratory tube development	31	0.706809	2.11769	4.87752e-05	0.000112021	1.28526e-05	2673	tags=32%, list=26%, signal=24%	18222/56351/71722/26413/71722/30957/26417/26417/20674/319939/30957/12387/30957/319939/22601/22631/12387/76123/26395/11774/11774/19339/22762/26570/224727/58994/12387/18222/26413/224727/71722/22601/56351/56351/11421
GO:0008037	cell recognition	31	0.706415	2.11651	4.93456e-05	0.000113182	1.29857e-05	1580	tags=18%, list=15%, signal=15%	360013/11674/107831/360013/360013/13383/14432/360013/16728/16728/360013/232906/14432/232906/11674/13383/107831/11674/13383/13383/68585/68585/11674/66797/68585/17967
GO:0031331	positive regulation of cellular catabolic process	105	0.512237	1.90142	5.00846e-05	0.000114725	1.31628e-05	1385	tags=15%, list=13%, signal=13%	64383/19229/64383/64383/78781/11739/29810/15194/54403/17698/108083/22084/18458/29810/22225/22225/67839/67839/18753/11305/11305/14904/56424/77125/98732/11816/64930/26417/26417/73158/75901/64383/22084/11551/68034/56736/67839/77125/105787/105787/77040/17698/22333/20924
GO:0048708	astrocyte differentiation	24	0.753815	2.12755	5.06963e-05	0.000115973	1.33059e-05	933	tags=32%, list=9%, signal=29%	18823/30948/18823/22352/18823/18823/22352/30948/14580/14580/26413/22352/18213/14580/22352/17136/13131/30948/13838/30948/26417/26417/13488
GO:0017038	protein import	61	0.59729	2.04833	5.18352e-05	0.000118422	1.35869e-05	1320	tags=20%, list=13%, signal=18%	15516/29810/18412/26413/18412/192176/269966/22084/19055/29810/15481/18753/192176/16480/16480/18761/18761/12631/11909/11816/69482/13488/18412/72993/77938/19386/22084/18015/16905/72993/18854/58869
GO:0048709	oligodendrocyte differentiation	31	0.705328	2.11325	5.2198e-05	0.000119094	1.3664e-05	1190	tags=26%, list=11%, signal=23%	18823/64383/18823/12799/64383/64383/18823/19262/18823/12799/226115/19283/12799/17136/11305/11305/77125/216049/72948/12799/12799/64383/18015/72948/72948/12387/77125/72948
GO:0090407	organophosphate biosynthetic process	88	0.554747	2.00789	5.30237e-05	0.000120819	1.38619e-05	2007	tags=22%, list=19%, signal=19%	229949/84095/12716/23918/213056/15452/60525/18708/71780/67763/327655/12716/11946/21991/236899/11674/18103/11636/224129/268566/74596/18746/11946/21991/11946/11946/268566/51797/59027/237823/11674/56632/74596/13806/56632/13869/11674/21881/110446/12709/668212/18708/11949/18125/269523/12709/11947/84095/11674/11947/216739/12709/84095/268566
GO:0016482	cytosolic transport	68	0.567218	1.97414	5.35445e-05	0.000121845	1.39797e-05	2075	tags=22%, list=20%, signal=18%	17756/17756/68449/17756/73288/17756/11769/17756/17756/16573/17756/54525/17756/217342/54525/54525/17756/19346/245886/65114/68299/28006/28006/19346/20779/217342/54525/77097/17756/54525/17756/17257/16572/17756/17756/16572/18711/73288/67300/67300/74718/17756/65114/54525/70834/11769/319613/17756/54525/327814/231876/14105/77097/77097/231876/216131/17756
GO:0043266	regulation of potassium ion transport	35	0.678667	2.09341	5.51552e-05	0.000125346	1.43814e-05	908	tags=11%, list=9%, signal=10%	30948/19229/109676/109676/109676/24012/268345/232341/30948/109676/192176/109676/16502/22627/192176/75607/109676/30948/109676/30948/229715/109676/109676
GO:0031532	actin cytoskeleton reorganization	33	0.70015	2.13437	5.66537e-05	0.000128583	1.47528e-05	1542	tags=25%, list=15%, signal=22%	19229/192662/21872/13043/192176/217692/13043/18213/13829/14388/192176/226751/18479/13043/75770/20740/21872/21872/226751/21872/192197/76108/13043/13043/17886/14388/75770/13609/13609/13609/192662/18479/12488/69538/13829/50932/50932
GO:0032868	response to insulin	72	0.569276	1.99348	5.74969e-05	0.000130326	1.49527e-05	1271	tags=13%, list=12%, signal=11%	237542/83431/18746/11789/19262/20411/108083/83431/18795/22084/20661/18795/18753/17118/18479/18761/18761/11625/17274/64930/20528/22628/329877/98415/74551/11625/72993/12390/20411/22084/329877/105787/72993/105787/17118/18479
GO:0034504	protein localization to nucleus	96	0.536669	1.95364	5.87065e-05	0.000132894	1.52474e-05	1912	tags=24%, list=18%, signal=20%	15516/237542/29810/14645/18412/15194/26413/18412/192176/14645/269966/110809/22084/19055/29810/15481/18753/22627/192176/13175/12385/14645/110809/16480/16480/18761/18761/12631/11909/110809/110809/69482/13488/16798/18412/72993/12390/77938/19386/22084/18015/16905/14645/72993/12488/18854/22601/110809/110809/15191/15191/15191/110809/14360/16905/51810/12385/12385/12385/18148/16798/14360/110809/18761/180…
GO:0007416	synapse assembly	59	0.601081	2.05415	5.93401e-05	0.000134154	1.53919e-05	867	tags=10%, list=8%, signal=9%	12217/18222/12217/12217/17762/103967/12286/17762/26875/26875/100042150/217692/12217/17762/11519/11519/11519/17762/18213/17920/103967/12217/26875/11519/12217/58234/103967/103967/12217/12217/12217/11519/17762/12217/11519/234267/12217/12217/229715/330814
GO:0008344	adult locomotory behavior	41	0.652979	2.07499	5.95352e-05	0.000134419	1.54223e-05	1914	tags=24%, list=18%, signal=20%	545156/210274/11820/17762/13429/170719/13860/14167/14167/14167/210274/11352/17762/64930/545156/17762/13429/22223/17257/98660/170719/170719/17762/13429/16531/16531/13429/17762/170719/232975/210274/210274/17762/14167/16513/57754/16513/98660/98660/16531/210274/11352/227331/16513/12286/170719/170719/14658/170719/12661/12286/16531/216856/16513/17762/20238/12286/216856/17762/17762/216856
GO:0010811	positive regulation of cell-substrate adhesion	27	0.716646	2.09094	5.97083e-05	0.00013446	1.5427e-05	1645	tags=28%, list=16%, signal=24%	19229/192176/109880/20750/18754/13829/192176/109648/16480/16480/277360/12631/68813/64930/18754/18754/18754/109880/68813/18754/18754/12928/13829/18754/18754
GO:0046323	glucose import	27	0.716193	2.08962	5.97083e-05	0.00013446	1.5427e-05	1338	tags=17%, list=13%, signal=15%	109905/237542/20411/20511/22084/20661/20511/20511/18753/64930/20528/13488/18611/72993/20411/22084/72993/20511/13869
GO:0042594	response to starvation	44	0.663545	2.13783	6.04783e-05	0.000136017	1.56057e-05	1282	tags=25%, list=12%, signal=22%	14645/26413/223255/14645/70415/381979/74781/14645/17425/54170/75770/74302/76257/11909/192197/26417/26417/73158/108099/74551/72238/29869/18432/17425/72238/75770/14645/105787/105787/17425/17425
GO:0010522	regulation of calcium ion transport into cytosol	23	0.766332	2.13543	6.1239e-05	0.00013755	1.57815e-05	1975	tags=28%, list=19%, signal=23%	19229/109676/109676/109676/57340/65973/65973/15194/13167/109676/109676/238871/18754/238871/108058/238871/109676/13167/109676/109676/109676/13488/18754/18754/18754/238871/57340/109676/18854/109676/57340/109676/18754/18754/109676/238871/109676/18754/14360/20312/109676/18754/109676/14360/109676/109676/57340/109676/109676/109676
GO:0098656	anion transmembrane transport	47	0.624567	2.04494	6.26131e-05	0.000140454	1.61148e-05	2460	tags=41%, list=24%, signal=31%	20516/20516/11739/14580/14580/27416/20511/20516/14580/20511/228432/228432/20511/18753/57138/55963/78830/59033/27416/18671/20516/241296/20516/20501/15275/107723/20501/20501/14816/18674/14658/57138/57138/57138/78830/20511/232333/22333/20516/22333/56188/228432/231549/57138/57138/50934/22334/20511/22333/26570/20512/20501/20501/20511/15275/15275/18671/11740/18750/18750/18750/55963/57138/18000
GO:0007215	glutamate receptor signaling pathway	22	0.759821	2.11089	6.29824e-05	0.0001411	1.61889e-05	588	tags=9%, list=6%, signal=8%	18823/18823/18823/18823/12322/232975/18795/18795/170935/58234/14812/12322
GO:0002790	peptide secretion	71	0.571269	1.99676	6.49098e-05	0.000145231	1.66628e-05	2324	tags=25%, list=22%, signal=20%	26875/26875/26875/116838/26875/26875/16500/76055/207227/384783/26875/12290/228355/16573/75770/20907/54525/545156/116838/26875/71764/15194/26875/18555/26875/116838/54525/54525/17918/26875/116838/16500/12290/545156/26875/224129/54525/15194/26950/20502/26875/12015/60510/54525/71764/207227/12652/26875/16500/26875/207227/207227/52055/20913/18555/16443/26875/71764/75770/12361/54126/12361/20907/16443/26…
GO:0019722	calcium-mediated signaling	45	0.635639	2.05457	6.49999e-05	0.000145245	1.66644e-05	1927	tags=22%, list=19%, signal=18%	109676/109676/14816/11820/17762/15194/207565/109676/109676/208727/13829/330814/20191/109676/17762/19762/109676/17762/109676/109676/15194/13829/13829/105787/15254/109676/109676/16728/16728/17762/13051/17762/381290/109676/17762/330814/238276/217125/109676/109676/20544/26558/208727/109676/20544/109676/109676/109676/109676/238276/13829/109676/109676/19055/20544/56637/11938/109676/17762/20191/20541/17…
GO:0035265	organ growth	35	0.675602	2.08395	6.5585e-05	0.000145988	1.67496e-05	1853	tags=27%, list=18%, signal=23%	14609/11739/11789/26413/14609/14609/108058/18479/14815/11909/16798/14609/19130/12387/13609/13609/13609/17761/17761/18479/22601/13869/234214/211652/14609/14609/14609/12387/234214/19130/11789/11789/16798/22632/67655
GO:0048015	phosphatidylinositol-mediated signaling	38	0.676655	2.11683	6.5585e-05	0.000145988	1.67496e-05	1375	tags=18%, list=13%, signal=16%	64383/19679/64383/64383/18213/18795/22084/18795/26941/241134/26941/227120/216439/72469/64383/22084/18015/227120/101490/12402/269615/227120/13869/241134/216439/64436
GO:0048017	inositol lipid-mediated signaling	38	0.676655	2.11683	6.5585e-05	0.000145988	1.67496e-05	1375	tags=18%, list=13%, signal=16%	64383/19679/64383/64383/18213/18795/22084/18795/26941/241134/26941/227120/216439/72469/64383/22084/18015/227120/101490/12402/269615/227120/13869/241134/216439/64436
GO:0061387	regulation of extent of cell growth	45	0.634996	2.05249	6.61303e-05	0.000147013	1.68672e-05	2109	tags=23%, list=20%, signal=19%	18479/17755/17755/17756/17756/17756/17755/17756/17755/17756/17756/17755/17755/17756/14025/12168/17756/17762/12934/17755/17755/17756/21960/11426/12934/17762/17755/17755/17755/53869/17755/17755/17762/17755/17755/12934/13043/56320/17756/99152/22368/17755/17755/17756/11302/16728/16728/17762/17755/12934/11538/17756/56320/17762/12934/13043/17762/17755/22241/17756/17755/17755/17755/17136/17755/12934/177…
GO:0098930	axonal transport	33	0.697428	2.12607	6.76271e-05	0.000150148	1.72269e-05	1222	tags=15%, list=12%, signal=14%	12217/12217/12217/83431/17754/18039/17754/17754/17754/17754/12217/17754/18039/83431/20655/17754/17756/17754/12217/18039/30957/13518/12217/17754/16560/16560/12217/12217/12217/23859/12217/17754/12217/12217/15185/17760/17760/228355/17760/30957/12217/12217/12217/17754/11776/11776/11776/17756/30957/17756/17756
GO:0099601	regulation of neurotransmitter receptor activity	33	0.697201	2.12538	6.87831e-05	0.000152519	1.7499e-05	2195	tags=34%, list=21%, signal=28%	243961/26558/26558/224997/19418/224997/228836/58234/14811/11820/244310/13385/244310/17260/242667/242667/244310/11438/20779/13385/12300/380785/17260/242667/54376/224997/50932/243961/13385/13385/13385/13385/224997/224997/224997/243961/243961/13385/244310/50932/243961/58234/11438/17260/26558/244310/81905/224997/50932/243961/380785/224997/244310/380702/380785/224997/58234/19418/54376/232813/380702/13…
GO:0045862	positive regulation of proteolysis	74	0.565835	1.97802	6.91221e-05	0.000153075	1.75628e-05	1114	tags=20%, list=11%, signal=19%	17196/17196/17196/64383/19229/17196/17196/64383/17196/64383/17196/13806/65973/17196/17196/69807/17196/65973/17196/56462/17196/17196/22225/22225/15481/17196/56462/14812/56424/17196/77125/17196/14812/12631/13838/11816/17886/64383/11551/68034/56736
GO:0097530	granulocyte migration	20	0.774947	2.10397	7.03687e-05	0.000155533	1.78448e-05	2497	tags=48%, list=24%, signal=36%	56212/15465/227541/26413/20254/20750/238871/56212/68585/238871/238871/277360/26417/26417/56212/20254/238871/12215/68585/68585/68585/238871/20312/20254/68585/68585/20254/68585/68585/68585/68585/68585/18750/18750/18750/26413/68585/20254
GO:0048608	reproductive structure development	66	0.577989	2.00755	7.05012e-05	0.000155533	1.78448e-05	1770	tags=16%, list=17%, signal=14%	15516/14609/108829/11789/67971/26413/192176/14609/22174/20655/22589/14609/14388/192176/12211/236899/236899/380684/71371/11625/236899/18671/26417/26417/20674/11625/14609/72469/14388/12387/17761/17761/380684/12576/380684/380684/380684/71175/14609/380684/14609/14609/380684/12387/380684/380684/13383/380684/11789/11789/26395
GO:0061458	reproductive system development	66	0.577989	2.00755	7.05012e-05	0.000155533	1.78448e-05	1770	tags=16%, list=17%, signal=14%	15516/14609/108829/11789/67971/26413/192176/14609/22174/20655/22589/14609/14388/192176/12211/236899/236899/380684/71371/11625/236899/18671/26417/26417/20674/11625/14609/72469/14388/12387/17761/17761/380684/12576/380684/380684/380684/71175/14609/380684/14609/14609/380684/12387/380684/380684/13383/380684/11789/11789/26395
GO:0071396	cellular response to lipid	91	0.52477	1.90224	7.17338e-05	0.000158051	1.81337e-05	1750	tags=21%, list=17%, signal=18%	19229/22352/11518/11518/11518/56351/22352/381022/26413/22352/210044/17698/11928/18795/11303/20750/238871/22352/18754/18795/238871/98660/22083/238871/22083/18479/22083/22083/11518/14815/11518/170790/11518/26417/26417/16798/20586/74551/18754/18754/235283/18754/17975/17975/56736/238871/98660/98660/17975/18479/11928/22083/22601/17698/11518/18754/18754/11518/54131/238871/18795/56399/18754/20312/381022…
GO:0000082	G1/S transition of mitotic cell cycle	39	0.666645	2.09152	7.32563e-05	0.000161201	1.84951e-05	1889	tags=21%, list=18%, signal=17%	69188/11789/12323/12322/12325/18795/19055/18795/19651/12322/108058/118454/19651/57261/12322/16798/118454/72993/72993/18854/12576/18795/18557/18555/13383/11789/11789/16798/12322/18647/225131/11792
GO:0062012	regulation of small molecule metabolic process	71	0.569139	1.98931	7.3637e-05	0.000161833	1.85677e-05	1787	tags=17%, list=17%, signal=15%	19229/110524/13806/11789/12286/20411/54646/13167/54403/20655/18754/76487/14583/17425/14815/68041/13167/11816/108099/18754/18754/19130/20411/19386/18754/17425/105787/105787/17425/17425/13806/13806/54646/18754/18754/18754/18754/18640/18640/12801/17978/19130/11789/11789/26395/20411
GO:0019058	viral life cycle	53	0.612591	2.0438	7.42134e-05	0.000162894	1.86893e-05	1342	tags=16%, list=13%, signal=14%	116733/15516/19349/78781/69807/116733/22174/15481/72543/20815/116733/116733/11816/73158/98415/19130/12390/18521/100317/12215/21974/77040/18854/16201
GO:0016071	mRNA metabolic process	197	0.432819	1.73982	7.53665e-05	0.000165215	1.89557e-05	2181	tags=29%, list=21%, signal=25%	75956/51796/51796/53861/109095/19134/233208/75956/53975/74203/69562/69562/75956/67302/20462/66874/75956/75956/75956/75956/75956/233908/215051/67465/228410/72459/69131/215051/215051/22258/233208/233208/75956/75956/72459/53861/56195/101214/75956/75956/20817/20823/11820/235497/67897/51796/51796/51796/73473/19134/19134/20383/71766/71766/232791/75956/75956/73473/73473/219158/56215/229279/67302/67302/7…
GO:0007188	adenylate cyclase-modulating G protein-coupled receptor signaling pathway	55	0.609175	2.04678	7.57576e-05	0.000165863	1.903e-05	1229	tags=15%, list=12%, signal=14%	11803/83397/18483/18749/83397/192176/210044/18577/11303/14681/192176/14681/18577/26941/83397/26941/18483/18483/330814/76089/12672/13488/83397/432530/11551/13609/13609/13609/76089/18483
GO:0046649	lymphocyte activation	108	0.507004	1.89571	7.64205e-05	0.000167104	1.91723e-05	2151	tags=25%, list=21%, signal=21%	15505/384783/11776/15505/11776/207304/11789/74048/27223/234695/207304/17999/17319/14025/11776/11776/23918/15452/27223/210293/18708/17260/27223/17999/27223/11438/11352/67050/15519/64930/58194/15505/13383/17260/12015/59009/20533/27223/50932/432763/11909/15505/13052/51797/16969/15505/58194/58194/27223/17101/11789/50932/234695/13642/13383/11438/20662/17260/20185/27223/27223/214812/214812/11740/11352/…
GO:0002764	immune response-regulating signaling pathway	60	0.592294	2.0267	7.70594e-05	0.000168288	1.93083e-05	2276	tags=32%, list=22%, signal=25%	109905/78781/74998/232341/14251/26413/22174/109880/238871/76438/19264/18754/68585/228136/238871/238871/18754/18754/72993/18754/238871/68585/109880/72993/68585/68585/18754/18754/54131/238871/16423/18754/14360/18754/232341/68585/68585/69601/228136/232341/14360/11774/68585/109905/11774/68585/68585/68585/21929/68585/224860/224727/12927/18754/228136/18673
GO:0030834	regulation of actin filament depolymerization	24	0.744864	2.10229	7.93758e-05	0.000173129	1.98636e-05	2250	tags=29%, list=22%, signal=23%	11519/11519/65970/20741/11519/20742/11519/234695/20742/65970/320827/20740/13860/13829/27360/11519/11518/11519/20742/20742/320827/11518/11518/13829/27360/11519/13829/20742/20742/20740/11519/11519/11519/320827/234695/27360/20741/11519/110380/27360/11519/11519/11519/11519/11519/11519/27360/13829/20742/11518/20742/11518/11518/11519/234695/11518
GO:0052547	regulation of peptidase activity	66	0.57501	1.99721	8.03384e-05	0.000175009	2.00793e-05	991	tags=23%, list=10%, signal=21%	17196/17196/17196/12955/12955/30948/17196/14433/17196/17196/17196/65973/17196/17196/30948/17196/65973/15194/20111/17196/56462/17196/17196/12955/17196/56462/14812/14433/12211/14433/17196/23980/17196/14812/30948/13838/30948/11625/20674/14433/11625
GO:0042982	amyloid precursor protein metabolic process	21	0.772871	2.13158	8.11397e-05	0.000176532	2.02541e-05	2106	tags=30%, list=20%, signal=24%	104001/30948/30948/104001/68585/11487/11305/11305/20168/30948/13838/30948/11816/68585/68585/68585/68875/20168/20168/20168/13383/68585/68585/18196/68585/68585/68585/68585/68585
GO:0006974	cellular response to DNA damage stimulus	143	0.46321	1.79991	8.13709e-05	0.000176813	2.02864e-05	2531	tags=30%, list=24%, signal=24%	66983/15502/26430/27050/11789/244059/104721/228140/228140/98415/98415/98415/57321/17762/27223/73251/23955/73181/219158/17762/67561/15204/78903/67788/59026/98415/228140/665775/208768/57261/18479/56424/244059/98415/233908/11789/27223/15502/216049/17999/17319/22589/67561/22592/17762/27223/72899/69724/12417/228140/13663/18708/27223/22385/18752/219158/17999/228140/27223/18752/11438/216049/66165/17762/…
GO:0061025	membrane fusion	44	0.65728	2.11764	8.42168e-05	0.000182768	2.09696e-05	1163	tags=14%, list=11%, signal=13%	217517/116733/59026/56216/12890/19349/116733/14809/108083/59026/20910/116733/56216/59026/116733/17274/386649/69017/12390/69017/100317/59026/53330
[truncated: 890 more rows]
