# Supplementary material for: Aging and diet alter the protein ubiquitylation landscape in the mouse brain
Source: Nat Commun. 2025 Jun 6;16:5266. doi: 10.1038/s41467-025-60542-6 (PMC12144301; doi:10.1038/s41467-025-60542-6)
Supplement: Supplementary file 13 — Source Data [file 41467_2025_60542_MOESM13_ESM.zip › Source_data/Figure_S9/C/C.xlsx]

## Sheet: Sheet1
SYMBOL	AVG.Log2.Ratio.x	Qvalue.x	AVG.Log2.Ratio.y	Qvalue.y
2610507B11Rik	0.476438	0.00995358	0.00511374	0.595546
4932438A13Rik	-0.246579	0.0506373	0.604445	0.743082
Aarsd1	-0.228595	0.0914939	0.0135784	0.461177
Abca2	1.08137	0.000187666	0.177852	0.759866
Abca2	-0.396599	0.00124476	0.177852	0.759866
Abca5	0.0699527	0.311263	0.287507	0.702273
Abca5	0.358614	0.0529809	0.287507	0.702273
Abcb1a	1.07591	6.95745e-05	-0.18955	0.0901559
Abcb1a	0.609667	0.0105802	-0.18955	0.0901559
Abcb1a	0.339141	0.0620754	-0.18955	0.0901559
Abcb9	0.759913	0.0291521	-0.0106552	0.618251
Abcd3	1.61661	0.00184685	-0.00917375	0.718069
Abcd3	-0.360412	0.0423631	-0.00917375	0.718069
Abcd3	2.66095	6.90132e-06	-0.00917375	0.718069
Abce1	0.0584848	0.294728	0.120766	0.702276
Abcg2	-0.704707	0.00570683	-0.177898	0.76543
Abhd16a	-0.702946	0.148473	-0.110223	0.726867
Abhd6	-0.595782	0.0398845	-0.170743	0.552703
Abi2	0.0861843	0.247976	-0.113587	0.689831
Abi2	0.0557331	0.210949	-0.113587	0.689831
Acly	1.85725	1.0444e-05	0.0550709	0.415763
Acly	-0.258979	0.0602943	0.0550709	0.415763
Aco1	0.30093	0.000505862	-0.190218	0.75663
Aco1	0.470254	0.0482588	-0.190218	0.75663
Acot7	-0.130493	0.233756	0.0793362	0.739368
Acot7	0.144345	0.0422691	0.0793362	0.739368
Acot7	0.338851	0.0469347	0.0793362	0.739368
Acot7	0.33808	0.161115	0.0793362	0.739368
Acot7	0.786375	0.0404262	0.0793362	0.739368
Acot7	1.72317	7.80709e-07	0.0793362	0.739368
Acp6	1.88156	8.75733e-06	-0.191206	0.728966
Acsbg1	-0.325243	0.0130228	0.0422274	0.660828
Acsbg1	-0.561301	0.0110427	0.0422274	0.660828
Acsbg1	2.00701	1.27894e-05	0.0422274	0.660828
Acsbg1	1.15792	0.0204922	0.0422274	0.660828
Acsbg1	-0.52785	0.0645012	0.0422274	0.660828
Acsl6	0.343943	0.126221	-0.023263	0.689548
Acsl6	-0.338862	0.0558761	-0.023263	0.689548
Actb;NA	-0.389118	0.196248	-0.0352525	0.581302
Actb;NA	-0.275469	0.000448564	-0.0352525	0.581302
Actb;NA	-0.374637	0.000688481	-0.0352525	0.581302
Actb;NA	-0.389118	0.196248	-0.0352525	0.581302
Actb;NA	-0.0805691	0.148123	-0.0352525	0.581302
Actb;NA	-0.275469	0.000448564	-0.0352525	0.581302
Actb;NA	-0.306159	0.000264826	-0.0352525	0.581302
Actb;NA	-0.0805691	0.148123	-0.0352525	0.581302
Actb;NA	0.438477	0.000469199	-0.0352525	0.581302
Actb;NA	0.495206	0.045002	-0.0352525	0.581302
Actb;NA	-0.306159	0.000264826	-0.0352525	0.581302
Actb;NA	0.495206	0.045002	-0.0352525	0.581302
Actb;NA	0.128812	0.123253	-0.0352525	0.581302
Actb;NA	0.438477	0.000469199	-0.0352525	0.581302
Actb;NA	0.128812	0.123253	-0.0352525	0.581302
Actb;NA	-0.374637	0.000688481	-0.0352525	0.581302
Actn1	-0.252303	0.00492943	-0.184682	0.0162675
Actn1	0.295502	0.151596	-0.184682	0.0162675
Actn1	1.05557	0.000668752	-0.184682	0.0162675
Actn1	1.70595	1.24029e-06	-0.184682	0.0162675
Actn2	0.532109	0.0113712	-0.122246	0.0299201
Actn2	-0.0264618	0.314173	-0.122246	0.0299201
Actn4	1.08767	0.00068366	-0.0706879	0.565826
Actn4	-0.8099	0.019197	-0.0706879	0.565826
Actr10	0.843404	8.49651e-05	0.100548	0.693278
Actr1a	0.503234	0.115509	0.0557129	0.342584
Actr1b	0.823297	0.00220462	0.00645525	0.428354
Actr1b	0.385435	0.0564338	0.00645525	0.428354
Actr2	1.12731	0.00720108	-0.0748801	0.193433
Actr2	1.83378	0.000712134	-0.0748801	0.193433
Actr2	1.97178	0.0008674	-0.0748801	0.193433
Actr3	0.300742	0.0832123	-0.24133	0.206929
Adam10	0.79712	0.0147877	0.00732345	0.761509
Adam22	0.669867	0.0422263	-0.0285082	0.57494
Adcy1	0.560168	0.0686622	-0.0914403	0.588166
Adcy9	1.8007	0.000290847	-0.244903	0.588797
Adcy9	0.220864	0.023285	-0.244903	0.588797
Adcy9	-2.78256	0.0158669	-0.244903	0.588797
Adcy9	-0.878922	1.74723e-05	-0.244903	0.588797
Adcyap1r1	1.92478	0.000296187	-0.233958	0.645106
Add1	-0.793473	0.0340911	-0.0277156	0.733016
Add1	-0.228998	0.219148	-0.0277156	0.733016
Adgrb1	-0.29618	0.239727	-0.0513014	0.121323
Adgrb1	-0.381813	0.070609	-0.0513014	0.121323
Adgrb1	-0.213953	0.126804	-0.0513014	0.121323
Adgrb1	-0.189193	0.195504	-0.0513014	0.121323
Adgrb1	-0.393364	0.0221616	-0.0513014	0.121323
Adgrg1	0.0419083	0.257612	0.129136	0.723954
Adgrl1	-0.462966	0.000932817	-0.225372	0.0787577
Adh5	0.983777	0.00914782	0.0266485	0.700122
Adh5	-0.330812	0.0616994	0.0266485	0.700122
Adh5	1.17933	0.00059013	0.0266485	0.700122
Adh5	1.65185	1.37903e-05	0.0266485	0.700122
Adh5	0.367182	0.0493571	0.0266485	0.700122
Adk	-0.247166	0.229865	0.0164515	0.0198429
Ado	0.400006	0.00141439	0.139323	0.739368
Ado	-0.267122	0.0878255	0.139323	0.739368
Adrm1	0.398455	0.0582097	0.0543784	0.663923
Adrm1	-0.587751	3.37042e-07	0.0543784	0.663923
Ago2	1.06852	0.0107381	0.0159215	0.0909525
Ahcy	2.44547	0.00187504	0.127654	0.725805
Ahcy	-0.693171	0.207475	0.127654	0.725805
Ahcyl1	0.160048	0.0665841	-0.0614392	0.5534
Ahcyl1	0.851167	0.0121927	-0.0614392	0.5534
Ahcyl2	1.35646	6.37023e-10	0.0407879	0.744891
AI837181	-0.235197	0.000439652	0.0203612	0.613018
Ak1	-1.02959	0.0462078	-0.0221494	0.622279
Akap7	-0.528068	0.0805871	-0.116977	0.343406
Akap7	-0.528068	0.0805871	-0.116977	0.343406
Akr1a1	1.22796	0.00191062	0.17358	0.000213717
Alad	-0.13083	0.0207366	-0.0120324	0.501427
Alad	0.708621	0.0202008	-0.0120324	0.501427
Alcam	0.21114	0.144562	-0.06453	0.20803
Aldh1a1	1.91086	8.08977e-06	0.113841	0.00521135
Aldh3b1	0.489276	0.000253955	-0.162686	0.277956
Aldh3b1	0.208894	0.144076	-0.162686	0.277956
Aldh7a1	-0.0216297	0.311435	0.0414284	0.563918
Aldh7a1	-0.841392	0.049552	0.0414284	0.563918
Aldh7a1	1.59586	0.0152306	0.0414284	0.563918
Aldoa	-0.0190966	0.266929	-0.0179269	0.16988
Aldoa	1.14593	0.0104437	-0.0179269	0.16988
Aldoa	0.438007	0.0386226	-0.0179269	0.16988
Aldoa	3.00234	1.20393e-06	-0.0179269	0.16988
Aldoa	-0.0509527	0.179807	-0.0179269	0.16988
Aldoa	0.1343	0.101371	-0.0179269	0.16988
Aldoa	-0.154423	0.173925	-0.0179269	0.16988
Aldoa	0.888358	0.000125524	-0.0179269	0.16988
Aldoa	0.216482	0.149312	-0.0179269	0.16988
Aldoa	0.999799	0.000991396	-0.0179269	0.16988
Aldoa	1.93778	1.15067e-05	-0.0179269	0.16988
Aldoa	-0.286431	0.000179058	-0.0179269	0.16988
Aldoa	-0.309938	0.0011281	-0.0179269	0.16988
Aldoa	0.999799	0.000991396	-0.0179269	0.16988
Aldoc	0.945032	0.0194989	0.10314	0.0619001
Aldoc	2.8354	2.59888e-05	0.10314	0.0619001
Aldoc	0.180137	0.0969552	0.10314	0.0619001
Aldoc	1.06162	6.04404e-05	0.10314	0.0619001
Aldoc	0.00850533	0.315547	0.10314	0.0619001
Aldoc	0.310213	0.0741603	0.10314	0.0619001
Aldoc	0.31008	0.00384036	0.10314	0.0619001
Als2	1.42294	1.40108e-05	-0.352399	0.650029
Amph	0.586005	0.082194	-0.0388279	0.621706
Amph	1.77049	2.71965e-05	-0.0388279	0.621706
Ank1	0.57344	0.0188396	-0.232018	0.000580309
Ank1	-0.184867	0.0218479	-0.232018	0.000580309
Ank1	-0.386913	0.222764	-0.232018	0.000580309
Ank1	0.543423	0.0322851	-0.232018	0.000580309
Ank2	0.717456	0.0446333	-0.0236616	0.647632
Ank2	-0.456259	0.109717	-0.0236616	0.647632
Ank2	0.207686	0.109459	-0.0236616	0.647632
Ank2	1.50492	0.0013778	-0.0236616	0.647632
Ank2	0.973046	0.00233708	-0.0236616	0.647632
Ank2	-0.334817	0.100037	-0.0236616	0.647632
Ank2	-0.513167	0.000507401	-0.0236616	0.647632
Ank2	1.2077	0.0255308	-0.0236616	0.647632
Ank3	0.306735	0.0420303	-0.0103007	0.151127
Ank3	0.440435	0.0131764	-0.0103007	0.151127
Ank3	1.59888	0.00593736	-0.0103007	0.151127
Ankfy1	0.0911471	0.226361	0.15977	0.653278
Ankib1	1.3298	0.000273368	0.06191	0.646681
Ankib1	2.51264	9.91263e-08	0.06191	0.646681
Ankrd13a	1.3204	0.00106034	0.29266	0.63701
Ankrd13a	0.00904924	0.324781	0.29266	0.63701
Ankrd13a	-0.2233	0.0225381	0.29266	0.63701
Ankrd13a	4.06976	6.56508e-06	0.29266	0.63701
Ankrd13a	0.366617	0.0018685	0.29266	0.63701
Ankrd13a	1.11317	0.000131196	0.29266	0.63701
Ankrd13a	0.93556	0.0082328	0.29266	0.63701
Ankrd13a	2.31031	3.12963e-05	0.29266	0.63701
Ankrd13d	0.342139	0.218855	0.121056	0.657014
Ankrd13d	0.0345276	0.297087	0.121056	0.657014
Ankrd13d	-0.403951	0.0493766	0.121056	0.657014
Ankrd13d	0.739782	0.00285525	0.121056	0.657014
Ankrd13d	3.34182	4.60164e-05	0.121056	0.657014
Ankrd13d	0.121244	0.212925	0.121056	0.657014
Anks1b	-0.246233	0.16081	-0.134974	0.00387808
Anln	1.78895	0.00212698	-0.0165235	0.0827785
Anln	0.576602	0.0130609	-0.0165235	0.0827785
Anp32a	-0.415417	0.174744	0.000129094	0.711581
Anxa5	2.26467	0.000375905	0.0607857	0.592401
Anxa5	0.518971	0.0365188	0.0607857	0.592401
Anxa5	2.79483	0.00117483	0.0607857	0.592401
Anxa5	1.23996	0.000116466	0.0607857	0.592401
Anxa5	0.327435	0.205882	0.0607857	0.592401
Anxa5	0.734845	0.0942573	0.0607857	0.592401
Anxa6	-0.719135	3.45345e-05	0.0202931	0.721655
Anxa6	1.28148	0.00830368	0.0202931	0.721655
Anxa6	-0.184728	0.233574	0.0202931	0.721655
Anxa6	-0.0811623	0.198313	0.0202931	0.721655
Anxa6	0.538424	0.0181236	0.0202931	0.721655
Anxa6	-0.290997	0.00184573	0.0202931	0.721655
Ap1b1	0.951855	0.00485033	0.0596964	0.663923
Ap1b1	0.663782	0.00619339	0.0596964	0.663923
Ap1g1	0.838342	0.00507989	-0.0754863	0.480435
Ap2a1	-0.0769585	0.254662	0.0515635	0.611127
Ap2a1	-0.157415	0.000893184	0.0515635	0.611127
Ap2a1	-0.353693	0.142111	0.0515635	0.611127
Ap2a1	-0.315031	0.146248	0.0515635	0.611127
Ap2a2	-0.667389	0.0181386	-0.159358	0.696848
Ap2a2	2.20035	0.000104069	-0.159358	0.696848
Ap2a2	-0.0578837	0.282504	-0.159358	0.696848
Ap2b1	0.61532	0.0156411	0.000341569	0.72745
Ap2b1	0.200508	0.215754	0.000341569	0.72745
Ap2b1	0.664729	0.00505871	0.000341569	0.72745
Ap2m1	-0.772058	0.0928286	-0.0111211	0.693903
Ap2m1	-0.508369	0.0530818	-0.0111211	0.693903
Ap2m1	0.385755	0.0280002	-0.0111211	0.693903
Ap2m1	1.68836	2.67235e-05	-0.0111211	0.693903
Ap2s1	0.50183	0.106119	-0.0771549	0.647185
Ap3b2	-0.577074	0.0933711	-0.0360328	0.167392
Aplp1	3.91175	7.80121e-07	-0.152467	0.736896
Aplp2	-0.121184	0.191751	0.0479678	0.597843
Apoe	0.447362	1.86005e-05	-0.0241797	0.494076
Apoe	0.492751	0.00137725	-0.0241797	0.494076
Apoe	2.23894	1.0453e-06	-0.0241797	0.494076
App	0.213799	0.024762	-0.0640188	0.335412
App	0.16246	0.146534	-0.0640188	0.335412
Appl1	1.3931	6.31665e-05	-0.00380576	0.758033
Appl1	0.0219806	0.312961	-0.00380576	0.758033
Appl1	-0.155362	0.0728096	-0.00380576	0.758033
Appl1	-0.190439	0.175214	-0.00380576	0.758033
Appl2	1.13561	0.0177144	0.205991	0.446327
Appl2	0.732162	0.0662709	0.205991	0.446327
Aqp4	-0.413212	0.00286058	-0.104251	0.695205
Aqp4	-0.346672	0.00887747	-0.104251	0.695205
Aqp4	0.209161	0.178205	-0.104251	0.695205
Aqp4	-0.418318	0.000108638	-0.104251	0.695205
Aqp4	-0.553439	1.55929e-05	-0.104251	0.695205
Arc	1.99336	0.00523151	-0.239539	0.0102032
Arf1	0.344681	0.154089	-0.559911	0.567845
Arf1	1.24124	0.00219681	-0.559911	0.567845
Arf1	-0.320744	0.204118	-0.559911	0.567845
Arf1	-0.056702	0.293321	-0.559911	0.567845
Arf4	-0.233888	0.180458	-0.000879794	0.358957
Arfgap1	1.35905	0.00736218	-0.0975753	0.633946
Arfgef1	-0.475183	0.0561771	0.0572053	0.677433
Arfip2	0.22045	0.170852	-0.0490429	0.524156
Arhgap26	0.181074	0.148829	-0.0400472	0.493843
Arhgap44	0.0504074	0.274424	-0.0235697	0.696848
Arhgdia	-1.01491	0.0137015	0.0413302	0.632447
Arhgdia	-0.622954	0.000502971	0.0413302	0.632447
Arhgdia	0.123949	0.248185	0.0413302	0.632447
Arih1	1.31124	0.0049872	-0.032789	0.0774064
Arih1	-0.576392	0.0331196	-0.032789	0.0774064
Arl15	-0.903623	0.0564121	0.0205175	0.596117
Arl2	0.780172	0.0040646	0.0620604	0.405672
Arl8a	-0.466658	0.0052335	-0.120266	0.739368
Arl8a	0.211159	0.127161	-0.120266	0.739368
Arl8a	1.81955	0.00025473	-0.120266	0.739368
Arl8b	-0.317864	0.123003	-0.203673	0.415763
Arl8b	0.432782	0.0227247	-0.203673	0.415763
Arl8b	-0.683894	0.000539551	-0.203673	0.415763
Armt1	1.50071	0.00602579	-0.0774968	0.284687
Arpc1a	1.1873	0.0199208	-0.107678	0.508718
Arpc1a	0.694902	0.0399581	-0.107678	0.508718
Arpc1a	0.543179	0.0207778	-0.107678	0.508718
Arpc2	-0.16585	0.204623	-0.0608836	0.210424
Arpc4	1.43404	0.0043062	-0.0496827	0.597055
Arpc4	0.321295	0.138979	-0.0496827	0.597055
Arrb1	0.665899	0.0115064	-0.0527351	0.590387
Aspa	-0.380126	0.0468952	0.10099	0.663923
Aspa	1.31088	0.0018742	0.10099	0.663923
Aspa	2.3659	0.0007967	0.10099	0.663923
Aspa	0.356631	0.0514171	0.10099	0.663923
Ass1	-0.154423	0.173925	0.267938	2.15031e-05
Astn1	1.97399	0.00333884	-0.0447584	0.0556274
Atic	0.494146	0.0592339	0.0973337	0.474553
Atic	0.708084	0.00463712	0.0973337	0.474553
Atl1	0.491739	0.0743791	0.0203493	0.694578
Atl1	-0.29994	0.0775675	0.0203493	0.694578
Atl2	-0.27263	0.144096	-0.0351783	0.715784
Atp1a1	-0.292154	0.0757639	-0.0808876	0.216184
Atp1a1	0.0318092	0.272685	-0.0808876	0.216184
Atp1a1	-0.101211	0.193683	-0.0808876	0.216184
Atp1a1	-0.107368	0.169709	-0.0808876	0.216184
Atp1a1	0.421625	0.0021131	-0.0808876	0.216184
Atp1a1	0.672489	0.00123696	-0.0808876	0.216184
Atp1a1	1.66531	3.43354e-06	-0.0808876	0.216184
Atp1a1	0.0694571	0.257612	-0.0808876	0.216184
Atp1a1	0.233271	0.126259	-0.0808876	0.216184
Atp1a1	0.625255	0.00830178	-0.0808876	0.216184
Atp1a1	-0.0403784	0.311194	-0.0808876	0.216184
Atp1a1	0.623864	0.00051699	-0.0808876	0.216184
Atp1a1	0.0426416	0.246014	-0.0808876	0.216184
Atp1a1	-0.110668	0.000415146	-0.0808876	0.216184
Atp1a1	0.244439	0.163882	-0.0808876	0.216184
Atp1a1	-0.375208	0.0365064	-0.0808876	0.216184
Atp1a1	0.499046	0.0347598	-0.0808876	0.216184
Atp1a1	-0.286344	0.0720397	-0.0808876	0.216184
Atp1a1	0.140031	0.0460602	-0.0808876	0.216184
Atp1a1	0.154015	0.176454	-0.0808876	0.216184
Atp1a1	0.667298	0.0011678	-0.0808876	0.216184
Atp1a1	0.821154	5.30459e-05	-0.0808876	0.216184
Atp1a1	-0.0194937	0.314707	-0.0808876	0.216184
Atp1a1	0.454925	0.0948935	-0.0808876	0.216184
Atp1a1	0.0196344	0.297078	-0.0808876	0.216184
Atp1a1	-0.0635507	0.218303	-0.0808876	0.216184
Atp1a1	0.553288	0.0784316	-0.0808876	0.216184
Atp1a1	1.18958	0.0024356	-0.0808876	0.216184
Atp1a1	-0.020493	0.31445	-0.0808876	0.216184
Atp1a2	-0.171548	0.109842	0.0231294	0.41502
Atp1a2	0.387986	0.00839001	0.0231294	0.41502
Atp1a2	-0.22671	0.0300047	0.0231294	0.41502
Atp1a2	1.49741	1.08085e-05	0.0231294	0.41502
Atp1a2	-0.212873	0.0233551	0.0231294	0.41502
Atp1a2	-0.477537	0.102754	0.0231294	0.41502
Atp1a2	0.0715193	0.272356	0.0231294	0.41502
Atp1a2	-0.219239	0.0233829	0.0231294	0.41502
Atp1a2	0.221399	0.073529	0.0231294	0.41502
Atp1a2	-0.215524	0.000181121	0.0231294	0.41502
Atp1a2	-0.703548	8.95419e-06	0.0231294	0.41502
Atp1a2	1.02869	0.00571	0.0231294	0.41502
Atp1a2	1.11316	0.000403078	0.0231294	0.41502
Atp1a2	0.282681	0.123253	0.0231294	0.41502
Atp1a2	-0.0873764	0.295837	0.0231294	0.41502
Atp1a2	0.295747	0.128459	0.0231294	0.41502
Atp1a2	0.556136	0.0748089	0.0231294	0.41502
Atp1a2	0.508414	0.0627209	0.0231294	0.41502
Atp1a2	1.713	0.0026974	0.0231294	0.41502
Atp1a2	-1.08417	8.06763e-06	0.0231294	0.41502
Atp1a2	0.395094	0.0298357	0.0231294	0.41502
Atp1a2	-0.157742	0.120439	0.0231294	0.41502
Atp1a2	0.989975	0.00971831	0.0231294	0.41502
Atp1a3	0.517977	0.0416939	0.0146349	0.747768
Atp1a3	1.98982	0.00758667	0.0146349	0.747768
Atp1a3	0.0336842	0.269888	0.0146349	0.747768
Atp1a3	0.854986	0.000619389	0.0146349	0.747768
Atp1a3	1.15057	0.000349539	0.0146349	0.747768
Atp1a3	0.0686844	0.210759	0.0146349	0.747768
Atp1a3	-0.094586	0.16156	0.0146349	0.747768
Atp1a3	-1.27836	0.00682938	0.0146349	0.747768
Atp1a3	0.762028	0.00308343	0.0146349	0.747768
Atp1a3	-0.0576911	0.251753	0.0146349	0.747768
Atp1a3	0.302583	0.0361422	0.0146349	0.747768
Atp1a3	0.0417743	0.290119	0.0146349	0.747768
Atp1a3	-0.0322585	0.268415	0.0146349	0.747768
Atp1a3	0.404603	0.0104057	0.0146349	0.747768
Atp1a3	-0.462903	0.0240912	0.0146349	0.747768
Atp1a3	-0.206779	0.0155298	0.0146349	0.747768
Atp1a3	0.502292	0.0249304	0.0146349	0.747768
Atp1a3	0.926824	0.000225537	0.0146349	0.747768
Atp1b1	0.533592	0.0021706	0.0217052	0.587048
Atp1b1	-0.797075	0.0672844	0.0217052	0.587048
Atp1b1	-3.3224	0.00582292	0.0217052	0.587048
Atp1b1	1.78638	1.53433e-05	0.0217052	0.587048
Atp1b1	2.38545	0.000476009	0.0217052	0.587048
Atp1b1	0.138929	0.196516	0.0217052	0.587048
Atp1b3	-0.116775	0.220914	0.0203781	0.584944
Atp2a2	-0.151738	0.196419	0.103	0.647074
Atp2b1	-0.286507	0.227434	-0.089479	0.145184
Atp2b1	2.50478	4.12289e-07	-0.089479	0.145184
Atp2b1	-0.739781	3.39589e-05	-0.089479	0.145184
Atp2b1	-0.410134	5.81367e-05	-0.089479	0.145184
Atp2b1	1.21049	0.00644706	-0.089479	0.145184
Atp2b1	1.01194	7.71654e-05	-0.089479	0.145184
Atp2b1	0.0527197	0.273915	-0.089479	0.145184
Atp2b1	2.17829	0.000146169	-0.089479	0.145184
Atp2b1	-0.327895	0.00410808	-0.089479	0.145184
Atp2b1	-0.458773	0.0200256	-0.089479	0.145184
Atp2b1	-0.0923422	0.186544	-0.089479	0.145184
Atp2b1	0.624377	0.00111049	-0.089479	0.145184
Atp2b1	0.250376	0.089206	-0.089479	0.145184
Atp2b1	-0.292071	0.0002047	-0.089479	0.145184
Atp2b1	0.808496	0.0105802	-0.089479	0.145184
Atp2b1	0.302073	0.180458	-0.089479	0.145184
Atp2b1	3.47715	8.49602e-09	-0.089479	0.145184
Atp2b1	-0.0770172	0.281381	-0.089479	0.145184
Atp2b2	-0.719841	0.00191995	-0.0843528	0.538162
Atp2b2	-4.07086	0.00564825	-0.0843528	0.538162
Atp2b2	-0.15701	0.050525	-0.0843528	0.538162
Atp2b2	0.287492	0.00270139	-0.0843528	0.538162
Atp2b2	1.07252	0.013348	-0.0843528	0.538162
Atp2b2	-1.31241	0.0300267	-0.0843528	0.538162
Atp2b2	0.257961	0.147515	-0.0843528	0.538162
Atp2b2	-0.0252373	0.297717	-0.0843528	0.538162
Atp2b2	2.1255	3.77012e-08	-0.0843528	0.538162
Atp2b2	-0.306013	0.0377829	-0.0843528	0.538162
Atp2b2	-0.20678	0.0620752	-0.0843528	0.538162
Atp2b2	-2.05685	0.0682895	-0.0843528	0.538162
Atp2b2	-0.255993	0.170116	-0.0843528	0.538162
Atp2b2	-0.054066	0.249656	-0.0843528	0.538162
Atp2b2	-2.45972	0.000634975	-0.0843528	0.538162
Atp2b4	-0.0917781	0.195194	-0.14087	0.15619
Atp2b4	-0.0614382	0.295771	-0.14087	0.15619
Atp2b4	-0.154423	0.173925	-0.14087	0.15619
Atp2b4	0.0217328	0.319013	-0.14087	0.15619
Atp2b4	-0.0724308	0.309492	-0.14087	0.15619
Atp2b4	0.267812	0.188535	-0.14087	0.15619
Atp2b4	-0.356217	0.00763191	-0.14087	0.15619
Atp2c1	1.68789	0.00905099	-0.0937004	0.69099
Atp2c1	0.342944	0.138672	-0.0937004	0.69099
Atp5b	0.253304	0.155336	0.175069	0.0452224
Atp5h	0.3967	0.223522	0.0936478	0.311749
Atp5h	0.3967	0.223522	0.0936478	0.311749
Atp5o	0.126551	0.245517	0.0597711	0.0162046
Atp6ap1	0.796942	0.00289513	-0.269934	0.231779
Atp6v0a1	0.530591	0.0187753	-0.0583974	0.019835
Atp6v0a1	1.2073	0.0350731	-0.0583974	0.019835
Atp6v0a1	0.081626	0.170873	-0.0583974	0.019835
Atp6v0a1	-0.209879	0.0257784	-0.0583974	0.019835
Atp6v0a1	0.538895	0.00233389	-0.0583974	0.019835
Atp6v0d1	0.669284	0.00145486	-0.0892508	0.316764
Atp6v0d1	-0.0437476	0.299404	-0.0892508	0.316764
Atp6v0d1	0.436061	0.125185	-0.0892508	0.316764
Atp6v0d1	0.123449	0.22239	-0.0892508	0.316764
Atp6v1a	2.21432	0.00416183	-0.113277	0.0110997
Atp6v1a	0.828673	0.000998731	-0.113277	0.0110997
Atp6v1a	0.882529	0.0178341	-0.113277	0.0110997
Atp6v1a	0.495244	0.0111805	-0.113277	0.0110997
Atp6v1a	1.18993	0.000699301	-0.113277	0.0110997
Atp6v1a	0.176442	0.254446	-0.113277	0.0110997
Atp6v1a	1.24478	0.00321407	-0.113277	0.0110997
Atp6v1a	0.916233	0.00143781	-0.113277	0.0110997
Atp6v1b2	-1.58137	9.34092e-05	-0.13764	0.377732
Atp6v1b2	2.69673	9.46879e-05	-0.13764	0.377732
Atp6v1b2	0.904235	0.010657	-0.13764	0.377732
Atp6v1b2	0.327444	0.0929045	-0.13764	0.377732
Atp6v1c1	0.727048	0.0592339	-0.070066	0.43277
Atp6v1c1	-0.00340451	0.330242	-0.070066	0.43277
Atp6v1c1	0.43392	0.0333312	-0.070066	0.43277
Atp6v1c1	0.0564536	0.276981	-0.070066	0.43277
Atp6v1c1	0.3948	0.121524	-0.070066	0.43277
Atp6v1e1	-0.251835	0.0300047	-0.266085	0.084948
Atp6v1g2	0.487532	0.0482746	0.0445104	0.0452224
Atp6v1h	1.48603	0.000693978	-0.0406255	0.546107
Atp6v1h	0.123343	0.198125	-0.0406255	0.546107
Atp8a1	0.742485	0.0343332	-0.0518675	0.513433
Atp8a1	0.00588208	0.327587	-0.0518675	0.513433
Atp8a1	-0.0209732	0.296941	-0.0518675	0.513433
Atp8a1	-0.486417	0.00502787	-0.0518675	0.513433
Atp8a1	0.655069	0.0084298	-0.0518675	0.513433
Atp8a1	2.39706	1.58437e-09	-0.0518675	0.513433
Atp8a1	-0.178142	0.0403198	-0.0518675	0.513433
Atp8a1	0.407523	0.0486697	-0.0518675	0.513433
Atp8a1	-0.217154	0.13367	-0.0518675	0.513433
Atp9a	1.01744	0.000303218	0.0395571	0.513351
Atp9a	-0.134713	0.108865	0.0395571	0.513351
Atp9a	1.23135	0.0127885	0.0395571	0.513351
Atp9a	0.242258	0.00969521	0.0395571	0.513351
Atp9a	1.65095	0.000660315	0.0395571	0.513351
Atpif1	2.88159	0.00186233	-0.276368	0.72745
Atxn10	0.263551	0.193417	0.0179884	0.218583
Atxn10	0.156036	0.126735	0.0179884	0.218583
Atxn10	0.554822	0.0195788	0.0179884	0.218583
Atxn10	0.458776	0.025409	0.0179884	0.218583
Atxn3	0.035438	0.314173	0.00271829	0.706445
Aup1	-0.122849	0.155077	-0.0547318	0.564352
Bag6	-0.211837	0.00176574	0.0873733	0.618251
Bag6	0.281966	0.0809533	0.0873733	0.618251
Basp1	-0.30333	0.0002062	-0.0328562	0.0208564
Basp1	-0.74582	0.00136163	-0.0328562	0.0208564
Basp1	-0.484549	3.97057e-06	-0.0328562	0.0208564
Basp1	-1.05168	0.000807398	-0.0328562	0.0208564
Basp1	-0.444514	2.10861e-06	-0.0328562	0.0208564
Basp1	-1.97503	0.00410461	-0.0328562	0.0208564
Basp1	-0.824665	5.72992e-06	-0.0328562	0.0208564
Basp1	-1.27216	5.74185e-08	-0.0328562	0.0208564
Basp1	-0.222827	0.180253	-0.0328562	0.0208564
Bcl2l1	1.36258	0.00515263	-0.040826	0.539503
Bcr	0.208698	0.161974	0.0563601	0.64445
Bin1	0.629106	0.109326	-0.123082	0.725805
Bin1	0.218882	0.158302	-0.123082	0.725805
Bin1	-0.247788	0.0991853	-0.123082	0.725805
Bin1	-0.367781	0.0014915	-0.123082	0.725805
Bin1	1.19815	0.00949133	-0.123082	0.725805
Bin1	-0.902012	0.042536	-0.123082	0.725805
Bin1	0.543395	0.0720167	-0.123082	0.725805
Birc6	-0.619156	5.5656e-05	0.124563	0.624543
Birc6	-0.340757	0.0727441	0.124563	0.624543
Bmerb1	-0.998442	0.00981877	0.398889	0.510355
Bpgm	0.632749	0.0260112	0.271064	0.427822
Bpgm	2.46867	0.000351271	0.271064	0.427822
Bpnt1	0.207287	0.163282	0.0250549	0.409188
Bpnt1	-0.188748	0.170995	0.0250549	0.409188
Bpnt1	2.79092	0.000231449	0.0250549	0.409188
Brk1	1.56605	0.000363501	0.0559563	0.660299
Bsg	0.0272128	0.314961	-0.0791016	0.0830121
Bsn	1.06319	0.0276164	-0.102186	0.000120898
Bub3	-0.337172	0.14262	-0.0242834	0.365357
Bzw1	-0.0950498	0.264158	-0.0317178	0.540327
C9orf72	0.224981	0.130153	-0.144311	0.280268
Cacna1a	-0.5871	0.123121	0.151938	0.734958
Cacna1b	0.821367	0.00434225	-0.176605	0.029856
Cacna1b	0.237204	0.210247	-0.176605	0.029856
Cacna1b	1.55424	0.00425826	-0.176605	0.029856
Cacna1b	0.343803	0.00867372	-0.176605	0.029856
Cacna1c	-0.369757	0.0620016	-0.291102	0.764736
Cacna1c	1.29132	0.0176486	-0.291102	0.764736
Cacna1c	0.0907295	0.250396	-0.291102	0.764736
Cacna1e	-0.259664	0.0425352	0.0144569	0.696848
Cacna1e	-0.318062	0.0775604	0.0144569	0.696848
Cacna1e	1.75763	0.0042234	0.0144569	0.696848
Cacna1e	0.338586	0.174744	0.0144569	0.696848
Cacna1e	0.993495	0.0283654	0.0144569	0.696848
Cacng2	-0.461645	0.0553829	0.0485027	0.744891
Cacng3	-0.90863	0.0130305	-0.0921954	0.220603
Cacng8	-0.236883	0.0319853	-0.203433	0.285096
Cadm1	1.02981	0.000187731	0.0603735	0.514108
Cadm1	-0.54022	0.0423682	0.0603735	0.514108
Cadm2	-1.18145	0.000329791	-0.112459	0.765829
Cadm2	0.753858	0.0104437	-0.112459	0.765829
Cadm2	-0.246202	0.0342676	-0.112459	0.765829
Cadm3	-2.66512	0.000413809	-0.176757	0.717493
Cadm3	0.419703	0.0560565	-0.176757	0.717493
Cadm3	-0.443202	0.00430783	-0.176757	0.717493
Cadm4	-0.0113636	0.304302	-0.119567	0.564352
Cadps	1.10503	4.37884e-05	-0.0514743	0.400354
Cadps	-0.54022	0.0423682	-0.0514743	0.400354
Cadps	-0.62064	0.0832132	-0.0514743	0.400354
Cadps	-0.0637442	0.286269	-0.0514743	0.400354
Cadps	0.835564	0.0245971	-0.0514743	0.400354
Camk2a	-0.0844757	0.286167	-0.0585386	0.145147
Camk2a	0.96355	0.027837	-0.0585386	0.145147
Camk2a	1.05324	0.0124465	-0.0585386	0.145147
Camk2a	0.0488	0.305159	-0.0585386	0.145147
Camk2a	0.395285	0.0701392	-0.0585386	0.145147
Camk2a	0.6961	0.000270601	-0.0585386	0.145147
Camk2a	0.630189	0.0184552	-0.0585386	0.145147
Camk2a	1.69686	0.00571695	-0.0585386	0.145147
Camk2a	1.27263	0.000627327	-0.0585386	0.145147
Camk2a	-0.0985668	0.238687	-0.0585386	0.145147
Camk2a	0.536756	0.0383486	-0.0585386	0.145147
Camk2a	0.327977	0.105682	-0.0585386	0.145147
Camk2a	-0.00242729	0.327155	-0.0585386	0.145147
Camk2a	0.335437	0.0598785	-0.0585386	0.145147
Camk2a	0.284589	0.00248491	-0.0585386	0.145147
Camk2a	0.327977	0.105682	-0.0585386	0.145147
Camk2a	-0.91955	0.0438822	-0.0585386	0.145147
Camk2b	0.971715	0.0144608	-0.15111	0.248081
Camk2b	1.13097	0.00220462	-0.15111	0.248081
Camk2b	0.936076	0.00463046	-0.15111	0.248081
Camk2b	0.452427	0.0429705	-0.15111	0.248081
Camk2b	2.29382	9.87981e-05	-0.15111	0.248081
Camk2b	2.12792	4.72427e-05	-0.15111	0.248081
Camk2b	0.846413	0.00124337	-0.15111	0.248081
Camk2b	1.41512	0.00549061	-0.15111	0.248081
Camk2d	1.5265	0.00466383	-0.0343748	0.537418
Camk2g	2.4474	2.56259e-05	-0.0447311	0.707122
Camk2g	0.536446	0.0217456	-0.0447311	0.707122
Camk2g	5.99143	8.78104e-06	-0.0447311	0.707122
Camk4	-0.0963481	0.254085	-0.0904186	0.482658
Camkv	0.681107	0.00967465	-0.123404	0.277649
Camkv	0.800998	0.0032126	-0.123404	0.277649
Camkv	-0.153255	0.219349	-0.123404	0.277649
Camkv	1.60603	9.90274e-05	-0.123404	0.277649
Cand1	0.244984	0.199273	0.0325359	0.488251
Canx	-0.0642003	0.268752	-0.0119361	0.386059
Canx	-0.991218	0.0416905	-0.0119361	0.386059
Capn5	-0.217681	0.206855	0.0841499	0.656467
Capza2	0.776851	0.0252647	-0.0349411	0.278267
Capzb	-0.147297	0.2709	-0.0532364	0.662247
Capzb	0.140242	0.144204	-0.0532364	0.662247
Car14	0.184059	0.0005402	0.445251	0.605992
Car2	0.837121	0.0652512	-0.0461935	0.771157
Car2	0.272158	0.0407182	-0.0461935	0.771157
Car2	2.57775	0.0012288	-0.0461935	0.771157
Car2	0.409496	0.00629055	-0.0461935	0.771157
Car2	1.25882	0.0230859	-0.0461935	0.771157
Car2	0.832255	0.00842232	-0.0461935	0.771157
Car2	1.7635	6.62077e-05	-0.0461935	0.771157
Cask	-0.124177	0.219128	-0.375609	0.0299201
Cask	0.357232	0.0407116	-0.375609	0.0299201
Cask	1.55502	0.00393179	-0.375609	0.0299201
Cask	0.0837746	0.290208	-0.375609	0.0299201
Cat	1.13628	0.000368966	0.180172	3.53491e-08
Cav1	-0.283329	0.0583457	-0.414345	0.000139449
Cav1	0.516195	0.045234	-0.414345	0.000139449
Cav1	-1.12852	1.32274e-05	-0.414345	0.000139449
Cav1	-0.327744	0.00353432	-0.414345	0.000139449
Cavin1	0.592252	0.0257333	-0.244417	0.0487635
Cbs	0.252169	0.110361	0.431877	0.000181356
Cbx1	0.379934	0.113324	-0.0442001	0.690102
Ccdc50	1.55254	0.00444096	0.0915932	0.676935
Ccdc50	0.535305	0.0817917	0.0915932	0.676935
Ccdc50	0.428411	0.0481646	0.0915932	0.676935
Ccdc50	-0.305808	0.0143841	0.0915932	0.676935
Ccdc50	0.234024	0.197644	0.0915932	0.676935
Ccsap	-0.0426986	0.305547	-0.209629	0.0202258
Cct2	2.37448	0.0123754	0.0407153	0.582228
Cct2	1.71406	0.00349072	0.0407153	0.582228
Cct2	-0.154423	0.173925	0.0407153	0.582228
Cct3	0.287694	0.0737031	0.00480953	0.601781
Cct3	0.474293	0.0435152	0.00480953	0.601781
Cct3	0.296963	0.0339217	0.00480953	0.601781
Cct3	0.197387	0.195647	0.00480953	0.601781
Cct3	-1.51288	0.000406927	0.00480953	0.601781
Cct4	-0.488436	0.0950815	-0.0333357	0.510355
Cct5	-0.454399	0.0808594	0.0630906	0.573805
Cct5	0.203563	0.164608	0.0630906	0.573805
Cct6a	0.0304803	0.276998	0.0132186	0.739368
Cct6a	0.223559	0.019408	0.0132186	0.739368
Cct6a	0.767132	8.94311e-06	0.0132186	0.739368
Cct6a	1.40607	0.000181083	0.0132186	0.739368
Cct6a	-0.252972	0.155855	0.0132186	0.739368
Cct7	0.413	0.0480976	-0.049614	0.274506
Cct7	0.914961	0.0173762	-0.049614	0.274506
Cct7	0.494328	0.0633963	-0.049614	0.274506
Cct7	0.806568	0.0133641	-0.049614	0.274506
Cct7	0.893304	0.0159242	-0.049614	0.274506
Cct8	0.782535	0.0182482	0.0167034	0.607143
Cct8	1.58573	0.000186898	0.0167034	0.607143
Cct8	-0.154423	0.173925	0.0167034	0.607143
Cct8	0.367828	0.0915451	0.0167034	0.607143
Cct8	0.729304	0.017966	0.0167034	0.607143
Cct8	0.175009	0.170995	0.0167034	0.607143
Cct8	-0.567606	0.00187586	0.0167034	0.607143
Cd81	-0.54022	0.0423682	-0.134912	0.611309
Cdc42	-0.177019	0.171098	-0.0719207	0.67856
Cdc42	0.27437	0.197864	-0.0719207	0.67856
Cdc42	0.550591	0.0160253	-0.0719207	0.67856
Cdc42	-1.21325	6.8779e-05	-0.0719207	0.67856
Cdc42	0.425183	0.00618815	-0.0719207	0.67856
Cdc42	-0.336456	0.0322619	-0.0719207	0.67856
Cdc42bpb	0.157218	0.171903	0.0273484	0.642133
Cdh11	-0.0463974	0.311686	-0.143327	0.494788
Cdh2	0.206316	0.079618	-0.215571	0.143058
Cdip1	-0.168871	0.16788	0.121591	0.713713
Cdipt	-1.29892	0.00962762	-0.055255	0.667825
Cdk18	1.45295	8.30163e-05	0.0101185	0.603838
Cdk18	2.58523	0.000123062	0.0101185	0.603838
Cdk18	1.52966	1.74723e-05	0.0101185	0.603838
Cdk18	0.761697	0.00243954	0.0101185	0.603838
Cdk18	0.682203	0.00665345	0.0101185	0.603838
Cdk18	0.603671	0.00541205	0.0101185	0.603838
Cdk5	1.26404	0.00066994	-0.0590783	0.660828
Cdk5	0.787288	0.0171585	-0.0590783	0.660828
Cdk5	0.657354	8.10304e-05	-0.0590783	0.660828
Cdk5	-0.21606	0.247521	-0.0590783	0.660828
Cdk5	0.358784	0.0347607	-0.0590783	0.660828
Celf2	0.128082	0.206984	-0.270123	0.418279
Celf2	-0.523371	0.0171102	-0.270123	0.418279
Cend1	-0.729185	0.000823844	0.0271265	0.513433
Cend1	-0.637578	0.1055	0.0271265	0.513433
Cend1	-0.21177	0.0124465	0.0271265	0.513433
Cfap36	0.640628	0.05698	0.167421	0.731546
Cfap36	-0.200697	0.15031	0.167421	0.731546
Cfl1	-0.0311654	0.309161	-0.017979	0.582438
Cfl1	3.07722	1.33138e-05	-0.017979	0.582438
Cfl1	0.666651	0.0434999	-0.017979	0.582438
Cfl1	0.383722	0.0553358	-0.017979	0.582438
Cfl1	-0.551851	0.000306378	-0.017979	0.582438
Cfl1	-0.409819	0.00170169	-0.017979	0.582438
Cfl1	-0.0739446	0.12264	-0.017979	0.582438
Cfl1	0.178598	0.174864	-0.017979	0.582438
Cfl1	-0.144781	0.279662	-0.017979	0.582438
Chchd6	0.410977	0.000101097	0.0365286	0.362741
Chchd6	0.627344	0.0369564	0.0365286	0.362741
Chgb	-0.141411	0.21447	-0.173274	0.729506
Chgb	-0.412705	0.0800111	-0.173274	0.729506
Chgb	-0.412705	0.0800111	-0.173274	0.729506
Chp1	0.732548	0.000146589	0.0814926	0.495162
Chp1	-0.0404657	0.294961	0.0814926	0.495162
Cisd1	-0.244998	0.159599	0.0670664	0.772483
Cisd1	1.56606	0.000818958	0.0670664	0.772483
Cisd1	-0.0506614	0.279254	0.0670664	0.772483
Cisd1	0.0212652	0.31912	0.0670664	0.772483
Cit	-0.39483	0.0934568	-0.0732067	0.349754
Cit	1.88568	9.46879e-05	-0.0732067	0.349754
Ckb	-0.205037	0.00341464	0.164543	0.0677284
Ckb	-0.0502019	0.204964	0.164543	0.0677284
Ckb	-0.596459	0.00136269	0.164543	0.0677284
Ckb	1.39162	0.00626615	0.164543	0.0677284
Ckb	1.06729	0.0131817	0.164543	0.0677284
Ckb	1.13582	5.60321e-06	0.164543	0.0677284
Ckb	-0.573796	0.128807	0.164543	0.0677284
Ckb	0.530805	0.0109712	0.164543	0.0677284
Ckb	-0.59921	0.070819	0.164543	0.0677284
Ckb	0.0125489	0.302855	0.164543	0.0677284
Ckb	1.15457	0.00594075	0.164543	0.0677284
Clasp2	-0.514381	0.0743089	-0.0976402	0.719814
Clcn4	0.113325	0.157337	0.0688337	0.689548
Clcn6	0.843708	0.0266668	-0.0030773	0.510355
Clcn6	0.340249	0.00743516	-0.0030773	0.510355
Clcn6	-1.84851	0.0201848	-0.0030773	0.510355
Clcn6	1.04241	0.0173112	-0.0030773	0.510355
Clcn6	-0.520335	0.152624	-0.0030773	0.510355
Cldn10	-0.211362	0.199269	-0.132625	0.765119
Cldn10	1.17723	0.00665345	-0.132625	0.765119
Cldn11	-0.244814	0.00717833	-0.157439	0.237648
Cldn11	0.236847	0.00232315	-0.157439	0.237648
Cldnd1	0.277033	0.0759358	-0.0604333	0.531427
Clic4	-0.0763645	0.221001	-0.0635544	0.723954
Clic4	1.76931	6.90779e-05	-0.0635544	0.723954
Clic4	-0.54198	0.0344357	-0.0635544	0.723954
Clic4	0.010231	0.307228	-0.0635544	0.723954
Clic4	1.40197	3.71842e-06	-0.0635544	0.723954
Clic4	0.142854	0.118655	-0.0635544	0.723954
Clic4	3.38829	2.21861e-05	-0.0635544	0.723954
Clic4	-0.0119617	0.323739	-0.0635544	0.723954
Clic4	0.984068	0.00578527	-0.0635544	0.723954
Clic4	-0.936011	0.0100722	-0.0635544	0.723954
Clic4	-0.0770898	0.306163	-0.0635544	0.723954
Clic4	0.68287	0.0488362	-0.0635544	0.723954
Clic6	-0.0466346	0.30529	0.249269	0.216958
Clip3	-0.451166	0.00988604	0.290446	0.564352
Clta	0.207173	0.152624	0.00423154	0.63701
Cltb	0.63112	0.0477463	-0.148568	0.65471
Cltb	0.33869	0.0434999	-0.148568	0.65471
Cltb	-0.82668	0.117101	-0.148568	0.65471
Cltc	1.6464	3.09245e-05	0.0189006	0.699813
Cltc	0.718227	0.0677678	0.0189006	0.699813
Cltc	0.843196	1.12022e-06	0.0189006	0.699813
Cltc	0.758737	0.0015379	0.0189006	0.699813
Cltc	0.711801	0.0855599	0.0189006	0.699813
Cltc	0.171828	0.178958	0.0189006	0.699813
Cltc	-0.296345	0.000214272	0.0189006	0.699813
Cltc	0.3732	0.0143741	0.0189006	0.699813
Cltc	1.25927	0.000120623	0.0189006	0.699813
Cltc	0.0287282	0.313713	0.0189006	0.699813
Cltc	1.56391	0.00138335	0.0189006	0.699813
Cltc	-0.571887	0.0381152	0.0189006	0.699813
Cltc	0.385878	0.000646646	0.0189006	0.699813
Cltc	0.991681	0.03843	0.0189006	0.699813
Cltc	-0.0995166	0.194081	0.0189006	0.699813
Cltc	1.46986	7.62556e-06	0.0189006	0.699813
Clvs1	-0.509312	0.0935096	-0.0828362	0.519071
Clvs1	-0.674513	0.0180417	-0.0828362	0.519071
Cmip	0.190051	0.083751	-0.129964	0.748779
Cmip	0.446462	0.0552367	-0.129964	0.748779
Cmip	3.05541	0.000332007	-0.129964	0.748779
Cmip	-0.0853902	0.270693	-0.129964	0.748779
Cmtm5	0.7151	0.067166	-0.12055	0.776871
Cndp2	0.545658	0.0478898	0.0225412	0.0641036
Cnnm1	0.564621	0.00349072	0.100535	0.693278
Cnnm1	1.08838	0.0315717	0.100535	0.693278
Cnnm2	1.69307	0.00948619	0.26283	0.590748
Cnnm3	2.7865	7.97031e-06	-0.126543	0.606356
Cnp	1.01545	0.00899267	0.00856262	0.334406
Cnp	0.379083	5.34973e-06	0.00856262	0.334406
Cnp	-0.121626	0.103827	0.00856262	0.334406
Cnp	-0.0674268	0.15457	0.00856262	0.334406
Cnp	0.180573	0.146771	0.00856262	0.334406
Cnp	-0.217283	0.00867372	0.00856262	0.334406
Cnp	-0.601067	0.022553	0.00856262	0.334406
Cnp	2.15624	0.00282557	0.00856262	0.334406
Cnp	-0.221117	0.0257676	0.00856262	0.334406
Cnp	-0.0753181	0.219407	0.00856262	0.334406
Cnp	-0.0465902	0.224947	0.00856262	0.334406
Cnp	0.86631	6.81492e-05	0.00856262	0.334406
Cnp	-0.128932	0.0225983	0.00856262	0.334406
Cnp	-0.191053	0.0274165	0.00856262	0.334406
Cnp	0.284797	0.0522571	0.00856262	0.334406
Cnp	0.877634	0.00476858	0.00856262	0.334406
Cnp	0.512238	0.00342011	0.00856262	0.334406
Cnp	0.218886	0.100216	0.00856262	0.334406
Cnp	0.359226	0.0535924	0.00856262	0.334406
Cnp	-0.473827	1.41303e-05	0.00856262	0.334406
Cnp	1.43002	0.00399972	0.00856262	0.334406
Cnp	1.8399	0.0218913	0.00856262	0.334406
Cnp	1.59541	8.64791e-05	0.00856262	0.334406
Cnp	1.30392	0.000647363	0.00856262	0.334406
Cnp	-0.151857	0.0298357	0.00856262	0.334406
Cnp	-0.0614344	0.250561	0.00856262	0.334406
Cnr1	0.28255	0.143626	-0.137927	0.728902
Cnr1	-0.157619	0.119491	-0.137927	0.728902
Cnr1	0.143626	0.149309	-0.137927	0.728902
Cntnap1	-0.851887	0.0225316	-0.0386829	0.531457
Cntnap1	-0.530579	0.000842764	-0.0386829	0.531457
Cntnap1	0.446928	0.0408901	-0.0386829	0.531457
Cops2	2.6438	0.00108744	-0.0210602	0.537418
Cops2	2.0972	0.000238645	-0.0210602	0.537418
Cops3	-0.631974	0.0175021	-0.0193624	0.56467
Cops3	1.94955	4.15633e-05	-0.0193624	0.56467
Cops5	-0.329088	0.156247	0.0306233	0.390475
Cops7a	0.372548	0.151031	-0.0740463	0.43277
Coro1c	-0.73784	0.0020516	0.00119095	0.571259
Coro1c	-0.167643	0.162054	0.00119095	0.571259
Coro2a	0.540587	0.0174903	-0.0631011	0.75663
Coro2b	1.63814	0.00120398	0.0276141	0.168631
Coro2b	0.899453	0.027596	0.0276141	0.168631
Cox6b1	0.808766	0.00670154	0.0172428	0.673776
Cpne5	-0.0475102	0.294453	-0.169538	0.138982
Cpt1a	0.59776	0.127109	0.00580416	0.76663
Cpt1a	0.29438	0.0645999	0.00580416	0.76663
Crmp1	0.338829	0.103026	0.036749	0.741328
Crmp1	0.690798	0.0142487	0.036749	0.741328
Crmp1	0.849882	0.0502333	0.036749	0.741328
Crmp1	0.0715808	0.29696	0.036749	0.741328
Crmp1	0.256202	0.0104377	0.036749	0.741328
Crmp1	0.531794	0.018611	0.036749	0.741328
Crmp1	0.344136	0.0854782	0.036749	0.741328
Crmp1	-0.657382	2.06771e-05	0.036749	0.741328
Crmp1	-0.137508	0.0570473	0.036749	0.741328
Crmp1	-0.0392209	0.239351	0.036749	0.741328
Cryab	0.293541	0.000339896	-0.224015	1.04614e-07
Cryab	0.0692814	0.203938	-0.224015	1.04614e-07
Cryab	-0.0212303	0.292955	-0.224015	1.04614e-07
Cryab	1.22451	0.000617134	-0.224015	1.04614e-07
Cryab	0.113779	0.129767	-0.224015	1.04614e-07
Csde1	0.622672	0.00338306	-0.15602	0.646681
Csnk1a1	-0.227842	0.113322	-0.290725	0.276662
Cspg4	-0.769078	0.0180955	-0.0725192	0.656467
Cspg5	0.253657	0.0307691	-0.190915	0.178881
Cspg5	-1.40258	5.72992e-06	-0.190915	0.178881
Cspg5	-2.02041	6.8207e-08	-0.190915	0.178881
Ctnna2	-0.331817	0.000591123	-0.082032	0.166322
Ctnna2	1.56847	0.00048296	-0.082032	0.166322
Ctnnd2	-0.0802796	0.17945	-0.235997	0.000120898
Ctnnd2	-0.062265	0.308699	-0.235997	0.000120898
Ctnnd2	0.117505	0.142418	-0.235997	0.000120898
Ctps	0.365074	0.0592449	0.0928813	0.26017
Cul1	-0.383366	0.0797746	-0.0977725	0.707122
Cul2	0.854953	0.0773533	-0.0526104	0.556292
Cul3	-0.877028	4.75672e-06	-0.0661527	0.276662
Cul4a	0.73548	0.0612185	0.0531053	0.736896
Cul4a	0.192335	0.175277	0.0531053	0.736896
Cul4a	0.762803	0.00657342	0.0531053	0.736896
Cul5	0.242999	0.0657684	0.0101647	0.663923
Cul9	0.772533	0.0147282	0.0809938	0.737853
Cx3cl1	-0.254815	0.000343289	0.0789584	0.564498
Cycs	-0.479047	0.0773572	0.00370152	0.711494
Cycs	1.9033	0.00186603	0.00370152	0.711494
Cyfip2	0.916799	0.0120189	-0.0753106	0.50479
Cyp46a1	0.435682	0.038269	-0.12945	0.212354
Cyp46a1	0.97269	0.0015378	-0.12945	0.212354
Cyp51	0.828067	0.081477	0.241224	0.218336
Cyria	0.137183	0.237155	-0.0760196	0.606331
Cyrib	-0.514491	0.0019016	-0.0413327	0.653278
Cyrib	-0.376058	0.0343239	-0.0413327	0.653278
Cyrib	0.0606894	0.306654	-0.0413327	0.653278
Cyrib	-0.211119	0.206434	-0.0413327	0.653278
Daam2	-0.154423	0.173925	-0.00366271	0.324423
Daam2	1.05328	0.00507989	-0.00366271	0.324423
Daam2	0.421475	0.103186	-0.00366271	0.324423
Daam2	0.305537	0.257663	-0.00366271	0.324423
Daam2	0.961825	2.16474e-06	-0.00366271	0.324423
Dbi	1.41817	1.28398e-08	0.18123	0.506485
Dbi	0.179666	0.0698566	0.18123	0.506485
Dbi	0.449835	0.0296223	0.18123	0.506485
Dbn1	-0.353547	0.145766	-0.121136	0.716215
Dcaf8	0.0999279	0.258015	0.124931	0.317189
Dcps	0.187799	0.169377	-0.0927211	0.656467
Dcps	-0.572773	0.00201121	-0.0927211	0.656467
Dctn1	1.85706	0.000925527	0.0303142	0.420255
Dctn2	0.330297	0.191222	-0.0715489	0.704449
Dctn2	0.250417	0.103827	-0.0715489	0.704449
Dctn2	0.318436	0.123981	-0.0715489	0.704449
Dctn2	1.23747	0.0375337	-0.0715489	0.704449
Dcun1d1	-0.128386	0.202268	-0.422455	0.638249
Dcun1d1	-0.276164	2.34772e-05	-0.422455	0.638249
Dcun1d1	-0.269458	0.0944104	-0.422455	0.638249
Dcun1d1	-1.21569	3.20274e-05	-0.422455	0.638249
Ddb1	0.723182	0.00030502	0.0401354	0.644312
Ddb1	0.400472	0.0969161	0.0401354	0.644312
Ddb1	1.09399	0.00680629	0.0401354	0.644312
Ddb1	-0.459258	4.08364e-05	0.0401354	0.644312
Ddc	-0.176314	0.16252	0.33701	0.303071
Ddc	-0.0828923	0.279064	0.33701	0.303071
Ddhd2	-0.725126	0.142111	-0.270127	0.465706
Ddi2	0.131445	0.218918	-0.383818	0.486379
Ddi2	-0.323315	0.0575916	-0.383818	0.486379
Ddi2	0.406538	0.0668866	-0.383818	0.486379
Ddi2	-0.454269	0.147044	-0.383818	0.486379
Ddx3x	1.41272	0.0127376	-0.12475	0.545275
Ddx3x	-1.33114	0.0633044	-0.12475	0.545275
Ddx3x	0.189364	0.195192	-0.12475	0.545275
Ddx6	-0.0551829	0.311819	-0.0053948	0.771097
Dennd11	-0.104496	0.283623	-0.217749	0.643519
Desi1	0.382869	0.0504178	0.0746617	0.677433
Desi1	2.29141	0.00911412	0.0746617	0.677433
Dgkz	-1.69685	0.0249304	-0.147134	0.736896
Dhx9	0.441945	0.00502787	0.00487453	0.691747
Diaph1	1.21518	0.000742051	-0.276092	0.634372
Dip2a	0.645508	0.00820388	-0.0237985	0.254276
Dlg1	0.229341	0.109122	-0.114116	0.501754
Dlg1	0.967604	0.0126981	-0.114116	0.501754
Dlg1	0.0434152	0.291354	-0.114116	0.501754
Dlg1	-0.414711	0.0377697	-0.114116	0.501754
Dlg1	0.217102	0.158195	-0.114116	0.501754
Dlg2	-0.745697	0.00442852	-0.131983	0.204139
Dlg2	-0.220195	0.18905	-0.131983	0.204139
Dlg2	-0.300326	0.0250297	-0.131983	0.204139
Dlg2	0.151831	0.250924	-0.131983	0.204139
Dlg2	-0.366807	0.184689	-0.131983	0.204139
Dlg2	-0.420912	7.80121e-07	-0.131983	0.204139
Dlg2	0.0645932	0.279064	-0.131983	0.204139
Dlg3	-0.614084	0.00110766	-0.0500414	0.0808482
Dlg4	0.0574989	0.27577	-0.159432	0.008822
Dlg4	-0.939426	0.00137278	-0.159432	0.008822
Dlg4	0.0399269	0.297811	-0.159432	0.008822
Dlg4	-0.496165	0.000125524	-0.159432	0.008822
Dlg4	0.382131	0.0902662	-0.159432	0.008822
Dlg4	-0.14322	0.10065	-0.159432	0.008822
Dlgap1	-0.154423	0.173925	-0.113235	0.00177951
Dmxl2	-0.136196	0.221279	-0.130097	0.0526507
Dmxl2	1.90405	9.89386e-05	-0.130097	0.0526507
Dmxl2	-0.352806	0.0340991	-0.130097	0.0526507
Dnaja1	0.73262	0.0422091	0.0491474	0.677433
Dnaja1	-0.124524	0.222456	0.0491474	0.677433
Dnaja1	0.616768	0.0504883	0.0491474	0.677433
Dnaja1	0.226492	0.153757	0.0491474	0.677433
Dnaja2	0.410841	0.0468267	-0.117017	0.490005
Dnaja2	0.532885	0.00770565	-0.117017	0.490005
Dnajb2	0.502864	0.00885431	-0.102948	0.748
Dnajb2	-0.507388	0.00291545	-0.102948	0.748
Dnajb2	0.444853	0.000680494	-0.102948	0.748
Dnajb2	-0.207837	0.0128194	-0.102948	0.748
Dnajb2	0.848104	0.000560698	-0.102948	0.748
Dnajb2	0.567632	0.0772411	-0.102948	0.748
Dnajb4	0.764126	9.28058e-05	0.148901	0.594469
Dnajb4	0.376799	0.0438747	0.148901	0.594469
Dnajb6	0.484221	0.000680494	-0.355051	0.0509072
Dnajb6	-0.0342351	0.309879	-0.355051	0.0509072
Dnajb6	0.541758	0.154504	-0.355051	0.0509072
Dnajb6	-0.0397388	0.247521	-0.355051	0.0509072
Dnajb6	0.0521638	0.301186	-0.355051	0.0509072
Dnajc5	0.623348	0.000223722	-0.0569601	0.560459
Dnajc5	-0.286641	5.15916e-05	-0.0569601	0.560459
Dnajc5	-0.33292	0.103739	-0.0569601	0.560459
Dnajc5	0.287809	0.00450855	-0.0569601	0.560459
Dnajc5	-0.200664	0.00477232	-0.0569601	0.560459
Dnm1	-0.0932331	0.26434	0.0329499	0.331982
Dnm1	0.170251	0.0264994	0.0329499	0.331982
Dnm1	0.344227	0.0517344	0.0329499	0.331982
Dnm1	0.423747	0.0263149	0.0329499	0.331982
Dnm1	1.14982	0.00116157	0.0329499	0.331982
Dnm1	0.0116502	0.323739	0.0329499	0.331982
Dnm1	1.60454	0.0101824	0.0329499	0.331982
Dnm1	0.100472	0.282239	0.0329499	0.331982
Dnm1	1.48001	0.00117474	0.0329499	0.331982
Dnm1l	2.83362	7.80599e-06	0.0489743	0.501378
Dnm2	0.540994	0.0328153	-0.579665	0.736896
Dnm2	0.578689	0.033703	-0.579665	0.736896
Dnm3	0.462585	0.031045	0.0218171	0.689548
Dnmt1	1.03217	0.00255498	0.21271	0.347161
Dock10	0.27741	0.107917	-0.274527	0.488251
Dock10	-0.0264471	0.311846	-0.274527	0.488251
Dock4	-0.387698	0.148441	0.074403	0.531457
Dock4	0.9959	0.00629129	0.074403	0.531457
Dpp3	1.88276	0.000247147	0.074238	0.741328
Dpp3	0.258189	0.0862571	0.074238	0.741328
Dpp3	0.73221	0.012921	0.074238	0.741328
Dpp8	0.932105	0.00719951	-0.370659	0.554191
Dpp9	0.204833	0.178748	-0.0614248	0.535809
Dpysl2	-0.408897	0.00351318	-0.0298815	0.776908
Dpysl2	0.240566	0.0413053	-0.0298815	0.776908
Dpysl2	0.346779	0.0201857	-0.0298815	0.776908
Dpysl2	-0.286349	0.00953383	-0.0298815	0.776908
Dpysl2	0.910193	0.000316962	-0.0298815	0.776908
Dpysl2	0.744278	0.0298386	-0.0298815	0.776908
Dpysl2	-0.0153984	0.308635	-0.0298815	0.776908
Dpysl2	-0.0288878	0.280065	-0.0298815	0.776908
Dpysl2	1.83847	0.00322241	-0.0298815	0.776908
Dpysl2	0.030325	0.319882	-0.0298815	0.776908
Dpysl2	0.821916	0.0290236	-0.0298815	0.776908
Dpysl2	0.297777	0.0100967	-0.0298815	0.776908
Dpysl3	2.94445	1.57714e-09	0.0244596	0.757305
Dpysl3	0.472453	0.0176737	0.0244596	0.757305
Dpysl3	0.0473978	0.295909	0.0244596	0.757305
Dpysl4	0.393396	0.0311283	0.473589	0.689548
Dpysl5	0.662069	0.0023911	0.161614	0.345376
Dpysl5	0.222818	0.105682	0.161614	0.345376
Dst	-0.574051	0.0243467	0.0118811	0.625565
Dstn	0.806794	0.00157271	-0.00347044	0.444926
Dstn	0.179869	0.169042	-0.00347044	0.444926
Dstn	-0.0125367	0.325171	-0.00347044	0.444926
Dstn	-0.665051	0.0235573	-0.00347044	0.444926
Dusp15	1.06291	0.00153077	0.027938	0.677433
Dusp15	1.94937	5.89667e-05	0.027938	0.677433
Dusp15	1.75643	0.00230955	0.027938	0.677433
Dusp15	-0.105871	0.172089	0.027938	0.677433
Dusp3	2.40395	1.83945e-06	0.024528	0.380939
Dync1h1	0.0937808	0.244587	-0.0213287	0.347161
Dync1h1	1.0796	0.00314436	-0.0213287	0.347161
Dync1h1	1.86548	7.06257e-06	-0.0213287	0.347161
Dync1h1	0.141529	0.226364	-0.0213287	0.347161
Dync1h1	1.92567	0.000375905	-0.0213287	0.347161
Dync1h1	-1.08243	0.0026974	-0.0213287	0.347161
Dync1h1	1.21775	0.0018913	-0.0213287	0.347161
Dync1h1	-0.0907152	0.290884	-0.0213287	0.347161
Dync1h1	0.805254	0.0494102	-0.0213287	0.347161
Dync1i2	0.297951	0.0662128	-0.0354622	0.532803
Dynll2	0.99137	0.00814227	-0.0668083	0.535482
Dynlrb1	-0.64147	1.1235e-05	0.0607753	0.76543
Eef1a1	0.330421	0.174674	0.0697586	0.216184
Eef1a1	0.232433	0.198782	0.0697586	0.216184
Eef1a1	1.32967	0.0123995	0.0697586	0.216184
Eef1a1	0.683395	0.0157567	0.0697586	0.216184
Eef1a1	0.174784	0.092658	0.0697586	0.216184
Eef1a1	1.73838	0.00122251	0.0697586	0.216184
Eef1a1	2.03062	4.30571e-07	0.0697586	0.216184
Eef1a1	1.55696	0.00125303	0.0697586	0.216184
Eef1a1	0.447962	4.88989e-05	0.0697586	0.216184
Eef1a1	1.19359	0.000259942	0.0697586	0.216184
Eef1a2	0.900819	0.0458401	0.113543	0.288184
Eef1a2	1.62446	0.0018913	0.113543	0.288184
Eef1a2	0.260976	0.0392295	0.113543	0.288184
Eef1a2	2.62006	0.000134845	0.113543	0.288184
Eef1a2	0.238068	0.000656572	0.113543	0.288184
Eef1a2	0.507899	0.0824096	0.113543	0.288184
Eef1a2	2.12082	4.12373e-06	0.113543	0.288184
Eef1a2	0.422981	0.079272	0.113543	0.288184
Eef1a2	1.18688	0.000140411	0.113543	0.288184
Eef1b2	0.22473	0.127803	0.0483271	0.302747
Eef1b2	-0.154423	0.173925	0.0483271	0.302747
Eef2	0.928652	0.0014249	0.0616688	0.0288816
Eef2	-0.0362043	0.254612	0.0616688	0.0288816
Eef2	0.314559	0.106129	0.0616688	0.0288816
Eef2	-0.238638	0.000276131	0.0616688	0.0288816
Efr3a	0.477161	0.0206802	-0.393683	0.758033
Efr3a	1.03725	0.0015378	-0.393683	0.758033
Efr3a	3.1677	1.11526e-05	-0.393683	0.758033
Efr3a	-0.568689	0.054466	-0.393683	0.758033
Efr3b	0.306835	0.0650539	0.145617	0.25319
Efr3b	1.34873	0.00330315	0.145617	0.25319
Efr3b	-1.38184	0.00715	0.145617	0.25319
Efr3b	1.0476	0.0205577	0.145617	0.25319
Efr3b	0.726194	0.00237949	0.145617	0.25319
Ehd3	0.336188	0.113336	-0.0148046	0.544225
Ehd3	0.741701	0.0298357	-0.0148046	0.544225
Ehd4	0.664455	0.0513202	0.139883	0.26153
Eif3a	2.11709	0.00645856	-0.0265001	0.587757
Eif3a	-0.462054	0.0012403	-0.0265001	0.587757
Eif3h	0.934773	0.00330108	-0.162738	0.580233
Eif3k	0.169406	0.188514	-0.00302303	0.597912
Eif4a1	1.7144	2.21184e-05	0.0267064	0.721655
Eif4a1	1.92318	0.000220694	0.0267064	0.721655
Eif5a	0.00380987	0.329607	-0.0736997	0.486379
Elavl2	0.373794	0.13857	-0.152378	0.774155
Elavl2	-0.272392	0.119432	-0.152378	0.774155
Elavl4	-0.019904	0.314826	0.0508343	0.723152
Elfn2	0.0605285	0.276463	0.192337	0.610166
Elfn2	0.655238	0.0507206	0.192337	0.610166
Elmo1	0.285608	0.166181	0.0728143	0.501378
Elmo1	1.3928	0.000106665	0.0728143	0.501378
Elmo1	1.1797	0.000272682	0.0728143	0.501378
Elmo1	0.43398	0.0399435	0.0728143	0.501378
Elmo1	1.2936	0.00105193	0.0728143	0.501378
Eloc	-0.0586858	0.281129	-0.0311453	0.386059
Elp2	0.109523	0.264091	-0.17151	0.767561
Elp3	0.376073	0.0338413	-0.128323	0.328615
Endod1	-0.194895	0.178326	0.0901224	0.1531
Endod1	2.80471	1.49369e-05	0.0901224	0.1531
Endod1	3.37881	1.11632e-05	0.0901224	0.1531
Eno1	0.632535	0.0154791	-0.017701	0.633946
Eno1	-0.663107	0.000266427	-0.017701	0.633946
Eno1	-0.494776	6.81492e-05	-0.017701	0.633946
Eno1	-0.347843	0.134194	-0.017701	0.633946
Eno1	0.38439	0.0389181	-0.017701	0.633946
Eno1	0.140301	0.196065	-0.017701	0.633946
Eno1	-0.0862216	0.236281	-0.017701	0.633946
Eno1	-1.22747	0.0544348	-0.017701	0.633946
Eno1	-0.0212258	0.317833	-0.017701	0.633946
Eno1	-0.102787	0.265052	-0.017701	0.633946
Eno2	0.199023	0.138427	-0.0428016	0.69521
Eno2	0.379367	0.173975	-0.0428016	0.69521
Eno2	0.14319	0.206449	-0.0428016	0.69521
Eno2	0.560284	0.0247678	-0.0428016	0.69521
Eno2	0.204639	0.245032	-0.0428016	0.69521
Eno2	-0.292001	0.0208635	-0.0428016	0.69521
Eno2	-0.206267	0.0234557	-0.0428016	0.69521
Epb41l1	-0.882667	0.0264048	-0.427764	0.694578
Epb41l1	1.60652	0.00100214	-0.427764	0.694578
Epb41l2	0.00223687	0.328909	-0.120011	0.593071
Epb41l2	-0.208898	0.00937768	-0.120011	0.593071
Epb41l2	-0.373942	0.196436	-0.120011	0.593071
Epb41l2	0.1482	0.227436	-0.120011	0.593071
Epb41l3	-0.524705	0.0484529	0.00143393	0.707747
Epb41l3	1.79454	0.00125185	0.00143393	0.707747
Epb41l3	-2.04382	0.011132	0.00143393	0.707747
Epb41l3	-0.132081	0.0391427	0.00143393	0.707747
Epb41l3	0.0671901	0.308699	0.00143393	0.707747
Epb41l3	0.247735	0.0548059	0.00143393	0.707747
Epb41l3	-0.060656	0.288959	0.00143393	0.707747
Epb41l3	-0.193526	0.165703	0.00143393	0.707747
Epb41l3	0.394701	0.03489	0.00143393	0.707747
Epb41l3	-0.600177	0.00572583	0.00143393	0.707747
Epha4	0.165861	0.044659	7.59299e-05	0.743082
Epn1	2.80736	1.95607e-06	0.0361027	0.415763
Epn1	-0.331852	0.115902	0.0361027	0.415763
Epn1	-0.424926	0.00538811	0.0361027	0.415763
Epn2	-0.382529	0.00418412	-0.0552704	0.585082
Epn2	0.197712	0.201414	-0.0552704	0.585082
Epn2	0.846091	0.0603188	-0.0552704	0.585082
Epn2	-0.0929116	0.195682	-0.0552704	0.585082
Epn2	-0.44658	0.00244667	-0.0552704	0.585082
Eps15	0.29396	0.0956866	0.0842064	0.618132
Eps15	-0.351914	0.00042013	0.0842064	0.618132
Eps15	0.0661824	0.293315	0.0842064	0.618132
Eps15l1	0.0629919	0.277991	0.0279831	0.595225
Eps15l1	0.420843	0.0447827	0.0279831	0.595225
Eps15l1	-2.42834	0.00387174	0.0279831	0.595225
Erbb4	1.62415	0.00027488	0.577666	0.677059
Erh	-0.674298	1.32416e-05	-0.0420189	0.600982
Ermn	1.59977	0.000202467	0.154841	0.678914
Ermn	-0.0197406	0.316218	0.154841	0.678914
Esd	-0.0962127	0.262337	0.0410413	0.43277
Esyt1	2.24115	0.000125524	0.0388661	0.0198392
Esyt1	1.46744	0.00220462	0.0388661	0.0198392
Exoc7	-0.67713	0.000640984	-0.203357	0.697587
Ezr	0.171376	0.044659	-0.0427476	0.774155
Fabp5	0.504435	0.111535	0.0627582	0.673353
Fabp5	3.3631	0.000308398	0.0627582	0.673353
Fabp5	3.27112	0.000257767	0.0627582	0.673353
Fads2	0.773096	0.0117854	0.161925	0.444517
Faf1	0.183407	0.171903	-0.0757889	0.768587
Faf1	-0.229033	0.174744	-0.0757889	0.768587
Faf2	1.45669	0.0012873	-0.0582264	0.496149
Faf2	0.981047	8.16874e-05	-0.0582264	0.496149
Faim	0.232738	0.213488	-0.0338214	0.152848
Fam120b	0.131654	0.290115	-0.125396	0.216582
Fam131b	-0.105533	0.226214	-0.206869	0.578217
Fam131b	0.090204	0.262446	-0.206869	0.578217
Fam131b	2.41219	6.93819e-07	-0.206869	0.578217
Fam171a2	-0.689918	0.0248236	-0.0719058	0.502086
Fam171a2	0.532004	0.103739	-0.0719058	0.502086
Fam234a	0.247223	0.000143769	0.162935	0.650029
Fam234a	0.146059	0.183582	0.162935	0.650029
Fam81a	0.525695	0.0451972	0.135773	0.767561
Fam81a	0.0790222	0.260213	0.135773	0.767561
Farp1	-0.490727	0.00343752	-0.0245348	0.424473
Farp1	1.8989	1.94126e-05	-0.0245348	0.424473
Farp1	-0.227741	0.115765	-0.0245348	0.424473
Farp1	0.961232	0.000418069	-0.0245348	0.424473
Farp1	0.0825617	0.308597	-0.0245348	0.424473
Fasn	0.409883	0.0662779	0.101319	0.165944
Fasn	0.247319	0.163367	0.101319	0.165944
Fasn	0.43515	0.0156118	0.101319	0.165944
Fasn	0.770977	0.0237791	0.101319	0.165944
Fasn	0.374856	0.00644706	0.101319	0.165944
Fasn	0.616211	0.0119132	0.101319	0.165944
Fasn	0.315176	0.0817989	0.101319	0.165944
Fasn	0.69509	0.0339758	0.101319	0.165944
Fasn	-0.439284	0.0953407	0.101319	0.165944
Fbxo2	0.0316334	0.30032	0.206752	0.0197138
Fdps	0.0124508	0.327114	0.0490969	0.752586
Fdps	0.311434	0.00832504	0.0490969	0.752586
Fdps	-0.343965	0.0954072	0.0490969	0.752586
Fermt2	0.469843	0.0322699	0.152783	0.712979
Fis1	0.0161649	0.3257	-0.0590599	0.488251
Fis1	-0.0658313	0.148441	-0.0590599	0.488251
Fis1	0.252672	0.0554616	-0.0590599	0.488251
Fis1	1.79763	3.45345e-05	-0.0590599	0.488251
Fkbp1a	-0.0223559	0.311687	-0.0658379	0.451049
Fkbp1a	0.0821274	0.188685	-0.0658379	0.451049
Fkbp4	-1.24316	0.02248	-0.0200129	0.692468
Flot1	0.988042	0.0224754	-0.0959862	0.768587
Flot2	1.80336	0.000851395	-0.0868586	0.340484
Flot2	0.340517	0.127306	-0.0868586	0.340484
Fmnl2	-0.0422633	0.300917	0.119074	0.448331
Fmnl2	3.69768	9.99029e-05	0.119074	0.448331
Fry	-0.434996	0.0439966	-0.0718331	0.633946
Fscn1	0.626924	0.0765549	-0.0433019	0.47548
Fscn1	-0.026962	0.283344	-0.0433019	0.47548
Fscn1	1.30491	0.0101929	-0.0433019	0.47548
Fscn1	0.0972176	0.133781	-0.0433019	0.47548
Fscn1	0.0629487	0.287826	-0.0433019	0.47548
Fscn1	0.800361	0.00631507	-0.0433019	0.47548
Fscn1	-0.0491211	0.297293	-0.0433019	0.47548
Fscn1	0.437002	0.000657814	-0.0433019	0.47548
Fsd1	1.18633	3.8754e-05	0.0127753	0.747758
Fsd1	2.0196	0.000102235	0.0127753	0.747758
Fth1	0.610822	0.0319121	0.04142	0.583985
Fundc1	3.32222	0.00015368	0.0949554	0.753029
Fundc2	-0.968934	0.0138428	0.0201549	0.713671
Fundc2	-0.154423	0.173925	0.0201549	0.713671
Fxyd6	0.00374921	0.329607	-0.043752	0.527648
G3bp2	-0.383627	0.0545223	0.0163377	0.77221
G3bp2	0.935884	0.00385822	0.0163377	0.77221
G3bp2	1.07236	0.0386578	0.0163377	0.77221
Gabarapl2	-0.147724	0.200723	0.0961872	0.760838
Gabbr1	0.191571	0.176535	-0.00848408	0.703384
Gabbr1	0.551219	0.0755469	-0.00848408	0.703384
Gabbr2	0.454393	0.0462207	-0.0244457	0.645106
Gabbr2	-1.81143	0.00124662	-0.0244457	0.645106
Gabra1	-0.391402	0.0312872	-0.0877962	0.299214
Gabra1	1.2495	0.000144061	-0.0877962	0.299214
Gabra1	0.816706	0.0276776	-0.0877962	0.299214
Gabra1	-0.189754	0.0840561	-0.0877962	0.299214
Gad1	-0.838157	0.00594075	-0.079556	0.514109
Gad2	0.315176	0.0817989	0.0540066	0.237648
Gad2	-0.798057	0.0323759	0.0540066	0.237648
Gamt	1.86258	0.000388296	-0.0607761	0.632937
Gap43	-0.328904	8.76072e-05	-0.0723769	0.490239
Gap43	-0.900762	8.39809e-05	-0.0723769	0.490239
Gap43	0.00653899	0.326835	-0.0723769	0.490239
Gap43	-0.535624	7.58194e-05	-0.0723769	0.490239
Gap43	-0.335935	6.27744e-05	-0.0723769	0.490239
Gap43	-0.597442	5.73756e-05	-0.0723769	0.490239
Gap43	-0.893643	0.000148191	-0.0723769	0.490239
Gap43	-0.886061	0.008226	-0.0723769	0.490239
Gap43	-0.428174	0.000246572	-0.0723769	0.490239
Gap43	0.380297	0.0684831	-0.0723769	0.490239
Gap43	-0.275029	0.0226598	-0.0723769	0.490239
Gap43	-0.575609	1.93133e-07	-0.0723769	0.490239
Gap43	-0.326116	5.73883e-05	-0.0723769	0.490239
Gap43	-0.658931	0.00728673	-0.0723769	0.490239
Gapdh	0.0408007	0.309492	0.0589572	0.554191
Gapdh	0.377561	0.083751	0.0589572	0.554191
Gapdh	0.926641	0.00134665	0.0589572	0.554191
Gapdh	0.352765	0.00962762	0.0589572	0.554191
Gapdh	-0.112574	0.00104164	0.0589572	0.554191
Gapdh	0.758642	0.0192696	0.0589572	0.554191
Gapdh	0.293618	0.0832901	0.0589572	0.554191
Gapdh	0.508114	0.0335456	0.0589572	0.554191
Gapdh	1.37282	0.00202867	0.0589572	0.554191
Gapdh	0.79585	0.0170664	0.0589572	0.554191
Gapdh	0.223272	0.0321837	0.0589572	0.554191
Gapdh	-0.264501	0.00321407	0.0589572	0.554191
Gapdh	-0.158144	0.174397	0.0589572	0.554191
Gars	1.67249	0.000572522	0.159889	0.104704
Gars	0.482313	0.016365	0.159889	0.104704
Gars	-0.237221	0.195282	0.159889	0.104704
Gclm	0.308377	0.129767	0.0717122	0.0771428
Gda	1.25676	0.00294608	-0.0745151	0.726755
Gda	-0.0833954	0.29159	-0.0745151	0.726755
Gda	-0.939916	0.0551673	-0.0745151	0.726755
Gda	0.633025	0.0952205	-0.0745151	0.726755
Gda	0.0141939	0.322145	-0.0745151	0.726755
Gdap1	0.62228	0.0948935	-0.000541251	0.625606
Gdi1	0.424005	0.0752585	0.01844	0.677587
Gdi1	0.0639372	0.253626	0.01844	0.677587
Gdi1	-0.994588	0.0105022	0.01844	0.677587
Gdi1	1.54935	0.00571695	0.01844	0.677587
Gdi1	1.13209	0.0077756	0.01844	0.677587
Gdi1	0.522251	0.0107381	0.01844	0.677587
Gdi1	-0.0381413	0.125185	0.01844	0.677587
Gdi1	-0.0256651	0.309715	0.01844	0.677587
Gdi2	1.11744	0.0279814	-0.0286115	0.772483
Gdi2	-0.194866	0.148858	-0.0286115	0.772483
Gdi2	0.471595	0.0640211	-0.0286115	0.772483
Gdi2	0.00357595	0.327484	-0.0286115	0.772483
Gdi2	-0.182386	0.276572	-0.0286115	0.772483
Gdi2	0.876986	0.00963478	-0.0286115	0.772483
Gdi2	-0.0810121	0.242415	-0.0286115	0.772483
Gdi2	0.581371	0.0710518	-0.0286115	0.772483
Gfap	0.427892	0.0792327	-0.057915	0.677587
Gfap	0.105605	0.1914	-0.057915	0.677587
Gfap	0.187211	0.14302	-0.057915	0.677587
Gfap	1.65102	0.0119518	-0.057915	0.677587
Gfap	0.0900737	0.161097	-0.057915	0.677587
Gfap	0.32701	0.0260571	-0.057915	0.677587
Gfap	-1.06997	0.00208918	-0.057915	0.677587
Gfpt1	-0.286975	0.129275	-0.0552609	0.590387
Gga3	-0.17111	0.200404	-0.0799752	0.530213
Gga3	0.995425	0.0188167	-0.0799752	0.530213
Gga3	0.184767	0.25278	-0.0799752	0.530213
Gid8	-0.0688894	0.274833	-0.18246	0.711494
Gja1	0.518318	0.00218939	0.0638105	0.747758
Gja1	0.0842757	0.123937	0.0638105	0.747758
Gja1	-0.655296	0.0439287	0.0638105	0.747758
Gja1	-1.12695	0.0239039	0.0638105	0.747758
Gja1	0.25281	0.0940629	0.0638105	0.747758
Gja1	-0.258672	0.00122251	0.0638105	0.747758
Gja1	-2.10235	0.0253963	0.0638105	0.747758
Gja1	0.247471	0.129971	0.0638105	0.747758
Gjc2	0.0327543	0.187438	0.08345	0.347161
Gjc2	0.293531	0.0625536	0.08345	0.347161
Gjc2	0.293531	0.0625536	0.08345	0.347161
Gjc3	0.378639	0.00417914	-0.0749033	0.606356
Gjc3	0.724467	0.0221224	-0.0749033	0.606356
Gjc3	-0.10744	0.269498	-0.0749033	0.606356
Gk	-0.024516	0.309715	0.0592948	0.178881
Glipr2	0.435544	0.0589118	0.133847	0.366847
Glod4	0.386608	0.025426	-0.039866	0.737377
Glrx3	4.61924	2.64221e-05	0.040625	0.563775
Glrx3	-0.660681	0.0797746	0.040625	0.563775
Gltp	-0.0864803	0.26434	0.026296	0.540292
Gltp	-0.217154	0.13367	0.026296	0.540292
Gltp	0.396384	0.0235573	0.026296	0.540292
Gltp	0.0174686	0.27577	0.026296	0.540292
Gltp	0.469672	0.116137	0.026296	0.540292
Gltp	1.25078	0.0014348	0.026296	0.540292
Glul	0.942399	0.000270601	0.0339172	0.609998
Glul	1.15022	0.0001747	0.0339172	0.609998
Glul	0.942399	0.000270601	0.0339172	0.609998
Glul	-0.215344	0.180458	0.0339172	0.609998
Glul	0.50535	0.038269	0.0339172	0.609998
Glul	0.135804	0.0104057	0.0339172	0.609998
Glul	-0.00123356	0.329607	0.0339172	0.609998
Gmfb	1.14137	4.42524e-05	-0.118747	0.521985
Gmppa	-0.00714736	0.326975	-0.0722269	0.696157
Gmps	-0.0557979	0.195864	-0.00252822	0.581441
Gna11	-0.387051	0.00172043	0.0863131	0.696675
Gna11	1.29819	0.000559688	0.0863131	0.696675
Gna11	-0.417711	3.36339e-09	0.0863131	0.696675
Gna11	0.356347	0.0773572	0.0863131	0.696675
Gna13	0.920163	0.0068266	-0.0199229	0.34518
Gna13	0.838097	0.0008674	-0.0199229	0.34518
Gna13	0.65323	0.0250609	-0.0199229	0.34518
Gna13	0.129947	0.202825	-0.0199229	0.34518
Gna13	0.393871	0.0441665	-0.0199229	0.34518
Gnai1	0.0884974	0.180655	-0.134815	0.0127685
Gnai1	1.14353	0.0046634	-0.134815	0.0127685
Gnai1	0.385787	0.0602943	-0.134815	0.0127685
Gnai1	-1.28463	4.39724e-05	-0.134815	0.0127685
Gnai1	0.124712	0.235501	-0.134815	0.0127685
Gnai1	-0.732472	0.0179245	-0.134815	0.0127685
Gnai1	0.344741	0.0508471	-0.134815	0.0127685
Gnai1	0.494767	0.0682895	-0.134815	0.0127685
Gnai1	0.939506	0.00361077	-0.134815	0.0127685
Gnai1	0.892021	1.02824e-05	-0.134815	0.0127685
Gnai1	0.0279108	0.31996	-0.134815	0.0127685
Gnai1	2.28661	0.000140845	-0.134815	0.0127685
Gnai1	-0.306583	2.14883e-05	-0.134815	0.0127685
Gnai1	-0.152148	0.0728096	-0.134815	0.0127685
Gnai1	0.417132	0.0296223	-0.134815	0.0127685
Gnai1	-0.490648	0.0694186	-0.134815	0.0127685
Gnai1	1.14353	0.0046634	-0.134815	0.0127685
Gnai2	-0.0861083	0.267256	-0.0536358	0.427822
Gnai2	0.526592	0.0186663	-0.0536358	0.427822
Gnai2	0.590926	0.00132919	-0.0536358	0.427822
Gnai3	0.153598	0.175277	-0.0317954	0.579046
Gnal	-0.790998	1.38658e-05	-0.198409	0.101284
Gnal	0.522422	0.113022	-0.198409	0.101284
Gnao1	-1.00751	0.158302	-0.0877426	0.0888492
Gnao1	0.739294	0.000453261	-0.0877426	0.0888492
Gnao1	0.201493	0.0550663	-0.0877426	0.0888492
Gnao1	-0.467038	1.56848e-06	-0.0877426	0.0888492
Gnao1	-0.352029	6.51133e-06	-0.0877426	0.0888492
Gnao1	-0.366816	0.0830842	-0.0877426	0.0888492
Gnao1	-1.00751	0.158302	-0.0877426	0.0888492
Gnao1	0.526071	0.0583457	-0.0877426	0.0888492
Gnao1	0.681286	0.0557844	-0.0877426	0.0888492
Gnao1	0.560928	0.0262077	-0.0877426	0.0888492
Gnao1	-0.231822	0.00373179	-0.0877426	0.0888492
Gnao1	-0.106629	0.149118	-0.0877426	0.0888492
Gnao1	-0.366816	0.0830842	-0.0877426	0.0888492
Gnao1	0.687943	0.0505822	-0.0877426	0.0888492
Gnao1	-0.246928	0.00615293	-0.0877426	0.0888492
Gnao1	0.687943	0.0505822	-0.0877426	0.0888492
Gnao1	0.480645	0.00871497	-0.0877426	0.0888492
Gnaq	-0.356222	0.183628	-0.0338545	0.752938
Gnaq	-0.337241	0.0677678	-0.0338545	0.752938
Gnaq	-0.233357	0.18123	-0.0338545	0.752938
Gnaq	-0.116987	0.0731276	-0.0338545	0.752938
Gnaq	1.31814	0.00421112	-0.0338545	0.752938
Gnaq	0.0516375	0.256417	-0.0338545	0.752938
Gnaq	0.635063	0.0413802	-0.0338545	0.752938
Gnaq	1.37896	0.00113563	-0.0338545	0.752938
Gnas	0.7681	0.00104491	-0.0788707	0.63701
Gnas	1.26105	0.000657814	-0.0788707	0.63701
Gnas	0.921979	0.0101929	-0.0788707	0.63701
Gnas	1.47499	0.00720855	-0.0788707	0.63701
Gnas	0.355161	0.0644944	-0.0788707	0.63701
Gnas	0.157218	0.171903	-0.0788707	0.63701
Gnaz	0.628568	0.00152647	-0.0364459	0.46588
Gnaz	0.646739	0.0144205	-0.0364459	0.46588
Gnaz	0.0293143	0.303587	-0.0364459	0.46588
Gnb1	-0.159082	0.0380549	-0.162494	0.458979
Gnb1	0.653404	0.0682895	-0.162494	0.458979
Gnb1	0.163459	0.144076	-0.162494	0.458979
Gnb2	1.30821	0.00136292	-0.0500037	0.316764
Gnb2	0.415296	0.0478898	-0.0500037	0.316764
Gnb2	0.524266	0.0317252	-0.0500037	0.316764
Gnb2	2.0875	2.93282e-06	-0.0500037	0.316764
Gnb2	0.434498	0.0383486	-0.0500037	0.316764
Gnb2	1.59958	0.000761753	-0.0500037	0.316764
Gnb4	-0.0218844	0.315276	-0.184107	0.686925
Gng12	-0.716033	0.00153525	-0.0825654	0.677433
Gng12	0.303349	0.0894155	-0.0825654	0.677433
Gng12	-0.100049	0.13563	-0.0825654	0.677433
Gng13	0.239257	0.234467	-0.306828	0.428796
Gng13	0.059315	0.306349	-0.306828	0.428796
Gng2	-0.105311	0.0815831	-0.140537	0.744891
Gng2	0.240227	0.0200356	-0.140537	0.744891
Gng2	0.849674	0.0102812	-0.140537	0.744891
Gng3	-0.0275782	0.31421	-0.125716	0.744891
Gng3	-1.24941	0.00260528	-0.125716	0.744891
Gng3	-0.403647	0.186486	-0.125716	0.744891
Gng4	1.53296	0.00019644	-0.194596	0.226736
Gng5	0.905247	0.00324761	0.13129	0.428568
Gng5	-0.172713	0.21759	0.13129	0.428568
Gng7	0.0272225	0.283841	-0.0831271	0.510803
Gng7	0.23398	0.147508	-0.0831271	0.510803
Gnpda1	1.17249	0.0204922	0.0213181	0.514109
Golga7	1.34287	3.42643e-05	-0.240591	0.142252
Golga7	-0.192005	0.00618815	-0.240591	0.142252
Golga7	1.34287	3.42643e-05	-0.240591	0.142252
Golga7	0.85822	0.0214022	-0.240591	0.142252
Golga7	-0.181194	0.271146	-0.240591	0.142252
Golga7b	0.200475	0.125128	-0.233199	0.176716
Got1	-0.000258249	0.331855	-0.0918849	0.744418
Got1	1.73134	0.00804058	-0.0918849	0.744418
Got1	0.308424	0.123975	-0.0918849	0.744418
Got1	1.51447	0.00836906	-0.0918849	0.744418
Got1	0.0141074	0.320002	-0.0918849	0.744418
Gpd1	-0.522149	0.0494843	0.134423	0.335924
Gpd1	1.14367	0.0334419	0.134423	0.335924
Gpd1	-0.172546	0.170873	0.134423	0.335924
Gphn	0.110857	0.281152	0.00279258	0.774429
Gphn	-0.0560374	0.284372	0.00279258	0.774429
Gphn	0.170565	0.171098	0.00279258	0.774429
Gphn	-0.36134	0.0973156	0.00279258	0.774429
Gpi1	0.0573282	0.287473	-0.0417919	0.148087
Gpi1	1.05502	0.0221797	-0.0417919	0.148087
Gpi1	1.95811	0.000388296	-0.0417919	0.148087
Gpi1	1.60417	0.000130782	-0.0417919	0.148087
Gpi1	-0.206476	0.0192966	-0.0417919	0.148087
Gpi1	-0.766075	0.000219789	-0.0417919	0.148087
Gpi1	0.419039	0.0270829	-0.0417919	0.148087
Gpi1	1.95523	0.0058948	-0.0417919	0.148087
Gpi1	1.59467	0.00015431	-0.0417919	0.148087
Gpi1	1.22314	0.00430553	-0.0417919	0.148087
Gpm6a	0.00286752	0.32982	-0.0976374	0.734083
Gpm6a	-1.15235	2.66082e-07	-0.0976374	0.734083
Gpm6a	0.0381849	0.288156	-0.0976374	0.734083
Gpm6a	0.231646	0.146422	-0.0976374	0.734083
Gpm6a	-0.455855	5.92707e-05	-0.0976374	0.734083
Gpm6b	-0.591034	3.24501e-08	-0.16666	0.00253044
Gpm6b	0.0432562	0.29962	-0.16666	0.00253044
Gpm6b	-0.612369	1.77905e-06	-0.16666	0.00253044
Gpm6b	-1.07124	3.45345e-05	-0.16666	0.00253044
Gpm6b	-1.12975	5.92707e-05	-0.16666	0.00253044
Gpm6b	1.48464	0.0130328	-0.16666	0.00253044
Gpr37l1	-0.0760586	0.179176	-0.142814	0.189851
Gpr37l1	0.945829	0.000148338	-0.142814	0.189851
Gprasp1	2.26701	0.000242415	0.140754	0.7346
Gprasp1	0.53221	0.0020553	0.140754	0.7346
Gprasp1	0.741952	0.00589576	0.140754	0.7346
Gprasp1	0.247566	0.137206	0.140754	0.7346
Gprc5b	-0.213566	0.00610629	0.149493	0.743082
Gprc5b	-0.830722	0.00387689	0.149493	0.743082
Gprin1	-0.27913	0.024898	-0.0435061	0.151832
Gpsm1	3.55174	0.00494782	-0.198865	0.573805
Gramd4	0.0866892	0.271401	-0.00215049	0.713713
Gramd4	-0.694154	0.0401054	-0.00215049	0.713713
Gramd4	0.828729	0.0343239	-0.00215049	0.713713
Gria1	0.424157	0.119539	-0.259667	0.590748
Gria2	0.424162	0.0335876	-0.0257607	0.565826
Gria2	0.613745	0.0430353	-0.0257607	0.565826
Gria2	1.07913	0.000193925	-0.0257607	0.565826
Gria3	0.170849	0.16158	-0.164911	0.00284575
Gria3	-0.655846	0.0403331	-0.164911	0.00284575
Grin1	-0.227506	0.196065	-0.0146186	0.00162749
Grin1	-0.326791	0.00229653	-0.0146186	0.00162749
Grin2a	0.8035	0.0131664	-0.0517666	0.504394
Grin2a	1.12934	0.00561144	-0.0517666	0.504394
Grin2b	-0.226203	0.218055	-0.17024	0.21181
Grin2b	-0.245798	0.100108	-0.17024	0.21181
Grin2b	-0.588471	0.0887937	-0.17024	0.21181
Grin2b	0.298462	0.055359	-0.17024	0.21181
Grin2b	-0.0992758	0.260227	-0.17024	0.21181
Grk6	0.312967	0.000118432	-0.00753299	0.719653
Grm1	2.1229	0.000123062	-0.112299	0.0998837
Grm3	1.6391	3.12271e-05	-0.175562	0.00327214
Grm3	0.315452	0.0738539	-0.175562	0.00327214
Gsdme	-0.344989	0.10369	0.0159087	0.390477
Gsn	-0.241372	0.0546967	0.0292748	0.562125
Gsn	-0.734422	0.0185539	0.0292748	0.562125
Gsn	3.42013	1.06275e-05	0.0292748	0.562125
Gsr	0.092779	0.311846	0.0190268	0.610668
Gstm1	0.963426	0.000673345	0.0783052	0.405831
Gstm1	-0.0491937	0.28522	0.0783052	0.405831
Gstm1	2.42479	0.00115336	0.0783052	0.405831
Gstm5	0.344639	0.155031	0.158651	0.000354646
Gstm5	1.1601	7.14324e-06	0.158651	0.000354646
Gstm5	-0.288886	0.119702	0.158651	0.000354646
Gstm5	1.50406	0.0368583	0.158651	0.000354646
Gstm5	2.31149	0.00187586	0.158651	0.000354646
Gstm5	-0.567884	0.0265432	0.158651	0.000354646
Gstm5	1.2111	0.0652608	0.158651	0.000354646
Gstm5	2.07309	4.05957e-05	0.158651	0.000354646
Gstm5	3.11899	3.57109e-05	0.158651	0.000354646
Gstp1	0.465553	0.0409312	0.201219	0.469442
Gstp1	0.0411629	0.269247	0.201219	0.469442
Gstp1	0.114622	0.0620754	0.201219	0.469442
Gstp1	0.20336	0.0298482	0.201219	0.469442
Gstp1	2.23374	0.0106607	0.201219	0.469442
Gstz1	0.326688	0.112199	0.0541495	0.208013
Gyg	0.577868	0.0108468	0.00678525	0.736795
Gyg	2.58396	5.22004e-06	0.00678525	0.736795
H1f0	-0.149132	0.00115209	-0.0959309	0.0379043
H1f0	0.380632	0.0216233	-0.0959309	0.0379043
H1f0	-0.342044	0.000883041	-0.0959309	0.0379043
H1f0	-0.652571	0.156973	-0.0959309	0.0379043
H1f1	0.827843	0.00341396	-0.121272	0.385998
H1f2	-0.140424	0.0743619	-0.0722682	0.721655
H1f3	-0.206199	0.0315258	-0.144353	0.569997
H1f3	0.278442	0.205366	-0.144353	0.569997
H1f3	-0.305143	0.00124337	-0.144353	0.569997
H1f3	-0.0209262	0.283712	-0.144353	0.569997
H1f3	0.318253	0.16662	-0.144353	0.569997
H1f3	-8.76407e-06	0.332412	-0.144353	0.569997
H1f3	-0.198375	0.0539587	-0.144353	0.569997
H1f4	-0.0595891	0.210949	-0.0687349	0.776376
H1f4	-0.153026	0.0724816	-0.0687349	0.776376
H1f4	0.39605	0.126937	-0.0687349	0.776376
H1f5	0.260442	0.104538	-0.00313793	0.600758
H2-D1	3.4524	5.64518e-06	-0.0611428	0.696957
H2-D1	3.4524	5.64518e-06	-0.0611428	0.696957
H2ac21	-0.010889	0.328113	-0.00617628	0.76811
H2az1;H2az2	-0.282988	0.0981379	-0.0983409	0.210424
H2az1;H2az2	-0.282988	0.0981379	-0.0983409	0.210424
H3c14;H3c15;H3c7;H3c3;H3c4;H3c2;H3c6;H3c13	-0.0422875	0.259011	-0.0858869	0.677944
H3c14;H3c15;H3c7;H3c3;H3c4;H3c2;H3c6;H3c13	-0.022272	0.299118	-0.0858869	0.677944
H4c8;H4c14;H4c3;H4c4;H4c6;H4c9;H4c11;H4c12;H4c18;H4f16;H4c1;H4c2;H4c17	-0.00668742	0.325544	-0.0471803	0.595633
H4c8;H4c14;H4c3;H4c4;H4c6;H4c9;H4c11;H4c12;H4c18;H4f16;H4c1;H4c2;H4c17	0.0454179	0.264799	-0.0471803	0.595633
Hap1	0.545	0.0279917	0.489751	0.0270777
Hap1	0.848106	0.00503058	0.489751	0.0270777
Hap1	2.27422	6.54219e-06	0.489751	0.0270777
Hba-a1	0.705778	0.0747377	0.821583	7.48638e-09
Hba-a1	2.95274	0.00161414	0.821583	7.48638e-09
Hba-a1	0.260907	0.136392	0.821583	7.48638e-09
Hba-a1	1.03557	0.00388398	0.821583	7.48638e-09
Hba-a1	1.96833	0.000897421	0.821583	7.48638e-09
Hba-a1	3.31121	0.000134415	0.821583	7.48638e-09
Hbb-b1	2.13075	0.000947194	0.730336	1.68341e-06
Hbb-b1	1.28581	0.00167371	0.730336	1.68341e-06
Hbb-b1	1.72038	0.00270139	0.730336	1.68341e-06
Hbb-b1	1.42139	0.00387725	0.730336	1.68341e-06
Hcn1	-0.551351	0.111473	-0.249188	0.767641
Hcn1	-0.994601	1.78803e-05	-0.249188	0.767641
Hcn1	0.417482	0.104375	-0.249188	0.767641
Hcn1	-0.149027	0.27577	-0.249188	0.767641
Hcn2	-0.827679	0.0787684	0.0298944	0.731329
Hcn2	0.298856	0.0708179	0.0298944	0.731329
Hcn2	0.883553	0.000149324	0.0298944	0.731329
Hcn2	0.621809	0.016845	0.0298944	0.731329
Hcn2	1.26576	0.0368189	0.0298944	0.731329
Hcn2	0.990133	0.000234564	0.0298944	0.731329
Hcn2	-0.599874	0.13367	0.0298944	0.731329
Hcn2	0.121071	0.13221	0.0298944	0.731329
Hcn2	0.227125	0.155031	0.0298944	0.731329
Hcn2	0.650784	0.0478898	0.0298944	0.731329
Hcn2	-0.125039	0.235941	0.0298944	0.731329
Hcn2	1.26535	0.00171168	0.0298944	0.731329
Hdac11	-0.222883	0.1576	-0.109573	0.420922
Hdac11	-0.026005	0.302559	-0.109573	0.420922
Hdac11	1.89631	0.000515107	-0.109573	0.420922
Hdac11	-0.00168992	0.328567	-0.109573	0.420922
Hdac11	1.89938	0.00310127	-0.109573	0.420922
Hdac11	-0.114508	0.078534	-0.109573	0.420922
Hdac11	1.20422	9.24742e-05	-0.109573	0.420922
Hdac11	-0.547843	0.0413075	-0.109573	0.420922
Hdac11	0.00372461	0.329607	-0.109573	0.420922
Hdac11	-1.05366	0.0298386	-0.109573	0.420922
Hdgf	0.203754	0.238194	-0.0214459	0.572603
Hdgf	0.203754	0.238194	-0.0214459	0.572603
Hepacam	-0.187459	0.00533354	-0.0244988	0.700468
Hepacam	0.619262	0.0119317	-0.0244988	0.700468
Hepacam	0.0123753	0.320694	-0.0244988	0.700468
Herc4	-0.536791	0.0343603	-0.104782	0.0433818
Hgs	-0.24142	0.106727	0.158717	0.488215
Hgs	1.08733	0.0301872	0.158717	0.488215
Hgs	-1.00053	0.0955048	0.158717	0.488215
Hgs	-0.316033	0.141303	0.158717	0.488215
Hgs	-0.410223	0.00265927	0.158717	0.488215
Hint1	3.10189	1.1106e-05	0.0190807	0.501754
Hint3	-0.602315	0.0600194	-0.0473267	0.657014
Hint3	-0.360374	0.0519758	-0.0473267	0.657014
Hip1	0.0712734	0.248274	-0.207851	0.767561
Hip1	1.88585	1.37078e-06	-0.207851	0.767561
Hip1	-0.0558214	0.312397	-0.207851	0.767561
Hip1	0.0343287	0.201083	-0.207851	0.767561
Hip1	1.31791	0.00476398	-0.207851	0.767561
Hip1r	-0.135566	0.227809	-0.0121596	0.0300824
Hip1r	1.52618	0.000222943	-0.0121596	0.0300824
Hip1r	0.290543	0.161464	-0.0121596	0.0300824
Hk1	0.970788	0.00151142	0.0448741	0.748779
Hk1	0.538705	0.0173311	0.0448741	0.748779
Hk1	0.505609	0.0814631	0.0448741	0.748779
Hk1	0.00211786	0.330488	0.0448741	0.748779
Hk1	0.39586	0.0371206	0.0448741	0.748779
Hk1	-0.334367	0.0526415	0.0448741	0.748779
Hk1	0.683054	0.0810904	0.0448741	0.748779
Hk1	1.13049	0.0100964	0.0448741	0.748779
Hk1	3.05897	1.46113e-05	0.0448741	0.748779
Hk1	-0.00214322	0.327901	0.0448741	0.748779
Hk1	1.0934	0.000113328	0.0448741	0.748779
Hk1	6.4774	3.21027e-06	0.0448741	0.748779
Hmgb1	-0.243692	0.126673	-0.100802	0.699036
Hnrnpa0	-0.163146	0.174077	-0.0316307	0.656224
Hnrnpa0	-0.128123	0.219616	-0.0316307	0.656224
Hnrnpab	2.37433	6.43437e-06	-0.161772	0.567845
Hnrnpc	0.047393	0.283812	0.0181828	0.499588
Hnrnpd	0.184244	0.254662	-0.0561368	0.760838
Hnrnpd	0.0902417	0.260318	-0.0561368	0.760838
Hnrnpl	0.220083	0.161464	-0.0578969	0.748679
Hnrnpu	0.242687	0.224097	0.00165636	0.624107
Hnrnpu	1.19508	0.00540386	0.00165636	0.624107
Hnrnpu	0.000298875	0.332198	0.00165636	0.624107
Hnrnpu	1.5483	0.0013797	0.00165636	0.624107
Homer1	-1.3863	0.00953383	-0.246635	0.000529816
Hpca	0.434805	0.0409911	-0.298204	0.0307751
Hpca	-0.381683	0.00590253	-0.298204	0.0307751
Hpca	2.33526	2.49181e-05	-0.298204	0.0307751
Hpca	-0.452411	0.0602943	-0.298204	0.0307751
Hpca	0.0806167	0.0788544	-0.298204	0.0307751
Hpca	-0.885753	0.000777256	-0.298204	0.0307751
Hpca	-1.768	0.0292534	-0.298204	0.0307751
Hpcal1	-0.0306756	0.303982	-0.0325986	0.411482
Hpcal4	0.133551	0.199333	-0.176588	0.125112
Hprt	0.22181	0.223864	0.0639785	0.600758
Hsdl1	-0.194944	0.222949	-0.0368259	0.567845
Hsp90aa1	0.110796	0.238956	-0.0555409	0.645106
Hsp90aa1	-0.247683	0.0302886	-0.0555409	0.645106
Hsp90aa1	0.296261	0.135367	-0.0555409	0.645106
Hsp90aa1	0.17325	0.287131	-0.0555409	0.645106
Hsp90ab1	-0.850017	0.0458178	0.000131019	0.66826
Hsp90ab1	1.63589	1.59521e-06	0.000131019	0.66826
Hsp90ab1	-0.825407	0.000151373	0.000131019	0.66826
Hsp90ab1	0.534231	0.000792539	0.000131019	0.66826
Hsp90ab1	-0.991573	0.0160503	0.000131019	0.66826
Hsp90ab1	0.825361	0.0142489	0.000131019	0.66826
Hsp90ab1	0.139234	0.227568	0.000131019	0.66826
Hsp90ab1	-0.260881	0.0633963	0.000131019	0.66826
Hsp90ab1	-0.103619	0.0560328	0.000131019	0.66826
Hsp90ab1	-0.122211	0.241809	0.000131019	0.66826
Hspa12a	-0.919245	0.0070246	0.0960098	0.656962
Hspa12a	-1.05903	0.010301	0.0960098	0.656962
Hspa1b;Hspa1a	-0.139074	0.245823	0.0615579	0.311749
Hspa1b;Hspa1a	0.405684	2.57969e-05	0.0615579	0.311749
Hspa1b;Hspa1a	0.405684	2.57969e-05	0.0615579	0.311749
Hspa1b;Hspa1a	-0.139074	0.245823	0.0615579	0.311749
Hspa2	0.768312	0.0115353	0.0559159	0.610743
Hspa2	-0.293054	0.127316	0.0559159	0.610743
Hspa2	1.86781	0.000890784	0.0559159	0.610743
Hspa2	-0.00643101	0.327587	0.0559159	0.610743
Hspa4	-0.289016	0.0887114	-0.0261898	0.633946
Hspa4	0.638655	0.00609158	-0.0261898	0.633946
Hspa4	-0.352149	0.128807	-0.0261898	0.633946
Hspa4	1.32969	0.000623461	-0.0261898	0.633946
Hspa4l	-0.236291	0.0316093	-0.00770628	0.67856
Hspa4l	0.400779	0.0625025	-0.00770628	0.67856
Hspa4l	1.27876	0.00820388	-0.00770628	0.67856
Hspa8	-0.00142342	0.330009	-0.0322449	0.678255
Hspa8	-0.734447	4.14794e-06	-0.0322449	0.678255
Hspa8	0.447809	0.127698	-0.0322449	0.678255
Hspa8	0.172776	0.00930054	-0.0322449	0.678255
Hspa8	-0.199614	0.000328448	-0.0322449	0.678255
Hspa8	-0.152185	0.00169035	-0.0322449	0.678255
Hspa8	-0.540073	0.118364	-0.0322449	0.678255
Hspa8	0.00338578	0.324156	-0.0322449	0.678255
Hspa8	-0.875086	6.51133e-06	-0.0322449	0.678255
Hspa8	1.5106	2.27068e-06	-0.0322449	0.678255
Hspa8	1.41662	0.00113784	-0.0322449	0.678255
Hspa8	0.123159	0.180803	-0.0322449	0.678255
Hspa8	2.62943	0.000129303	-0.0322449	0.678255
Hspa8	0.336677	0.0351335	-0.0322449	0.678255
Hspa8	0.508921	0.0462578	-0.0322449	0.678255
Hspa8	0.607021	0.00868022	-0.0322449	0.678255
Hspa8	-0.221156	0.000832243	-0.0322449	0.678255
Hspa8	0.383548	0.111439	-0.0322449	0.678255
Hspa8	-0.346319	0.110944	-0.0322449	0.678255
Hspa8	1.62029	0.00027073	-0.0322449	0.678255
Hspa8	-0.0997081	0.0040646	-0.0322449	0.678255
Hspa8	3.32879	1.47687e-05	-0.0322449	0.678255
Hspa8	-0.118198	0.140287	-0.0322449	0.678255
Hspa8	0.148755	0.000800685	-0.0322449	0.678255
Hspa8	0.712194	0.00606712	-0.0322449	0.678255
Hspd1	0.170948	0.157385	0.064599	0.355915
Hsph1	0.217856	0.155942	-0.0825482	0.0922763
Hsph1	0.505365	0.0245874	-0.0825482	0.0922763
Htt	0.832881	0.0018645	-0.0880955	0.736896
Htt	0.599647	0.00668943	-0.0880955	0.736896
Huwe1	1.75659	2.79784e-05	-0.0264117	0.349286
Huwe1	0.364951	0.0680976	-0.0264117	0.349286
Huwe1	0.90066	0.0332572	-0.0264117	0.349286
Huwe1	0.206674	0.0805587	-0.0264117	0.349286
Hyou1	-0.547954	0.20442	0.0338412	0.166322
Ide	0.0902126	0.238194	0.0021176	0.686925
Ide	0.668746	0.00841461	0.0021176	0.686925
Il1rap	1.02361	0.00370531	0.401406	0.753789
Il1rap	1.04143	0.00654797	0.401406	0.753789
Il1rap	1.22013	0.000384614	0.401406	0.753789
Il33	-0.492684	0.0649177	0.0335751	0.711581
Impa1	0.23739	0.154221	0.0557627	0.696848
Impa1	-0.54439	0.166028	0.0557627	0.696848
Impact	0.909372	0.00751497	0.140054	0.00759896
Impact	0.781895	0.0744674	0.140054	0.00759896
Impact	-0.432987	0.0012783	0.140054	0.00759896
Impact	-0.0496688	0.302307	0.140054	0.00759896
Impdh1	-0.806341	0.00591647	-0.245939	0.554191
Impdh1	0.491274	0.143731	-0.245939	0.554191
Impdh2	0.543341	0.0757801	0.238618	0.188057
Impdh2	0.52284	0.0171695	0.238618	0.188057
Impdh2	-0.130304	0.250898	0.238618	0.188057
Ina	0.205371	0.00779036	0.123207	1.02079e-05
Ina	0.30692	0.162207	0.123207	1.02079e-05
Ina	0.138759	0.243594	0.123207	1.02079e-05
Ina	1.13535	0.000216644	0.123207	1.02079e-05
Ina	-1.54933	0.0241373	0.123207	1.02079e-05
Inpp4b	0.192729	0.210247	0.193078	0.446327
Insr	0.378031	0.108928	0.204948	0.639582
Insr	1.36292	5.29583e-06	0.204948	0.639582
Insr	0.534958	0.0218913	0.204948	0.639582
Ipo5	-0.240025	0.157314	0.0767023	0.737048
Ipo5	0.045995	0.313445	0.0767023	0.737048
Ipo7	0.623268	0.0313995	-0.106279	0.699813
Iqsec2	0.35703	0.118836	-0.198729	0.0545401
Iqsec2	-0.466057	0.0535924	-0.198729	0.0545401
Isg15	1.52842	0.000104069	-0.10579	0.711581
Isg15	0.386271	0.026103	-0.10579	0.711581
Islr2	-0.584763	0.0407983	-0.111898	0.556292
Itch	1.11714	0.00645856	-0.0071214	0.660466
Itch	0.0293071	0.301952	-0.0071214	0.660466
Itch	1.14767	0.00871497	-0.0071214	0.660466
Itch	-0.300116	0.050911	-0.0071214	0.660466
Itgb1	0.971911	0.00151685	-0.161267	0.768587
Itgb1	0.223756	0.192592	-0.161267	0.768587
Itgb5	-0.16676	0.186704	0.00879462	0.693725
Itgb5	0.823716	0.0762649	0.00879462	0.693725
Itm2b	1.90497	0.000131668	-0.0697856	0.772483
Itm2b	0.239719	0.121285	-0.0697856	0.772483
Itm2b	-0.101027	0.255208	-0.0697856	0.772483
Itm2b	-0.0778832	0.264866	-0.0697856	0.772483
Itm2b	0.219436	0.206463	-0.0697856	0.772483
Itm2b	-0.236219	0.0187137	-0.0697856	0.772483
Itm2b	-0.0778832	0.264866	-0.0697856	0.772483
Itm2b	0.219436	0.206463	-0.0697856	0.772483
Itm2b	0.219436	0.206463	-0.0697856	0.772483
Itm2b	-0.253144	0.00864818	-0.0697856	0.772483
Itm2b	-0.34481	0.000146388	-0.0697856	0.772483
Itm2c	1.79221	0.00011425	0.0385403	0.607764
Itm2c	-0.172929	0.0610325	0.0385403	0.607764
Itm2c	1.79221	0.00011425	0.0385403	0.607764
Itm2c	0.299189	0.0810337	0.0385403	0.607764
Itm2c	-0.567559	6.47387e-05	0.0385403	0.607764
Itm2c	-0.392351	0.00425725	0.0385403	0.607764
Itm2c	0.350677	0.0605517	0.0385403	0.607764
Itm2c	0.0638067	0.261994	0.0385403	0.607764
Itm2c	0.031445	0.301409	0.0385403	0.607764
Itm2c	1.79221	0.00011425	0.0385403	0.607764
Itpr1	0.792155	0.02557	-0.0985551	0.153096
Itpr1	0.371985	0.0525652	-0.0985551	0.153096
Itpr1	0.473502	0.13424	-0.0985551	0.153096
Itpr1	1.41804	0.000841698	-0.0985551	0.153096
Itpr1	-0.107942	0.263858	-0.0985551	0.153096
Itpr1	-0.527496	0.0214593	-0.0985551	0.153096
Itpr1	-0.0931658	0.279842	-0.0985551	0.153096
Itpr1	0.550591	0.0160253	-0.0985551	0.153096
Itpr1	-0.3324	0.00809281	-0.0985551	0.153096
Itpr1	1.75929	0.00248491	-0.0985551	0.153096
Jak1	0.275719	0.105745	0.239601	0.760838
Jak1	0.23315	0.255016	0.239601	0.760838
Jam3	0.0121211	0.306851	0.0441124	0.271592
Jam3	0.434208	0.00355498	0.0441124	0.271592
Jam3	1.1239	0.00148723	0.0441124	0.271592
Josd2	2.12516	0.00121723	-0.126952	0.145374
Jph1	1.59891	1.10127e-06	0.126629	0.69099
Kalrn	-0.0504119	0.292568	-0.18242	0.12978
Kars	-1.12067	0.00954395	0.0353387	0.655347
Kcna1	-0.176044	0.197992	-0.0175921	0.442276
Kcna1	0.381875	0.00615374	-0.0175921	0.442276
Kcna1	0.152158	0.0151077	-0.0175921	0.442276
Kcna1	3.1614	8.43395e-05	-0.0175921	0.442276
Kcna1	0.688486	0.00421112	-0.0175921	0.442276
Kcna1	0.899226	0.016063	-0.0175921	0.442276
Kcna1	0.453428	0.0344548	-0.0175921	0.442276
Kcna2	2.76964	4.44841e-05	0.0134056	0.444926
Kcna2	0.487454	0.117164	0.0134056	0.444926
Kcna2	0.698438	0.0188181	0.0134056	0.444926
Kcna6	0.473672	0.0240456	-0.0660998	0.35101
Kcna6	-2.08841	0.00792033	-0.0660998	0.35101
Kcna6	1.83796	0.000242432	-0.0660998	0.35101
Kcnab1	0.714663	0.00489181	-0.0568191	0.433649
Kcnab1	-0.050483	0.294728	-0.0568191	0.433649
Kcnab1	1.48003	0.00059013	-0.0568191	0.433649
Kcnab2	0.275736	0.0198961	-0.036473	0.728902
Kcnab2	0.11331	0.150785	-0.036473	0.728902
Kcnab2	-0.423186	6.50358e-05	-0.036473	0.728902
Kcnab2	0.0504933	0.221502	-0.036473	0.728902
Kcnab2	1.04725	0.000558479	-0.036473	0.728902
Kcnab2	-0.191503	0.195864	-0.036473	0.728902
Kcnab2	0.872896	0.026903	-0.036473	0.728902
Kcnab2	0.925591	0.00253596	-0.036473	0.728902
Kcnj10	-0.201064	0.00842232	0.185221	0.0398256
Kcnj10	0.1639	0.197928	0.185221	0.0398256
Kcnj10	-0.199374	0.0268042	0.185221	0.0398256
Kcnj10	-0.232813	0.000489443	0.185221	0.0398256
Kcnj10	0.52781	0.0121905	0.185221	0.0398256
Kcnj10	-0.0116615	0.273469	0.185221	0.0398256
Kcnj10	0.52781	0.0121905	0.185221	0.0398256
Kcnj4	-0.343992	0.106532	-0.296509	0.721306
Kcnma1	0.232066	0.0909466	-0.129913	0.713713
Kcnma1	1.04786	0.0161455	-0.129913	0.713713
Kcnq2	0.610993	0.0883966	0.0855864	0.721274
Kcnq2	0.507496	0.00011475	0.0855864	0.721274
Kcnq2	-1.17632	0.000179058	0.0855864	0.721274
Kcnq2	0.422687	6.31665e-05	0.0855864	0.721274
Kctd4	1.72594	0.0100005	0.181105	0.542079
Khdrbs1	0.13424	0.197338	-0.0352925	0.586781
Kif1a	-0.139648	0.130109	-0.0236716	0.391962
Kif1a	0.990064	0.0259791	-0.0236716	0.391962
Kif1a	0.415847	0.068897	-0.0236716	0.391962
Kif1b	-0.365528	0.0648093	0.134612	0.0922763
Kif1b	1.23918	0.000284136	0.134612	0.0922763
Kif1b	0.464383	0.0920813	0.134612	0.0922763
Kif21a	0.895129	0.00453931	0.0350768	0.513433
Kif2a	0.0635711	0.279566	0.400509	0.284687
Kif3c	0.307112	0.113333	0.0382553	0.587757
Kif5c	0.510146	0.118275	-0.0589932	0.731156
Kif5c	0.228064	0.0775675	-0.0589932	0.731156
Kif5c	2.74163	0.000329608	-0.0589932	0.731156
Kif5c	1.53215	0.00162794	-0.0589932	0.731156
Kif5c	-1.76783	0.0151598	-0.0589932	0.731156
Kifbp	0.304126	0.0968547	-0.157426	0.696848
Kit	-0.251028	0.110472	-0.124674	0.759866
Kit	0.444874	0.102178	-0.124674	0.759866
Klhl22	2.53989	1.76158e-08	-0.0911484	0.16988
Kndc1	0.429806	0.0755469	-0.0565711	0.713401
Kpnb1	0.56919	0.121075	-0.0120403	0.573694
Kpnb1	0.558744	0.125484	-0.0120403	0.573694
Kpnb1	2.04738	3.40297e-05	-0.0120403	0.573694
Kras	-0.816809	0.00161414	-0.139977	0.608845
L1cam	-0.144912	0.0361921	0.0200686	0.415157
L1cam	-1.01208	0.0970006	0.0200686	0.415157
Lamtor1	0.0345327	0.181202	-0.152801	0.658897
Lancl2	2.82218	6.33763e-07	-0.0219915	0.433649
Lancl2	0.172791	0.159065	-0.0219915	0.433649
Lancl2	-0.837318	0.0305098	-0.0219915	0.433649
Lap3	0.335336	0.0777516	0.0656159	0.72562
Ldha	0.112792	0.238	-0.104547	0.657777
Ldha	0.807386	0.0196174	-0.104547	0.657777
Ldha	0.120937	0.235501	-0.104547	0.657777
Ldha	0.540881	0.0235638	-0.104547	0.657777
Ldhb	-0.292082	0.126715	0.0989717	0.495663
Ldhb	-0.0314448	0.312425	0.0989717	0.495663
Ldhb	0.121592	0.223274	0.0989717	0.495663
Ldhb	-0.33743	0.00253596	0.0989717	0.495663
Ldhb	0.424752	0.0475039	0.0989717	0.495663
Ldhb	-0.224127	0.173607	0.0989717	0.495663
Ldhb	1.8169	0.0298357	0.0989717	0.495663
Ldhb	2.04669	3.88577e-05	0.0989717	0.495663
Lgi1	0.506375	0.144458	-0.0438138	0.01876
Lingo1	0.0178215	0.306934	-0.0477307	0.342584
Lingo1	-0.218793	0.000230813	-0.0477307	0.342584
Llgl1	1.21608	0.0026974	0.0419218	0.134704
Llgl1	0.157219	0.171903	0.0419218	0.134704
Llgl1	0.102942	0.235169	0.0419218	0.134704
Lmbrd2	-0.844607	0.0408919	-0.144763	0.741328
Lrrc57	-0.0366153	0.247976	-0.0454241	0.52627
Lrrc7	1.68996	0.00798294	-0.126021	0.0215409
Lrrc7	-0.60573	3.65976e-05	-0.126021	0.0215409
Lrrn1	-0.00645815	0.308738	0.0906624	0.618251
Lrsam1	-0.214806	0.166909	-0.204558	0.713969
Lrsam1	-0.363664	0.119498	-0.204558	0.713969
Lta4h	0.927622	0.0175441	0.024461	0.621176
Lyn	-0.562541	0.00810767	0.968955	0.696848
Lypla1	0.5815	0.00820388	0.021784	0.392063
Macroh2a1	0.638754	0.0163176	-0.0558756	0.1531
Macroh2a1	-0.409484	0.142111	-0.0558756	0.1531
Macroh2a1	-0.255499	0.137352	-0.0558756	0.1531
Macroh2a1	0.245376	0.145888	-0.0558756	0.1531
Macroh2a1	-0.0595726	0.261593	-0.0558756	0.1531
Macroh2a1	-0.281205	0.102828	-0.0558756	0.1531
Macroh2a2	-0.630345	0.00388398	-0.111625	0.582228
Macroh2a2	-0.281061	0.00515263	-0.111625	0.582228
Madd	3.13585	3.95554e-05	-0.132873	0.0490516
Mag	0.768446	3.9801e-05	0.0482837	0.594469
Mag	0.768446	3.9801e-05	0.0482837	0.594469
Mag	0.145925	0.210148	0.0482837	0.594469
Mag	0.37678	0.00568302	0.0482837	0.594469
Mag	0.996516	0.00830385	0.0482837	0.594469
Maged1	0.192335	0.175277	0.0960331	0.696957
Maged1	1.37883	0.00188374	0.0960331	0.696957
Maged1	1.01401	0.00446011	0.0960331	0.696957
Man2c1	1.47861	0.00177862	-0.0518686	0.776871
Maoa	0.418642	0.122694	0.0774113	0.731794
Maoa	1.00972	5.32327e-06	0.0774113	0.731794
Maob	1.42314	0.00518252	-0.00530133	0.35101
Maob	0.659718	0.166909	-0.00530133	0.35101
Maob	-0.500063	0.0343354	-0.00530133	0.35101
Map1a	-1.6396	0.00798294	-0.245369	0.653278
Map1a	-0.452542	0.0540937	-0.245369	0.653278
Map1a	-0.925632	0.0529616	-0.245369	0.653278
Map1a	0.655717	0.0169663	-0.245369	0.653278
Map1a	-0.475069	0.142281	-0.245369	0.653278
Map1a	0.676011	0.0131997	-0.245369	0.653278
Map1a	-0.158509	0.280311	-0.245369	0.653278
Map1b	-0.207737	0.035459	0.376969	0.0170071
Map1b	-0.052231	0.246233	0.376969	0.0170071
Map1b	0.47031	0.136164	0.376969	0.0170071
Map1b	0.856604	0.0248198	0.376969	0.0170071
Map1b	-0.132321	0.104097	0.376969	0.0170071
Map1b	0.489216	0.00472442	0.376969	0.0170071
Map1b	1.17196	0.000335774	0.376969	0.0170071
Map1b	0.303538	0.0845973	0.376969	0.0170071
Map1b	0.379074	1.19213e-05	0.376969	0.0170071
Map1b	0.995413	0.00214292	0.376969	0.0170071
Map1b	0.00887806	0.317848	0.376969	0.0170071
Map1b	-0.0582035	0.282764	0.376969	0.0170071
Map1lc3a	1.06638	0.0049872	0.00442642	0.766052
Map1s	0.229895	0.179641	0.0225241	0.370355
Map2	-0.561405	0.114569	-0.0174491	0.662247
Map2k1	2.27778	0.000310855	-0.0911288	0.47941
Map2k1	-0.950654	0.0810904	-0.0911288	0.47941
Map2k2	-0.449835	0.000311236	0.104423	0.721655
Map6	0.783702	0.0775256	0.0120514	0.236131
Map6	-1.15025	0.0162988	0.0120514	0.236131
Map6	0.326925	0.152484	0.0120514	0.236131
Map6	0.563473	0.104698	0.0120514	0.236131
Map6d1	-0.1869	0.178196	-0.109141	0.11347
Mapk3	-0.134157	0.193683	-0.0581192	0.618986
Mapk3	1.68721	0.00720108	-0.0581192	0.618986
Mapk3	-0.496543	0.0515324	-0.0581192	0.618986
Mapk8	1.94723	0.0013232	0.202721	0.731794
Mapk8	-0.0347461	0.311396	0.202721	0.731794
Mapre2	0.465269	0.0866904	0.0163779	0.205733
Mapre2	0.640093	0.0315717	0.0163779	0.205733
Mapre2	0.320699	0.0897974	0.0163779	0.205733
Mapre2	0.746996	0.00555755	0.0163779	0.205733
Mapre2	2.59003	1.11632e-05	0.0163779	0.205733
Mapre3	2.06374	1.40108e-05	0.0878178	0.69099
Mapt	-0.0932332	0.26434	-0.0207658	0.0650661
Marcks	-0.833627	0.0215002	-0.120452	0.590634
Marcks	-0.365798	0.0168326	-0.120452	0.590634
Marcks	-1.05326	0.000270503	-0.120452	0.590634
Mat2a	1.35738	0.00297711	0.0447384	0.344763
Mat2a	0.027522	0.286872	0.0447384	0.344763
Matr3	0.252433	0.00214292	-0.154777	0.764092
Mblac2	1.34064	0.000489529	-0.0704476	0.47941
Mbp	0.0971563	0.00725469	0.109729	0.00769954
Mbp	0.261524	0.216258	0.109729	0.00769954
Mbp	0.909833	3.42789e-11	0.109729	0.00769954
Mdh1	0.327345	0.0795071	0.00461809	0.12404
Mdh1	0.91343	0.000617134	0.00461809	0.12404
Mdh1	-3.27045	0.000932817	0.00461809	0.12404
Mdh1	0.815529	0.017794	0.00461809	0.12404
Mdh1	0.0554329	0.306851	0.00461809	0.12404
Mdh1	0.830807	0.00296476	0.00461809	0.12404
Mdh1	1.26495	0.0187137	0.00461809	0.12404
Mdh1	-0.0511842	0.168736	0.00461809	0.12404
Me1	0.752858	0.00387725	0.0578478	0.170191
Me1	0.895652	0.0192856	0.0578478	0.170191
Megf9	1.05395	0.0112955	0.22509	0.585904
Mff	-0.281141	0.172636	-0.076654	0.212354
Mfn1	1.9537	4.72427e-05	0.0698625	0.653278
Mfsd6	-0.306905	0.0588642	-0.00472356	0.70756
Mgrn1	-0.0523643	0.143431	-0.0407478	0.772802
Mgrn1	0.0105557	0.294305	-0.0407478	0.772802
Mgrn1	0.329851	0.0425586	-0.0407478	0.772802
Mib1	-3.26855	0.00644766	-0.120737	0.517083
Mib1	-0.15677	0.208903	-0.120737	0.517083
Mib1	-0.545776	0.035763	-0.120737	0.517083
Mib1	0.0344074	0.297294	-0.120737	0.517083
Mib1	0.0502061	0.284408	-0.120737	0.517083
Mindy2	1.03846	0.0470822	-0.0384628	0.677433
Mindy2	-0.67519	0.0113823	-0.0384628	0.677433
Mindy2	0.283083	0.0880557	-0.0384628	0.677433
Mindy2	-0.408815	5.71512e-07	-0.0384628	0.677433
Mios	-0.349588	0.0215	-0.121793	0.372122
Mios	1.57671	8.61403e-05	-0.121793	0.372122
Mlc1	-0.49665	0.000974479	-0.139914	0.597843
Mlc1	0.668743	0.044289	-0.139914	0.597843
Mlc1	-0.563903	0.000148338	-0.139914	0.597843
Mlc1	-0.366971	5.19162e-07	-0.139914	0.597843
Mobp	0.28824	0.0333578	0.019006	0.580233
Mobp	0.389433	6.96042e-06	0.019006	0.580233
Mobp	-0.804454	0.000167418	0.019006	0.580233
Mobp	0.106413	0.0740956	0.019006	0.580233
Mobp	0.413036	0.00159604	0.019006	0.580233
Mobp	0.389433	6.96042e-06	0.019006	0.580233
Mog	0.815605	0.000721701	-0.0182646	0.482256
Mog	0.775316	0.00117164	-0.0182646	0.482256
Mpi	1.22277	0.000630516	0.0452745	0.402548
Mpp2	-0.613767	3.98141e-07	-0.179212	7.23566e-06
Mras	1.81182	0.00172043	-0.0563853	0.299154
Mrps5	-0.10186	0.268394	0.000998053	0.594972
Msn	0.359522	0.0804399	0.0435889	0.613427
Msn	-1.39441	0.00667726	0.0435889	0.613427
Msn	0.773885	0.0217678	0.0435889	0.613427
Msn	1.30102	0.000240414	0.0435889	0.613427
Mthfd1	0.716833	0.0835147	0.130817	0.00260718
Mtor	0.11808	0.252194	0.1061	0.0649482
Mtx1	0.435784	0.00399136	0.0989267	0.502581
Mtx1	-0.180108	0.209569	0.0989267	0.502581
Mvk	0.315176	0.0817989	0.0543026	0.306245
Mvp	0.706296	0.0280643	0.105308	0.618132
Myef2	0.221483	0.155266	-0.0570108	0.687648
Myh10	1.58782	0.00104148	-0.0211636	0.731794
Myh14	0.140826	0.257577	-0.0361669	0.631235
Myh14	2.91943	0.00328677	-0.0361669	0.631235
Myh14	-0.154423	0.173925	-0.0361669	0.631235
Myl6	0.900369	0.00407208	-0.0403283	0.358957
Myl6	1.66281	0.000150094	-0.0403283	0.358957
Myo1d	-0.508797	6.81492e-05	0.0590952	0.713713
Myo1d	-0.314484	0.0693005	0.0590952	0.713713
Myo1d	1.89214	0.00541205	0.0590952	0.713713
Myo1d	1.31122	3.09519e-05	0.0590952	0.713713
Myo1d	0.462142	0.00106167	0.0590952	0.713713
Myo1d	1.07156	0.0038503	0.0590952	0.713713
Myo1d	0.010181	0.326331	0.0590952	0.713713
Myo1d	1.17419	0.0371856	0.0590952	0.713713
Myo1d	-0.801913	0.0171343	0.0590952	0.713713
Myo1d	1.83561	0.000591123	0.0590952	0.713713
Myo1d	0.687541	0.014777	0.0590952	0.713713
Myo1d	1.03548	0.00291994	0.0590952	0.713713
Myo1d	0.992308	0.00439437	0.0590952	0.713713
Myo1d	-1.30113	0.0190847	0.0590952	0.713713
Myo1d	-0.0533855	0.29696	0.0590952	0.713713
Myo1d	0.969111	0.00824318	0.0590952	0.713713
Myo1d	1.30977	0.000961019	0.0590952	0.713713
Myo1d	0.0573518	0.205035	0.0590952	0.713713
Myo1d	-0.452947	0.0364118	0.0590952	0.713713
Myo1d	0.0178204	0.316261	0.0590952	0.713713
Myo1d	0.0347244	0.265816	0.0590952	0.713713
Myo1d	3.19423	4.04438e-05	0.0590952	0.713713
Myo1d	1.21192	0.0273225	0.0590952	0.713713
Myo1d	1.00355	0.00572583	0.0590952	0.713713
Myo1d	2.51759	0.000123635	0.0590952	0.713713
Myo1d	0.0801122	0.259406	0.0590952	0.713713
Myo1d	1.72916	0.000596011	0.0590952	0.713713
Myo5a	1.5415	0.000123062	-0.028165	0.627983
Myo5a	1.44372	0.000249917	-0.028165	0.627983
Myo5a	2.80673	0.000483997	-0.028165	0.627983
Myo5a	0.00928649	0.311028	-0.028165	0.627983
Myo6	1.91476	3.95554e-05	-0.2579	0.0615815
Myo6	0.747459	0.00582292	-0.2579	0.0615815
Myo6	0.159779	0.209569	-0.2579	0.0615815
[truncated: 1,882 more rows]
