# Supplementary material for: Aging and diet alter the protein ubiquitylation landscape in the mouse brain
Source: Nat Commun. 2025 Jun 6;16:5266. doi: 10.1038/s41467-025-60542-6 (PMC12144301; doi:10.1038/s41467-025-60542-6)
Supplement: Supplementary file 13 — Source Data [file 41467_2025_60542_MOESM13_ESM.zip › Source_data/Figure_1/C/C.xlsx]

## Sheet: Sheet1
	PC1	PC2	PC3	PC4	PC5	PC6	PC7	PC8	PC9	PC10
200901_AM_Brain_Mouse_Ub_n27Y	-82.6328	10.9901	7.61673	6.4082	8.73323	10.1748	2.30123	-0.412182	-4.42324e-07	-1.33971e-13
200901_AM_Brain_Mouse_Ub_n28Y_real	-86.6174	13.359	-7.21586	-3.78026	-1.02372	-3.04363	-3.57589	0.104829	0.101265	-2.6977e-14
200901_AM_Brain_Mouse_Ub_n137Y	67.3643	16.9974	-1.96181	-5.10063	-9.52037	3.67325	8.41113	-1.54644	-1.11235e-05	1.36996e-13
200901_AM_Brain_Mouse_Ub_n139Y	74.7805	15.7622	14.7175	5.19224	1.90497	-9.62329	-0.814501	1.50687	1.0318e-05	1.16111e-13
200901_AM_Brain_Mouse_Ub_n140Y	-86.6173	13.3599	-7.21492	-3.77988	-1.02251	-3.04465	-3.57675	0.107463	-0.101261	-1.72629e-13
200901_AM_Brain_Mouse_Ub_n303O	121.761	-3.82335	-3.66378	1.37412	1.71729	3.98926	-7.27688	-6.29445	-1.1292e-05	1.65608e-13
200901_AM_Brain_Mouse_Ub_n305O	71.935	-7.89428	-4.0655	-0.44959	-0.795676	5.02904	-2.82758	9.06311	1.7106e-05	6.92345e-14
200901_AM_Brain_Mouse_Ub_n306O	5.34896	-14.9407	-12.7079	11.8274	4.35056	-5.43105	6.13508	-0.613185	-2.02081e-06	5.16729e-14
200901_AM_Brain_Mouse_Ub_n307O	-80.969	-23.7725	9.38914	5.47049	-11.0845	0.526604	-1.65592	-1.11232	-4.77076e-06	-3.44134e-14
200901_AM_Brain_Mouse_Ub_n308O	-4.35337	-20.0378	5.10641	-17.1621	6.74076	-2.25031	2.88009	-0.803704	-9.56699e-07	1.5942e-14
