# Supplementary material for: Aging and diet alter the protein ubiquitylation landscape in the mouse brain
Source: Nat Commun. 2025 Jun 6;16:5266. doi: 10.1038/s41467-025-60542-6 (PMC12144301; doi:10.1038/s41467-025-60542-6)
Supplement: Supplementary file 13 — Source Data [file 41467_2025_60542_MOESM13_ESM.zip › Source_data/Figure_S3/E/E.xlsx]

## Sheet: Sheet1
ID	Description	setSize	enrichmentScore	NES	pvalue	p.adjust	qvalues	rank	leading_edge	core_enrichment
GO:0001525	angiogenesis	465	0.560316	1.80223	1e-10	4.23377e-09	3.26035e-09	2411	tags=32%, list=16%, signal=28%	18054/12796/12266/15945/16854/76905/53417/12273/18787/14181/16411/16414/11727/23876/58223/11689/15442/672511/12767/109901/16952/11745/11535/12394/13078/387221/68465/12267/242705/21937/20671/20684/18792/23892/15901/30924/105450/50501/18132/19225/12306/387217/18119/20672/15368/230738/269120/14219/21825/14461/14234/21380/11482/12628/14257/13614/30955/20846/54409/20963/68545/13036/18127/20848/14595/1…
GO:0001818	negative regulation of cytokine production	217	0.658237	2.05586	1e-10	4.23377e-09	3.26035e-09	1721	tags=33%, list=11%, signal=30%	93695/57765/14728/69550/246730/12523/14130/11815/20128/17472/16768/216799/73914/16859/24088/101613/73149/12051/171285/12257/83433/22177/14747/16952/15170/18173/21899/21898/21946/24058/319430/19264/60533/21937/67664/17289/22411/16331/77125/15216/19073/12229/16792/15368/230738/21825/21803/11746/12489/80861/105855/242248/213208/317757/11600/13836/22160/59079/22350/16159/269855/15234/81897/19016/2636…
GO:0001819	positive regulation of cytokine production	360	0.699403	2.24322	1e-10	4.23377e-09	3.26035e-09	1433	tags=32%, list=9%, signal=30%	12796/12655/17381/12266/54123/17085/246728/15951/56644/246730/58185/226691/12273/18787/12362/12523/20302/216799/14191/100038882/73914/16859/24088/78781/12051/171285/12010/244202/21897/83433/13057/241639/15442/17951/22177/230073/230979/16952/71586/18173/21899/170743/15900/14131/12394/21898/13078/140497/19264/50723/60533/12267/14127/16149/21937/19106/72512/22411/637515/16177/16194/77125/229898/2347…
GO:0001906	cell killing	118	0.758146	2.26066	1e-10	4.23377e-09	3.26035e-09	1401	tags=38%, list=9%, signal=35%	55985/17002/12796/57349/12266/110557/15945/16854/17105/56644/15015/14972/16768/15024/16859/101613/171285/12010/21354/14964/22177/15170/20311/14131/21355/14129/17969/21946/19264/15040/20375/15064/14991/22324/12628/105855/20963/13036/317757/18439/16159/13032/17101/16409/104709
GO:0002221	pattern recognition receptor signaling pathway	141	0.721198	2.18269	1e-10	4.23377e-09	3.26035e-09	2012	tags=42%, list=13%, signal=37%	17002/54123/246730/58185/234311/20128/73914/15944/279572/16859/24088/78781/101613/16145/171285/21897/83433/13057/70110/230073/71586/21899/170743/100340/21898/65221/67664/234779/12524/12475/17079/80861/54445/17096/83490/12389/18035/59079/71481/246746/16362/384059/106759/81897/210808/108960/140792/76438/117149/211550/320019/69097/114643/64685/74136/107607/100561/217166/68077
GO:0002237	response to molecule of bacterial origin	226	0.761638	2.38221	1e-10	4.23377e-09	3.26035e-09	1423	tags=38%, list=9%, signal=35%	55985/20202/17002/20201/57349/15945/14728/56744/100702/12273/18787/12362/12523/14130/209387/20128/216799/12514/73914/14469/15944/16859/24088/22352/16145/171285/12010/21897/83433/20311/18173/21899/11535/15900/66102/12142/21898/21355/17130/667823/60533/17084/18828/19106/21938/234779/319236/12524/12161/16523/19225/387217/20375/230738/12475/17970/97165/21803/17079/76681/14991/12628/20846/434784/27056…
GO:0002250	adaptive immune response	299	0.718496	2.27955	1e-10	4.23377e-09	3.26035e-09	1811	tags=39%, list=12%, signal=35%	16016/16071/238447/12268/12266/110557/54123/57765/17085/14728/58185/15015/246177/12523/14130/14972/404711/50909/16768/216799/12506/15024/67742/18733/12262/12259/16069/50908/12051/12260/171285/12010/244202/21354/12263/83433/14969/14964/13733/12169/14999/14960/230979/16952/14961/15170/18173/14131/12258/12142/21355/14129/19264/50723/60533/12267/14127/11486/15040/22376/16149/67664/21938/16177/16331/1…
GO:0002252	immune effector process	434	0.712001	2.28626	1e-10	4.23377e-09	3.26035e-09	1411	tags=33%, list=9%, signal=31%	16016/16071/17523/238447/12268/12266/110557/16854/54123/57765/17085/12483/14728/69550/58185/15015/234311/246177/12523/98365/14130/14972/404711/50909/16768/216799/16414/14191/15024/73914/16859/24088/18733/12262/12259/50908/101613/12051/12260/171285/17916/12010/21354/12263/83433/14969/14964/70110/22177/230073/14999/14960/230979/16952/14961/15170/20311/18173/11745/15900/14131/12258/21898/21355/14129…
GO:0002253	activation of immune response	211	0.733102	2.28569	1e-10	4.23377e-09	3.26035e-09	1411	tags=33%, list=9%, signal=30%	16016/16071/238447/12268/12266/16854/58203/12483/14728/15951/226691/246177/12273/209387/404711/50909/20128/24088/12262/12259/50908/12260/12263/83433/15950/12169/22177/27028/23880/14747/15170/107321/12258/230787/21898/667823/319430/16822/19264/50723/12267/14127/11486/18828/232345/72512/234779/12229/16792/319236/17060/230738/76681/12628/383619/105855/20963/114774/22038/17096/56743/74039/22350/10004…
GO:0002263	cell activation involved in immune response	214	0.668804	2.08662	1e-10	4.23377e-09	3.26035e-09	1947	tags=37%, list=13%, signal=33%	16854/57765/17085/14728/12523/216799/16414/14191/16859/12051/171285/17916/83433/70110/22177/14999/16952/18173/11745/15900/21898/21946/19354/19264/50723/14127/11486/16149/54519/94176/16194/77125/234779/235587/237625/15368/20375/230738/16797/14159/14461/21803/17079/16408/14991/18826/380732/105855/20963/20848/17305/19885/17096/56743/16852/20852/14190/16190/16848/216161/16362/14824/56708/106759/19214…
GO:0002274	myeloid leukocyte activation	176	0.691564	2.13725	1e-10	4.23377e-09	3.26035e-09	1721	tags=42%, list=11%, signal=38%	13011/14728/12273/12362/12523/381319/329731/16414/14191/12506/16859/24088/18733/12259/171285/17916/21897/83433/70110/22177/18173/21899/11745/14131/21898/16822/19354/14127/18828/94176/12493/77125/234779/237625/217203/15368/20375/74734/16797/21825/14159/14461/21803/12489/380732/11629/12606/20963/22038/317757/17096/56743/17000/20698/16190/246746/13032/216161/21813/14824/14256/106759/19214/16409/5791…
GO:0002366	leukocyte activation involved in immune response	210	0.673055	2.09715	1e-10	4.23377e-09	3.26035e-09	1947	tags=37%, list=13%, signal=33%	16854/57765/17085/14728/12523/216799/16414/14191/16859/12051/171285/17916/83433/70110/22177/14999/16952/18173/11745/15900/21898/21946/19354/19264/50723/14127/11486/16149/54519/94176/16194/77125/234779/235587/237625/15368/20375/230738/16797/14159/14461/21803/17079/16408/14991/18826/380732/105855/20963/20848/17305/19885/17096/56743/16852/20852/14190/16190/16848/216161/16362/14824/56708/106759/19214…
GO:0002443	leukocyte mediated immunity	283	0.741052	2.34237	1e-10	4.23377e-09	3.26035e-09	1411	tags=38%, list=9%, signal=35%	16016/16071/238447/12268/12266/110557/54123/57765/14728/69550/58185/15015/246177/12523/98365/14130/14972/404711/50909/16768/216799/16414/14191/15024/16859/24088/18733/12262/12259/50908/101613/12051/12260/171285/17916/12010/21354/12263/83433/14969/14964/22177/230073/14999/14960/14961/15170/20311/18173/11745/14131/12258/21898/21355/14129/17969/19354/19264/50723/14127/15040/22376/16149/21938/16177/1…
GO:0002449	lymphocyte mediated immunity	205	0.76143	2.37384	1e-10	4.23377e-09	3.26035e-09	1411	tags=37%, list=9%, signal=34%	16016/16071/238447/12268/12266/110557/54123/57765/14728/58185/15015/246177/14130/14972/404711/50909/16768/216799/15024/16859/18733/12262/12259/50908/12051/12260/171285/12010/21354/12263/83433/14969/14964/14999/14960/14961/15170/18173/14131/12258/21355/14129/19264/50723/14127/15040/22376/16149/21938/16177/16331/15216/235587/12229/74131/21803/15064/14991/22324/12628/14102/105855/13036/213208/317757…
GO:0002455	humoral immune response mediated by circulating immunoglobulin	32	0.909596	2.30136	1e-10	4.23377e-09	3.26035e-09	399	tags=53%, list=3%, signal=52%	16016/16071/238447/12266/14130/404711/50909/12262/12259/50908/12051/12260/12263/83433/15170/12258/19264
GO:0002460	adaptive immune response based on somatic recombination of immune receptors built from immunoglobulin superfamily domains	231	0.747002	2.33991	1e-10	4.23377e-09	3.26035e-09	1349	tags=35%, list=9%, signal=33%	16016/16071/238447/12268/12266/110557/54123/57765/17085/14728/58185/15015/246177/14130/14972/404711/50909/216799/15024/18733/12262/12259/50908/12051/12260/171285/12010/244202/12263/83433/14969/14964/14999/14960/16952/14961/15170/18173/14131/12258/21355/14129/19264/50723/60533/12267/14127/11486/15040/22376/16149/21938/16177/16331/16194/77125/15216/235587/12229/74131/230738/21803/15064/14991/12628/…
GO:0002521	leukocyte differentiation	460	0.573457	1.84351	1e-10	4.23377e-09	3.26035e-09	2079	tags=29%, list=13%, signal=26%	16071/57765/17085/14728/15951/58185/16186/226691/98365/381319/16768/20302/216799/13024/235320/16859/24088/18733/235505/12262/12051/12010/83433/17095/22402/22177/14960/16952/14961/15170/224109/15900/12394/12142/21946/19264/14127/11486/83554/16149/17289/94176/16331/16194/12505/22778/234779/233328/12229/16792/14012/107527/237625/16658/74131/20375/230738/74734/14159/15379/14461/21803/15163/15064/2232…
GO:0002683	negative regulation of immune system process	342	0.639615	2.04839	1e-10	4.23377e-09	3.26035e-09	2007	tags=35%, list=13%, signal=31%	17381/93695/16854/57765/13011/12483/14728/15951/69550/434341/246730/226691/12523/14130/11815/16768/329731/14191/12514/100038882/73914/547253/67742/16859/217835/12262/101613/171285/21354/83433/22177/14960/230979/16952/14961/15170/107321/100340/12258/12394/12142/21355/21946/319430/19264/60533/14127/11486/83554/16149/232345/67664/17289/12493/16331/77125/23892/12505/15216/235587/12229/16792/12524/166…
GO:0002694	regulation of leukocyte activation	435	0.645612	2.07185	1e-10	4.23377e-09	3.26035e-09	1459	tags=29%, list=9%, signal=27%	16016/16071/238447/20533/93695/16854/57765/13011/12483/14728/56644/16186/12523/14130/404711/16768/216799/329731/16414/13024/14191/235320/67742/16859/171285/12010/83433/14969/22177/14999/14960/230979/16952/14961/15170/21899/320484/230787/12394/12142/21898/21946/19354/19264/50723/60533/14127/11486/16149/18828/17289/21938/12493/16331/77125/12505/15216/22778/235587/12229/12575/16792/107527/237625/125…
GO:0002696	positive regulation of leukocyte activation	267	0.658172	2.07674	1e-10	4.23377e-09	3.26035e-09	1451	tags=29%, list=9%, signal=27%	16016/16071/238447/20533/57765/14728/56644/16186/404711/216799/329731/16414/14191/235320/16859/171285/12010/83433/14969/22177/14999/14960/230979/16952/14961/21899/320484/12394/12142/21898/19264/50723/60533/14127/11486/16149/16331/77125/22778/12575/107527/237625/12524/76088/74131/74734/21825/14461/21803/16408/19373/11629/12606/105855/20963/317757/78317/16852/13846/12389/20852/16159/16190/13032/218…
GO:0002697	regulation of immune effector process	274	0.700255	2.20745	1e-10	4.23377e-09	3.26035e-09	1401	tags=32%, list=9%, signal=30%	16016/12266/110557/16854/57765/12483/14728/69550/58185/15015/234311/12523/14130/14972/16768/216799/16414/14191/15024/73914/16859/24088/171285/12010/21354/83433/14964/22177/230073/14999/230979/16952/15170/20311/14131/12258/21898/21355/14129/17969/21946/19354/19264/14127/15040/22376/16149/232345/21938/16177/12493/77125/15216/234779/235587/16792/237625/12524/74131/15368/20375/230738/14159/14461/2180…
GO:0002699	positive regulation of immune effector process	193	0.700608	2.17766	1e-10	4.23377e-09	3.26035e-09	1380	tags=32%, list=9%, signal=30%	16016/12266/110557/57765/14728/58185/15015/234311/12523/14972/16768/216799/16414/14191/15024/24088/12010/83433/14964/22177/230073/14999/230979/16952/14131/21898/21355/14129/19354/19264/14127/15040/16149/16177/12493/77125/234779/16792/237625/12524/74131/15368/20375/14159/14461/21803/15064/14991/22324/80861/20963/317757/17096/18439/20852/16159/16190/16362/56708/106759/16409/81897/210808
GO:0002703	regulation of leukocyte mediated immunity	186	0.717708	2.22035	1e-10	4.23377e-09	3.26035e-09	1451	tags=35%, list=9%, signal=32%	16016/12266/110557/57765/14728/69550/58185/15015/12523/14130/14972/16768/216799/16414/14191/15024/16859/24088/171285/12010/21354/83433/14964/22177/230073/15170/20311/14131/21898/21355/14129/19354/19264/14127/15040/22376/21938/16177/15216/234779/235587/237625/74131/15368/20375/14159/14461/21803/15064/14991/22324/105855/20963/213208/317757/17096/18439/20852/16159/16190/56708/106759/16409/81897/1047…
GO:0002706	regulation of lymphocyte mediated immunity	130	0.736242	2.22261	1e-10	4.23377e-09	3.26035e-09	1131	tags=31%, list=7%, signal=29%	16016/12266/110557/57765/14728/58185/15015/14130/14972/16768/216799/15024/16859/171285/12010/21354/83433/14964/15170/14131/21355/14129/19264/14127/15040/22376/21938/16177/15216/235587/74131/21803/15064/14991/22324/105855/213208/317757/18439/20852/16159
GO:0002757	immune response-activating signal transduction	148	0.703683	2.13381	1e-10	4.23377e-09	3.26035e-09	1130	tags=27%, list=7%, signal=25%	16016/16071/238447/16854/12483/14728/246177/12273/404711/24088/12169/22177/27028/23880/14747/15170/107321/230787/21898/319430/16822/19264/50723/12267/14127/11486/18828/234779/12229/16792/17060/230738/105855/20963/114774/22038/17096/56743/74039/22350
GO:0002764	immune response-regulating signaling pathway	283	0.70036	2.21375	1e-10	4.23377e-09	3.26035e-09	1964	tags=37%, list=13%, signal=33%	16016/16071/17002/238447/16854/54123/12483/14728/246730/58185/234311/246177/12273/404711/20128/73914/15944/279572/16859/24088/78781/101613/16145/171285/21897/83433/13057/70110/12169/22177/27028/230073/23880/14747/15170/71586/21899/107321/170743/100340/230787/21898/319430/16822/19264/50723/12267/65221/14127/11486/18828/67664/234779/12229/16792/17060/12524/230738/12475/12489/17079/80861/105855/2096…
GO:0002819	regulation of adaptive immune response	157	0.736285	2.25685	1e-10	4.23377e-09	3.26035e-09	1223	tags=34%, list=8%, signal=31%	16016/12266/110557/54123/57765/14728/58185/15015/14130/14972/216799/12506/15024/67742/171285/12010/244202/83433/14964/230979/16952/14961/15170/18173/14131/21355/14129/19264/60533/14127/11486/15040/22376/16149/21938/16177/77125/12505/15216/235587/74131/230738/21803/15064/14991/105855/213208/317757/18439/20852/16159/16190/16362
GO:0002822	regulation of adaptive immune response based on somatic recombination of immune receptors built from immunoglobulin superfamily domains	142	0.728842	2.20815	1e-10	4.23377e-09	3.26035e-09	1223	tags=33%, list=8%, signal=31%	16016/12266/110557/57765/14728/58185/15015/14130/14972/216799/15024/171285/12010/244202/83433/14964/16952/14961/15170/18173/14131/21355/14129/19264/60533/14127/11486/15040/22376/21938/16177/77125/15216/235587/74131/230738/21803/15064/14991/105855/213208/317757/18439/20852/16159/16190/16362
GO:0002831	regulation of response to biotic stimulus	246	0.715192	2.2519	1e-10	4.23377e-09	3.26035e-09	2012	tags=39%, list=13%, signal=35%	17002/17381/54123/58203/15951/434341/246730/234311/226691/12523/209387/20128/17472/16768/14191/100038882/73914/547253/15944/16859/24088/78781/16145/171285/17916/244202/21354/83433/13057/15950/70110/22177/230073/20311/80287/100340/12258/12142/21898/21355/17969/667823/60533/80285/17084/16149/232345/72512/67664/12493/229898/234779/319236/12161/20375/230738/97165/209200/17079/76681/11816/15064/14991/…
GO:0002833	positive regulation of response to biotic stimulus	122	0.759467	2.27468	1e-10	4.23377e-09	3.26035e-09	1423	tags=41%, list=9%, signal=38%	17381/54123/58203/15951/434341/234311/226691/209387/20128/16768/15944/16859/24088/78781/16145/171285/244202/13057/15950/70110/22177/21898/667823/60533/80285/17084/16149/72512/229898/234779/319236/12161/20375/97165/17079/76681/15064/14991/22324/383619/80861/20963/22038/317757/16159/100040462/20787/14824/81897/117149
GO:0006909	phagocytosis	188	0.731496	2.26971	1e-10	4.23377e-09	3.26035e-09	1589	tags=36%, list=10%, signal=32%	16016/16071/238447/12266/56644/16186/246177/17972/14130/404711/16414/14191/24088/19332/12263/83433/13057/22177/16952/104759/18173/11745/15900/14131/21898/14129/19354/19264/14127/21817/83382/668218/17289/94176/234779/19128/74734/17970/15162/21825/14461/21803/16408/12798/22324/11629/105855/20963/19152/233571/18439/11303/18613/20698/246746/17101/56212/16410/16409/19016/26362/11744/140792/232201/1788…
GO:0006959	humoral immune response	99	0.835006	2.45323	1e-10	4.23377e-09	3.26035e-09	509	tags=35%, list=3%, signal=34%	16016/55985/20202/16071/17002/238447/12796/57349/12268/12266/15945/16854/56744/14130/404711/50909/11727/12262/12259/16069/50908/12051/12260/12010/12263/83433/11689/15170/20311/11535/12258/21946/19264/232345/12493
GO:0007159	leukocyte cell-cell adhesion	269	0.635394	2.00557	1e-10	4.23377e-09	3.26035e-09	1223	tags=26%, list=8%, signal=24%	20202/20201/20533/93695/16854/57765/14728/16186/16768/216799/16414/235320/16859/14537/171285/12010/14969/11689/14999/14960/230979/16952/14961/15170/320484/12394/19354/19264/50723/60533/11486/16149/12505/15216/22778/16792/107527/12524/76088/74131/230738/74734/17698/21825/108101/21803/16408/12628/20345/19373/11629/105855/20963/114774/213208/317757/78317/16852/13846/12389/11898/12162/20971/18613/141…
GO:0009615	response to virus	242	0.74347	2.33892	1e-10	4.23377e-09	3.26035e-09	1347	tags=33%, list=9%, signal=31%	17381/16819/15945/76933/54123/23961/58203/15957/23962/246728/15951/69550/246730/58185/234311/226691/15959/67775/667370/66141/381319/17472/16411/216799/276950/100038882/73914/57444/15944/279572/16859/21822/78781/12051/16145/230073/52668/71586/80287/170743/237886/94094/80876/19264/80285/19106/545030/109685/72512/67664/637515/112419/12493/17858/77125/12524/16523/11810/230738/68713/209200/21803/15958…
GO:0009617	response to bacterium	428	0.784318	2.51667	1e-10	4.23377e-09	3.26035e-09	1423	tags=42%, list=9%, signal=39%	16016/55985/20202/16071/17002/17523/20201/238447/12796/57349/16819/12266/76757/15945/17105/76905/15957/14728/246728/20556/15951/99899/434341/246730/13106/56744/23833/20716/100702/12273/24110/15959/18787/12362/12523/15439/98365/14130/60440/14972/209387/404711/15122/20128/110454/17472/17948/216799/14191/12514/22268/110257/100038882/17476/73914/14469/15944/11727/16859/24088/21822/16069/101613/12051/…
GO:0016032	viral process	280	0.613674	1.93943	1e-10	4.23377e-09	3.26035e-09	1697	tags=20%, list=11%, signal=18%	17002/23961/58203/20612/23962/246728/15951/69550/246730/58185/226691/66141/209387/20128/100038882/57444/74735/78781/11998/52668/230979/12767/71586/80287/94094/667823/80876/671535/16149/19106/20684/319236/230738/68713/20732/76681/11816/20821/20846/107373/22038/217069/16852/12389/13830/384309/50873/26401/16410/83383/26362/19205/69097/226422/16416/26367/114643
GO:0016064	immunoglobulin mediated immune response	101	0.804321	2.3653	1e-10	4.23377e-09	3.26035e-09	1144	tags=38%, list=7%, signal=36%	16016/16071/238447/12268/12266/54123/57765/14130/404711/50909/12262/12259/50908/12051/12260/12010/12263/83433/14969/14999/14960/14961/15170/14131/12258/14129/19264/50723/14127/16149/16331/235587/12229/21803/12628/317757/20852/14190/16190
GO:0019058	viral life cycle	198	0.672976	2.09393	1e-10	4.23377e-09	3.26035e-09	1374	tags=22%, list=9%, signal=21%	17002/23961/20612/23962/246728/15951/69550/246730/58185/226691/66141/209387/20128/100038882/57444/74735/78781/11998/52668/71586/80287/94094/667823/80876/671535/16149/19106/319236/230738/68713/20732/76681/11816/20821/107373/22038/217069/16852/12389/13830/384309/50873/16410/26362
GO:0019079	viral genome replication	99	0.760105	2.23318	1e-10	4.23377e-09	3.26035e-09	869	tags=23%, list=6%, signal=22%	17002/23961/23962/246728/15951/69550/246730/58185/226691/66141/100038882/57444/78781/52668/71586/80287/80876/671535/19106/230738/68713/107373/22038
GO:0019221	cytokine-mediated signaling pathway	267	0.68012	2.14599	1e-10	4.23377e-09	3.26035e-09	2505	tags=41%, list=16%, signal=35%	55985/57349/17381/15945/54123/58203/23962/246728/434341/246730/56744/16186/12362/66141/12983/18414/60440/20302/100038882/73914/547253/15944/18733/16145/83433/52668/12767/15170/20311/20305/13448/24058/68465/80876/19264/80285/14127/16149/21937/16177/16194/77125/12984/16792/12986/50498/20375/68713/13614/383619/20846/12606/27056/20963/213208/20848/11600/12389/18035/20852/20698/246746/12977/84094/1636…
GO:0019724	B cell mediated immunity	103	0.807695	2.37974	1e-10	4.23377e-09	3.26035e-09	1144	tags=39%, list=7%, signal=37%	16016/16071/238447/12268/12266/54123/57765/14130/404711/50909/18733/12262/12259/50908/12051/12260/12010/12263/83433/14969/14999/14960/14961/15170/14131/12258/14129/19264/50723/14127/16149/16331/235587/12229/21803/12628/14102/317757/20852/14190/16190
GO:0030098	lymphocyte differentiation	315	0.599738	1.90933	1e-10	4.23377e-09	3.26035e-09	2079	tags=29%, list=13%, signal=26%	16071/57765/17085/14728/58185/16186/16768/216799/13024/235320/16859/12051/12010/17095/14960/16952/14961/15170/15900/12394/12142/21946/19264/14127/11486/16149/17289/94176/16331/16194/12505/22778/234779/12229/16792/14012/107527/16658/74131/20375/230738/74734/15379/21803/15064/22324/14102/12393/19373/105855/20963/14087/20848/17305/317757/19885/16852/20852/21414/74039/102545/14190/16159/16190/16848/2…
GO:0030335	positive regulation of cell migration	497	0.545043	1.75704	1e-10	4.23377e-09	3.26035e-09	2913	tags=35%, list=19%, signal=29%	55985/16819/93695/15945/16854/56644/12273/18787/14181/16411/14191/16859/24088/329252/17916/83433/241639/22402/230979/14747/12767/16952/11745/21828/66102/21898/13078/19354/19264/60533/12267/16149/20613/11684/22411/16177/18792/22349/234779/30924/20195/19225/76088/15368/20375/230738/218877/21825/108101/15379/14461/21803/14234/27205/14257/13614/11629/30955/105855/114774/67141/13036/18127/20848/18024/…
GO:0030593	neutrophil chemotaxis	64	0.832956	2.34069	1e-10	4.23377e-09	3.26035e-09	854	tags=39%, list=5%, signal=37%	55985/20202/20201/57349/15945/16854/56744/12273/20302/16414/20311/20305/14131/21828/319430/19354/12267/14127/270152/16149/12986/22324/13614/105855/20963
GO:0030595	leukocyte chemotaxis	160	0.689916	2.11517	1e-10	4.23377e-09	3.26035e-09	1972	tags=34%, list=13%, signal=30%	55985/20202/20201/57349/15945/16854/56744/12273/18787/98365/20302/16414/217835/11689/14747/16952/20311/20305/14131/21828/66102/319430/19354/12267/14127/270152/16149/23892/12986/20375/21825/22324/13614/11629/105855/20963/17096/63873/16159/12977/17101/16409/117149/20308/321019/19229/26417/18591/17965/20750/14205/14254/170756/19277/20085
GO:0031347	regulation of defense response	440	0.679	2.18268	1e-10	4.23377e-09	3.26035e-09	1994	tags=35%, list=13%, signal=31%	16016/20202/20201/17381/12266/54123/13011/58203/15951/434341/246730/226691/18787/12362/14130/209387/12364/20128/17472/16768/20302/216799/329731/13024/14191/100038882/73914/547253/13040/15944/16859/24088/78781/101613/16145/171285/17916/244202/21354/83433/13057/22402/15950/11689/70110/22177/230073/16952/20311/11690/21899/80287/100340/14131/12258/21898/21355/14129/17969/21946/667823/80285/14127/1148…
GO:0031349	positive regulation of defense response	196	0.746171	2.32285	1e-10	4.23377e-09	3.26035e-09	1347	tags=34%, list=9%, signal=32%	16016/20202/20201/17381/12266/54123/58203/15951/434341/226691/18787/209387/20128/16768/20302/329731/13040/15944/16859/24088/16145/171285/244202/83433/13057/22402/15950/70110/22177/11690/21899/14131/21898/14129/667823/80285/14127/16149/21937/72512/77125/229898/234779/319236/237625/19225/20375/97165/76681/14991/22324/383619/30955/12606/20963/22038/317757/18035/56312/63873/16159/13032/100040462/2078…
GO:0032103	positive regulation of response to external stimulus	313	0.70012	2.22723	1e-10	4.23377e-09	3.26035e-09	1740	tags=33%, list=11%, signal=30%	16016/55985/20202/20201/17381/12266/15945/54123/58203/15951/434341/234311/226691/12273/18787/209387/20128/16768/20302/329731/13040/15944/16859/24088/78781/16145/171285/244202/83433/13057/22402/15950/70110/22177/14747/12767/11690/21899/14131/21828/21898/14129/667823/19354/12267/80285/14127/17084/16149/21937/72512/77125/229898/234779/319236/237625/12161/19225/20375/97165/21825/21803/17079/76681/149…
GO:0032496	response to lipopolysaccharide	208	0.754979	2.35418	1e-10	4.23377e-09	3.26035e-09	1423	tags=36%, list=9%, signal=33%	55985/20202/17002/20201/57349/15945/14728/56744/100702/18787/12362/12523/209387/20128/216799/12514/73914/14469/15944/16859/22352/16145/171285/12010/83433/20311/18173/11535/15900/66102/12142/21898/17130/667823/60533/17084/18828/19106/21938/234779/319236/12524/12161/16523/19225/387217/20375/230738/12475/17970/97165/21803/17079/76681/12628/20846/434784/22038/235527/18127/17533/17096/18439/21390/1130…
GO:0032640	tumor necrosis factor production	145	0.704469	2.13483	1e-10	4.23377e-09	3.26035e-09	1697	tags=34%, list=11%, signal=31%	17002/93695/246728/246730/12523/98365/20128/20302/73914/16859/24088/73149/12051/171285/21897/12257/83433/13057/22177/230073/15170/71586/21899/14131/21898/319430/19264/14127/21937/77125/234779/217203/74131/230738/12475/21825/12489/20963/20848/11600/22160/106759/81897/26362/117149/15979/332579/19204/16452/114643
GO:0032680	regulation of tumor necrosis factor production	141	0.703358	2.1287	1e-10	4.23377e-09	3.26035e-09	1697	tags=35%, list=11%, signal=31%	17002/93695/246728/246730/12523/20128/20302/73914/16859/24088/73149/12051/171285/21897/12257/83433/13057/22177/230073/15170/71586/21899/14131/21898/319430/19264/14127/21937/77125/234779/217203/74131/230738/12475/21825/12489/20963/20848/11600/22160/106759/81897/26362/117149/15979/332579/19204/16452/114643
GO:0034341	response to interferon-gamma	100	0.780544	2.29469	1e-10	4.23377e-09	3.26035e-09	1721	tags=46%, list=11%, signal=41%	69550/434341/100702/12362/66141/12332/17472/20302/547253/14469/15944/24088/19332/21822/22352/16145/55932/54396/14969/14960/14961/18173/20305/15900/66102/21898/80876/80285/22376/16149/20684/236573/229898/229900/68713/20821/20846/17533/16362/20912/19016/20308/286940/69635/16452/64685
GO:0035456	response to interferon-beta	39	0.888423	2.32833	1e-10	4.23377e-09	3.26035e-09	810	tags=67%, list=5%, signal=63%	240327/15957/15951/100039796/69550/246730/226691/100702/15959/66141/60440/14469/15944/327959/21822/16145/55932/54396/15953/15950/667214/80876/72512/68713/383619/20846
GO:0042110	T cell activation	386	0.62732	2.00713	1e-10	4.23377e-09	3.26035e-09	1811	tags=30%, list=12%, signal=27%	20533/93695/328833/16854/57765/17085/14728/58185/16186/12523/98365/16768/216799/16414/13024/12506/235320/16859/73149/12051/171285/12010/14969/14999/14960/230979/12767/16952/14961/15170/18173/320484/12394/12142/19354/19264/50723/60533/14127/11486/270152/22376/16149/545030/54519/94176/21938/16194/12505/15216/56501/22778/16792/14012/50498/107527/12524/16658/76088/74131/20375/230738/74734/16797/17698…
GO:0042113	B cell activation	219	0.644415	2.01257	1e-10	4.23377e-09	3.26035e-09	2079	tags=32%, list=13%, signal=28%	16016/16071/238447/57765/12483/16186/14130/404711/67742/12051/17095/22177/14961/15170/15900/230787/12142/21898/19264/50723/11486/16149/16331/22778/234779/235587/12229/12575/16792/17060/12524/74131/20375/15379/21803/17079/14102/19373/105855/20963/114774/54353/242248/17305/17096/56743/16852/20852/74039/102545/16848/56708/106759/81897/108995/117149/27060/321019/18018/19229/16453/20377/12053/12151/38…
GO:0042742	defense response to bacterium	142	0.833819	2.5262	1e-10	4.23377e-09	3.26035e-09	1049	tags=49%, list=7%, signal=46%	16016/55985/16071/17002/17523/238447/12796/16819/17105/246728/246730/100702/12273/18787/12362/15439/98365/60440/14972/404711/17472/17948/216799/14191/100038882/17476/14469/15944/11727/16859/24088/16069/101613/12051/16145/171285/17916/12010/55932/244202/83433/54396/13057/17952/17951/230979/20311/18173/11745/11535/15900/21898/14129/17969/21946/14127/21937/236573/229900/15162/97165/15064/14991/69146…
GO:0045069	regulation of viral genome replication	66	0.822623	2.3208	1e-10	4.23377e-09	3.26035e-09	869	tags=32%, list=6%, signal=30%	17002/23961/23962/246728/15951/69550/246730/58185/226691/66141/100038882/57444/78781/71586/80287/80876/671535/19106/68713/107373/22038
GO:0045071	negative regulation of viral genome replication	42	0.884317	2.32738	1e-10	4.23377e-09	3.26035e-09	869	tags=50%, list=6%, signal=47%	17002/23961/23962/246728/15951/69550/246730/58185/226691/66141/100038882/57444/78781/71586/80287/80876/671535/19106/68713/107373/22038
GO:0045087	innate immune response	494	0.768626	2.47723	1e-10	4.23377e-09	3.26035e-09	1459	tags=37%, list=9%, signal=35%	16016/20202/16071/17002/20201/238447/12796/17381/16819/12266/16854/54123/17085/58203/15957/23962/246728/15951/69550/434341/246730/58185/226691/100702/15959/12362/12523/66141/60440/13058/209387/404711/50909/12332/20128/17472/16768/17948/20302/216799/14191/100038882/17476/73914/547253/14469/57444/15944/279572/11727/16859/24088/19332/12262/12259/21822/74735/16069/50908/78781/101613/22352/16145/12260…
GO:0045088	regulation of innate immune response	156	0.755373	2.31127	1e-10	4.23377e-09	3.26035e-09	1423	tags=38%, list=9%, signal=35%	17381/54123/58203/15951/434341/246730/226691/209387/20128/16768/14191/100038882/73914/547253/15944/16859/24088/16145/171285/17916/21354/83433/15950/70110/22177/100340/12258/21898/21355/17969/667823/80285/16149/232345/72512/229898/234779/319236/20375/97165/76681/11816/14991/22324/20821/383619/80861/20963/22038/317757/16159/100040462/16362/20787/14824/81897/19016/104709/117149
GO:0045089	positive regulation of innate immune response	94	0.774633	2.26649	1e-10	4.23377e-09	3.26035e-09	1423	tags=41%, list=9%, signal=38%	17381/54123/58203/15951/434341/226691/209387/20128/16768/15944/16859/24088/16145/171285/15950/70110/22177/21898/667823/80285/16149/72512/229898/234779/319236/20375/97165/76681/14991/22324/383619/20963/22038/317757/16159/100040462/20787/81897/117149
GO:0045765	regulation of angiogenesis	252	0.62905	1.97644	1e-10	4.23377e-09	3.26035e-09	2164	tags=36%, list=14%, signal=31%	18054/12796/12266/15945/16854/76905/12273/18787/16411/16414/23876/11689/12767/109901/11745/11535/12394/13078/387221/12267/242705/21937/20684/23892/15901/30924/18132/387217/18119/15368/230738/269120/21825/14461/14234/11482/20846/54409/68545/13036/18127/20848/18024/21826/13836/21390/11826/243362/14173/17395/80837/20698/223864/12654/21813/13601/14824/15277/15234/19016/192187/104709/20130/12562/16600…
GO:0048525	negative regulation of viral process	81	0.823461	2.37405	1e-10	4.23377e-09	3.26035e-09	1020	tags=40%, list=7%, signal=37%	17002/23961/23962/246728/15951/69550/246730/58185/226691/66141/209387/20128/100038882/57444/74735/78781/71586/80287/667823/80876/671535/16149/19106/20684/319236/68713/76681/20821/20846/107373/22038/217069
GO:0050727	regulation of inflammatory response	253	0.66094	2.07801	1e-10	4.23377e-09	3.26035e-09	1806	tags=32%, list=12%, signal=29%	16016/20202/20201/12266/13011/58203/18787/12362/14130/12364/20302/216799/329731/13024/13040/16859/24088/101613/244202/83433/22402/11689/70110/16952/11690/21899/100340/14131/21898/14129/17969/21946/14127/11486/21937/83382/72512/12702/21938/16177/77125/12505/234779/107527/237625/19225/11816/30955/15937/12606/14087/213208/17096/83490/18035/56312/20698/63873/13032/216161/21930/14824/15234/17127/56708…
GO:0050729	positive regulation of inflammatory response	100	0.755544	2.22119	1e-10	4.23377e-09	3.26035e-09	1347	tags=34%, list=9%, signal=31%	16016/20202/20201/12266/58203/18787/20302/329731/13040/24088/244202/83433/22402/70110/11690/21899/14131/21898/14129/14127/21937/77125/234779/237625/19225/30955/12606/18035/56312/63873/13032/14824/11421/81897
GO:0050764	regulation of phagocytosis	87	0.77253	2.2423	1e-10	4.23377e-09	3.26035e-09	1368	tags=37%, list=9%, signal=34%	16016/12266/56644/16186/14130/14191/24088/12263/83433/13057/18173/14131/14129/19264/14127/21817/83382/17289/94176/234779/19128/15162/14461/21803/12798/105855/20963/19152/20698/246746/16410/19016
GO:0050778	positive regulation of immune response	379	0.72248	2.31368	1e-10	4.23377e-09	3.26035e-09	1451	tags=33%, list=9%, signal=31%	16016/16071/238447/17381/12268/12266/110557/16854/54123/57765/58203/12483/14728/15951/434341/58185/15015/226691/246177/12273/14972/209387/404711/50909/20128/16768/216799/16414/14191/15024/15944/16859/24088/12262/12259/50908/16145/12260/171285/12010/244202/12263/83433/13057/14964/15950/70110/12169/22177/27028/14999/23880/14747/16952/14961/15170/18173/107321/14131/12258/230787/21898/21355/14129/667…
GO:0050792	regulation of viral process	136	0.736617	2.22257	1e-10	4.23377e-09	3.26035e-09	1374	tags=29%, list=9%, signal=26%	17002/23961/23962/246728/15951/69550/246730/58185/226691/66141/209387/20128/100038882/57444/74735/78781/12767/71586/80287/94094/667823/80876/671535/16149/19106/20684/319236/68713/76681/20821/20846/107373/22038/217069/16852/13830/384309/26401/26362
GO:0050830	defense response to Gram-positive bacterium	58	0.834446	2.30405	1e-10	4.23377e-09	3.26035e-09	1021	tags=52%, list=7%, signal=49%	17002/12796/17105/100702/12273/17472/216799/14191/17476/14469/11727/24088/101613/171285/17916/12010/55932/230979/11535/17969/21946/236573/229900/15162/97165/15064/69146/22353/13836/18439
GO:0050863	regulation of T cell activation	243	0.629876	1.98036	1e-10	4.23377e-09	3.26035e-09	1223	tags=26%, list=8%, signal=24%	20533/93695/16854/57765/14728/16186/16768/216799/13024/235320/16859/171285/12010/14969/14999/14960/230979/16952/14961/15170/320484/12394/12142/19354/19264/50723/60533/11486/16149/21938/12505/15216/22778/16792/107527/12524/76088/74131/230738/74734/16797/21803/16408/19373/11629/105855/20963/114774/14087/213208/317757/78317/19885/16852/13846/12389/21414/20971/14190/16159/16190/21813/16362
GO:0050865	regulation of cell activation	472	0.635916	2.0462	1e-10	4.23377e-09	3.26035e-09	1973	tags=33%, list=13%, signal=30%	16016/16071/238447/20533/93695/16854/57765/13011/12483/14728/56644/16186/12523/14130/404711/16768/216799/329731/16414/13024/14191/235320/67742/16859/171285/12010/83433/14969/22177/14999/14960/230979/16952/14961/15170/21899/320484/230787/12394/12142/21898/21946/19354/19264/50723/60533/14127/11486/16149/18828/56193/11684/17289/21938/12493/16331/16194/77125/12505/15216/22778/235587/12229/12575/16792…
GO:0050866	negative regulation of cell activation	175	0.671027	2.07215	1e-10	4.23377e-09	3.26035e-09	2001	tags=41%, list=13%, signal=36%	93695/16854/57765/13011/14728/12523/14130/16768/329731/14191/67742/16859/171285/83433/22177/14960/230979/16952/14961/15170/12394/12142/21946/60533/16149/11684/17289/12493/16331/12505/15216/235587/12229/16792/12524/15368/20375/230738/21803/11816/14102/380732/12527/105855/114774/242248/213208/317757/17096/20971/14190/16988/16190/246746/16362/14824/12159/108995/19016/26362/69769/18591/16453/20377/11…
GO:0050867	positive regulation of cell activation	279	0.657943	2.07932	1e-10	4.23377e-09	3.26035e-09	1811	tags=32%, list=12%, signal=29%	16016/16071/238447/20533/57765/14728/56644/16186/404711/216799/329731/16414/14191/235320/16859/171285/12010/83433/14969/22177/14999/14960/230979/16952/14961/21899/320484/12394/12142/21898/19264/50723/60533/14127/11486/16149/56193/16331/77125/22778/12575/107527/237625/12524/76088/74131/74734/14219/21825/14461/21803/16408/19373/11629/12335/12606/105855/20963/317757/78317/16852/13846/12389/20852/161…
GO:0050900	leukocyte migration	269	0.653017	2.0612	1e-10	4.23377e-09	3.26035e-09	1998	tags=33%, list=13%, signal=30%	55985/20202/20201/57349/15945/16854/57765/56744/246177/12273/18787/98365/11815/20302/16414/16859/24088/217835/14537/83433/11689/230979/14747/16952/20311/20305/14131/21828/66102/319430/19354/12267/14127/11486/270152/16149/16177/77125/23892/12986/76088/20375/74734/17698/21825/21803/27205/16408/22324/13614/20345/12527/11629/105855/20963/114774/19152/14595/17096/17395/18613/63873/16159/12977/84094/13…
GO:0051249	regulation of lymphocyte activation	353	0.652178	2.09104	1e-10	4.23377e-09	3.26035e-09	1459	tags=28%, list=9%, signal=26%	16016/16071/238447/20533/93695/16854/57765/12483/14728/56644/16186/14130/404711/16768/216799/13024/14191/235320/67742/16859/171285/12010/14969/22177/14999/14960/230979/16952/14961/15170/320484/230787/12394/12142/21898/21946/19354/19264/50723/60533/11486/16149/17289/21938/16331/12505/15216/22778/235587/12229/12575/16792/107527/12524/76088/74131/230738/74734/16797/21803/16408/14102/19373/11629/1058…
GO:0051251	positive regulation of lymphocyte activation	228	0.657672	2.06008	1e-10	4.23377e-09	3.26035e-09	1423	tags=27%, list=9%, signal=25%	16016/16071/238447/20533/57765/14728/56644/16186/404711/216799/235320/16859/171285/12010/14969/22177/14999/14960/230979/16952/14961/320484/12394/12142/21898/19264/50723/60533/11486/16149/16331/22778/12575/107527/12524/76088/74131/74734/21803/16408/19373/11629/105855/20963/317757/78317/16852/13846/12389/20852/16159/16190/21813/16362/17101/14256/56708/106759/81897/26362/104709/117149
GO:0051607	defense response to virus	195	0.739025	2.29974	1e-10	4.23377e-09	3.26035e-09	1347	tags=33%, list=9%, signal=31%	17381/15945/54123/23961/58203/15957/23962/246728/15951/69550/246730/58185/234311/226691/15959/67775/667370/66141/17472/16411/216799/276950/100038882/57444/78781/230073/52668/71586/80287/170743/237886/94094/80876/19264/80285/19106/72512/67664/637515/112419/12493/17858/77125/12524/16523/11810/230738/68713/209200/15958/76681/383619/20846/80861/27056/22038/20928/54445/217069/14190/384309/16362/17101/…
GO:0052547	regulation of peptidase activity	305	0.626205	1.9885	1e-10	4.23377e-09	3.26035e-09	2068	tags=32%, list=13%, signal=28%	20202/17002/18054/20201/13011/15951/20716/226691/22436/18787/12362/16913/12364/17948/216799/230379/235505/101613/11998/16912/17952/17951/278507/12258/232345/11684/637515/12505/16792/19225/18119/22061/14219/21825/20725/20732/14102/19373/383619/18049/20846/13033/20963/114774/94227/13036/20708/20848/16425/19703/17096/12633/12389/11826/17395/18793/209378/21859/20680/13601/14824/223701/26927/15234/171…
GO:0052548	regulation of endopeptidase activity	266	0.624231	1.96914	1e-10	4.23377e-09	3.26035e-09	2068	tags=30%, list=13%, signal=26%	20202/17002/20201/13011/15951/20716/226691/22436/18787/12362/16913/12364/17948/216799/230379/101613/11998/16912/17952/17951/12258/232345/11684/637515/12505/16792/19225/18119/22061/14219/21825/20725/14102/19373/383619/18049/20846/13033/20963/114774/20708/20848/19703/17096/12633/11826/17395/18793/21859/20680/223701/26927/15234/17127/75736/15160/83383/19016/17196/19186/16600/69635/332579/17314/16452…
GO:0071216	cellular response to biotic stimulus	172	0.771324	2.37858	1e-10	4.23377e-09	3.26035e-09	1423	tags=38%, list=9%, signal=35%	55985/17002/57349/15945/14728/56644/56744/100702/18787/12362/12523/14130/209387/20128/216799/12514/14469/15944/24088/22352/16145/171285/12010/21897/83433/20311/21899/15900/66102/12142/21898/667823/60533/17084/18828/21938/234779/319236/12524/56338/12161/387217/20375/230738/12475/21803/17079/76681/12628/20846/434784/20963/22038/235527/18127/17533/17096/21390/11303/18035/16159/216161/106759/26362/10…
GO:0071219	cellular response to molecule of bacterial origin	152	0.784262	2.38892	1e-10	4.23377e-09	3.26035e-09	1423	tags=41%, list=9%, signal=38%	55985/17002/57349/15945/14728/56744/100702/18787/12362/12523/14130/209387/20128/216799/12514/14469/15944/24088/22352/16145/171285/12010/21897/83433/20311/21899/15900/66102/12142/21898/667823/60533/17084/18828/21938/234779/319236/12524/12161/387217/20375/230738/12475/21803/17079/76681/12628/20846/434784/22038/235527/18127/17533/17096/21390/11303/18035/16159/216161/106759/26362/108960/117149
GO:0071222	cellular response to lipopolysaccharide	143	0.782269	2.37056	1e-10	4.23377e-09	3.26035e-09	1396	tags=41%, list=9%, signal=37%	55985/17002/57349/15945/14728/56744/100702/18787/12362/12523/209387/20128/216799/12514/14469/15944/22352/16145/171285/12010/83433/20311/15900/66102/12142/21898/667823/60533/17084/18828/21938/234779/319236/12524/12161/387217/20375/230738/12475/21803/17079/76681/12628/20846/434784/22038/235527/18127/17533/17096/21390/11303/18035/16159/216161/106759/26362/108960
GO:0071396	cellular response to lipid	397	0.593615	1.90137	1e-10	4.23377e-09	3.26035e-09	1752	tags=24%, list=11%, signal=22%	55985/17002/57349/14599/15945/14728/56744/100702/18787/12362/12523/209387/20128/216799/12514/14469/15944/277744/22352/16145/171285/12010/83433/20393/16952/20311/15900/66102/12142/21898/387221/667823/60533/17084/18828/21938/234779/319236/12524/12161/387217/18119/22061/20375/230738/12475/20276/27273/17698/16323/14159/22337/21803/17079/76681/21380/12628/20846/20609/434784/20963/22038/235527/18127/17…
GO:0071621	granulocyte chemotaxis	83	0.804158	2.32154	1e-10	4.23377e-09	3.26035e-09	854	tags=34%, list=5%, signal=32%	55985/20202/20201/57349/15945/16854/56744/12273/20302/16414/14747/16952/20311/20305/14131/21828/319430/19354/12267/14127/270152/16149/12986/21825/22324/13614/105855/20963
GO:0071706	tumor necrosis factor superfamily cytokine production	147	0.705743	2.13956	1e-10	4.23377e-09	3.26035e-09	1697	tags=35%, list=11%, signal=31%	17002/93695/246728/246730/12523/98365/20128/20302/73914/16859/24088/73149/12051/171285/21897/12257/83433/13057/22177/230073/15170/71586/21899/14131/21898/319430/19264/60533/14127/21937/77125/234779/217203/74131/230738/12475/21825/12489/20963/20848/11600/22160/106759/81897/26362/117149/15979/332579/19204/16452/114643
GO:0097529	myeloid leukocyte migration	157	0.697435	2.13776	1e-10	4.23377e-09	3.26035e-09	1972	tags=38%, list=13%, signal=33%	55985/20202/20201/57349/15945/16854/56744/12273/18787/20302/16414/217835/83433/14747/16952/20311/20305/14131/21828/319430/19354/12267/14127/270152/16149/16177/23892/12986/20375/74734/21825/22324/13614/12527/11629/105855/20963/114774/19152/17096/18613/63873/12977/56212/16409/117149/20308/19229/26417/18591/17965/71785/20750/100952/14205/14254/266632/19277/20085
GO:0097530	granulocyte migration	100	0.778641	2.28909	1e-10	4.23377e-09	3.26035e-09	1458	tags=39%, list=9%, signal=36%	55985/20202/20201/57349/15945/16854/56744/12273/20302/16414/14747/16952/20311/20305/14131/21828/319430/19354/12267/14127/270152/16149/16177/12986/74734/21825/22324/13614/105855/20963/114774/19152/18613/63873/12977/56212/16409/117149/20308
GO:0140546	defense response to symbiont	195	0.739025	2.29974	1e-10	4.23377e-09	3.26035e-09	1347	tags=33%, list=9%, signal=31%	17381/15945/54123/23961/58203/15957/23962/246728/15951/69550/246730/58185/234311/226691/15959/67775/667370/66141/17472/16411/216799/276950/100038882/57444/78781/230073/52668/71586/80287/170743/237886/94094/80876/19264/80285/19106/72512/67664/637515/112419/12493/17858/77125/12524/16523/11810/230738/68713/209200/15958/76681/383619/20846/80861/27056/22038/20928/54445/217069/14190/384309/16362/17101/…
GO:1901342	regulation of vasculature development	256	0.626934	1.97489	1e-10	4.23377e-09	3.26035e-09	2164	tags=36%, list=14%, signal=31%	18054/12796/12266/15945/16854/76905/12273/18787/16411/16414/23876/11689/12767/109901/11745/11535/12394/13078/387221/12267/242705/21937/20684/23892/15901/30924/18132/387217/18119/15368/230738/269120/21825/14461/14234/11482/20846/54409/68545/654812/13036/18127/20848/18024/21826/13836/21390/11826/243362/14173/17395/80837/20698/223864/12654/21813/13601/14824/15277/15234/19016/192187/104709/20130/1256…
GO:1903131	mononuclear cell differentiation	351	0.613605	1.96749	1e-10	4.23377e-09	3.26035e-09	1699	tags=27%, list=11%, signal=25%	16071/57765/17085/14728/15951/58185/16186/226691/98365/381319/16768/216799/13024/235320/16859/18733/12051/12010/83433/17095/14960/16952/14961/15170/15900/12394/12142/21946/19264/14127/11486/16149/17289/94176/16331/16194/12505/22778/234779/12229/16792/14012/107527/16658/74131/20375/230738/74734/14159/15379/21803/15064/22324/14102/12393/19373/105855/20963/14087/19152/20848/17305/317757/19885/17096/…
GO:1903555	regulation of tumor necrosis factor superfamily cytokine production	143	0.704684	2.13545	1e-10	4.23377e-09	3.26035e-09	1697	tags=35%, list=11%, signal=31%	17002/93695/246728/246730/12523/20128/20302/73914/16859/24088/73149/12051/171285/21897/12257/83433/13057/22177/230073/15170/71586/21899/14131/21898/319430/19264/60533/14127/21937/77125/234779/217203/74131/230738/12475/21825/12489/20963/20848/11600/22160/106759/81897/26362/117149/15979/332579/19204/16452/114643
GO:1903900	regulation of viral life cycle	116	0.759266	2.26108	1e-10	4.23377e-09	3.26035e-09	1025	tags=28%, list=7%, signal=26%	17002/23961/23962/246728/15951/69550/246730/58185/226691/66141/209387/20128/100038882/57444/74735/78781/71586/80287/94094/667823/80876/671535/16149/19106/319236/68713/76681/20821/107373/22038/217069/16852
GO:1990266	neutrophil migration	79	0.792761	2.2744	1e-10	4.23377e-09	3.26035e-09	911	tags=37%, list=6%, signal=35%	55985/20202/20201/57349/15945/16854/56744/12273/20302/16414/20311/20305/14131/21828/319430/19354/12267/14127/270152/16149/16177/12986/74734/22324/13614/105855/20963/114774/19152
GO:0060759	regulation of response to cytokine stimulus	108	0.728545	2.15554	1.00779e-10	4.23377e-09	3.26035e-09	1549	tags=36%, list=10%, signal=33%	17381/54123/58203/434341/246730/12362/100038882/73914/547253/15944/24088/16145/83433/230073/12767/71586/21898/24058/19264/80285/16149/21937/16177/16792/13614/20963/11600/12389/20698/246746/12977/13601/74186/50873/19016/26362/108960/77128/16600
GO:0002695	negative regulation of leukocyte activation	154	0.694987	2.11915	1.18064e-10	4.90771e-09	3.77934e-09	1374	tags=36%, list=9%, signal=33%	93695/16854/57765/13011/14728/12523/14130/16768/329731/14191/67742/16859/171285/22177/14960/230979/16952/14961/15170/12394/12142/21946/60533/16149/17289/12493/16331/12505/15216/235587/12229/16792/12524/15368/20375/230738/21803/14102/380732/105855/114774/242248/213208/317757/17096/20971/14190/16988/16190/246746/16362/14824/12159/108995/19016/26362
GO:0002429	immune response-activating cell surface receptor signaling pathway	147	0.700585	2.12393	1.2796e-10	5.2637e-09	4.05348e-09	1130	tags=27%, list=7%, signal=25%	16016/16071/238447/16854/12483/14728/246177/12273/404711/24088/12169/22177/27028/23880/14747/15170/107321/230787/319430/16822/19264/50723/12267/14127/11486/18828/234779/12229/16792/17060/230738/105855/20963/114774/22038/17096/56743/74039/22350
GO:0050777	negative regulation of immune response	149	0.689895	2.09402	1.29684e-10	5.27962e-09	4.06574e-09	1994	tags=38%, list=13%, signal=34%	17381/16854/57765/14728/15951/434341/246730/226691/12523/14130/100038882/73914/547253/67742/16859/101613/171285/21354/83433/230979/16952/15170/100340/12258/21355/21946/19264/232345/67664/16331/77125/15216/235587/15368/20375/230738/21803/20821/80861/105855/213208/20852/14190/16190/16362/14824/19016/56213/16453/114643/64685/12053/54215/20723/74136/20085/56045
GO:0045766	positive regulation of angiogenesis	144	0.691436	2.0954	1.38258e-10	5.51497e-09	4.24697e-09	1931	tags=41%, list=12%, signal=36%	12796/12266/16854/76905/12273/18787/16411/16414/12767/109901/11745/11535/12394/13078/387221/12267/21937/23892/30924/18132/387217/18119/15368/230738/21825/14461/14234/11482/54409/13036/18127/20848/18024/21390/11826/14173/17395/20698/223864/12654/21813/13601/14824/15277/15234/104709/20130/12562/16600/19229/16416/20193/243912/64074/80898/14205/16402/19223/14254
GO:1904018	positive regulation of vasculature development	144	0.691436	2.0954	1.38258e-10	5.51497e-09	4.24697e-09	1931	tags=41%, list=12%, signal=36%	12796/12266/16854/76905/12273/18787/16411/16414/12767/109901/11745/11535/12394/13078/387221/12267/21937/23892/30924/18132/387217/18119/15368/230738/21825/14461/14234/11482/54409/13036/18127/20848/18024/21390/11826/14173/17395/20698/223864/12654/21813/13601/14824/15277/15234/104709/20130/12562/16600/19229/16416/20193/243912/64074/80898/14205/16402/19223/14254
GO:0071346	cellular response to interferon-gamma	80	0.774652	2.22851	1.64983e-10	6.51517e-09	5.01721e-09	1721	tags=41%, list=11%, signal=37%	434341/100702/12362/12332/17472/20302/547253/14469/15944/24088/19332/22352/16145/55932/14961/20305/15900/21898/80285/22376/236573/229898/229900/20846/17533/16362/20912/19016/20308/286940/69635/16452/64685
GO:0002768	immune response-regulating cell surface receptor signaling pathway	151	0.686944	2.09168	1.67535e-10	6.55044e-09	5.04438e-09	1130	tags=26%, list=7%, signal=24%	16016/16071/238447/16854/12483/14728/246177/12273/404711/24088/12169/22177/27028/23880/14747/15170/107321/230787/319430/16822/19264/50723/12267/14127/11486/18828/234779/12229/16792/17060/230738/105855/20963/114774/22038/17096/56743/74039/22350
GO:0002708	positive regulation of lymphocyte mediated immunity	91	0.747075	2.17554	1.82156e-10	7.0523e-09	5.43085e-09	1131	tags=32%, list=7%, signal=29%	16016/12266/110557/57765/58185/15015/14972/16768/216799/15024/12010/83433/14964/14131/21355/14129/19264/14127/15040/16177/74131/21803/15064/14991/22324/317757/18439/20852/16159
GO:0019730	antimicrobial humoral response	42	0.86471	2.27578	1.99524e-10	7.6497e-09	5.89089e-09	380	tags=38%, list=2%, signal=37%	55985/20202/17002/12796/57349/15945/16854/56744/404711/11727/16069/12051/12010/20311/11535/21946
GO:0060326	cell chemotaxis	223	0.636327	1.98817	2.06185e-10	7.8291e-09	6.02904e-09	2540	tags=38%, list=16%, signal=32%	55985/20202/20201/57349/15945/16854/56744/12273/18787/98365/20302/16414/217835/11689/14747/12767/16952/20311/20305/14131/21828/66102/319430/19354/12267/14127/270152/16149/668218/23892/12986/20375/97165/21825/22324/13614/11629/105855/20963/17096/13836/230972/14173/63873/16159/12977/59289/17101/56212/15234/16409/117149/20308/321019/19229/26417/18591/17965/64074/71785/20750/14205/14254/170756/19277/…
GO:0042060	wound healing	284	0.609676	1.92784	2.28203e-10	8.58261e-09	6.60931e-09	1900	tags=34%, list=12%, signal=31%	20202/17381/20533/12266/14728/56644/56744/22371/18787/19041/235505/74145/101613/241639/22402/11689/15442/12767/16952/15170/18173/17882/12258/21898/68465/14127/270152/56193/226101/11684/17289/18792/16194/22349/12505/12575/12306/15368/19128/21825/108101/14461/21803/14234/11816/12798/11482/12628/12527/20963/14595/14230/18024/17096/12633/14064/66175/21390/12389/11826/20971/14173/18613/320712/228788/1…
GO:0002821	positive regulation of adaptive immune response	102	0.738812	2.16712	2.54254e-10	9.47215e-09	7.29433e-09	1131	tags=33%, list=7%, signal=31%	16016/12266/110557/57765/58185/15015/14972/216799/15024/12010/244202/83433/14964/14961/18173/14131/21355/14129/19264/60533/14127/11486/15040/16149/16177/12505/74131/21803/15064/14991/317757/18439/20852/16159
GO:0002705	positive regulation of leukocyte mediated immunity	107	0.734588	2.17302	3.58974e-10	1.32485e-08	1.02024e-08	1338	tags=34%, list=9%, signal=32%	16016/12266/110557/57765/58185/15015/14972/16768/216799/16414/15024/12010/83433/14964/22177/230073/14131/21355/14129/19264/14127/15040/16177/234779/74131/20375/21803/15064/14991/22324/317757/18439/20852/16159/56708/106759/16409
GO:0051250	negative regulation of lymphocyte activation	128	0.707534	2.12716	4.11171e-10	1.50344e-08	1.15777e-08	1459	tags=37%, list=9%, signal=34%	93695/16854/57765/14728/14130/16768/14191/67742/16859/171285/22177/14960/230979/16952/14961/15170/12394/12142/21946/60533/16149/17289/16331/12505/15216/235587/12229/16792/12524/230738/21803/14102/105855/114774/242248/213208/317757/17096/20971/14190/16988/16190/16362/12159/108995/26362/69769
GO:0002824	positive regulation of adaptive immune response based on somatic recombination of immune receptors built from immunoglobulin superfamily domains	95	0.742871	2.17151	4.2463e-10	1.53841e-08	1.1847e-08	1131	tags=33%, list=7%, signal=31%	16016/12266/110557/57765/58185/15015/14972/216799/15024/12010/244202/83433/14964/14961/18173/14131/21355/14129/19264/60533/14127/11486/15040/16177/74131/21803/15064/14991/317757/18439/20852/16159
GO:0003341	cilium movement	144	-0.53368	-2.20256	5.88878e-10	2.11407e-08	1.62801e-08	2523	tags=40%, list=16%, signal=34%	50525/320244/269209/56087/76670/212517/104111/380773/21689/66793/66722/110084/381738/77254/70426/15502/70918/100101919/70997/213402/110082/17427/67077/12290/226162/75050/74407/237930/101100/74052/226265/241116/77609/105833/627872/70989/244653/69329/227736/100048534/330830/13206/17295/271639/674895/68922/78801/74362/207607/330355/71870/110083/74934/71860/75563/74453/242253/74446
GO:0022407	regulation of cell-cell adhesion	347	0.580983	1.86272	6.30147e-10	2.24185e-08	1.72641e-08	1811	tags=27%, list=12%, signal=24%	55985/20533/93695/16854/57765/14728/16186/16768/216799/16414/235320/16859/171285/12010/14969/11689/14999/14960/230979/16952/14961/15170/320484/12394/19264/50723/60533/11486/83554/16149/11684/16194/12505/15216/22778/16792/18132/107527/12524/12161/76088/18119/74131/20375/230738/74734/108101/21803/27205/16408/19373/12527/11629/105855/20963/114774/213208/317757/78317/17096/16852/13846/12389/11898/121…
GO:0002224	toll-like receptor signaling pathway	99	0.74058	2.17581	6.99353e-10	2.46585e-08	1.8989e-08	1721	tags=40%, list=11%, signal=36%	17002/54123/246730/58185/20128/73914/279572/16859/24088/101613/171285/21897/83433/13057/70110/21899/170743/100340/21898/234779/12524/12475/17079/54445/17096/83490/12389/18035/246746/16362/384059/106759/81897/108960/140792/76438/117149/320019/114643/64685
GO:0032102	negative regulation of response to external stimulus	304	0.583986	1.85387	7.15494e-10	2.50043e-08	1.92554e-08	1994	tags=29%, list=13%, signal=25%	55985/17002/17381/13011/15951/434341/246730/226691/18787/14130/216799/329731/13024/100038882/73914/547253/16859/235505/217835/101613/171285/21354/83433/11689/100340/12258/12142/21355/21946/319430/11486/21937/83382/232345/67664/12702/11684/21938/18792/23892/12505/13490/12306/19128/218877/21825/11816/20821/12527/11629/15937/80861/213208/259277/20440/14173/14190/20348/21930/14824/20347/15234/17127/1…
GO:0002440	production of molecular mediator of immune response	171	0.660314	2.03607	7.69345e-10	2.66504e-08	2.0523e-08	1380	tags=28%, list=9%, signal=26%	57765/12483/14728/69550/58185/98365/14130/216799/73914/24088/12010/14969/230073/14999/14960/230979/14961/18173/21898/19264/50723/14127/16149/21938/16177/12493/77125/15216/234779/235587/12229/16792/12524/74131/15368/21803/15064/14102/317757/11600/20852/14190/16159/16190/56708/106759/81897/57914/210808
GO:0035458	cellular response to interferon-beta	32	0.893337	2.26022	7.83534e-10	2.69059e-08	2.07197e-08	810	tags=69%, list=5%, signal=65%	240327/15957/15951/100039796/246730/226691/100702/15959/60440/14469/15944/21822/16145/55932/54396/15953/15950/667214/80876/72512/383619/20846
GO:0009611	response to wounding	391	0.557219	1.78479	8.45328e-10	2.87776e-08	2.21611e-08	2680	tags=37%, list=17%, signal=31%	20202/17381/20533/12266/14728/56644/56744/22371/18787/19041/14580/235505/74145/101613/83433/241639/22402/11689/15442/22177/12767/16952/15170/18173/66961/11535/17882/12258/21898/68465/14127/270152/56193/226101/11684/17289/18792/16194/22349/12505/234779/12575/12306/15368/19128/21825/108101/14461/21803/14234/11816/12798/11482/12628/18826/12527/20963/14595/14230/18024/259277/17096/12633/14064/66175/2…
GO:0044403	biological process involved in symbiotic interaction	175	0.655902	2.02545	1.04743e-09	3.53529e-08	2.72246e-08	1695	tags=26%, list=11%, signal=23%	17002/12796/20612/100702/66141/209387/20128/14469/15944/74735/101613/11998/55932/17951/52668/20311/94094/17969/21946/667823/80876/16149/236573/319236/229900/230738/68713/20732/76681/11816/20821/217069/16852/12389/13830/384309/50873/16410/83383/26362/14268/69097/332579/16416/16452
GO:0032943	mononuclear cell proliferation	225	0.614862	1.92046	1.60741e-09	5.37938e-08	4.14256e-08	1347	tags=28%, list=9%, signal=26%	20533/93695/16854/12483/14728/14130/16414/16859/171285/22177/14999/14960/230979/12767/16952/14961/15170/18173/320484/12142/21898/19354/19264/50723/60533/11486/16149/94176/21938/16331/12505/56501/12229/12575/16792/50498/12524/76088/74131/17698/21803/17079/16408/11629/105855/20963/114774/213208/78317/17096/18439/20440/20971/16988/16159/12977/21813/16362/56708/106759/16409/12159/81897
GO:2000116	regulation of cysteine-type endopeptidase activity	206	0.623745	1.94543	1.6626e-09	5.51732e-08	4.24879e-08	2068	tags=29%, list=13%, signal=26%	20202/17002/20201/13011/15951/226691/22436/12362/12364/17948/216799/230379/101613/11998/16912/17952/17951/11684/637515/12505/16792/19225/18119/22061/14219/21825/14102/19373/383619/18049/20846/13033/20963/114774/12633/11826/17395/18793/20680/223701/26927/15234/17127/75736/83383/19016/16600/69635/332579/17314/16452/11783/64209/107607/14082/12380/18854/22035/216742/78688
GO:0019882	antigen processing and presentation	87	0.753292	2.18646	1.77659e-09	5.84646e-08	4.50226e-08	1137	tags=41%, list=7%, signal=39%	110557/15015/14130/16913/14972/12514/15024/13040/73149/12010/21354/83433/14969/14964/16912/14999/14960/67844/14961/18173/14131/21355/14129/14127/15040/22376/16149/545030/15216/65972/21825/15064/14991/54445/14190/213233
GO:0006958	complement activation, classical pathway	23	0.926593	2.22993	2.04479e-09	6.67345e-08	5.1391e-08	361	tags=57%, list=2%, signal=55%	16016/16071/238447/12266/404711/50909/12262/12259/50908/12260/12263/83433/12258
GO:0032635	interleukin-6 production	133	0.685545	2.0678	2.22848e-09	7.21333e-08	5.55485e-08	1942	tags=38%, list=12%, signal=34%	14728/12523/20128/73914/16859/24088/171285/244202/21897/83433/13057/22177/230073/15170/71586/21899/170743/21898/319430/14127/16149/21937/16331/16194/77125/234779/16792/107527/217203/230738/11629/26415/105855/20963/242248/20848/54445/22160/18439/63873/15234/106759/81897/117149/17196/332579/19204/96875/14205/19247/107607
GO:0032675	regulation of interleukin-6 production	128	0.694677	2.0885	2.5965e-09	8.33623e-08	6.41958e-08	1942	tags=40%, list=12%, signal=35%	14728/12523/20128/73914/16859/24088/171285/244202/21897/83433/13057/22177/230073/15170/71586/21899/170743/21898/319430/14127/16149/21937/16331/16194/77125/234779/16792/107527/217203/230738/11629/26415/105855/20963/242248/20848/54445/22160/18439/63873/15234/106759/81897/117149/17196/332579/19204/96875/14205/19247/107607
GO:0071674	mononuclear cell migration	128	0.694407	2.08769	2.77313e-09	8.83151e-08	6.80098e-08	2382	tags=44%, list=15%, signal=37%	55985/15945/16854/57765/246177/12273/18787/98365/11815/20302/16859/11689/230979/14747/16952/20305/66102/12267/270152/23892/76088/20375/17698/21825/21803/16408/11629/17096/18613/63873/16159/12977/13601/20308/321019/19229/26417/18591/16416/65256/17965/71785/14254/170756/14082/19277/20085/216892/13051/12642/20868/105722/18600/20315/22418/12978
GO:0050864	regulation of B cell activation	115	0.69459	2.06048	2.92448e-09	9.239e-08	7.11479e-08	1423	tags=32%, list=9%, signal=29%	16016/16071/238447/57765/12483/16186/14130/404711/67742/22177/15170/230787/12142/21898/19264/11486/16149/16331/235587/12229/12575/16792/74131/21803/14102/105855/20963/114774/242248/17096/20852/74039/56708/106759/81897/108995/117149
GO:0070661	leukocyte proliferation	243	0.603881	1.89863	3.10429e-09	9.72923e-08	7.4923e-08	1788	tags=31%, list=11%, signal=28%	20533/93695/16854/12483/14728/14130/16414/16859/171285/83433/22177/14999/14960/230979/12767/16952/14961/15170/18173/320484/12142/21898/19354/19264/50723/60533/11486/16149/94176/21938/16331/77125/23892/12505/56501/12229/12575/16792/50498/12524/76088/74131/17698/21803/17079/16408/11629/105855/20963/114774/213208/78317/17096/18439/20440/20971/16988/16159/12977/21813/16362/14256/56708/106759/16409/12…
GO:0006956	complement activation	37	0.862829	2.24179	3.62531e-09	1.12727e-07	8.68092e-08	461	tags=41%, list=3%, signal=39%	16016/16071/238447/12268/12266/404711/50909/12262/12259/50908/12260/12263/83433/12258/232345
GO:0006897	endocytosis	485	0.525912	1.695	3.77451e-09	1.1645e-07	8.96756e-08	1871	tags=18%, list=12%, signal=16%	16016/16071/238447/12266/16854/12483/14728/20612/56644/18787/66141/14130/404711/16414/20528/11812/217835/12010/192212/83433/11535/14131/66102/14129/19354/14127/83382/329416/668218/94176/23892/15216/13490/234779/12306/12475/74734/21825/14461/77057/11816/12527/11629/30955/233186/105855/54409/22041/20963/17533/11600/12389/11303/80837/20698/22350/21813/14824/259300/106628/56212/16410/68420/16409/1901…
GO:0022409	positive regulation of cell-cell adhesion	210	0.620824	1.93441	5.16918e-09	1.58241e-07	1.21859e-07	2267	tags=35%, list=15%, signal=30%	55985/20533/14728/16186/216799/16414/235320/16859/171285/12010/14969/11689/14999/14960/230979/16952/14961/320484/12394/19264/50723/60533/11486/83554/16149/16194/12505/22778/107527/12524/76088/18119/74131/74734/21803/27205/16408/19373/11629/105855/20963/114774/317757/78317/16852/13846/12389/12162/18793/16159/16190/21813/16362/14726/76365/104709/19204/16453/26367/16452/17684/12053/12151/54215/78473…
GO:0050829	defense response to Gram-negative bacterium	45	0.832388	2.20069	5.33963e-09	1.62202e-07	1.24908e-07	1347	tags=56%, list=9%, signal=51%	17002/12796/17105/18787/12362/60440/17476/15944/16145/12010/244202/83433/17951/230979/20311/18173/11535/21898/97165/15064/69146/22353/11826/269855/81897
GO:0001959	regulation of cytokine-mediated signaling pathway	98	0.726086	2.13052	5.39736e-09	1.62514e-07	1.25149e-07	1441	tags=35%, list=9%, signal=32%	17381/54123/58203/434341/246730/12362/100038882/73914/547253/15944/16145/83433/12767/24058/19264/80285/16149/21937/16177/16792/13614/20963/11600/12389/20698/246746/12977/13601/74186/50873/19016/26362/108960/77128
GO:0007018	microtubule-based movement	338	-0.38246	-1.71819	5.43221e-09	1.62514e-07	1.25149e-07	3313	tags=30%, list=21%, signal=24%	16572/209012/71819/13518/213081/71703/11777/17754/16568/22210/264134/212892/227058/24084/76411/52028/16571/16578/214585/16594/29819/50525/17756/320244/15185/16579/269209/56087/76670/12794/212517/12121/104111/380773/21689/18039/66793/66722/110084/56444/381738/77254/70426/15502/70918/229841/109242/100101919/70997/213402/110082/17427/67077/78802/72938/12290/75465/226162/327954/75050/74407/237930/101…
GO:0050851	antigen receptor-mediated signaling pathway	126	0.67809	2.03511	5.52704e-09	1.64107e-07	1.26376e-07	1811	tags=29%, list=12%, signal=26%	16016/16071/238447/16854/12483/14728/404711/12169/27028/23880/15170/107321/230787/16822/19264/50723/11486/234779/12229/16792/17060/230738/105855/20963/114774/17096/56743/74039/22350/68119/76438/21682/226422/101476/77799/13709/54215
GO:0010324	membrane invagination	72	0.763171	2.16478	7.33963e-09	2.163e-07	1.66569e-07	1492	tags=36%, list=10%, signal=33%	16016/16071/238447/12266/14130/404711/16414/83433/14131/14129/19354/14127/83382/668218/234779/74734/21825/14461/11629/105855/11303/56212/16409/19016/232201/17886
GO:0046651	lymphocyte proliferation	222	0.613263	1.91666	8.20788e-09	2.40096e-07	1.84893e-07	1347	tags=27%, list=9%, signal=25%	20533/93695/16854/12483/14728/14130/16414/16859/171285/22177/14999/14960/230979/12767/16952/14961/15170/18173/320484/12142/21898/19354/19264/50723/60533/11486/16149/94176/21938/16331/12505/56501/12229/12575/16792/50498/12524/76088/74131/17698/21803/17079/16408/11629/105855/20963/114774/213208/78317/17096/18439/20971/16988/16159/21813/16362/56708/106759/16409/12159/81897
GO:0045861	negative regulation of proteolysis	228	0.604136	1.89238	9.21584e-09	2.67598e-07	2.06072e-07	2520	tags=32%, list=16%, signal=27%	17002/18054/13011/15951/20716/226691/18787/17948/13024/235505/11998/17952/17951/278507/12258/72330/232345/12505/15216/64138/19225/21825/20725/20732/20821/19373/14198/18049/94227/20708/16425/19703/12633/11826/17395/18793/209378/21859/13601/223701/15234/75736/15160/170721/74116/16600/13636/67866/21788/53614/20723/232400/64209/12380/71907/20715/215001/18854/68077/216742/13010/78688/13014/70369/18518…
GO:0002698	negative regulation of immune effector process	86	0.746718	2.15873	1.02431e-08	2.95256e-07	2.27371e-07	1255	tags=37%, list=8%, signal=34%	16854/57765/12483/14728/69550/12523/14130/73914/16859/171285/21354/16952/15170/12258/21355/21946/19264/232345/77125/15216/235587/15368/20375/230738/21803/105855/213208/11600/14190/16190/16362/14824
GO:0099024	plasma membrane invagination	64	0.778172	2.18674	1.07091e-08	3.06451e-07	2.35992e-07	1492	tags=41%, list=10%, signal=37%	16016/16071/238447/12266/14130/404711/16414/83433/14131/14129/19354/14127/83382/668218/234779/74734/21825/14461/11629/105855/11303/56212/16409/19016/232201/17886
GO:0010466	negative regulation of peptidase activity	143	0.664017	2.01221	1.23638e-08	3.51257e-07	2.70497e-07	2068	tags=37%, list=13%, signal=32%	17002/18054/13011/15951/20716/226691/18787/17948/235505/11998/17952/17951/278507/12258/232345/12505/19225/21825/20725/20732/19373/18049/94227/20708/16425/19703/12633/11826/17395/18793/209378/21859/13601/223701/15234/75736/15160/170721/74116/16600/67866/21788/53614/20723/232400/64209/12380/71907/20715/215001/216742/13010/78688
GO:0002285	lymphocyte activation involved in immune response	141	0.663578	2.00831	1.25188e-08	3.5312e-07	2.71931e-07	1947	tags=34%, list=13%, signal=30%	16854/57765/17085/216799/16859/12051/171285/14999/16952/18173/15900/21898/21946/19264/50723/14127/11486/16149/54519/16194/234779/235587/20375/230738/21803/17079/16408/14991/18826/105855/20848/17305/19885/16852/20852/14190/16190/16848/16362/56708/13813/321019/19229/16453/12053/54215/210293/100561
GO:0048002	antigen processing and presentation of peptide antigen	48	0.820249	2.19644	1.31608e-08	3.68596e-07	2.83849e-07	1137	tags=58%, list=7%, signal=54%	110557/15015/14130/14972/15024/13040/73149/12010/21354/83433/14969/14964/14999/14960/14961/18173/14131/21355/14129/14127/15040/16149/15216/65972/15064/14991/54445/213233
GO:0050766	positive regulation of phagocytosis	58	0.787974	2.17573	1.36137e-08	3.78595e-07	2.91549e-07	829	tags=33%, list=5%, signal=31%	16016/12266/56644/16186/14130/12263/83433/13057/18173/14131/14129/19264/14127/17289/94176/234779/19128/14461/105855
GO:1903037	regulation of leukocyte cell-cell adhesion	239	0.604141	1.89876	1.44367e-08	3.98674e-07	3.07012e-07	1223	tags=24%, list=8%, signal=23%	20533/93695/16854/57765/14728/16186/16768/216799/16414/235320/16859/171285/12010/14969/11689/14999/14960/230979/16952/14961/15170/320484/12394/19264/50723/60533/11486/16149/12505/15216/22778/16792/107527/12524/76088/74131/230738/74734/21803/16408/19373/11629/105855/20963/114774/213208/317757/78317/16852/13846/12389/11898/20971/14190/16159/16190/21813/16362
GO:0032642	regulation of chemokine production	73	0.751146	2.13273	1.72103e-08	4.71968e-07	3.63454e-07	1697	tags=47%, list=11%, signal=42%	12655/14728/246730/12523/11815/16859/24088/171285/83433/20311/170743/21898/24058/16149/19106/16194/77125/11629/20963/11688/13836/22160/59079/63873/16190/81600/229687/106759/81897/117149/17196/16600/332579/114643
GO:0060760	positive regulation of response to cytokine stimulus	46	0.824129	2.19245	1.83688e-08	5.00265e-07	3.85245e-07	1441	tags=52%, list=9%, signal=47%	17381/54123/58203/434341/12362/547253/15944/24088/16145/83433/230073/12767/71586/21898/80285/16149/16177/16792/13614/246746/12977/50873/26362/77128
GO:0061844	antimicrobial humoral immune response mediated by antimicrobial peptide	33	0.874076	2.21925	2.05812e-08	5.56678e-07	4.28688e-07	380	tags=39%, list=2%, signal=39%	55985/20202/17002/12796/57349/15945/16854/56744/11727/12010/20311/11535/21946
GO:0046631	alpha-beta T cell activation	130	0.669303	2.02053	2.35069e-08	6.31487e-07	4.86297e-07	1811	tags=37%, list=12%, signal=33%	57765/17085/14728/58185/16186/216799/235320/16859/73149/12051/230979/16952/14961/320484/12394/12142/19264/60533/11486/545030/94176/16194/12505/15216/56501/22778/74131/230738/21803/14991/105855/20963/20848/317757/19885/20852/21414/16159/16190/21813/16362/13813/27060/11352/321019/16453/12053/54215
GO:0002685	regulation of leukocyte migration	163	0.641042	1.96837	2.50078e-08	6.67269e-07	5.13852e-07	2424	tags=38%, list=16%, signal=32%	55985/15945/16854/12273/18787/11815/16859/24088/217835/83433/230979/14747/16952/21828/319430/19354/12267/11486/16149/16177/77125/23892/76088/20375/74734/17698/21825/21803/13614/12527/11629/105855/114774/17096/17395/18613/63873/16159/12977/84094/13601/56212/117149/19229/26417/16416/19204/17965/71785/100952/14205/170756/14082/13051/20868/105722/18600/20315/22418/12978/17874/22059
GO:0030217	T cell differentiation	225	0.596987	1.86463	2.6774e-08	7.09601e-07	5.46451e-07	2054	tags=29%, list=13%, signal=25%	57765/17085/14728/58185/16186/16768/216799/13024/235320/16859/12051/12010/14960/16952/12394/12142/19264/14127/11486/16149/94176/16194/12505/22778/14012/107527/16658/74131/20375/230738/74734/21803/15064/22324/14102/12393/19373/105855/20963/14087/20848/317757/19885/20852/21414/14190/16159/16190/16848/21813/16362/12159/104709/13813/27060/11352/321019/16453/12053/12151/16923/14082/12400/12193/16205
GO:0032602	chemokine production	75	0.755675	2.15689	3.61155e-08	9.45229e-07	7.27904e-07	1697	tags=47%, list=11%, signal=42%	12655/14728/246730/12523/98365/11815/16859/24088/171285/83433/20311/170743/21898/24058/16149/19106/16194/77125/11629/20963/11688/13836/22160/59079/63873/16190/81600/229687/106759/81897/117149/17196/16600/332579/114643
GO:0006911	phagocytosis, engulfment	56	0.79372	2.1709	3.61432e-08	9.45229e-07	7.27904e-07	1492	tags=46%, list=10%, signal=42%	16016/16071/238447/12266/14130/404711/16414/83433/14131/14129/19354/14127/83382/668218/234779/74734/21825/14461/11629/105855/11303/56212/16409/19016/232201/17886
GO:0031348	negative regulation of defense response	174	0.625205	1.92998	3.83045e-08	9.95161e-07	7.66356e-07	2161	tags=33%, list=14%, signal=29%	17381/13011/15951/434341/246730/226691/14130/216799/329731/13024/100038882/73914/547253/16859/101613/171285/21354/83433/11689/100340/12258/21355/21946/11486/21937/83382/232345/67664/12702/21938/12505/11816/20821/15937/80861/213208/14190/21930/14824/15234/17127/19016/69769/56213/12562/114643/11555/64685/67866/20723/19223/74136/217166/20085/56045/13051/242691/72565
GO:0050670	regulation of lymphocyte proliferation	170	0.626139	1.92901	4.34301e-08	1.12095e-06	8.63225e-07	1423	tags=30%, list=9%, signal=28%	20533/93695/16854/12483/14728/14130/16859/171285/22177/14999/14960/230979/16952/14961/15170/320484/12142/21898/19354/19264/50723/60533/11486/16149/21938/16331/12505/12229/12575/16792/12524/74131/21803/16408/11629/105855/20963/114774/213208/78317/17096/20971/16988/16159/21813/16362/56708/106759/12159/81897/117149
GO:0070663	regulation of leukocyte proliferation	185	0.617337	1.91289	4.47274e-08	1.14694e-06	8.83235e-07	1423	tags=30%, list=9%, signal=28%	20533/93695/16854/12483/14728/14130/16859/171285/22177/14999/14960/230979/16952/14961/15170/320484/12142/21898/19354/19264/50723/60533/11486/16149/21938/16331/77125/23892/12505/12229/12575/16792/12524/74131/21803/16408/11629/105855/20963/114774/213208/78317/17096/20440/20971/16988/16159/12977/21813/16362/14256/56708/106759/12159/81897/117149
GO:0032944	regulation of mononuclear cell proliferation	173	0.627726	1.93696	5.22281e-08	1.33064e-06	1.0247e-06	1423	tags=31%, list=9%, signal=28%	20533/93695/16854/12483/14728/14130/16859/171285/22177/14999/14960/230979/16952/14961/15170/320484/12142/21898/19354/19264/50723/60533/11486/16149/21938/16331/12505/12229/12575/16792/12524/74131/21803/16408/11629/105855/20963/114774/213208/78317/17096/20440/20971/16988/16159/12977/21813/16362/56708/106759/12159/81897/117149
GO:0002444	myeloid leukocyte mediated immunity	82	0.735061	2.12179	5.30874e-08	1.34386e-06	1.03488e-06	1656	tags=44%, list=11%, signal=39%	16016/12266/12523/16414/14191/101613/17916/22177/230073/20311/11745/14131/14129/17969/19354/14127/237625/15368/20375/16797/14159/14461/380732/20963/17096/56743/16190/17101/106759/19214/11421/16409/19215/14389/332579/19204
GO:0032760	positive regulation of tumor necrosis factor production	85	0.718878	2.07325	5.77226e-08	1.45189e-06	1.11807e-06	2436	tags=49%, list=16%, signal=42%	246728/246730/12523/20302/16859/24088/171285/21897/13057/22177/230073/71586/14131/21898/19264/14127/21937/77125/234779/217203/74131/12475/21825/20963/20848/22160/106759/81897/117149/15979/332579/19204/16452/114643/19247/107607/14082/142980/13110/22418/17874/19766
GO:0062207	regulation of pattern recognition receptor signaling pathway	87	0.725642	2.1062	5.82685e-08	1.45634e-06	1.1215e-06	2149	tags=40%, list=14%, signal=35%	17002/54123/58185/234311/20128/73914/24088/78781/101613/21897/83433/13057/70110/21899/100340/21898/65221/67664/80861/17096/83490/12389/59079/246746/16362/81897/117149/320019/69097/74136/100561/217166/68077/142980/242691
GO:0072593	reactive oxygen species metabolic process	196	0.610154	1.89943	7.71204e-08	1.9154e-06	1.47501e-06	1678	tags=27%, list=11%, signal=24%	17523/16819/17972/22436/13058/15122/20128/16414/101488143/74096/23876/12257/13057/11689/22177/22018/21899/224109/21898/17969/13078/18792/234779/12575/230738/17970/14219/27273/21825/21803/22324/13614/15937/20963/18127/20848/18024/12633/18439/269823/21813/50873/15277/16409/18779/68943/67880/18104/20416/14778/19229/18591/11758
GO:0002832	negative regulation of response to biotic stimulus	82	0.730325	2.10812	8.20291e-08	2.02458e-06	1.55909e-06	1994	tags=37%, list=13%, signal=32%	17002/17381/15951/434341/246730/226691/100038882/73914/547253/16859/171285/21354/100340/12258/12142/21355/232345/67664/20821/80861/14190/14824/19016/56213/114643/64685/20723/74136/20085/56045
GO:0007596	blood coagulation	122	0.666762	1.99702	1.0579e-07	2.58221e-06	1.98851e-06	1900	tags=42%, list=12%, signal=37%	20202/20533/12266/14728/56744/22371/18787/74145/15442/15170/12258/21898/14127/56193/11684/17289/18792/16194/12306/19128/21825/108101/11816/12628/12527/20963/18024/17096/14064/21390/12389/17101/14726/19124/20912/15160/26362/14268/12495/21682/18591/16416/16452/18783/11555/14723/14729/21788/73182/11747/16923
GO:0045785	positive regulation of cell adhesion	378	0.531566	1.70309	1.0593e-07	2.58221e-06	1.98851e-06	2361	tags=30%, list=15%, signal=26%	55985/20533/14728/16186/216799/16414/235320/16859/171285/12010/241639/14969/11689/14999/14960/230979/16952/14961/15170/320484/12394/19264/50723/60533/11486/83554/16149/13406/21817/54519/83436/16194/12505/22778/14115/107527/12524/76088/18119/74131/74734/21825/21803/14234/27205/16408/22324/19373/11629/105855/20963/114774/317757/78317/11600/16852/13846/12389/12162/20971/18793/16159/16190/12977/64075…
GO:0031640	killing of cells of other organism	31	0.869239	2.17801	1.11469e-07	2.70055e-06	2.07964e-06	380	tags=39%, list=2%, signal=38%	55985/17002/12796/57349/15945/16854/17105/56644/101613/20311/17969/21946
GO:0007599	hemostasis	124	0.663663	1.98983	1.17219e-07	2.82254e-06	2.17359e-06	1900	tags=41%, list=12%, signal=36%	20202/20533/12266/14728/56744/22371/18787/74145/15442/15170/12258/21898/14127/56193/11684/17289/18792/16194/12306/19128/21825/108101/11816/12628/12527/20963/18024/17096/14064/21390/12389/17101/14726/19124/20912/15160/26362/14268/12495/21682/18591/16416/16452/18783/11555/14723/14729/21788/73182/11747/16923
GO:0042098	T cell proliferation	162	0.632061	1.93899	1.19232e-07	2.84248e-06	2.18895e-06	1343	tags=28%, list=9%, signal=26%	20533/93695/16854/14728/16414/16859/171285/14999/14960/230979/12767/16952/14961/15170/18173/320484/19354/19264/50723/60533/94176/21938/12505/56501/16792/50498/12524/76088/74131/17698/21803/16408/11629/105855/20963/114774/213208/78317/18439/20971/16159/21813/16362/16409/12159
GO:0019884	antigen processing and presentation of exogenous antigen	29	0.862211	2.15212	1.19487e-07	2.84248e-06	2.18895e-06	966	tags=66%, list=6%, signal=62%	14130/14972/13040/73149/12010/21354/14969/14999/14960/14961/14131/21355/14129/14127/16149/65972/15064/14991/54445
GO:1903039	positive regulation of leukocyte cell-cell adhesion	169	0.621735	1.91408	1.21111e-07	2.86146e-06	2.20356e-06	1223	tags=27%, list=8%, signal=25%	20533/14728/16186/216799/16414/235320/16859/171285/12010/14969/11689/14999/14960/230979/16952/14961/320484/12394/19264/50723/60533/11486/16149/12505/22778/107527/12524/76088/74131/74734/21803/16408/19373/11629/105855/20963/114774/317757/78317/16852/13846/12389/16159/16190/21813/16362
GO:0032612	interleukin-1 production	89	0.709805	2.06265	1.21733e-07	2.86146e-06	2.20356e-06	1311	tags=36%, list=8%, signal=33%	14728/15951/226691/12362/98365/20302/216799/16859/24088/101613/171285/244202/83433/17951/22177/16952/21899/21898/637515/229898/217203/230738/12489/15064/383619/13610/69146/20848/18439/20698/100040462/17127
GO:0002478	antigen processing and presentation of exogenous peptide antigen	23	0.90258	2.17214	1.22744e-07	2.86814e-06	2.2087e-06	966	tags=78%, list=6%, signal=74%	14130/14972/13040/73149/12010/21354/14969/14999/14960/14961/14131/21355/14129/14127/16149/65972/14991/54445
GO:0045824	negative regulation of innate immune response	53	0.779891	2.11682	1.27419e-07	2.95987e-06	2.27934e-06	822	tags=32%, list=5%, signal=30%	17381/15951/434341/246730/226691/100038882/73914/547253/16859/171285/21354/100340/12258/21355/232345/20821/80861
GO:0001667	ameboidal-type cell migration	397	0.52655	1.68656	1.3133e-07	3.03288e-06	2.33556e-06	2553	tags=31%, list=16%, signal=26%	55985/17381/16819/18787/14181/16414/241639/12767/16952/11745/107321/13078/68465/20671/13590/20684/11684/22411/22349/23892/234779/105450/263803/68743/19225/18119/15368/230738/218877/11857/21825/14461/21803/14234/11816/21380/11482/14257/13614/30955/13036/18127/18024/11600/13836/71093/22160/13846/100169/21390/11826/12162/20971/243362/14173/17395/80837/18613/20348/71371/54132/21813/73608/14824/16681/…
GO:0050817	coagulation	125	0.661142	1.98653	1.41356e-07	3.24543e-06	2.49925e-06	1900	tags=41%, list=12%, signal=36%	20202/20533/12266/14728/56744/22371/18787/74145/15442/15170/12258/21898/14127/56193/11684/17289/18792/16194/12306/19128/21825/108101/11816/12628/12527/20963/18024/17096/14064/21390/12389/17101/14726/19124/20912/15160/26362/14268/12495/21682/18591/16416/16452/18783/11555/14723/14729/21788/73182/11747/16923
GO:0045619	regulation of lymphocyte differentiation	153	0.638358	1.94425	1.59383e-07	3.63817e-06	2.80169e-06	1401	tags=29%, list=9%, signal=26%	57765/14728/16186/16768/216799/13024/235320/16859/14960/16952/15170/12394/12142/21946/19264/11486/16149/16331/12505/22778/107527/74131/230738/74734/21803/14102/19373/105855/20963/14087/317757/19885/21414/74039/14190/16159/16190/21813/16362/14256/12159/81897/26362/104709
GO:0051090	regulation of DNA-binding transcription factor activity	365	0.53079	1.70349	1.63527e-07	3.7113e-06	2.85801e-06	1781	tags=22%, list=11%, signal=20%	17002/434341/12523/14130/209387/20128/216799/16414/73914/24088/74735/12051/171285/230073/231162/14747/72388/21899/11745/21898/94094/13078/667823/24058/671535/19106/20684/72512/23892/15901/234779/319236/18119/15368/20375/230738/15162/21803/11746/76681/15163/20821/13614/383619/18049/12335/20963/14087/20848/12633/22160/20893/217069/12389/18035/74039/56312/59079/15903/22410/20698/71371/106759/81897/1…
GO:0051346	negative regulation of hydrolase activity	245	0.570527	1.79437	1.69266e-07	3.8196e-06	2.9414e-06	2068	tags=26%, list=13%, signal=23%	17002/18054/13011/15951/20716/226691/18787/17948/11812/235505/11998/17952/17951/21956/278507/16952/12258/232345/12505/30924/19225/21825/20725/20732/19373/18049/105855/94227/20708/18127/16425/19703/12633/11826/17395/18613/18793/209378/21859/13601/14824/223701/15234/75736/15160/170721/18779/74116/16600/67866/21788/67839/53614/20723/232400/64209/12380/71907/20715/215001/14678/216742/13010/78688
GO:0032606	type I interferon production	92	0.702626	2.0509	1.79897e-07	4.03644e-06	3.10839e-06	1721	tags=36%, list=11%, signal=32%	17381/54123/246728/246730/17472/100038882/24088/78781/171285/230073/71586/170743/15900/21898/72512/67664/234779/12475/97165/20846/80861/27056/20963/16391/384309/16362/106759/81897/117149/69097/114643/18968/64685
GO:0042116	macrophage activation	80	0.718439	2.0668	1.87401e-07	4.18106e-06	3.21976e-06	2136	tags=51%, list=14%, signal=44%	13011/12273/12362/12523/329731/16859/24088/12259/171285/21897/83433/70110/22177/18173/21899/21898/77125/234779/237625/217203/21825/11629/12606/20963/20698/16190/13032/216161/14824/106759/16409/19016/15979/11988/16452/18783/64685/217166/224792/13051/142980
GO:1903038	negative regulation of leukocyte cell-cell adhesion	108	0.663955	1.96444	1.96455e-07	4.35844e-06	3.35636e-06	1657	tags=31%, list=11%, signal=28%	93695/16854/57765/14728/16768/16859/171285/14960/230979/16952/14961/15170/12394/60533/16149/12505/15216/16792/12524/230738/21803/105855/114774/213208/317757/11898/20971/14190/16190/16362/12159/69769/16600/16453
GO:0032481	positive regulation of type I interferon production	61	0.766288	2.13124	1.99647e-07	4.40449e-06	3.39182e-06	1347	tags=38%, list=9%, signal=35%	17381/54123/246728/246730/100038882/24088/78781/230073/71586/170743/21898/72512/234779/12475/97165/20846/80861/27056/20963/384309/16362/106759/81897
GO:0050870	positive regulation of T cell activation	152	0.63167	1.92411	2.02734e-07	4.44776e-06	3.42514e-06	1223	tags=28%, list=8%, signal=26%	20533/14728/16186/216799/235320/16859/171285/12010/14969/14999/14960/230979/16952/14961/320484/12394/19264/50723/60533/11486/16149/22778/107527/12524/76088/74131/74734/21803/16408/19373/11629/105855/20963/317757/78317/16852/13846/12389/16159/16190/21813/16362
GO:0002700	regulation of production of molecular mediator of immune response	124	0.658315	1.9738	2.16842e-07	4.73098e-06	3.64324e-06	1380	tags=29%, list=9%, signal=26%	57765/12483/14728/69550/58185/14130/216799/73914/24088/12010/230073/230979/21898/19264/14127/16149/21938/16177/12493/77125/15216/234779/235587/16792/12524/74131/15368/21803/317757/11600/20852/16190/56708/106759/81897/210808
GO:0002367	cytokine production involved in immune response	80	0.716571	2.06142	2.22151e-07	4.82018e-06	3.71193e-06	1380	tags=39%, list=9%, signal=35%	57765/14728/69550/58185/98365/216799/73914/24088/12010/230073/230979/18173/21898/14127/16149/21938/16177/15216/234779/16792/74131/15368/21803/15064/317757/11600/16159/106759/81897/57914/210808
GO:0050868	negative regulation of T cell activation	97	0.690121	2.02394	2.50442e-07	5.40436e-06	4.1618e-06	1459	tags=32%, list=9%, signal=29%	93695/16854/57765/14728/16768/16859/171285/14960/230979/16952/14961/15170/12394/60533/16149/12505/15216/16792/12524/230738/21803/105855/114774/213208/317757/20971/14190/16190/16362/12159/69769
GO:0032479	regulation of type I interferon production	90	0.701433	2.04353	2.7526e-07	5.90762e-06	4.54935e-06	1721	tags=36%, list=11%, signal=32%	17381/54123/246728/246730/17472/100038882/24088/78781/171285/230073/71586/170743/15900/21898/72512/67664/234779/12475/97165/20846/80861/27056/20963/384309/16362/106759/81897/117149/69097/114643/18968/64685
GO:0045580	regulation of T cell differentiation	127	0.65544	1.96909	3.2601e-07	6.95899e-06	5.35899e-06	1401	tags=28%, list=9%, signal=26%	57765/14728/16186/16768/216799/13024/235320/16859/14960/16952/12394/12142/19264/11486/16149/12505/22778/107527/74131/230738/74734/21803/19373/105855/20963/14087/317757/19885/21414/14190/16159/16190/21813/16362/12159/104709
GO:0002504	antigen processing and presentation of peptide or polysaccharide antigen via MHC class II	20	0.89073	2.08029	3.5442e-07	7.52475e-06	5.79467e-06	966	tags=65%, list=6%, signal=61%	14130/13040/12010/83433/14969/14999/14960/14961/14127/16149/65972/21825/54445
GO:0030099	myeloid cell differentiation	343	0.537896	1.72274	3.8452e-07	8.10224e-06	6.23938e-06	2739	tags=35%, list=18%, signal=30%	20533/14728/15951/226691/15122/381319/20302/110257/100038882/235320/24088/18733/235505/12262/11656/12010/83433/22402/22177/15170/224109/15900/12394/14127/83554/16149/16331/22778/233328/12986/237625/23845/16658/20375/16323/97165/14159/14461/21803/15163/14102/20846/12606/105855/22041/22038/19152/20848/317757/17096/13836/18035/17000/14247/246746/12977/216161/17342/21813/17536/16409/12159/19016/11714…
GO:1903557	positive regulation of tumor necrosis factor superfamily cytokine production	86	0.7162	2.07051	3.85723e-07	8.10224e-06	6.23938e-06	2436	tags=49%, list=16%, signal=41%	246728/246730/12523/20302/16859/24088/171285/21897/13057/22177/230073/71586/14131/21898/19264/14127/21937/77125/234779/217203/74131/12475/21825/20963/20848/22160/106759/81897/117149/15979/332579/19204/16452/114643/19247/107607/14082/142980/13110/22418/17874/19766
GO:0002532	production of molecular mediator involved in inflammatory response	70	0.729717	2.0631	3.94521e-07	8.24319e-06	6.34793e-06	1637	tags=37%, list=11%, signal=33%	12655/14728/56644/18787/11815/83433/11689/104759/11690/21899/21898/17969/14127/229898/237625/230738/20963/20848/17096/16190/81600/229687/14824/106759/11988/332579
GO:0002687	positive regulation of leukocyte migration	110	0.668331	1.98015	4.00541e-07	8.32493e-06	6.41088e-06	1728	tags=32%, list=11%, signal=28%	55985/15945/16854/12273/18787/16859/24088/83433/230979/14747/21828/19354/12267/16149/16177/76088/20375/21825/21803/13614/11629/105855/114774/17395/18613/63873/16159/12977/84094/117149/19229/26417/16416/19204/71785
GO:0050878	regulation of body fluid levels	246	0.567525	1.78694	4.18351e-07	8.64956e-06	6.66087e-06	2681	tags=37%, list=17%, signal=31%	20202/20533/12266/14728/246728/56744/22371/22436/18787/74145/101613/11998/13057/15442/15170/11535/12258/21898/14127/11486/56193/11684/17289/18792/16194/11686/12306/22061/19128/20276/21825/108101/22337/11816/12628/13614/12527/20963/212937/23801/18024/17096/14064/21390/12389/11826/63873/17101/14726/19124/20912/15160/26362/14268/54135/12495/21682/69847/18591/16416/16452/18783/11555/14723/14729/21788…
GO:0002218	activation of innate immune response	36	0.832703	2.15304	5.12866e-07	1.05485e-05	8.12319e-06	1347	tags=50%, list=9%, signal=46%	58203/15951/226691/209387/20128/24088/15950/22177/21898/667823/72512/234779/319236/76681/383619/20963/100040462/81897
GO:0031663	lipopolysaccharide-mediated signaling pathway	52	0.766528	2.07942	5.31392e-07	1.08729e-05	8.37301e-06	1396	tags=44%, list=9%, signal=40%	17002/12523/209387/20128/83433/12142/21898/667823/17084/234779/319236/12161/20375/12475/21803/17079/76681/20846/18127/17096/18035/106759/108960
GO:0001562	response to protozoan	24	0.87818	2.13201	5.48025e-07	1.11554e-05	8.59058e-06	1290	tags=79%, list=8%, signal=73%	56744/100702/60440/17472/14469/12051/55932/54396/18173/15900/236573/12493/229900/15937/78317/16159/16190/17101/384059
GO:0034340	response to type I interferon	45	0.79345	2.09774	5.84903e-07	1.18044e-05	9.09032e-06	810	tags=29%, list=5%, signal=27%	17381/54123/58203/246728/434341/246730/66141/100038882/52668/80876/20684/68713/20846
GO:0071675	regulation of mononuclear cell migration	84	0.712173	2.05397	5.85884e-07	1.18044e-05	9.09032e-06	2382	tags=43%, list=15%, signal=36%	55985/15945/16854/12273/18787/11815/16859/230979/14747/12267/23892/76088/20375/17698/21825/21803/11629/17096/63873/16159/12977/13601/19229/26417/16416/17965/71785/170756/14082/13051/20868/105722/18600/20315/22418/12978
GO:0006910	phagocytosis, recognition	23	0.888644	2.1386	6.2974e-07	1.26236e-05	9.72117e-06	375	tags=35%, list=2%, signal=34%	16016/16071/238447/56644/404711/83433/14131/14129
GO:0001961	positive regulation of cytokine-mediated signaling pathway	40	0.820379	2.15585	7.30688e-07	1.45732e-05	1.12225e-05	1441	tags=50%, list=9%, signal=45%	17381/54123/58203/434341/12362/547253/15944/16145/83433/12767/80285/16149/16177/16792/13614/246746/12977/50873/26362/77128
GO:0032652	regulation of interleukin-1 production	85	0.693371	1.99969	7.90828e-07	1.56934e-05	1.20852e-05	1311	tags=34%, list=8%, signal=31%	14728/15951/226691/12362/20302/216799/16859/24088/171285/244202/83433/17951/22177/16952/21899/21898/637515/229898/217203/230738/12489/383619/13610/69146/20848/18439/20698/100040462/17127
GO:0032611	interleukin-1 beta production	74	0.725955	2.07033	8.11936e-07	1.60317e-05	1.23457e-05	1311	tags=38%, list=8%, signal=35%	14728/15951/226691/12362/98365/20302/216799/24088/101613/83433/17951/22177/21899/21898/637515/229898/217203/230738/12489/15064/383619/13610/69146/20848/18439/20698/100040462/17127
GO:0051092	positive regulation of NF-kappaB transcription factor activity	129	0.637713	1.92193	8.37311e-07	1.64504e-05	1.26682e-05	2436	tags=35%, list=16%, signal=30%	17002/12523/209387/20128/216799/16414/73914/24088/74735/72388/21899/21898/94094/667823/19106/23892/234779/319236/21803/76681/20821/383619/12335/20848/12633/217069/12389/20698/106759/81897/108960/117149/69097/332579/23991/21814/107607/170799/13051/142980/16179/22418/17874/268749/19766
GO:0032755	positive regulation of interleukin-6 production	83	0.70212	2.02697	9.24218e-07	1.8068e-05	1.39138e-05	1942	tags=43%, list=12%, signal=38%	16859/24088/244202/21897/13057/22177/230073/71586/21899/170743/21898/14127/16149/16194/77125/234779/16792/107527/217203/11629/26415/20963/20848/54445/22160/18439/63873/106759/81897/117149/17196/332579/19204/14205/19247/107607
GO:0035455	response to interferon-alpha	24	0.872383	2.11794	9.5701e-07	1.86169e-05	1.43365e-05	869	tags=50%, list=6%, signal=47%	15957/15951/69550/246730/15959/66141/21822/80876/19106/68713/15958/22038
GO:0022408	negative regulation of cell-cell adhesion	160	0.61114	1.87365	9.8862e-07	1.91376e-05	1.47375e-05	1784	tags=30%, list=11%, signal=27%	93695/16854/57765/14728/16768/16859/171285/14960/230979/16952/14961/15170/12394/60533/16149/11684/12505/15216/16792/18132/12524/12161/20375/230738/21803/27205/12527/105855/114774/213208/317757/11898/20971/14190/63873/16190/16362/228788/12159/69769/17196/16600/11352/100182/16453/16452/11555/12053
GO:0034121	regulation of toll-like receptor signaling pathway	61	0.747736	2.07964	1.07716e-06	2.07497e-05	1.5979e-05	1552	tags=34%, list=10%, signal=31%	17002/54123/58185/20128/73914/24088/101613/21897/83433/13057/70110/21899/100340/17096/83490/12389/246746/16362/81897/117149/320019
GO:0007162	negative regulation of cell adhesion	252	0.55407	1.74086	1.11175e-06	2.13122e-05	1.64121e-05	1784	tags=25%, list=11%, signal=22%	17381/93695/16854/57765/14728/18787/11815/16768/230379/16859/171285/17916/14960/230979/16952/14961/15170/107321/12394/13078/19264/60533/16149/11684/12505/15216/16792/18132/12524/12161/20375/230738/21825/21803/17829/27205/11482/12527/105855/114774/213208/317757/11600/16852/11898/20971/14190/63873/16190/16362/228788/12159/268709/69769/17196/16600/11352/100182/16453/16452/11555/208177/12053
GO:0006690	icosanoid metabolic process	72	0.715838	2.03052	1.19725e-06	2.28403e-05	1.75889e-05	2540	tags=58%, list=16%, signal=49%	13106/105349/24088/11998/11689/16952/11690/21898/17969/13078/21391/16149/21937/11684/72054/11686/237625/19225/13614/20963/23801/19224/11688/56448/106648/20698/242546/54140/14726/64385/19215/54486/18783/110935/19223/384724/13849/13110/64292/74519/67103/14870
GO:0010950	positive regulation of endopeptidase activity	151	0.612868	1.86612	1.2209e-06	2.31794e-05	1.78501e-05	1999	tags=27%, list=13%, signal=24%	20202/20201/15951/226691/22436/12362/12364/216799/230379/101613/11684/637515/16792/18119/14219/14102/383619/18049/20846/13033/20963/114774/20848/17096/12633/20680/26927/17127/83383/19016/17196/19186/69635/332579/16452/13636/11783/107607/14082/18854/22035
GO:0002456	T cell mediated immunity	87	0.69241	2.00975	1.27073e-06	2.40101e-05	1.84898e-05	1411	tags=36%, list=9%, signal=33%	110557/57765/14728/58185/15015/246177/14972/216799/15024/12010/14964/18173/21355/19264/15040/22376/21938/16177/15216/74131/15064/14991/105855/13036/213208/18439/16159/13032/17101/57914/76438
GO:0001909	leukocyte mediated cytotoxicity	84	0.703706	2.02954	1.29833e-06	2.44147e-05	1.88013e-05	1401	tags=39%, list=9%, signal=36%	110557/15015/14972/16768/15024/16859/101613/171285/12010/21354/14964/22177/15170/20311/14131/21355/14129/17969/19264/15040/20375/15064/14991/22324/105855/13036/317757/18439/16159/13032/17101/16409/104709
GO:0046632	alpha-beta T cell differentiation	93	0.687271	2.00863	1.3154e-06	2.46185e-05	1.89583e-05	1784	tags=34%, list=11%, signal=31%	57765/17085/14728/58185/16186/216799/235320/12051/16952/12394/12142/11486/16194/22778/74131/230738/21803/105855/20963/20848/317757/19885/20852/21414/16190/21813/16362/13813/11352/321019/16453/12053
GO:0060337	type I interferon signaling pathway	39	0.809149	2.12057	1.36184e-06	2.52483e-05	1.94433e-05	810	tags=31%, list=5%, signal=29%	17381/54123/58203/246728/434341/246730/66141/100038882/52668/80876/68713/20846
GO:0071357	cellular response to type I interferon	39	0.809149	2.12057	1.36184e-06	2.52483e-05	1.94433e-05	810	tags=31%, list=5%, signal=29%	17381/54123/58203/246728/434341/246730/66141/100038882/52668/80876/68713/20846
GO:0051091	positive regulation of DNA-binding transcription factor activity	227	0.566039	1.77274	1.43491e-06	2.64788e-05	2.03908e-05	1781	tags=24%, list=11%, signal=21%	17002/12523/14130/209387/20128/216799/16414/73914/24088/74735/230073/231162/72388/21899/11745/21898/94094/667823/19106/20684/72512/23892/234779/319236/18119/21803/76681/15163/20821/13614/383619/18049/12335/20848/12633/217069/12389/74039/22410/20698/71371/106759/81897/19016/108960/117149/14283/68943/69097/332579/16452/23991/16973/21814
GO:0035821	modulation of process of other organism	63	0.727221	2.03712	1.45676e-06	2.67569e-05	2.0605e-05	1346	tags=24%, list=9%, signal=22%	20202/17002/12796/56644/17476/15944/52668/20311/230738/11816/69146/20963/13830/50873/83383
GO:0010631	epithelial cell migration	271	0.541288	1.70904	1.54362e-06	2.81162e-05	2.16517e-05	2411	tags=30%, list=16%, signal=25%	55985/16819/18787/14181/16414/241639/16952/11745/107321/13078/20684/11684/22349/23892/234779/105450/263803/68743/19225/15368/230738/21825/14461/21803/14234/11816/11482/14257/30955/13036/18127/18024/11600/13836/71093/13846/21390/11826/243362/14173/17395/80837/18613/21813/73608/14824/16681/16410/12159/19016/14389/68792/17886/20130/12562/16600/14645/19229/101401/18591/16416/21812/23991/64074/13636/2…
GO:0002526	acute inflammatory response	62	0.744552	2.08229	1.545e-06	2.81162e-05	2.16517e-05	1086	tags=35%, list=7%, signal=33%	16016/12266/20716/15439/14130/12062/216799/101613/11689/11690/14131/14129/24058/14127/93671/19225/30955/22038/213208/20848/14595/56312
GO:0007249	I-kappaB kinase/NF-kappaB signaling	189	0.579601	1.80097	1.71298e-06	3.103e-05	2.38956e-05	2540	tags=32%, list=16%, signal=27%	17002/14728/12362/209387/20128/24088/74735/78781/101613/12051/83433/21899/170743/21898/94094/667823/16149/234779/12229/319236/217203/230738/74734/76681/20821/13614/20846/12335/212937/11600/217069/18035/17000/71481/16362/50873/106759/81897/108960/117149/211550/68943/11352/332579/229603/171211/107607/266632/217166/22035/52829/13051/142980/16179/22418/17874/268749/19766/77006/14870
GO:0002886	regulation of myeloid leukocyte mediated immunity	54	0.754994	2.04863	1.89025e-06	3.4085e-05	2.62482e-05	1451	tags=43%, list=9%, signal=39%	16016/12266/12523/16414/14191/22177/230073/20311/14131/14129/19354/14127/237625/15368/20375/14159/14461/20963/17096/16190/106759/16409/14389
GO:0050853	B cell receptor signaling pathway	45	0.778537	2.05831	1.95929e-06	3.51692e-05	2.70832e-05	1693	tags=47%, list=11%, signal=42%	16016/16071/238447/12483/404711/12169/15170/107321/19264/234779/12229/17060/105855/20963/17096/56743/74039/68119/76438/21682/101476
GO:0009620	response to fungus	35	0.820256	2.11311	2.10917e-06	3.76884e-05	2.90231e-05	958	tags=37%, list=6%, signal=35%	17002/17523/12796/56644/11727/24088/244202/17969/234779/20375/21803/20963/22353
GO:0042832	defense response to protozoan	23	0.876915	2.11037	2.12586e-06	3.78154e-05	2.9121e-05	1290	tags=78%, list=8%, signal=72%	56744/100702/60440/17472/14469/12051/55932/54396/18173/15900/236573/12493/229900/78317/16159/16190/17101/384059
GO:0042129	regulation of T cell proliferation	125	0.633943	1.9048	2.3067e-06	4.06992e-05	3.13417e-05	1343	tags=28%, list=9%, signal=26%	20533/93695/16854/14728/16859/171285/14999/14960/230979/16952/14961/15170/320484/19354/19264/50723/60533/21938/12505/16792/12524/74131/21803/16408/11629/105855/20963/114774/213208/78317/20971/16159/21813/16362/12159
GO:0043542	endothelial cell migration	199	0.56842	1.76822	2.30859e-06	4.06992e-05	3.13417e-05	1754	tags=26%, list=11%, signal=23%	55985/16819/14181/16414/16952/11745/107321/13078/20684/11684/23892/105450/19225/15368/230738/21825/14461/21803/14234/11816/11482/14257/30955/18127/18024/11600/13836/71093/13846/21390/243362/14173/80837/18613/14824/16410/12159/19016/68792/17886/20130/12562/16600/14645/19229/101401/18591/16416/21812/23991/64074/13636
GO:1902105	regulation of leukocyte differentiation	245	0.548521	1.72516	2.33446e-06	4.09005e-05	3.14967e-05	1973	tags=28%, list=13%, signal=25%	57765/14728/16186/16768/20302/216799/13024/235320/16859/12262/83433/22177/14960/16952/15170/12394/12142/21946/19264/11486/83554/16149/16331/12505/22778/107527/237625/16658/74131/230738/74734/14159/14461/21803/15163/14102/19373/105855/20963/14087/317757/19885/17096/21414/74039/14190/16159/16190/12977/66058/17342/21813/16362/14256/16409/12159/81897/26362/104709/97086/16416/16453/20377/65963/12053/7…
GO:0043281	regulation of cysteine-type endopeptidase activity involved in apoptotic process	180	0.587408	1.81407	2.34072e-06	4.09005e-05	3.14967e-05	2068	tags=28%, list=13%, signal=24%	20202/20201/22436/12362/12364/17948/216799/230379/11998/17952/17951/11684/637515/12505/16792/19225/18119/22061/14219/21825/14102/19373/18049/20846/13033/20963/12633/11826/17395/18793/20680/223701/26927/15234/17127/75736/83383/19016/16600/69635/332579/17314/16452/11783/64209/107607/18854/22035/216742/78688
GO:0002286	T cell activation involved in immune response	74	0.712574	2.03217	2.42429e-06	4.21735e-05	3.24771e-05	1784	tags=39%, list=11%, signal=35%	16854/57765/17085/216799/12051/171285/14999/16952/18173/14127/16149/54519/16194/230738/21803/16408/14991/18826/105855/20848/19885/20852/14190/16190/16362/13813/321019/16453/12053
GO:2001056	positive regulation of cysteine-type endopeptidase activity	130	0.625272	1.88761	2.43494e-06	4.21735e-05	3.24771e-05	1999	tags=28%, list=13%, signal=24%	20202/20201/15951/226691/22436/12362/12364/216799/230379/101613/11684/637515/16792/18119/14219/14102/383619/18049/20846/13033/20963/114774/12633/20680/26927/17127/83383/19016/69635/332579/16452/11783/107607/14082/18854/22035
GO:0032732	positive regulation of interleukin-1 production	53	0.741877	2.01364	2.49014e-06	4.29414e-05	3.30684e-05	1311	tags=42%, list=8%, signal=38%	15951/226691/12362/20302/216799/16859/24088/171285/244202/17951/22177/21899/21898/637515/229898/217203/383619/69146/20848/18439/100040462/17127
GO:0032651	regulation of interleukin-1 beta production	70	0.707908	2.00144	2.5832e-06	4.43524e-05	3.4155e-05	1311	tags=36%, list=8%, signal=33%	14728/15951/226691/12362/20302/216799/24088/83433/17951/22177/21899/21898/637515/229898/217203/230738/12489/383619/13610/69146/20848/18439/20698/100040462/17127
GO:0062208	positive regulation of pattern recognition receptor signaling pathway	37	0.800549	2.07997	2.60756e-06	4.45768e-05	3.43278e-05	1571	tags=43%, list=10%, signal=39%	17002/58185/234311/24088/78781/21897/13057/70110/21898/65221/80861/83490/12389/81897/117149/69097
GO:0002709	regulation of T cell mediated immunity	65	0.730594	2.05665	2.84142e-06	4.83653e-05	3.72452e-05	1131	tags=37%, list=7%, signal=34%	110557/57765/14728/58185/15015/14972/216799/15024/12010/14964/21355/19264/15040/22376/21938/16177/15216/74131/15064/14991/105855/213208/18439/16159
GO:0042330	taxis	491	0.479972	1.5469	2.91798e-06	4.94554e-05	3.80847e-05	2552	tags=27%, list=16%, signal=24%	55985/20202/20201/57349/15945/16854/56744/12273/18787/98365/20302/16414/16859/217835/83433/16985/11689/14747/12767/16952/20311/20305/14131/21828/66102/319430/19354/12267/14127/270152/16149/668218/94176/23892/50501/12986/20375/218877/74734/13395/97165/21825/14159/243967/21803/22324/13614/11629/30955/105855/20963/11878/70031/68545/17096/11600/13836/230972/13846/20440/12162/14173/102545/63873/20348/…
GO:0002275	myeloid cell activation involved in immune response	77	0.70629	2.02232	3.06892e-06	5.17913e-05	3.98835e-05	1721	tags=45%, list=11%, signal=41%	14728/12523/16414/14191/171285/17916/83433/70110/22177/11745/19354/14127/94176/77125/234779/237625/15368/20375/16797/14159/14461/380732/20963/17096/56743/16190/216161/14824/106759/19214/16409/19215/14389/19204/64685
GO:0002712	regulation of B cell mediated immunity	51	0.753347	2.04016	3.17165e-06	5.29223e-05	4.07545e-05	1066	tags=27%, list=7%, signal=25%	16016/12266/57765/14130/83433/15170/14131/14129/19264/14127/235587/21803/317757/20852
GO:0002889	regulation of immunoglobulin mediated immune response	51	0.753347	2.04016	3.17165e-06	5.29223e-05	4.07545e-05	1066	tags=27%, list=7%, signal=25%	16016/12266/57765/14130/83433/15170/14131/14129/19264/14127/235587/21803/317757/20852
GO:1903706	regulation of hemopoiesis	311	0.526213	1.67397	3.17614e-06	5.29223e-05	4.07545e-05	2739	tags=33%, list=18%, signal=28%	57765/14728/16186/16768/20302/216799/13024/100038882/235320/16859/12262/12010/83433/22177/14960/16952/15170/12394/12142/21946/19264/11486/83554/16149/16331/12505/22778/12986/107527/237625/16658/74131/20375/230738/74734/16323/97165/14159/14461/21803/15163/14102/19373/20846/105855/20963/14087/20848/317757/19885/17096/18035/21414/74039/14190/16159/16190/12977/66058/17342/21813/16362/17536/14256/1640…
GO:0001539	cilium or flagellum-dependent cell motility	103	-0.487803	-1.93079	3.21628e-06	5.31426e-05	4.09242e-05	2523	tags=40%, list=16%, signal=34%	50525/74405/320244/212517/104111/380773/21689/66793/66722/110084/381738/77254/70426/15502/70918/213402/110082/17427/67077/12290/226162/327954/101100/74052/226265/241116/77609/105833/69329/227736/100048534/330830/13206/17295/68922/207607/71870/71860/74453/242253/74446
GO:0060285	cilium-dependent cell motility	103	-0.487803	-1.93079	3.21628e-06	5.31426e-05	4.09242e-05	2523	tags=40%, list=16%, signal=34%	50525/74405/320244/212517/104111/380773/21689/66793/66722/110084/381738/77254/70426/15502/70918/213402/110082/17427/67077/12290/226162/327954/101100/74052/226265/241116/77609/105833/69329/227736/100048534/330830/13206/17295/68922/207607/71870/71860/74453/242253/74446
GO:0010952	positive regulation of peptidase activity	158	0.596989	1.83179	3.27628e-06	5.39085e-05	4.15139e-05	1999	tags=27%, list=13%, signal=24%	20202/20201/15951/226691/22436/12362/12364/216799/230379/101613/11684/637515/16792/18119/14219/14102/383619/18049/20846/13033/20963/114774/13036/20848/17096/12633/20680/14824/26927/17127/83383/19016/17196/19186/69635/332579/16452/13636/11783/107607/14082/18854/22035
GO:0010951	negative regulation of endopeptidase activity	111	0.65314	1.93707	3.36507e-06	5.51396e-05	4.2462e-05	2068	tags=33%, list=13%, signal=29%	17002/13011/15951/20716/226691/18787/17948/11998/17952/17951/12258/232345/12505/19225/21825/20725/19373/20708/19703/12633/11826/17395/18793/21859/223701/15234/75736/15160/16600/53614/20723/64209/12380/71907/20715/216742/78688
GO:0032637	interleukin-8 production	58	0.733547	2.02545	3.58279e-06	5.82241e-05	4.48373e-05	2436	tags=53%, list=16%, signal=45%	12796/18787/24088/12051/244202/21897/230073/16952/21899/170743/21898/319430/19264/16149/12475/11746/12489/20963/20848/12654/269855/81897/117149/16600/229603/107607/14082/142980/22418/17874/19766
GO:0032677	regulation of interleukin-8 production	58	0.733547	2.02545	3.58279e-06	5.82241e-05	4.48373e-05	2436	tags=53%, list=16%, signal=45%	12796/18787/24088/12051/244202/21897/230073/16952/21899/170743/21898/319430/19264/16149/12475/11746/12489/20963/20848/12654/269855/81897/117149/16600/229603/107607/14082/142980/22418/17874/19766
GO:0050871	positive regulation of B cell activation	75	0.70811	2.02113	3.76437e-06	6.09241e-05	4.69165e-05	1423	tags=29%, list=9%, signal=26%	16016/16071/238447/57765/16186/404711/12142/21898/19264/11486/16149/16331/12575/74131/21803/105855/20963/20852/56708/106759/81897/117149
GO:0002690	positive regulation of leukocyte chemotaxis	69	0.699863	1.97407	4.20519e-06	6.77807e-05	5.21967e-05	2382	tags=38%, list=15%, signal=32%	55985/15945/12273/18787/14747/21828/19354/12267/16149/20375/21825/13614/11629/105855/63873/16159/12977/117149/19229/26417/14205/13051/105722/20315/22418/12978
GO:0006935	chemotaxis	486	0.479968	1.5469	4.26847e-06	6.85211e-05	5.27669e-05	2552	tags=27%, list=16%, signal=23%	55985/20202/20201/57349/15945/16854/56744/12273/18787/98365/20302/16414/16859/217835/83433/16985/11689/14747/12767/16952/20311/20305/14131/21828/66102/319430/19354/12267/14127/270152/16149/668218/94176/23892/50501/12986/20375/218877/74734/13395/97165/21825/14159/243967/21803/22324/13614/11629/30955/105855/20963/11878/70031/68545/17096/11600/13836/230972/13846/20440/12162/14173/102545/63873/20348/…
GO:0072676	lymphocyte migration	69	0.697725	1.96804	5.12114e-06	8.1876e-05	6.30512e-05	2728	tags=46%, list=18%, signal=38%	55985/15945/57765/246177/11815/20302/16859/230979/20305/66102/76088/17698/16408/11629/13601/20308/321019/19229/16416/170756/14082/216892/12642/20868/18600/20315/22418/101502/20496/14466/57266/14042
GO:0032945	negative regulation of mononuclear cell proliferation	66	0.704088	1.98639	5.52419e-06	8.76105e-05	6.74673e-05	1113	tags=35%, list=7%, signal=32%	93695/14728/14130/16859/171285/22177/14960/230979/14961/15170/12142/60533/16331/12505/12229/16792/12524/21803/114774/213208/17096/20971/16988
GO:0050672	negative regulation of lymphocyte proliferation	66	0.704088	1.98639	5.52419e-06	8.76105e-05	6.74673e-05	1113	tags=35%, list=7%, signal=32%	93695/14728/14130/16859/171285/22177/14960/230979/14961/15170/12142/60533/16331/12505/12229/16792/12524/21803/114774/213208/17096/20971/16988
GO:0031341	regulation of cell killing	72	0.697693	1.97905	5.58046e-06	8.8149e-05	6.78819e-05	1401	tags=39%, list=9%, signal=36%	110557/56644/15015/14972/16768/15024/16859/171285/12010/21354/14964/22177/20311/21355/19264/15040/20375/15064/14991/22324/12628/105855/20963/317757/18439/16159/16409/104709
GO:0032722	positive regulation of chemokine production	54	0.74322	2.01668	5.91028e-06	9.29868e-05	7.16074e-05	1697	tags=48%, list=11%, signal=43%	12655/246730/12523/16859/24088/171285/170743/21898/16149/19106/16194/77125/11629/20963/11688/22160/63873/16190/81600/229687/106759/81897/117149/17196/332579/114643
GO:0002704	negative regulation of leukocyte mediated immunity	47	0.764558	2.04684	6.52891e-06	0.000102016	7.85606e-05	910	tags=36%, list=6%, signal=34%	57765/14728/69550/12523/14130/16859/171285/21354/15170/21355/19264/15216/235587/15368/20375/105855/213208
GO:0032728	positive regulation of interferon-beta production	41	0.786026	2.06654	6.53584e-06	0.000102016	7.85606e-05	1347	tags=41%, list=9%, signal=38%	54123/246728/246730/100038882/24088/78781/230073/71586/170743/21898/72512/97165/80861/384309/16362/106759/81897
GO:0045730	respiratory burst	23	0.862936	2.07673	6.60208e-06	0.000102644	7.90444e-05	676	tags=43%, list=4%, signal=42%	17523/17972/13058/16069/83433/13057/18173/17969/19354/17970
GO:0002438	acute inflammatory response to antigenic stimulus	20	0.859041	2.00628	6.70481e-06	0.000103833	7.99595e-05	411	tags=40%, list=3%, signal=39%	16016/12266/14130/12062/101613/14131/14129/14127
GO:0030183	B cell differentiation	114	0.632101	1.87557	7.91164e-06	0.000122043	9.39833e-05	2126	tags=35%, list=14%, signal=31%	16071/16186/12051/17095/14961/15170/15900/12142/19264/11486/16331/22778/234779/12229/16792/20375/15379/19373/105855/20963/17305/16852/74039/102545/16848/56708/81897/27060/321019/18018/19229/16453/20377/12053/210293/12193/216742/16205/24099/20850
GO:0043903	regulation of biological process involved in symbiotic interaction	61	0.721003	2.00529	8.57574e-06	0.000131773	0.000101476	1328	tags=31%, list=9%, signal=29%	17002/66141/209387/20128/74735/20311/94094/667823/80876/16149/319236/68713/76681/20821/217069/16852/12389/384309/16410
GO:0003351	epithelial cilium movement involved in extracellular fluid movement	39	-0.656368	-2.13133	8.64294e-06	0.000132291	0.000101875	2523	tags=49%, list=16%, signal=41%	50525/269209/66722/110084/110082/226162/75050/74407/77609/70989/100048534/271639/674895/68922/78801/74362/207607/71870/74453
GO:0070664	negative regulation of leukocyte proliferation	70	0.693529	1.96079	8.76553e-06	0.000133649	0.000102921	1113	tags=36%, list=7%, signal=33%	93695/14728/14130/16859/171285/22177/14960/230979/14961/15170/12142/60533/16331/77125/23892/12505/12229/16792/12524/21803/114774/213208/17096/20971/16988
GO:0090132	epithelium migration	272	0.533357	1.68311	1.01187e-05	0.000153688	0.000118352	2411	tags=29%, list=16%, signal=25%	55985/16819/18787/14181/16414/241639/16952/11745/107321/13078/20684/11684/22349/23892/234779/105450/263803/68743/19225/15368/230738/21825/14461/21803/14234/11816/11482/14257/30955/13036/18127/18024/11600/13836/71093/13846/21390/11826/243362/14173/17395/80837/18613/21813/73608/14824/16681/16410/12159/19016/14389/68792/17886/20130/12562/16600/14645/19229/101401/18591/16416/21812/23991/64074/13636/2…
GO:0090130	tissue migration	273	0.532582	1.67991	1.05493e-05	0.000159614	0.000122916	2411	tags=29%, list=16%, signal=25%	55985/16819/18787/14181/16414/241639/16952/11745/107321/13078/20684/11684/22349/23892/234779/105450/263803/68743/19225/15368/230738/21825/14461/21803/14234/11816/11482/14257/30955/13036/18127/18024/11600/13836/71093/13846/21390/11826/243362/14173/17395/80837/18613/21813/73608/14824/16681/16410/12159/19016/14389/68792/17886/20130/12562/16600/14645/19229/101401/18591/16416/21812/23991/64074/13636/2…
GO:0002714	positive regulation of B cell mediated immunity	35	0.799552	2.05977	1.10696e-05	0.000166212	0.000127997	1323	tags=33%, list=9%, signal=31%	16016/12266/57765/83433/14131/14129/19264/14127/21803/317757/20852/56708
GO:0002891	positive regulation of immunoglobulin mediated immune response	35	0.799552	2.05977	1.10696e-05	0.000166212	0.000127997	1323	tags=33%, list=9%, signal=31%	16016/12266/57765/83433/14131/14129/19264/14127/21803/317757/20852/56708
GO:0002437	inflammatory response to antigenic stimulus	41	0.779049	2.04819	1.11153e-05	0.000166266	0.000128039	910	tags=32%, list=6%, signal=30%	16016/12266/14728/14130/12062/12514/101613/83433/14131/14129/14127/97165/213208
GO:0032649	regulation of interferon-gamma production	72	0.68883	1.95391	1.13822e-05	0.000169616	0.000130618	1374	tags=35%, list=9%, signal=32%	14728/100038882/16859/101613/12051/171285/18173/170743/15900/12394/21898/21946/60533/16177/77125/16792/74131/230738/12475/14991/213208/317757/16159/81897/26362
GO:0052372	modulation by symbiont of entry into host	42	0.765744	2.01532	1.1929e-05	0.000177096	0.000136378	1328	tags=40%, list=9%, signal=37%	66141/209387/20128/74735/94094/667823/80876/16149/319236/68713/76681/20821/217069/16852/12389/384309/16410
GO:0060338	regulation of type I interferon-mediated signaling pathway	28	0.827797	2.06101	1.41618e-05	0.000209457	0.000161299	161	tags=21%, list=1%, signal=21%	17381/54123/58203/434341/246730/100038882
GO:2000379	positive regulation of reactive oxygen species metabolic process	62	0.719505	2.01224	1.43961e-05	0.000212128	0.000163356	1646	tags=37%, list=11%, signal=33%	16819/22436/16414/74096/12257/13057/22177/21899/21898/13078/18792/234779/12575/230738/21825/21803/20963/18024/21813/16409/67880/19229/18591
GO:0043122	regulation of I-kappaB kinase/NF-kappaB signaling	157	0.582409	1.78519	1.46122e-05	0.000214478	0.000165166	2436	tags=30%, list=16%, signal=26%	17002/14728/12362/209387/20128/74735/78781/101613/83433/21899/21898/94094/667823/16149/234779/319236/217203/230738/74734/76681/20821/20846/12335/11600/217069/17000/71481/50873/106759/81897/117149/211550/68943/11352/332579/229603/107607/266632/217166/22035/52829/142980/16179/22418/17874/268749/19766
GO:0021953	central nervous system neuron differentiation	178	-0.395456	-1.68507	1.46642e-05	0.000214478	0.000165166	2996	tags=34%, list=19%, signal=28%	20589/16392/21869/12552/72393/70433/22272/268882/232906/77630/17756/244667/57754/18293/213326/21418/14472/18187/243743/13838/18189/15572/13796/18846/11444/15208/270190/15519/11941/20346/13848/22421/18072/16869/14804/13845/170758/18096/18227/12404/54485/18505/18088/110648/13176/13844/19218/17172/18420/18509/16917/18996/664805/20563/231044/16872/16873/16814/12227/18935
GO:0030317	flagellated sperm motility	83	-0.504747	-1.89084	1.49038e-05	0.000217177	0.000167244	2523	tags=41%, list=16%, signal=35%	50525/320244/212517/104111/380773/66793/66722/110084/77254/15502/70918/213402/110082/17427/67077/12290/226162/101100/74052/226265/241116/77609/69329/227736/100048534/330830/13206/17295/68922/207607/71870/71860/74453/74446
GO:0000768	syncytium formation by plasma membrane fusion	49	0.731655	1.96562	1.50283e-05	0.000217387	0.000167406	1492	tags=37%, list=10%, signal=33%	15945/12362/235505/83433/22177/226101/12505/12527/20846/12633/12292/223864/16190/12508/216161/14256/259300/17886
GO:0140253	cell-cell fusion	49	0.731655	1.96562	1.50283e-05	0.000217387	0.000167406	1492	tags=37%, list=10%, signal=33%	15945/12362/235505/83433/22177/226101/12505/12527/20846/12633/12292/223864/16190/12508/216161/14256/259300/17886
GO:0010632	regulation of epithelial cell migration	215	0.545545	1.70164	1.54316e-05	0.000222407	0.000171272	2553	tags=31%, list=16%, signal=26%	55985/16819/18787/14181/16952/11745/20684/11684/22349/234779/105450/19225/15368/230738/21825/14461/21803/14234/11816/11482/14257/30955/13036/18127/18024/11600/13836/71093/21390/11826/243362/14173/17395/80837/21813/73608/14824/12159/19016/14389/68792/20130/16600/14645/19229/101401/18591/16416/23991/64074/13636/21814/20850/320924/13179/14178/384009/68750/12512/22418/78560/105844/66214/80903/18750/1…
GO:0002718	regulation of cytokine production involved in immune response	71	0.697889	1.97846	1.55548e-05	0.000223367	0.000172011	1380	tags=37%, list=9%, signal=34%	57765/14728/69550/58185/216799/73914/24088/12010/230073/230979/21898/14127/16149/21938/16177/15216/234779/16792/74131/15368/21803/317757/11600/106759/81897/210808
GO:0002688	regulation of leukocyte chemotaxis	89	0.657579	1.91088	1.56422e-05	0.000223809	0.000172351	2382	tags=37%, list=15%, signal=32%	55985/15945/12273/18787/217835/14747/21828/319430/19354/12267/16149/23892/20375/21825/13614/11629/105855/17096/63873/16159/12977/117149/19229/26417/17965/14205/170756/13051/105722/18600/20315/22418/12978
GO:0006858	extracellular transport	42	-0.630317	-2.13106	1.61923e-05	0.000230843	0.000177768	2523	tags=45%, list=16%, signal=38%	50525/269209/66722/110084/110082/226162/75050/74407/77609/70989/100048534/271639/674895/68922/78801/74362/207607/71870/74453
GO:0032653	regulation of interleukin-10 production	41	0.773091	2.03253	1.66269e-05	0.000236083	0.000181803	1347	tags=46%, list=9%, signal=42%	14728/12523/14130/100038882/16859/24088/12051/83433/22177/21898/60533/14127/234779/74131/20963/213208/20848/15234/81897
GO:0044409	entry into host	73	0.67826	1.92579	1.66794e-05	0.000236083	0.000181803	1374	tags=30%, list=9%, signal=28%	20612/66141/209387/20128/74735/11998/17951/94094/667823/80876/16149/319236/68713/20732/76681/20821/217069/16852/12389/384309/16410/26362
GO:0045576	mast cell activation	59	0.726539	2.0082	1.68088e-05	0.000237065	0.000182559	1451	tags=46%, list=9%, signal=42%	14728/12523/14191/12506/14131/21898/16822/19354/14127/18828/237625/15368/74734/16797/14159/14461/380732/20963/22038/17096/56743/16190/246746/19214/57914/19215/14389
GO:0035710	CD4-positive, alpha-beta T cell activation	84	0.670002	1.93234	1.75734e-05	0.000246966	0.000190184	1811	tags=36%, list=12%, signal=32%	57765/17085/14728/58185/16186/216799/16859/12051/16952/12394/60533/16194/12505/74131/230738/21803/105855/20848/317757/19885/20852/16159/16190/21813/16362/27060/321019/16453/12053/54215
GO:0046634	regulation of alpha-beta T cell activation	84	0.669962	1.93222	1.79019e-05	0.000250098	0.000192596	1223	tags=33%, list=8%, signal=31%	57765/14728/16186/216799/235320/16859/230979/16952/14961/320484/12394/12142/19264/60533/11486/12505/15216/22778/74131/230738/21803/105855/20963/317757/16159/16190/21813/16362
GO:0045582	positive regulation of T cell differentiation	80	0.665563	1.91468	1.7923e-05	0.000250098	0.000192596	1401	tags=31%, list=9%, signal=29%	14728/16186/216799/235320/16859/14960/16952/12394/19264/11486/16149/22778/107527/74131/74734/21803/19373/105855/20963/317757/16159/16190/21813/16362/104709
GO:0031664	regulation of lipopolysaccharide-mediated signaling pathway	24	0.841261	2.04238	1.81705e-05	0.00025266	0.000194569	734	tags=46%, list=5%, signal=44%	17002/12523/209387/20128/12142/667823/17084/319236/12161/17079/76681
GO:0046637	regulation of alpha-beta T cell differentiation	55	0.717751	1.95511	1.83214e-05	0.000253865	0.000195496	1223	tags=35%, list=8%, signal=32%	57765/14728/16186/216799/235320/16952/12394/12142/11486/22778/74131/230738/21803/105855/20963/317757/16190/21813/16362
GO:0006914	autophagy	407	0.480788	1.54125	1.87387e-05	0.000257837	0.000198556	2648	tags=19%, list=17%, signal=16%	20202/20201/12362/12523/60440/209387/20128/14580/230379/213393/15944/24088/74735/101613/16145/12257/83433/15900/94094/667823/545030/72512/13490/319236/15368/230738/76681/20821/13033/20848/56312/20787/50873/240752/15277/106759/192897/68943/69903/27060/69635/26417/29810/11555/22590/72287/18718/18858/67839/18145/16784/60599/56458/232146/107607/80888/171543/233979/228775/13179/271221/19025/192652/717…
GO:0061919	process utilizing autophagic mechanism	407	0.480788	1.54125	1.87387e-05	0.000257837	0.000198556	2648	tags=19%, list=17%, signal=16%	20202/20201/12362/12523/60440/209387/20128/14580/230379/213393/15944/24088/74735/101613/16145/12257/83433/15900/94094/667823/545030/72512/13490/319236/15368/230738/76681/20821/13033/20848/56312/20787/50873/240752/15277/106759/192897/68943/69903/27060/69635/26417/29810/11555/22590/72287/18718/18858/67839/18145/16784/60599/56458/232146/107607/80888/171543/233979/228775/13179/271221/19025/192652/717…
GO:0045621	positive regulation of lymphocyte differentiation	94	0.650911	1.9045	1.91615e-05	0.000262738	0.00020233	1401	tags=31%, list=9%, signal=28%	14728/16186/216799/235320/16859/14960/16952/12394/12142/19264/11486/16149/16331/22778/107527/74131/74734/21803/19373/105855/20963/317757/16159/16190/21813/16362/14256/26362/104709
GO:0071677	positive regulation of mononuclear cell migration	46	0.74451	1.98064	1.93969e-05	0.000265046	0.000204107	2361	tags=41%, list=15%, signal=35%	55985/15945/16854/18787/16859/230979/76088/20375/21803/11629/16159/19229/16416/71785/14082/13051/105722/20315/22418
GO:0032609	interferon-gamma production	77	0.682213	1.95338	1.96365e-05	0.000267396	0.000205916	1564	tags=36%, list=10%, signal=33%	14728/100038882/16859/101613/12051/171285/18173/170743/15900/12394/21898/21946/60533/16177/77125/16792/74131/230738/12475/14991/213208/317757/16159/81897/26362/13813/27060/11352
GO:0010594	regulation of endothelial cell migration	157	0.578396	1.77289	2.06335e-05	0.000280006	0.000215627	1754	tags=27%, list=11%, signal=24%	55985/16819/14181/16952/11745/20684/11684/105450/19225/15368/230738/21825/14461/21803/14234/11816/11482/14257/30955/18127/18024/11600/13836/71093/21390/243362/14173/80837/14824/12159/19016/68792/20130/16600/14645/19229/101401/18591/16416/23991/64074/13636
GO:0043123	positive regulation of I-kappaB kinase/NF-kappaB signaling	100	0.636439	1.87104	2.11718e-05	0.000286327	0.000220495	2436	tags=35%, list=16%, signal=30%	17002/12362/209387/20128/74735/78781/21899/21898/94094/667823/16149/319236/217203/76681/20821/217069/17000/71481/50873/106759/81897/117149/211550/68943/11352/332579/107607/266632/22035/52829/142980/16179/17874/268749/19766
GO:0006801	superoxide metabolic process	52	0.719131	1.95084	2.48198e-05	0.000334517	0.000257605	1879	tags=42%, list=12%, signal=37%	17523/17972/13058/16414/74096/23876/13057/22177/224109/17969/17970/21803/13614/20963/18127/18024/269823/16409/18104/20416/12460/71893
GO:0044782	cilium organization	339	-0.325672	-1.47314	2.53014e-05	0.000339848	0.00026171	3817	tags=35%, list=25%, signal=27%	106618/67286/231807/332110/16886/74019/71448/52184/52023/11793/22335/68097/73668/244585/66994/26942/100502861/109065/56297/74354/381259/212190/73692/209012/213081/16568/76260/22210/264134/329795/212892/227058/24084/436062/76411/52028/319845/236266/102747/15223/231214/232906/83922/50525/20873/320244/244667/16579/269209/77048/73873/76670/70235/212517/66264/21689/93840/66722/110084/140810/381738/772…
GO:0032613	interleukin-10 production	43	0.76426	2.01929	2.56298e-05	0.000343092	0.000264209	1347	tags=44%, list=9%, signal=40%	14728/12523/14130/100038882/16859/24088/12051/83433/22177/21898/60533/14127/234779/74131/20963/213208/20848/15234/81897
GO:0043280	positive regulation of cysteine-type endopeptidase activity involved in apoptotic process	111	0.623577	1.84939	2.57421e-05	0.000343431	0.00026447	1999	tags=27%, list=13%, signal=24%	20202/20201/22436/12362/12364/216799/230379/11684/637515/16792/18119/14219/14102/18049/20846/13033/20963/12633/20680/26927/17127/83383/19016/69635/332579/16452/11783/107607/18854/22035
GO:0009595	detection of biotic stimulus	27	0.826242	2.05628	2.59258e-05	0.000344718	0.000265461	488	tags=44%, list=3%, signal=43%	56644/17948/24088/21897/12257/83433/17952/17951/21899/21898/21946/268663
GO:0097722	sperm motility	85	-0.497263	-1.90514	2.68364e-05	0.000355627	0.000273862	2523	tags=40%, list=16%, signal=34%	50525/320244/212517/104111/380773/66793/66722/110084/77254/15502/70918/213402/110082/17427/67077/12290/226162/101100/74052/226265/241116/77609/69329/227736/100048534/330830/13206/17295/68922/207607/71870/71860/74453/74446
GO:0046596	regulation of viral entry into host cell	37	0.76971	1.99985	2.71662e-05	0.000358794	0.000276301	1221	tags=41%, list=8%, signal=37%	66141/209387/20128/74735/94094/667823/80876/16149/319236/68713/76681/20821/217069/16852/384309
GO:0045862	positive regulation of proteolysis	318	0.498837	1.58959	2.82368e-05	0.00037169	0.000286232	2651	tags=25%, list=17%, signal=21%	20202/20201/15951/226691/22436/12362/12364/216799/230379/101613/83433/72330/107995/11684/637515/21938/77125/16792/18119/230738/14219/11816/14102/383619/18049/20846/12335/13033/20963/114774/68545/13036/20848/17096/12633/12389/56312/13032/20680/14824/50873/26927/17127/83383/19016/17196/20878/17886/19186/69635/19229/332579/16452/13636/11783/64209/107607/14082/18854/76524/22035/68077/228775/15451/320…
GO:0050832	defense response to fungus	28	0.817564	2.03554	2.84635e-05	0.000373429	0.000287571	958	tags=36%, list=6%, signal=34%	17002/17523/12796/11727/244202/17969/234779/20375/21803/22353
GO:0032731	positive regulation of interleukin-1 beta production	44	0.749895	1.98662	2.91254e-05	0.000379942	0.000292586	1311	tags=43%, list=8%, signal=40%	15951/226691/12362/20302/216799/24088/17951/22177/21899/21898/637515/229898/217203/383619/69146/20848/18439/100040462/17127
GO:0010575	positive regulation of vascular endothelial growth factor production	20	0.839529	1.96071	2.91523e-05	0.000379942	0.000292586	775	tags=40%, list=5%, signal=38%	12266/12273/15442/13078/12267/19225/18119/14257
GO:0006949	syncytium formation	51	0.722801	1.95743	2.96579e-05	0.000384685	0.000296239	1492	tags=35%, list=10%, signal=32%	15945/12362/235505/83433/22177/226101/12505/12527/20846/12633/12292/223864/16190/12508/216161/14256/259300/17886
GO:0032720	negative regulation of tumor necrosis factor production	53	0.709758	1.92646	2.97111e-05	0.000384685	0.000296239	1016	tags=28%, list=7%, signal=27%	93695/20128/73914/73149/12051/171285/12257/83433/15170/21899/21898/319430/230738/12489/22160
GO:0008037	cell recognition	114	0.615007	1.82485	3.00519e-05	0.000387826	0.000298658	929	tags=15%, list=6%, signal=14%	16016/16071/238447/16854/56644/404711/93877/171285/83433/14131/14129/94176/76088/17698/12659/12527/14595
GO:0031343	positive regulation of cell killing	48	0.735399	1.96923	3.02437e-05	0.00038903	0.000299585	1338	tags=44%, list=9%, signal=40%	110557/56644/15015/14972/16768/15024/12010/14964/22177/21355/19264/15040/20375/15064/14991/22324/20963/317757/18439/16159/16409
GO:0001910	regulation of leukocyte mediated cytotoxicity	59	0.716311	1.97993	3.34407e-05	0.000428757	0.000330178	1401	tags=42%, list=9%, signal=39%	110557/15015/14972/16768/15024/16859/171285/12010/21354/14964/22177/20311/21355/19264/15040/20375/15064/14991/22324/105855/317757/18439/16159/16409/104709
GO:0072539	T-helper 17 cell differentiation	21	0.841917	2.00472	3.37295e-05	0.00043106	0.000331952	962	tags=38%, list=6%, signal=36%	57765/17085/216799/16194/230738/21803/20848/19885
GO:0072678	T cell migration	42	0.747026	1.96605	3.43837e-05	0.000438004	0.000337299	808	tags=26%, list=5%, signal=25%	55985/15945/246177/11815/16859/230979/66102/76088/17698/16408/11629
GO:0051701	biological process involved in interaction with host	113	0.612718	1.82025	3.71376e-05	0.000470581	0.000362386	1647	tags=23%, list=11%, signal=21%	20612/66141/209387/20128/15944/74735/11998/17951/94094/21946/667823/80876/16149/319236/68713/20732/76681/20821/217069/16852/12389/384309/16410/26362/69097/16416
GO:0006836	neurotransmitter transport	226	-0.363016	-1.56557	3.71793e-05	0.000470581	0.000362386	2600	tags=29%, list=17%, signal=25%	241770/26875/19276/22249/14823/108073/116837/20974/20907/12361/111173/208898/12313/72621/269642/18189/18747/18951/11938/20743/15550/432530/15565/60510/13446/67847/22782/11444/75209/22421/110835/11540/382018/171180/13447/14664/242443/20980/22342/68404/235415/19219/214084/20618/20513/16504/545192/15171/110834/20519/20508/15370/268934/140919/108043/243328/16513/11440/13162/216227/231290/260298/14411…
GO:1903556	negative regulation of tumor necrosis factor superfamily cytokine production	54	0.718316	1.94911	3.74784e-05	0.000472851	0.000364134	1016	tags=30%, list=7%, signal=28%	93695/20128/73914/73149/12051/171285/12257/83433/15170/21899/21898/319430/60533/230738/12489/22160
GO:0021510	spinal cord development	82	-0.493806	-1.85063	3.78066e-05	0.000475472	0.000366152	1435	tags=23%, list=9%, signal=21%	14561/22771/16869/70300/20666/54485/18121/18505/18088/13176/17172/22255/18509/231044/16872/16873/16814/64290/15416
GO:0060294	cilium movement involved in cell motility	95	-0.48115	-1.8649	3.95046e-05	0.00049525	0.000381383	2523	tags=39%, list=16%, signal=33%	50525/320244/212517/104111/380773/21689/66793/66722/110084/77254/70426/15502/70918/213402/110082/17427/67077/12290/226162/101100/74052/226265/241116/77609/69329/227736/100048534/330830/13206/17295/68922/207607/71870/71860/74453/242253/74446
GO:0002861	regulation of inflammatory response to antigenic stimulus	23	0.840473	2.02267	4.03052e-05	0.000503428	0.000387681	411	tags=35%, list=3%, signal=34%	16016/12266/14130/101613/83433/14131/14129/14127
GO:0002702	positive regulation of production of molecular mediator of immune response	90	0.642237	1.87107	4.04119e-05	0.000503428	0.000387681	1380	tags=29%, list=9%, signal=26%	57765/58185/216799/24088/12010/230073/230979/21898/19264/14127/16149/16177/12493/77125/234779/16792/12524/74131/21803/317757/20852/16190/56708/106759/81897/210808
GO:0052126	movement in host environment	93	0.639077	1.86778	4.11961e-05	0.000511583	0.000393961	2056	tags=29%, list=13%, signal=25%	20612/66141/209387/20128/74735/11998/17951/94094/667823/80876/16149/319236/68713/20732/76681/20821/217069/16852/12389/384309/16410/26362/69097/16416/18145/18854/233979
GO:0043299	leukocyte degranulation	61	0.700239	1.94754	4.15023e-05	0.00051377	0.000395645	1903	tags=44%, list=12%, signal=39%	12523/16414/14191/16859/17916/11745/19354/14127/237625/15368/20375/16797/14159/14461/380732/105855/20963/17096/56743/16190/19214/16409/19215/14389/19204/54215/20911
GO:0002474	antigen processing and presentation of peptide antigen via MHC class I	31	0.807366	2.02298	4.22753e-05	0.000521703	0.000401754	759	tags=55%, list=5%, signal=52%	110557/15015/14972/15024/73149/12010/21354/14964/14131/21355/14129/14127/15040/15216/65972/15064/14991
GO:0043367	CD4-positive, alpha-beta T cell differentiation	66	0.677127	1.91032	4.28281e-05	0.000526879	0.00040574	1784	tags=33%, list=11%, signal=30%	57765/17085/58185/16186/216799/12051/16952/12394/16194/74131/230738/21803/105855/20848/317757/19885/20852/16190/16362/321019/16453/12053
GO:0033628	regulation of cell adhesion mediated by integrin	40	0.767235	2.0162	4.52254e-05	0.000554643	0.00042712	986	tags=42%, list=6%, signal=40%	55985/18787/230379/241639/15170/107321/13078/11486/18792/108101/14234/17829/27205/105855/20963/17096/13836
GO:0002377	immunoglobulin production	102	0.614812	1.8034	4.64979e-05	0.000568483	0.000437779	1349	tags=23%, list=9%, signal=21%	57765/12483/14130/12010/14969/14999/14960/14961/19264/50723/12493/77125/235587/12229/12524/74131/21803/14102/20852/14190/16190/56708/81897/57914
GO:0070098	chemokine-mediated signaling pathway	33	0.790878	2.00801	4.68187e-05	0.000570639	0.000439439	331	tags=27%, list=2%, signal=27%	55985/57349/15945/56744/20302/83433/12767/20311/20305
GO:0046718	viral entry into host cell	69	0.671063	1.89284	4.76637e-05	0.000579103	0.000445957	1374	tags=30%, list=9%, signal=28%	20612/66141/209387/20128/74735/11998/94094/667823/80876/16149/319236/68713/20732/76681/20821/217069/16852/12389/384309/16410/26362
GO:0014002	astrocyte development	31	0.805092	2.01728	4.78064e-05	0.000579103	0.000445957	368	tags=26%, list=2%, signal=25%	20202/20201/12273/14580/12259/22352/83433/21898
GO:0048706	embryonic skeletal system development	114	-0.44413	-1.79812	4.97884e-05	0.000601267	0.000463025	1065	tags=23%, list=7%, signal=21%	16869/14180/70300/15490/12814/20666/18121/18507/18552/18509/216795/17240/17387/15412/15414/15434/15410/252973/15400/15402/15416/15401/103889/15423/15413/15424
GO:0033627	cell adhesion mediated by integrin	63	0.67865	1.90106	5.04895e-05	0.000607875	0.000468113	1929	tags=43%, list=12%, signal=38%	55985/18787/16414/230379/241639/15170/107321/13078/11486/18792/108101/14234/17829/27205/105855/20963/17096/13836/16410/16419/192897/16416/23991/13636/19247/16402/78473
GO:0001505	regulation of neurotransmitter levels	236	-0.350539	-1.53159	5.16435e-05	0.000619879	0.000477357	2600	tags=28%, list=17%, signal=24%	241770/26875/19276/22249/14823/108073/116837/20974/20907/12361/111173/208898/12313/72621/269642/18189/18747/18951/11938/20743/15550/432530/15565/60510/13446/67847/22782/11444/22421/110835/11540/382018/171180/12647/13447/14664/242443/20980/22342/68404/235415/19219/214084/20618/20513/16504/545192/15171/110834/20519/11423/15370/268934/140919/108043/63993/243328/16513/11440/13162/260298/15567/104245/…
GO:0002262	myeloid cell homeostasis	165	0.564847	1.73412	5.29734e-05	0.000633915	0.000488167	2735	tags=33%, list=18%, signal=28%	20533/14728/14130/15122/110257/100038882/11656/12010/16952/14127/17289/16331/12505/22778/16658/15368/20375/16323/97165/14461/15163/12628/20846/105855/20848/17096/14013/16409/12159/26362/76044/16453/16452/17684/21814/12053/16923/100561/50794/20085/224792/20044/20850/230257/13819/16825/22695/26570/20088/11655/18707/16173/223690/20104/83964
GO:1903901	negative regulation of viral life cycle	28	0.808154	2.01211	5.32627e-05	0.000635452	0.00048935	1571	tags=46%, list=10%, signal=42%	69550/66141/209387/20128/667823/80876/16149/319236/68713/76681/217069/384309/69097
GO:0033559	unsaturated fatty acid metabolic process	68	0.683716	1.92848	5.40083e-05	0.000642406	0.000494705	2540	tags=56%, list=16%, signal=47%	13106/105349/11998/11689/16952/13078/21391/16149/21937/11684/72054/11686/237625/19225/13614/23801/19224/11688/56448/106648/20698/242546/54140/14726/64385/19215/68312/54486/18783/110935/19223/384724/13849/13110/64292/74519/67103/14870
GO:1990868	response to chemokine	43	0.754594	1.99375	5.52187e-05	0.00065287	0.000502763	781	tags=28%, list=5%, signal=27%	55985/57349/15945/56744/20302/83433/12767/20311/20305/76088/230738/13614
GO:1990869	cellular response to chemokine	43	0.754594	1.99375	5.52187e-05	0.00065287	0.000502763	781	tags=28%, list=5%, signal=27%	55985/57349/15945/56744/20302/83433/12767/20311/20305/76088/230738/13614
GO:0097193	intrinsic apoptotic signaling pathway	279	0.506774	1.60157	5.67583e-05	0.00066907	0.000515239	2531	tags=23%, list=16%, signal=20%	20202/20201/15951/12045/226691/11937/12062/12364/12051/83433/13078/242705/16149/21937/20613/21938/12925/12505/12575/19225/15368/22061/17829/14198/15937/22038/18024/60530/13836/12389/56312/17395/18793/50873/75736/68943/19246/16452/22590/72287/50883/11783/64209/18854/170799/78688/228775/19765/72565/71514/20315/12048/58801/70369/68020/22393/108705/22059/12122/26943/20115/78943/66940/51800/18750
GO:0061041	regulation of wound healing	95	0.623114	1.82145	6.1166e-05	0.000718882	0.000553598	1900	tags=38%, list=12%, signal=33%	20202/56644/18787/235505/241639/22402/11689/15442/12767/16952/12258/11684/18792/22349/12306/19128/21825/14234/11816/12527/18024/21390/12389/14173/17127/242653/18591/11555/64074/208177/14723/67866/14729/21788/11747/16923
GO:0060761	negative regulation of response to cytokine stimulus	49	0.710114	1.90775	6.14268e-05	0.000719805	0.000554309	2239	tags=39%, list=14%, signal=33%	17381/434341/246730/100038882/73914/547253/83433/24058/19264/12389/13601/74186/19016/16600/114643/16923/56045/78688/18600
GO:0035082	axoneme assembly	75	-0.496837	-1.83072	6.73105e-05	0.000786417	0.000605606	3498	tags=55%, list=22%, signal=43%	26942/109065/74354/209012/22210/264134/212892/227058/24084/102747/15223/231214/50525/320244/212517/66722/110084/381738/77254/100101919/70997/213402/110082/17427/74407/241116/77609/105833/627872/70989/22092/244653/69329/227736/100048534/68922/78801/74362/207607/74934/242253
GO:0060271	cilium assembly	309	-0.324928	-1.45905	6.89474e-05	0.000803166	0.000618503	3817	tags=34%, list=25%, signal=26%	106618/231807/332110/16886/74019/71448/52184/52023/11793/22335/68097/244585/66994/26942/100502861/109065/56297/74354/381259/212190/73692/209012/213081/16568/76260/22210/264134/329795/212892/227058/24084/436062/76411/52028/319845/236266/102747/15223/231214/232906/83922/50525/20873/320244/244667/269209/77048/73873/76670/70235/212517/66264/21689/93840/66722/110084/140810/381738/77254/232987/70426/10…
GO:0007416	synapse assembly	182	-0.373428	-1.57457	7.1988e-05	0.000836119	0.00064388	3668	tags=41%, list=24%, signal=31%	245450/20617/80749/269788/192167/20320/320844/12286/69137/17260/14395/234267/378937/19280/73340/210933/14401/13869/171171/11603/14406/319387/13841/245537/210274/268882/26875/320840/29819/67703/58235/330814/23888/228942/18189/12064/20743/98733/14168/99633/232370/11444/64085/270190/20351/22421/245446/239250/14432/238205/12405/399558/219228/14804/13845/76965/244682/211323/70620/246316/225872/12404/2…
GO:0002701	negative regulation of production of molecular mediator of immune response	25	0.825066	2.01313	7.8845e-05	0.000913076	0.000703143	981	tags=48%, list=6%, signal=45%	57765/12483/14728/69550/14130/73914/77125/15216/235587/15368/21803/11600
GO:0032607	interferon-alpha production	28	0.799694	1.99104	8.0091e-05	0.000924793	0.000712166	810	tags=36%, list=5%, signal=34%	17381/54123/17472/78781/171285/230073/71586/170743/21898/20846
GO:0030101	natural killer cell activation	52	0.699877	1.89861	8.17745e-05	0.00094148	0.000725016	1374	tags=33%, list=9%, signal=30%	16414/14191/16859/171285/22177/12142/21946/19264/17289/56501/22778/16159/16362/17101/14256/106759/26362
GO:0002573	myeloid leukocyte differentiation	184	0.538945	1.66792	8.24625e-05	0.000946641	0.000728991	1958	tags=29%, list=13%, signal=26%	14728/15951/226691/381319/20302/24088/18733/235505/12262/83433/22402/22177/224109/12394/14127/83554/16149/16331/22778/233328/237625/16658/20375/14159/14461/21803/15163/12606/22041/19152/317757/17096/13836/17000/246746/12977/216161/17342/21813/16409/12159/19016/14389/97086/27060/321019/18018/16416/20377/17684/70564/100101806/14082/98386
GO:0050854	regulation of antigen receptor-mediated signaling pathway	50	0.704773	1.89586	8.91472e-05	0.00102041	0.000785801	1811	tags=34%, list=12%, signal=30%	16854/12483/14728/15170/107321/19264/11486/16792/114774/17096/74039/22350/68119/226422/77799/13709/54215
GO:0002820	negative regulation of adaptive immune response	39	0.751716	1.97005	8.9772e-05	0.00102459	0.000789021	1811	tags=46%, list=12%, signal=41%	57765/14728/14130/67742/171285/230979/15170/19264/77125/15216/235587/230738/105855/213208/16190/16453/12053/54215
GO:0002673	regulation of acute inflammatory response	32	0.793157	2.00675	9.29285e-05	0.00105756	0.00081441	910	tags=34%, list=6%, signal=32%	16016/12266/14130/216799/11690/14131/14129/14127/19225/30955/213208
GO:0010506	regulation of autophagy	236	0.519519	1.63304	9.5367e-05	0.0010822	0.000833379	3200	tags=29%, list=21%, signal=23%	12362/60440/209387/20128/14580/230379/213393/15944/24088/74735/101613/16145/12257/83433/94094/667823/72512/319236/15368/230738/76681/20821/20848/56312/20787/50873/106759/68943/69903/69635/26417/29810/11555/22590/72287/18718/67839/18145/60599/56458/107607/80888/171543/233979/228775/13179/19025/71712/22059/11549/12122/117150/59027/51800/83924/22433/170749/338364/54170/211134/21425/19877/66824/23067…
GO:0006026	aminoglycan catabolic process	20	0.821338	1.91822	9.77191e-05	0.00110571	0.000851487	1249	tags=55%, list=8%, signal=51%	12655/21946/109685/12505/21803/12659/114332/14173/12654/81600/229687
GO:0018108	peptidyl-tyrosine phosphorylation	256	0.509008	1.60341	0.000102176	0.00115284	0.000887779	2650	tags=30%, list=17%, signal=26%	14599/14728/16414/14191/547253/67742/83433/12169/230979/15170/21828/21898/19264/80285/16149/21937/12702/16194/23892/12505/234779/233328/12229/12161/15162/14159/21803/15163/14257/216616/20963/242248/17096/11600/12389/18613/16159/78388/16362/15234/56708/11421/21682/11352/29875/19229/26417/18591/16416/16453/98878/20377/19246/16452/71785/13636/19247/16923/16402/14254/12223/16161/20850/21802/14178/127…
GO:0032715	negative regulation of interleukin-6 production	40	0.750174	1.97136	0.000102721	0.00115569	0.000889973	1347	tags=38%, list=9%, signal=34%	14728/12523/20128/73914/171285/15170/21898/319430/21937/16331/230738/105855/242248/15234/81897
GO:0018212	peptidyl-tyrosine modification	259	0.504718	1.59178	0.000103024	0.0011558	0.000890062	2650	tags=30%, list=17%, signal=25%	14599/14728/16414/14191/547253/67742/83433/12169/230979/15170/21828/21898/19264/80285/16149/21937/12702/16194/23892/12505/234779/233328/12229/12161/15162/14159/21803/15163/14257/216616/20963/242248/17096/11600/12389/18613/16159/78388/16362/15234/56708/11421/21682/11352/29875/19229/26417/18591/16416/16453/98878/20377/19246/16452/71785/13636/19247/16923/16402/14254/12223/16161/20850/21802/14178/127…
GO:0055076	transition metal ion homeostasis	110	0.595007	1.76291	0.000107937	0.00120749	0.000929868	1111	tags=17%, list=7%, signal=16%	17002/16819/11656/12010/18173/73649/72027/15216/12870/117167/12161/15368/14325/17748/14319/22041/20321/217356/17750
GO:0030534	adult behavior	169	-0.380565	-1.59598	0.000108283	0.00120794	0.000930213	2879	tags=31%, list=19%, signal=25%	11548/14406/52028/70430/18216/245537/210274/22295/16531/20265/108073/57754/11496/50933/13838/18189/15902/12064/18951/20743/14658/11444/22771/14169/110835/239250/14805/12444/12647/13798/108015/18390/14814/219228/20618/76965/12661/18227/110834/18124/18507/330222/17295/140477/16513/231290/27220/231044/93688/14654/15416/13166
GO:2000117	negative regulation of cysteine-type endopeptidase activity	76	0.65223	1.86455	0.00010891	0.00121151	0.000932963	1314	tags=25%, list=8%, signal=23%	17002/13011/15951/226691/17948/11998/17952/17951/12505/19225/21825/19373/12633/11826/17395/18793/223701/15234/75736
GO:0030100	regulation of endocytosis	213	0.528845	1.64866	0.000109717	0.00121705	0.000937229	2909	tags=26%, list=19%, signal=22%	12266/16854/12483/18787/11812/217835/12010/192212/83433/14129/83382/23892/15216/13490/234779/12306/12475/14461/77057/11816/233186/105855/22041/20963/11600/12389/20698/16410/68420/19016/26362/192199/16416/98878/19246/106572/13430/50765/105722/13132/23970/60595/140780/12048/12512/22418/22259/18750/12476/56792/13631/216190/77116/13645/16337/19877
GO:0048872	homeostasis of number of cells	298	0.499698	1.58484	0.000112458	0.00124396	0.000957954	2735	tags=31%, list=18%, signal=26%	20533/14728/14130/15122/110257/100038882/18733/11656/12010/16952/20311/14127/11486/16149/17289/16331/12505/22778/12442/16658/74131/15368/20375/16797/16323/97165/14461/21803/15163/12628/14102/19373/20846/105855/213208/18127/17761/20848/317757/17096/18439/12977/14256/14013/16409/12159/26362/76044/14605/27060/321019/332579/16453/30954/16452/17684/21814/12053/12151/19247/16923/210293/100561/14082/507…
GO:0001912	positive regulation of leukocyte mediated cytotoxicity	42	0.729787	1.92068	0.000116373	0.00128368	0.000988537	1338	tags=45%, list=9%, signal=41%	110557/15015/14972/16768/15024/12010/14964/22177/21355/19264/15040/20375/15064/14991/22324/317757/18439/16159/16409
GO:1903034	regulation of response to wounding	131	0.573993	1.73151	0.000121957	0.00134153	0.00103309	1900	tags=30%, list=12%, signal=26%	20202/56644/18787/235505/241639/22402/11689/15442/12767/16952/12258/11684/18792/22349/12306/19128/21825/14234/11816/12527/18024/259277/21390/12389/14173/14824/17127/242653/16600/18591/11555/64074/208177/14723/67866/14729/21788/11747/16923
GO:0046635	positive regulation of alpha-beta T cell activation	53	0.685512	1.86065	0.000122862	0.00134453	0.0010354	1223	tags=36%, list=8%, signal=33%	14728/16186/216799/235320/16952/14961/320484/12394/19264/11486/22778/74131/105855/20963/317757/16159/16190/21813/16362
GO:0032733	positive regulation of interleukin-10 production	28	0.792269	1.97256	0.000122911	0.00134453	0.0010354	1347	tags=54%, list=9%, signal=49%	100038882/16859/24088/12051/83433/21898/60533/14127/234779/74131/20963/213208/20848/15234/81897
GO:0002711	positive regulation of T cell mediated immunity	48	0.712892	1.90896	0.000129401	0.00141162	0.00108706	1131	tags=35%, list=7%, signal=33%	110557/58185/15015/14972/216799/15024/12010/14964/21355/19264/15040/16177/74131/15064/14991/18439/16159
GO:0098586	cellular response to virus	63	0.664501	1.86142	0.000131444	0.00142995	0.00110118	2149	tags=33%, list=14%, signal=29%	17381/234311/15944/16859/78781/16145/230073/71586/170743/545030/67664/230738/21803/80861/16159/17127/69097/74136/68077/142980/242691
GO:0032647	regulation of interferon-alpha production	27	0.801891	1.99568	0.000140952	0.00152712	0.001176	810	tags=37%, list=5%, signal=35%	17381/54123/17472/78781/171285/230073/71586/170743/21898/20846
GO:0002507	tolerance induction	20	0.815519	1.90463	0.000141149	0.00152712	0.001176	1209	tags=50%, list=8%, signal=46%	14728/73914/171285/12394/60533/12267/12524/21803/17096/21813
GO:0048704	embryonic skeletal system morphogenesis	84	-0.462992	-1.75063	0.000143468	0.00154796	0.00119206	1065	tags=25%, list=7%, signal=23%	16869/70300/12814/20666/18121/18507/216795/17240/17387/15412/15414/15434/15410/252973/15400/15402/15416/15401/103889/15423/15413
GO:2000106	regulation of leukocyte apoptotic process	77	0.646788	1.85195	0.000146034	0.00157136	0.00121007	2647	tags=43%, list=17%, signal=36%	16854/20612/14130/16952/60533/14127/11486/16149/17289/12505/76088/15163/19373/19885/17096/18439/20440/12159/26362/14605/16453/13636/20723/384783/14082/216742/20850/20315/22418/22059/26570/18707/16173
GO:2000377	regulation of reactive oxygen species metabolic process	136	0.567935	1.71362	0.000148231	0.00159066	0.00122494	1646	tags=25%, list=11%, signal=23%	16819/22436/20128/16414/74096/23876/12257/13057/11689/22177/21899/21898/13078/18792/234779/12575/230738/21825/21803/15937/20963/20848/18024/12633/269823/21813/50873/15277/16409/68943/67880/20416/19229/18591
GO:0042130	negative regulation of T cell proliferation	53	0.68163	1.85011	0.000152731	0.00163451	0.00125871	1083	tags=30%, list=7%, signal=28%	93695/14728/16859/171285/14960/230979/14961/15170/60533/12505/16792/12524/21803/114774/213208/20971
GO:0032946	positive regulation of mononuclear cell proliferation	102	0.594109	1.74267	0.000154153	0.00164527	0.00126699	3151	tags=50%, list=20%, signal=40%	20533/171285/14999/16952/320484/21898/19264/50723/60533/11486/16149/12575/12524/74131/16408/11629/105855/20963/78317/20440/16159/12977/21813/56708/106759/81897/117149/321019/16453/12053/12151/384783/14082/24099/16161/20850/15205/17874/16168/16002/16173/21333/22034/17974/16000/66824/16019/22637/329559/27050/12511
GO:0071887	leukocyte apoptotic process	96	0.612299	1.79567	0.000167873	0.00178401	0.00137384	2703	tags=40%, list=17%, signal=33%	16854/20612/14130/16952/60533/14127/11486/16149/17289/12505/76088/15163/14102/19373/19885/17096/18439/20440/16409/12159/26362/14605/16453/30954/13636/20723/384783/14082/216742/20850/20315/22418/22059/19766/26570/18707/16173/20104
GO:0046597	negative regulation of viral entry into host cell	25	0.812212	1.98176	0.000168056	0.00178401	0.00137384	1221	tags=44%, list=8%, signal=41%	66141/209387/20128/667823/80876/16149/319236/68713/76681/217069/384309
GO:0050921	positive regulation of chemotaxis	114	0.587654	1.74369	0.0001717	0.00181781	0.00139987	2531	tags=33%, list=16%, signal=28%	55985/15945/12273/18787/83433/14747/12767/21828/19354/12267/16149/20375/21825/21803/13614/11629/105855/14173/63873/16159/12977/17127/14268/117149/19229/26417/18591/64074/71785/14205/13051/105722/21983/20315/22418/12978/80903/18750
GO:0002920	regulation of humoral immune response	26	0.796543	1.96861	0.000182772	0.00192986	0.00148615	946	tags=38%, list=6%, signal=36%	12266/14130/83433/15170/12258/19264/232345/12493/12628/317757
GO:0002707	negative regulation of lymphocyte mediated immunity	36	0.75521	1.95268	0.000185551	0.00195397	0.00150472	910	tags=36%, list=6%, signal=34%	57765/14728/14130/16859/171285/21354/15170/21355/19264/15216/235587/105855/213208
GO:2000401	regulation of lymphocyte migration	41	0.731348	1.92278	0.000190378	0.00199948	0.00153976	2361	tags=41%, list=15%, signal=35%	55985/15945/11815/16859/230979/76088/17698/11629/13601/19229/16416/170756/14082/20868/18600/20315/22418
GO:0032727	positive regulation of interferon-alpha production	22	0.809134	1.94351	0.00019402	0.00203232	0.00156506	810	tags=36%, list=5%, signal=35%	17381/54123/78781/230073/71586/170743/21898/20846
GO:0045581	negative regulation of T cell differentiation	42	0.720847	1.89716	0.00019768	0.00206518	0.00159036	1973	tags=36%, list=13%, signal=31%	57765/14728/16768/16952/12394/16149/12505/230738/14190/16190/16362/12159/16453/12053/12400
GO:0050730	regulation of peptidyl-tyrosine phosphorylation	208	0.520448	1.62286	0.000198644	0.00206909	0.00159337	2647	tags=30%, list=17%, signal=25%	14599/14728/16414/547253/67742/83433/230979/15170/21828/21898/19264/80285/16149/21937/12702/16194/23892/12505/234779/233328/12161/21803/15163/20963/242248/17096/11600/12389/18613/16159/78388/16362/15234/56708/11421/21682/29875/19229/18591/16416/98878/20377/19246/16452/71785/13636/19247/16923/16402/12223/21802/14178/15205/74155/12978/22059/11549/16168/18750/16002/56792/16173
GO:2001233	regulation of apoptotic signaling pathway	360	0.469195	1.50486	0.000199102	0.00206909	0.00159337	3229	tags=30%, list=21%, signal=24%	20202/20201/16854/20612/18787/12062/11998/83433/14051/19264/16149/20613/20684/12505/19225/15368/22061/16323/97165/21825/17829/14102/15937/22038/13036/18024/60530/12633/12389/17000/56312/17395/217356/18793/170755/21859/13032/50873/223701/15234/75736/16410/12159/68943/69635/16453/21812/20377/19246/16452/72287/12151/18858/11783/60599/64209/14082/171543/18854/22035/170799/14678/78688/13051/19765/1313…
GO:0061515	myeloid cell development	69	0.644288	1.81731	0.000203466	0.0021089	0.00162402	2920	tags=41%, list=19%, signal=33%	20533/15122/110257/24088/11656/22177/15170/224109/233328/14247/16409/242687/97086/17684/12053/18718/19247/16923/224792/230257/12978/17268/11655/235627/20104/18129/14381/50875
GO:0010574	regulation of vascular endothelial growth factor production	24	0.80919	1.96452	0.000206759	0.00213742	0.00164598	775	tags=33%, list=5%, signal=32%	12266/12273/15442/13078/12267/19225/18119/14257
GO:0051345	positive regulation of hydrolase activity	466	0.452097	1.45421	0.000208706	0.0021519	0.00165714	2542	tags=22%, list=16%, signal=19%	55985/20202/20201/15951/226691/22436/12362/12364/20302/216799/230379/11727/78781/101613/21956/20305/19264/56193/11684/22411/637515/16792/12524/70719/76088/18119/14219/97165/12489/22324/14102/383619/18049/20846/216991/13033/20963/114774/13036/19152/20848/234094/17096/12633/13836/230972/14173/15512/223864/56349/20680/14824/26927/56212/17127/83383/108995/19016/232201/20308/68943/17196/19186/11352/70…
GO:0001914	regulation of T cell mediated cytotoxicity	29	0.773302	1.93019	0.000210789	0.00216772	0.00166932	1131	tags=48%, list=7%, signal=45%	110557/15015/14972/15024/12010/14964/21355/19264/15040/15064/14991/105855/18439/16159
GO:0070665	positive regulation of leukocyte proliferation	111	0.594087	1.76193	0.000211567	0.00217007	0.00167113	3151	tags=50%, list=20%, signal=40%	20533/171285/14999/16952/320484/21898/19264/50723/60533/11486/16149/12575/12524/74131/16408/11629/105855/20963/78317/17096/20440/16159/12977/21813/14256/56708/106759/81897/117149/321019/26417/16453/12053/12151/384783/14082/24099/16161/20850/15205/12978/17874/16168/16002/16173/21333/22034/17974/16000/66824/16019/22637/329559/27050/12511
GO:0001960	negative regulation of cytokine-mediated signaling pathway	45	0.71581	1.89248	0.00021212	0.00217011	0.00167116	2239	tags=40%, list=14%, signal=34%	17381/434341/246730/100038882/73914/547253/83433/24058/19264/12389/13601/74186/19016/114643/16923/56045/78688/18600
GO:0055072	iron ion homeostasis	71	0.655374	1.85793	0.000213108	0.00217459	0.00167461	1003	tags=21%, list=6%, signal=20%	17002/16819/11656/12010/18173/73649/15216/12870/117167/12161/15368/14325/14319/22041/20321
GO:0045066	regulatory T cell differentiation	29	0.772722	1.92875	0.000217128	0.00220989	0.0017018	1900	tags=41%, list=12%, signal=36%	14728/16186/16768/13024/16859/12505/21803/14087/317757/16362/12053/16923
GO:0140632	inflammasome complex assembly	20	0.806809	1.88429	0.000226619	0.00230056	0.00177162	803	tags=50%, list=5%, signal=47%	20128/216799/83433/21899/21898/19106/637515/229898/234779/383619
GO:0032608	interferon-beta production	59	0.677064	1.87145	0.00026037	0.00262967	0.00202506	1889	tags=36%, list=12%, signal=31%	54123/246728/246730/100038882/24088/78781/230073/71586/170743/21898/72512/97165/80861/384309/16362/106759/81897/117149/114643/64685/19247
GO:0032648	regulation of interferon-beta production	59	0.677064	1.87145	0.00026037	0.00262967	0.00202506	1889	tags=36%, list=12%, signal=31%	54123/246728/246730/100038882/24088/78781/230073/71586/170743/21898/72512/97165/80861/384309/16362/106759/81897/117149/114643/64685/19247
GO:0010634	positive regulation of epithelial cell migration	143	0.55769	1.69	0.000261727	0.00263663	0.00203042	2681	tags=34%, list=17%, signal=29%	16819/18787/14181/16952/11745/11684/22349/234779/19225/15368/230738/21825/14461/21803/14234/14257/30955/13036/18127/18024/11600/71093/11826/14173/17395/80837/21813/14824/12159/14389/68792/20130/19229/18591/16416/23991/64074/20850/320924/14178/384009/68750/22418/78560/80903/18750/16002/18707/21333
GO:0032689	negative regulation of interferon-gamma production	24	0.804511	1.95316	0.000267664	0.00268958	0.0020712	946	tags=50%, list=6%, signal=47%	14728/16859/101613/171285/21898/21946/60533/77125/16792/230738/213208/317757
GO:0001913	T cell mediated cytotoxicity	37	0.730586	1.8982	0.000275325	0.00275954	0.00212507	1179	tags=43%, list=8%, signal=40%	110557/15015/14972/15024/12010/14964/21355/19264/15040/15064/14991/105855/13036/18439/16159/13032
GO:0046638	positive regulation of alpha-beta T cell differentiation	40	0.733575	1.92774	0.000280721	0.0028065	0.00216123	1223	tags=38%, list=8%, signal=35%	14728/16186/216799/235320/16952/12394/11486/22778/74131/105855/20963/317757/16190/21813/16362
GO:0002823	negative regulation of adaptive immune response based on somatic recombination of immune receptors built from immunoglobulin superfamily domains	35	0.739224	1.90435	0.000291797	0.00290986	0.00224083	1144	tags=37%, list=7%, signal=34%	57765/14728/14130/171285/15170/19264/77125/15216/235587/230738/105855/213208/16190
GO:0034123	positive regulation of toll-like receptor signaling pathway	24	0.802429	1.94811	0.000293308	0.00291757	0.00224677	1423	tags=42%, list=9%, signal=38%	17002/58185/24088/21897/13057/70110/83490/12389/81897/117149
GO:1903409	reactive oxygen species biosynthetic process	53	0.670849	1.82085	0.000301233	0.00298887	0.00230167	976	tags=21%, list=6%, signal=20%	17523/16819/13058/13057/11689/21899/21898/17969/234779/20848/12633
GO:0002292	T cell differentiation involved in immune response	55	0.665281	1.81218	0.000304671	0.0030154	0.00232211	1784	tags=35%, list=11%, signal=31%	57765/17085/216799/12051/16952/14127/16194/230738/21803/20848/19885/20852/14190/16190/16362/13813/321019/16453/12053
GO:0060078	regulation of postsynaptic membrane potential	114	-0.416942	-1.68805	0.000312885	0.00308896	0.00237875	4366	tags=45%, list=28%, signal=32%	20238/14402/14394/14813/52882/58234/14405/243961/20617/56320/192167/17260/14395/268860/56216/11438/14406/24012/18216/14811/245537/26875/22249/110891/116837/20907/13385/14705/18189/12064/235086/14407/14812/14169/22421/11540/20312/11516/14805/18390/14804/71687/15171/225872/12404/110834/14399/14404/17295/19736/14654
GO:1903428	positive regulation of reactive oxygen species biosynthetic process	20	0.799303	1.86676	0.000337408	0.00332275	0.00255879	549	tags=25%, list=4%, signal=24%	16819/13057/21899/21898/234779
GO:0050920	regulation of chemotaxis	181	0.523118	1.61625	0.000343942	0.00337867	0.00260185	2735	tags=32%, list=18%, signal=27%	55985/15945/12273/18787/217835/83433/14747/12767/21828/319430/19354/12267/16149/23892/20375/218877/21825/21803/13614/11629/105855/17096/20440/14173/63873/20348/16159/12977/20347/17127/14268/117149/321019/19229/26417/18591/17965/64074/71785/20352/14205/170756/108151/13051/105722/18600/21983/20315/22418/12978/78560/80903/18750/14870/56792/70839/57266/83964
GO:0010573	vascular endothelial growth factor production	27	0.785385	1.9546	0.000346727	0.00339758	0.00261641	775	tags=33%, list=5%, signal=32%	12266/12273/15442/13078/12267/16194/19225/18119/14257
GO:1902107	positive regulation of leukocyte differentiation	143	0.552284	1.67362	0.00035146	0.00342695	0.00263903	1507	tags=27%, list=10%, signal=24%	14728/16186/20302/216799/235320/16859/83433/22177/14960/16952/12394/12142/19264/11486/16149/16331/22778/107527/237625/74131/74734/14159/21803/15163/19373/105855/20963/317757/16159/16190/12977/21813/16362/14256/16409/26362/104709/97086
GO:1903708	positive regulation of hemopoiesis	143	0.552284	1.67362	0.00035146	0.00342695	0.00263903	1507	tags=27%, list=10%, signal=24%	14728/16186/20302/216799/235320/16859/83433/22177/14960/16952/12394/12142/19264/11486/16149/16331/22778/107527/237625/74131/74734/14159/21803/15163/19373/105855/20963/317757/16159/16190/12977/21813/16362/14256/16409/26362/104709/97086
GO:0050671	positive regulation of lymphocyte proliferation	100	0.588264	1.72941	0.00035588	0.0034615	0.00266564	3151	tags=49%, list=20%, signal=39%	20533/171285/14999/16952/320484/21898/19264/50723/60533/11486/16149/12575/12524/74131/16408/11629/105855/20963/78317/16159/21813/56708/106759/81897/117149/321019/16453/12053/12151/384783/14082/24099/16161/20850/15205/17874/16168/16002/16173/21333/22034/17974/16000/66824/16019/22637/329559/27050/12511
GO:0099111	microtubule-based transport	198	-0.338356	-1.43419	0.000356901	0.00346291	0.00266672	3939	tags=29%, list=25%, signal=22%	22223/18457/67286/17760/74019/16570/76895/23859/73668/109065/15481/17755/16572/209012/13518/213081/71703/11777/17754/16568/264134/76411/52028/214585/16594/29819/50525/17756/15185/269209/12794/12121/18039/66722/110084/56444/110082/78802/72938/226162/75050/74407/74052/77609/80718/18040/70989/100048534/271639/674895/68922/380684/78801/74362/207607/71870/74453/17152
GO:0045620	negative regulation of lymphocyte differentiation	48	0.694932	1.86087	0.000359197	0.00347664	0.0026773	1973	tags=35%, list=13%, signal=31%	57765/14728/16768/16952/12394/21946/16149/12505/230738/14190/16190/16362/12159/16453/20377/12053/12400
GO:0001578	microtubule bundle formation	107	-0.422002	-1.68124	0.000368993	0.00356272	0.00274359	3498	tags=45%, list=22%, signal=35%	26942/109065/17755/74354/72948/209012/22210/264134/212892/227058/24084/102747/15223/231214/50525/17756/320244/212517/66722/110084/381738/77254/100101919/70997/213402/110082/17427/74407/237930/241116/77609/105833/627872/70989/22092/19348/244653/69329/227736/100048534/28105/210356/68922/78801/74362/207607/74934/242253
GO:0051702	biological process involved in interaction with symbiont	63	0.644191	1.80453	0.000371413	0.00357734	0.00275484	1695	tags=22%, list=11%, signal=20%	17002/12796/101613/52668/20311/17969/230738/11816/13830/50873/83383/14268/332579/16452
GO:0032088	negative regulation of NF-kappaB transcription factor activity	71	0.647528	1.83569	0.000373759	0.00359118	0.0027655	1662	tags=28%, list=11%, signal=25%	434341/216799/73914/12051/171285/14747/13078/671535/20375/230738/11746/20821/383619/18035/59079/81897/108960/107392/16600/30954
GO:0050688	regulation of defense response to virus	60	0.648619	1.80364	0.000375489	0.00359905	0.00277156	1108	tags=25%, list=7%, signal=23%	17381/17472/78781/230073/80287/80285/72512/67664/12493/230738/209200/383619/20846/80861/14190
GO:0002483	antigen processing and presentation of endogenous peptide antigen	21	0.797639	1.89928	0.000418577	0.00399266	0.00307468	759	tags=52%, list=5%, signal=50%	110557/15015/14972/15024/12010/21354/14964/21355/15040/15216/14991
GO:0019885	antigen processing and presentation of endogenous peptide antigen via MHC class I	21	0.797639	1.89928	0.000418577	0.00399266	0.00307468	759	tags=52%, list=5%, signal=50%	110557/15015/14972/15024/12010/21354/14964/21355/15040/15216/14991
GO:0046456	icosanoid biosynthetic process	34	0.7521	1.92237	0.000427446	0.00406743	0.00313225	1925	tags=50%, list=12%, signal=44%	11998/11689/16952/11690/21391/16149/237625/19225/13614/20963/19224/20698/54140/19215/54486/18783/19223
GO:0010595	positive regulation of endothelial cell migration	102	0.577217	1.69312	0.000440006	0.00417689	0.00321654	2639	tags=36%, list=17%, signal=30%	16819/14181/16952/11745/11684/19225/15368/230738/21825/14461/21803/14234/14257/30955/18127/18024/11600/71093/14173/80837/14824/12159/68792/20130/19229/18591/16416/23991/64074/20850/320924/22418/78560/80903/18750/16002/18707
GO:0021954	central nervous system neuron development	88	-0.446256	-1.70488	0.000452453	0.00428474	0.0032996	2869	tags=36%, list=18%, signal=30%	12552/70433/22272/268882/232906/77630/17756/244667/18293/213326/21418/14472/18187/243743/13838/18846/11444/270190/15519/20346/13848/18072/13845/170758/18227/13176/13844/17172/16917/20563/12227/18935
GO:0045589	regulation of regulatory T cell differentiation	27	0.779158	1.9391	0.000454877	0.00429739	0.00330934	1900	tags=44%, list=12%, signal=39%	14728/16186/16768/13024/16859/12505/21803/14087/317757/16362/12053/16923
GO:0070228	regulation of lymphocyte apoptotic process	51	0.671467	1.81842	0.000460786	0.00434282	0.00334433	2424	tags=41%, list=16%, signal=35%	16854/20612/60533/11486/16149/12505/76088/19373/19885/17096/18439/12159/14605/16453/13636/20723/384783/14082/216742/22418/22059
GO:0001774	microglial cell activation	36	0.738019	1.90823	0.000496216	0.00466143	0.00358969	2136	tags=58%, list=14%, signal=50%	13011/12273/12362/329731/24088/12259/83433/22177/21898/77125/11629/20698/13032/14824/16409/19016/15979/16452/217166/13051/142980
GO:0098810	neurotransmitter reuptake	28	-0.633614	-1.96707	0.000496952	0.00466143	0.00358969	948	tags=32%, list=6%, signal=30%	214084/20519/243328/16513/13162/260298/15567/104245/20538
GO:0099054	presynapse assembly	49	-0.522649	-1.79209	0.000500436	0.00468299	0.00360629	4939	tags=61%, list=32%, signal=42%	19266/208643/216856/320772/386750/74762/60367/228357/14367/75409/245450/20617/192167/19280/171171/245537/26875/23888/18189/232370/22421/245446/239250/238205/12405/219228/14804/76965/244682/12404
GO:0006898	receptor-mediated endocytosis	231	0.505181	1.58243	0.000510931	0.00475993	0.00366553	1772	tags=18%, list=11%, signal=16%	12266/14728/20612/18787/66141/14130/16414/11812/217835/12010/11535/66102/14129/14127/23892/15216/13490/234779/12306/12475/11816/12527/54409/22041/20963/17533/11600/12389/22350/21813/16410/68420/16409/18779/192199/97086/16416/26367/140723/106572/11555/170735
GO:1901136	carbohydrate derivative catabolic process	120	0.580349	1.73526	0.000511068	0.00475993	0.00366553	1249	tags=18%, list=8%, signal=17%	12655/17381/22436/15442/109901/21946/11486/109685/12505/103149/21803/15212/12659/99586/50760/19703/114332/14173/12654/72269/81600/229687
GO:0021782	glial cell development	113	0.56486	1.67807	0.000517998	0.00481312	0.00370649	1828	tags=21%, list=12%, signal=19%	20202/20201/12273/14580/24088/12259/22352/83433/224109/21898/21803/234094/225908/14824/16409/15979/192897/18991/215798/18591/20665/236539/18858/16779
GO:2000404	regulation of T cell migration	31	0.761371	1.90773	0.000529286	0.00490646	0.00377837	808	tags=23%, list=5%, signal=21%	55985/15945/11815/16859/230979/76088/11629
GO:2000406	positive regulation of T cell migration	24	0.788871	1.91519	0.000544415	0.00503488	0.00387727	808	tags=25%, list=5%, signal=24%	55985/15945/16859/230979/76088/11629
GO:0090023	positive regulation of neutrophil chemotaxis	20	0.789602	1.8441	0.00055669	0.00513638	0.00395543	1423	tags=40%, list=9%, signal=36%	12273/21828/19354/12267/16149/13614/105855/117149
GO:0097191	extrinsic apoptotic signaling pathway	204	0.500428	1.55953	0.000563375	0.00516245	0.00397551	2816	tags=31%, list=18%, signal=26%	16819/16854/20612/12045/18787/14051/52668/19264/20684/21938/77125/15368/20375/16323/97165/21825/21803/14102/18049/12633/18439/12389/17000/217356/170755/16159/21859/15234/17127/75736/16410/12159/69635/16453/21812/30954/20377/29810/16452/14082/18854/22035/78688/13051/142980/13132/11910/12048/58801/19766/12122/22601/51800/14870/69660/208449/16173/80707/14048/12385/14775/224105/16905
GO:0150146	cell junction disassembly	20	0.788486	1.8415	0.000563438	0.00516245	0.00397551	2092	tags=50%, list=13%, signal=43%	12266/12262/12259/12260/83433/77057/16409/21812/21809/13051
GO:1902187	negative regulation of viral release from host cell	20	0.788989	1.84267	0.000563438	0.00516245	0.00397551	1993	tags=50%, list=13%, signal=44%	209387/20128/667823/319236/76681/20821/217069/384309/69097/18854
GO:0006875	cellular metal ion homeostasis	477	0.441301	1.42173	0.00056667	0.00518004	0.00398906	1736	tags=18%, list=11%, signal=16%	55985/16819/76757/15945/214189/23833/12273/11937/12062/20302/11656/11998/13057/16440/14747/20393/12767/14676/15170/18173/11535/381853/66815/319430/19264/12267/73649/11944/21817/72027/15216/13490/234779/117167/12161/15368/68039/22337/14461/21803/15212/11816/14325/13614/18049/30955/12335/17748/14319/22041/114774/317757/17096/20321/233571/18439/14064/21390/56188/12389/14173/17750/63873/69047/59289/1…
GO:0042102	positive regulation of T cell proliferation	69	0.617439	1.74158	0.000579212	0.00528247	0.00406793	3228	tags=51%, list=21%, signal=40%	20533/171285/14999/16952/320484/19264/50723/60533/12524/74131/16408/11629/105855/20963/78317/16159/21813/16453/12151/14082/24099/16161/20850/15205/16168/16002/16173/22034/17974/16000/66824/22637/27050/12511/17973
GO:0033003	regulation of mast cell activation	42	0.699694	1.84148	0.000609612	0.00553871	0.00426526	1451	tags=43%, list=9%, signal=39%	14728/12523/14191/19354/14127/18828/237625/15368/14159/14461/380732/20963/22038/17096/16190/246746/57914/14389
GO:0001916	positive regulation of T cell mediated cytotoxicity	26	0.775783	1.9173	0.000610114	0.00553871	0.00426526	1131	tags=50%, list=7%, signal=46%	110557/15015/14972/15024/12010/14964/21355/19264/15040/15064/14991/18439/16159
GO:0060142	regulation of syncytium formation by plasma membrane fusion	22	0.785238	1.88611	0.000612785	0.0055502	0.00427411	1297	tags=45%, list=8%, signal=42%	15945/83433/22177/20846/12633/223864/16190/12508/14256/259300
GO:1901224	positive regulation of NIK/NF-kappaB signaling	59	0.660127	1.82463	0.00062433	0.00564183	0.00434467	2724	tags=41%, list=18%, signal=34%	24088/171285/83433/70110/170743/21898/19106/23892/16792/12524/12475/13614/20698/81897/64685/171211/107607/170799/142980/16179/60595/12914/16173/22034
GO:0043254	regulation of protein-containing complex assembly	411	0.452532	1.45167	0.000631802	0.00569632	0.00438663	2455	tags=21%, list=16%, signal=18%	55985/16854/12332/20128/100038882/15944/24088/16145/83433/241639/20393/21899/21898/17130/22376/56193/19106/13590/22349/229898/22778/234779/63986/11867/207495/17698/15162/14159/21803/14234/15163/11816/18826/14102/58804/74202/105855/20963/224008/12389/11303/217356/18613/22410/66898/80880/26401/106759/217517/117149/242687/68943/69903/170835/12562/19229/72042/545481/56742/93689/19247/67971/16784/4342…
GO:0050731	positive regulation of peptidyl-tyrosine phosphorylation	148	0.5429	1.64626	0.000638346	0.00574221	0.00442197	2647	tags=33%, list=17%, signal=28%	14599/547253/83433/230979/21828/21898/19264/80285/16149/21937/16194/23892/12505/234779/233328/12161/21803/15163/20963/242248/17096/11600/18613/16159/15234/56708/11421/21682/29875/19229/18591/16416/98878/19246/16452/13636/19247/16402/12223/21802/14178/15205/12978/22059/11549/16168/16002/56792/16173
GO:0002724	regulation of T cell cytokine production	26	0.773662	1.91206	0.000648445	0.0058198	0.00448172	639	tags=35%, list=4%, signal=33%	57765/14728/58185/216799/12010/21938/16177/15216/74131
GO:0002279	mast cell activation involved in immune response	44	0.685221	1.81529	0.000654864	0.00586408	0.00451582	1451	tags=41%, list=9%, signal=37%	14728/12523/14191/19354/14127/237625/15368/16797/14159/14461/380732/20963/17096/56743/16190/19214/19215/14389
GO:0043032	positive regulation of macrophage activation	22	0.782529	1.87961	0.000665215	0.00594329	0.00457682	1179	tags=50%, list=8%, signal=46%	329731/16859/171285/83433/21899/21898/77125/21825/12606/16190/13032
GO:0043300	regulation of leukocyte degranulation	43	0.714229	1.8871	0.000671278	0.00598392	0.00460811	1903	tags=47%, list=12%, signal=41%	12523/16414/14191/16859/19354/14127/237625/15368/20375/14159/14461/105855/20963/17096/16190/16409/14389/19204/54215/20911
GO:0002287	alpha-beta T cell activation involved in immune response	52	0.662209	1.79642	0.000675482	0.00600594	0.00462507	1784	tags=35%, list=11%, signal=31%	57765/17085/216799/12051/16952/16194/230738/21803/14991/20848/19885/20852/16190/16362/13813/321019/16453/12053
GO:0051965	positive regulation of synapse assembly	78	-0.445889	-1.65716	0.00067679	0.00600594	0.00462507	2015	tags=46%, list=13%, signal=40%	245450/192167/320844/69137/378937/210933/11603/319387/245537/29819/330814/18189/12064/99633/232370/64085/270190/20351/22421/245446/239250/12405/399558/14804/13845/76965/70620/12404/242384/319476/13844/433485/18211/320747/20450/18429
GO:0021955	central nervous system neuron axonogenesis	43	-0.550544	-1.85992	0.000711556	0.0063003	0.00485175	2869	tags=47%, list=18%, signal=38%	110532/59058/15516/12552/70433/268882/232906/77630/243743/13838/11444/270190/15519/13848/13845/18227/13176/13844/20563/18935
GO:0032623	interleukin-2 production	55	0.650071	1.77075	0.000715361	0.00631982	0.00486678	1130	tags=27%, list=7%, signal=25%	57765/14728/16768/171285/16952/18173/12394/19264/14127/234779/16792/74131/114774/213208/22350
GO:0031589	cell-substrate adhesion	327	0.463644	1.47898	0.000720611	0.00635199	0.00489155	2958	tags=33%, list=19%, signal=27%	17381/22371/246177/18787/11815/16414/230379/241639/15442/107321/17130/19354/13406/83436/328783/17289/18792/23892/14115/30924/64099/81877/14219/21825/108101/15379/77057/16408/11482/53867/14595/11600/16852/20440/20971/18613/12977/64075/56349/320712/14726/17127/16410/16419/26362/14268/57278/268709/192897/20130/29875/19229/101401/18591/16416/20410/20377/16452/23991/64074/20750/208177/110616/13636/681…
GO:0002534	cytokine production involved in inflammatory response	45	0.693071	1.83236	0.000725057	0.00637695	0.00491077	923	tags=27%, list=6%, signal=25%	14728/56644/11815/83433/11689/104759/21899/21898/229898/237625/230738/20848
GO:0002381	immunoglobulin production involved in immunoglobulin-mediated immune response	57	0.651684	1.78816	0.00076875	0.00673253	0.0051846	1349	tags=26%, list=9%, signal=24%	57765/12010/14969/14999/14960/14961/19264/50723/235587/12229/21803/20852/14190/56708/57914
GO:0002720	positive regulation of cytokine production involved in immune response	48	0.676777	1.81225	0.000768896	0.00673253	0.0051846	1380	tags=33%, list=9%, signal=30%	58185/216799/24088/12010/230073/230979/21898/14127/16149/16177/234779/16792/74131/317757/106759/210808
GO:0001776	leukocyte homeostasis	96	0.584254	1.71343	0.000783278	0.00684329	0.00526989	2735	tags=44%, list=18%, signal=36%	14728/14130/18733/16952/20311/14127/11486/16149/17289/12505/12442/16797/21803/12628/14102/19373/105855/317757/17096/18439/14013/16409/26362/14605/27060/321019/16453/30954/16923/210293/100561/14082/216892/24099/20850/23921/58801/26570/18707/16173/20104/83964
GO:0043030	regulation of macrophage activation	46	0.6798	1.80849	0.00080265	0.00699706	0.0053883	2591	tags=52%, list=17%, signal=44%	13011/12523/329731/16859/171285/83433/21899/21898/77125/21825/12606/20698/16190/13032/14824/19016/11988/18783/217166/224792/22418/22259/83924/56792
GO:0002753	cytoplasmic pattern recognition receptor signaling pathway	47	0.686515	1.8379	0.000841483	0.00731942	0.00563655	2149	tags=43%, list=14%, signal=37%	234311/15944/78781/16145/230073/71586/21898/65221/67664/80861/18035/59079/71481/210808/211550/69097/74136/100561/68077/242691
GO:0021675	nerve development	79	-0.44436	-1.6517	0.000894725	0.00776543	0.00598001	2255	tags=37%, list=15%, signal=32%	21418/18187/243743/12064/77018/18846/13617/16490/11444/20350/270190/20346/382018/239250/15207/18188/18205/13844/19713/18996/18211/333329/18504/18935/15434/15410/15400/13654/103889
GO:0002312	B cell activation involved in immune response	68	0.627573	1.77012	0.000903499	0.00782438	0.00602541	1947	tags=32%, list=13%, signal=28%	57765/12051/15900/21898/19264/50723/11486/234779/235587/20375/21803/17079/17305/16852/20852/16848/56708/321019/19229/12053/210293/100561
GO:0050858	negative regulation of antigen receptor-mediated signaling pathway	25	0.778827	1.90031	0.000911632	0.00787754	0.00606635	1811	tags=44%, list=12%, signal=39%	16854/12483/14728/15170/107321/16792/114774/22350/77799/13709/54215
GO:0019369	arachidonic acid metabolic process	30	0.744577	1.85925	0.000924563	0.00797183	0.00613896	2398	tags=67%, list=15%, signal=56%	13106/11689/13078/11684/72054/11686/19225/23801/19224/11688/56448/106648/20698/242546/64385/18783/384724/13849/13110/74519
GO:0006919	activation of cysteine-type endopeptidase activity involved in apoptotic process	66	0.623973	1.76037	0.000930009	0.00800132	0.00616167	1993	tags=24%, list=13%, signal=21%	20202/20201/22436/216799/230379/637515/16792/18049/20846/12633/17127/19016/16452/11783/107607/18854
GO:1902532	negative regulation of intracellular signal transduction	483	0.431376	1.39031	0.000933352	0.00801263	0.00617038	3268	tags=30%, list=21%, signal=24%	12483/14728/22436/12062/216799/73914/101613/83433/70110/15170/320484/13448/21898/13537/19264/16149/20613/67664/240892/12505/13490/19225/20375/230738/74734/75590/21825/17829/11816/20846/80861/13449/242248/18024/60530/71962/17096/13836/22160/18439/12389/12162/59079/17395/380698/18793/22350/21859/73608/50873/14013/75736/12159/81897/108995/19016/232201/68943/69903/20878/16600/11352/216505/238384/2037…
GO:0007160	cell-matrix adhesion	196	0.500697	1.55869	0.000944906	0.00809421	0.00623321	3056	tags=35%, list=20%, signal=28%	17381/18787/11815/16414/230379/241639/15442/83436/328783/18792/23892/30924/81877/14219/21825/108101/15379/77057/16408/11482/53867/14595/20971/18613/12977/17127/16410/16419/14268/57278/268709/192897/20130/29875/19229/101401/16416/23991/208177/12053/14729/100952/19247/434204/78473/11474/271278/14260/20411/22330/12512/230959/16399/16449/16825/109700/18720/13835/83964/225631/16421/21844/56838/19877/2…
GO:0090303	positive regulation of wound healing	41	0.696993	1.83246	0.000974935	0.00833338	0.00641738	1038	tags=29%, list=7%, signal=27%	20202/56644/18787/241639/22402/15442/12767/16952/21825/14234/18024/21390
GO:1900046	regulation of hemostasis	44	0.678234	1.79678	0.000979284	0.00835247	0.00643208	2206	tags=52%, list=14%, signal=45%	20202/18787/15442/12258/11684/18792/12306/19128/21825/11816/12527/18024/21390/12389/18591/11555/14723/14729/21788/11747/16923/12845/105722
GO:0030218	erythrocyte differentiation	122	0.550045	1.64744	0.000995413	0.00847173	0.00652393	2703	tags=31%, list=17%, signal=26%	20533/15122/110257/100038882/11656/12010/16331/22778/16658/20375/16323/97165/14461/15163/20846/105855/20848/17096/12159/76044/16453/16452/17684/21814/12053/16923/50794/20085/224792/20044/20850/230257/13819/16825/22695/11655/223690/20104
GO:0043368	positive T cell selection	28	0.754439	1.87837	0.000997925	0.00847485	0.00652633	1066	tags=32%, list=7%, signal=30%	57765/17085/19264/16149/94176/16194/21803/20848/20852
GO:0043331	response to dsRNA	38	0.703315	1.8339	0.00100983	0.00855754	0.00659001	1637	tags=37%, list=11%, signal=33%	73914/78781/230073/71586/72512/16523/20846/18439/12389/18035/106759/76438/26417/332579
GO:0045807	positive regulation of endocytosis	113	0.551132	1.63729	0.00103075	0.00871615	0.00671215	2879	tags=30%, list=19%, signal=25%	12266/18787/12010/83433/14129/23892/15216/234779/12306/12475/14461/11816/105855/22041/20963/11600/12389/19016/26362/106572/13430/50765/105722/13132/60595/12048/12512/22418/12476/56792/13631/216190/13645/16337
GO:0070227	lymphocyte apoptotic process	68	0.625214	1.76347	0.00103653	0.00874626	0.00673534	2436	tags=35%, list=16%, signal=30%	16854/20612/60533/11486/16149/12505/76088/14102/19373/19885/17096/18439/12159/14605/16453/30954/13636/20723/384783/14082/216742/22418/22059/19766
GO:2001242	regulation of intrinsic apoptotic signaling pathway	160	0.522295	1.60127	0.00104359	0.00878704	0.00676674	3228	tags=31%, list=21%, signal=25%	20202/20201/12062/83433/16149/20613/12505/19225/17829/22038/18024/60530/12389/56312/17395/18793/50873/75736/68943/19246/72287/64209/170799/78688/19765/71514/20315/12048/58801/70369/22393/108705/22059/12122/26943/20115/51800/22433/14775/17974/66824/19777/27050/13143/216805/14694/12759/19941/17973
GO:0032757	positive regulation of interleukin-8 production	43	0.704962	1.86262	0.00104622	0.00879046	0.00676937	2436	tags=49%, list=16%, signal=41%	12796/18787/24088/244202/21897/230073/170743/21898/16149/12475/20963/20848/12654/81897/117149/107607/14082/142980/22418/17874/19766
GO:2000403	positive regulation of lymphocyte migration	27	0.762083	1.89661	0.0010549	0.00884457	0.00681104	808	tags=22%, list=5%, signal=21%	55985/15945/16859/230979/76088/11629
GO:0038061	NIK/NF-kappaB signaling	105	0.560508	1.65163	0.00105745	0.00884715	0.00681303	2724	tags=33%, list=18%, signal=28%	216799/24088/171285/21897/83433/70110/170743/21898/19106/23892/16792/12524/20375/230738/12475/13614/20698/12654/81897/117149/64685/171211/107607/170799/78688/142980/72565/16179/60595/105844/215653/12914/16173/18034/22034
GO:0048247	lymphocyte chemotaxis	29	0.739616	1.84611	0.00106918	0.00892637	0.00687404	2530	tags=52%, list=16%, signal=43%	55985/15945/20302/20305/66102/20308/321019/19229/170756/12642/18600/20315/22418/101502/20496
GO:0042092	type 2 immune response	32	0.746286	1.88817	0.0010715	0.00892694	0.00687448	1349	tags=44%, list=9%, signal=40%	57765/14728/58185/216799/12051/16952/16149/77125/20852/16190/16362/13601/56708/57914
GO:0002448	mast cell mediated immunity	42	0.687488	1.80936	0.00107895	0.00895119	0.00689315	1451	tags=40%, list=9%, signal=37%	12523/14191/19354/14127/237625/15368/16797/14159/14461/380732/20963/17096/56743/16190/19214/19215/14389
GO:0043303	mast cell degranulation	42	0.687488	1.80936	0.00107895	0.00895119	0.00689315	1451	tags=40%, list=9%, signal=37%	12523/14191/19354/14127/237625/15368/16797/14159/14461/380732/20963/17096/56743/16190/19214/19215/14389
GO:0019883	antigen processing and presentation of endogenous antigen	23	0.778236	1.87289	0.00108517	0.00896603	0.00690458	759	tags=48%, list=5%, signal=46%	110557/15015/14972/15024/12010/21354/14964/21355/15040/15216/14991
GO:0016079	synaptic vesicle exocytosis	130	-0.373597	-1.52288	0.00108528	0.00896603	0.00690458	4074	tags=40%, list=26%, signal=30%	18645/27062/242662/18191/12890/20983/20617/16510/192167/12286/20977/74006/12315/320405/56216/18751/11438/59033/83762/241770/26875/22249/14823/108073/116837/20907/12361/111173/208898/12313/18747/18951/11938/20743/15550/432530/60510/11444/22421/110835/11540/382018/171180/13447/242443/20980/68404/235415/110834/268934/108043/11440
GO:0048232	male gamete generation	404	-0.277869	-1.2719	0.00109366	0.00901643	0.00694339	2357	tags=24%, list=15%, signal=20%	18555/20682/13404/70235/212517/15482/29871/380773/232174/67869/72236/14705/64707/382077/66722/18747/110084/378462/12427/433700/77254/213389/15502/20681/114606/72148/239731/245865/53422/12190/216725/213402/53814/78619/83984/56526/70375/17427/67077/72938/12310/12745/380702/226162/20675/19294/195434/11865/18286/74052/224171/18004/101187/241116/75571/217216/77609/70891/320256/67753/73721/53897/22092/…
GO:0043535	regulation of blood vessel endothelial cell migration	85	0.577782	1.66633	0.00109994	0.00904933	0.00696872	1754	tags=31%, list=11%, signal=27%	14181/16952/11684/105450/19225/15368/21825/14461/21803/14234/11816/11482/18127/18024/11600/13836/21390/243362/14173/80837/19016/68792/16600/18591/23991/13636
GO:0032729	positive regulation of interferon-gamma production	50	0.653263	1.7573	0.00111217	0.00913086	0.0070315	2136	tags=38%, list=14%, signal=33%	100038882/12051/171285/18173/170743/15900/12394/21898/16177/74131/12475/14991/16159/81897/11352/54215/14082/16161/142980
GO:0009952	anterior/posterior pattern specification	178	-0.343214	-1.46246	0.00112064	0.00918135	0.00707039	1326	tags=19%, list=9%, signal=17%	22413/19763/18095/13798/16869/56198/15207/70300/17285/12156/67122/18121/18505/194908/26564/18552/13389/73191/11838/15412/15414/12227/64290/15434/15410/15400/15402/15416/15401/103889/15423/15413/15424
GO:0071624	positive regulation of granulocyte chemotaxis	21	0.772777	1.84008	0.001146	0.00934796	0.0071987	1423	tags=38%, list=9%, signal=35%	12273/21828/19354/12267/16149/13614/105855/117149
GO:0050860	negative regulation of T cell receptor signaling pathway	20	0.770048	1.79844	0.001146	0.00934796	0.0071987	1811	tags=45%, list=12%, signal=40%	16854/14728/15170/16792/114774/22350/77799/13709/54215
GO:0007389	pattern specification process	393	-0.274388	-1.25235	0.00114808	0.00934796	0.0071987	2058	tags=22%, list=13%, signal=19%	14725/22414/93840/13796/18747/27428/14165/18012/233651/381738/140859/22415/15242/22422/13617/20350/15208/110082/20346/14561/17427/24063/22771/72938/22421/22413/19763/226162/69327/15245/18095/74407/23893/13798/20855/16869/56198/15207/74025/70300/17285/12156/77609/16372/67122/54485/18121/18505/18088/194908/17172/26564/22255/18552/18509/16917/68922/15375/13389/17240/73191/11838/207607/16814/15412/71…
GO:0002293	alpha-beta T cell differentiation involved in immune response	51	0.65499	1.77379	0.00115911	0.00936308	0.00721034	1784	tags=33%, list=11%, signal=30%	57765/17085/216799/12051/16952/16194/230738/21803/20848/19885/20852/16190/16362/13813/321019/16453/12053
GO:0002360	T cell lineage commitment	20	0.769512	1.79718	0.00115956	0.00936308	0.00721034	1066	tags=30%, list=7%, signal=28%	57765/17085/16194/21803/20848/20852
GO:0050691	regulation of defense response to virus by host	34	0.726661	1.85735	0.00116011	0.00936308	0.00721034	810	tags=26%, list=5%, signal=25%	17381/78781/230073/80285/72512/230738/209200/383619/20846
GO:0010508	positive regulation of autophagy	120	0.561385	1.67856	0.00116066	0.00936308	0.00721034	1970	tags=23%, list=13%, signal=21%	209387/20128/15944/24088/74735/16145/94094/667823/72512/319236/15368/230738/76681/20821/50873/106759/68943/69635/26417/29810/11555/72287/18718/67839/60599/56458/107607/80888
GO:0099565	chemical synaptic transmission, postsynaptic	98	-0.391473	-1.5339	0.00116179	0.00936308	0.00721034	3649	tags=36%, list=23%, signal=28%	20617/56320/192167/17260/268860/56216/11438/18216/14811/245537/26875/22249/110891/116837/20907/13385/14705/18189/12064/235086/14812/22421/11540/20312/14805/18390/14804/71687/15171/225872/12404/110834/17295/19736/14654
GO:0007215	glutamate receptor signaling pathway	43	-0.537422	-1.81559	0.00118711	0.00954768	0.00735249	2741	tags=40%, list=18%, signal=33%	14811/170935/14823/108073/14816/230235/108071/108069/14812/20312/382018/14805/20605/242443/26558/170483/268934
GO:1903707	negative regulation of hemopoiesis	89	0.585755	1.70217	0.00123489	0.00991175	0.00763286	1784	tags=27%, list=11%, signal=24%	57765/14728/16768/12262/16952/12394/21946/83554/16149/16331/12505/16658/230738/14461/17096/14190/16190/66058/16362/12159/16453/20377/65963/12053
GO:0002294	CD4-positive, alpha-beta T cell differentiation involved in immune response	50	0.65053	1.74994	0.00124185	0.00991645	0.00763647	1784	tags=32%, list=11%, signal=28%	57765/17085/216799/12051/16952/16194/230738/21803/20848/19885/20852/16190/16362/321019/16453/12053
GO:0042093	T-helper cell differentiation	50	0.65053	1.74994	0.00124185	0.00991645	0.00763647	1784	tags=32%, list=11%, signal=28%	57765/17085/216799/12051/16952/16194/230738/21803/20848/19885/20852/16190/16362/321019/16453/12053
GO:0001773	myeloid dendritic cell activation	23	0.77514	1.86544	0.00124301	0.00991645	0.00763647	1291	tags=48%, list=8%, signal=44%	381319/18733/171285/94176/12493/20375/21803/317757/17000/21813/14256
GO:0097028	dendritic cell differentiation	30	0.739507	1.84659	0.00126076	0.0100378	0.00772993	1209	tags=43%, list=8%, signal=40%	98365/381319/18733/83433/15900/20375/21803/19152/317757/17096/17000/66058/21813
GO:0010596	negative regulation of endothelial cell migration	46	0.668876	1.77943	0.00127864	0.0101597	0.00782376	1618	tags=28%, list=10%, signal=25%	55985/20684/105450/21825/21803/11816/11482/21390/243362/14173/19016/16600/101401
GO:0070555	response to interleukin-1	66	0.61373	1.73147	0.00129407	0.0102616	0.00790229	2994	tags=39%, list=19%, signal=32%	58203/18787/20302/73914/16952/20305/109685/16177/230738/26415/16362/108960/14268/20308/26417/217166/16179/18518/17874/208727/18750/213435/22034/231130/66824/12608
GO:2001057	reactive nitrogen species metabolic process	69	0.602781	1.70024	0.00129719	0.0102657	0.00790544	2913	tags=45%, list=19%, signal=37%	16414/24088/12257/21899/21898/13078/217203/19225/230738/14991/11629/18127/317757/12389/11898/17127/106759/109754/11988/16600/19229/16452/13430/19223/13051/67247/13857/18764/16337/109648/16000
GO:1900015	regulation of cytokine production involved in inflammatory response	43	0.699512	1.84822	0.00130057	0.0102719	0.00791019	923	tags=28%, list=6%, signal=26%	14728/56644/11815/83433/11689/104759/21899/21898/229898/237625/230738/20848
GO:0002828	regulation of type 2 immune response	26	0.758101	1.8736	0.0013291	0.0104763	0.0080676	1323	tags=42%, list=9%, signal=39%	57765/58185/216799/16952/16149/77125/20852/16190/16362/13601/56708
GO:0002369	T cell cytokine production	32	0.740936	1.87463	0.00133804	0.0105258	0.00810569	1349	tags=38%, list=9%, signal=34%	57765/14728/58185/216799/12010/18173/21938/16177/15216/74131/16159/57914
GO:0050818	regulation of coagulation	47	0.673518	1.80311	0.00136012	0.0106633	0.00821161	1900	tags=47%, list=12%, signal=41%	20202/18787/15442/12258/11684/18792/12306/19128/21825/11816/12527/18024/21390/12389/19124/18591/11555/14723/14729/21788/11747/16923
GO:2000107	negative regulation of leukocyte apoptotic process	45	0.674714	1.78382	0.00136093	0.0106633	0.00821161	2325	tags=47%, list=15%, signal=40%	14130/14127/11486/16149/17289/12505/76088/15163/19373/19885/20440/12159/26362/14605/16453/13636/20723/384783/14082/20850/20315
GO:1901222	regulation of NIK/NF-kappaB signaling	86	0.588068	1.70008	0.00137335	0.0107393	0.00827015	2724	tags=35%, list=18%, signal=29%	216799/24088/171285/83433/70110/170743/21898/19106/23892/16792/12524/20375/230738/12475/13614/20698/81897/64685/171211/107607/170799/78688/142980/72565/16179/60595/215653/12914/16173/22034
GO:0051051	negative regulation of transport	432	0.430977	1.38401	0.00138385	0.0108001	0.00831694	1680	tags=17%, list=11%, signal=15%	76757/16854/69550/58185/12523/14130/11815/17472/11812/16859/24088/217835/192212/241639/16952/11486/16149/21937/83382/20684/382427/21938/22044/13490/19225/15368/20375/21825/68039/21803/12489/11816/12798/13614/105855/114774/212937/19152/18127/22353/19224/11600/22160/12389/17395/16159/246746/269951/16493/20787/50873/22228/20912/12952/110385/16410/11421/68420/81897/19016/18779/12495/68312/217344/6909…
GO:2000514	regulation of CD4-positive, alpha-beta T cell activation	52	0.645887	1.75215	0.00140405	0.0109361	0.00842167	1973	tags=38%, list=13%, signal=34%	57765/16186/216799/16859/16952/12394/60533/12505/74131/230738/21803/105855/317757/16190/21813/16362/16453/12053/54215/12400
GO:0021515	cell differentiation in spinal cord	40	-0.545094	-1.78491	0.0014087	0.0109507	0.00843291	1065	tags=25%, list=7%, signal=23%	16869/54485/18505/18088/17172/18509/231044/16872/16873/16814
GO:0043330	response to exogenous dsRNA	31	0.743459	1.86285	0.00141246	0.0109583	0.00843882	1637	tags=42%, list=11%, signal=38%	73914/78781/230073/71586/72512/16523/20846/12389/18035/106759/76438/26417/332579
GO:0072538	T-helper 17 type immune response	30	0.737207	1.84085	0.00141644	0.0109677	0.00844603	962	tags=30%, list=6%, signal=28%	57765/17085/216799/244202/16194/230738/21803/20848/19885
GO:1902106	negative regulation of leukocyte differentiation	87	0.587219	1.70443	0.00145304	0.011229	0.00864728	1784	tags=28%, list=11%, signal=25%	57765/14728/16768/12262/16952/12394/21946/83554/16149/16331/12505/16658/230738/14461/17096/14190/16190/66058/16362/12159/16453/20377/65963/12053
GO:0045058	T cell selection	38	0.695076	1.81242	0.0014638	0.0112902	0.00869434	1066	tags=29%, list=7%, signal=27%	57765/17085/19264/16149/94176/16194/21803/14102/20963/20848/20852
GO:1903036	positive regulation of response to wounding	56	0.641815	1.75543	0.00148194	0.0114078	0.00878494	1255	tags=23%, list=8%, signal=21%	20202/56644/18787/241639/22402/15442/12767/16952/21825/14234/18024/21390/14824
GO:0046209	nitric oxide metabolic process	67	0.607402	1.71504	0.00151892	0.0116697	0.00898662	2913	tags=46%, list=19%, signal=38%	16414/24088/12257/21899/21898/13078/217203/19225/230738/14991/11629/18127/317757/12389/11898/17127/106759/109754/11988/16600/19229/16452/13430/19223/13051/67247/13857/18764/16337/109648/16000
GO:0043371	negative regulation of CD4-positive, alpha-beta T cell differentiation	20	0.765047	1.78676	0.0015401	0.0118095	0.00909424	1973	tags=45%, list=13%, signal=39%	57765/16952/12394/230738/16190/16362/16453/12053/12400
GO:0097696	receptor signaling pathway via STAT	110	0.543952	1.61164	0.00157377	0.0120442	0.00927501	2913	tags=35%, list=19%, signal=29%	14599/547253/12051/20311/13078/19264/80285/21937/12702/16194/21803/15163/20846/20848/17096/12389/20852/18613/16159/16362/56708/57914/19016/19229/16453/16452/16155/16923/20850/15205/12978/16168/20847/54394/16173/16169/18764/13645/16000
GO:0007259	receptor signaling pathway via JAK-STAT	104	0.538205	1.58418	0.00160004	0.0122216	0.00941162	2913	tags=35%, list=19%, signal=28%	14599/547253/12051/20311/13078/19264/80285/21937/12702/16194/15163/20846/20848/17096/12389/20852/18613/16159/16362/56708/19229/16453/16452/16155/16923/20850/15205/12978/16168/20847/54394/16173/16169/18764/13645/16000
GO:0043277	apoptotic cell clearance	40	0.701803	1.84425	0.00160389	0.0122273	0.00941605	1821	tags=40%, list=12%, signal=35%	12266/12263/83433/22177/16952/19354/21817/17289/74734/21825/246746/56212/16410/26362/16416/73182
GO:0042267	natural killer cell mediated cytotoxicity	39	0.69397	1.81872	0.00163443	0.0124012	0.00954994	2126	tags=38%, list=14%, signal=33%	16768/16859/171285/21354/15170/21355/14991/22324/317757/16159/17101/104709/54215/20723/20850
GO:0042743	hydrogen peroxide metabolic process	38	0.693484	1.80827	0.00163601	0.0124012	0.00954994	1678	tags=29%, list=11%, signal=26%	17523/13058/15122/101488143/13057/22018/17969/20848/68943/14778/11758
GO:0030888	regulation of B cell proliferation	52	0.643256	1.74501	0.00163612	0.0124012	0.00954994	2079	tags=46%, list=13%, signal=40%	12483/14130/22177/12142/21898/19264/11486/16149/16331/12229/12575/74131/105855/114774/17096/56708/106759/81897/117149/321019/12053/12151/384783/24099
GO:0002040	sprouting angiogenesis	111	0.55739	1.6531	0.00165527	0.0125223	0.00964323	1931	tags=33%, list=12%, signal=29%	14181/11689/672511/16952/242705/23892/105450/19225/15368/21825/14461/14234/14257/54409/11600/13836/13846/21390/243362/14173/80837/16159/72780/12159/68792/16600/14645/19229/101401/20193/52679/23991/53614/14205/16923/16402/14254
GO:0034142	toll-like receptor 4 signaling pathway	33	0.727404	1.84685	0.00166246	0.0125467	0.00966199	1964	tags=39%, list=13%, signal=34%	17002/246730/83433/70110/21898/12475/17096/83490/18035/117149/114643/64685/217166
GO:0007626	locomotory behavior	239	-0.312484	-1.3748	0.00166484	0.0125467	0.00966199	3034	tags=29%, list=20%, signal=24%	18387/74018/11438/21869/11548/319387/70430/18216/14811/210274/214585/22295/16531/320840/20265/57754/11496/14816/72108/50933/268890/13838/13385/15572/17201/108071/15902/14658/53418/16508/11444/11941/21960/22771/14169/12290/60344/27386/11540/11514/239250/12444/12647/13798/108015/18390/241656/14814/214084/20618/13653/17910/211323/12661/18227/110834/64378/110648/244723/140477/16917/16513/12307/13162/…
GO:0048660	regulation of smooth muscle cell proliferation	152	0.518094	1.57815	0.0016706	0.0125661	0.0096769	2724	tags=38%, list=18%, signal=32%	11815/22355/11727/13057/22402/21898/12267/11684/16194/12575/19225/15368/18392/21825/21803/11816/13614/11629/18127/22353/233571/12389/14173/17395/16159/21813/12159/19016/18295/12797/16600/20416/18591/16416/19204/16452/71785/14254/266632/21809/14678/19765/16011/16179/18131/17874/22059/208727/16168/14674/78943/59027/18160/18750/14870/16173/16001/22034
GO:0048659	smooth muscle cell proliferation	157	0.513455	1.57383	0.00171756	0.0128948	0.00993004	2650	tags=37%, list=17%, signal=31%	11815/22355/11727/13057/22402/21898/12267/11684/16194/12575/19225/15368/18392/21825/21803/11816/13614/11629/18127/22353/233571/12389/14173/17395/16159/21813/12159/19016/18295/12797/16600/20416/18591/16416/19204/16452/71785/14254/266632/21809/14678/78688/19765/16011/16179/18131/17874/22059/208727/16168/14674/78943/59027/18160/18750/14870/16173/16001
GO:2000515	negative regulation of CD4-positive, alpha-beta T cell activation	26	0.751138	1.85639	0.00176782	0.0132469	0.0102012	1973	tags=46%, list=13%, signal=40%	57765/16859/16952/12394/60533/12505/230738/16190/16362/16453/12053/12400
GO:0001516	prostaglandin biosynthetic process	26	0.750053	1.85371	0.00181944	0.0135821	0.0104594	1925	tags=54%, list=12%, signal=47%	11998/16952/21391/16149/237625/19225/13614/19224/20698/54140/19215/54486/18783/19223
GO:0046457	prostanoid biosynthetic process	26	0.750053	1.85371	0.00181944	0.0135821	0.0104594	1925	tags=54%, list=12%, signal=47%	11998/16952/21391/16149/237625/19225/13614/19224/20698/54140/19215/54486/18783/19223
GO:0001780	neutrophil homeostasis	21	0.758306	1.80563	0.00182402	0.0135907	0.010466	2735	tags=67%, list=18%, signal=55%	14728/14130/16952/17289/12505/12628/14013/16409/26362/16923/26570/18707/16173/83964
GO:0071347	cellular response to interleukin-1	51	0.641293	1.7367	0.00186139	0.013843	0.0106602	2994	tags=43%, list=19%, signal=35%	58203/18787/20302/73914/20305/109685/16177/230738/26415/16362/108960/14268/20308/26417/217166/16179/17874/213435/22034/231130/66824/12608
GO:0016525	negative regulation of angiogenesis	95	0.562125	1.64317	0.00187875	0.0139458	0.0107394	3320	tags=41%, list=21%, signal=32%	18054/15945/18787/23876/11689/242705/269120/21825/20846/68545/21826/13836/243362/19016/192187/16600/20416/101401/11555/54215/100952/16923/14254/18854/13051/13179/17300/66214/20496/114715/54601/19877/12922/24064/240725/216805/12828/18576/11601
GO:0006636	unsaturated fatty acid biosynthetic process	35	0.693648	1.78694	0.0018928	0.0140238	0.0107995	1925	tags=46%, list=12%, signal=40%	11998/16952/21391/16149/11684/237625/19225/13614/19224/11688/20698/54140/19215/54486/18783/19223
GO:0032814	regulation of natural killer cell activation	31	0.735441	1.84276	0.00190486	0.014073	0.0108374	2660	tags=55%, list=17%, signal=46%	14191/16859/171285/22177/12142/21946/16159/16362/17101/14256/106759/26362/54215/20850/16168/16173/16169
GO:0030168	platelet activation	71	0.60554	1.71666	0.00190658	0.014073	0.0108374	1900	tags=42%, list=12%, signal=37%	56744/22371/15170/21898/14127/56193/11684/17289/16194/108101/11816/12628/12527/20963/17096/14726/20912/26362/14268/12495/21682/18591/16416/16452/18783/11555/14723/14729/73182/16923
GO:0010633	negative regulation of epithelial cell migration	60	0.605218	1.68295	0.00192131	0.0141553	0.0109007	2411	tags=32%, list=16%, signal=27%	55985/20684/105450/21825/21803/11816/11482/21390/243362/14173/73608/19016/16600/101401/21814/13179/12512/105844/66214
GO:0051235	maintenance of location	276	0.466536	1.47123	0.00192814	0.0141792	0.0109191	1692	tags=16%, list=11%, signal=15%	16819/12266/76757/15945/11937/16859/12257/83433/13057/16440/15170/224109/19264/20684/19073/234779/30924/230738/21803/15212/11816/14325/18049/12335/14319/207683/17096/66853/233571/18439/232889/12389/18035/14173/15277/12952/16410/19016/68943/68312/100705/66905/19229/16416/17965
GO:0010876	lipid localization	322	0.445643	1.42059	0.00193638	0.0142133	0.0109454	2707	tags=27%, list=17%, signal=23%	20533/12266/12062/11815/217258/11812/12257/83433/16952/12394/18828/20525/13490/30924/237625/12161/12306/230738/16323/21825/68039/15212/11816/171504/13614/20963/22038/76408/235527/320571/18669/66853/18439/232889/12389/11303/18035/244882/71027/11982/56356/12952/16410/11421/18670/50770/19016/18779/71720/100705/217262/239273/16891/66905/16416/26367/18783/18559/214601/20750/18718/18145/19247/384783/64…
GO:0042100	B cell proliferation	64	0.612293	1.72061	0.00194961	0.0142839	0.0109997	1909	tags=38%, list=12%, signal=33%	12483/14130/22177/12142/21898/19264/11486/16149/16331/12229/12575/74131/17079/105855/114774/17096/56708/106759/81897/117149/321019/12053/12151/384783
GO:1902186	regulation of viral release from host cell	30	0.726991	1.81533	0.00196221	0.0143254	0.0110317	1993	tags=33%, list=13%, signal=29%	209387/20128/667823/319236/76681/20821/217069/384309/69097/18854
GO:0031334	positive regulation of protein-containing complex assembly	222	0.480305	1.50112	0.00196253	0.0143254	0.0110317	2455	tags=23%, list=16%, signal=19%	55985/16854/100038882/241639/21899/21898/22376/56193/22349/229898/22778/234779/63986/11867/207495/17698/14159/21803/14234/18826/14102/58804/105855/20963/224008/12389/11303/22410/66898/26401/117149/242687/69903/12562/19229/56742/93689/67971/434204/78473/171543/14260/216742/544963/234839/22323/17874/22059/17913/12122
GO:0034122	negative regulation of toll-like receptor signaling pathway	32	0.731339	1.85035	0.00200068	0.0145769	0.0112254	1552	tags=34%, list=10%, signal=31%	20128/73914/101613/83433/21899/100340/17096/83490/246746/81897/320019
GO:1901343	negative regulation of vasculature development	98	0.556229	1.63211	0.00200883	0.0146094	0.0112504	3320	tags=41%, list=21%, signal=32%	18054/15945/18787/23876/11689/242705/269120/21825/20846/68545/654812/21826/13836/243362/19016/192187/16600/20416/101401/11555/54215/100952/16923/14254/18854/13051/13179/17300/66214/20496/114715/54601/19877/12922/24064/240725/216805/12828/18576/11601
GO:0034101	erythrocyte homeostasis	133	0.530049	1.59878	0.00203056	0.0147402	0.0113512	2995	tags=34%, list=19%, signal=28%	20533/15122/110257/100038882/11656/12010/16331/22778/16658/15368/20375/16323/97165/14461/15163/20846/105855/20848/17096/12159/26362/76044/16453/16452/17684/21814/12053/16923/50794/20085/224792/20044/20850/230257/13819/16825/22695/20088/11655/223690/20104/14381/50875/18477/11717
GO:0007269	neurotransmitter secretion	176	-0.335983	-1.42861	0.00208042	0.0150468	0.0115873	4074	tags=42%, list=26%, signal=31%	18645/27062/15560/19894/242662/20964/18191/12890/12287/20983/20617/16510/192167/12286/18479/17260/20977/74006/12315/320405/56216/18751/11438/59033/11419/83762/241770/26875/19276/22249/14823/108073/116837/20907/12361/111173/208898/12313/72621/18189/18747/18951/11938/20743/15550/432530/15565/60510/13446/67847/22782/11444/22421/110835/11540/382018/171180/13447/14664/242443/20980/22342/68404/235415/1…
GO:0099643	signal release from synapse	176	-0.335983	-1.42861	0.00208042	0.0150468	0.0115873	4074	tags=42%, list=26%, signal=31%	18645/27062/15560/19894/242662/20964/18191/12890/12287/20983/20617/16510/192167/12286/18479/17260/20977/74006/12315/320405/56216/18751/11438/59033/11419/83762/241770/26875/19276/22249/14823/108073/116837/20907/12361/111173/208898/12313/72621/18189/18747/18951/11938/20743/15550/432530/15565/60510/13446/67847/22782/11444/22421/110835/11540/382018/171180/13447/14664/242443/20980/22342/68404/235415/1…
GO:0007631	feeding behavior	98	-0.379882	-1.48849	0.00211785	0.0152895	0.0117742	2579	tags=32%, list=17%, signal=27%	320840/12424/108073/13134/50933/17201/12064/15550/18168/11444/12491/14812/23948/12310/70008/11540/12425/13798/18390/14419/15171/18124/11556/387285/14652/140477/18996/30878/27220/18429/230777
GO:0030522	intracellular receptor signaling pathway	198	0.478255	1.48807	0.0021728	0.0156576	0.0120577	2573	tags=28%, list=17%, signal=23%	14599/234311/15944/78781/277744/16145/230073/71586/21898/65221/67664/18119/22061/22337/21380/80861/23801/20848/21815/11688/22160/18035/59079/71481/12952/238803/19016/210808/211550/243937/69097/20377/16452/17684/20181/19223/74136/14254/104263/100561/18854/68077/242691/18600/13132/60595/17978/13110/71732/22378/71956/22601/77006/12953/432940
GO:0009636	response to toxic substance	103	0.555039	1.63533	0.00219951	0.0158212	0.0121836	1848	tags=25%, list=12%, signal=22%	17523/16819/18400/23876/14187/21743/13078/19106/14102/17748/18127/18024/18669/11898/56312/17750/269823/50873/68943/17196/68312/330260/26417/11758/22590/12460
GO:1905606	regulation of presynapse assembly	35	-0.545038	-1.74571	0.00221476	0.0159019	0.0122458	4939	tags=69%, list=32%, signal=47%	19266/208643/216856/320772/386750/74762/60367/75409/245450/20617/192167/19280/171171/23888/18189/232370/22421/245446/239250/238205/12405/14804/76965/12404
GO:0051271	negative regulation of cellular component movement	271	0.455138	1.43703	0.00223128	0.0159915	0.0123148	2613	tags=26%, list=17%, signal=22%	55985/69550/18787/66141/11815/217835/13078/68465/319430/11486/22376/16149/20684/22411/77125/23892/105450/18119/68713/11857/21825/21803/11816/12798/11482/14102/12527/11629/20848/18024/21390/243362/14173/269951/17342/73608/19016/242653/20130/16600/101401/18591/20377/17965/106952/208177/17684/21814/100952/53614/60599/70415/13051/15116/13179/16011/18600/60595/13805/114229/20315/12512/16449/105844/662…
GO:0007411	axon guidance	228	-0.305793	-1.31747	0.00224461	0.0160579	0.0123659	2981	tags=33%, list=19%, signal=27%	16392/11603/20355/21869/70433/75847/13841/20349/20361/232906/20357/214968/56839/20359/58235/269116/19876/20564/22253/14472/18187/13839/11658/243743/13838/319504/14365/14725/93840/107449/13723/16728/12064/26456/22415/18846/13842/22422/22152/13617/20353/68810/77579/20350/270190/20346/20351/13848/65254/20358/14432/53870/16869/399558/13845/244682/18205/12661/14462/18121/319476/13637/110648/13176/1384…
GO:0021952	central nervous system projection neuron axonogenesis	30	-0.582375	-1.84068	0.00226854	0.0161998	0.0124751	2869	tags=47%, list=18%, signal=38%	12552/70433/268882/77630/243743/13838/11444/270190/13848/13845/18227/13176/13844/20563
GO:0050856	regulation of T cell receptor signaling pathway	37	0.686306	1.78315	0.0022848	0.0162864	0.0125418	1811	tags=30%, list=12%, signal=26%	16854/14728/15170/11486/16792/114774/22350/226422/77799/13709/54215
GO:0060080	inhibitory postsynaptic potential	21	-0.639401	-1.83439	0.00232158	0.0165188	0.0127208	3557	tags=67%, list=23%, signal=51%	56320/268860/11438/18216/245537/22249/116837/12064/235086/11540/20312/14805/225872/14654
GO:0007026	negative regulation of microtubule depolymerization	32	-0.564578	-1.79295	0.00234952	0.0166875	0.0128507	3383	tags=44%, list=22%, signal=34%	17755/17754/76499/17756/23805/208158/15185/140810/14168/70997/260315/20257/72119/17318
GO:0030336	negative regulation of cell migration	251	0.464786	1.46278	0.0023554	0.0166993	0.0128598	2613	tags=27%, list=17%, signal=23%	55985/69550/18787/66141/11815/217835/13078/68465/319430/11486/16149/20684/22411/77125/23892/105450/18119/68713/11857/21825/21803/11816/12798/11482/14102/11629/20848/18024/21390/243362/14173/269951/17342/73608/19016/242653/20130/16600/101401/18591/20377/17965/106952/208177/17684/21814/100952/53614/60599/70415/13051/15116/13179/16011/18600/13805/114229/20315/12512/16449/105844/66214/14674/21857/148…
GO:0042554	superoxide anion generation	31	0.730513	1.83041	0.00237135	0.0167822	0.0129237	1338	tags=42%, list=9%, signal=38%	17972/13058/16414/74096/13057/22177/17969/17970/21803/13614/20963/269823/16409
GO:0097485	neuron projection guidance	229	-0.30762	-1.32961	0.00237937	0.0168088	0.0129441	2981	tags=34%, list=19%, signal=28%	16392/11603/20355/21869/70433/75847/26757/13841/20349/20361/232906/20357/214968/56839/20359/58235/269116/19876/20564/22253/14472/18187/13839/11658/243743/13838/319504/14365/14725/93840/107449/13723/16728/12064/26456/22415/18846/13842/22422/22152/13617/20353/68810/77579/20350/270190/20346/20351/13848/65254/20358/14432/53870/16869/399558/13845/244682/18205/12661/14462/18121/319476/13637/110648/1317…
GO:0050673	epithelial cell proliferation	368	0.437119	1.40191	0.00238756	0.0168365	0.0129655	2859	tags=31%, list=18%, signal=26%	17381/76905/21816/22436/14181/11727/235505/12010/13057/241639/11689/21828/319430/14160/270152/18792/404710/15901/68949/50501/12161/18119/15368/22061/13395/97165/21825/22337/14461/21803/11816/21380/11482/14257/20846/20848/14595/259277/17345/22353/12633/13836/71093/22160/12389/20852/56312/14173/22410/16159/20474/13601/54139/73608/14824/16681/15234/17127/12159/76365/19016/21410/56213/14645/18591/164…
GO:0021602	cranial nerve morphogenesis	25	-0.613275	-1.85948	0.0023937	0.0168498	0.0129757	2255	tags=64%, list=15%, signal=55%	21418/18187/243743/18846/16490/11444/20350/270190/20346/13844/18504/15434/15410/15400/13654/103889
GO:0043370	regulation of CD4-positive, alpha-beta T cell differentiation	39	0.683322	1.79081	0.00240925	0.0169291	0.0130368	1973	tags=38%, list=13%, signal=34%	57765/16186/216799/16952/12394/74131/230738/21803/105855/317757/16190/16362/16453/12053/12400
GO:0030193	regulation of blood coagulation	43	0.684535	1.80865	0.00241879	0.0169372	0.013043	1900	tags=49%, list=12%, signal=43%	20202/18787/15442/12258/11684/18792/12306/19128/21825/11816/12527/18024/21390/12389/18591/11555/14723/14729/21788/11747/16923
GO:0050765	negative regulation of phagocytosis	23	0.759229	1.82715	0.00241898	0.0169372	0.013043	1149	tags=30%, list=7%, signal=28%	14130/24088/83382/21803/12798/19152/246746
GO:0051963	regulation of synapse assembly	115	-0.380495	-1.5441	0.00243155	0.0169452	0.0130492	3668	tags=43%, list=24%, signal=33%	245450/20617/80749/269788/192167/320844/69137/17260/378937/19280/210933/171171/11603/319387/13841/245537/320840/29819/58235/330814/23888/18189/12064/99633/232370/11444/64085/270190/20351/22421/245446/239250/238205/12405/399558/14804/13845/76965/70620/12404/242384/319476/13844/433485/18211/320747/20450/18429/382864
GO:0048708	astrocyte differentiation	74	0.601983	1.71678	0.00243251	0.0169452	0.0130492	1964	tags=23%, list=13%, signal=20%	20202/20201/12273/14580/12259/22352/83433/21898/20848/14824/56708/15979/11352/26417/16779/19247/217166
GO:0090049	regulation of cell migration involved in sprouting angiogenesis	37	0.684887	1.77946	0.002433	0.0169452	0.0130492	1713	tags=41%, list=11%, signal=36%	14181/16952/105450/19225/15368/21825/14461/14234/21390/243362/14173/80837/68792/16600/23991
GO:0031638	zymogen activation	42	0.666087	1.75303	0.00246259	0.0171211	0.0131846	893	tags=26%, list=6%, signal=25%	15951/226691/18787/15439/50909/101613/18792/64138/21825/114774/13036
GO:0006809	nitric oxide biosynthetic process	63	0.605632	1.69652	0.00252413	0.0175181	0.0134903	2092	tags=38%, list=13%, signal=33%	16414/24088/12257/21899/21898/13078/19225/230738/14991/11629/18127/317757/12389/11898/17127/106759/109754/11988/16600/19229/16452/13430/19223/13051
GO:0072331	signal transduction by p53 class mediator	135	0.514945	1.55334	0.00253806	0.0175838	0.013541	2798	tags=30%, list=18%, signal=25%	15951/226691/12062/230379/12051/242705/16149/20613/20684/12505/12575/22061/17829/14198/22160/56312/50873/75736/83383/18779/56190/52679/50883/18854/68077/100502825/20054/58801/108705/22059/65019/67427/20115/28019/66940/51800/80707/100503670/114715/14235/114716
GO:0007204	positive regulation of cytosolic calcium ion concentration	254	0.461881	1.45426	0.00254689	0.0176142	0.0135643	1710	tags=20%, list=11%, signal=19%	55985/76757/15945/23833/12273/12062/20302/11998/13057/16440/14747/12767/14676/15170/11535/381853/319430/19264/12267/13490/234779/68039/14461/21803/13614/18049/30955/12335/114774/317757/17096/233571/18439/14064/21390/12389/14173/63873/59289/54140/16410/19214/239336/12159/68312/11352/19229/238384/16416/16453/16452/11555
GO:0070231	T cell apoptotic process	50	0.632517	1.70149	0.00259106	0.0178883	0.0137754	2436	tags=36%, list=16%, signal=30%	16854/20612/60533/11486/76088/14102/19373/19885/12159/14605/16453/30954/13636/20723/14082/22418/22059/19766
GO:0002637	regulation of immunoglobulin production	61	0.610971	1.69926	0.00260017	0.0179198	0.0137997	1347	tags=23%, list=9%, signal=21%	57765/12483/14130/19264/12493/77125/235587/12524/74131/21803/20852/16190/56708/81897
GO:0045669	positive regulation of osteoblast differentiation	73	0.586385	1.66493	0.00267379	0.0183813	0.0141551	1110	tags=23%, list=7%, signal=22%	17002/15951/66141/56788/22402/12609/12161/231633/22061/68713/13395/12393/12606/67141/12162/14173/22410
GO:0010257	NADH dehydrogenase complex assembly	54	-0.466034	-1.61527	0.00268166	0.0183813	0.0141551	6705	tags=67%, list=43%, signal=38%	227197/69875/226646/68349/54405/66271/67264/76826/66108/69702/104130/17993/66495/68342/73694/67273/66706/407785/66046/595136/66349/70316/230075/208501/66928/68198/235169/225887/17719/66377/17716/75597/69487/229211/66821/17717
GO:0032981	mitochondrial respiratory chain complex I assembly	54	-0.466034	-1.61527	0.00268166	0.0183813	0.0141551	6705	tags=67%, list=43%, signal=38%	227197/69875/226646/68349/54405/66271/67264/76826/66108/69702/104130/17993/66495/68342/73694/67273/66706/407785/66046/595136/66349/70316/230075/208501/66928/68198/235169/225887/17719/66377/17716/75597/69487/229211/66821/17717
GO:0030198	extracellular matrix organization	265	0.45397	1.43238	0.00268897	0.0183813	0.0141551	2246	tags=28%, list=14%, signal=24%	17381/16854/240322/14580/13040/23876/12051/58223/241639/13078/21937/13406/73940/21938/23892/14115/12306/81877/68553/269120/14219/77739/21803/20732/14234/269959/18826/54409/11568/53867/654812/21407/14595/14230/12633/12389/21810/71355/17395/64075/320712/14726/17127/170721/12829/14268/18383/246228/94216/11352/101401/16416/21812/245026/107250/64074/219151/208177/68169/18858/100952/16779/53614/71893/1…
GO:0002228	natural killer cell mediated immunity	40	0.687145	1.80573	0.0026904	0.0183813	0.0141551	2126	tags=38%, list=14%, signal=32%	16768/16859/171285/21354/15170/21355/14991/22324/317757/16159/17101/104709/54215/20723/20850
GO:0008630	intrinsic apoptotic signaling pathway in response to DNA damage	104	0.524653	1.54429	0.00271144	0.018493	0.0142412	2519	tags=28%, list=16%, signal=24%	15951/12045/12051/16149/21937/20613/21938/12925/12505/12575/15368/22061/17829/15937/22038/13836/56312/75736/22590/50883/18854/72565/20315/12048/58801/22059/12122/66940/51800
GO:0032663	regulation of interleukin-2 production	49	0.636619	1.7103	0.00272319	0.0185412	0.0142782	1637	tags=29%, list=11%, signal=26%	57765/14728/16768/171285/16952/12394/19264/234779/16792/74131/213208/22350/11352/332579
GO:0045667	regulation of osteoblast differentiation	132	0.523649	1.5817	0.00273211	0.0185442	0.0142806	1750	tags=24%, list=11%, signal=22%	17002/15951/66141/56788/22402/17130/12609/23892/15901/12161/231633/22061/68713/13395/12393/12606/67141/22160/12162/14173/15903/22410/64075/68527/17127/12159/19016/723844/27060/18018/20377/16973
GO:0030902	hindbrain development	166	-0.337965	-1.41941	0.00273303	0.0185442	0.0142806	1913	tags=22%, list=12%, signal=20%	18012/73750/20743/140810/12570/218756/20353/53418/114142/77579/216049/270190/11941/22421/13799/66620/13798/18072/16869/15207/14804/12404/18121/110648/13844/17172/11609/16917/18996/664805/16873/93688/18935/15567/15410/13654/103889
GO:0033002	muscle cell proliferation	213	0.479316	1.49425	0.00274263	0.0185552	0.014289	2650	tags=34%, list=17%, signal=28%	11815/22355/11727/13057/22402/21898/12267/11684/16194/12575/19225/15368/18392/21825/21803/14234/11816/13614/11629/18127/20848/22353/12633/11600/233571/12389/14173/17395/16159/21813/21385/12159/15214/19016/18295/12797/16600/20416/18591/16416/19204/21812/16452/71785/17684/21814/20181/14254/266632/21809/14678/78688/19765/16011/17300/16179/18131/17874/22059/19766/17268/208727/16168/14674/22601/78943/…
GO:0072507	divalent inorganic cation homeostasis	425	0.415361	1.33165	0.00274404	0.0185552	0.014289	2092	tags=20%, list=13%, signal=17%	55985/76757/15945/214189/23833/12273/11937/12062/20302/11998/13057/16440/14747/12767/14676/15170/18173/11535/381853/66815/319430/19264/12267/21817/72027/13490/234779/68039/22337/14461/21803/15212/11816/13614/18049/30955/12335/17748/114774/317757/17096/233571/18439/14064/21390/56188/12389/14173/217356/17750/63873/69047/59289/16493/54140/17127/16410/19214/239336/12159/68312/27060/12562/11352/19229/…
GO:0002715	regulation of natural killer cell mediated immunity	28	0.727332	1.81088	0.00278286	0.0187855	0.0144664	2126	tags=46%, list=14%, signal=40%	16768/16859/171285/21354/21355/14991/22324/317757/16159/104709/54215/20723/20850
GO:1902041	regulation of extrinsic apoptotic signaling pathway via death domain receptors	45	0.651015	1.72117	0.00288053	0.0194116	0.0149485	2557	tags=38%, list=16%, signal=32%	16854/18787/20684/15368/97165/21825/12633/217356/21859/15234/69635/20377/78688/11910/12048/58801/69660
GO:0006879	cellular iron ion homeostasis	51	0.632675	1.71336	0.00289412	0.01947	0.0149935	1003	tags=24%, list=6%, signal=22%	16819/11656/18173/73649/15216/117167/12161/15368/14325/14319/22041/20321
GO:0043304	regulation of mast cell degranulation	30	0.71364	1.782	0.00295134	0.0198212	0.0152639	1451	tags=40%, list=9%, signal=36%	12523/14191/19354/14127/237625/15368/14159/14461/20963/17096/16190/14389
GO:2000181	negative regulation of blood vessel morphogenesis	97	0.551936	1.61868	0.00303672	0.0203599	0.0156788	3320	tags=40%, list=21%, signal=32%	18054/15945/18787/23876/11689/242705/269120/21825/20846/68545/21826/13836/243362/19016/192187/16600/20416/101401/11555/54215/100952/16923/14254/18854/13051/13179/17300/66214/20496/114715/54601/19877/12922/24064/240725/216805/12828/18576/11601
GO:0045229	external encapsulating structure organization	266	0.456996	1.4416	0.00306721	0.0204988	0.0157858	2246	tags=28%, list=14%, signal=25%	17381/16854/240322/14580/13040/23876/12051/58223/241639/13078/21937/13406/73940/21938/23892/14115/12306/81877/68553/269120/14219/77739/21803/20732/14234/269959/18826/21818/54409/11568/53867/654812/21407/14595/14230/12633/12389/21810/71355/17395/64075/320712/14726/17127/170721/12829/14268/18383/246228/94216/11352/101401/16416/21812/245026/107250/64074/219151/208177/68169/18858/100952/16779/53614/7…
GO:0042269	regulation of natural killer cell mediated cytotoxicity	27	0.735978	1.83164	0.00307337	0.0204988	0.0157858	2126	tags=48%, list=14%, signal=42%	16768/16859/171285/21354/21355/14991/22324/317757/16159/104709/54215/20723/20850
GO:0050728	negative regulation of inflammatory response	109	0.548165	1.62588	0.00307581	0.0204988	0.0157858	2161	tags=31%, list=14%, signal=27%	13011/14130/216799/329731/13024/16859/101613/83433/11689/100340/21946/11486/21937/83382/12702/21938/12505/11816/15937/213208/21930/14824/15234/17127/19016/69769/12562/11555/67866/19223/217166/20085/13051/72565
GO:0071622	regulation of granulocyte chemotaxis	40	0.683263	1.79553	0.0030782	0.0204988	0.0157858	1623	tags=35%, list=10%, signal=31%	12273/14747/21828/319430/19354/12267/16149/21825/13614/105855/63873/12977/117149/26417
GO:0048483	autonomic nervous system development	41	-0.532441	-1.78484	0.00308719	0.0205241	0.0158052	2255	tags=54%, list=15%, signal=46%	21418/14472/18187/243743/14365/18846/13617/668303/20681/20350/20346/13618/15207/18205/14462/20666/17172/19713/18211/18935/13654/103889
GO:0042088	T-helper 1 type immune response	34	0.691872	1.76843	0.00331848	0.0220247	0.0169608	1702	tags=41%, list=11%, signal=37%	12051/171285/244202/16952/14961/18173/16177/77125/20852/16159/16190/16362/16453/18783
GO:0070371	ERK1 and ERK2 cascade	273	0.463423	1.46176	0.00334425	0.0221536	0.0170601	3023	tags=34%, list=19%, signal=28%	93695/12266/20302/24088/101613/171285/11998/83433/71878/12767/15170/20305/21898/319430/19264/16149/12505/404710/18119/75590/14219/21803/11816/14257/13614/18049/22041/20963/13036/17096/12633/11600/13836/233571/12389/244882/14173/12654/63873/22350/21859/56708/16410/12159/81897/108995/14268/117149/20308/20130/16600/11352/20416/321019/19229/26417/332579/18591/16416/26367/19246/23991/71785/100952/1924…
GO:0002548	monocyte chemotaxis	32	0.718588	1.81809	0.0033552	0.0221536	0.0170601	2325	tags=56%, list=15%, signal=48%	15945/16854/18787/20302/16952/20305/23892/11629/17096/20308/18591/17965/14254/19277/20085/13051/105722/20315
GO:0071356	cellular response to tumor necrosis factor	113	0.528576	1.57028	0.00336874	0.0221536	0.0170601	3265	tags=42%, list=21%, signal=33%	12362/20302/20528/20305/21937/16792/230738/383619/20846/12606/20963/18024/18035/59079/20698/84094/16362/74186/50873/20308/19229/26417/12919/20377/16452/23991/217166/12193/78688/24099/60595/22059/19766/22695/432940/14466/11886/22034/14042/229615/66824/76854/27050/98496/56310/21873/22033
GO:0050482	arachidonic acid secretion	20	0.743761	1.73704	0.00336934	0.0221536	0.0170601	1702	tags=45%, list=11%, signal=40%	12062/16952/13490/237625/68039/20963/11421/18779/18783
GO:1903963	arachidonate transport	20	0.743761	1.73704	0.00336934	0.0221536	0.0170601	1702	tags=45%, list=11%, signal=40%	12062/16952/13490/237625/68039/20963/11421/18779/18783
GO:0071542	dopaminergic neuron differentiation	33	-0.550639	-1.75873	0.00337157	0.0221536	0.0170601	1326	tags=36%, list=9%, signal=33%	22415/22413/13799/13798/239405/18227/110648/227526/18507/16917/18504/18935
GO:0090050	positive regulation of cell migration involved in sprouting angiogenesis	21	0.741936	1.76665	0.00339847	0.0222615	0.0171431	1713	tags=48%, list=11%, signal=42%	14181/16952/19225/15368/14461/14234/14173/80837/68792/23991
GO:0007260	tyrosine phosphorylation of STAT protein	50	0.624669	1.68038	0.00339926	0.0222615	0.0171431	2451	tags=38%, list=16%, signal=32%	14599/547253/80285/21937/12702/16194/15163/17096/12389/18613/16159/16362/56708/16453/16452/16923/15205/12978/16168
GO:0072503	cellular divalent inorganic cation homeostasis	404	0.424422	1.36031	0.00341949	0.0223569	0.0172166	2092	tags=20%, list=13%, signal=18%	55985/76757/15945/214189/23833/12273/11937/12062/20302/11998/13057/16440/14747/12767/14676/15170/18173/11535/381853/66815/319430/19264/12267/21817/72027/13490/234779/68039/22337/14461/21803/15212/11816/13614/18049/30955/12335/17748/114774/317757/17096/233571/18439/14064/21390/56188/12389/14173/17750/63873/69047/59289/16493/54140/17127/16410/19214/239336/12159/68312/27060/12562/11352/19229/238384/…
GO:0042063	gliogenesis	317	0.437232	1.39271	0.00347792	0.0227013	0.0174819	1964	tags=19%, list=13%, signal=17%	20202/20201/12273/20302/14580/24088/12259/22352/12257/83433/12767/16952/224109/21898/21938/77125/13490/13390/100313531/13392/66277/21803/20732/15212/14102/216616/12527/22041/20848/234094/17096/11484/14173/225908/12977/269951/14824/71918/56708/16409/12159/19016/14268/15979/192897/18991/215798/11352/321019/26417/18591/20665/76441/17181/236539/223697/18858/16779/19247/14254/217166
GO:0019076	viral release from host cell	36	0.692783	1.79126	0.00352836	0.0228874	0.0176252	1993	tags=28%, list=13%, signal=24%	209387/20128/667823/319236/76681/20821/217069/384309/69097/18854
GO:0035890	exit from host	36	0.692783	1.79126	0.00352836	0.0228874	0.0176252	1993	tags=28%, list=13%, signal=24%	209387/20128/667823/319236/76681/20821/217069/384309/69097/18854
GO:0035891	exit from host cell	36	0.692783	1.79126	0.00352836	0.0228874	0.0176252	1993	tags=28%, list=13%, signal=24%	209387/20128/667823/319236/76681/20821/217069/384309/69097/18854
GO:0006692	prostanoid metabolic process	38	0.669389	1.74544	0.00353541	0.0228874	0.0176252	2540	tags=55%, list=16%, signal=46%	105349/11998/16952/21391/16149/21937/237625/19225/13614/19224/20698/54140/14726/19215/54486/18783/110935/19223/64292/67103/14870
GO:0006693	prostaglandin metabolic process	38	0.669389	1.74544	0.00353541	0.0228874	0.0176252	2540	tags=55%, list=16%, signal=46%	105349/11998/16952/21391/16149/21937/237625/19225/13614/19224/20698/54140/14726/19215/54486/18783/110935/19223/64292/67103/14870
GO:0050678	regulation of epithelial cell proliferation	314	0.438103	1.39394	0.00363569	0.0234477	0.0180566	2859	tags=31%, list=18%, signal=26%	17381/76905/21816/22436/14181/11727/235505/12010/13057/11689/21828/319430/270152/18792/404710/15901/68949/12161/18119/15368/22061/13395/97165/21825/22337/14461/21803/11816/21380/11482/14257/20846/20848/14595/22353/12633/71093/22160/12389/56312/14173/22410/16159/20474/13601/73608/14824/17127/12159/76365/19016/56213/14645/18591/16416/21812/26367/20377/67866/21814/20271/14205/107586/14254/217166/133…
GO:0016485	protein processing	187	0.488811	1.51541	0.00363668	0.0234477	0.0180566	1093	tags=12%, list=7%, signal=11%	13011/15951/226691/18787/12362/15439/50909/12364/13024/13040/101613/18792/19073/18132/64138/70574/21825/107373/114774/13036/18439/225908
GO:0046639	negative regulation of alpha-beta T cell differentiation	23	0.747581	1.79912	0.00363976	0.0234477	0.0180566	1973	tags=39%, list=13%, signal=34%	57765/16952/12394/230738/16190/16362/16453/12053/12400
GO:0070372	regulation of ERK1 and ERK2 cascade	253	0.455781	1.43298	0.00366893	0.0235971	0.0181717	3023	tags=34%, list=19%, signal=28%	93695/12266/20302/24088/101613/171285/83433/71878/12767/15170/20305/21898/319430/19264/16149/12505/18119/75590/14219/21803/11816/14257/18049/20963/17096/12633/11600/13836/233571/12389/244882/14173/12654/63873/22350/21859/56708/12159/81897/108995/14268/117149/20308/20130/16600/11352/20416/321019/19229/26417/332579/18591/16416/26367/19246/23991/71785/100952/19247/107607/14678/384009/381126/21983/13…
GO:0043536	positive regulation of blood vessel endothelial cell migration	53	0.609508	1.65435	0.00370352	0.0237808	0.0183132	1713	tags=32%, list=11%, signal=29%	14181/16952/11684/19225/15368/21825/14461/21803/14234/18127/18024/11600/14173/80837/68792/18591/23991
GO:0043534	blood vessel endothelial cell migration	106	0.536257	1.58348	0.00379579	0.0243337	0.0187389	1754	tags=29%, list=11%, signal=26%	14181/16952/11684/23892/105450/19225/15368/21825/14461/21803/14234/11816/11482/18127/18024/11600/13836/13846/21390/243362/14173/80837/19016/68792/17886/12562/16600/19229/18591/23991/13636
GO:2001235	positive regulation of apoptotic signaling pathway	142	0.517819	1.56882	0.00382494	0.0244808	0.0188522	3228	tags=35%, list=21%, signal=28%	20202/20201/20612/19264/22061/16323/21825/14102/22038/13036/12389/17000/56312/21859/13032/16453/21812/20377/16452/72287/11783/60599/14082/171543/18854/22035/19765/11910/71514/58801/22059/19766/12122/26943/20115/51800/80707/12385/224105/17974/66824/103844/76854/27050/216805/14694/12759/19941/17973
GO:0043062	extracellular structure organization	266	0.453061	1.42919	0.00386735	0.0247122	0.0190304	2246	tags=28%, list=14%, signal=24%	17381/16854/240322/14580/13040/23876/12051/58223/241639/13078/21937/13406/73940/21938/23892/14115/12306/81877/68553/269120/14219/77739/21803/20732/14234/269959/18826/54409/11568/53867/654812/21407/14595/14230/12633/12389/21810/71355/17395/64075/320712/14726/17127/170721/12829/14268/18383/246228/94216/11352/101401/16416/21812/245026/107250/64074/219151/208177/68169/18858/100952/16779/53614/71893/1…
GO:0006631	fatty acid metabolic process	305	0.442246	1.40434	0.00391173	0.0249436	0.0192086	2580	tags=24%, list=17%, signal=20%	12266/13106/105349/11812/11998/239759/11689/16952/11690/13078/68465/21391/16149/21937/11684/72054/30924/11686/237625/19225/81877/18627/27273/13614/58805/23801/19224/11688/56448/106648/22160/12389/272428/20698/74147/20787/242546/54140/14726/102294/64385/19215/171281/19016/232078/51798/67111/68312/100705/264895/16891/54486/26367/18783/53857/244373/110935/384783/19223/384724/228775/13849/20397/13110…
GO:0046823	negative regulation of nucleocytoplasmic transport	26	0.728028	1.79927	0.00391619	0.0249436	0.0192086	981	tags=19%, list=6%, signal=18%	11815/17472/241639/20684/11600
GO:0003158	endothelium development	120	0.535951	1.60251	0.00394298	0.0250738	0.0193089	1659	tags=27%, list=11%, signal=24%	16819/15945/22436/16411/15442/12767/21937/20671/11684/73940/15901/50501/18132/12161/20672/17698/14234/11482/13610/18669/71093/71355/243362/18613/223864/22350/14726/12159/15214/12562/18591/21812
GO:0036037	CD8-positive, alpha-beta T cell activation	22	0.74427	1.78771	0.00401747	0.0255064	0.019642	1485	tags=41%, list=10%, signal=37%	14728/73149/12394/60533/545030/15216/105855/16362/13813
GO:2000146	negative regulation of cell motility	262	0.457271	1.44109	0.00403712	0.02559	0.0197064	2613	tags=26%, list=17%, signal=22%	55985/69550/18787/66141/11815/217835/13078/68465/319430/11486/22376/16149/20684/22411/77125/23892/105450/18119/68713/11857/21825/21803/11816/12798/11482/14102/11629/20848/18024/21390/243362/14173/269951/17342/73608/19016/242653/20130/16600/101401/18591/20377/17965/106952/208177/17684/21814/100952/53614/60599/70415/13051/15116/13179/16011/18600/13805/114229/20315/12512/16449/105844/66214/14674/218…
GO:0046928	regulation of neurotransmitter secretion	117	-0.373336	-1.50741	0.00419912	0.0265742	0.0204643	4074	tags=44%, list=26%, signal=32%	18645/15560/242662/18191/12890/12287/20983/20617/16510/192167/12286/17260/20977/74006/12315/56216/18751/11438/59033/11419/241770/14823/108073/116837/20907/12361/12313/11938/15550/432530/15565/67847/22782/11444/22421/110835/11540/382018/171180/242443/68404/235415/19219/20618/16504/545192/15171/110834/268934/108043/11440
GO:0010035	response to inorganic substance	416	0.418493	1.34221	0.00423532	0.0267604	0.0206077	2006	tags=21%, list=13%, signal=19%	17523/20533/16819/22436/15122/74096/23876/12010/21956/16440/16952/11690/381853/13078/387221/73649/12925/15216/234779/12870/12161/11810/15368/230738/21825/13614/14102/12335/12606/17748/26415/22041/114774/18127/18024/224008/54526/12633/18439/12389/11826/11898/20852/17395/17750/20698/54524/50799/67760/56349/50873/387150/22228/54140/15234/212032/16410/19016/26362/12891/22138/11744/14268/67092/68943/2…
GO:0006516	glycoprotein catabolic process	21	0.732412	1.74397	0.00425476	0.0268404	0.0206693	839	tags=19%, list=5%, signal=18%	17381/15442/109901/50760
GO:0061082	myeloid leukocyte cytokine production	29	0.710033	1.77227	0.00426732	0.0268766	0.0206972	718	tags=34%, list=5%, signal=33%	73914/24088/230073/21898/14127/16149/234779/16792/15368/21803
GO:0070286	axonemal dynein complex assembly	32	-0.541273	-1.71894	0.00432597	0.0271837	0.0209337	1916	tags=53%, list=12%, signal=47%	26942/109065/227058/24084/102747/110084/381738/100101919/110082/74407/77609/105833/627872/68922/207607/74934/242253
GO:0045664	regulation of neuron differentiation	210	-0.314149	-1.33579	0.00433481	0.0271837	0.0209337	1926	tags=21%, list=12%, signal=19%	15902/18012/12064/67468/320460/20681/114606/192986/69743/15208/319922/193740/22628/266692/14561/18109/18546/13618/212547/320705/56198/15207/12156/50779/170758/18205/18096/20666/18088/110648/19218/17172/18997/19713/22067/11552/15375/73191/16814/18935/15434/15567/12316/13605/27528
GO:0048535	lymph node development	22	0.741889	1.78199	0.00433673	0.0271837	0.0209337	1998	tags=41%, list=13%, signal=36%	55985/22778/21803/19885/17000/14726/16453/14082/216892
GO:0021695	cerebellar cortex development	66	-0.428681	-1.55184	0.00436702	0.0273302	0.0210465	2866	tags=33%, list=18%, signal=27%	72393/22272/57754/18293/14056/18189/73750/20743/140810/53418/77579/216049/11941/22421/66620/16869/14804/12404/11609/664805/16873/93688
GO:0099560	synaptic membrane adhesion	34	-0.522664	-1.66458	0.00438568	0.0274036	0.021103	4330	tags=53%, list=28%, signal=38%	19266/320772/386750/74762/245450/192167/19280/171171/23888/18189/80883/235086/241568/238205/219228/76965/211323/12565
GO:0071825	protein-lipid complex subunit organization	30	0.700439	1.74903	0.00441392	0.0275365	0.0212053	1054	tags=20%, list=7%, signal=19%	17523/11812/237625/11816/93711/11303
GO:0048485	sympathetic nervous system development	21	-0.619098	-1.77614	0.00442833	0.0275828	0.021241	2255	tags=57%, list=15%, signal=49%	21418/18187/243743/14365/13617/20350/20346/14462/20666/17172/18211/18935
GO:0006826	iron ion transport	47	0.644728	1.72603	0.00444517	0.027644	0.0212882	848	tags=19%, list=5%, signal=18%	17002/16819/12010/18173/15216/12870/117167/14319/22041
GO:0001649	osteoblast differentiation	186	0.475819	1.47202	0.00448844	0.0278133	0.0214185	1781	tags=22%, list=11%, signal=19%	17002/15951/66141/56788/22402/17130/170574/12095/12609/22411/23892/15901/23845/12161/231633/22061/68713/13395/12393/12606/67141/60530/13836/22160/12162/14173/15903/22410/64075/68527/17127/12159/19016/723844/27060/18018/20377/20750/16973/21814
GO:0050679	positive regulation of epithelial cell proliferation	176	0.489602	1.5131	0.00449324	0.0278133	0.0214185	2957	tags=35%, list=19%, signal=29%	17381/76905/21816/14181/11727/13057/21828/319430/270152/404710/15901/12161/18119/15368/22061/13395/97165/14461/21803/21380/11482/14257/20848/14595/22353/12633/22160/12389/14173/13601/14824/12159/76365/56213/14645/18591/16416/20377/20271/14205/13396/20850/15451/21802/14178/20315/68750/22418/22601/18750/16002/14369/18707/22433/16173/228852/14048/13645/12737/18129/16000/13866
GO:0003352	regulation of cilium movement	27	-0.58659	-1.80323	0.00449351	0.0278133	0.0214185	3003	tags=44%, list=19%, signal=36%	212892/52028/50525/66793/381738/237930/105833/69329/100048534/207607/71870/74934
GO:0007229	integrin-mediated signaling pathway	80	0.55768	1.60433	0.00451	0.0278716	0.0214634	2490	tags=42%, list=16%, signal=36%	16411/16414/14191/100038882/241639/22177/23880/14127/56193/16797/14219/108101/16408/22324/20963/100169/16410/16419/14268/14389/21894/192897/21682/19229/16774/16416/19247/16776/16402/13132/12512/16399/21857/109700
GO:0044788	modulation by host of viral process	25	0.730693	1.78286	0.00451839	0.0278799	0.0214698	1257	tags=24%, list=8%, signal=22%	17002/52668/230738/11816/13830/50873
GO:0048771	tissue remodeling	159	0.496819	1.52422	0.00462214	0.0284756	0.0219285	2913	tags=42%, list=19%, signal=34%	93695/13040/109901/21828/19354/16331/23892/233328/231633/27273/22337/14234/21380/11482/14257/22041/20963/18127/14595/13836/18669/18439/12389/17395/20348/17342/320712/72780/16410/17202/26362/18383/27060/13876/19229/16416/20377/11555/20750/16973/21814/18854/78688/20850/232790/16011/13819/17300/12411/12978/16449/22059/21857/320790/18750/69660/215653/83924/353047/16173/22034/14042/18129/18214/19877/1…
GO:0099174	regulation of presynapse organization	39	-0.529173	-1.71831	0.0047787	0.0293581	0.0226081	5070	tags=69%, list=33%, signal=47%	272381/20616/19266/208643/216856/320772/386750/74762/60367/75409/245450/20617/192167/19280/171171/245537/23888/18189/232370/22421/245446/239250/238205/12405/14804/76965/12404
GO:0007283	spermatogenesis	386	-0.267033	-1.21569	0.00478027	0.0293581	0.0226081	2357	tags=23%, list=15%, signal=20%	18555/20682/13404/70235/212517/15482/29871/380773/232174/67869/72236/14705/382077/66722/18747/110084/378462/12427/433700/77254/213389/15502/20681/114606/72148/239731/245865/53422/12190/216725/213402/53814/78619/83984/56526/70375/17427/67077/72938/12310/12745/380702/226162/20675/19294/195434/11865/18286/74052/224171/18004/101187/241116/75571/77609/320256/67753/73721/53897/22092/69329/227615/227736…
GO:0034612	response to tumor necrosis factor	131	0.512356	1.54558	0.00493795	0.0302794	0.0233176	3513	tags=43%, list=23%, signal=33%	12362/20302/20528/20305/66102/21937/16792/230738/12475/383619/20846/12606/20963/18024/18035/59079/20698/84094/16362/74186/50873/20308/19229/26417/12919/20377/16452/23991/217166/12193/78688/24099/60595/18518/22059/19766/22695/432940/14466/11886/22034/14042/229615/16337/66824/76854/27050/98496/56310/21873/22033/225028/103213/21934/12370/15257
GO:0080164	regulation of nitric oxide metabolic process	56	0.603614	1.65095	0.00496554	0.0304014	0.0234116	2092	tags=38%, list=13%, signal=33%	16414/24088/12257/21899/21898/217203/19225/230738/14991/11629/317757/12389/11898/17127/106759/16600/19229/16452/13430/19223/13051
GO:0150077	regulation of neuroinflammatory response	22	0.735962	1.76775	0.00497526	0.0304138	0.0234211	1368	tags=50%, list=9%, signal=46%	13011/329731/83433/21938/234779/19225/56312/20698/13032/14824/19016
GO:0033006	regulation of mast cell activation involved in immune response	32	0.705447	1.78484	0.00504558	0.030796	0.0237154	1451	tags=41%, list=9%, signal=37%	14728/12523/14191/19354/14127/237625/15368/14159/14461/20963/17096/16190/14389
GO:0007009	plasma membrane organization	116	0.517073	1.53983	0.0050657	0.0308711	0.0237732	1297	tags=16%, list=8%, signal=15%	20202/20533/239559/12767/17882/19264/18828/226101/668218/207495/12527/22038/235527/18439/12389/225908/66898/11982/259300
GO:0045428	regulation of nitric oxide biosynthetic process	53	0.600678	1.63039	0.00510289	0.0310498	0.0239109	2092	tags=38%, list=13%, signal=33%	16414/24088/12257/21899/21898/19225/230738/14991/11629/317757/12389/11898/17127/106759/16600/19229/16452/13430/19223/13051
GO:0008625	extrinsic apoptotic signaling pathway via death domain receptors	72	0.574508	1.62963	0.00511362	0.0310672	0.0239243	2808	tags=33%, list=18%, signal=27%	16854/18787/20684/15368/20375/97165/21825/14102/18049/12633/217356/21859/15234/69635/20377/29810/14082/78688/11910/12048/58801/69660/16173/14775
GO:0051480	regulation of cytosolic calcium ion concentration	290	0.446273	1.41242	0.00520826	0.0315898	0.0243267	1710	tags=19%, list=11%, signal=18%	55985/76757/15945/214189/23833/12273/12062/20302/11998/13057/16440/14747/12767/14676/15170/11535/381853/319430/19264/12267/13490/234779/68039/14461/21803/13614/18049/30955/12335/114774/317757/17096/233571/18439/14064/21390/56188/12389/14173/63873/59289/16493/54140/17127/16410/19214/239336/12159/68312/11352/19229/238384/16416/16453/16452/11555
GO:0070232	regulation of T cell apoptotic process	35	0.664833	1.71271	0.00521564	0.0315898	0.0243267	2424	tags=43%, list=16%, signal=36%	16854/20612/60533/11486/76088/19373/19885/12159/14605/16453/13636/20723/14082/22418/22059
GO:0001935	endothelial cell proliferation	131	0.509199	1.53606	0.00534603	0.03233	0.0248967	2642	tags=32%, list=17%, signal=27%	76905/22436/14181/11727/13057/11689/21828/50501/12161/15368/97165/21825/14461/11816/11482/14257/20846/20848/22353/13836/71093/12389/14173/16159/13601/12159/19016/18591/16416/21812/14205/14254/20850/13805/20315/22418/66214/78943/18750/16002/18707/22433
GO:0002335	mature B cell differentiation	26	0.716944	1.77188	0.00536904	0.03237	0.0249275	1921	tags=50%, list=12%, signal=44%	12051/15900/11486/234779/20375/17305/16852/102545/16848/321019/18018/19229/210293
GO:0071827	plasma lipoprotein particle organization	26	0.714809	1.76661	0.00536904	0.03237	0.0249275	1551	tags=23%, list=10%, signal=21%	17523/11812/237625/11816/11303/16891
GO:0021545	cranial nerve development	47	-0.483301	-1.65021	0.00541231	0.0325811	0.0250901	2255	tags=45%, list=15%, signal=38%	21418/18187/243743/18846/16490/11444/20350/270190/20346/239250/15207/13844/18996/333329/18504/18935/15434/15410/15400/13654/103889
GO:0033688	regulation of osteoblast proliferation	26	0.713521	1.76342	0.00547329	0.0328514	0.0252982	1750	tags=42%, list=11%, signal=38%	17002/23876/15442/19106/23892/231633/17127/16410/16416/20377/16973
GO:0051047	positive regulation of secretion	315	0.433405	1.37979	0.00547881	0.0328514	0.0252982	2042	tags=19%, list=13%, signal=17%	20202/20201/16854/16414/14191/11727/24088/11998/83433/13057/381853/12394/21898/14127/109685/22044/15216/13490/11686/237625/12161/68039/22337/14461/21803/12489/13614/20963/54526/22353/18439/11826/20971/20698/22350/16190/50873/26927/54140/56708/16409/22138/18779/14389/68943/14645/19204/16452/18783/20750/54215/19247/20911/384783/101772/67623/50765/21809/14678
GO:0007520	myoblast fusion	36	0.679954	1.75809	0.00548216	0.0328514	0.0252982	1492	tags=31%, list=10%, signal=28%	15945/12362/226101/12527/12633/12292/16190/12508/14256/259300/17886
GO:0032787	monocarboxylic acid metabolic process	441	0.410225	1.31978	0.00557897	0.0333808	0.025706	2580	tags=22%, list=17%, signal=18%	20533/12266/13106/105349/11812/11998/239759/11689/16952/11690/13078/68465/21391/16149/21937/11684/72054/30924/11686/237625/19225/81877/18627/27273/13614/15937/58805/23801/20848/19224/11688/11484/56448/106648/22160/18439/12389/272428/56312/20698/74147/269823/269951/20787/242546/54140/15277/14726/102294/212032/64385/104086/19215/171281/19016/232078/67092/51798/14415/67111/68312/100705/264895/16891/…
GO:0099504	synaptic vesicle cycle	215	-0.293835	-1.25148	0.00559008	0.0333967	0.0257182	3899	tags=33%, list=25%, signal=25%	18645/27062/72685/242662/102866/20964/18191/12890/11773/19085/20983/20617/16510/192167/12286/20977/74006/12315/229521/320405/56216/18751/11438/59033/83762/245537/241770/26875/22249/14823/108073/116837/20907/12361/111173/208898/12313/110524/18189/18747/18951/11938/20743/15550/432530/60510/108012/11444/14169/22421/110835/11540/382018/171180/13447/242443/20980/219228/68404/235415/214084/20618/80718/…
GO:0001952	regulation of cell-matrix adhesion	114	0.519266	1.54077	0.00563142	0.0335929	0.0258692	2958	tags=31%, list=19%, signal=25%	17381/18787/11815/230379/241639/83436/18792/23892/21825/15379/11482/20971/12977/17127/268709/20130/29875/19229/16416/23991/208177/12053/19247/78473/271278/14260/22330/230959/16449/16825/13835/225631/56838/19877/23790
GO:0019216	regulation of lipid metabolic process	296	0.442462	1.40384	0.00565867	0.0336929	0.0259463	2829	tags=25%, list=18%, signal=21%	12266/14599/11815/105349/14191/11812/11998/12257/83433/16952/16149/20613/13490/234779/30924/237625/12161/19225/11810/27273/21803/29817/11816/30955/58805/317757/19885/17096/66853/22160/12389/244882/14173/20698/243270/20787/74186/54140/227102/105348/19016/54135/100705/216505/19229/18591/26367/18783/18718/244373/100198/384783/14254/217166/224792/228775/20411/20850/14263/271221/13132/117150/22259/765…
GO:0043410	positive regulation of MAPK cascade	427	0.416007	1.33372	0.00566525	0.0336929	0.0259463	3044	tags=30%, list=20%, signal=25%	93695/12266/22436/12523/14130/209387/20128/20302/24088/171285/83433/12767/20305/21899/21898/667823/319430/19264/16149/19106/16194/12505/404710/234779/11686/16792/319236/217203/18119/20375/230738/14219/320207/21825/21803/76681/11816/21380/14257/13614/18049/30955/20963/242248/12633/11600/233571/18439/74055/17000/244882/14173/20698/12654/63873/15234/26401/12159/81897/104709/16706/117149/20308/11352/…
GO:0060632	regulation of microtubule-based movement	43	-0.49971	-1.68819	0.00570168	0.0338585	0.0260738	3139	tags=37%, list=20%, signal=30%	16568/212892/52028/50525/17756/12794/66793/381738/237930/105833/69329/100048534/380684/207607/71870/74934
GO:0032655	regulation of interleukin-12 production	41	0.645396	1.69681	0.00575236	0.034069	0.0262359	1657	tags=37%, list=11%, signal=33%	73914/24088/14747/21899/15900/21898/234779/16792/21825/20963/54445/16362/81897/117149/16453
GO:0015874	norepinephrine transport	25	-0.589173	-1.7864	0.00575437	0.034069	0.0262359	1646	tags=36%, list=11%, signal=32%	18799/11540/20519/19218/243328/11609/13162/18429/20538
GO:0002313	mature B cell differentiation involved in immune response	20	0.724759	1.69266	0.00578096	0.0341031	0.0262622	1921	tags=55%, list=12%, signal=48%	12051/15900/11486/234779/20375/17305/16852/16848/321019/19229/210293
GO:0046916	cellular transition metal ion homeostasis	88	0.549159	1.5946	0.00578273	0.0341031	0.0262622	1111	tags=17%, list=7%, signal=16%	16819/11656/18173/73649/72027/15216/117167/12161/15368/14325/17748/14319/22041/20321/17750
GO:0090022	regulation of neutrophil chemotaxis	26	0.70935	1.75311	0.00578604	0.0341031	0.0262622	829	tags=31%, list=5%, signal=29%	12273/21828/319430/19354/12267/16149/13614/105855
GO:0001946	lymphangiogenesis	21	0.720676	1.71602	0.00586243	0.0345018	0.0265692	2219	tags=52%, list=14%, signal=45%	18054/20672/14234/11482/14257/13836/19250/14726/18018/320924/17300
GO:0032418	lysosome localization	72	0.571729	1.62174	0.005914	0.0347089	0.0267287	1492	tags=25%, list=10%, signal=23%	12523/14191/19354/14127/237625/15368/16797/14159/14461/380732/20963/17096/56743/16190/19214/19215/14389/17886
GO:0050852	T cell receptor signaling pathway	92	0.549598	1.60422	0.00591518	0.0347089	0.0267287	1929	tags=24%, list=12%, signal=21%	16854/14728/27028/23880/15170/230787/16822/19264/50723/11486/234779/16792/230738/114774/22350/76438/21682/226422/77799/13709/54215/78473
GO:0043433	negative regulation of DNA-binding transcription factor activity	146	0.497825	1.508	0.00599897	0.0351483	0.027067	3041	tags=31%, list=20%, signal=25%	434341/216799/73914/12051/171285/14747/13078/24058/671535/20684/15901/15368/20375/230738/11746/20821/383619/22160/20893/18035/56312/59079/15903/81897/108960/13813/107392/16600/30954/19223/55927/244349/15205/16179/22393/208727/21389/432940/16001/18764/12879/209361/66824/19821/18514
GO:0033622	integrin activation	22	0.732269	1.75888	0.00604263	0.0353516	0.0272236	1470	tags=41%, list=9%, signal=37%	55985/241639/56193/108101/14234/74202/14268/21894/69903
GO:0055074	calcium ion homeostasis	392	0.417143	1.33595	0.00606489	0.0354293	0.0272835	2092	tags=20%, list=13%, signal=18%	55985/76757/15945/214189/23833/12273/11937/12062/20302/11998/13057/16440/14747/12767/14676/15170/11535/381853/66815/319430/19264/12267/21817/13490/234779/68039/22337/14461/21803/15212/11816/13614/18049/30955/12335/114774/317757/17096/233571/18439/14064/21390/56188/12389/14173/63873/69047/59289/16493/54140/17127/16410/19214/239336/12159/68312/27060/12562/11352/19229/238384/16416/16453/16452/11555/…
GO:0062197	cellular response to chemical stress	287	0.443631	1.40471	0.00634226	0.036995	0.0284891	2534	tags=23%, list=16%, signal=19%	17523/16819/12062/269356/20528/23876/83433/11689/16952/21899/21898/13078/19225/15368/230738/13614/14102/11629/12335/26415/114774/20708/18127/18024/12389/11826/20852/17395/20698/63873/56349/50873/15234/212032/16409/12159/26362/56615/18779/68943/18104/69635/226594/67689/26417/101476/16452/100604/12460/60599/56458/18854/70415/78688/19765/72565/13819/383766/107589/71514/70369/22059/19766/104156/26570
GO:0070265	necrotic cell death	53	0.590177	1.60188	0.00641369	0.0373565	0.0287675	2716	tags=38%, list=17%, signal=31%	58203/12362/12257/14102/14319/12633/12389/56312/110095/21366/217837/70603/14082/78688/142980/22059/268749/19766/51800/11886
GO:0032963	collagen metabolic process	83	0.547802	1.58146	0.00650117	0.0378102	0.0291169	2647	tags=39%, list=17%, signal=32%	17381/18787/13040/22352/58223/16194/15901/81877/14219/21803/209039/19152/18439/17395/223864/12159/19016/14268/18591/21814/100952/210530/21809/17534/13110/170829/74155/66214/13039/74048/17385/16173
GO:1903306	negative regulation of regulated secretory pathway	22	0.729043	1.75113	0.00657736	0.0381971	0.0294149	1309	tags=27%, list=8%, signal=25%	12523/16859/15368/20375/105855/20912
GO:0046636	negative regulation of alpha-beta T cell activation	36	0.673142	1.74048	0.00658863	0.0382063	0.029422	1973	tags=39%, list=13%, signal=34%	57765/16859/230979/16952/12394/60533/12505/15216/230738/16190/16362/16453/12053/12400
GO:0048246	macrophage chemotaxis	33	0.682056	1.73171	0.00661315	0.0382923	0.0294882	2591	tags=42%, list=17%, signal=35%	16854/12273/20302/14747/12267/21825/63873/12977/19229/26417/13051/12978/22121/56792
GO:1903579	negative regulation of ATP metabolic process	28	0.691218	1.72096	0.00663864	0.0383836	0.0295585	3194	tags=46%, list=21%, signal=37%	20533/12257/15937/58805/20848/56312/12495/11474/22059/208727/19013/216805/98496
GO:0048260	positive regulation of receptor-mediated endocytosis	54	0.609211	1.65306	0.00672896	0.0388489	0.0299169	981	tags=19%, list=6%, signal=17%	12266/18787/12010/23892/15216/234779/12306/22041/20963/11600
GO:0045806	negative regulation of endocytosis	45	0.625832	1.65459	0.00676251	0.0389856	0.0300221	1647	tags=20%, list=11%, signal=18%	16854/11812/217835/192212/83382/12389/16410/68420/16416
GO:0045648	positive regulation of erythrocyte differentiation	27	0.713893	1.77668	0.00690379	0.0397421	0.0306046	923	tags=30%, list=6%, signal=28%	100038882/16331/16323/97165/14461/20846/105855/20848
GO:0060055	angiogenesis involved in wound healing	21	0.711577	1.69436	0.00693807	0.0398813	0.0307119	1756	tags=48%, list=11%, signal=42%	18787/11689/15442/12767/68465/14461/14234/14595/64074/68169
GO:0006874	cellular calcium ion homeostasis	378	0.423789	1.35778	0.00698309	0.0400817	0.0308662	2092	tags=20%, list=13%, signal=18%	55985/76757/15945/214189/23833/12273/11937/12062/20302/11998/13057/16440/14747/12767/14676/15170/11535/381853/66815/319430/19264/12267/21817/13490/234779/68039/22337/14461/21803/15212/11816/13614/18049/30955/12335/114774/317757/17096/233571/18439/14064/21390/56188/12389/14173/63873/69047/59289/16493/54140/17127/16410/19214/239336/12159/68312/27060/12562/11352/19229/238384/16416/16453/16452/11555/…
GO:0033108	mitochondrial respiratory chain complex assembly	87	-0.392418	-1.49847	0.00700468	0.0401473	0.0309167	4919	tags=43%, list=32%, signal=29%	68342/73694/67273/70556/66706/407785/66046/595136/66349/70316/230075/231430/52469/69577/208501/544717/66928/68198/26926/66359/235169/225887/68332/52892/17719/71238/70207/66072/66377/17716/66379/75597/68185/69487/229211/66821/17717
GO:0045637	regulation of myeloid cell differentiation	175	0.471678	1.45656	0.00712516	0.0407786	0.0314029	2739	tags=32%, list=18%, signal=27%	14728/20302/100038882/235320/12262/12010/83433/22177/12394/83554/16149/16331/22778/12986/237625/16658/20375/16323/97165/14159/14461/21803/15163/14102/20846/105855/20848/17096/18035/12977/17342/17536/16409/97086/19229/16416/20377/23991/70564/14082/50794/16948/229323/20850/12978/16449/19766/17268/16825/22695/18750/215653/83924/223690/22034/229615
GO:0061081	positive regulation of myeloid leukocyte cytokine production involved in immune response	21	0.707575	1.68483	0.0071532	0.0408799	0.0314809	571	tags=33%, list=4%, signal=32%	24088/230073/21898/14127/16149/234779/16792
GO:0008347	glial cell migration	60	0.569412	1.58338	0.00721667	0.0411738	0.0317072	1806	tags=25%, list=12%, signal=22%	20302/22352/12257/83433/15212/14102/216616/12527/12977/269951/14268/321019/17181/223697/18858
GO:0030330	DNA damage response, signal transduction by p53 class mediator	61	0.583683	1.62337	0.00722549	0.0411738	0.0317072	2798	tags=36%, list=18%, signal=30%	230379/12051/16149/20613/20684/12505/12575/17829/22160/83383/18779/56190/52679/50883/18854/58801/108705/22059/28019/114715/14235/114716
GO:0008038	neuron recognition	49	-0.452259	-1.55073	0.007245	0.0412255	0.031747	2613	tags=41%, list=17%, signal=34%	13508/269878/232906/94185/19876/12367/13838/319504/13723/16728/12064/68810/20346/14432/53870/13845/244682/17984/13844/19649
GO:0006970	response to osmotic stress	70	0.572974	1.61995	0.00746148	0.0423962	0.0326486	3334	tags=46%, list=21%, signal=36%	12062/269356/20528/19225/11810/110895/12335/26415/20708/17761/18669/11826/63873/73608/106628/26401/14605/78829/226594/100604/241296/107589/22059/18671/20496/18750/18764/234729/108737/11677/11750/20719
GO:0001964	startle response	36	-0.505218	-1.632	0.00756259	0.042909	0.0330434	4186	tags=64%, list=27%, signal=47%	16485/12386/11994/94109/208117/16510/56320/83762/14811/245537/18189/14658/12140/14812/27386/11540/239250/242443/14814/14804/211323/13162/14654
GO:0097300	programmed necrotic cell death	38	0.645133	1.68219	0.00760263	0.043071	0.0331682	2716	tags=42%, list=17%, signal=35%	58203/12362/14102/12633/12389/56312/110095/217837/70603/14082/142980/22059/268749/19766/51800/11886
GO:0010563	negative regulation of phosphorus metabolic process	404	0.413587	1.32559	0.00762386	0.043071	0.0331682	3263	tags=26%, list=21%, signal=21%	20533/14728/22436/12062/17472/73914/547253/67742/11812/235505/15170/17130/19264/56193/12702/23892/233328/12575/63913/230738/21803/11816/15937/105855/545902/58805/20848/17096/11600/22160/12389/12162/56312/18613/72269/78388/16362/50873/15234/12159/83383/19016/12495/69903/170835/69726/18519/29875/216505/18591/20377/19246/23991/16973/18718/100952/52840/16923/384783/11474/19277/14678/228775/15451/1000…
GO:0045936	negative regulation of phosphate metabolic process	404	0.413587	1.32559	0.00762386	0.043071	0.0331682	3263	tags=26%, list=21%, signal=21%	20533/14728/22436/12062/17472/73914/547253/67742/11812/235505/15170/17130/19264/56193/12702/23892/233328/12575/63913/230738/21803/11816/15937/105855/545902/58805/20848/17096/11600/22160/12389/12162/56312/18613/72269/78388/16362/50873/15234/12159/83383/19016/12495/69903/170835/69726/18519/29875/216505/18591/20377/19246/23991/16973/18718/100952/52840/16923/384783/11474/19277/14678/228775/15451/1000…
GO:0006805	xenobiotic metabolic process	47	0.627654	1.68032	0.00769205	0.0433942	0.0334171	2540	tags=40%, list=16%, signal=34%	55990/13106/20887/13078/14261/19885/56448/14863/14862/269823/242546/68312/14871/384724/14263/13110/74519/22017/14870
GO:0051651	maintenance of location in cell	184	0.469895	1.45423	0.00781657	0.0440337	0.0339096	2068	tags=19%, list=13%, signal=17%	16819/76757/15945/11937/12257/13057/16440/15170/19264/20684/19073/234779/21803/11816/14325/18049/12335/14319/17096/233571/18439/12389/14173/15277/16410/68943/68312/19229/16416/223697/170756/76123/18854/233979/78688
GO:0010955	negative regulation of protein processing	23	0.721485	1.73632	0.00784944	0.0440931	0.0339553	2068	tags=35%, list=13%, signal=30%	13011/18787/13024/64138/21825/75736/12380/78688
GO:1903318	negative regulation of protein maturation	23	0.721485	1.73632	0.00784944	0.0440931	0.0339553	2068	tags=35%, list=13%, signal=30%	13011/18787/13024/64138/21825/75736/12380/78688
GO:0042509	regulation of tyrosine phosphorylation of STAT protein	47	0.62709	1.67881	0.00788316	0.0442196	0.0340527	2647	tags=40%, list=17%, signal=34%	14599/547253/80285/21937/12702/16194/15163/17096/12389/18613/16159/16362/56708/16452/16923/15205/12978/16168/16173
GO:1904892	regulation of receptor signaling pathway via STAT	66	0.562895	1.58805	0.00799763	0.0447981	0.0344982	1900	tags=26%, list=12%, signal=23%	14599/547253/12051/20311/13078/19264/12702/16194/21803/12389/16362/57914/19016/19229/16452/16155/16923
GO:0040013	negative regulation of locomotion	296	0.437559	1.38829	0.00801475	0.0448304	0.0345231	2483	tags=24%, list=16%, signal=21%	55985/69550/18787/66141/11815/217835/13078/68465/319430/11486/22376/16149/20684/22411/77125/23892/105450/18119/68713/218877/11857/21825/21803/11816/12798/11482/14102/11629/20848/18024/21390/20440/243362/14173/20348/269951/17342/73608/20347/19016/242653/20130/16600/101401/18591/20377/17965/106952/208177/17684/21814/100952/20352/53614/60599/70415/108151/13051/15116/13179/16011/18600/13805/114229/20…
GO:0070374	positive regulation of ERK1 and ERK2 cascade	169	0.472664	1.45515	0.00810649	0.0452794	0.0348688	2444	tags=29%, list=16%, signal=25%	93695/12266/20302/24088/171285/83433/12767/20305/21898/319430/19264/16149/12505/18119/14219/21803/11816/14257/18049/12633/11600/233571/244882/14173/12654/63873/12159/117149/20308/11352/20416/321019/19229/26417/332579/18591/16416/23991/71785/19247/107607/14678/384009/381126/21983/20315/14538/12978/11549
GO:0072332	intrinsic apoptotic signaling pathway by p53 class mediator	78	0.544951	1.56275	0.00813869	0.045395	0.0349579	2519	tags=28%, list=16%, signal=24%	15951/226691/12062/12051/242705/16149/12505/12575/22061/17829/14198/56312/50873/75736/50883/18854/58801/108705/22059/20115/66940/51800
GO:0032703	negative regulation of interleukin-2 production	23	0.719866	1.73242	0.00816982	0.0455044	0.0350421	1130	tags=35%, list=7%, signal=32%	57765/14728/16768/171285/19264/16792/213208/22350
GO:0033687	osteoblast proliferation	30	0.682286	1.7037	0.00824152	0.0458391	0.0352999	1750	tags=40%, list=11%, signal=36%	17002/23876/15442/19106/23892/231633/60530/17127/16410/16416/20377/16973
GO:0090322	regulation of superoxide metabolic process	25	0.712688	1.73893	0.00834651	0.0463577	0.0356993	1569	tags=44%, list=10%, signal=40%	16414/74096/23876/13057/22177/21803/20963/18024/269823/16409/20416
GO:0018198	peptidyl-cysteine modification	44	0.61416	1.62703	0.00843869	0.0468039	0.0360428	8	tags=5%, list=0%, signal=5%	20202/20201
GO:0002042	cell migration involved in sprouting angiogenesis	50	0.599749	1.61334	0.00845647	0.0468367	0.0360681	1713	tags=34%, list=11%, signal=30%	14181/16952/23892/105450/19225/15368/21825/14461/14234/13846/21390/243362/14173/80837/68792/16600/23991
GO:2001244	positive regulation of intrinsic apoptotic signaling pathway	63	0.575439	1.61194	0.00857495	0.0474265	0.0365223	3350	tags=35%, list=22%, signal=28%	20202/20201/22038/12389/56312/72287/19765/71514/58801/22059/12122/26943/20115/51800/17974/27050/216805/14694/12759/19941/17973/19367
GO:0001936	regulation of endothelial cell proliferation	118	0.521485	1.55497	0.00860877	0.0475469	0.036615	2639	tags=32%, list=17%, signal=27%	76905/22436/14181/11727/13057/11689/21828/12161/15368/97165/21825/14461/11816/11482/14257/20846/20848/22353/71093/12389/14173/16159/13601/12159/19016/18591/16416/21812/14205/14254/20850/13805/20315/22418/66214/18750/16002/18707
GO:0061008	hepaticobiliary system development	113	0.503927	1.49706	0.00887509	0.0489494	0.037695	2859	tags=34%, list=18%, signal=28%	22371/15439/16952/12394/11486/20671/18792/18119/15368/103149/15379/12606/17345/12633/15234/17127/12159/54135/21410/20878/26367/52679/17684/21814/14055/15451/21802/71175/15205/15288/21821/22433/16173/18764/239719/14235/225631/18129
GO:0032620	interleukin-17 production	29	0.679746	1.69668	0.00888867	0.0489558	0.0377	2647	tags=52%, list=17%, signal=43%	17085/24088/21898/21803/15064/105855/19885/20698/16159/76438/332579/17874/16168/74048/16173
GO:0006979	response to oxidative stress	365	0.41481	1.33127	0.00901893	0.0496041	0.0381992	2540	tags=21%, list=16%, signal=18%	17523/20533/16819/11815/15122/269356/23876/83433/11689/16952/22018/21899/21898/13078/56338/19225/15368/230738/11816/13614/11629/26415/114774/18127/18024/19224/11826/20852/17395/20698/56349/19663/50873/22228/15234/212032/16409/12159/26362/56615/18779/320183/68943/18104/69635/16881/14778/19229/67689/26417/11758/101476/16452/22590/70603/223646/12460/60599/56458/18854/70415/13010/78688/19765/72565/13…
GO:0001504	neurotransmitter uptake	37	-0.510766	-1.65648	0.00904183	0.0496609	0.038243	1060	tags=32%, list=7%, signal=30%	14664/214084/20513/20519/140919/243328/16513/13162/260298/15567/104245/20538
GO:0070229	negative regulation of lymphocyte apoptotic process	29	0.678981	1.69476	0.00909659	0.0498922	0.0384211	1956	tags=45%, list=13%, signal=39%	11486/16149/12505/76088/19373/19885/12159/14605/16453/13636/20723/384783/14082
GO:1902624	positive regulation of neutrophil migration	27	0.704446	1.75317	0.00918771	0.0503222	0.0387522	858	tags=33%, list=6%, signal=32%	12273/21828/19354/12267/16149/16177/13614/105855/114774
GO:0001779	natural killer cell differentiation	28	0.673291	1.67633	0.00946132	0.051749	0.0398509	1374	tags=32%, list=9%, signal=29%	16859/12142/21946/19264/17289/22778/16362/14256/26362
GO:0050770	regulation of axonogenesis	179	-0.308343	-1.31244	0.00951532	0.0519723	0.040023	3557	tags=37%, list=23%, signal=29%	56320/12168/18992/12286/18479/17755/12561/20807/53869/13508/19280/269878/20355/11858/70433/13841/20482/20349/20361/232906/18377/20357/214968/20359/17756/244667/19876/320027/22368/18039/243743/13838/11951/16728/12064/26456/22415/18846/14168/20353/241568/20429/20350/21838/18481/20346/20351/20358/21960/27279/22421/16885/22439/13845/338362/76965/18040/211323/11423/13844/18997/19713/22067/70083/20563/…
GO:0061045	negative regulation of wound healing	49	0.598941	1.60908	0.00956626	0.0521784	0.0401816	1900	tags=47%, list=12%, signal=41%	18787/235505/11689/12258/11684/18792/12306/19128/21825/11816/12527/14173/17127/242653/18591/11555/208177/14723/67866/14729/21788/11747/16923
GO:0006022	aminoglycan metabolic process	89	0.531578	1.54473	0.00967747	0.0527122	0.0405927	2953	tags=43%, list=19%, signal=35%	12655/15442/21946/72297/109685/12505/71738/21803/15212/12659/16425/11600/114332/12111/14173/12654/209378/81600/229687/72136/60322/18591/12445/68169/76524/15116/13179/75612/17300/232984/16168/53625/76775/14042/13645/17423/235534/234356
GO:1902622	regulation of neutrophil migration	36	0.659529	1.70528	0.00970685	0.0527994	0.0406599	1423	tags=36%, list=9%, signal=33%	12273/21828/319430/19354/12267/16149/16177/74734/13614/105855/114774/56212/117149
GO:0006869	lipid transport	278	0.439224	1.38789	0.00976373	0.0530357	0.0408418	2707	tags=28%, list=17%, signal=23%	20533/12062/11815/217258/11812/12257/83433/16952/12394/18828/20525/13490/237625/12161/12306/16323/21825/68039/11816/171504/13614/20963/22038/76408/235527/320571/18669/18439/12389/11303/18035/244882/71027/11982/56356/12952/16410/11421/18670/50770/19016/18779/71720/217262/239273/16891/16416/26367/18783/18559/214601/20750/18718/18145/19247/384783/64008/216892/67963/233979/381072/18442/105722/16179/1…
GO:0002446	neutrophil mediated immunity	24	0.704897	1.71132	0.00983018	0.0533233	0.0410633	1943	tags=58%, list=12%, signal=51%	16414/101613/17916/20311/11745/17969/20375/20963/17101/11421/16409/332579/19204/266632
GO:0043302	positive regulation of leukocyte degranulation	25	0.704052	1.71786	0.0099213	0.0537071	0.0413588	1903	tags=48%, list=12%, signal=42%	16414/14191/14127/237625/14461/20963/16190/16409/14389/19204/54215/20911
GO:1900181	negative regulation of protein localization to nucleus	37	0.638606	1.65921	0.00992812	0.0537071	0.0413588	1690	tags=19%, list=11%, signal=17%	14728/11815/17472/241639/11600/226154/229603
GO:0098754	detoxification	48	0.609419	1.63188	0.0100569	0.0543294	0.0418381	2943	tags=38%, list=19%, signal=30%	17523/18400/23876/14187/17748/18127/18024/18669/17750/68312/11758/12460/19765/18671/67247/26358/26357/18477
GO:0070167	regulation of biomineral tissue development	85	0.524644	1.51308	0.0101684	0.0548408	0.0422319	2306	tags=34%, list=15%, signal=29%	100038882/11689/27047/12095/13406/23892/19073/12161/17313/231633/21803/67141/18127/22160/18439/12162/22410/13601/17127/12159/15214/19229/11555/22420/11474/12845/105722/20937/140780
GO:0048662	negative regulation of smooth muscle cell proliferation	55	0.582934	1.58788	0.0101794	0.0548408	0.0422319	2540	tags=42%, list=16%, signal=35%	11815/22355/11727/12575/15368/11816/11629/18127/22353/12389/16159/19016/18295/12797/16600/21809/19765/16011/22059/16168/14674/18160/14870
GO:0045920	negative regulation of exocytosis	31	0.677957	1.69873	0.0104168	0.0560438	0.0431583	1309	tags=26%, list=8%, signal=24%	12523/16859/16952/15368/20375/105855/50873/20912
GO:0032691	negative regulation of interleukin-1 beta production	21	0.697194	1.66011	0.0104877	0.0563484	0.0433928	728	tags=24%, list=5%, signal=23%	14728/216799/83433/230738/12489
GO:0099003	vesicle-mediated transport in synapse	242	-0.281319	-1.23976	0.0105407	0.0565562	0.0435529	3899	tags=31%, list=25%, signal=24%	242662/102866/20964/18191/12890/11773/238276/19085/20983/20617/16510/192167/18196/12286/20977/74006/12315/53869/229521/320405/56216/18751/11438/59033/83762/245537/241770/26875/22249/14823/108073/116837/20907/12361/111173/208898/12313/110524/18189/18747/18951/11938/20743/15550/432530/60510/108012/11444/14169/22421/110835/11540/382018/171180/13447/74053/242443/20980/219228/68404/235415/214084/20618…
GO:0006471	protein ADP-ribosylation	29	0.673078	1.68003	0.010761	0.0575936	0.0443518	891	tags=24%, list=6%, signal=23%	547253/80285/671535/243771/235587/328417/109979
GO:1901890	positive regulation of cell junction assembly	118	-0.353398	-1.43512	0.0107632	0.0575936	0.0443518	2015	tags=26%, list=13%, signal=23%	18189/12064/99633/232370/64085/21838/270190/12741/20351/22421/245446/70008/239250/17926/12405/399558/14804/13845/76965/70620/16542/12404/242384/319476/13844/433485/18211/320747/20450/18429/12739
GO:0046633	alpha-beta T cell proliferation	31	0.67655	1.6952	0.0108366	0.0579079	0.0445938	1223	tags=39%, list=8%, signal=36%	14728/16859/230979/320484/19264/60533/94176/12505/56501/20963/21813/16362
GO:0071560	cellular response to transforming growth factor beta stimulus	203	0.446454	1.39103	0.0109105	0.0582239	0.0448372	3031	tags=33%, list=19%, signal=27%	76905/18787/105349/235505/241639/278507/107321/224109/12394/17130/13390/18119/20375/21825/15379/21803/11482/18127/20848/12633/12389/78558/21813/17127/26401/19016/16419/56213/12562/21812/71785/17684/21814/100952/11783/13430/107586/215001/18854/21809/12193/16948/24136/110542/13132/13805/14538/22059/50523/17826/68939/12914/22433/16001/80707/246154/114715/114716/216190/170749/225631/55994/20481/56440…
GO:0001945	lymph vessel development	31	0.673915	1.6886	0.0110471	0.0588729	0.045337	1599	tags=39%, list=10%, signal=35%	18054/20672/14234/21380/11482/14257/20963/13836/407831/19250/14726/18018
GO:0050869	negative regulation of B cell activation	32	0.675687	1.70955	0.0110706	0.058919	0.0453724	1784	tags=47%, list=11%, signal=42%	14130/67742/22177/12142/16331/235587/12229/16792/14102/114774/242248/17096/108995/20377/12053
GO:0044786	cell cycle DNA replication	35	0.638748	1.64551	0.011297	0.0600427	0.0462378	1861	tags=37%, list=12%, signal=33%	19872/12544/17215/67141/327762/19874/16881/52679/18968/69270/19361/18538/17219
GO:0048705	skeletal system morphogenesis	211	-0.292985	-1.24606	0.0114151	0.0605892	0.0466586	1131	tags=18%, list=7%, signal=16%	20855/79456/16869/11647/70300/231070/373864/218772/12839/12406/12814/14172/20666/18121/18507/26564/22255/18159/216795/17240/13115/17387/15412/12643/15414/23850/15434/15410/252973/15400/15402/15416/12825/15401/103889/15423/15413
GO:0097237	cellular response to toxic substance	42	0.618968	1.62903	0.0114395	0.0606369	0.0466953	2943	tags=36%, list=19%, signal=29%	17523/23876/14187/18127/18024/50873/68943/68312/11758/12460/18386/67247/26358/26357/18477
GO:0043393	regulation of protein binding	195	0.447602	1.39287	0.0114657	0.0606944	0.0467397	2445	tags=24%, list=16%, signal=20%	385354/12010/278507/72512/15216/15901/12575/64138/12306/209200/15958/11816/20821/18049/434784/54409/22038/17305/11600/12389/17395/217356/16848/228788/50873/106759/11421/12159/227120/20878/11352/26417/18591/21812/11555/18008/21814/215001/16948/228775/54562/59036/13132/69028/22418/208727
GO:2001234	negative regulation of apoptotic signaling pathway	214	0.444815	1.38779	0.0115506	0.0610619	0.0470227	2816	tags=26%, list=18%, signal=21%	16854/18787/12062/11998/14051/16149/20613/12505/19225/15368/97165/17829/15937/18024/60530/12633/17395/18793/170755/50873/223701/15234/75736/16410/12159/68943/69635/21812/19246/12151/64209/171543/170799/14678/78688/13051/13132/20315/12048/70369/22393/108705/18518/19766/12122/22601/51800/14870/69660/208449/22433/14048/12385/14775/16905
GO:0032615	interleukin-12 production	43	0.633776	1.67453	0.0117437	0.0619996	0.0477447	1657	tags=35%, list=11%, signal=31%	73914/24088/14747/21899/15900/21898/234779/16792/21825/20963/54445/16362/81897/117149/16453
GO:0000303	response to superoxide	21	0.691908	1.64752	0.0117828	0.0620899	0.0478143	1282	tags=24%, list=8%, signal=22%	17523/23876/18127/18024/22228
GO:1903035	negative regulation of response to wounding	67	0.547058	1.54466	0.0117922	0.0620899	0.0478143	1900	tags=36%, list=12%, signal=32%	18787/235505/11689/12258/11684/18792/12306/19128/21825/11816/12527/259277/14173/17127/242653/18591/11555/208177/14723/67866/14729/21788/11747/16923
GO:0048821	erythrocyte development	33	0.661142	1.67862	0.0118491	0.0623066	0.0479812	2920	tags=39%, list=19%, signal=32%	20533/15122/110257/11656/17684/12053/16923/224792/230257/11655/20104/14381/50875
GO:0045646	regulation of erythrocyte differentiation	46	0.600023	1.59626	0.0119337	0.0626679	0.0482594	974	tags=26%, list=6%, signal=25%	100038882/12010/16331/16658/20375/16323/97165/14461/20846/105855/20848/17096
GO:0031400	negative regulation of protein modification process	469	0.403954	1.29945	0.0119536	0.0626887	0.0482754	3263	tags=25%, list=21%, signal=21%	14728/22436/12062/17472/100038882/73914/230379/547253/67742/235505/12257/15170/17130/19264/671535/72330/12702/23892/233328/12575/63913/18627/20375/230738/66277/209200/21803/11816/20821/12335/105855/545902/68790/58805/67141/17096/11600/22160/12389/12162/18613/78388/16362/50873/15234/12952/12159/83383/19016/69903/170835/69726/18519/20377/19246/23991/16973/100952/52840/16923/104263/19277/100502825/1…
GO:0042531	positive regulation of tyrosine phosphorylation of STAT protein	34	0.638913	1.63306	0.0119728	0.0627061	0.0482888	2647	tags=44%, list=17%, signal=37%	14599/547253/80285/21937/16194/15163/17096/18613/16159/56708/16452/15205/12978/16168/16173
GO:0098869	cellular oxidant detoxification	20	0.695535	1.62441	0.0120616	0.0630879	0.0485829	1848	tags=30%, list=12%, signal=26%	17523/23876/18127/18024/11758/12460
GO:0034103	regulation of tissue remodeling	68	0.556684	1.57017	0.012211	0.0637661	0.0491051	2909	tags=41%, list=19%, signal=34%	93695/21828/16331/23892/231633/27273/14257/22041/20963/18439/320712/16410/17202/18383/13876/16416/20377/20750/232790/12978/22059/18750/69660/83924/353047/16173/18214/19877
GO:0150076	neuroinflammatory response	29	0.666301	1.66311	0.0122236	0.0637661	0.0491051	1368	tags=38%, list=9%, signal=35%	13011/329731/83433/21938/234779/19225/56312/20698/13032/14824/19016
GO:0006633	fatty acid biosynthetic process	121	0.497664	1.48967	0.0122452	0.0637944	0.0491269	1925	tags=26%, list=12%, signal=23%	11812/11998/239759/11689/16952/21391/16149/11684/11686/237625/19225/27273/13614/58805/23801/19224/11688/272428/20698/20787/54140/19215/232078/68312/100705/16891/54486/26367/18783/244373/19223
GO:0030216	keratinocyte differentiation	80	0.525015	1.51036	0.0124086	0.0645609	0.0497172	2912	tags=40%, list=19%, signal=33%	21816/19041/235505/16952/64929/56338/19143/19225/22061/22337/21818/19224/11688/13836/54139/16681/18991/286940/14027/107586/195733/17300/74155/50523/22601/22695/386463/11886/170644/29876/19877/17979
GO:0055094	response to lipoprotein particle	25	0.693729	1.69267	0.0125553	0.0652379	0.0502385	1368	tags=44%, list=9%, signal=40%	16414/12514/83433/21899/21898/14127/11816/12527/20963/106759/19016
GO:0110149	regulation of biomineralization	87	0.525608	1.5256	0.0126712	0.0657537	0.0506358	2306	tags=34%, list=15%, signal=30%	100038882/11689/27047/12095/13406/23892/19073/12161/17313/231633/21803/67141/18127/22160/18439/12162/22410/13601/68527/17127/12159/15214/19229/11555/22420/11474/12845/105722/20937/140780
GO:0010875	positive regulation of cholesterol efflux	20	0.692457	1.61722	0.0127256	0.0659273	0.0507694	1368	tags=35%, list=9%, signal=32%	217258/83433/11816/12389/11303/18035/19016
GO:0030851	granulocyte differentiation	30	0.661134	1.65089	0.0127663	0.0659273	0.0507694	1958	tags=37%, list=13%, signal=32%	12262/12394/16331/22778/20375/14461/15163/12606/17684/100101806/98386
GO:0014823	response to activity	23	0.697761	1.67922	0.0127714	0.0659273	0.0507694	1322	tags=26%, list=9%, signal=24%	20533/17884/17882/209039/12335/12952
GO:0043372	positive regulation of CD4-positive, alpha-beta T cell differentiation	23	0.697949	1.67968	0.0127714	0.0659273	0.0507694	1223	tags=35%, list=8%, signal=32%	16186/216799/16952/74131/105855/317757/16190/16362
GO:0032673	regulation of interleukin-4 production	22	0.703465	1.6897	0.0127898	0.0659358	0.050776	910	tags=36%, list=6%, signal=34%	216799/171285/50723/14127/77125/74131/20963/213208
GO:0003016	respiratory system process	45	-0.447413	-1.5242	0.012892	0.0663761	0.051115	665	tags=29%, list=4%, signal=28%	245537/192236/50525/66722/52856/74407/17984/100048534/674895/18935/14654/21924/15402
GO:0048661	positive regulation of smooth muscle cell proliferation	96	0.513187	1.50501	0.0129534	0.0665644	0.0512601	2724	tags=40%, list=18%, signal=33%	13057/22402/21898/12267/11684/16194/19225/15368/18392/21825/21803/13614/11629/233571/14173/17395/21813/12159/20416/18591/16416/19204/16452/71785/14254/266632/14678/16011/16179/18131/17874/208727/78943/59027/18750/16173/16001/22034
GO:0021533	cell differentiation in hindbrain	28	-0.544318	-1.68984	0.0129623	0.0665644	0.0512601	3936	tags=61%, list=25%, signal=45%	67453/19883/76484/73668/12286/72393/57754/18189/11941/22421/16869/14804/12404/18121/664805/16873/18935
GO:0016053	organic acid biosynthetic process	214	0.442494	1.38055	0.0131221	0.0672975	0.0518246	2072	tags=22%, list=13%, signal=20%	11812/11998/239759/11689/16952/11690/21391/16149/11684/11686/237625/19225/18627/103149/27273/30956/13614/20963/58805/23801/19224/11688/11898/272428/20698/20787/67311/54140/104086/19215/232078/67092/14415/68312/100705/16891/14645/54486/26367/107272/18783/236539/244373/19223/217166/56050/270685/228775
GO:0060389	pathway-restricted SMAD protein phosphorylation	50	0.584017	1.57102	0.0131555	0.0673814	0.0518892	2309	tags=42%, list=15%, signal=36%	16859/17130/13590/23892/15216/12161/18119/16323/21803/11482/12162/21813/19663/12159/19016/21812/21814/100952/21809/13132/13805
GO:0048875	chemical homeostasis within a tissue	20	0.688997	1.60914	0.0133895	0.068491	0.0527437	2216	tags=50%, list=14%, signal=43%	246730/21803/13036/16541/114643/18783/224792/14178/26557/13819
GO:0042326	negative regulation of phosphorylation	351	0.417444	1.33851	0.0134419	0.06867	0.0528815	3263	tags=26%, list=21%, signal=21%	20533/14728/22436/12062/17472/73914/547253/67742/235505/15170/17130/19264/12702/23892/233328/12575/63913/230738/21803/11816/15937/545902/58805/20848/17096/11600/22160/12389/12162/56312/18613/78388/16362/50873/15234/12159/83383/19016/69903/170835/69726/18519/216505/20377/19246/23991/16973/18718/100952/52840/16923/384783/11474/19277/228775/100037258/13805/74155/50523/208727/117150/18750/14870/21565…
GO:0071466	cellular response to xenobiotic stimulus	89	0.521829	1.5164	0.0135135	0.0689468	0.0530946	2540	tags=29%, list=16%, signal=25%	55990/13106/18787/20887/13078/14261/383619/18024/19885/56448/14863/14862/269823/242546/68312/12919/14871/18538/384724/14263/107589/13110/74519/22017/17220/14870
GO:0021535	cell migration in hindbrain	23	-0.563204	-1.68519	0.013545	0.0690185	0.0531499	2405	tags=35%, list=15%, signal=29%	57754/140810/20353/270190/18072/13844/18996/18935
GO:0036303	lymph vessel morphogenesis	24	0.693253	1.68305	0.0136295	0.0693596	0.0534126	2219	tags=46%, list=14%, signal=39%	18054/20672/14234/11482/14257/13836/19250/14726/18018/320924/17300
GO:0030855	epithelial cell differentiation	495	0.399202	1.28622	0.0137165	0.0696643	0.0536472	3023	tags=31%, list=19%, signal=25%	21816/22436/18787/19041/81879/22268/235505/22352/15442/12767/16952/12142/224796/21937/20671/17133/22411/73940/268663/23892/58198/15901/68949/50501/18132/64929/56338/19143/12161/19225/18119/20672/22061/66277/17698/13395/110895/22337/15379/21803/14234/21380/11482/13610/21818/11878/21407/17761/14595/21346/19224/21386/11688/13836/18669/71093/12389/12162/71355/102502/14173/17395/18613/15903/22410/1879…
GO:0000302	response to reactive oxygen species	171	0.462453	1.42597	0.0137247	0.0696643	0.0536472	1693	tags=18%, list=11%, signal=16%	17523/20533/16819/11815/15122/23876/16952/13078/15368/13614/26415/114774/18127/18024/11826/20852/17395/20698/56349/22228/15234/212032/26362/68943/18104/16881/19229/26417/11758/101476
GO:0048259	regulation of receptor-mediated endocytosis	111	0.50456	1.49642	0.0137774	0.0698421	0.0537841	1647	tags=15%, list=11%, signal=14%	12266/18787/11812/217835/12010/23892/15216/13490/234779/12306/22041/20963/11600/16410/68420/192199/16416
GO:0009410	response to xenobiotic stimulus	213	0.448594	1.39848	0.0139078	0.0704128	0.0542236	2553	tags=26%, list=16%, signal=22%	16819/55990/13106/18787/12362/20887/16952/13078/11944/13490/11810/16323/14261/11670/383619/105855/99586/18024/19885/18669/56448/14863/18439/17395/14862/269823/21813/17101/242546/56615/68312/18104/12919/332579/20377/14871/18538/18145/18618/384724/14263/107589/268996/13110/74114/74519/22059/22017/11549/208727/17220/18671/15288/14870/16002
GO:1903975	regulation of glial cell migration	20	0.686911	1.60427	0.0140534	0.0710588	0.0547211	2906	tags=55%, list=19%, signal=45%	22352/83433/14102/216616/12977/269951/321019/13051/56792/70839/76893
GO:0035249	synaptic transmission, glutamatergic	103	-0.347547	-1.37564	0.0141322	0.071366	0.0549577	3597	tags=36%, list=23%, signal=28%	208117/192167/12286/18479/17260/74018/54376/245537/210274/22249/14823/108073/244667/14816/12794/208898/18189/18747/108071/108069/20418/232370/21960/11540/382018/11516/14805/14814/54377/12564/14802/14804/268934/140919/26564/216227/18211
GO:0120254	olefinic compound metabolic process	76	0.526003	1.5037	0.0142525	0.0718816	0.0553547	2398	tags=36%, list=15%, signal=30%	13106/105349/11689/13078/19892/11684/72054/11686/12161/19225/23801/19224/11688/56448/106648/20698/242546/64385/68312/18783/100198/384724/13849/28200/13132/13110/74519
GO:0097006	regulation of plasma lipoprotein particle levels	47	0.609917	1.63284	0.0143078	0.0719112	0.0553775	1054	tags=15%, list=7%, signal=14%	17523/11812/83433/237625/12306/11816/11303
GO:0030195	negative regulation of blood coagulation	29	0.661729	1.6517	0.014313	0.0719112	0.0553775	1900	tags=55%, list=12%, signal=49%	18787/12258/11684/18792/12306/19128/21825/11816/12527/18591/11555/14723/14729/21788/11747/16923
GO:0070266	necroptotic process	29	0.661239	1.65048	0.014313	0.0719112	0.0553775	2519	tags=45%, list=16%, signal=38%	58203/14102/12633/12389/110095/217837/70603/14082/142980/22059/268749/19766/51800
GO:0001938	positive regulation of endothelial cell proliferation	83	0.51721	1.49315	0.0144696	0.0726056	0.0559123	2913	tags=35%, list=19%, signal=29%	76905/14181/11727/13057/21828/12161/15368/97165/14461/11482/14257/20848/22353/12389/14173/13601/12159/18591/16416/14205/20850/20315/22418/18750/16002/18707/228852/13645/16000
GO:0007568	aging	187	0.458366	1.42102	0.0145319	0.0728255	0.0560816	1806	tags=19%, list=12%, signal=17%	76933/18787/11815/12514/81879/12259/12010/16331/66610/12575/387245/387217/22061/20375/11816/12628/13614/114774/67141/21386/22160/12389/17395/387150/54140/21385/75736/18779/228913/20416/72836/26417/232685/12053/18858
GO:0046425	regulation of receptor signaling pathway via JAK-STAT	60	0.548851	1.52621	0.0146871	0.0735098	0.0566086	1900	tags=23%, list=12%, signal=21%	14599/547253/12051/20311/13078/19264/12702/16194/12389/16362/19229/16452/16155/16923
GO:0001503	ossification	347	0.41972	1.34569	0.0149304	0.0746331	0.0574736	2576	tags=26%, list=17%, signal=22%	17002/15951/58185/66141/14191/100038882/235320/56788/22402/11689/27047/12394/17130/83554/170574/12095/13406/12609/22411/474332/23892/19073/15901/23845/12161/17313/231633/19225/22061/68713/14219/13395/22337/21803/14234/12393/12606/67141/60530/13836/22160/18439/12162/14173/17395/15903/22410/12977/64075/216161/13601/68527/17127/12159/19016/723844/27060/18018/19229/70661/26417/20377/11555/107250/2075…
GO:0021697	cerebellar cortex formation	31	-0.502888	-1.61159	0.0149641	0.0747067	0.0575303	3936	tags=52%, list=25%, signal=39%	67453/19883/76484/73668/12286/72393/57754/18189/73750/11941/22421/16869/14804/12404/664805/16873
GO:1900047	negative regulation of hemostasis	30	0.652041	1.62818	0.0150874	0.0752273	0.0579312	2120	tags=57%, list=14%, signal=49%	18787/12258/11684/18792/12306/19128/21825/11816/12527/18591/11555/14723/14729/21788/11747/16923/12845
GO:0045666	positive regulation of neuron differentiation	101	-0.35104	-1.38413	0.0155067	0.0772208	0.0594664	2010	tags=27%, list=13%, signal=23%	215378/18012/12064/67468/320460/114606/192986/319922/193740/266692/18546/320705/56198/12156/50779/18096/20666/18088/110648/17172/22067/11552/15375/73191/18935/15434/13605
GO:0071402	cellular response to lipoprotein particle stimulus	27	0.679126	1.69015	0.015545	0.0773139	0.059538	1368	tags=41%, list=9%, signal=37%	16414/12514/83433/21899/21898/14127/11816/12527/20963/106759/19016
GO:0043038	amino acid activation	44	-0.443203	-1.49562	0.0155733	0.0773574	0.0595715	6042	tags=64%, list=39%, signal=39%	70791/105148/272396/70223/226539/231326/109093/104458/230577/107271/15115/234734/226414/353172/69955/71807/23874/70560/107045/216443/22375/76563/224805/68915/70120/212679/67417/67789
GO:0071559	response to transforming growth factor beta	206	0.44628	1.39193	0.015777	0.0781785	0.0602038	3031	tags=33%, list=19%, signal=27%	76905/18787/105349/235505/241639/278507/107321/224109/12394/17130/13390/18119/20375/21825/15379/21803/11482/18127/20848/12633/12389/78558/21813/17127/26401/19016/16419/56213/12562/21812/71785/17684/21814/100952/11783/13430/107586/215001/18854/21809/12193/16948/24136/110542/13132/13805/14538/22059/50523/17826/68939/12914/22433/16001/80707/246154/114715/114716/216190/170749/225631/55994/19877/20481…
GO:0072330	monocarboxylic acid biosynthetic process	149	0.474803	1.44116	0.0157782	0.0781785	0.0602038	2072	tags=25%, list=13%, signal=22%	11812/11998/239759/11689/16952/21391/16149/11684/11686/237625/19225/18627/27273/13614/58805/23801/19224/11688/272428/20698/20787/54140/104086/19215/232078/67092/68312/100705/16891/54486/26367/18783/244373/19223/217166/56050/228775
GO:0009593	detection of chemical stimulus	37	0.623577	1.62017	0.0159434	0.078898	0.0607579	1633	tags=32%, list=11%, signal=29%	56644/239766/67775/24088/21897/83433/21899/21898/269855/16410/18796/238384
GO:2001236	regulation of extrinsic apoptotic signaling pathway	145	0.471111	1.42766	0.0161229	0.0796861	0.0613648	3494	tags=39%, list=22%, signal=30%	16854/20612/18787/14051/19264/20684/15368/16323/97165/21825/12633/12389/17000/217356/170755/21859/15234/75736/16410/12159/69635/16453/21812/20377/14082/18854/22035/78688/13051/13132/11910/12048/58801/19766/12122/22601/14870/69660/208449/80707/14048/12385/14775/224105/16905/16000/66824/16403/76854/83946/97998/14629/22163/59009/12370/11606
GO:0034599	cellular response to oxidative stress	246	0.435248	1.37045	0.0163084	0.0804728	0.0619706	3206	tags=28%, list=21%, signal=22%	17523/16819/269356/23876/83433/11689/16952/21899/21898/13078/15368/230738/13614/11629/26415/114774/18127/18024/11826/20852/17395/20698/56349/50873/15234/212032/16409/12159/26362/56615/18779/68943/18104/69635/67689/26417/101476/16452/12460/60599/56458/18854/70415/78688/19765/72565/13819/383766/71514/70369/22059/19766/104156/26570/13857/22433/14775/52521/14381/18477/71701/18584/11677/100206/27050/1…
GO:0062098	regulation of programmed necrotic cell death	21	0.680561	1.62051	0.0163228	0.0804728	0.0619706	2716	tags=52%, list=17%, signal=43%	58203/12633/12389/56312/70603/14082/22059/268749/19766/51800/11886
GO:0051851	modulation by host of symbiont process	49	0.579623	1.55718	0.0163573	0.0805425	0.0620243	2382	tags=22%, list=15%, signal=19%	17002/52668/230738/11816/13830/50873/83383/332579/13051/15451/12978
GO:0021522	spinal cord motor neuron differentiation	26	-0.545323	-1.6667	0.0164122	0.080712	0.0621549	636	tags=42%, list=4%, signal=41%	14634/110350/16911/20677/12286/20589/16392/18088/231044/16872/16814
GO:0001889	liver development	110	0.493476	1.46209	0.0165008	0.0810468	0.0624126	2859	tags=33%, list=18%, signal=27%	22371/15439/16952/12394/11486/18792/18119/15368/103149/15379/12606/17345/12633/15234/17127/12159/54135/21410/20878/26367/52679/17684/21814/14055/15451/21802/15205/15288/21821/22433/16173/18764/239719/14235/225631/18129
GO:0045332	phospholipid translocation	39	0.616754	1.61635	0.0166121	0.0814922	0.0627557	1360	tags=31%, list=9%, signal=28%	20533/18828/22038/235527/320571/18669/18439/11303/71027/11982/18670/50770
GO:0051937	catecholamine transport	83	-0.362806	-1.35911	0.0167777	0.0822025	0.0633027	1828	tags=25%, list=12%, signal=22%	15565/60510/20981/16490/11444/18799/18546/11540/171180/20980/20618/20519/12652/19218/243328/11609/11440/13162/27220/18429/20538
GO:0019915	lipid storage	67	0.536015	1.51347	0.0168331	0.0823714	0.0634327	1647	tags=24%, list=11%, signal=21%	12266/83433/30924/230738/15212/11816/66853/232889/12389/18035/12952/16410/19016/100705/66905/16416
GO:0050803	regulation of synapse structure or activity	261	-0.274271	-1.22919	0.0171574	0.0838545	0.0645748	3668	tags=31%, list=24%, signal=24%	245450/20617/80749/56320/269788/192167/320844/15481/69137/17260/74006/234267/378937/72162/19280/227580/53972/210933/19242/171171/11603/74143/319387/241514/52398/13841/245537/210274/241770/320840/29819/58235/244667/330814/23888/22154/12361/18187/13838/319504/18189/333605/12064/17118/99633/232370/77579/11444/64085/20350/270190/18481/14812/20351/22421/245446/239250/22142/238205/12405/12564/399558/14…
GO:0001953	negative regulation of cell-matrix adhesion	33	0.650941	1.65271	0.0172069	0.083951	0.0646491	1784	tags=27%, list=11%, signal=24%	17381/18787/11815/230379/21825/11482/268709/208177/12053
GO:0003002	regionalization	308	-0.26767	-1.2049	0.0172196	0.083951	0.0646491	1482	tags=18%, list=10%, signal=16%	20346/14561/17427/24063/72938/22421/22413/19763/226162/15245/18095/23893/13798/16869/56198/15207/70300/17285/12156/16372/67122/54485/18121/18505/18088/194908/17172/26564/18552/18509/16917/15375/13389/17240/73191/11838/15412/15414/12227/18504/14174/64290/15434/18510/15410/15400/13654/15402/15416/15401/103889/15423/15413/15424
GO:0051817	modulation of process of other organism involved in symbiotic interaction	54	0.575556	1.56174	0.0172552	0.0840207	0.0647028	2142	tags=20%, list=14%, signal=18%	17002/15944/52668/230738/11816/13830/50873/83383/332579/13051/15451
GO:1903426	regulation of reactive oxygen species biosynthetic process	45	0.590901	1.56224	0.0175031	0.0851227	0.0655514	1257	tags=20%, list=8%, signal=18%	16819/13057/11689/21899/21898/234779/20848/12633/50873
GO:0050819	negative regulation of coagulation	31	0.651494	1.63242	0.0175699	0.0853427	0.0657209	1900	tags=55%, list=12%, signal=48%	18787/12258/11684/18792/12306/19128/21825/11816/12527/19124/18591/11555/14723/14729/21788/11747/16923
GO:0010001	glial cell differentiation	240	0.432282	1.35963	0.0176237	0.0854987	0.065841	1889	tags=18%, list=12%, signal=16%	20202/20201/12273/14580/24088/12259/22352/83433/12767/224109/21898/21938/77125/13490/13390/100313531/13392/66277/21803/20732/20848/234094/11484/14173/225908/14824/56708/16409/12159/19016/15979/192897/18991/215798/11352/26417/18591/20665/76441/236539/18858/16779/19247
GO:0050798	activated T cell proliferation	38	0.609461	1.58918	0.0176772	0.0856532	0.06596	3150	tags=45%, list=20%, signal=36%	14728/16414/50723/60533/16792/12524/16408/16409/16453/14082/16161/20850/16002/16173/16000/66824/27050
GO:1905517	macrophage migration	43	0.616026	1.62763	0.0178621	0.0864428	0.066568	2680	tags=42%, list=17%, signal=35%	16854/12273/20302/83433/14747/12267/21825/12527/63873/12977/19229/26417/100952/13051/12978/22121/56792/70839
GO:0000305	response to oxygen radical	22	0.691099	1.65999	0.0179486	0.0867551	0.0668085	1282	tags=23%, list=8%, signal=21%	17523/23876/18127/18024/22228
GO:0046394	carboxylic acid biosynthetic process	213	0.44297	1.38095	0.0181617	0.0876778	0.0675191	2072	tags=23%, list=13%, signal=20%	11812/11998/239759/11689/16952/11690/21391/16149/11684/11686/237625/19225/18627/103149/27273/30956/13614/20963/58805/23801/19224/11688/11898/272428/20698/20787/67311/54140/104086/19215/232078/67092/14415/68312/100705/16891/14645/54486/26367/107272/18783/236539/244373/19223/217166/56050/270685/228775
GO:0031114	regulation of microtubule depolymerization	35	-0.482461	-1.54528	0.0182606	0.0880478	0.067804	3383	tags=43%, list=22%, signal=34%	17755/17754/76499/17756/23805/208158/15185/140810/15550/14168/70997/260315/20257/72119/17318
GO:0001764	neuron migration	181	-0.301046	-1.27317	0.0182891	0.0880778	0.0678271	3509	tags=30%, list=23%, signal=24%	210801/14609/17260/74653/209012/20807/234267/245555/13869/171171/246179/21869/52028/319387/268882/56079/67703/12424/26419/244667/16400/54422/18187/242050/226778/14365/12570/80883/20669/14168/77579/20346/20358/12425/14714/22151/16869/399558/270120/211323/12661/14462/18096/18227/17984/13176/17172/17295/16917/73191/14028/18935/12316/19649/12825
GO:2001026	regulation of endothelial cell chemotaxis	20	0.674538	1.57537	0.0184796	0.0888867	0.06845	1725	tags=25%, list=11%, signal=22%	55985/21825/14173/18591/64074
GO:0030878	thyroid gland development	23	-0.548013	-1.63974	0.0186701	0.0896935	0.0690713	93	tags=35%, list=1%, signal=35%	14165/15242/13617/15434/18510/15410/15400/15402
GO:0032091	negative regulation of protein binding	87	0.509741	1.47954	0.0187934	0.0901765	0.0694433	2308	tags=25%, list=15%, signal=22%	385354/12010/278507/15216/15901/12575/64138/15958/22038/12389/217356/228788/11421/20878/26417/18591/11555/18008/215001/59036/13132/69028
GO:0051170	import into nucleus	160	0.457344	1.40214	0.0189758	0.0909413	0.0700322	3231	tags=26%, list=21%, signal=21%	17381/11815/17472/12051/241639/21937/12575/56338/19225/230738/21803/15163/20963/20848/11600/18035/12159/70261/29810/16452/18969/18854/12014/53415/72565/77938/238799/69723/108705/22059/12953/22433/216190/16905/227699/16543/56488/76854/12550/83946/231103
GO:0045601	regulation of endothelial cell differentiation	36	0.633751	1.63863	0.0191052	0.0914504	0.0704243	1659	tags=31%, list=11%, signal=27%	22436/21937/15901/18132/12161/11482/13610/71093/12159/12562/21812
GO:0034204	lipid translocation	41	0.60103	1.58016	0.0192691	0.092063	0.070896	1360	tags=29%, list=9%, signal=27%	20533/18828/22038/235527/320571/18669/18439/11303/71027/11982/18670/50770
GO:0043525	positive regulation of neuron apoptotic process	80	0.511735	1.47215	0.0192798	0.092063	0.070896	2647	tags=25%, list=17%, signal=21%	16819/20302/22177/19400/21937/64138/17970/14102/114774/56312/14824/16409/18104/19765/26403/58801/22059/208727/109700/16173
GO:0060441	epithelial tube branching involved in lung morphogenesis	31	-0.491073	-1.57373	0.0193125	0.0921075	0.0709303	2351	tags=39%, list=15%, signal=33%	20682/22414/93840/14165/15242/24063/22413/15245/239405/15375/15402/21923
GO:0021680	cerebellar Purkinje cell layer development	36	-0.466579	-1.50719	0.0194614	0.0927058	0.071391	3936	tags=44%, list=25%, signal=33%	67453/19883/73668/12286/72393/22272/57754/73750/20743/53418/77579/11941/16869/664805/16873/93688
GO:0045834	positive regulation of lipid metabolic process	132	0.477223	1.44147	0.0195533	0.0930314	0.0716418	2650	tags=26%, list=17%, signal=22%	14599/14191/11998/16952/16149/30924/237625/12161/19225/21803/11816/58805/17096/66853/22160/244882/14173/20787/74186/54140/19016/19229/18591/18783/384783/14254/217166/224792/20411/13132/22259/76574/16002/16001
GO:0051100	negative regulation of binding	147	0.467306	1.41671	0.0196176	0.0932251	0.071791	1719	tags=18%, list=11%, signal=16%	385354/15951/226691/12010/278507/20684/15216/15901/12575/64138/18627/15368/15958/22038/12389/217356/228788/11421/83383/15214/20878/26417/18591/16452/11555/18008
GO:0033209	tumor necrosis factor-mediated signaling pathway	59	0.548548	1.51622	0.0197389	0.0936081	0.0720859	3513	tags=49%, list=23%, signal=38%	12362/21937/16792/383619/20846/20963/18035/20698/84094/74186/50873/19229/16452/78688/24099/60595/22059/19766/432940/22034/14042/229615/66824/56310/21873/22033/103213/21934/15257
GO:0006270	DNA replication initiation	29	0.649057	1.62007	0.0197456	0.0936081	0.0720859	2456	tags=38%, list=16%, signal=32%	19872/12544/17215/18392/239789/19874/18968/17219/18969/70024/17220
GO:0070242	thymocyte apoptotic process	21	0.6762	1.61012	0.0197819	0.0936543	0.0721214	2424	tags=38%, list=16%, signal=32%	11486/19373/19885/12159/16453/13636/22418/22059
GO:0050732	negative regulation of peptidyl-tyrosine phosphorylation	49	0.573974	1.542	0.0198028	0.0936543	0.0721214	1223	tags=22%, list=8%, signal=21%	14728/547253/67742/15170/19264/12702/233328/12389/18613/78388/16362
GO:1904893	negative regulation of receptor signaling pathway via STAT	23	0.672479	1.61838	0.0198546	0.0937869	0.0722236	1900	tags=30%, list=12%, signal=27%	547253/12051/12702/12389/16362/19016/16923
GO:0039528	cytoplasmic pattern recognition receptor signaling pathway in response to virus	28	0.639211	1.59148	0.0200667	0.0946754	0.0729078	2149	tags=36%, list=14%, signal=31%	234311/78781/230073/71586/67664/80861/69097/74136/68077/242691
GO:0034504	protein localization to nucleus	287	0.422542	1.33794	0.0200974	0.094707	0.0729321	3244	tags=23%, list=21%, signal=18%	17381/14728/11815/17472/235320/12051/241639/80285/21937/20684/12575/56338/19225/230738/209200/21803/15163/20963/20848/11600/18035/12162/53325/20474/226154/12159/70261/14645/29810/229603/16452/22590/223697/18969/18854/68077/72565/77938/238799/69723/108705/105844/22059/50523/22601/12953/22433/103743/208263/12385/216190/16905/209361/20610/227699/16543/56488/76854/216853/63856/12550/216805/83946/2311…
GO:0032633	interleukin-4 production	25	0.675098	1.64721	0.0201516	0.0947717	0.072982	910	tags=32%, list=6%, signal=30%	216799/171285/50723/14127/77125/74131/20963/213208
GO:0045429	positive regulation of nitric oxide biosynthetic process	34	0.612292	1.56502	0.0201591	0.0947717	0.072982	1869	tags=41%, list=12%, signal=36%	16414/24088/21899/21898/19225/14991/11629/11898/17127/106759/16600/19229/16452/13430
GO:0039529	RIG-I signaling pathway	24	0.671267	1.62968	0.0206027	0.0967419	0.0744992	2498	tags=42%, list=16%, signal=35%	234311/78781/230073/67664/80861/69097/74136/68077/242691/71956
GO:0035886	vascular associated smooth muscle cell differentiation	34	0.611352	1.56262	0.0207731	0.0974262	0.0750261	2309	tags=35%, list=15%, signal=30%	12266/11535/17130/50501/12628/54409/15214/18018/18591/12845/15205/13805
GO:0033077	T cell differentiation in thymus	74	0.5229	1.49124	0.0208173	0.0975177	0.0750966	2703	tags=28%, list=17%, signal=24%	16186/12010/19264/11486/16149/94176/14012/16658/15064/14102/19373/19885/12159/12151/14082/12193/20850/22059/14369/14466/20104
GO:0034331	cell junction maintenance	34	-0.469844	-1.49636	0.0210124	0.0982642	0.0756715	3496	tags=44%, list=22%, signal=34%	110380/15481/210933/210274/14062/233765/111173/67313/73750/56513/12405/211401/12404/23829/12739
GO:0010810	regulation of cell-substrate adhesion	205	0.441647	1.37689	0.0210264	0.0982642	0.0756715	2958	tags=31%, list=19%, signal=25%	17381/18787/11815/230379/241639/19354/13406/83436/18792/23892/14115/21825/15379/11482/16852/20440/20971/12977/64075/56349/320712/14726/17127/14268/268709/20130/29875/19229/18591/16416/16452/23991/64074/20750/208177/110616/68169/12053/100952/13430/19247/16402/78473/271278/14260/13132/60595/22330/68750/14538/230959/16449/16825/20163/13835/14369/14366/225631/109648/56838/19877/330662/23790
GO:0048562	embryonic organ morphogenesis	267	-0.268943	-1.18103	0.0211456	0.0986524	0.0759704	1065	tags=13%, list=7%, signal=13%	16869/74025/14180/70300/231070/218772/17910/14462/12814/20666/18121/13844/216021/18124/18507/26564/216795/17240/17387/207607/16814/15412/15414/18504/14174/15434/18510/15410/252973/15400/15402/15416/15401/103889/15423/15413
GO:0030224	monocyte differentiation	27	0.664624	1.65406	0.0211787	0.0986524	0.0759704	1368	tags=30%, list=9%, signal=27%	15951/226691/16149/16331/14159/12977/12159/19016
GO:0010543	regulation of platelet activation	34	0.610424	1.56024	0.0211844	0.0986524	0.0759704	1900	tags=50%, list=12%, signal=44%	21898/14127/56193/11684/16194/11816/12527/20963/17096/14726/21682/18591/16452/18783/11555/14729/16923
GO:0051604	protein maturation	244	0.431695	1.35681	0.0213667	0.099384	0.0765338	2783	tags=20%, list=18%, signal=16%	13011/15951/226691/18787/12362/15439/50909/12364/13024/13040/101613/18792/19073/18132/64138/70574/21825/107373/114774/13036/18439/225908/75736/17886/18519/14082/12380/50765/78688/108148/12845/15451/320924/56264/67759/100900/18553/13039/74048/12914/21821/11979/68250/103743/71137/67013/277939/211286
GO:0022037	metencephalon development	116	-0.328025	-1.31988	0.0214674	0.0997349	0.076804	2458	tags=27%, list=16%, signal=23%	12805/57754/18293/14056/14472/18189/18012/73750/20743/140810/12570/218756/20353/53418/114142/77579/216049/11941/22421/66620/13798/16869/14804/12404/110648/17172/11609/16917/664805/16873/93688
GO:0007585	respiratory gaseous exchange by respiratory system	62	-0.400674	-1.42183	0.0217812	0.101074	0.0778353	2748	tags=32%, list=18%, signal=27%	18216/53881/245537/192236/50525/13134/66722/52856/13617/53618/74407/18227/22032/17984/100048534/674895/18935/14654/21924/15402
GO:0030890	positive regulation of B cell proliferation	34	0.609487	1.55785	0.0220071	0.101931	0.0784949	2079	tags=47%, list=13%, signal=41%	21898/19264/11486/16149/12575/74131/105855/56708/106759/81897/117149/321019/12053/12151/384783/24099
GO:0032660	regulation of interleukin-17 production	27	0.662984	1.64998	0.0220174	0.101931	0.0784949	2647	tags=48%, list=17%, signal=40%	17085/24088/21898/21803/105855/20698/16159/76438/332579/17874/16168/74048/16173
GO:0008344	adult locomotory behavior	97	-0.347355	-1.3533	0.0220787	0.101999	0.0785473	2863	tags=29%, list=18%, signal=24%	70430/18216/210274/22295/16531/20265/57754/11496/50933/13838/15902/14658/22771/14169/239250/12444/12647/13798/14814/20618/12661/18227/140477/16513/231044/93688/14654/15416
GO:0021517	ventral spinal cord development	39	-0.47828	-1.55305	0.0220838	0.101999	0.0785473	1065	tags=18%, list=7%, signal=17%	16869/54485/18088/17172/231044/16872/16814
GO:0006907	pinocytosis	23	0.665104	1.60063	0.0222178	0.102498	0.0789316	3663	tags=61%, list=24%, signal=47%	192212/94176/12389/26362/98878/13430/13132/60595/22259/17164/216190/66824/69178/19063
GO:0010862	positive regulation of pathway-restricted SMAD protein phosphorylation	35	0.608531	1.56767	0.0222964	0.10274	0.0791185	2309	tags=46%, list=15%, signal=39%	16859/13590/15216/12161/18119/16323/21803/11482/12162/19663/12159/19016/21812/21809/13132/13805
GO:1903321	negative regulation of protein modification by small protein conjugation or removal	86	0.519007	1.50043	0.0227638	0.104748	0.0806648	1322	tags=14%, list=9%, signal=13%	17472/100038882/12257/671535/72330/18627/209200/20821/12335/67141/12389/12952
GO:0050807	regulation of synapse organization	255	-0.264061	-1.16086	0.0227852	0.104748	0.0806648	3668	tags=31%, list=24%, signal=24%	245450/20617/80749/56320/269788/192167/320844/15481/69137/17260/74006/234267/378937/72162/19280/227580/53972/210933/19242/171171/11603/74143/319387/241514/52398/13841/245537/210274/241770/320840/29819/58235/244667/330814/23888/22154/12361/18187/13838/319504/18189/333605/12064/17118/99633/232370/77579/11444/64085/20350/270190/18481/14812/20351/22421/245446/239250/22142/238205/12405/12564/399558/14…
GO:0044319	wound healing, spreading of cells	29	0.639831	1.59704	0.0228881	0.104977	0.0808407	1744	tags=24%, list=11%, signal=21%	17381/241639/12505/11482/223701/14726/208177
GO:0090505	epiboly involved in wound healing	29	0.639831	1.59704	0.0228881	0.104977	0.0808407	1744	tags=24%, list=11%, signal=21%	17381/241639/12505/11482/223701/14726/208177
GO:0006140	regulation of nucleotide metabolic process	75	0.520257	1.48495	0.0229252	0.105025	0.0808779	1420	tags=17%, list=9%, signal=16%	20533/83433/27273/15937/58805/18127/20848/18439/56312/72269/50873/210808/12495
GO:0048871	multicellular organismal homeostasis	431	0.396525	1.27299	0.0231885	0.106108	0.081712	2728	tags=27%, list=18%, signal=23%	16819/246730/170677/12062/13040/11998/16470/231162/14747/12767/18173/21898/19892/68465/19354/11684/16331/15216/15901/233328/11686/12161/231633/19225/74131/18627/22061/20276/14219/27273/14461/21803/14234/209039/22041/20963/58805/23801/13036/213208/18127/20848/317757/19224/11600/18439/12389/11826/20852/22410/63873/16190/12977/16541/212933/22228/14256/16410/17202/81897/19016/54135/67092/227120/17196…
GO:0033344	cholesterol efflux	38	0.597551	1.55812	0.0234855	0.107343	0.0826626	2836	tags=37%, list=18%, signal=30%	217258/11812/83433/11816/12389/11303/18035/19016/18145/67963/16179/22259/11307/13645
GO:0090504	epiboly	30	0.628984	1.57061	0.0235381	0.10737	0.0826835	1744	tags=23%, list=11%, signal=21%	17381/241639/12505/11482/223701/14726/208177
GO:0032816	positive regulation of natural killer cell activation	22	0.678478	1.62968	0.0235458	0.10737	0.0826835	2660	tags=55%, list=17%, signal=45%	22177/16159/16362/17101/14256/106759/26362/54215/20850/16168/16173/16169
GO:0001937	negative regulation of endothelial cell proliferation	37	0.61197	1.59001	0.0235799	0.1074	0.0827066	2411	tags=38%, list=16%, signal=32%	22436/11689/21825/11816/11482/20846/71093/12389/16159/19016/21812/14254/13805/66214
GO:1901216	positive regulation of neuron death	121	0.47556	1.42351	0.0236067	0.1074	0.0827066	1338	tags=14%, list=9%, signal=13%	16819/14130/20302/12259/22177/21899/19400/21898/21937/64138/17970/11816/14102/114774/56312/14824/16409
GO:0030225	macrophage differentiation	36	0.619921	1.60287	0.0241774	0.109743	0.0845113	2648	tags=47%, list=17%, signal=39%	24088/12262/224109/20375/14461/21803/15163/12606/12977/16409/12159/14082/12978/19766/16168/18750/14466
GO:1990748	cellular detoxification	36	0.619716	1.60234	0.0241774	0.109743	0.0845113	1848	tags=22%, list=12%, signal=20%	17523/23876/14187/18127/18024/68312/11758/12460
GO:0002639	positive regulation of immunoglobulin production	43	0.601171	1.58839	0.0243967	0.110562	0.0851416	1347	tags=25%, list=9%, signal=23%	57765/19264/12493/77125/12524/74131/21803/20852/16190/56708/81897
GO:0015748	organophosphate ester transport	91	0.499667	1.45507	0.0244137	0.110562	0.0851416	1755	tags=22%, list=11%, signal=20%	20533/11812/18828/11816/22038/235527/56857/320571/18669/18439/11303/244882/71027/228993/11982/18670/50770/239273/18559/100604
GO:0046189	phenol-containing compound biosynthetic process	42	-0.450498	-1.52311	0.0245639	0.111077	0.0855383	1026	tags=26%, list=7%, signal=25%	13142/12560/13603/14462/18227/14528/11609/13162/216343/260298/13166
GO:1904407	positive regulation of nitric oxide metabolic process	36	0.616503	1.59403	0.0245838	0.111077	0.0855383	1869	tags=42%, list=12%, signal=37%	16414/24088/21899/21898/217203/19225/14991/11629/11898/17127/106759/16600/19229/16452/13430
GO:0048813	dendrite morphogenesis	181	-0.295411	-1.24934	0.0246146	0.111089	0.0855478	4240	tags=36%, list=27%, signal=26%	70237/56013/12386/382253/228357/66515/58234/75409/243961/77480/53872/74498/17760/76484/238276/26901/56320/192167/15529/12286/74006/13508/72162/53972/210933/19242/67287/76108/74143/245537/665113/29819/29859/26419/15185/19876/12361/13839/237868/22359/13838/13385/15572/22629/17118/98733/11444/216049/270190/18163/18481/20346/94253/22421/74053/13845/110834/11423/13844/17295/22067/108672/664805/52463/1…
GO:0006418	tRNA aminoacylation for protein translation	40	-0.453555	-1.48517	0.0248642	0.112087	0.0863165	6042	tags=65%, list=39%, signal=40%	70791/105148/272396/70223/226539/109093/104458/230577/107271/15115/234734/226414/353172/69955/71807/23874/70560/107045/216443/22375/224805/68915/70120/212679/67417/67789
GO:0010893	positive regulation of steroid biosynthetic process	21	0.666936	1.58806	0.0249854	0.112506	0.0866386	2913	tags=43%, list=19%, signal=35%	14599/12161/20787/217166/13132/16002/16001/11307/16000
GO:1902743	regulation of lamellipodium organization	48	0.579064	1.5506	0.0252182	0.113424	0.0873461	1424	tags=23%, list=9%, signal=21%	385354/19354/22376/22349/12505/66610/13836/74055/11826/14726/242687
GO:0035914	skeletal muscle cell differentiation	64	-0.383443	-1.38846	0.0257338	0.115612	0.0890304	1146	tags=22%, list=7%, signal=20%	666794/11865/56198/13653/20666/18505/15370/18507/18509/12227/18935/12180/14281/13654
GO:0046426	negative regulation of receptor signaling pathway via JAK-STAT	21	0.665599	1.58488	0.0258545	0.116022	0.0893464	1900	tags=29%, list=12%, signal=25%	547253/12051/12702/12389/16362/16923
GO:0071470	cellular response to osmotic stress	35	0.600436	1.54681	0.0263874	0.118279	0.0910845	1755	tags=29%, list=11%, signal=25%	12062/269356/20528/19225/12335/20708/11826/63873/226594/100604
GO:1904894	positive regulation of receptor signaling pathway via STAT	30	0.623187	1.55613	0.0265068	0.11868	0.0913931	1751	tags=30%, list=11%, signal=27%	14599/20311/13078/16194/21803/57914/19229/16452/16155
GO:0043039	tRNA aminoacylation	43	-0.439873	-1.48604	0.0266933	0.119379	0.0919316	6042	tags=63%, list=39%, signal=39%	70791/105148/272396/70223/226539/109093/104458/230577/107271/15115/234734/226414/353172/69955/71807/23874/70560/107045/216443/22375/76563/224805/68915/70120/212679/67417/67789
GO:0006606	protein import into nucleus	156	0.452798	1.38546	0.0269397	0.120209	0.0925705	3231	tags=25%, list=21%, signal=20%	17381/11815/17472/12051/241639/21937/12575/56338/19225/230738/21803/15163/20963/20848/11600/18035/12159/70261/29810/16452/18969/18854/72565/77938/238799/69723/108705/22059/12953/22433/216190/16905/227699/16543/56488/76854/12550/83946/231103
GO:0043409	negative regulation of MAPK cascade	165	0.455119	1.39725	0.0269397	0.120209	0.0925705	3244	tags=32%, list=21%, signal=26%	14728/73914/101613/83433/15170/13448/21898/13537/19264/240892/75590/11816/13449/17096/18439/12389/12162/22350/21859/73608/14013/12159/81897/108995/19016/16600/20377/19246/13636/100952/16923/56458/59036/13132/114604/11910/74155/18518/18750/14870/22433/14466/16001/114715/14235/114716/16000/24064/230899/76854/216805/56310/80280
GO:0042119	neutrophil activation	22	0.672658	1.6157	0.0270019	0.120351	0.0926798	1656	tags=45%, list=11%, signal=41%	16414/17916/22177/11745/14127/20375/20963/14824/16409/19204
GO:0097035	regulation of membrane lipid distribution	46	0.573896	1.52675	0.0271053	0.120675	0.0929296	1360	tags=26%, list=9%, signal=24%	20533/18828/22038/235527/320571/18669/18439/11303/71027/11982/18670/50770
GO:1903670	regulation of sprouting angiogenesis	37	0.602018	1.56415	0.0272075	0.120994	0.093175	1931	tags=35%, list=12%, signal=31%	11689/242705/21825/243362/14173/80837/16600/14645/101401/20193/16923/16402/14254
GO:0031331	positive regulation of cellular catabolic process	387	0.399047	1.27774	0.0273279	0.121376	0.0934698	3383	tags=25%, list=22%, signal=20%	209387/20128/15944/24088/74735/78781/16145/83433/94094/667823/72330/72512/107995/21938/77125/16792/319236/15368/230738/17698/209200/76681/11816/20821/58805/68545/66853/22160/18439/12389/56312/22350/13032/50873/106759/68943/20878/69635/19229/26417/69639/19246/29810/11555/72287/378430/18718/67839/384783/60599/56458/64209/107607/80888/68077/12193/228775/13179/59036/13132/18458/108705/71732/218215/12…
GO:0002230	positive regulation of defense response to virus by host	25	0.664154	1.62051	0.027355	0.121376	0.0934698	810	tags=28%, list=5%, signal=27%	230073/80285/72512/230738/209200/383619/20846
GO:0045622	regulation of T-helper cell differentiation	27	0.650917	1.61995	0.0274692	0.121746	0.0937545	1784	tags=30%, list=11%, signal=26%	57765/216799/16952/230738/16190/16362/16453/12053
GO:0010939	regulation of necrotic cell death	33	0.61794	1.56893	0.0275428	0.121936	0.0939005	2716	tags=45%, list=17%, signal=38%	58203/12257/14319/12633/12389/56312/21366/70603/14082/78688/22059/268749/19766/51800/11886
GO:0033032	regulation of myeloid cell apoptotic process	26	0.640731	1.58353	0.0275846	0.121984	0.0939376	2647	tags=38%, list=17%, signal=32%	14130/16952/14127/12505/23845/20440/20850/26570/18707/16173
GO:0071715	icosanoid transport	38	0.588395	1.53425	0.0279014	0.123247	0.0949102	2511	tags=45%, list=16%, signal=38%	12062/16952/13490/237625/68039/13614/20963/76408/18439/11421/18779/239273/18783/18442/114229/64292/24059
GO:0050922	negative regulation of chemotaxis	50	0.559661	1.50551	0.0279849	0.123477	0.0950877	1276	tags=20%, list=8%, signal=18%	55985/217835/319430/23892/218877/21825/11629/20440/20348/20347
GO:0009713	catechol-containing compound biosynthetic process	22	-0.559133	-1.64414	0.0281127	0.123765	0.095309	1026	tags=32%, list=7%, signal=30%	13142/14462/18227/14528/11609/13162/13166
GO:0042423	catecholamine biosynthetic process	22	-0.559133	-1.64414	0.0281127	0.123765	0.095309	1026	tags=32%, list=7%, signal=30%	13142/14462/18227/14528/11609/13162/13166
GO:0046890	regulation of lipid biosynthetic process	150	0.459746	1.39636	0.0283533	0.124685	0.0960178	2103	tags=20%, list=14%, signal=17%	12266/14599/105349/11812/11998/12257/16952/16149/20613/237625/12161/19225/27273/29817/11816/58805/20698/20787/74186/54140/227102/18591/26367/18783/244373/100198/217166/224792/228775/20411
GO:0010812	negative regulation of cell-substrate adhesion	54	0.550505	1.49376	0.028682	0.12599	0.0970229	2665	tags=30%, list=17%, signal=25%	17381/18787/11815/230379/21825/11482/16852/268709/208177/12053/60595/14538/230959/16449/14369/14366
GO:0032735	positive regulation of interleukin-12 production	29	0.625723	1.56183	0.0287674	0.126225	0.0972036	1423	tags=38%, list=9%, signal=35%	24088/21899/15900/21898/234779/16792/20963/54445/16362/81897/117149
GO:0000041	transition metal ion transport	93	0.496046	1.44975	0.0288684	0.126527	0.0974364	848	tags=11%, list=5%, signal=10%	17002/16819/12010/18173/72027/15216/12870/117167/14319/22041
GO:0019748	secondary metabolic process	40	0.596453	1.5674	0.0289279	0.126648	0.0975291	1198	tags=22%, list=8%, signal=21%	55990/105349/14187/13078/18431/14261/18024/269823/13190
GO:0008544	epidermis development	236	0.424117	1.33316	0.0290155	0.126891	0.0977163	2912	tags=28%, list=19%, signal=23%	21816/19041/235505/241639/15442/16952/12394/224796/14160/20613/11695/17133/64929/56338/19143/19225/20672/22061/16323/22337/21818/19224/11688/13836/102502/22410/54139/16681/12159/15214/18991/22409/286940/16600/223227/15220/232685/171211/14027/107586/16776/97031/195733/14178/16011/17300/15205/22418/74155/16449/50523/13039/16825/22601/22695/64817/386463/21821/16001/14313/11886/14042/170644/29876/163…
GO:0060997	dendritic spine morphogenesis	72	-0.36343	-1.33074	0.0290979	0.12711	0.0978851	4240	tags=39%, list=27%, signal=28%	70237/56013/58234/243961/53872/56320/192167/74006/72162/53972/74143/245537/29819/15185/12361/13839/13838/13385/17118/216049/270190/18163/18481/22421/13845/13844/108672/11838
GO:0009896	positive regulation of catabolic process	450	0.389983	1.25473	0.0291457	0.127178	0.0979378	3257	tags=24%, list=21%, signal=19%	209387/20128/15944/24088/74735/78781/16145/83433/94094/667823/72330/20671/72512/107995/21938/77125/30924/16792/319236/15368/230738/17698/209200/76681/11816/20821/15937/58805/68545/22353/66853/22160/18439/12389/56312/22350/13032/50873/106759/77128/68943/235542/20878/69635/19229/26417/69639/19246/29810/11555/72287/378430/18718/67839/384783/60599/56458/64209/107607/11474/80888/68077/12193/228775/131…
GO:0021696	cerebellar cortex morphogenesis	44	-0.418863	-1.41349	0.0294318	0.128285	0.0987899	4127	tags=45%, list=27%, signal=33%	14632/67453/19883/76484/73668/12286/72393/57754/18189/73750/20743/216049/11941/22421/66620/16869/14804/12404/664805/16873
GO:0030316	osteoclast differentiation	93	0.490119	1.43243	0.0300231	0.130592	0.100567	1815	tags=28%, list=12%, signal=25%	14728/20302/235505/83433/22402/22177/14127/83554/16331/233328/16658/21803/22041/13836/246746/12977/216161/17342/14389/97086/27060/321019/18018/16416/20377/70564
GO:0010874	regulation of cholesterol efflux	29	0.623084	1.55524	0.0300273	0.130592	0.100567	3700	tags=48%, list=24%, signal=37%	217258/83433/11816/12389/11303/18035/19016/16179/22259/11307/13645/56310/11305/93759
GO:0033260	nuclear DNA replication	31	0.620692	1.55524	0.0302385	0.131366	0.101163	1861	tags=35%, list=12%, signal=31%	19872/12544/17215/327762/19874/16881/18968/69270/19361/18538/17219
GO:0060079	excitatory postsynaptic potential	88	-0.356326	-1.36131	0.0303354	0.131642	0.101375	3649	tags=33%, list=23%, signal=25%	20617/56320/192167/17260/56216/11438/14811/245537/26875/110891/116837/20907/13385/14705/18189/12064/14812/22421/11540/14805/18390/14804/71687/15171/225872/12404/110834/17295/19736
GO:0007131	reciprocal meiotic recombination	38	-0.446123	-1.4524	0.030454	0.131867	0.101548	3110	tags=39%, list=20%, signal=32%	22210/52864/330149/381196/71711/13404/193838/213389/17687/240069/20962/74666/20957/21973/623474
GO:0140527	reciprocal homologous recombination	38	-0.446123	-1.4524	0.030454	0.131867	0.101548	3110	tags=39%, list=20%, signal=32%	22210/52864/330149/381196/71711/13404/193838/213389/17687/240069/20962/74666/20957/21973/623474
GO:0022616	DNA strand elongation	21	0.656666	1.56361	0.0306342	0.132502	0.102037	2649	tags=57%, list=17%, signal=47%	17215/327762/18973/140917/72836/16881/18968/69270/18538/59001/17220/19360
GO:0015914	phospholipid transport	65	0.530583	1.49361	0.0313253	0.135343	0.104225	1360	tags=23%, list=9%, signal=21%	20533/11812/18828/11816/22038/235527/320571/18669/18439/11303/244882/71027/11982/18670/50770
GO:0010883	regulation of lipid storage	37	0.591884	1.53782	0.0320443	0.138298	0.106501	1647	tags=27%, list=11%, signal=24%	12266/83433/230738/66853/18035/16410/19016/100705/66905/16416
GO:0060479	lung cell differentiation	31	-0.464526	-1.48866	0.0326464	0.140743	0.108384	3164	tags=35%, list=20%, signal=28%	74123/21869/21834/15223/30051/20682/14165/17172/15375/252973/15402
GO:0042178	xenobiotic catabolic process	21	0.653061	1.55502	0.0328068	0.14128	0.108797	2398	tags=48%, list=15%, signal=40%	13106/56448/14863/14862/269823/242546/68312/384724/13110/74519
GO:0044706	multi-multicellular organism process	131	0.466454	1.40711	0.0328947	0.141505	0.10897	2483	tags=28%, list=16%, signal=24%	17381/105349/16859/171285/12142/109685/232345/71840/723966/387245/19225/18119/11857/22337/15212/434784/14595/17395/14824/54140/192897/26417/12919/19204/18783/71709/17684/20181/53614/67971/19223/20850/16011/12411/11434/13039/21857
GO:0007143	female meiotic nuclear division	32	-0.460594	-1.46272	0.0329781	0.141709	0.109128	1061	tags=22%, list=7%, signal=20%	67121/20962/74666/13164/21973/215387/68549
GO:0006641	triglyceride metabolic process	79	0.500603	1.43621	0.0330969	0.142037	0.10938	1233	tags=18%, list=8%, signal=16%	12266/13106/11812/239759/30924/11810/81877/11816/171504/30955/66853/12389/225845/20787
GO:1904035	regulation of epithelial cell apoptotic process	76	0.511988	1.46364	0.0331361	0.142037	0.10938	3096	tags=41%, list=20%, signal=33%	18787/15368/21825/14461/18049/54409/68545/18024/12633/11600/56312/12159/18779/12562/11352/16452/68169/54215/12380/105722/22393/66214/22601/51800/22695/22433/16001/231130/16000/19013/76854
GO:0032543	mitochondrial translation	75	-0.358405	-1.32063	0.0331623	0.142037	0.10938	5372	tags=56%, list=35%, signal=37%	64658/66493/83485/66121/226539/66416/94063/109093/106338/28030/15115/353172/75619/70560/94067/52469/69956/66258/69577/67994/239555/76563/24030/224805/52575/232536/66971/72181/70120/118451/72416/218506/66292/70207/233870/67417/66230/52856/67840/64659/211253/66084
GO:0014009	glial cell proliferation	49	0.559858	1.50408	0.0332607	0.142132	0.109453	3212	tags=45%, list=21%, signal=36%	14580/22352/12257/83433/77125/14102/17096/12977/269951/20665/18858/14254/15205/12978/104156/14466/76893/16000/20481/18755/12759/13167
GO:2000300	regulation of synaptic vesicle exocytosis	82	-0.351992	-1.31915	0.0332745	0.142132	0.109453	3899	tags=37%, list=25%, signal=28%	242662/18191/20983/16510/192167/20977/74006/12315/18751/11438/59033/241770/14823/108073/116837/12361/12313/11938/15550/432530/11444/22421/110835/11540/242443/68404/110834/268934/108043/11440
GO:0046685	response to arsenic-containing substance	25	0.64835	1.58195	0.0332925	0.142132	0.109453	1217	tags=20%, list=8%, signal=18%	20533/15368/230738/26415/67760
GO:0060393	regulation of pathway-restricted SMAD protein phosphorylation	47	0.573646	1.53574	0.0333888	0.142389	0.109651	2309	tags=40%, list=15%, signal=35%	16859/17130/13590/23892/15216/12161/18119/16323/21803/11482/12162/19663/12159/19016/21812/100952/21809/13132/13805
GO:0097242	amyloid-beta clearance	32	0.609563	1.54225	0.0334796	0.142485	0.109725	1433	tags=25%, list=9%, signal=23%	12266/12273/16414/83433/237625/11816/16409/15979
GO:0048732	gland development	368	0.39326	1.26125	0.0335025	0.142485	0.109725	2913	tags=30%, list=19%, signal=25%	246728/22371/22436/15439/81879/109901/16952/12394/11486/21817/18792/12505/404710/22778/68949/18132/12442/16658/18119/15368/22061/103149/17698/22337/15379/14461/21803/21380/13614/19373/12606/14595/17345/12633/21386/13836/12389/20852/12162/14173/18793/20348/71371/69047/12977/21813/20474/54139/21385/15234/17127/12159/54135/21410/22409/20878/26417/18591/20665/21812/26367/20377/16452/52679/17684/16973…
GO:0030278	regulation of ossification	117	0.465173	1.38832	0.0335196	0.142485	0.109725	2361	tags=32%, list=15%, signal=27%	58185/100038882/235320/56788/11689/27047/17130/12095/23892/19073/12161/17313/231633/22337/21803/12393/22160/18439/12162/22410/12977/13601/17127/12159/19229/26417/20377/11555/19247/11474/12845/18442/105722/71175/20937/140780/22418
GO:0043588	skin development	211	0.43001	1.3407	0.0336488	0.142881	0.11003	2912	tags=31%, list=19%, signal=25%	21816/19041/235505/241639/15442/16952/12394/14160/20613/11695/11684/11686/64929/56338/19143/19225/20672/22061/16323/22337/107656/21818/23801/21407/19224/11688/13836/22410/54139/16681/54135/192897/18991/22409/286940/223227/15220/232685/171211/14027/107586/16776/52609/195733/12845/14178/16011/17300/22418/74155/50523/13039/16825/22601/22695/386463/14466/14313/11886/14042/170644/29876/12737/19877/179…
GO:0007218	neuropeptide signaling pathway	66	-0.372097	-1.347	0.0336945	0.142921	0.110061	1532	tags=32%, list=10%, signal=29%	225642/226304/12310/11516/20608/18390/20605/18155/14419/76206/78896/15171/237213/387285/67405/14652/23963/27220/18976/14654/230777
GO:0009309	amine biosynthetic process	35	-0.450995	-1.4445	0.0339	0.143484	0.110495	2621	tags=37%, list=17%, signal=31%	16591/212503/15186/20603/100041585/53814/13142/14462/18227/14528/11609/13162/13166
GO:0042401	cellular biogenic amine biosynthetic process	35	-0.450995	-1.4445	0.0339	0.143484	0.110495	2621	tags=37%, list=17%, signal=31%	16591/212503/15186/20603/100041585/53814/13142/14462/18227/14528/11609/13162/13166
GO:0042771	intrinsic apoptotic signaling pathway in response to DNA damage by p53 class mediator	45	0.56934	1.50523	0.0339869	0.143579	0.110568	2517	tags=31%, list=16%, signal=26%	15951/12051/16149/12505/12575/22061/17829/56312/75736/50883/18854/58801/22059/66940
GO:1902745	positive regulation of lamellipodium organization	35	0.592384	1.52607	0.0340136	0.143579	0.110568	2958	tags=31%, list=19%, signal=26%	385354/19354/22349/74055/11826/242687/13430/68750/208727/20430/23790
GO:0009988	cell-cell recognition	40	0.579088	1.52177	0.0340314	0.143579	0.110568	929	tags=22%, list=6%, signal=21%	16854/93877/171285/94176/76088/17698/12659/12527/14595
GO:0031397	negative regulation of protein ubiquitination	76	0.508682	1.45419	0.0343195	0.144599	0.111353	3222	tags=25%, list=21%, signal=20%	17472/100038882/12257/671535/72330/18627/209200/67141/12389/12952/100502825/70369/65019/20115/100503670/24064/225896/27050/56310
GO:1905523	positive regulation of macrophage migration	22	0.664243	1.59549	0.0343463	0.144599	0.111353	2680	tags=50%, list=17%, signal=41%	12273/83433/14747/12267/21825/63873/12977/26417/13051/12978/70839
GO:1901797	negative regulation of signal transduction by p53 class mediator	32	0.608377	1.53925	0.0345781	0.145265	0.111866	1314	tags=25%, list=8%, signal=23%	12062/16149/20613/12505/17829/22160/50873/75736
GO:1905521	regulation of macrophage migration	32	0.608102	1.53855	0.0345781	0.145265	0.111866	2680	tags=47%, list=17%, signal=39%	12273/83433/14747/12267/21825/12527/63873/12977/19229/26417/100952/13051/12978/56792/70839
GO:0048286	lung alveolus development	56	0.527342	1.44233	0.0349127	0.146515	0.112828	1378	tags=16%, list=9%, signal=15%	17381/14599/11486/21803/14257/14726/11421/12159/319939
GO:0032092	positive regulation of protein binding	91	0.491954	1.43261	0.0350467	0.146765	0.113021	1564	tags=21%, list=10%, signal=19%	12010/72512/15216/12306/209200/11816/20821/18049/54409/17305/12389/17395/16848/50873/106759/11421/12159/227120/11352
GO:1905954	positive regulation of lipid localization	91	0.4922	1.43333	0.0350467	0.146765	0.113021	1736	tags=24%, list=11%, signal=22%	12266/217258/83433/12394/237625/12161/12306/230738/11816/13614/18439/12389/11303/18035/18670/19016/18779/100705/16891/66905/18783/20750
GO:0060042	retina morphogenesis in camera-type eye	61	-0.377927	-1.32905	0.0351843	0.147091	0.113272	3579	tags=51%, list=23%, signal=39%	59058/244585/56297/13508/76260/19242/225998/57810/236266/21834/14221/15165/20682/98733/218756/20681/69743/21838/269831/330166/16869/12677/270120/19126/214058/170788/77945/58998/330222/12307/107585
GO:0010758	regulation of macrophage chemotaxis	22	0.663128	1.59281	0.0352104	0.147091	0.113272	1623	tags=36%, list=10%, signal=33%	12273/14747/12267/21825/63873/12977/19229/26417
GO:0018149	peptide cross-linking	24	0.640763	1.55562	0.0353107	0.147091	0.113272	2164	tags=54%, list=14%, signal=47%	21816/74145/16952/21817/71738/21825/21818/12111/16681/14268/68169/14027/13179
GO:0061437	renal system vasculature development	24	0.637986	1.54888	0.0353107	0.147091	0.113272	2394	tags=54%, list=15%, signal=46%	12267/16194/14234/12633/11600/11826/12162/12159/18591/16416/71785/15205/18131
GO:0061440	kidney vasculature development	24	0.637986	1.54888	0.0353107	0.147091	0.113272	2394	tags=54%, list=15%, signal=46%	12267/16194/14234/12633/11600/11826/12162/12159/18591/16416/71785/15205/18131
GO:0007589	body fluid secretion	74	0.510817	1.45678	0.035503	0.147584	0.113652	1049	tags=16%, list=7%, signal=15%	246728/22436/101613/13057/11486/11686/12306/22337/13614/212937/12389/11826
GO:0043462	regulation of ATPase activity	43	0.584287	1.54378	0.0355039	0.147584	0.113652	302	tags=9%, list=2%, signal=9%	17002/21957/78781/21956
GO:0032965	regulation of collagen biosynthetic process	34	0.596284	1.5241	0.0355677	0.147694	0.113736	2647	tags=47%, list=17%, signal=39%	18787/22352/16194/14219/21803/223864/12159/19016/14268/18591/100952/21809/13110/74155/66214/16173
GO:0072012	glomerulus vasculature development	23	0.645853	1.5543	0.035868	0.148784	0.114576	2394	tags=57%, list=15%, signal=48%	12267/16194/14234/12633/11600/11826/12162/12159/18591/16416/71785/15205/18131
GO:0045123	cellular extravasation	55	0.527659	1.43731	0.0362047	0.150024	0.11553	2909	tags=40%, list=19%, signal=33%	16414/14537/270152/16177/16408/20345/114774/19152/18613/84094/16409/19204/71785/14082/13051/20315/109700/14042/83964/16421/56838/19877
GO:0033028	myeloid cell apoptotic process	29	0.613648	1.53169	0.0363128	0.150314	0.115754	2647	tags=38%, list=17%, signal=32%	14130/16952/14127/12505/23845/20440/16409/20850/26570/18707/16173
GO:0032373	positive regulation of sterol transport	30	0.618231	1.54376	0.0366714	0.151384	0.116578	1551	tags=33%, list=10%, signal=30%	217258/83433/12306/11816/12389/11303/18035/18670/19016/16891
GO:0032376	positive regulation of cholesterol transport	30	0.618231	1.54376	0.0366714	0.151384	0.116578	1551	tags=33%, list=10%, signal=30%	217258/83433/12306/11816/12389/11303/18035/18670/19016/16891
GO:1900542	regulation of purine nucleotide metabolic process	74	0.509514	1.45307	0.0366864	0.151384	0.116578	1420	tags=16%, list=9%, signal=15%	20533/83433/27273/15937/58805/18127/20848/18439/56312/50873/210808/12495
GO:1903307	positive regulation of regulated secretory pathway	51	0.539432	1.46085	0.0368488	0.151895	0.116972	1903	tags=27%, list=12%, signal=24%	16414/14191/14127/109685/237625/14461/20963/54526/16190/16409/14389/19204/54215/20911
GO:0090287	regulation of cellular response to growth factor stimulus	270	0.412062	1.30074	0.0371134	0.152744	0.117625	3210	tags=31%, list=21%, signal=25%	55985/76905/22436/14181/235505/241639/278507/224109/17130/83554/226101/23892/105450/13390/21825/15379/21803/11482/12393/18049/12633/11600/12389/407831/14173/16159/78558/15229/17127/12159/19016/56213/12562/18591/20377/19246/17965/64074/17684/21814/100952/14205/13430/215001/21809/16948/24136/320924/13179/15205/13132/13805/12512/22418/78560/22059/50523/17913/80903/17826/74048/68939/12914/71753/22433…
GO:0015909	long-chain fatty acid transport	48	0.55221	1.47869	0.0371319	0.152744	0.117625	1909	tags=29%, list=12%, signal=26%	12062/16952/20525/13490/237625/21825/68039/11816/20963/11421/19016/18779/18783/384783
GO:0007566	embryo implantation	47	0.552706	1.47968	0.0372272	0.152976	0.117804	1925	tags=30%, list=12%, signal=26%	17381/723966/387245/19225/18119/11857/17395/14824/192897/71709/20181/53614/67971/19223
GO:1901071	glucosamine-containing compound metabolic process	23	0.629998	1.51615	0.0373027	0.153127	0.117921	1560	tags=35%, list=10%, signal=31%	12655/15212/12659/19703/12654/81600/229687/60322
GO:0043154	negative regulation of cysteine-type endopeptidase activity involved in apoptotic process	68	0.518946	1.46373	0.0374849	0.153566	0.118258	2068	tags=28%, list=13%, signal=24%	17948/11998/17952/17951/12505/19225/21825/19373/12633/11826/17395/18793/223701/15234/75736/16600/64209/216742/78688
GO:0070527	platelet aggregation	43	0.58204	1.53784	0.0374873	0.153566	0.118258	2680	tags=51%, list=17%, signal=42%	15170/56193/11684/16194/108101/12628/12527/20963/17096/14726/20912/14268/16416/16452/11555/14723/73182/16923/12845/18750/26570/70839
GO:1900543	negative regulation of purine nucleotide metabolic process	21	0.646603	1.53965	0.0375723	0.153754	0.118403	3194	tags=48%, list=21%, signal=38%	20533/15937/20848/56312/12495/11474/208727/19013/216805/98496
GO:0007019	microtubule depolymerization	47	-0.419073	-1.4309	0.0379053	0.154956	0.119329	2781	tags=40%, list=18%, signal=33%	16765/76499/17756/23805/208158/15185/140810/15550/14168/109242/70997/260315/20262/20257/72119/17318/210356/228421/286942
GO:0035987	endodermal cell differentiation	22	0.657568	1.57945	0.0382346	0.156141	0.120241	1917	tags=36%, list=12%, signal=32%	20671/18119/16323/16410/14268/21410/13813/16402
GO:0015985	energy coupled proton transport, down electrochemical gradient	21	-0.536002	-1.53774	0.0383671	0.156359	0.120409	6041	tags=71%, list=39%, signal=44%	11957/28080/11947/228033/11958/214917/67126/68073/66114/11950/17705/66043/57423/11951/17706
GO:0015986	ATP synthesis coupled proton transport	21	-0.536002	-1.53774	0.0383671	0.156359	0.120409	6041	tags=71%, list=39%, signal=44%	11957/28080/11947/228033/11958/214917/67126/68073/66114/11950/17705/66043/57423/11951/17706
GO:0021549	cerebellum development	106	-0.324953	-1.29627	0.0384693	0.156609	0.120602	2866	tags=30%, list=18%, signal=25%	72393/30928/22272/12805/57754/18293/14056/14472/18189/18012/73750/20743/140810/12570/20353/53418/114142/77579/216049/11941/22421/66620/13798/16869/14804/12404/110648/11609/16917/664805/16873/93688
GO:0072089	stem cell proliferation	67	0.516418	1.45814	0.0385078	0.156609	0.120602	3245	tags=43%, list=21%, signal=34%	241639/19264/20671/19106/20672/97165/18049/21386/18669/22410/14013/207742/11421/12159/18018/14011/96875/18008/107586/13132/22418/18671/22601/14466/230126/17979/636931/94223/68964
GO:0042304	regulation of fatty acid biosynthetic process	37	0.581509	1.51086	0.038874	0.157936	0.121623	2072	tags=38%, list=13%, signal=33%	11812/11998/16952/16149/237625/19225/27273/58805/20787/54140/26367/18783/244373/228775
GO:0060487	lung epithelial cell differentiation	30	-0.469007	-1.48237	0.0390613	0.158534	0.122084	3164	tags=37%, list=20%, signal=29%	74123/21869/21834/15223/30051/20682/14165/17172/15375/252973/15402
GO:0051209	release of sequestered calcium ion into cytosol	93	0.482793	1.41102	0.039261	0.15918	0.122582	2068	tags=23%, list=13%, signal=20%	76757/15945/13057/16440/15170/19264/234779/21803/18049/12335/17096/233571/18439/14173/16410/68312/19229/16416/170756/233979/78688
GO:0046006	regulation of activated T cell proliferation	31	0.61034	1.5293	0.0393812	0.159483	0.122815	3150	tags=45%, list=20%, signal=36%	14728/50723/60533/16792/12524/16453/14082/16161/20850/16002/16173/16000/66824/27050
GO:0110148	biomineralization	134	0.456445	1.3764	0.0394737	0.159483	0.122815	2306	tags=29%, list=15%, signal=25%	14191/100038882/11689/27047/12095/13406/22411/474332/23892/19073/12161/17313/231633/19225/21803/21380/67141/18127/22160/18439/12162/22410/216161/13601/68527/17127/12159/15214/27060/19229/11555/20750/22420/11474/16948/12845/105722/20937/140780
GO:0045577	regulation of B cell differentiation	25	0.623044	1.5202	0.0394922	0.159483	0.122815	2126	tags=44%, list=14%, signal=38%	16186/15170/12142/16331/105855/20963/74039/81897/20377/12193/20850
GO:1901658	glycosyl compound catabolic process	24	0.620943	1.5075	0.039548	0.159483	0.122815	2786	tags=38%, list=18%, signal=31%	22436/11486/103149/99586/72269/71665/224794/14466/110006
GO:1903902	positive regulation of viral life cycle	24	0.62144	1.50871	0.039548	0.159483	0.122815	1374	tags=21%, list=9%, signal=19%	20128/16149/20821/16852/26362
GO:0010718	positive regulation of epithelial to mesenchymal transition	43	0.558657	1.47606	0.0395778	0.159483	0.122815	2411	tags=40%, list=16%, signal=33%	20613/21803/22160/12162/21813/14726/17127/12159/21812/21809/384009/17300/13132/13805/14538/16449/66214
GO:0016239	positive regulation of macroautophagy	63	0.525737	1.47271	0.039807	0.160242	0.1234	2164	tags=24%, list=14%, signal=21%	15944/24088/16145/72512/15368/50873/68943/26417/29810/11555/18718/67839/107607/80888/13179
GO:0043124	negative regulation of I-kappaB kinase/NF-kappaB signaling	42	0.567147	1.49264	0.0398936	0.160428	0.123542	810	tags=14%, list=5%, signal=14%	14728/101613/83433/230738/74734/20846
GO:0045980	negative regulation of nucleotide metabolic process	22	0.654785	1.57277	0.0399626	0.160533	0.123624	3194	tags=50%, list=21%, signal=40%	20533/15937/20848/56312/72269/12495/11474/208727/19013/216805/98496
GO:0007413	axonal fasciculation	25	-0.495965	-1.50379	0.0400825	0.160533	0.123624	3079	tags=40%, list=20%, signal=32%	269878/232906/94185/12367/13838/16728/20346/13845/17984/13844
GO:0016082	synaptic vesicle priming	25	-0.495937	-1.5037	0.0400825	0.160533	0.123624	4024	tags=64%, list=26%, signal=48%	19339/67826/20614/20910/64051/27062/20617/320405/56216/83762/22249/116837/20907/111173/208898/382018
GO:0106030	neuron projection fasciculation	25	-0.495965	-1.50379	0.0400825	0.160533	0.123624	3079	tags=40%, list=20%, signal=32%	269878/232906/94185/12367/13838/16728/20346/13845/17984/13844
GO:0051606	detection of stimulus	151	0.450554	1.37189	0.0402612	0.161085	0.124049	1645	tags=18%, list=11%, signal=16%	56644/239766/67775/17948/24088/21897/12257/83433/17952/17951/12767/21899/21898/19892/21946/21393/268663/114774/269855/16410/73660/18796/22138/245650/30044/238384/212541
GO:0031214	biomineral tissue development	132	0.454693	1.37342	0.0404372	0.16153	0.124391	2306	tags=29%, list=15%, signal=25%	14191/100038882/11689/27047/12095/13406/22411/474332/23892/19073/12161/17313/231633/19225/21803/21380/67141/18127/22160/18439/12162/22410/216161/13601/17127/12159/15214/27060/19229/11555/20750/22420/11474/16948/12845/105722/20937/140780
GO:0045453	bone resorption	59	0.520587	1.43893	0.0404908	0.16153	0.124391	2728	tags=41%, list=18%, signal=34%	13040/19354/16331/233328/231633/27273/22041/20963/18439/16410/17202/18383/27060/19229/16416/11555/20750/232790/12978/18750/83924/353047/22034/14042
GO:1903844	regulation of cellular response to transforming growth factor beta stimulus	116	0.458039	1.36403	0.0404949	0.16153	0.124391	3372	tags=39%, list=22%, signal=31%	76905/235505/241639/278507/224109/17130/13390/21825/15379/21803/12633/12389/78558/17127/19016/56213/17684/21814/100952/13430/215001/21809/16948/24136/13132/13805/22059/50523/17826/68939/12914/22433/246154/114715/114716/225631/20481/56440/18550/24064/19013/216805/68010/94093/20869
GO:0007565	female pregnancy	108	0.473952	1.40228	0.0406321	0.161783	0.124586	2483	tags=27%, list=16%, signal=23%	17381/16859/171285/12142/232345/723966/387245/19225/18119/11857/22337/434784/17395/14824/192897/26417/12919/18783/71709/17684/20181/53614/67971/19223/20850/16011/12411/13039/21857
GO:1903317	regulation of protein maturation	58	0.516343	1.42571	0.0406404	0.161783	0.124586	3142	tags=34%, list=20%, signal=28%	13011/18787/13024/18132/64138/21825/75736/17886/12380/50765/78688/15451/320924/67759/21821/103743/71137/18550/241576/12550
GO:0032309	icosanoid secretion	31	0.607986	1.5234	0.0407876	0.162206	0.124912	2336	tags=48%, list=15%, signal=41%	12062/16952/13490/237625/68039/13614/20963/18439/11421/18779/239273/18783/18442/114229/64292
GO:0045912	negative regulation of carbohydrate metabolic process	43	0.555074	1.46659	0.0408971	0.162245	0.124942	1322	tags=19%, list=9%, signal=17%	20533/56193/21803/15937/20848/56312/50873/12952
GO:0045940	positive regulation of steroid metabolic process	25	0.618415	1.50891	0.0409027	0.162245	0.124942	2913	tags=40%, list=19%, signal=33%	14599/12161/11816/20787/217166/13132/16002/16001/11307/16000
GO:0010823	negative regulation of mitochondrion organization	49	0.53887	1.44769	0.0409207	0.162245	0.124942	3383	tags=37%, list=22%, signal=29%	11998/12257/15937/50873/15234/19016/68943/66774/78688/26949/22059/51800/67013/14775/16905/16000/216805/14629
GO:0046849	bone remodeling	82	0.491296	1.41815	0.0411281	0.162904	0.125449	2859	tags=38%, list=18%, signal=31%	13040/19354/16331/23892/233328/231633/27273/22041/20963/13836/18439/17342/16410/17202/18383/27060/19229/16416/20377/11555/20750/16973/232790/12978/18750/215653/83924/353047/22034/14042/18129
GO:0070613	regulation of protein processing	55	0.521311	1.42002	0.0411985	0.163019	0.125538	3142	tags=35%, list=20%, signal=28%	13011/18787/13024/18132/64138/21825/75736/17886/12380/78688/15451/320924/67759/21821/103743/71137/18550/241576/12550
GO:0060219	camera-type eye photoreceptor cell differentiation	26	-0.500575	-1.52993	0.0412979	0.163249	0.125715	3122	tags=58%, list=20%, signal=46%	76260/19242/225998/236266/21834/15165/20682/218756/20681/69743/21838/330166/19126/77945/107585
GO:0010591	regulation of lamellipodium assembly	38	0.574723	1.4986	0.0413885	0.163405	0.125835	1424	tags=21%, list=9%, signal=19%	385354/19354/22376/66610/13836/74055/11826/242687
GO:0045662	negative regulation of myoblast differentiation	20	0.661727	1.54545	0.0414201	0.163405	0.125835	1458	tags=30%, list=9%, signal=27%	15945/21803/21386/15903/12159/20308
GO:0061756	leukocyte adhesion to vascular endothelial cell	37	0.575288	1.4947	0.041555	0.163773	0.126119	2909	tags=43%, list=19%, signal=35%	16414/14537/11689/20345/114774/16409/16600/19204/13051/16179/20315/22034/14042/16421/56838/19877
GO:0006639	acylglycerol metabolic process	107	0.474139	1.40258	0.0418552	0.164766	0.126883	1317	tags=17%, list=8%, signal=16%	12266/13106/11812/11727/668257/239759/30924/11810/81877/11816/171504/30955/66853/74055/12389/225845/20787/100504285
GO:0051048	negative regulation of secretion	166	0.437749	1.34767	0.0418904	0.164766	0.126883	1672	tags=21%, list=11%, signal=19%	58185/12523/16859/16952/11486/16149/21937/21938/22044/13490/15368/20375/68039/11816/13614/105855/212937/19224/16159/269951/20787/50873/22228/20912/12952/110385/11421/19016/18779/12495/217344/13650/12919/69847/20377
GO:0051283	negative regulation of sequestering of calcium ion	94	0.477117	1.39599	0.0426267	0.167495	0.128985	2068	tags=22%, list=13%, signal=19%	76757/15945/13057/16440/15170/19264/234779/21803/18049/12335/17096/233571/18439/14173/16410/68312/19229/16416/170756/233979/78688
GO:0070233	negative regulation of T cell apoptotic process	20	0.655463	1.53082	0.0428994	0.168399	0.129681	1956	tags=50%, list=13%, signal=44%	11486/76088/19373/19885/12159/14605/16453/13636/20723/14082
GO:0051962	positive regulation of nervous system development	335	-0.246966	-1.12243	0.0430388	0.168779	0.129973	2093	tags=21%, list=13%, signal=19%	18039/243743/13838/14365/14725/18189/108071/11951/15902/16728/12064/22415/17118/98733/18846/99633/20681/232370/114606/20429/216049/64085/270190/18481/20351/27279/22421/22413/245446/20312/239250/16885/18390/12405/399558/12156/14804/13845/76965/211323/18205/70620/18096/16542/12404/20666/242384/18121/319476/18088/11423/13844/433485/723904/17172/22341/18997/17295/118454/18420/22067/70083/13389/18211/…
GO:0021692	cerebellar Purkinje cell layer morphogenesis	22	-0.531574	-1.56311	0.0432688	0.169512	0.130538	3936	tags=55%, list=25%, signal=41%	67453/19883/73668/12286/72393/57754/73750/20743/11941/16869/664805/16873
GO:1905953	negative regulation of lipid localization	39	0.572436	1.50021	0.043364	0.16959	0.130598	3031	tags=49%, list=19%, signal=39%	11812/83433/21825/11816/66853/18035/12952/16410/19016/18779/16416/19247/384783/16179/22259/12953/11307/13645/19013
GO:0002347	response to tumor cell	26	0.617389	1.52584	0.0434174	0.16959	0.130598	1811	tags=42%, list=12%, signal=37%	171285/60533/66610/16792/56338/20375/15064/16159/16600/69635/54215
GO:0032692	negative regulation of interleukin-1 production	26	0.620858	1.53441	0.0434174	0.16959	0.130598	728	tags=19%, list=5%, signal=18%	14728/216799/83433/230738/12489
GO:0060390	regulation of SMAD protein signal transduction	28	0.613434	1.5273	0.0435393	0.169898	0.130835	2521	tags=46%, list=16%, signal=39%	12161/18119/21803/19663/68527/12159/19016/21812/16452/107586/21809/13132/17826
GO:0043516	regulation of DNA damage response, signal transduction by p53 class mediator	31	0.600098	1.50364	0.0436006	0.169969	0.13089	3833	tags=48%, list=25%, signal=37%	16149/20613/12505/22160/18779/58801/108705/22059/114715/114716/19941/15248/93759/18148/13548
GO:1902806	regulation of cell cycle G1/S phase transition	131	0.455173	1.37308	0.0438596	0.17081	0.131538	2901	tags=27%, list=19%, signal=22%	93695/71878/16952/15170/234779/12575/22061/17829/11629/244281/12696/16493/14726/50784/268709/19186/16600/56190/52679/12445/18854/19188/59036/66214/22059/19766/12122/12914/67628/19651/18764/216190/69274/19650/227292
GO:0045132	meiotic chromosome segregation	72	-0.351765	-1.28803	0.0439849	0.171127	0.131782	3110	tags=28%, list=20%, signal=22%	22210/50878/52864/330149/104271/71711/13404/193838/213389/12447/12190/105988/17687/240069/20962/20957/66977/21973/215387/68549
GO:2000179	positive regulation of neural precursor cell proliferation	68	-0.365486	-1.34258	0.0440277	0.171127	0.131782	1274	tags=19%, list=8%, signal=18%	20312/16869/224171/54485/18121/17172/22341/118454/18420/16873/78748/269344/12316
GO:0042475	odontogenesis of dentin-containing tooth	72	0.509636	1.44561	0.0442055	0.171649	0.132184	3039	tags=33%, list=20%, signal=27%	18787/13406/13390/13392/22061/21803/21380/12393/12162/12977/12159/18383/22409/27060/238384/22420/171211/16776/17300/21821/14313/22034/19013/16403
GO:0051281	positive regulation of release of sequestered calcium ion into cytosol	32	0.590712	1.49455	0.04426	0.171692	0.132217	1493	tags=16%, list=10%, signal=14%	76757/15945/12335/233571/68312
GO:0010507	negative regulation of autophagy	65	0.514944	1.44959	0.0445783	0.172757	0.133037	4445	tags=48%, list=29%, signal=34%	12257/83433/15368/20848/56312/68943/69903/18145/171543/19025/22059/11549/59027/211134/230674/17751/223453/17425/12043/11651/100855/64930/64383/223649/110147/68767/16154/17210/19260/78246/17772
GO:0046782	regulation of viral transcription	21	0.638083	1.51936	0.0447977	0.173437	0.133561	3066	tags=33%, list=20%, signal=27%	74735/20684/20821/26401/22695/338364/16543
GO:0051588	regulation of neurotransmitter transport	133	-0.303933	-1.25619	0.0450756	0.174342	0.134258	3899	tags=40%, list=25%, signal=30%	242662/18191/12890/12287/20983/20617/16510/192167/12286/17260/20977/74006/12315/56216/18751/11438/59033/11419/241770/14823/108073/116837/20907/12361/12313/269642/11938/15550/432530/15565/67847/22782/11444/22421/110835/11540/382018/171180/242443/68404/235415/19219/214084/20618/16504/545192/15171/110834/268934/108043/11440/231290/260298
GO:0043552	positive regulation of phosphatidylinositol 3-kinase activity	25	0.610814	1.49036	0.045134	0.174397	0.1343	1931	tags=32%, list=12%, signal=28%	14191/21803/17096/244882/14173/19229/18591/14254
GO:0051101	regulation of DNA binding	109	0.468525	1.38967	0.0451977	0.174473	0.134358	1695	tags=20%, list=11%, signal=18%	15951/226691/16859/278507/21898/20684/15901/18627/15368/97165/21803/18049/22160/17395/18793/227737/50873/83383/15214/19016/16600/16452
GO:0006739	NADP metabolic process	37	0.568717	1.47763	0.0455764	0.175753	0.135344	3301	tags=38%, list=21%, signal=30%	55990/17969/17970/14261/269951/67880/18104/100198/14263/22059/14381/68646/67725/12457
GO:0001676	long-chain fatty acid metabolic process	70	0.509796	1.44133	0.0456182	0.175753	0.135344	2808	tags=36%, list=18%, signal=29%	13106/11689/13078/11684/72054/11686/19225/23801/19224/11688/56448/106648/20698/242546/64385/171281/68312/18783/384724/13849/13110/74519/14870/171282/14775
GO:0046427	positive regulation of receptor signaling pathway via JAK-STAT	26	0.611906	1.51229	0.0462185	0.177718	0.136858	1751	tags=27%, list=11%, signal=24%	14599/20311/13078/16194/19229/16452/16155
GO:1902042	negative regulation of extrinsic apoptotic signaling pathway via death domain receptors	26	0.608318	1.50342	0.0462185	0.177718	0.136858	2808	tags=38%, list=18%, signal=32%	18787/15368/97165/12633/15234/69635/78688/12048/69660/14775
GO:0006638	neutral lipid metabolic process	109	0.467291	1.38601	0.0463277	0.177965	0.137048	1317	tags=17%, list=8%, signal=15%	12266/13106/11812/11727/668257/239759/30924/11810/81877/11816/171504/30955/66853/74055/12389/225845/20787/100504285
GO:0046822	regulation of nucleocytoplasmic transport	117	0.454568	1.35667	0.0469274	0.180093	0.138687	1695	tags=16%, list=11%, signal=15%	11815/17472/241639/52668/21937/20684/19225/230738/21803/15163/15937/11600/19250/223864/215280/12159/70261/29810/16452
GO:0006040	amino sugar metabolic process	40	0.565468	1.48598	0.0471204	0.180659	0.139122	1560	tags=28%, list=10%, signal=25%	12655/15212/12659/19703/227620/20440/12654/81600/67311/229687/60322
GO:2001237	negative regulation of extrinsic apoptotic signaling pathway	85	0.483485	1.39438	0.0472813	0.180905	0.139312	3447	tags=36%, list=22%, signal=29%	16854/18787/14051/15368/97165/12633/170755/15234/16410/12159/69635/21812/78688/13051/13132/12048/19766/22601/14870/69660/208449/14048/12385/14775/16905/16000/16403/83946/14629/22163/59009
GO:0039531	regulation of viral-induced cytoplasmic pattern recognition receptor signaling pathway	20	0.646893	1.51081	0.0473373	0.180905	0.139312	2149	tags=40%, list=14%, signal=35%	234311/78781/67664/80861/69097/74136/68077/242691
GO:0010761	fibroblast migration	56	0.509987	1.39487	0.0473815	0.180905	0.139312	2958	tags=34%, list=19%, signal=28%	68465/21825/21803/20971/14173/71371/54132/29875/16416/18858/18854/23942/15116/20397/18720/21961/216190/18214/23790
GO:0090077	foam cell differentiation	22	0.624403	1.49979	0.0474138	0.180905	0.139312	3954	tags=68%, list=25%, signal=51%	237625/20846/11688/18035/12977/16410/19016/16416/16173/11307/19013/18755/16956/20652/73389
GO:1902254	negative regulation of intrinsic apoptotic signaling pathway by p53 class mediator	22	0.6279	1.50819	0.0474138	0.180905	0.139312	1314	tags=27%, list=8%, signal=25%	12062/16149/12505/17829/50873/75736
GO:0010742	macrophage derived foam cell differentiation	21	0.631738	1.50425	0.0476879	0.1816	0.139847	3954	tags=71%, list=25%, signal=53%	237625/20846/11688/18035/12977/16410/19016/16416/16173/11307/19013/18755/16956/20652/73389
GO:0031065	positive regulation of histone deacetylation	21	0.634894	1.51177	0.0476879	0.1816	0.139847	2424	tags=38%, list=16%, signal=32%	21803/20787/68943/12053/18854/71175/81703/22059
GO:0030857	negative regulation of epithelial cell differentiation	42	0.556036	1.4634	0.0478723	0.182046	0.14019	3095	tags=48%, list=20%, signal=38%	22436/58198/15901/18132/18119/22061/11482/13610/21386/12389/17395/21812/107586/15205/16449/22601/114715/114716/24064/20378
GO:0090288	negative regulation of cellular response to growth factor stimulus	91	0.475983	1.3861	0.0478972	0.182046	0.14019	1812	tags=20%, list=12%, signal=18%	55985/22436/17130/83554/23892/105450/13390/21825/12633/12389/16159/78558/19016/56213/20377/19246/17965/100952
GO:0051282	regulation of sequestering of calcium ion	96	0.474604	1.39186	0.0481651	0.182889	0.140839	2068	tags=22%, list=13%, signal=19%	76757/15945/13057/16440/15170/19264/234779/21803/18049/12335/17096/233571/18439/14173/16410/68312/19229/16416/170756/233979/78688
GO:0002260	lymphocyte homeostasis	68	0.501391	1.41422	0.0483676	0.183346	0.141191	2355	tags=35%, list=15%, signal=30%	18733/11486/16149/12505/12442/16797/21803/14102/19373/105855/317757/17096/18439/14605/27060/16453/30954/210293/14082/216892/24099/20850/23921/58801
GO:0018230	peptidyl-L-cysteine S-palmitoylation	20	-0.531742	-1.51806	0.0484248	0.183346	0.141191	2358	tags=40%, list=15%, signal=34%	68268/70605/332175/208884/238331/70546/71146/108672
GO:0018231	peptidyl-S-diacylglycerol-L-cysteine biosynthetic process from peptidyl-cysteine	20	-0.531742	-1.51806	0.0484248	0.183346	0.141191	2358	tags=40%, list=15%, signal=34%	68268/70605/332175/208884/238331/70546/71146/108672
GO:0051098	regulation of binding	350	0.393115	1.26079	0.0486815	0.183965	0.141668	2308	tags=19%, list=15%, signal=17%	385354/15951/226691/16859/12010/278507/21898/80285/20684/72512/15216/15901/12575/64138/12306/18627/15368/97165/209200/21803/15958/11816/20821/18049/434784/54409/22038/17305/11600/22160/12389/17395/217356/18793/223864/16848/227737/228788/50873/17127/106759/11421/12159/83383/15214/19016/227120/20878/16600/11352/26417/18591/21812/16452/11555/18008/21814/67839/215001/16948/228775/54562/17300/229534/1…
GO:1901652	response to peptide	350	0.392061	1.25741	0.0486815	0.183965	0.141668	2930	tags=25%, list=19%, signal=21%	14599/20716/11937/14130/20528/22352/83433/20393/16952/21899/21898/19892/12095/12702/66277/27273/14234/209039/13614/20846/434784/27056/20848/18024/12389/18035/20852/59079/17395/66898/63873/16362/20787/20912/12952/17202/19016/67092/20416/18519/12919/238384/332579/26367/19246/16452/18805/12445/106572/11555/12877/21814/18718/19247/11747/384783/101772/56458/107607/20715/14678/20384/228775/20411/20850/…
GO:0010803	regulation of tumor necrosis factor-mediated signaling pathway	29	0.602804	1.50462	0.0488827	0.184256	0.141892	3513	tags=45%, list=23%, signal=35%	12362/21937/16792/20963/20698/74186/50873/78688/19766/432940/66824/56310/15257
GO:2000516	positive regulation of CD4-positive, alpha-beta T cell activation	29	0.598144	1.49299	0.0488827	0.184256	0.141892	1223	tags=31%, list=8%, signal=29%	16186/216799/16952/74131/105855/317757/16190/21813/16362
GO:0050772	positive regulation of axonogenesis	96	-0.318447	-1.23154	0.048956	0.184256	0.141892	3782	tags=35%, list=24%, signal=27%	17760/20356/56320/12168/18479/17755/12561/20807/53869/13508/269878/11858/20482/20361/244667/19876/22368/18039/243743/11951/16728/12064/22415/18846/20429/27279/16885/76965/211323/11423/18997/22067/70083/246048
GO:0051208	sequestering of calcium ion	98	0.469674	1.37814	0.0490868	0.184256	0.141892	2068	tags=21%, list=13%, signal=19%	76757/15945/13057/16440/15170/19264/234779/21803/18049/12335/17096/233571/18439/14173/16410/68312/19229/16416/170756/233979/78688
GO:0010592	positive regulation of lamellipodium assembly	28	0.602075	1.49902	0.0491573	0.184256	0.141892	1869	tags=21%, list=12%, signal=19%	385354/19354/74055/11826/242687/13430
GO:0048714	positive regulation of oligodendrocyte differentiation	28	0.604553	1.50519	0.0491573	0.184256	0.141892	1368	tags=25%, list=9%, signal=23%	24088/12767/21938/77125/100313531/11484/19016
GO:2000108	positive regulation of leukocyte apoptotic process	28	0.605551	1.50767	0.0491573	0.184256	0.141892	2639	tags=39%, list=17%, signal=33%	20612/16952/60533/12505/17096/18439/16453/216742/22418/22059/18707
GO:2000242	negative regulation of reproductive process	42	0.554305	1.45884	0.0492021	0.184256	0.141892	1753	tags=31%, list=11%, signal=28%	11486/20613/109685/18119/11857/12659/67141/12162/12159/19215/17886/54486/378430
GO:0030500	regulation of bone mineralization	70	0.50409	1.4252	0.0492197	0.184256	0.141892	2306	tags=33%, list=15%, signal=28%	100038882/11689/27047/12095/23892/19073/12161/17313/231633/22160/18439/12162/22410/13601/17127/12159/19229/11555/11474/12845/105722/20937/140780
GO:0006885	regulation of pH	83	0.483299	1.39525	0.049238	0.184256	0.141892	2129	tags=24%, list=14%, signal=21%	20533/19332/74096/11998/18173/11944/27273/110895/13614/56315/14824/54140/210808/27060/70261/26417/110935/76524/226999/23831
GO:0045639	positive regulation of myeloid cell differentiation	86	0.480853	1.39013	0.0492958	0.184256	0.141892	1647	tags=26%, list=11%, signal=23%	20302/100038882/83433/22177/12394/16149/16331/22778/237625/16323/97165/14159/14461/21803/15163/20846/105855/20848/12977/16409/97086/16416
GO:0006730	one-carbon metabolic process	36	-0.436045	-1.40855	0.0493932	0.184256	0.141892	1643	tags=25%, list=11%, signal=22%	72605/76459/12354/192166/12351/80733/230099/12352/12319
GO:0010677	negative regulation of cellular carbohydrate metabolic process	38	0.558829	1.45715	0.0493992	0.184256	0.141892	1322	tags=18%, list=9%, signal=17%	20533/56193/15937/20848/56312/50873/12952
GO:0046889	positive regulation of lipid biosynthetic process	80	0.489383	1.40785	0.0494118	0.184256	0.141892	3031	tags=30%, list=19%, signal=24%	14599/11998/16952/16149/237625/12161/19225/11816/58805/20787/74186/54140/18783/217166/224792/20411/13132/22259/76574/16002/16001/11307/16000/19013
GO:0035825	homologous recombination	39	-0.437847	-1.42176	0.0499726	0.186172	0.143367	3110	tags=38%, list=20%, signal=31%	22210/52864/330149/381196/71711/13404/193838/213389/17687/240069/20962/74666/20957/21973/623474
GO:0097581	lamellipodium organization	89	0.479316	1.39286	0.0501166	0.186361	0.143514	3317	tags=33%, list=21%, signal=26%	385354/19354/22376/22349/12505/66610/13836/74055/11826/14726/242687/18858/13430/434204/19277/319713/22330/68750/208727/70839/73341/20430/17974/23790/56440/19230/17973/67771/219140
GO:0007612	learning	172	-0.280624	-1.19312	0.0501853	0.186361	0.143514	3276	tags=30%, list=21%, signal=24%	20807/229521/17754/210933/18387/19242/11419/11548/18216/14811/245537/210274/12424/319984/108073/110891/72108/98388/66673/104111/70207/18189/15572/108071/12064/15565/14168/108012/53418/114142/11444/18163/14812/21960/12290/19088/268354/13798/241656/16476/225872/18121/64378/23829/13844/268934/15357/67405/14652/12227/64290/13166
GO:0006925	inflammatory cell apoptotic process	20	0.640895	1.4968	0.0502959	0.186361	0.143514	2647	tags=45%, list=17%, signal=37%	14130/16952/12505/14102/20440/16409/26570/18707/16173
GO:0035988	chondrocyte proliferation	20	0.639329	1.49314	0.0502959	0.186361	0.143514	1255	tags=25%, list=8%, signal=23%	17002/56788/14219/66175/14824
GO:0046037	GMP metabolic process	20	0.639818	1.49429	0.0502959	0.186361	0.143514	412	tags=10%, list=3%, signal=10%	22436/11486
GO:0048008	platelet-derived growth factor receptor signaling pathway	59	0.512889	1.41766	0.0503067	0.186361	0.143514	2196	tags=29%, list=14%, signal=25%	11815/56338/77057/71371/215418/11352/29875/18591/16416/19246/101476/16452/71785/19247/16948/71602/20397
GO:0009954	proximal/distal pattern formation	26	0.604069	1.49292	0.0504202	0.186607	0.143702	643	tags=23%, list=4%, signal=22%	320145/23892/13390/18119/13392/22061
GO:0070534	protein K63-linked ubiquitination	58	0.509555	1.40697	0.0504926	0.1867	0.143774	1257	tags=15%, list=8%, signal=14%	209387/20128/667823/671535/319236/76681/20821/384309/50873
GO:0060249	anatomical structure homeostasis	249	0.408828	1.28746	0.0506722	0.187188	0.14415	2578	tags=26%, list=17%, signal=22%	214189/246730/170677/12062/13040/16470/231162/21898/19892/19354/16331/233328/231633/19225/74131/14219/27273/14461/21803/22041/20963/13036/213208/18127/19224/11600/18439/75578/12977/16541/14256/16410/17202/81897/17196/18383/27060/19229/212541/16416/29810/114643/18783/11555/20750/19247/16784/224792/16948/232790/14178/18442/26557/13819/17300/14538/12978/100039795/18671/16825/22601/20496/18750/76574/…
GO:1902600	proton transmembrane transport	85	0.480442	1.3856	0.0508274	0.187586	0.144457	1841	tags=14%, list=12%, signal=13%	269356/74096/11689/237987/11944/13490/22160/223864/212933/27060/11974/110935
GO:0010712	regulation of collagen metabolic process	40	0.560415	1.4727	0.0510471	0.188221	0.144946	2647	tags=42%, list=17%, signal=35%	18787/22352/16194/14219/21803/223864/12159/19016/14268/18591/100952/21809/13110/74155/66214/74048/16173
GO:1904646	cellular response to amyloid-beta	32	0.583029	1.47511	0.0511757	0.188519	0.145175	368	tags=12%, list=2%, signal=12%	14130/83433/21899/21898
GO:0048145	regulation of fibroblast proliferation	98	0.46893	1.37596	0.0513699	0.189058	0.14559	4252	tags=50%, list=27%, signal=37%	18787/671535/16149/65972/12575/12306/21803/14319/114774/21815/11826/56312/17395/20698/19016/14268/18591/16416/20377/71785/60599/12223/18854/20091/58801/22418/22059/14870/13645/18214/16000/20481/75613/110606/68964/218914/19302/14123/11606/218271/12571/214498/54635/338467/11350/18590/78783/13726/218397
GO:0036230	granulocyte activation	27	0.606884	1.51036	0.0516039	0.189655	0.14605	1656	tags=37%, list=11%, signal=33%	16414/17916/22177/11745/14127/20375/20963/14824/16409/19204
GO:0035025	positive regulation of Rho protein signal transduction	24	-0.506478	-1.51072	0.0516501	0.189655	0.14605	2387	tags=42%, list=15%, signal=35%	78134/19876/14062/18596/14745/14065/53978/227326/574402/12825
GO:0043537	negative regulation of blood vessel endothelial cell migration	29	0.593619	1.4817	0.051676	0.189655	0.14605	2767	tags=45%, list=18%, signal=37%	105450/21825/21803/11816/11482/21390/243362/14173/19016/16600/105844/66214/114715
GO:0042306	regulation of protein import into nucleus	69	0.496933	1.40168	0.0517449	0.189731	0.146109	1695	tags=19%, list=11%, signal=17%	11815/17472/241639/21937/19225/230738/21803/15163/11600/12159/70261/29810/16452
GO:0006110	regulation of glycolytic process	42	0.553649	1.45712	0.0518617	0.189983	0.146303	1086	tags=14%, list=7%, signal=13%	20533/15937/58805/20848/18439/56312
GO:0051341	regulation of oxidoreductase activity	77	0.486907	1.39416	0.0519481	0.190014	0.146326	2556	tags=25%, list=16%, signal=21%	20533/16859/13057/11689/22337/11816/13614/12389/50873/11352/19229/20193/12460/107607/14678/13805/68020/14870/320204
GO:0035767	endothelial cell chemotaxis	28	0.598231	1.48945	0.0519663	0.190014	0.146326	1725	tags=18%, list=11%, signal=16%	55985/21825/14173/18591/64074
GO:0001783	B cell apoptotic process	21	0.624745	1.4876	0.0520231	0.190046	0.146351	2045	tags=29%, list=13%, signal=25%	11486/16149/12505/17096/384783/216742
GO:0097062	dendritic spine maintenance	25	0.600651	1.46556	0.0521862	0.190465	0.146674	2879	tags=28%, list=19%, signal=23%	14130/83433/11816/11352/16001/77116/16337
GO:0048844	artery morphogenesis	70	0.498422	1.40917	0.0528211	0.192604	0.148321	2485	tags=40%, list=16%, signal=34%	12142/22411/30924/18132/14234/11816/21380/11482/13614/20204/14230/13846/21385/12159/15214/101401/21812/17684/224792/244349/12845/17300/15205/107589/13805/18131/16449/320790
GO:0032371	regulation of sterol transport	46	0.544083	1.44744	0.0531777	0.193547	0.149047	1551	tags=24%, list=10%, signal=22%	217258/11812/83433/12306/11816/12389/11303/18035/18670/19016/16891
GO:0032374	regulation of cholesterol transport	46	0.544083	1.44744	0.0531777	0.193547	0.149047	1551	tags=24%, list=10%, signal=22%	217258/11812/83433/12306/11816/12389/11303/18035/18670/19016/16891
GO:0043616	keratinocyte proliferation	34	0.577656	1.47649	0.0533516	0.193893	0.149313	2859	tags=44%, list=18%, signal=36%	21816/235505/241639/22061/22337/259277/54139/16681/107586/14178/13039/22601/22695/14313/18129
GO:0032801	receptor catabolic process	28	0.593963	1.47882	0.0533708	0.193893	0.149313	3949	tags=50%, list=25%, signal=37%	16792/12306/209200/21803/11816/207742/19246/77116/218203/18550/73711/78610/11305/16396
GO:0061387	regulation of extent of cell growth	123	-0.299637	-1.21861	0.053432	0.193936	0.149347	3557	tags=38%, list=23%, signal=30%	56320/12168/18479/17755/12561/20807/53869/13508/19280/269878/20355/11858/70433/13841/20349/20361/76499/18377/20357/214968/20359/17756/244667/320027/22368/243743/69737/11951/16728/12064/26456/22415/18846/14168/20353/20350/20346/20351/20358/21960/27279/16885/211323/18096/18997/22067/20563
GO:0042886	amide transport	270	0.40224	1.26973	0.0536082	0.194398	0.149702	1991	tags=18%, list=13%, signal=16%	20202/20201/21354/11689/16952/381853/21355/65221/16149/22044/15216/18627/13614/20609/18669/108052/11826/209837/11303/63873/20787/50873/22228/20912/56356/56708/110385/17202/19016/56615/21410/97086/27060/14645/12919/20377/16452/16973/378435/19247/11747/384783/64008/101772/67623/100561/170756/217166/50765
GO:0002027	regulation of heart rate	100	-0.309267	-1.21933	0.053726	0.194646	0.149893	2019	tags=26%, list=13%, signal=23%	72821/23828/17201/399548/13617/20429/20346/12671/12310/12290/13618/68667/12291/140781/319552/14528/15464/11609/353155/19736/12373/30878/18429/246133/17868/13506
GO:0019933	cAMP-mediated signaling	55	-0.378808	-1.32132	0.053963	0.195325	0.150416	3591	tags=40%, list=23%, signal=31%	238871/140498/210044/53322/22210/14683/20682/13839/110524/14745/14748/11514/11516/18390/11622/14419/19219/12652/19218/21463/14652/18976
GO:0051279	regulation of release of sequestered calcium ion into cytosol	67	0.492685	1.39113	0.0541516	0.195829	0.150804	1647	tags=18%, list=11%, signal=16%	76757/15945/13057/15170/21803/18049/12335/17096/233571/68312/19229/16416
GO:0046640	regulation of alpha-beta T cell proliferation	27	0.603849	1.50281	0.0543933	0.196523	0.151338	1223	tags=33%, list=8%, signal=31%	16859/230979/320484/19264/60533/12505/20963/21813/16362
GO:2001238	positive regulation of extrinsic apoptotic signaling pathway	54	0.509891	1.38356	0.0548628	0.198038	0.152505	3884	tags=48%, list=25%, signal=36%	20612/19264/16323/21825/12389/17000/21859/16453/20377/14082/18854/22035/11910/58801/19766/12122/80707/12385/224105/66824/76854/12370/11606/73699/15587/12167
GO:0001782	B cell homeostasis	36	0.569151	1.4716	0.0554054	0.199814	0.153873	2171	tags=28%, list=14%, signal=24%	18733/11486/16149/12505/105855/17096/210293/216892/24099/23921
GO:1904019	epithelial cell apoptotic process	104	0.462106	1.36019	0.0556186	0.200049	0.154054	3096	tags=36%, list=20%, signal=29%	18787/242705/15368/21825/14461/14102/18049/30955/54409/68545/18024/12633/11600/56312/21813/12159/18779/12562/11352/16452/68169/54215/12380/105722/12048/22393/66214/12122/22601/51800/22695/22433/16001/231130/16000/19013/76854
GO:0038034	signal transduction in absence of ligand	64	0.494525	1.38967	0.0556227	0.200049	0.154054	2913	tags=30%, list=19%, signal=24%	16819/12045/14051/16323/14102/18049/170755/16410/16453/29810/14082/13051/12048/19766/51800/80707/14048/12385/16000
GO:0097192	extrinsic apoptotic signaling pathway in absence of ligand	64	0.494525	1.38967	0.0556227	0.200049	0.154054	2913	tags=30%, list=19%, signal=24%	16819/12045/14051/16323/14102/18049/170755/16410/16453/29810/14082/13051/12048/19766/51800/80707/14048/12385/16000
GO:0071384	cellular response to corticosteroid stimulus	35	0.5702	1.46892	0.0557823	0.200238	0.154199	2040	tags=37%, list=13%, signal=32%	20393/16952/20276/21803/20609/11826/12159/83383/77128/268709/69726/16452/12193
GO:0060425	lung morphogenesis	57	-0.373369	-1.30777	0.0558181	0.200238	0.154199	2055	tags=28%, list=13%, signal=24%	22414/93840/14165/15242/22422/114142/24063/22413/15245/239405/20666/18121/15375/252973/15402/21923
GO:0048675	axon extension	134	-0.299412	-1.2394	0.0558273	0.200238	0.154199	3557	tags=39%, list=23%, signal=30%	56320/12168/18479/17755/12561/20807/53869/15516/13508/19280/269878/20355/73205/70433/245537/20349/214585/20361/76499/20357/214968/20359/17756/244667/20564/18187/77300/22368/243743/69737/11951/16728/12064/26456/22415/18846/13617/20353/20350/15519/20346/20351/20358/21960/27279/16885/211323/18096/17984/18997/22067/20563
GO:1905330	regulation of morphogenesis of an epithelium	60	0.506509	1.40847	0.0560976	0.201025	0.154805	1343	tags=23%, list=9%, signal=21%	16819/15945/16411/11684/23892/58198/21803/433809/12162/14173/20474/21385/15234/12159
GO:0050909	sensory perception of taste	21	0.619114	1.47419	0.0563584	0.201776	0.155384	1369	tags=29%, list=9%, signal=26%	239766/67775/16440/20276/22410/18796
GO:0045830	positive regulation of isotype switching	25	0.598713	1.46084	0.0564175	0.201805	0.155406	1323	tags=19%, list=9%, signal=18%	57765/19264/21803/20852/56708
GO:0030901	midbrain development	45	-0.386985	-1.31834	0.0564972	0.201907	0.155485	2676	tags=31%, list=17%, signal=26%	22272/20319/54422/14365/22415/14368/22413/13799/13798/15207/226896/110648/16917/64290
GO:0031532	actin cytoskeleton reorganization	103	0.462993	1.36413	0.0565611	0.201953	0.15552	2591	tags=29%, list=17%, signal=24%	20202/16952/56193/63986/207495/64099/11857/15162/14159/21803/30794/66898/223864/63873/22350/242653/17886/20416/19229/65256/19246/71709/434204/544963/14178/12978/69524/13039/18720/56792
GO:0001933	negative regulation of protein phosphorylation	310	0.39491	1.25713	0.0569685	0.203224	0.156499	3263	tags=25%, list=21%, signal=20%	14728/22436/12062/17472/73914/547253/67742/235505/15170/17130/19264/12702/23892/233328/12575/63913/230738/21803/11816/545902/58805/17096/11600/22160/12389/12162/18613/78388/16362/50873/15234/12159/83383/19016/69903/170835/69726/18519/20377/19246/23991/16973/100952/52840/16923/19277/228775/100037258/13805/74155/50523/18750/14870/215653/13835/22433/16173/14466/114715/114716/77446/69274/17974/230126…
GO:0008643	carbohydrate transport	127	0.445257	1.33766	0.0575221	0.204731	0.15766	3199	tags=30%, list=21%, signal=24%	12266/14599/20528/68465/20525/117591/22349/66277/13614/56857/18024/11826/102502/22350/15277/20912/11421/70652/353169/19247/384783/64008/228775/20411/23921/215929/18671/18750/76574/216190/16337/16000/56485/17258/14734/328370/98496/24014
GO:0042246	tissue regeneration	49	0.525419	1.41156	0.0575448	0.204731	0.15766	1110	tags=20%, list=7%, signal=19%	18787/329252/16952/18792/12575/12527/12335/12633/66175/22410
GO:0030261	chromosome condensation	28	-0.467335	-1.45085	0.0575467	0.204731	0.15766	1894	tags=21%, list=12%, signal=19%	50709/108907/50708/26918/21973/215387
GO:0098773	skin epidermis development	93	0.466836	1.36439	0.0577367	0.205223	0.158038	2728	tags=27%, list=18%, signal=22%	235505/241639/15442/12394/14160/20613/11695/19225/20672/22061/16323/22410/22409/223227/15220/232685/171211/16776/14178/16011/22418/13039/16825/14313/14042
GO:2000134	negative regulation of G1/S transition of mitotic cell cycle	58	0.503103	1.38915	0.0578818	0.205553	0.158293	4327	tags=48%, list=28%, signal=35%	93695/12575/17829/244281/268709/16600/56190/52679/18854/59036/22059/19766/19651/18764/69274/19650/227292/19941/269424/12905/19645/12043/52468/214498/238555/69754/235041/19891
GO:0042149	cellular response to glucose starvation	46	0.541618	1.44088	0.0583658	0.207086	0.159473	1141	tags=13%, list=7%, signal=12%	15951/226691/20525/230738/18024/74137
GO:0034219	carbohydrate transmembrane transport	96	0.467481	1.37097	0.0584862	0.207227	0.159582	2171	tags=20%, list=14%, signal=17%	12266/14599/20528/68465/20525/117591/66277/13614/18024/15277/20912/11421/70652/353169/19247/384783/228775/20411/23921
GO:0060135	maternal process involved in female pregnancy	42	0.549111	1.44517	0.0585106	0.207227	0.159582	3142	tags=40%, list=20%, signal=32%	171285/12142/19225/18119/22337/434784/26417/18783/17684/20181/67971/19223/12411/13039/13857/13030/12550
GO:0042542	response to hydrogen peroxide	113	0.451351	1.34086	0.0587571	0.207728	0.159967	1693	tags=19%, list=11%, signal=17%	20533/16819/15122/16952/13078/15368/13614/26415/114774/18024/11826/20852/20698/56349/15234/212032/26362/68943/18104/16881/19229/101476
GO:0051928	positive regulation of calcium ion transport	111	0.452543	1.34214	0.0587571	0.207728	0.159967	1710	tags=19%, list=11%, signal=17%	76757/15945/16854/18787/12257/12767/234779/12335/317757/233571/18439/12389/15512/223864/69047/12159/68312/18591/16453/20193/11555
GO:0032958	inositol phosphate biosynthetic process	26	0.591039	1.46072	0.0588235	0.207776	0.160005	3990	tags=62%, list=26%, signal=46%	56193/234779/271424/233571/14173/19229/19204/75678/76854/27399/76500/11517/320404/20280/18441/17171
GO:0021761	limbic system development	88	-0.337228	-1.28835	0.0589211	0.207935	0.160127	3685	tags=35%, list=24%, signal=27%	231380/433759/18992/18479/20807/19280/16568/15182/21869/52028/30928/22272/67703/20359/18293/11922/18187/13839/18012/12570/18846/14168/20346/20675/18072/110648/18124/18420/16873/12227/64290
GO:0045191	regulation of isotype switching	33	0.568965	1.44458	0.0592287	0.208834	0.160819	1947	tags=24%, list=13%, signal=21%	57765/19264/235587/21803/20852/56708/12053/100561
GO:0001942	hair follicle development	91	0.469007	1.36579	0.0595794	0.209883	0.161627	2728	tags=27%, list=18%, signal=23%	235505/241639/15442/12394/14160/20613/11695/19225/20672/22061/16323/22410/22409/223227/15220/232685/171211/16776/14178/16011/22418/13039/16825/14313/14042
GO:0048857	neural nucleus development	21	-0.509724	-1.46235	0.0596538	0.209958	0.161685	1819	tags=43%, list=12%, signal=38%	21869/67703/12570/218756/114142/11444/17172/18935/103889
GO:0043551	regulation of phosphatidylinositol 3-kinase activity	35	0.566607	1.45967	0.0598639	0.210379	0.162009	2273	tags=31%, list=15%, signal=27%	14191/320207/21803/17096/244882/14173/216505/19229/18591/14254/192652
GO:0051384	response to glucocorticoid	55	0.502067	1.3676	0.0599251	0.210379	0.162009	2040	tags=31%, list=13%, signal=27%	20887/20393/16952/21803/11670/14102/20609/11826/11898/12159/83383/77128/268709/69726/16452/20181/12193
GO:1905515	non-motile cilium assembly	71	-0.344828	-1.25972	0.0599333	0.210379	0.162009	4847	tags=39%, list=31%, signal=27%	110350/71492/72140/12727/105504/59002/11994/71448/52023/244585/100502861/16568/76260/329795/52028/231214/50525/244667/70235/93840/140810/234915/74025/70300/71769/77945/16513/17152
GO:0034614	cellular response to reactive oxygen species	124	0.444494	1.33271	0.06	0.210426	0.162045	1693	tags=18%, list=11%, signal=16%	17523/16819/23876/16952/13078/13614/26415/114774/18127/18024/11826/20852/17395/20698/56349/15234/212032/26362/68943/18104/26417/101476
GO:0051898	negative regulation of protein kinase B signaling	40	0.551431	1.44909	0.0602094	0.210973	0.162467	4445	tags=57%, list=29%, signal=41%	22436/13490/242248/13836/16600/101476/23991/16923/68077/16001/109042/19013/76854/216805/14694/98432/93759/15587/13198/238555/107746/19271/17772
GO:0050848	regulation of calcium-mediated signaling	63	0.494646	1.38562	0.0603136	0.211151	0.162604	1946	tags=24%, list=13%, signal=21%	12483/83433/14747/11486/234779/16408/20963/108995/19205/70261/19229/238384/23991/77799/11474
GO:0002200	somatic diversification of immune receptors	68	0.488202	1.37702	0.0604595	0.211309	0.162725	1994	tags=17%, list=13%, signal=15%	57765/19264/50723/235587/21803/19373/20852/21414/56708/12053/100561/56045
GO:0001709	cell fate determination	33	-0.438408	-1.40027	0.0604657	0.211309	0.162725	1340	tags=30%, list=9%, signal=28%	22421/19207/18205/14462/18088/17172/13592/13389/16814/18504
GO:0014013	regulation of gliogenesis	112	0.449098	1.33342	0.0609481	0.212806	0.163878	1669	tags=22%, list=11%, signal=20%	14580/24088/22352/12257/83433/12767/21938/77125/13490/13390/100313531/13392/21803/20732/14102/22041/17096/11484/269951/71918/56708/12159/19016/20665/76441
GO:0031960	response to corticosteroid	59	0.499899	1.38175	0.0613497	0.214019	0.164812	2040	tags=31%, list=13%, signal=27%	20887/20393/16952/20276/21803/11670/14102/20609/11826/11898/12159/83383/77128/268709/69726/16452/20181/12193
GO:0071514	genetic imprinting	29	-0.447107	-1.40702	0.0615056	0.214374	0.165085	1289	tags=17%, list=8%, signal=16%	104103/73884/17984/52463/22715
GO:0009651	response to salt stress	23	0.601752	1.44817	0.061693	0.214718	0.16535	1303	tags=26%, list=8%, signal=24%	12062/110895/12335/11826/63873/106628
GO:0048663	neuron fate commitment	56	-0.370378	-1.29013	0.061713	0.214718	0.16535	813	tags=21%, list=5%, signal=20%	211323/54485/18505/18088/17172/69952/18509/18996/15375/231044/16814/260298
GO:1905952	regulation of lipid localization	137	0.441668	1.33597	0.0622951	0.216192	0.166485	1909	tags=23%, list=12%, signal=20%	12266/217258/11812/83433/12394/237625/12161/12306/230738/21825/11816/13614/20963/66853/18439/12389/11303/18035/12952/16410/18670/19016/18779/100705/16891/66905/16416/18783/20750/19247/384783
GO:0008645	hexose transmembrane transport	93	0.465111	1.35934	0.0623557	0.216192	0.166485	2171	tags=19%, list=14%, signal=17%	12266/14599/20528/68465/20525/117591/66277/13614/18024/15277/20912/11421/353169/19247/384783/228775/20411/23921
GO:1904659	glucose transmembrane transport	93	0.465111	1.35934	0.0623557	0.216192	0.166485	2171	tags=19%, list=14%, signal=17%	12266/14599/20528/68465/20525/117591/66277/13614/18024/15277/20912/11421/353169/19247/384783/228775/20411/23921
GO:2001243	negative regulation of intrinsic apoptotic signaling pathway	93	0.465423	1.36026	0.0623557	0.216192	0.166485	2455	tags=25%, list=16%, signal=21%	12062/16149/20613/12505/19225/17829/18024/60530/17395/18793/50873/75736/68943/19246/64209/170799/78688/20315/12048/70369/22393/108705/12122
GO:0021575	hindbrain morphogenesis	58	-0.367894	-1.28485	0.0625989	0.21667	0.166854	2015	tags=24%, list=13%, signal=21%	18189/73750/20743/216049/11941/22421/66620/16869/15207/14804/12404/16917/664805/16873
GO:1901380	negative regulation of potassium ion transmembrane transport	23	-0.48957	-1.46487	0.0626034	0.21667	0.166854	562	tags=30%, list=4%, signal=29%	11603/16497/11936/19218/19736/12373/246133
GO:0030239	myofibril assembly	53	0.505242	1.37135	0.0628931	0.217102	0.167186	2018	tags=28%, list=13%, signal=25%	21957/21956/21393/18175/13614/12335/11459/12633/20474/17996/226041/22138/68802/93689/21916
GO:0043470	regulation of carbohydrate catabolic process	53	0.50583	1.37295	0.0628931	0.217102	0.167186	1086	tags=13%, list=7%, signal=12%	20533/244416/15937/58805/20848/18439/56312
GO:0055002	striated muscle cell development	53	0.505242	1.37135	0.0628931	0.217102	0.167186	2018	tags=28%, list=13%, signal=25%	21957/21956/21393/18175/13614/12335/11459/12633/20474/17996/226041/22138/68802/93689/21916
GO:0033005	positive regulation of mast cell activation	22	0.604022	1.45084	0.0632184	0.218034	0.167904	1903	tags=41%, list=12%, signal=36%	14191/14127/237625/14461/20963/16190/57914/14389/20911
GO:1903531	negative regulation of secretion by cell	144	0.438739	1.3296	0.063388	0.218429	0.168208	1896	tags=22%, list=12%, signal=19%	58185/12523/16859/16952/21937/21938/22044/13490/15368/20375/68039/11816/13614/105855/19224/16159/269951/20787/50873/22228/20912/12952/110385/19016/12495/217344/13650/12919/20377/19247/11747
GO:0007569	cell aging	99	0.45873	1.34774	0.0637813	0.219401	0.168957	4082	tags=45%, list=26%, signal=34%	18787/12010/66610/12575/387245/387217/22061/20375/114774/67141/21386/22160/12389/387150/21385/75736/18779/228913/72836/12053/18854/244349/20937/22059/59027/17165/14235/16905/19650/71701/116847/68964/26406/13870/93759/18148/66409/12043/20620/12571/16202/22427/18226/338467/11350
GO:0150115	cell-substrate junction organization	99	0.460113	1.35181	0.0637813	0.219401	0.168957	4281	tags=43%, list=28%, signal=32%	11815/23892/77057/11482/20971/17127/16410/14268/268709/21894/192897/29875/19229/16416/208177/19247/434204/16402/11474/271278/14260/20411/22330/16825/18720/21961/19877/23790/107581/226519/192197/20194/235442/18708/12043/13837/64930/18810/11350/11856/20874/19271/110279
GO:1904589	regulation of protein import	74	0.480661	1.37078	0.0639053	0.219631	0.169134	1695	tags=18%, list=11%, signal=16%	11815/17472/241639/21937/19225/230738/21803/15163/11600/12159/70261/29810/16452
GO:0042692	muscle cell differentiation	358	0.385329	1.23508	0.0639594	0.219631	0.169134	2956	tags=26%, list=19%, signal=22%	12266/15945/21957/12362/68794/22402/21956/278507/11535/17130/72330/21393/226101/23892/50501/231633/18175/21803/545261/21380/12628/13614/79362/12527/12335/54409/11459/12633/21386/407831/12292/22410/16190/12508/20474/223701/14256/21385/259300/106628/12159/15214/50770/17996/76365/226041/22138/17886/74116/19205/69726/18018/56190/18591/65256/68802/225518/18858/20181/93689/11474/215001/13400/21916/1694…
GO:0010927	cellular component assembly involved in morphogenesis	96	0.462949	1.35768	0.0642202	0.220183	0.169559	2018	tags=23%, list=13%, signal=20%	21957/24088/21956/21393/237625/18175/13614/12527/12335/11459/12633/20474/17996/226041/22138/53604/192897/68802/208177/18858/93689/21916
GO:0098742	cell-cell adhesion via plasma-membrane adhesion molecules	185	-0.268968	-1.13617	0.0642317	0.220183	0.169559	2573	tags=32%, list=17%, signal=27%	320873/67703/58235/93706/16579/330814/23888/19876/23966/11658/319504/239096/18189/12554/13723/233651/16728/73173/84004/12738/98733/80883/235086/241568/232370/279653/68810/64085/13052/26365/20312/19294/53870/238205/329628/12564/219228/12156/14804/76965/244682/270120/12560/211323/12404/230868/170788/58998/330222/19713/23963/12565/12939/93842/12555/245827/545370/12739/13506
GO:0017015	regulation of transforming growth factor beta receptor signaling pathway	113	0.446981	1.32788	0.0644068	0.220551	0.169842	3372	tags=38%, list=22%, signal=30%	76905/235505/241639/278507/224109/17130/21825/15379/21803/12389/78558/17127/19016/56213/17684/21814/100952/13430/215001/21809/16948/24136/13132/13805/22059/50523/17826/68939/12914/22433/246154/114715/114716/225631/20481/56440/18550/24064/19013/216805/68010/94093/20869
GO:0015749	monosaccharide transmembrane transport	95	0.46188	1.35014	0.0645161	0.220551	0.169842	2171	tags=19%, list=14%, signal=16%	12266/14599/20528/68465/20525/117591/66277/13614/18024/15277/20912/11421/353169/19247/384783/228775/20411/23921
GO:0007156	homophilic cell adhesion via plasma membrane adhesion molecules	100	-0.304322	-1.19983	0.0645489	0.220551	0.169842	2654	tags=38%, list=17%, signal=32%	22295/320873/67703/58235/93706/19876/319504/239096/12554/13723/233651/16728/73173/98733/235086/232370/279653/68810/64085/26365/19294/53870/329628/12564/244682/270120/12560/230868/58998/330222/19713/12565/12939/93842/12555/245827/545370/13506
GO:0032528	microvillus organization	23	0.599331	1.44234	0.0645624	0.220551	0.169842	2006	tags=39%, list=13%, signal=34%	268663/22349/27205/102502/22350/56226/18805/19247/70415
GO:1904036	negative regulation of epithelial cell apoptotic process	43	0.536524	1.41758	0.0646438	0.220638	0.169909	3031	tags=44%, list=19%, signal=36%	18787/15368/14461/18049/54409/18024/12633/11600/56312/12562/11352/68169/12380/22393/22601/16001/231130/16000/19013
GO:0050810	regulation of steroid biosynthetic process	55	0.499379	1.36028	0.0649189	0.221386	0.170485	2913	tags=31%, list=19%, signal=25%	14599/105349/12257/20613/12161/29817/11816/20787/244373/100198/217166/13132/16002/16001/11886/11307/16000
GO:1901796	regulation of signal transduction by p53 class mediator	69	0.486538	1.37236	0.0649819	0.22141	0.170503	3887	tags=41%, list=25%, signal=31%	12062/16149/20613/12505/17829/22160/50873/75736/18779/68077/100502825/20054/58801/108705/22059/65019/67427/20115/100503670/114715/114716/19941/80280/15248/93759/18148/13548/110109
GO:0032104	regulation of response to extracellular stimulus	23	-0.487994	-1.46015	0.065561	0.222998	0.171726	2531	tags=30%, list=16%, signal=26%	53322/12424/21848/18390/319552/13115/27220
GO:0032107	regulation of response to nutrient levels	23	-0.487994	-1.46015	0.065561	0.222998	0.171726	2531	tags=30%, list=16%, signal=26%	53322/12424/21848/18390/319552/13115/27220
GO:0001893	maternal placenta development	29	0.576043	1.43783	0.0656425	0.223083	0.171792	3142	tags=48%, list=20%, signal=39%	12142/19225/18119/434784/26417/18783/17684/20181/67971/19223/13039/13857/13030/12550
GO:0031952	regulation of protein autophosphorylation	43	0.535677	1.41534	0.0659631	0.223979	0.172482	2746	tags=37%, list=18%, signal=31%	93695/19264/23892/18049/20963/12389/78388/11421/29875/18591/71785/13805/74155/215653/19360/13631
GO:0042476	odontogenesis	96	0.460864	1.35156	0.0665138	0.225655	0.173773	1916	tags=22%, list=12%, signal=19%	18787/13406/13390/13392/22061/16323/21803/21380/13614/12393/12162/15903/12977/12159/18383/22409/27060/238384/22420/171211/16776
GO:0015872	dopamine transport	54	-0.367772	-1.27469	0.0669492	0.226861	0.174701	3775	tags=46%, list=24%, signal=35%	332110/20983/20617/268860/229521/18387/18751/11438/54393/80976/269642/15565/60510/20981/16490/11444/18546/171180/20980/20618/20519/243328/11440/13162/20538
GO:0051145	smooth muscle cell differentiation	71	0.481206	1.36418	0.0669856	0.226861	0.174701	2309	tags=28%, list=15%, signal=24%	12266/11535/17130/50501/21803/12628/54409/21386/407831/223701/21385/12159/15214/76365/18018/18591/225518/12845/15205/13805
GO:0002761	regulation of myeloid leukocyte differentiation	105	0.455254	1.34148	0.0670455	0.226861	0.174701	2739	tags=31%, list=18%, signal=26%	14728/20302/12262/83433/22177/12394/83554/16149/16331/22778/237625/16658/14159/14461/21803/15163/17096/12977/17342/16409/97086/16416/20377/70564/14082/20850/12978/19766/18750/215653/83924/22034/229615
GO:0045927	positive regulation of growth	264	0.398085	1.25479	0.0671488	0.226861	0.174701	1781	tags=15%, list=11%, signal=13%	12266/14599/18787/81879/11998/13057/22402/20393/12767/66102/22349/22778/74131/11816/14257/13614/18049/12335/11878/102502/14173/20698/22350/12977/50873/54140/21385/106628/15214/12891/14268/76438/100705/19229/21812/20377/11555/23991/21814
GO:0034764	positive regulation of transmembrane transport	217	0.413492	1.29145	0.0671563	0.226861	0.174701	1909	tags=15%, list=12%, signal=13%	16819/12266/14599/76757/15945/13040/83433/11689/68465/234779/66277/13614/12335/433809/15561/18024/18669/233571/18439/56188/15512/223864/12159/15979/68312/69847/19204/20193/11555/13430/19247/384783
GO:0062125	regulation of mitochondrial gene expression	30	-0.442417	-1.39832	0.0672199	0.226881	0.174717	4498	tags=47%, list=29%, signal=33%	75619/105787/52469/69577/67851/239555/52575/66971/72181/72416/218506/70207/52856/66084
GO:0045324	late endosome to vacuole transport	22	-0.509648	-1.49863	0.067312	0.226998	0.174807	3850	tags=32%, list=25%, signal=24%	208092/20844/68192/77975/70160/67028/28084
GO:0010714	positive regulation of collagen metabolic process	23	0.596805	1.43627	0.0674319	0.227209	0.174969	2647	tags=43%, list=17%, signal=36%	18787/22352/14219/21803/12159/18591/21809/66214/74048/16173
GO:0002562	somatic diversification of immune receptors via germline recombination within a single locus	62	0.49006	1.37055	0.0677966	0.2275	0.175194	1947	tags=17%, list=13%, signal=15%	57765/19264/50723/235587/21803/19373/20852/21414/56708/12053/100561
GO:0015908	fatty acid transport	62	0.490924	1.37297	0.0677966	0.2275	0.175194	2544	tags=34%, list=16%, signal=28%	12062/16952/20525/13490/237625/21825/68039/11816/13614/20963/18439/11421/19016/18779/18783/384783/18442/114229/64292/74114/76574
GO:0016444	somatic cell DNA recombination	62	0.49006	1.37055	0.0677966	0.2275	0.175194	1947	tags=17%, list=13%, signal=15%	57765/19264/50723/235587/21803/19373/20852/21414/56708/12053/100561
GO:0009913	epidermal cell differentiation	139	0.435412	1.3186	0.0678337	0.2275	0.175194	2912	tags=29%, list=19%, signal=24%	21816/19041/235505/16952/224796/17133/64929/56338/19143/19225/22061/22337/21818/19224/11688/13836/102502/54139/16681/12159/15214/18991/286940/16600/14027/107586/97031/195733/17300/15205/74155/16449/50523/22601/22695/386463/11886/170644/29876/19877/17979
GO:0022404	molting cycle process	94	0.460258	1.34667	0.0679724	0.2275	0.175194	2728	tags=27%, list=18%, signal=22%	235505/241639/15442/12394/14160/20613/11695/19225/20672/22061/16323/22410/22409/223227/15220/232685/171211/16776/14178/16011/22418/13039/16825/14313/14042
GO:0022405	hair cycle process	94	0.460258	1.34667	0.0679724	0.2275	0.175194	2728	tags=27%, list=18%, signal=22%	235505/241639/15442/12394/14160/20613/11695/19225/20672/22061/16323/22410/22409/223227/15220/232685/171211/16776/14178/16011/22418/13039/16825/14313/14042
GO:0006695	cholesterol biosynthetic process	41	-0.405524	-1.35939	0.0681165	0.2275	0.175194	1484	tags=27%, list=10%, signal=24%	18194/235293/66234/208715/231070/15490/73166/13121/15357/192156/13360
GO:1902653	secondary alcohol biosynthetic process	41	-0.405524	-1.35939	0.0681165	0.2275	0.175194	1484	tags=27%, list=10%, signal=24%	18194/235293/66234/208715/231070/15490/73166/13121/15357/192156/13360
GO:0002204	somatic recombination of immunoglobulin genes involved in immune response	44	0.531723	1.40864	0.068152	0.2275	0.175194	1947	tags=20%, list=13%, signal=18%	57765/19264/50723/235587/21803/20852/56708/12053/100561
GO:0002208	somatic diversification of immunoglobulins involved in immune response	44	0.531723	1.40864	0.068152	0.2275	0.175194	1947	tags=20%, list=13%, signal=18%	57765/19264/50723/235587/21803/20852/56708/12053/100561
GO:0045190	isotype switching	44	0.531723	1.40864	0.068152	0.2275	0.175194	1947	tags=20%, list=13%, signal=18%	57765/19264/50723/235587/21803/20852/56708/12053/100561
GO:0007178	transmembrane receptor protein serine/threonine kinase signaling pathway	312	0.390908	1.24352	0.0682281	0.227561	0.175241	3210	tags=32%, list=21%, signal=26%	76905/16859/235505/22352/241639/278507/107321/224109/17130/83554/13590/23892/15216/15901/13390/387245/12161/18119/20375/16323/13395/21825/15379/21803/11482/12393/22041/20848/21815/71093/12389/76901/12162/78558/15229/21813/19663/68527/17127/26401/12159/19016/16419/56213/12562/26417/21812/20377/17965/16452/17684/21814/100952/223642/13430/107586/215001/18854/21809/16948/24136/12845/110542/15205/1313…
GO:0010155	regulation of proton transport	28	0.578487	1.44029	0.0688202	0.229149	0.176464	1529	tags=25%, list=10%, signal=23%	11689/11944/13490/22160/223864/212933/27060
GO:0090218	positive regulation of lipid kinase activity	28	0.579691	1.44329	0.0688202	0.229149	0.176464	1931	tags=29%, list=12%, signal=25%	14191/21803/17096/244882/14173/19229/18591/14254
GO:1900180	regulation of protein localization to nucleus	134	0.438909	1.32352	0.0690789	0.229817	0.176978	4186	tags=34%, list=27%, signal=25%	14728/11815/17472/241639/80285/21937/19225/230738/209200/21803/15163/11600/226154/12159/70261/14645/29810/229603/16452/72565/105844/50523/22601/22433/103743/12385/16905/16543/76854/12550/216805/80280/20869/93759/18148/18708/15587/70762/228607/11651/66810/51812/18226/13666/18760/217127
GO:0034405	response to fluid shear stress	24	0.59391	1.44187	0.069209	0.230056	0.177162	2778	tags=50%, list=18%, signal=41%	19225/18024/18439/11303/11898/16600/19229/20750/17684/21821/22433/18764
GO:0007044	cell-substrate junction assembly	93	0.461346	1.34834	0.0692841	0.230112	0.177205	4281	tags=44%, list=28%, signal=32%	11815/23892/77057/11482/20971/17127/16410/14268/268709/21894/192897/29875/19229/16416/208177/19247/434204/16402/11474/271278/14260/20411/22330/16825/18720/21961/19877/23790/107581/226519/192197/20194/12043/13837/64930/18810/11350/11856/20874/19271/110279
GO:0033081	regulation of T cell differentiation in thymus	21	0.61157	1.45623	0.0693642	0.230184	0.177261	1343	tags=14%, list=9%, signal=13%	16186/11486/12159
GO:0015833	peptide transport	248	0.401649	1.26411	0.0694301	0.230209	0.17728	1991	tags=18%, list=13%, signal=16%	20202/20201/21354/11689/16952/381853/21355/65221/16149/22044/15216/18627/13614/20609/11826/11303/63873/20787/50873/22228/20912/56708/110385/17202/19016/56615/21410/97086/27060/14645/12919/20377/16452/16973/378435/19247/11747/384783/101772/67623/100561/170756/217166/50765
GO:0030865	cortical cytoskeleton organization	61	0.487231	1.35511	0.0695971	0.230569	0.177557	1884	tags=26%, list=12%, signal=23%	19354/56193/22349/68743/74734/105855/102502/63873/22350/259300/56212/71409/21894/217325/104027/22379
GO:0071385	cellular response to glucocorticoid stimulus	33	0.561205	1.42488	0.0702479	0.232531	0.179068	2040	tags=36%, list=13%, signal=32%	20393/16952/21803/20609/11826/12159/83383/77128/268709/69726/16452/12193
GO:0031032	actomyosin structure organization	186	0.418602	1.29501	0.0704376	0.232963	0.179401	3057	tags=29%, list=20%, signal=24%	385354/21957/21956/22376/21393/22411/68743/18175/14219/12798/13614/12335/11459/234094/12633/20971/30794/223864/54132/80880/20474/17127/17996/226041/16419/22138/242687/12797/17886/19229/21812/20410/68802/208177/104027/93689/21809/21916/20411/114229/71994/66214/13007/13835/213435/21333/224105/269233/19877/20166/50875/54324/233877/17258
GO:0072207	metanephric epithelium development	20	-0.506208	-1.44516	0.0705613	0.233071	0.179484	1766	tags=45%, list=11%, signal=40%	20682/22422/20681/15208/329628/211401/12307/18504/18510
GO:0043392	negative regulation of DNA binding	45	0.537033	1.41982	0.0705882	0.233071	0.179484	1986	tags=24%, list=13%, signal=21%	15951/226691/278507/20684/15901/18627/15368/83383/15214/16452/215001
GO:0072091	regulation of stem cell proliferation	40	0.540422	1.42016	0.0706806	0.233181	0.179569	1886	tags=30%, list=12%, signal=26%	241639/19264/20671/19106/20672/97165/18049/21386/11421/12159/18018/107586
GO:0051932	synaptic transmission, GABAergic	58	-0.363452	-1.26933	0.0712603	0.234897	0.18089	4708	tags=45%, list=30%, signal=31%	216856/69035/13489/14402/14394/14405/170571/192167/18479/14395/14401/13869/14406/14056/12064/18168/232370/14407/11540/12354/14805/170758/545192/225872/14399/14404
GO:2000351	regulation of endothelial cell apoptotic process	41	0.537474	1.41307	0.0713342	0.234945	0.180927	3096	tags=41%, list=20%, signal=33%	18787/21825/14461/54409/68545/18024/11600/12159/12562/11352/68169/54215/105722/66214/22433/231130/76854
GO:0031954	positive regulation of protein autophosphorylation	26	0.581797	1.43788	0.0714286	0.23506	0.181015	1728	tags=31%, list=11%, signal=27%	93695/23892/18049/20963/11421/29875/18591/71785
GO:0021536	diencephalon development	56	-0.362875	-1.26399	0.0721854	0.237276	0.182722	2981	tags=34%, list=19%, signal=28%	16392/21869/22272/18293/14472/18187/14165/11444/20346/20675/18072/12156/211612/18227/18121/18420/18996/13162/64290
GO:0031623	receptor internalization	124	0.436029	1.30733	0.0722222	0.237276	0.182722	1869	tags=18%, list=12%, signal=16%	14728/16414/217835/11535/14127/23892/13490/234779/12527/54409/20963/11600/12389/22350/68420/192199/16416/26367/140723/106572/170735/13430
GO:0016052	carbohydrate catabolic process	121	0.43819	1.31165	0.0723831	0.237607	0.182977	3336	tags=24%, list=21%, signal=19%	12655/20533/15212/244416/15937/58805/20848/18439/56312/110095/81600/15277/212032/16973/13808/11474/71755/22059/208727/20322/110006/56012/16337/16000/19013/12492/66129/14751/74245
GO:0110150	negative regulation of biomineralization	20	0.61452	1.4352	0.0724852	0.237744	0.183082	1612	tags=40%, list=10%, signal=36%	23892/19073/21803/18127/13601/68527/15214/19229
GO:0055001	muscle cell development	180	0.419606	1.29586	0.0728051	0.238595	0.183738	3057	tags=30%, list=20%, signal=24%	21957/68794/22402/21956/278507/11535/17130/72330/21393/226101/18175/13614/12335/54409/11459/12633/21386/12292/22410/20474/106628/12159/15214/17996/76365/226041/22138/74116/69726/65256/68802/18858/93689/11474/215001/21916/16948/12845/15205/60595/13805/13007/11549/208727/56376/213435/14775/16905/14381/16000/50875/20481/19013/17258
GO:2000249	regulation of actin cytoskeleton reorganization	36	0.546024	1.4118	0.072973	0.238947	0.184009	2859	tags=42%, list=18%, signal=34%	63986/207495/11857/15162/14159/21803/66898/223864/19229/544963/12978/69524/13039/56792/18129
GO:0051017	actin filament bundle assembly	158	0.426098	1.30743	0.0731183	0.239225	0.184222	1835	tags=21%, list=12%, signal=19%	385354/22376/56193/22411/22349/15901/207495/14219/18826/11629/114774/234094/102502/20971/30794/66898/223864/22350/54132/80880/50873/56226/17127/26401/16419/242687/268709/11352/19229/21812/20410/208177/104027
GO:0030574	collagen catabolic process	25	0.584945	1.42724	0.0733427	0.23976	0.184635	1094	tags=20%, list=7%, signal=19%	17381/13040/58223/19152/17395
GO:0090151	establishment of protein localization to mitochondrial membrane	26	-0.458866	-1.40245	0.0736071	0.240426	0.185147	3940	tags=42%, list=25%, signal=32%	231430/56428/56322/12315/69923/12313/30059/15525/15519/66821/64113
GO:0010737	protein kinase A signaling	29	-0.43728	-1.37609	0.0741219	0.241907	0.186288	2343	tags=48%, list=15%, signal=41%	83397/11632/18189/68328/18747/13617/14812/14419/69068/110789/56089/21463/14118/12311
GO:0010453	regulation of cell fate commitment	22	0.596711	1.43328	0.0747126	0.243558	0.18756	2615	tags=36%, list=17%, signal=30%	57765/20671/22411/14173/12159/15205/22418/14369
GO:0019935	cyclic-nucleotide-mediated signaling	76	-0.319834	-1.1867	0.0748037	0.243558	0.18756	2351	tags=28%, list=15%, signal=24%	20682/18585/13839/110524/14745/12491/13618/14748/11514/11516/18390/11622/14419/19219/12652/19218/21463/18159/14652/18976/170761
GO:0035306	positive regulation of dephosphorylation	54	0.495348	1.3441	0.074813	0.243558	0.18756	2751	tags=31%, list=18%, signal=26%	18733/19264/56193/21803/12489/114774/17127/68943/19205/12562/70261/16452/18518/109700/14466/228852/100503670
GO:0035137	hindlimb morphogenesis	37	0.541154	1.40602	0.075067	0.244184	0.188042	1343	tags=24%, list=9%, signal=22%	235320/11695/58198/20689/22061/21386/22160/14013/12159
GO:0050927	positive regulation of positive chemotaxis	20	-0.5014	-1.43144	0.0751731	0.244328	0.188153	2003	tags=45%, list=13%, signal=39%	12554/14165/13609/12374/11652/16170/18205/16542/22341
GO:0060251	regulation of glial cell proliferation	34	0.548532	1.40205	0.0752394	0.244342	0.188164	3118	tags=44%, list=20%, signal=35%	14580/22352/12257/14102/17096/269951/20665/18858/14254/15205/104156/76893/16000/20481/18755
GO:0030282	bone mineralization	102	0.45266	1.32777	0.0753425	0.244476	0.188267	2306	tags=28%, list=15%, signal=24%	14191/100038882/11689/27047/12095/22411/474332/23892/19073/12161/17313/231633/19225/22160/18439/12162/22410/216161/13601/17127/12159/19229/11555/11474/16948/12845/105722/20937/140780
GO:0031648	protein destabilization	53	0.495546	1.34503	0.0754717	0.244694	0.188435	1257	tags=15%, list=8%, signal=14%	15944/16145/20671/15901/20821/12335/13036/50873
GO:0032526	response to retinoic acid	66	0.476412	1.34406	0.0756303	0.245007	0.188676	1826	tags=23%, list=12%, signal=20%	230379/12394/13590/20684/21380/13036/17761/17096/11826/11303/16600/11352/19229/214601/20181
GO:0001894	tissue homeostasis	216	0.40921	1.27669	0.0757098	0.245064	0.188719	2728	tags=29%, list=18%, signal=24%	246730/170677/12062/13040/16470/231162/21898/19892/19354/16331/233328/231633/19225/74131/14219/27273/14461/21803/22041/20963/13036/213208/18127/19224/11600/18439/12977/16541/14256/16410/17202/81897/17196/18383/27060/19229/212541/16416/114643/18783/11555/20750/19247/224792/232790/14178/26557/13819/17300/14538/12978/100039795/18671/16825/22601/20496/18750/76574/83924/353047/22034/14042
GO:0043243	positive regulation of protein-containing complex disassembly	31	0.566716	1.41999	0.0759494	0.245638	0.189161	2879	tags=32%, list=19%, signal=26%	15944/16145/56193/22349/63873/11555/18008/14466/16001/16337
GO:0003407	neural retina development	60	-0.362939	-1.27055	0.0760366	0.245719	0.189224	3579	tags=53%, list=23%, signal=41%	59058/244585/56297/234267/76260/19242/225998/236266/21834/14221/15165/20682/18012/98733/218756/20681/69743/21838/269831/330166/16869/12677/270120/19126/214058/54485/170788/77945/330222/18997/12307/107585
GO:0034109	homotypic cell-cell adhesion	67	0.47722	1.34746	0.0770156	0.248679	0.191503	2680	tags=40%, list=17%, signal=33%	15170/56193/11684/16194/108101/12628/12527/67451/20963/17096/16852/18793/228788/14726/20912/14268/16416/16452/11555/14723/73182/16923/12845/13511/18750/26570/70839
GO:0002762	negative regulation of myeloid leukocyte differentiation	42	0.530521	1.39625	0.0771277	0.248838	0.191625	974	tags=19%, list=6%, signal=18%	14728/12262/12394/83554/16331/16658/14461/17096
GO:0071711	basement membrane organization	28	0.568822	1.41623	0.0772472	0.24902	0.191766	3016	tags=43%, list=19%, signal=35%	13040/241639/54409/12389/208177/18858/16779/57764/15451/17385/14042/26433
GO:0008535	respiratory chain complex IV assembly	23	-0.477571	-1.42897	0.0773913	0.249281	0.191967	3940	tags=48%, list=25%, signal=36%	231430/52469/69577/66359/67892/52892/70207/66379/68185/66821/17710
