# Supplementary material for: Aging and diet alter the protein ubiquitylation landscape in the mouse brain
Source: Nat Commun. 2025 Jun 6;16:5266. doi: 10.1038/s41467-025-60542-6 (PMC12144301; doi:10.1038/s41467-025-60542-6)
Supplement: Supplementary file 13 — Source Data [file 41467_2025_60542_MOESM13_ESM.zip › Source_data/Figure_S3/F/F.xlsx]

## Sheet: Sheet1
accession	log2FoldChange	pvalue	cond	SYMBOL
ENSMUSG00000000001	0.109487	0.0859048	Geriatric_Young	Gnai3
ENSMUSG00000000028	0.688346	0.00287727	Geriatric_Young	Cdc45
ENSMUSG00000000037	-0.457095	0.0890647	Geriatric_Young	Scml2
ENSMUSG00000000056	0.0277105	0.609444	Geriatric_Young	Narf
ENSMUSG00000000058	0.0649905	0.322803	Geriatric_Young	Cav2
ENSMUSG00000000078	0.118756	0.011648	Geriatric_Young	Klf6
ENSMUSG00000000085	-0.154859	0.00941634	Geriatric_Young	Scmh1
ENSMUSG00000000088	-0.108911	0.0279768	Geriatric_Young	Cox5a
ENSMUSG00000000093	0.31804	0.0507605	Geriatric_Young	Tbx2
ENSMUSG00000000120	-0.0715478	0.691146	Geriatric_Young	Ngfr
ENSMUSG00000000125	-0.180832	0.23529	Geriatric_Young	Wnt3
ENSMUSG00000000126	-0.411419	0.00257731	Geriatric_Young	Wnt9a
ENSMUSG00000000127	-0.0872853	0.285244	Geriatric_Young	Fer
ENSMUSG00000000131	0.126249	0.00300081	Geriatric_Young	Xpo6
ENSMUSG00000000134	0.110603	0.0362922	Geriatric_Young	Tfe3
ENSMUSG00000000142	-0.0328666	0.658455	Geriatric_Young	Axin2
ENSMUSG00000000148	-0.040108	0.578806	Geriatric_Young	Brat1
ENSMUSG00000000149	0.00455333	0.933582	Geriatric_Young	Gna12
ENSMUSG00000000154	1.43548	1.33e-06	Geriatric_Young	Slc22a18
ENSMUSG00000000167	-0.458089	0.0665913	Geriatric_Young	Pih1d2
ENSMUSG00000000168	-0.118858	0.000686187	Geriatric_Young	Dlat
ENSMUSG00000000171	-0.0513409	0.365674	Geriatric_Young	Sdhd
ENSMUSG00000000184	-0.237803	2.89e-05	Geriatric_Young	Ccnd2
ENSMUSG00000000194	0.070449	0.105687	Geriatric_Young	Gpr107
ENSMUSG00000000197	-0.134609	0.00148175	Geriatric_Young	Nalcn
ENSMUSG00000000202	-0.331737	6.86e-05	Geriatric_Young	Btbd17
ENSMUSG00000000214	0.448927	0.212791	Geriatric_Young	Th
ENSMUSG00000000223	-0.0166572	0.780251	Geriatric_Young	Drp2
ENSMUSG00000000247	-0.00460478	0.945235	Geriatric_Young	Lhx2
ENSMUSG00000000253	-0.0321584	0.660671	Geriatric_Young	Gmpr
ENSMUSG00000000263	-0.604849	0.0773681	Geriatric_Young	Glra1
ENSMUSG00000000266	-0.00386098	0.944837	Geriatric_Young	Mid2
ENSMUSG00000000275	0.387888	0.00147725	Geriatric_Young	Trim25
ENSMUSG00000000276	-0.0803003	0.0921672	Geriatric_Young	Dgke
ENSMUSG00000000278	0.135281	0.105076	Geriatric_Young	Scpep1
ENSMUSG00000000282	0.0656155	0.235069	Geriatric_Young	Mnt
ENSMUSG00000000290	1.14669	1.34e-05	Geriatric_Young	Itgb2
ENSMUSG00000000295	0.065096	0.667831	Geriatric_Young	Hddc2
ENSMUSG00000000296	-0.11525	0.140224	Geriatric_Young	Tpd52l1
ENSMUSG00000000301	0.20993	0.417237	Geriatric_Young	Pemt
ENSMUSG00000000303	0.130665	0.518112	Geriatric_Young	Cdh1
ENSMUSG00000000305	-0.112095	0.130927	Geriatric_Young	Cdh4
ENSMUSG00000000308	-0.231038	1.6e-05	Geriatric_Young	Ckmt1
ENSMUSG00000000317	-0.606333	0.00335196	Geriatric_Young	Bcl6b
ENSMUSG00000000320	0.645748	0.0627212	Geriatric_Young	Alox12
ENSMUSG00000000325	0.16425	0.00329292	Geriatric_Young	NA
ENSMUSG00000000326	-0.00838846	0.872799	Geriatric_Young	Comt
ENSMUSG00000000339	0.188859	0.00304478	Geriatric_Young	Rtca
ENSMUSG00000000340	-0.0933797	0.248674	Geriatric_Young	Dbt
ENSMUSG00000000346	0.111486	0.00248031	Geriatric_Young	Dazap2
ENSMUSG00000000355	-0.118287	0.0979391	Geriatric_Young	Mcts1
ENSMUSG00000000359	-0.11525	0.747163	Geriatric_Young	Rem1
ENSMUSG00000000365	0.0408632	0.897709	Geriatric_Young	Rnf17
ENSMUSG00000000374	0.0613791	0.113707	Geriatric_Young	Trappc10
ENSMUSG00000000378	-0.0632894	0.270089	Geriatric_Young	Ccm2
ENSMUSG00000000384	0.021174	0.712073	Geriatric_Young	Tbrg4
ENSMUSG00000000392	-0.140117	0.491986	Geriatric_Young	Fap
ENSMUSG00000000399	-0.0430582	0.354272	Geriatric_Young	Ndufa9
ENSMUSG00000000402	-0.620217	0.00890943	Geriatric_Young	Egfl6
ENSMUSG00000000409	-0.118307	0.683438	Geriatric_Young	Lck
ENSMUSG00000000416	0.0306297	0.577378	Geriatric_Young	Cttnbp2
ENSMUSG00000000420	0.0412619	0.429105	Geriatric_Young	Galnt1
ENSMUSG00000000439	0.0574789	0.360137	Geriatric_Young	Mkrn2
ENSMUSG00000000440	0.302258	0.118999	Geriatric_Young	Pparg
ENSMUSG00000000441	-0.0617985	0.256694	Geriatric_Young	Raf1
ENSMUSG00000000486	0.164178	0.337009	Geriatric_Young	Septin1;Gm4532
ENSMUSG00000000489	0.256753	0.000176361	Geriatric_Young	Pdgfb
ENSMUSG00000000530	0.475572	2.02e-06	Geriatric_Young	Acvrl1
ENSMUSG00000000531	0.213547	0.0102624	Geriatric_Young	Tamalin
ENSMUSG00000000532	0.0164196	0.729815	Geriatric_Young	Acvr1b
ENSMUSG00000000538	-0.00332502	0.910822	Geriatric_Young	Tom1l2
ENSMUSG00000000552	-0.0534881	0.293551	Geriatric_Young	Zfp385a
ENSMUSG00000000555	0.223182	0.0843215	Geriatric_Young	Itga5
ENSMUSG00000000560	-0.111787	0.12763	Geriatric_Young	Gabra2
ENSMUSG00000000561	0.0830159	0.174647	Geriatric_Young	Wdr77
ENSMUSG00000000562	0.540445	0.207034	Geriatric_Young	Adora3;Tmigd3
ENSMUSG00000000563	-0.120719	0.00175014	Geriatric_Young	Atp5pb
ENSMUSG00000000567	-0.14994	0.0129688	Geriatric_Young	Sox9
ENSMUSG00000000568	0.0150753	0.644696	Geriatric_Young	Hnrnpd
ENSMUSG00000000579	-0.233194	0.355974	Geriatric_Young	Dynlt1c
ENSMUSG00000000581	-0.0364975	0.518294	Geriatric_Young	C1d
ENSMUSG00000000594	0.0553961	0.231599	Geriatric_Young	Gm2a
ENSMUSG00000000600	-0.0360391	0.450282	Geriatric_Young	Krit1
ENSMUSG00000000605	-0.0733163	0.0355231	Geriatric_Young	Clcn4
ENSMUSG00000000627	-0.122977	0.0790209	Geriatric_Young	Sema4f
ENSMUSG00000000628	0.320279	0.0159946	Geriatric_Young	Hk2
ENSMUSG00000000631	0.0183407	0.571816	Geriatric_Young	Myo18a
ENSMUSG00000000632	0.0289557	0.685254	Geriatric_Young	Sez6
ENSMUSG00000000682	1.52766	0.00415425	Geriatric_Young	Cd52
ENSMUSG00000000686	0.663265	0.0275029	Geriatric_Young	Abhd15
ENSMUSG00000000690	-0.547142	0.642454	Geriatric_Young	Hoxb6
ENSMUSG00000000693	0.0339653	0.792774	Geriatric_Young	Loxl3
ENSMUSG00000000708	0.26531	1.37e-05	Geriatric_Young	Kat2b
ENSMUSG00000000711	0.0140545	0.659478	Geriatric_Young	Rab5b
ENSMUSG00000000732	0.718957	9.64e-07	Geriatric_Young	Icosl
ENSMUSG00000000738	0.00283278	0.959211	Geriatric_Young	Spg7
ENSMUSG00000000740	0.159639	0.000290307	Geriatric_Young	Rpl13
ENSMUSG00000000743	-0.0514222	0.262066	Geriatric_Young	Chmp1a
ENSMUSG00000000751	0.0439187	0.375452	Geriatric_Young	Rpa1
ENSMUSG00000000753	-0.024009	0.860667	Geriatric_Young	Serpinf1
ENSMUSG00000000759	-0.0791347	0.143496	Geriatric_Young	Tubgcp3
ENSMUSG00000000766	-0.245633	0.150916	Geriatric_Young	Oprm1
ENSMUSG00000000776	0.0104626	0.890602	Geriatric_Young	Polr3d
ENSMUSG00000000782	0.370509	0.00548325	Geriatric_Young	Tcf7
ENSMUSG00000000787	0.0325876	0.348446	Geriatric_Young	Ddx3x
ENSMUSG00000000791	0.205368	0.447096	Geriatric_Young	Il12rb1
ENSMUSG00000000792	0.267137	0.000218995	Geriatric_Young	Slc5a5
ENSMUSG00000000794	-0.0567015	0.438376	Geriatric_Young	Kcnn3
ENSMUSG00000000804	-0.0552703	0.116516	Geriatric_Young	Usp32
ENSMUSG00000000805	-0.432471	2.38e-06	Geriatric_Young	Car4
ENSMUSG00000000811	0.0725333	0.632621	Geriatric_Young	Txnrd3
ENSMUSG00000000823	-0.035639	0.628144	Geriatric_Young	Zfp512b
ENSMUSG00000000826	-0.0601661	0.0133436	Geriatric_Young	Dnajc5
ENSMUSG00000000827	-0.010192	0.855408	Geriatric_Young	Tpd52l2
ENSMUSG00000000838	-0.0227962	0.585395	Geriatric_Young	Fmr1
ENSMUSG00000000861	0.034003	0.678829	Geriatric_Young	Bcl11a
ENSMUSG00000000869	-0.122264	0.21245	Geriatric_Young	Il4
ENSMUSG00000000876	-0.199949	0.021177	Geriatric_Young	Pxmp4
ENSMUSG00000000881	-0.0288859	0.614413	Geriatric_Young	Dlg3
ENSMUSG00000000884	0.140608	0.432439	Geriatric_Young	Gnb1l
ENSMUSG00000000889	-0.988216	0.00235624	Geriatric_Young	Dbh
ENSMUSG00000000901	0.164181	0.410894	Geriatric_Young	Mmp11
ENSMUSG00000000902	0.0627927	0.193915	Geriatric_Young	Smarcb1
ENSMUSG00000000915	-0.0622694	0.113601	Geriatric_Young	Hip1r
ENSMUSG00000000916	0.0135267	0.882786	Geriatric_Young	Nsun5
ENSMUSG00000000934	-0.0223432	0.800759	Geriatric_Young	Top1mt
ENSMUSG00000000942	-0.906488	0.273662	Geriatric_Young	Hoxa4
ENSMUSG00000000948	-0.0308117	0.78376	Geriatric_Young	NA
ENSMUSG00000000957	-0.47615	2.5e-06	Geriatric_Young	Mmp14
ENSMUSG00000000958	0.220339	0.270046	Geriatric_Young	Slc7a7
ENSMUSG00000000959	-0.00625023	0.90649	Geriatric_Young	Oxa1l
ENSMUSG00000000976	-0.0392464	0.52652	Geriatric_Young	Heatr6
ENSMUSG00000000982	1.16804	0.0710741	Geriatric_Young	Ccl3
ENSMUSG00000001016	0.0302846	0.451075	Geriatric_Young	Ilf2
ENSMUSG00000001017	-0.0411307	0.254982	Geriatric_Young	Chtop
ENSMUSG00000001018	0.127196	0.0268659	Geriatric_Young	Snapin
ENSMUSG00000001023	1.79168	0.443876	Geriatric_Young	S100a5
ENSMUSG00000001025	0.881843	1.01e-12	Geriatric_Young	S100a6
ENSMUSG00000001029	0.304638	0.14277	Geriatric_Young	Icam2
ENSMUSG00000001034	-0.107483	0.127626	Geriatric_Young	Mapk7
ENSMUSG00000001036	0.0650217	0.0749125	Geriatric_Young	Epn2
ENSMUSG00000001039	-0.0532236	0.549432	Geriatric_Young	B9d1
ENSMUSG00000001052	0.0396817	0.435457	Geriatric_Young	Sec24b
ENSMUSG00000001053	0.0410535	0.714454	Geriatric_Young	N4bp3
ENSMUSG00000001054	0.00857635	0.886386	Geriatric_Young	Rmnd5b
ENSMUSG00000001056	0.00382754	0.958611	Geriatric_Young	Nhp2
ENSMUSG00000001062	-0.0336037	0.488288	Geriatric_Young	Vps9d1
ENSMUSG00000001065	0.146273	0.0432794	Geriatric_Young	Zfp276
ENSMUSG00000001076	-0.371762	0.229338	Geriatric_Young	C1ql4
ENSMUSG00000001082	0.0727744	0.370595	Geriatric_Young	Mfsd10
ENSMUSG00000001089	-0.0962245	0.0386439	Geriatric_Young	Luzp1
ENSMUSG00000001098	0.125613	0.0423287	Geriatric_Young	Kctd10
ENSMUSG00000001100	-0.019047	0.644439	Geriatric_Young	Poldip2
ENSMUSG00000001103	-0.278667	0.180451	Geriatric_Young	Sebox
ENSMUSG00000001105	-0.082525	0.17206	Geriatric_Young	Ift20
ENSMUSG00000001119	0.589195	0.000597872	Geriatric_Young	Col6a1
ENSMUSG00000001120	0.373283	0.0930235	Geriatric_Young	Pcbp3
ENSMUSG00000001123	1.03981	4.81e-13	Geriatric_Young	Lgals9
ENSMUSG00000001127	-0.0587574	0.14551	Geriatric_Young	Araf
ENSMUSG00000001128	-0.0365977	0.69435	Geriatric_Young	Cfp
ENSMUSG00000001131	0.171369	0.517056	Geriatric_Young	Timp1
ENSMUSG00000001134	0.104739	0.492741	Geriatric_Young	Uxt
ENSMUSG00000001138	0.16674	0.00187021	Geriatric_Young	Cnnm3
ENSMUSG00000001143	-0.105289	0.0401837	Geriatric_Young	Lman2l
ENSMUSG00000001150	0.0179369	0.695313	Geriatric_Young	Mcm3ap
ENSMUSG00000001151	0.235547	0.000106073	Geriatric_Young	Pcnt
ENSMUSG00000001156	-0.0218021	0.700483	Geriatric_Young	Mxd1
ENSMUSG00000001157	-0.0663166	0.256517	Geriatric_Young	Gmcl1
ENSMUSG00000001158	0.0130446	0.854209	Geriatric_Young	Snrnp27
ENSMUSG00000001166	0.248366	0.352369	Geriatric_Young	Oas1c
ENSMUSG00000001173	0.0168802	0.687571	Geriatric_Young	Ocrl
ENSMUSG00000001175	-0.156251	0.000919318	Geriatric_Young	Calm1
ENSMUSG00000001211	0.0115482	0.654963	Geriatric_Young	Agpat3
ENSMUSG00000001227	-0.141906	0.0014647	Geriatric_Young	Sema6b
ENSMUSG00000001228	-0.219319	0.494187	Geriatric_Young	Uhrf1
ENSMUSG00000001229	-0.22344	1.08e-05	Geriatric_Young	Dpp9
ENSMUSG00000001240	0.446818	5.31e-06	Geriatric_Young	Ramp2
ENSMUSG00000001247	0.293129	0.0237395	Geriatric_Young	Lsr
ENSMUSG00000001248	-0.0251265	0.616741	Geriatric_Young	Gramd1a
ENSMUSG00000001249	0.199646	0.232226	Geriatric_Young	Hpn
ENSMUSG00000001260	-0.0874549	0.17654	Geriatric_Young	Gabrg1
ENSMUSG00000001270	0.0751893	0.0834191	Geriatric_Young	Ckb
ENSMUSG00000001280	-0.0276457	0.618971	Geriatric_Young	Sp1
ENSMUSG00000001281	0.146769	0.53466	Geriatric_Young	Itgb7
ENSMUSG00000001285	0.0105879	0.867083	Geriatric_Young	Myg1
ENSMUSG00000001288	-0.0576581	0.476795	Geriatric_Young	Rarg
ENSMUSG00000001289	0.140845	0.00217891	Geriatric_Young	Pfdn5
ENSMUSG00000001300	-0.0442442	0.422385	Geriatric_Young	Efnb2
ENSMUSG00000001305	-0.0679612	0.520829	Geriatric_Young	Rrp15
ENSMUSG00000001313	-0.123116	0.0128453	Geriatric_Young	Rnd2
ENSMUSG00000001323	-0.149859	0.0210451	Geriatric_Young	Srr
ENSMUSG00000001333	0.256998	0.278734	Geriatric_Young	Sync
ENSMUSG00000001334	-0.266532	2.5e-06	Geriatric_Young	Fndc5
ENSMUSG00000001349	0.286074	0.388559	Geriatric_Young	Cnn1
ENSMUSG00000001366	-0.0963655	0.0657502	Geriatric_Young	Fbxo9
ENSMUSG00000001376	0.0082143	0.878926	Geriatric_Young	Vps50
ENSMUSG00000001380	-0.0703872	0.10954	Geriatric_Young	Hars
ENSMUSG00000001383	-0.0350955	0.278106	Geriatric_Young	Zmat2
ENSMUSG00000001415	0.0318495	0.492677	Geriatric_Young	Smg5
ENSMUSG00000001416	-0.120998	0.00538903	Geriatric_Young	Cct3
ENSMUSG00000001418	0.0929101	0.137859	Geriatric_Young	Glmp
ENSMUSG00000001419	0.0747956	0.111076	Geriatric_Young	Mef2d
ENSMUSG00000001420	0.0498708	0.861135	Geriatric_Young	Tmem79
ENSMUSG00000001424	0.05076	0.233127	Geriatric_Young	Snd1
ENSMUSG00000001435	-0.176339	0.106998	Geriatric_Young	Col18a1
ENSMUSG00000001436	-0.0283532	0.706864	Geriatric_Young	Slc19a1
ENSMUSG00000001440	-0.0275326	0.358127	Geriatric_Young	Kpnb1
ENSMUSG00000001441	-0.0702161	0.0239975	Geriatric_Young	Npepps
ENSMUSG00000001444	1.97345	0.110586	Geriatric_Young	Tbx21
ENSMUSG00000001445	-0.124279	0.0272782	Geriatric_Young	Mrpl10
ENSMUSG00000001467	-0.350143	8.39e-06	Geriatric_Young	Cyp51
ENSMUSG00000001472	-0.0605298	0.0265189	Geriatric_Young	Tcf25
ENSMUSG00000001473	0.0816012	0.541944	Geriatric_Young	Tubb6
ENSMUSG00000001482	-0.0476634	0.325419	Geriatric_Young	Def8
ENSMUSG00000001493	-0.265031	0.469948	Geriatric_Young	Meox1
ENSMUSG00000001496	-0.125356	0.582258	Geriatric_Young	Nkx2-1
ENSMUSG00000001504	-0.285559	0.0841396	Geriatric_Young	Irx2
ENSMUSG00000001506	0.0895182	0.816043	Geriatric_Young	Col1a1
ENSMUSG00000001507	-0.148184	0.0377592	Geriatric_Young	Itga3
ENSMUSG00000001517	0.150157	0.529852	Geriatric_Young	Foxm1
ENSMUSG00000001518	-0.0305967	0.607165	Geriatric_Young	Itfg2
ENSMUSG00000001520	-0.075358	0.322833	Geriatric_Young	Nrip2
ENSMUSG00000001521	0.117489	0.061403	Geriatric_Young	Tulp3
ENSMUSG00000001524	-0.0149294	0.879631	Geriatric_Young	Gtf2h4
ENSMUSG00000001525	-0.15035	0.000179827	Geriatric_Young	Tubb5
ENSMUSG00000001542	0.0433582	0.542544	Geriatric_Young	Ell2
ENSMUSG00000001552	0.00432557	0.948409	Geriatric_Young	Jup
ENSMUSG00000001555	0.413678	0.000917881	Geriatric_Young	Fkbp10
ENSMUSG00000001558	-0.341383	0.274014	Geriatric_Young	Klhl10
ENSMUSG00000001569	0.113953	0.0661012	Geriatric_Young	Nom1
ENSMUSG00000001576	-0.0753265	0.107974	Geriatric_Young	Ergic1
ENSMUSG00000001588	-0.236345	0.572652	Geriatric_Young	Acap1
ENSMUSG00000001604	0.0414842	0.902238	Geriatric_Young	Tcea3
ENSMUSG00000001627	0.156002	0.0096119	Geriatric_Young	Ifrd1
ENSMUSG00000001630	-0.00389661	0.949405	Geriatric_Young	Stk38l
ENSMUSG00000001632	0.0866111	0.099871	Geriatric_Young	Brpf1
ENSMUSG00000001642	0.132362	0.043209	Geriatric_Young	Akr1b3
ENSMUSG00000001663	0.237401	0.028582	Geriatric_Young	Gstt1
ENSMUSG00000001665	0.409849	0.019941	Geriatric_Young	Gstt3
ENSMUSG00000001666	-0.0893786	0.337217	Geriatric_Young	Ddt
ENSMUSG00000001672	0.328193	0.304854	Geriatric_Young	Marveld3
ENSMUSG00000001674	0.0308823	0.673048	Geriatric_Young	Ddx18
ENSMUSG00000001687	0.00986207	0.781339	Geriatric_Young	Ubl3
ENSMUSG00000001700	-0.332818	9.05e-05	Geriatric_Young	Gramd3
ENSMUSG00000001707	-0.0950479	0.244585	Geriatric_Young	Eef1e1
ENSMUSG00000001729	0.0981569	0.0208969	Geriatric_Young	Akt1
ENSMUSG00000001741	-0.234869	0.18556	Geriatric_Young	Il16
ENSMUSG00000001750	0.271825	0.00040965	Geriatric_Young	Tcirg1
ENSMUSG00000001751	0.251343	0.012123	Geriatric_Young	Naglu
ENSMUSG00000001755	-0.104424	0.148027	Geriatric_Young	Coasy
ENSMUSG00000001761	0.0150557	0.851006	Geriatric_Young	Smo
ENSMUSG00000001763	-0.00642542	0.930018	Geriatric_Young	Tspan33
ENSMUSG00000001767	-0.00169508	0.980007	Geriatric_Young	Crnkl1
ENSMUSG00000001768	0.484369	8.92e-13	Geriatric_Young	Rin2;BC039771
ENSMUSG00000001773	0.306417	0.00667729	Geriatric_Young	Folh1
ENSMUSG00000001774	-0.16161	0.016888	Geriatric_Young	Chordc1
ENSMUSG00000001783	0.124605	0.00470242	Geriatric_Young	Rtcb
ENSMUSG00000001785	0.121497	0.105736	Geriatric_Young	Pwp1
ENSMUSG00000001786	0.0862401	0.0801998	Geriatric_Young	Fbxo7
ENSMUSG00000001794	-0.0442861	0.431857	Geriatric_Young	Capns1
ENSMUSG00000001802	-0.12575	0.00642528	Geriatric_Young	Lrp3
ENSMUSG00000001815	-0.705424	0.0596002	Geriatric_Young	Evx2
ENSMUSG00000001827	-0.0984655	0.630817	Geriatric_Young	Folr1
ENSMUSG00000001829	-0.0407295	0.381854	Geriatric_Young	Clpb
ENSMUSG00000001833	-0.0186201	0.572452	Geriatric_Young	Septin7
ENSMUSG00000001844	0.0588609	0.440885	Geriatric_Young	Zdhhc4
ENSMUSG00000001847	0.0356358	0.266872	Geriatric_Young	Rac1
ENSMUSG00000001855	0.0208808	0.686213	Geriatric_Young	Nup214
ENSMUSG00000001864	-0.0230378	0.830089	Geriatric_Young	Aif1l
ENSMUSG00000001870	-0.0274544	0.823282	Geriatric_Young	Ltbp1
ENSMUSG00000001891	-0.123221	0.0346254	Geriatric_Young	Ugp2
ENSMUSG00000001901	0.0550186	0.700148	Geriatric_Young	Kcnh6
ENSMUSG00000001909	0.042124	0.419827	Geriatric_Young	Trmt1
ENSMUSG00000001910	-0.0118244	0.771141	Geriatric_Young	Nacc1
ENSMUSG00000001911	-0.0338181	0.361157	Geriatric_Young	Nfix
ENSMUSG00000001918	0.792623	1.97e-06	Geriatric_Young	Slc1a5
ENSMUSG00000001924	-0.017449	0.488076	Geriatric_Young	Uba1
ENSMUSG00000001930	1.47933	5.35e-08	Geriatric_Young	Vwf
ENSMUSG00000001942	-0.200229	0.0045909	Geriatric_Young	Siae
ENSMUSG00000001943	-0.000249858	0.99807	Geriatric_Young	Vsig2
ENSMUSG00000001946	0.175443	0.0328741	Geriatric_Young	Esam
ENSMUSG00000001948	-0.44004	0.0173153	Geriatric_Young	Spa17
ENSMUSG00000001962	0.113528	0.0942668	Geriatric_Young	Fam50a
ENSMUSG00000001964	0.0864503	0.226851	Geriatric_Young	Emd
ENSMUSG00000001983	-0.15791	0.102231	Geriatric_Young	Taco1
ENSMUSG00000001985	0.115459	0.119128	Geriatric_Young	Grik3
ENSMUSG00000001986	-0.0809613	0.146804	Geriatric_Young	Gria3
ENSMUSG00000001988	-0.00231263	0.982673	Geriatric_Young	Npas1
ENSMUSG00000001995	0.030707	0.598127	Geriatric_Young	Sipa1l2
ENSMUSG00000001998	-0.099171	0.177267	Geriatric_Young	Ap4e1
ENSMUSG00000001999	0.00631343	0.945347	Geriatric_Young	Blvra
ENSMUSG00000002006	-0.0205916	0.6121	Geriatric_Young	Pdzd4
ENSMUSG00000002007	0.0645056	0.560653	Geriatric_Young	Srpk3
ENSMUSG00000002010	-0.0446542	0.282193	Geriatric_Young	Idh3g
ENSMUSG00000002012	-0.070128	0.203945	Geriatric_Young	Pnck
ENSMUSG00000002014	0.0292196	0.613211	Geriatric_Young	Ssr4
ENSMUSG00000002015	-0.0981483	0.130907	Geriatric_Young	Bcap31
ENSMUSG00000002017	-0.0830778	0.140247	Geriatric_Young	Fam98a
ENSMUSG00000002020	0.297535	0.0614484	Geriatric_Young	Ltbp2
ENSMUSG00000002028	0.124391	0.00645631	Geriatric_Young	Kmt2a
ENSMUSG00000002031	-0.0607186	0.304036	Geriatric_Young	Ift46
ENSMUSG00000002032	-0.287942	3.01e-07	Geriatric_Young	Tmem25
ENSMUSG00000002043	0.448274	0.00134254	Geriatric_Young	Trappc6a
ENSMUSG00000002052	-0.0230553	0.412936	Geriatric_Young	Supt6
ENSMUSG00000002055	0.0380962	0.729759	Geriatric_Young	Spag5
ENSMUSG00000002058	-0.0556146	0.46971	Geriatric_Young	Unc119
ENSMUSG00000002059	0.115252	0.219084	Geriatric_Young	Rab34
ENSMUSG00000002064	0.0167784	0.766078	Geriatric_Young	Sdf2
ENSMUSG00000002068	-0.196916	0.047987	Geriatric_Young	Ccne1
ENSMUSG00000002083	-0.0567468	0.618112	Geriatric_Young	Bbc3
ENSMUSG00000002100	-0.771031	4.7e-07	Geriatric_Young	Mybpc3
ENSMUSG00000002102	-0.00198764	0.963391	Geriatric_Young	Psmc3
ENSMUSG00000002103	-0.0633313	0.195107	Geriatric_Young	Acp2
ENSMUSG00000002104	0.783634	0.0240174	Geriatric_Young	Rapsn
ENSMUSG00000002105	-0.11199	0.134135	Geriatric_Young	Slc39a13
ENSMUSG00000002107	0.0324477	0.579233	Geriatric_Young	Celf2
ENSMUSG00000002108	0.169358	0.254487	Geriatric_Young	Nr1h3
ENSMUSG00000002109	0.201587	0.0665846	Geriatric_Young	Ddb2
ENSMUSG00000002111	0.534948	0.0115865	Geriatric_Young	Spi1
ENSMUSG00000002129	0.0865491	0.026708	Geriatric_Young	Sf3a1
ENSMUSG00000002147	0.373736	1.51e-06	Geriatric_Young	Stat6
ENSMUSG00000002190	-0.218436	0.0159595	Geriatric_Young	Clgn
ENSMUSG00000002204	0.351355	0.144948	Geriatric_Young	Napsa
ENSMUSG00000002205	0.00505367	0.946689	Geriatric_Young	Vrk3
ENSMUSG00000002210	0.0643091	0.268251	Geriatric_Young	Smg9
ENSMUSG00000002221	0.015865	0.762876	Geriatric_Young	Paxip1
ENSMUSG00000002222	-0.018822	0.674689	Geriatric_Young	Rmnd5a
ENSMUSG00000002227	0.163713	0.0729799	Geriatric_Young	Mov10
ENSMUSG00000002228	0.473275	0.29013	Geriatric_Young	Ppm1j
ENSMUSG00000002233	0.123487	0.132177	Geriatric_Young	Rhoc
ENSMUSG00000002249	0.315711	0.03391	Geriatric_Young	Tead3
ENSMUSG00000002250	0.0802391	0.136394	Geriatric_Young	Ppard;1810013A23Rik
ENSMUSG00000002257	0.153493	0.48312	Geriatric_Young	Def6
ENSMUSG00000002265	-0.0917165	0.0232868	Geriatric_Young	Peg3
ENSMUSG00000002266	-0.122268	0.271104	Geriatric_Young	Zim1
ENSMUSG00000002274	-0.404471	7.29e-07	Geriatric_Young	Metrn
ENSMUSG00000002279	-0.0586732	0.429545	Geriatric_Young	Lmf1
ENSMUSG00000002280	-0.0474228	0.485941	Geriatric_Young	Ciao3
ENSMUSG00000002289	-0.00392994	0.987234	Geriatric_Young	Angptl4
ENSMUSG00000002297	-0.0629683	0.788286	Geriatric_Young	Dbf4
ENSMUSG00000002307	0.092099	0.161611	Geriatric_Young	Daxx
ENSMUSG00000002308	-0.131432	0.186113	Geriatric_Young	Cd320
ENSMUSG00000002319	-0.0419345	0.34247	Geriatric_Young	Ipo4
ENSMUSG00000002320	-0.0442732	0.490754	Geriatric_Young	Tm9sf1
ENSMUSG00000002324	0.125329	0.731447	Geriatric_Young	Rec8
ENSMUSG00000002325	0.346164	8.75e-05	Geriatric_Young	Irf9
ENSMUSG00000002326	-0.0113895	0.885345	Geriatric_Young	Gmpr2
ENSMUSG00000002329	-0.0200191	0.741932	Geriatric_Young	Mdp1
ENSMUSG00000002332	0.135511	0.0187681	Geriatric_Young	Dhrs1
ENSMUSG00000002341	-0.30335	0.000611494	Geriatric_Young	Ncan
ENSMUSG00000002342	-0.00684596	0.922433	Geriatric_Young	Tmem161a
ENSMUSG00000002343	-0.167769	0.0217121	Geriatric_Young	Armc6
ENSMUSG00000002345	-0.0270431	0.707453	Geriatric_Young	Borcs8
ENSMUSG00000002346	-0.0989835	0.133947	Geriatric_Young	Slc25a42
ENSMUSG00000002365	0.162799	0.0613365	Geriatric_Young	Snx9
ENSMUSG00000002372	0.0980258	0.0536773	Geriatric_Young	Ranbp3
ENSMUSG00000002379	-0.0280885	0.601104	Geriatric_Young	Ndufa11
ENSMUSG00000002393	0.0357774	0.61023	Geriatric_Young	Nr2f6
ENSMUSG00000002395	0.161535	0.00505434	Geriatric_Young	Use1
ENSMUSG00000002396	-0.149329	0.055364	Geriatric_Young	Ocel1
ENSMUSG00000002409	-0.063495	0.351958	Geriatric_Young	Dyrk1b
ENSMUSG00000002413	0.0254932	0.497244	Geriatric_Young	Braf
ENSMUSG00000002416	-0.117791	0.0348736	Geriatric_Young	Ndufb2
ENSMUSG00000002428	-0.0640453	0.32414	Geriatric_Young	Hltf
ENSMUSG00000002455	0.109642	0.00778294	Geriatric_Young	Prpf6
ENSMUSG00000002458	-0.0965781	0.330356	Geriatric_Young	Rgs19
ENSMUSG00000002459	-0.162259	0.0308629	Geriatric_Young	Rgs20
ENSMUSG00000002475	-0.0878678	0.187204	Geriatric_Young	Abhd3
ENSMUSG00000002477	-0.0353886	0.645893	Geriatric_Young	Snrpd1
ENSMUSG00000002486	-0.0117088	0.877675	Geriatric_Young	Tchp
ENSMUSG00000002489	0.14473	0.0318782	Geriatric_Young	Tiam1
ENSMUSG00000002496	0.0366538	0.316659	Geriatric_Young	Tsc2
ENSMUSG00000002504	0.154604	0.0274308	Geriatric_Young	Slc9a3r2
ENSMUSG00000002524	-0.0223909	0.565427	Geriatric_Young	Puf60
ENSMUSG00000002546	0.0825601	0.0576235	Geriatric_Young	Golga2
ENSMUSG00000002550	0.0257825	0.652556	Geriatric_Young	Uck1
ENSMUSG00000002578	0.019957	0.803098	Geriatric_Young	Ikzf4
ENSMUSG00000002580	-0.168036	0.0107453	Geriatric_Young	Mien1
ENSMUSG00000002602	0.301387	8.24e-06	Geriatric_Young	Axl
ENSMUSG00000002603	0.494537	0.00221248	Geriatric_Young	Tgfb1
ENSMUSG00000002608	0.000327387	0.994505	Geriatric_Young	Ccdc97
ENSMUSG00000002617	-0.198741	0.0233973	Geriatric_Young	Zfp40
ENSMUSG00000002625	0.0371869	0.517264	Geriatric_Young	Akap8l
ENSMUSG00000002633	-0.0559113	0.652477	Geriatric_Young	Shh
ENSMUSG00000002635	0.0339877	0.712392	Geriatric_Young	Pdcd2l
ENSMUSG00000002658	0.113975	0.012914	Geriatric_Young	Gtf2f1
ENSMUSG00000002660	0.0182979	0.749501	Geriatric_Young	Clpp
ENSMUSG00000002661	-0.117662	0.245249	Geriatric_Young	Alkbh7
ENSMUSG00000002668	0.115098	0.624582	Geriatric_Young	Dennd1c
ENSMUSG00000002679	0.0371541	0.665263	Geriatric_Young	Med6
ENSMUSG00000002688	0.0882292	0.353813	Geriatric_Young	Prkd1
ENSMUSG00000002699	0.72179	0.00296111	Geriatric_Young	Lcp2
ENSMUSG00000002718	0.0580262	0.183223	Geriatric_Young	Cse1l
ENSMUSG00000002728	-0.101043	0.0914973	Geriatric_Young	Naa20
ENSMUSG00000002731	-0.0890573	0.317823	Geriatric_Young	Prkra
ENSMUSG00000002732	0.59047	0.00285552	Geriatric_Young	Fkbp7
ENSMUSG00000002733	0.0107981	0.845743	Geriatric_Young	Plekha3
ENSMUSG00000002741	0.0168045	0.683627	Geriatric_Young	Ykt6
ENSMUSG00000002748	0.0875371	0.0371192	Geriatric_Young	Baz1b
ENSMUSG00000002763	-0.185799	0.000272078	Geriatric_Young	Pex6
ENSMUSG00000002767	-0.0096384	0.886666	Geriatric_Young	Mrpl2
ENSMUSG00000002768	-0.0224846	0.687632	Geriatric_Young	Mea1
ENSMUSG00000002769	0.387935	0.10133	Geriatric_Young	Gnmt
ENSMUSG00000002771	-0.252284	0.000430402	Geriatric_Young	Grin2d
ENSMUSG00000002778	-0.0266204	0.610712	Geriatric_Young	Kdelr1
ENSMUSG00000002781	-0.0411767	0.563768	Geriatric_Young	Tmem143
ENSMUSG00000002797	-0.00570617	0.94989	Geriatric_Young	Ggct
ENSMUSG00000002799	0.0719357	0.169047	Geriatric_Young	Jag2
ENSMUSG00000002803	0.0145399	0.815397	Geriatric_Young	Btbd6
ENSMUSG00000002804	0.20568	0.16044	Geriatric_Young	Nudt14
ENSMUSG00000002808	-0.0438906	0.392202	Geriatric_Young	Epdr1
ENSMUSG00000002812	0.0223709	0.645061	Geriatric_Young	Flii
ENSMUSG00000002814	0.0264911	0.801826	Geriatric_Young	Top3a
ENSMUSG00000002820	-0.00765614	0.907783	Geriatric_Young	Atg4d
ENSMUSG00000002825	-0.171638	0.0467842	Geriatric_Young	Qtrt1
ENSMUSG00000002831	2.26305	8.62e-15	Geriatric_Young	Plin4
ENSMUSG00000002833	0.119821	0.013997	Geriatric_Young	Hdgfl2
ENSMUSG00000002835	-0.322954	0.0280628	Geriatric_Young	Chaf1a
ENSMUSG00000002844	-0.0610663	0.289115	Geriatric_Young	Adprh
ENSMUSG00000002845	-0.0526747	0.552059	Geriatric_Young	Tmem39a
ENSMUSG00000002846	-0.161816	0.0271223	Geriatric_Young	Timmdc1
ENSMUSG00000002847	0.812216	0.00307066	Geriatric_Young	Pla1a
ENSMUSG00000002870	0.0410425	0.75542	Geriatric_Young	Mcm2
ENSMUSG00000002871	-0.0923629	0.129888	Geriatric_Young	Tpra1
ENSMUSG00000002881	0.0648245	0.422262	Geriatric_Young	Nab1
ENSMUSG00000002885	0.371862	0.000138893	Geriatric_Young	Adgre5
ENSMUSG00000002897	0.106285	0.156409	Geriatric_Young	Il17ra
ENSMUSG00000002900	-0.102611	0.168496	Geriatric_Young	Lamb1
ENSMUSG00000002908	-0.258402	0.00301933	Geriatric_Young	Kcnn1
ENSMUSG00000002910	0.731245	0.00104166	Geriatric_Young	Arrdc2
ENSMUSG00000002930	-0.445181	0.0131287	Geriatric_Young	Ppp1r17
ENSMUSG00000002944	-0.194075	0.498387	Geriatric_Young	Cd36
ENSMUSG00000002948	0.0870041	0.059785	Geriatric_Young	Map2k7
ENSMUSG00000002949	0.00715869	0.903809	Geriatric_Young	Timm44
ENSMUSG00000002957	0.0336384	0.424575	Geriatric_Young	Ap2a2
ENSMUSG00000002963	-0.0412874	0.571207	Geriatric_Young	Pnkp
ENSMUSG00000002968	0.13878	0.00908146	Geriatric_Young	Med25
ENSMUSG00000002980	0.292196	0.00216209	Geriatric_Young	Bcam
ENSMUSG00000002981	-0.0350045	0.471703	Geriatric_Young	Clptm1
ENSMUSG00000002983	0.0996635	0.410851	Geriatric_Young	Relb
ENSMUSG00000002984	-0.0713523	0.160585	Geriatric_Young	Tomm40
ENSMUSG00000002985	0.479323	1.65e-12	Geriatric_Young	Apoe
ENSMUSG00000002996	0.0948796	0.11008	Geriatric_Young	Hbp1
ENSMUSG00000002997	-0.216567	0.000316365	Geriatric_Young	Prkar2b
ENSMUSG00000003031	0.0523853	0.405589	Geriatric_Young	Cdkn1b
ENSMUSG00000003032	0.26985	0.00901939	Geriatric_Young	Klf4
ENSMUSG00000003033	-0.0319902	0.495537	Geriatric_Young	Ap1m1
ENSMUSG00000003037	0.00471416	0.933295	Geriatric_Young	Rab8a
ENSMUSG00000003038	-0.0383734	0.521456	Geriatric_Young	Hmgn2
ENSMUSG00000003039	-0.0413139	0.319074	Geriatric_Young	Fam32a
ENSMUSG00000003062	-0.0306532	0.617523	Geriatric_Young	Stard3nl
ENSMUSG00000003068	0.119977	0.0168104	Geriatric_Young	Stk11
ENSMUSG00000003070	-0.325428	0.00326758	Geriatric_Young	Efna2
ENSMUSG00000003072	-0.124122	0.00434371	Geriatric_Young	Atp5d
ENSMUSG00000003099	-0.064814	0.109673	Geriatric_Young	Ppp5c
ENSMUSG00000003119	-0.0183732	0.759667	Geriatric_Young	Cdk12
ENSMUSG00000003123	0.0855345	0.290777	Geriatric_Young	Lipe
ENSMUSG00000003131	-0.0309376	0.32632	Geriatric_Young	Pafah1b2
ENSMUSG00000003134	-0.114883	0.117643	Geriatric_Young	Tbc1d8
ENSMUSG00000003135	0.00189435	0.976725	Geriatric_Young	Cnot11
ENSMUSG00000003153	0.0139512	0.71826	Geriatric_Young	Slc2a3
ENSMUSG00000003154	0.0807302	0.151369	Geriatric_Young	Foxj2
ENSMUSG00000003161	-0.0058858	0.910961	Geriatric_Young	Sri
ENSMUSG00000003166	-0.0788985	0.12167	Geriatric_Young	Dgcr2
ENSMUSG00000003184	0.0589771	0.431863	Geriatric_Young	Irf3
ENSMUSG00000003190	0.315686	0.159015	Geriatric_Young	Bcl2l12
ENSMUSG00000003198	-0.0840446	0.581465	Geriatric_Young	Zfp959
ENSMUSG00000003199	-0.188147	0.000369939	Geriatric_Young	Mpnd
ENSMUSG00000003200	0.0288745	0.604438	Geriatric_Young	Sh3gl1
ENSMUSG00000003206	0.578001	0.134452	Geriatric_Young	Ebi3
ENSMUSG00000003208	0.0418864	0.751636	Geriatric_Young	Yju2
ENSMUSG00000003226	-0.00548991	0.908759	Geriatric_Young	Ranbp2
ENSMUSG00000003228	-0.18396	0.0239329	Geriatric_Young	Grk5
ENSMUSG00000003233	-0.00687721	0.890142	Geriatric_Young	Dvl3
ENSMUSG00000003234	0.0643307	0.167253	Geriatric_Young	Abcf3
ENSMUSG00000003235	-0.0575412	0.286409	Geriatric_Young	Eif2b5
ENSMUSG00000003269	-0.00326011	0.950868	Geriatric_Young	Cyth2
ENSMUSG00000003271	0.0644896	0.509519	Geriatric_Young	Sult2b1;Gm5897
ENSMUSG00000003273	-0.155865	0.00447193	Geriatric_Young	Car11
ENSMUSG00000003279	0.128144	0.0290056	Geriatric_Young	Dlgap1
ENSMUSG00000003282	0.0220779	0.87975	Geriatric_Young	Plag1
ENSMUSG00000003283	0.510153	0.0176648	Geriatric_Young	Hck
ENSMUSG00000003299	-0.119295	0.0828941	Geriatric_Young	Mrpl4
ENSMUSG00000003308	0.0648601	0.229377	Geriatric_Young	Keap1
ENSMUSG00000003309	-0.047486	0.882152	Geriatric_Young	Ap1m2
ENSMUSG00000003316	-0.0656105	0.0180617	Geriatric_Young	Glg1
ENSMUSG00000003344	-0.0269574	0.590421	Geriatric_Young	Btbd2
ENSMUSG00000003345	-0.0298173	0.379024	Geriatric_Young	Csnk1g2
ENSMUSG00000003346	-0.0949046	0.0790238	Geriatric_Young	Abhd17a
ENSMUSG00000003348	0.163864	0.238998	Geriatric_Young	Mob3a
ENSMUSG00000003352	0.0831621	0.198912	Geriatric_Young	Cacnb3
ENSMUSG00000003354	-0.278141	0.0335758	Geriatric_Young	Ccdc65
ENSMUSG00000003355	-0.478616	0.226778	Geriatric_Young	Fkbp11
ENSMUSG00000003360	0.0518744	0.179784	Geriatric_Young	Ddx23
ENSMUSG00000003363	-0.0713876	0.101253	Geriatric_Young	Pld3
ENSMUSG00000003378	-0.0196856	0.721773	Geriatric_Young	Grik5
ENSMUSG00000003380	0.0757528	0.116326	Geriatric_Young	Rabac1
ENSMUSG00000003382	-0.0049251	0.921161	Geriatric_Young	Etv3
ENSMUSG00000003402	-0.036394	0.494558	Geriatric_Young	Prkcsh
ENSMUSG00000003410	-0.0269048	0.44373	Geriatric_Young	Elavl3
ENSMUSG00000003411	0.133637	0.163887	Geriatric_Young	Rab3b
ENSMUSG00000003418	0.388327	0.00762142	Geriatric_Young	St8sia6
ENSMUSG00000003420	0.0288172	0.769236	Geriatric_Young	Fcgrt
ENSMUSG00000003421	0.0285706	0.693949	Geriatric_Young	Nosip
ENSMUSG00000003423	-0.0493228	0.535363	Geriatric_Young	Pih1d1
ENSMUSG00000003429	0.125269	0.000355278	Geriatric_Young	Rps11
ENSMUSG00000003435	0.0427497	0.270899	Geriatric_Young	Supt5
ENSMUSG00000003436	-0.431837	0.117751	Geriatric_Young	Dll3
ENSMUSG00000003437	0.0377979	0.405986	Geriatric_Young	Paf1
ENSMUSG00000003438	-0.0414329	0.47749	Geriatric_Young	Timm50
ENSMUSG00000003444	-0.165977	0.0917178	Geriatric_Young	Med29
ENSMUSG00000003452	-0.154408	0.00510348	Geriatric_Young	Bicd1
ENSMUSG00000003458	-0.0306218	0.48732	Geriatric_Young	Ncstn
ENSMUSG00000003464	-0.0439182	0.287248	Geriatric_Young	Pex19
ENSMUSG00000003469	0.0589634	0.281663	Geriatric_Young	Phyhip
ENSMUSG00000003476	0.138119	0.536228	Geriatric_Young	Crhr2
ENSMUSG00000003477	0.845206	0.00656926	Geriatric_Young	Inmt
ENSMUSG00000003484	0.607181	0.0950195	Geriatric_Young	Cyp4f18
ENSMUSG00000003500	-0.152946	0.00382552	Geriatric_Young	Impdh1
ENSMUSG00000003518	-0.0119255	0.746706	Geriatric_Young	Dusp3
ENSMUSG00000003526	0.174552	0.073503	Geriatric_Young	Prodh
ENSMUSG00000003527	0.180865	0.0106589	Geriatric_Young	Ess2
ENSMUSG00000003528	-0.219419	0.00333573	Geriatric_Young	Slc25a1
ENSMUSG00000003531	0.0078445	0.91302	Geriatric_Young	Dgcr6
ENSMUSG00000003534	-0.033732	0.571173	Geriatric_Young	Ddr1
ENSMUSG00000003541	0.45686	0.00111836	Geriatric_Young	Ier3
ENSMUSG00000003545	0.145031	0.203011	Geriatric_Young	Fosb
ENSMUSG00000003546	0.0113042	0.865619	Geriatric_Young	Klc4
ENSMUSG00000003549	0.110219	0.154545	Geriatric_Young	Ercc1
ENSMUSG00000003559	-0.036056	0.757745	Geriatric_Young	As3mt
ENSMUSG00000003573	-0.271903	0.0792331	Geriatric_Young	Homer3
ENSMUSG00000003575	0.0721258	0.145881	Geriatric_Young	Crtc1
ENSMUSG00000003581	-0.0912334	0.179133	Geriatric_Young	Rnf215
ENSMUSG00000003585	0.0162695	0.753369	Geriatric_Young	Sec14l2
ENSMUSG00000003604	0.135358	0.193948	Geriatric_Young	Aven
ENSMUSG00000003617	0.574813	4.42e-10	Geriatric_Young	Cp
ENSMUSG00000003623	0.179952	0.00635468	Geriatric_Young	Crot
ENSMUSG00000003644	0.00439269	0.961152	Geriatric_Young	Rps6ka1
ENSMUSG00000003657	-0.233361	0.0124519	Geriatric_Young	Calb2
ENSMUSG00000003660	0.039311	0.358256	Geriatric_Young	Snrnp200
ENSMUSG00000003662	0.00233568	0.963992	Geriatric_Young	Ciao1
ENSMUSG00000003665	0.203269	0.262271	Geriatric_Young	Has1
ENSMUSG00000003680	-0.0234319	0.798896	Geriatric_Young	Taf6l;Gm2518
ENSMUSG00000003721	-0.0500522	0.31394	Geriatric_Young	Insig2
ENSMUSG00000003731	-0.0867943	0.02982	Geriatric_Young	Kpna6
ENSMUSG00000003746	0.0161628	0.813553	Geriatric_Young	Man1a
ENSMUSG00000003752	-0.0613567	0.581222	Geriatric_Young	Itpkc
ENSMUSG00000003762	-0.0287964	0.691616	Geriatric_Young	Coq8b
ENSMUSG00000003778	-0.0172843	0.712094	Geriatric_Young	Brd8
ENSMUSG00000003779	-0.303698	0.141942	Geriatric_Young	Kif20a
ENSMUSG00000003808	-0.024137	0.665038	Geriatric_Young	Farsa
ENSMUSG00000003809	0.0751923	0.249277	Geriatric_Young	Gcdh
ENSMUSG00000003810	-0.101836	0.00858437	Geriatric_Young	Mast2
ENSMUSG00000003812	0.0326842	0.802584	Geriatric_Young	Dnase2a;Gm38426
ENSMUSG00000003813	0.0401066	0.439084	Geriatric_Young	Rad23a
ENSMUSG00000003814	-0.131846	0.0665017	Geriatric_Young	Calr
ENSMUSG00000003824	-0.0787155	0.666888	Geriatric_Young	Syce2
ENSMUSG00000003847	-0.0637778	0.17301	Geriatric_Young	Nfat5
ENSMUSG00000003848	-0.0291593	0.635645	Geriatric_Young	Nob1
ENSMUSG00000003849	0.267588	0.0588918	Geriatric_Young	Nqo1
ENSMUSG00000003863	-0.0430155	0.276155	Geriatric_Young	Ppfia3
ENSMUSG00000003865	-0.111733	0.118583	Geriatric_Young	Gys1
ENSMUSG00000003868	0.0682873	0.335451	Geriatric_Young	Ruvbl2
ENSMUSG00000003872	-0.262221	8.11e-05	Geriatric_Young	Lin7b
ENSMUSG00000003873	-0.0311659	0.605992	Geriatric_Young	Bax
ENSMUSG00000003923	0.0506579	0.433602	Geriatric_Young	Tfam
ENSMUSG00000003929	-0.180522	0.0079994	Geriatric_Young	Zfp81
ENSMUSG00000003934	0.120788	0.021703	Geriatric_Young	Efnb3
ENSMUSG00000003948	-0.177108	0.000273109	Geriatric_Young	Mmd
ENSMUSG00000003949	0.127188	0.0211512	Geriatric_Young	Hlf
ENSMUSG00000003955	-0.0573364	0.454545	Geriatric_Young	Fam162a
ENSMUSG00000003970	0.17148	0.000254995	Geriatric_Young	Rpl8
ENSMUSG00000003974	-0.179242	0.00583323	Geriatric_Young	Grm3
ENSMUSG00000003992	0.0355118	0.542993	Geriatric_Young	Ssbp2
ENSMUSG00000004018	0.0455483	0.747829	Geriatric_Young	Fancl
ENSMUSG00000004031	0.069358	0.286418	Geriatric_Young	Brinp2
ENSMUSG00000004032	0.108621	0.0519689	Geriatric_Young	Gstm5
ENSMUSG00000004035	0.277833	0.00458119	Geriatric_Young	Gstm7
ENSMUSG00000004040	0.417203	5.33e-12	Geriatric_Young	Stat3
ENSMUSG00000004043	0.20138	0.199699	Geriatric_Young	Stat5a
ENSMUSG00000004044	0.329272	2e-05	Geriatric_Young	Cavin1
ENSMUSG00000004054	0.194424	0.000811074	Geriatric_Young	Map3k11
ENSMUSG00000004056	-0.213898	5.57e-06	Geriatric_Young	Akt2
ENSMUSG00000004069	-0.0442751	0.341449	Geriatric_Young	Dnaja3
ENSMUSG00000004070	-0.019982	0.672138	Geriatric_Young	Hmox2
ENSMUSG00000004071	0.0347735	0.290886	Geriatric_Young	Cdip1
ENSMUSG00000004085	0.14831	0.129666	Geriatric_Young	Map3k20
ENSMUSG00000004096	-0.0426445	0.43357	Geriatric_Young	Cwc15
ENSMUSG00000004098	0.430061	0.0049326	Geriatric_Young	Col5a3
ENSMUSG00000004099	0.0423425	0.341829	Geriatric_Young	Dnmt1
ENSMUSG00000004100	-0.0444177	0.554836	Geriatric_Young	Ppan
ENSMUSG00000004105	0.0835948	0.563814	Geriatric_Young	Angptl2
ENSMUSG00000004110	-0.21587	0.000167443	Geriatric_Young	Cacna1e
ENSMUSG00000004113	-0.0966326	0.0249563	Geriatric_Young	Cacna1b
ENSMUSG00000004127	-0.151521	0.238748	Geriatric_Young	Trmt10a
ENSMUSG00000004151	0.0444763	0.374376	Geriatric_Young	Etv1
ENSMUSG00000004187	0.0782733	0.146554	Geriatric_Young	Kifc2
ENSMUSG00000004207	0.070449	0.00037025	Geriatric_Young	Psap
ENSMUSG00000004221	-0.0289568	0.590028	Geriatric_Young	Ikbkg
ENSMUSG00000004231	-0.570072	0.00793593	Geriatric_Young	Pax2
ENSMUSG00000004233	-0.0790215	0.446427	Geriatric_Young	Wars2
ENSMUSG00000004263	0.0711456	0.181716	Geriatric_Young	Atn1
ENSMUSG00000004264	-0.0271826	0.566946	Geriatric_Young	Phb2
ENSMUSG00000004266	0.806899	0.000388344	Geriatric_Young	Ptpn6
ENSMUSG00000004267	-0.0750648	0.00476666	Geriatric_Young	Eno2
ENSMUSG00000004268	0.00671016	0.922478	Geriatric_Young	Emg1
ENSMUSG00000004270	-0.0760727	0.315509	Geriatric_Young	Lpcat3
ENSMUSG00000004285	0.00619712	0.891336	Geriatric_Young	Atp6v1f
ENSMUSG00000004317	-0.198647	0.0106929	Geriatric_Young	Clcn5
ENSMUSG00000004319	-0.0374247	0.266654	Geriatric_Young	Clcn3
ENSMUSG00000004328	1.56319	1.03e-08	Geriatric_Young	Hif3a
ENSMUSG00000004347	-0.0425076	0.582076	Geriatric_Young	Pde1c
ENSMUSG00000004356	-0.00497104	0.935788	Geriatric_Young	Utp20
ENSMUSG00000004360	0.0499966	0.376321	Geriatric_Young	9330159F19Rik
ENSMUSG00000004364	-0.11426	0.000887926	Geriatric_Young	Cul3
ENSMUSG00000004366	-0.0556162	0.292553	Geriatric_Young	Sst
ENSMUSG00000004383	-0.266532	5.07e-08	Geriatric_Young	Large1
ENSMUSG00000004393	-0.0324753	0.600406	Geriatric_Young	Ddx56
ENSMUSG00000004394	0.0723274	0.118937	Geriatric_Young	Tmed4
ENSMUSG00000004415	-0.486537	0.000443138	Geriatric_Young	Col26a1
ENSMUSG00000004446	0.174391	0.142385	Geriatric_Young	Bid
ENSMUSG00000004451	-0.121952	0.107974	Geriatric_Young	Ralb
ENSMUSG00000004455	0.197165	0.000204384	Geriatric_Young	Ppp1cc;Ppp1ccb
ENSMUSG00000004460	-0.0656502	0.349047	Geriatric_Young	Dnajb11
ENSMUSG00000004462	0.0176396	0.844523	Geriatric_Young	Tbccd1
ENSMUSG00000004473	-0.353765	0.0166247	Geriatric_Young	Clec11a
ENSMUSG00000004500	0.000321706	0.997217	Geriatric_Young	Zfp324
ENSMUSG00000004508	0.285461	4.78e-05	Geriatric_Young	Gab2
ENSMUSG00000004530	0.140921	0.000161352	Geriatric_Young	Coro1c
ENSMUSG00000004535	0.0255151	0.426863	Geriatric_Young	Tax1bp1
ENSMUSG00000004558	0.0150546	0.778352	Geriatric_Young	Ndrg2
ENSMUSG00000004561	0.0655411	0.421149	Geriatric_Young	Mettl17
ENSMUSG00000004562	-0.0613047	0.294025	Geriatric_Young	Arhgef40
ENSMUSG00000004565	-0.0868433	0.0331641	Geriatric_Young	Pnpla6
ENSMUSG00000004567	0.054183	0.352995	Geriatric_Young	Mcoln1
ENSMUSG00000004568	0.0388136	0.377146	Geriatric_Young	Arhgef18
ENSMUSG00000004591	0.0366223	0.486527	Geriatric_Young	Pkn2
ENSMUSG00000004609	0.491576	2.81e-05	Geriatric_Young	Cd33
ENSMUSG00000004610	-0.227236	0.0434324	Geriatric_Young	Etfb
ENSMUSG00000004626	0.224656	0.00688665	Geriatric_Young	Stxbp2
ENSMUSG00000004630	-0.380759	0.114017	Geriatric_Young	Pcp2
ENSMUSG00000004631	0.0280419	0.698795	Geriatric_Young	Sgce
ENSMUSG00000004633	-0.0750999	0.622884	Geriatric_Young	Chn2
ENSMUSG00000004637	0.153805	0.0211805	Geriatric_Young	Wwox
ENSMUSG00000004642	-0.0229297	0.75039	Geriatric_Young	Slbp
ENSMUSG00000004655	0.378168	0.0666358	Geriatric_Young	Aqp1
ENSMUSG00000004661	-0.0261109	0.798353	Geriatric_Young	Arid3b
ENSMUSG00000004665	0.476756	0.00140459	Geriatric_Young	Cnn2
ENSMUSG00000004667	-0.0259323	0.640523	Geriatric_Young	Polr2e
ENSMUSG00000004677	0.0732398	0.114514	Geriatric_Young	Myo9b
ENSMUSG00000004698	0.0198393	0.839559	Geriatric_Young	Hdac9
ENSMUSG00000004707	1.95705		Geriatric_Young	Ly9
ENSMUSG00000004730	0.880534	2.96e-07	Geriatric_Young	Adgre1
ENSMUSG00000004748	-0.00836694	0.896367	Geriatric_Young	Mtfp1
ENSMUSG00000004768	0.000643485	0.991923	Geriatric_Young	Rab23
ENSMUSG00000004771	-0.112523	0.00315599	Geriatric_Young	Rab11a
ENSMUSG00000004788	-0.0476693	0.444878	Geriatric_Young	Eif2b2
ENSMUSG00000004789	-0.0807445	0.0408979	Geriatric_Young	Dlst
ENSMUSG00000004791	0.123219	0.514007	Geriatric_Young	Pgf
ENSMUSG00000004798	-0.0601703	0.145165	Geriatric_Young	Ulk2
ENSMUSG00000004815	-0.159808	0.00899926	Geriatric_Young	Dgkq
ENSMUSG00000004837	0.283514	0.0713126	Geriatric_Young	Grap
ENSMUSG00000004843	-0.012086	0.829961	Geriatric_Young	Chmp2b
ENSMUSG00000004846	0.137722	0.0406349	Geriatric_Young	Plod3
ENSMUSG00000004849	0.00449337	0.916946	Geriatric_Young	Ap1s1
ENSMUSG00000004864	0.450731	0.166698	Geriatric_Young	Mapk13
ENSMUSG00000004865	-0.0650455	0.133557	Geriatric_Young	Srpk1
ENSMUSG00000004872	-0.324294	0.160392	Geriatric_Young	Pax3
ENSMUSG00000004880	0.217856	0.0117395	Geriatric_Young	Lbr
ENSMUSG00000004885	-0.0150844	0.941787	Geriatric_Young	Crabp2
ENSMUSG00000004891	0.245987	0.260449	Geriatric_Young	Nes
ENSMUSG00000004892	-0.0755814	0.107386	Geriatric_Young	Bcan
ENSMUSG00000004894	0.641077	3.83e-17	Geriatric_Young	Hapln2
ENSMUSG00000004895	-0.033664	0.569546	Geriatric_Young	Prcc
ENSMUSG00000004896	-0.0736015	0.213187	Geriatric_Young	Rrnad1
ENSMUSG00000004897	-0.0295221	0.425976	Geriatric_Young	Hdgf
ENSMUSG00000004902	0.0121197	0.820476	Geriatric_Young	Slc25a18
ENSMUSG00000004929	-0.0972576	0.0967978	Geriatric_Young	Thop1
ENSMUSG00000004931	-0.00503484	0.950508	Geriatric_Young	Apba3
ENSMUSG00000004933	-0.0785574	0.212411	Geriatric_Young	Matk
ENSMUSG00000004934	0.0100324	0.888943	Geriatric_Young	Pias4
ENSMUSG00000004936	0.0607569	0.221054	Geriatric_Young	Map2k1
ENSMUSG00000004937	-0.00747073	0.843099	Geriatric_Young	Sgta
ENSMUSG00000004945	-0.0399175	0.538639	Geriatric_Young	Tmem242
ENSMUSG00000004947	0.120336	0.237297	Geriatric_Young	Dtx2
ENSMUSG00000004951	0.0445659	0.864135	Geriatric_Young	Hspb1
ENSMUSG00000004952	0.226881	0.0103598	Geriatric_Young	Rasa4
ENSMUSG00000004961	-0.022223	0.712317	Geriatric_Young	Syt5
ENSMUSG00000004980	0.0299256	0.38383	Geriatric_Young	Hnrnpa2b1
ENSMUSG00000004988	0.0528985	0.849144	Geriatric_Young	Fxyd4
ENSMUSG00000004994	-0.080208	0.4181	Geriatric_Young	Ccdc130
ENSMUSG00000004996	-0.154556	0.0477458	Geriatric_Young	Mri1
ENSMUSG00000005034	-0.0330078	0.251595	Geriatric_Young	Prkacb
ENSMUSG00000005043	-0.15099	0.160031	Geriatric_Young	Sgsh
ENSMUSG00000005045	0.015392	0.688109	Geriatric_Young	Chd5
ENSMUSG00000005054	0.186604	0.0241208	Geriatric_Young	Cstb
ENSMUSG00000005057	0.197402	0.129173	Geriatric_Young	Sh2b2
ENSMUSG00000005069	0.0786528	0.105763	Geriatric_Young	Pex5
ENSMUSG00000005078	-0.136169	0.0269673	Geriatric_Young	Jkamp
ENSMUSG00000005087	0.611192	2.23e-05	Geriatric_Young	Cd44
ENSMUSG00000005089	-0.00102485	0.981398	Geriatric_Young	Slc1a2
ENSMUSG00000005102	-0.0351824	0.546883	Geriatric_Young	Eif2ak4
ENSMUSG00000005103	0.0337566	0.412478	Geriatric_Young	Wdr1
ENSMUSG00000005107	0.633497	0.0051224	Geriatric_Young	Slc2a9
ENSMUSG00000005124	0.88475	0.000265708	Geriatric_Young	Ccn4
ENSMUSG00000005125	0.20501	0.00790844	Geriatric_Young	Ndrg1
ENSMUSG00000005142	0.375503	5.83e-07	Geriatric_Young	Man2b1
ENSMUSG00000005148	0.118261	0.35467	Geriatric_Young	Klf5
ENSMUSG00000005150	-0.109026	0.134507	Geriatric_Young	Wdr83
ENSMUSG00000005161	-0.0778832	0.0379633	Geriatric_Young	Prdx2
ENSMUSG00000005198	0.0453657	0.347769	Geriatric_Young	Polr2a
ENSMUSG00000005204	-0.119203	0.0118174	Geriatric_Young	Senp3
ENSMUSG00000005220	-0.0821182	0.708974	Geriatric_Young	Corin
ENSMUSG00000005225	-0.21253	0.00117364	Geriatric_Young	Plekha8
ENSMUSG00000005237	-0.227449	0.0637978	Geriatric_Young	Dnah2
ENSMUSG00000005251	0.810757	0.00205155	Geriatric_Young	Ripk4
ENSMUSG00000005262	0.0589486	0.300358	Geriatric_Young	Ufd1
ENSMUSG00000005267	-0.00671737	0.928225	Geriatric_Young	Zfp287
ENSMUSG00000005268	-0.225771	0.0938863	Geriatric_Young	Prlr
ENSMUSG00000005299	-0.035201	0.419697	Geriatric_Young	Letm1
ENSMUSG00000005312	-0.0471451	0.222473	Geriatric_Young	Ubqln1
ENSMUSG00000005338	-0.103777	0.0109978	Geriatric_Young	Cadm3
ENSMUSG00000005354	-0.0408804	0.420907	Geriatric_Young	Txn2
ENSMUSG00000005357	-0.278204	0.102193	Geriatric_Young	Slc1a6
ENSMUSG00000005360	0.0428255	0.371076	Geriatric_Young	Slc1a3
ENSMUSG00000005362	0.00620619	0.886584	Geriatric_Young	Crbn
ENSMUSG00000005370	0.0143611	0.837763	Geriatric_Young	Msh6
ENSMUSG00000005371	0.0266271	0.494168	Geriatric_Young	Fbxo11
ENSMUSG00000005373	0.438556	0.0197332	Geriatric_Young	Mlxipl
ENSMUSG00000005374	-0.0293688	0.663013	Geriatric_Young	Tbl2
ENSMUSG00000005378	-0.103298	0.0968364	Geriatric_Young	Bud23
ENSMUSG00000005397	-0.184573	0.0812448	Geriatric_Young	Nid1
ENSMUSG00000005410	-0.226271	0.121142	Geriatric_Young	Mcm5
ENSMUSG00000005413	0.539572	0.0048963	Geriatric_Young	Hmox1
ENSMUSG00000005417	-0.0902729	0.000312254	Geriatric_Young	Mprip
ENSMUSG00000005442	0.0763362	0.0103492	Geriatric_Young	Cic
ENSMUSG00000005447	0.261062	0.0101902	Geriatric_Young	Pafah1b3
ENSMUSG00000005469	-0.17147	0.00143457	Geriatric_Young	Prkaca
ENSMUSG00000005470	0.345742	0.325245	Geriatric_Young	Asf1b
ENSMUSG00000005481	-0.0586847	0.484434	Geriatric_Young	Ddx39a
ENSMUSG00000005483	-0.153437	0.0603919	Geriatric_Young	Dnajb1
ENSMUSG00000005501	0.158273	0.00840503	Geriatric_Young	Usp40
ENSMUSG00000005503	-0.491782	0.224624	Geriatric_Young	Evx1
ENSMUSG00000005505	-0.0290319	0.772021	Geriatric_Young	Kbtbd4
ENSMUSG00000005506	0.0346711	0.478658	Geriatric_Young	Celf1
ENSMUSG00000005510	-0.0285901	0.547837	Geriatric_Young	Ndufs3
ENSMUSG00000005514	0.0714868	0.153592	Geriatric_Young	Por
ENSMUSG00000005533	0.159881	0.00368904	Geriatric_Young	Igf1r
ENSMUSG00000005534	0.145414	0.000662953	Geriatric_Young	Insr
ENSMUSG00000005540	-0.0221167	0.928448	Geriatric_Young	Fcer2a
ENSMUSG00000005553	0.683931	0.0588661	Geriatric_Young	Atp4a
ENSMUSG00000005566	0.0596535	0.155516	Geriatric_Young	Trim28
ENSMUSG00000005575	-0.0531793	0.298233	Geriatric_Young	Ube2m
ENSMUSG00000005580	0.214749	0.000238857	Geriatric_Young	Adcy9
ENSMUSG00000005583	-0.10891	0.187269	Geriatric_Young	Mef2c
ENSMUSG00000005609	-0.0427336	0.381624	Geriatric_Young	Ctr9
ENSMUSG00000005610	-0.0926189	0.0139659	Geriatric_Young	Eif4g2
ENSMUSG00000005611	0.00398513	0.976012	Geriatric_Young	Irag1
ENSMUSG00000005615	0.054517	0.284324	Geriatric_Young	Pcyt1a
ENSMUSG00000005621	0.0379337	0.489228	Geriatric_Young	Zfp592
ENSMUSG00000005625	0.0706457	0.089257	Geriatric_Young	Psmd4
ENSMUSG00000005640	-0.651298	0.0391742	Geriatric_Young	Insrr
ENSMUSG00000005656	0.0567939	0.39299	Geriatric_Young	Snx6
ENSMUSG00000005667	-0.098956	0.372809	Geriatric_Young	Mthfd2
ENSMUSG00000005672	-0.0438807	0.590793	Geriatric_Young	Kit
ENSMUSG00000005674	-0.215649	0.0038817	Geriatric_Young	Tomm40l
ENSMUSG00000005677	0.138384	0.568246	Geriatric_Young	Nr1i3
ENSMUSG00000005681	-0.240291	0.527549	Geriatric_Young	Apoa2
ENSMUSG00000005682	-0.0869895	0.325585	Geriatric_Young	Pan2
ENSMUSG00000005683	-0.0284552	0.401184	Geriatric_Young	Cs
ENSMUSG00000005686	0.138805	0.0219666	Geriatric_Young	Ampd3
ENSMUSG00000005687	0.108545	0.015816	Geriatric_Young	Bcas2
ENSMUSG00000005698	0.0503199	0.272585	Geriatric_Young	Ctcf
ENSMUSG00000005699	-0.176048	0.0548933	Geriatric_Young	Pard6a
ENSMUSG00000005705	-0.0985343	0.703926	Geriatric_Young	Agrp
ENSMUSG00000005716	-0.129604	0.308222	Geriatric_Young	Pvalb
ENSMUSG00000005718	0.307846	0.0534508	Geriatric_Young	Tfap4
ENSMUSG00000005732	0.0292653	0.5568	Geriatric_Young	Ranbp1
ENSMUSG00000005774	-0.0761418	0.306282	Geriatric_Young	Rfx5
ENSMUSG00000005779	-0.00187266	0.965386	Geriatric_Young	Psmb4
ENSMUSG00000005802	0.000691609	0.989187	Geriatric_Young	Slc30a4
ENSMUSG00000005803	0.158939	0.20526	Geriatric_Young	Sqor
ENSMUSG00000005804	-0.0931402	0.210602	Geriatric_Young	Bloc1s6
ENSMUSG00000005813	0.00366401	0.945672	Geriatric_Young	Metap1
ENSMUSG00000005823	-0.0957659	0.11384	Geriatric_Young	Gpr108
ENSMUSG00000005846	0.102282	0.0503732	Geriatric_Young	Rsl1d1
ENSMUSG00000005871	0.0154548	0.830535	Geriatric_Young	Apc
ENSMUSG00000005873	-0.061079	0.051378	Geriatric_Young	Reep5
ENSMUSG00000005881	-0.00576293	0.895777	Geriatric_Young	Ergic3
ENSMUSG00000005882	-0.00957903	0.852008	Geriatric_Young	Uqcc1
ENSMUSG00000005886	0.186541	5.42e-06	Geriatric_Young	Ncoa2
ENSMUSG00000005892	0.62941	0.0537946	Geriatric_Young	Trh
ENSMUSG00000005893	-0.00427543	0.935955	Geriatric_Young	Nr2c2
ENSMUSG00000005897	0.103221	0.200532	Geriatric_Young	Nr2c1
ENSMUSG00000005899	-0.112811	0.0308313	Geriatric_Young	Smpd4
ENSMUSG00000005907	-0.0875686	0.149643	Geriatric_Young	Pex1
ENSMUSG00000005917	-0.0724225	0.65917	Geriatric_Young	Otx1
ENSMUSG00000005936	-0.0773496	0.124622	Geriatric_Young	Kctd20
ENSMUSG00000005949	0.216243	0.00644696	Geriatric_Young	Ctns
ENSMUSG00000005950	-0.333523	0.0987848	Geriatric_Young	P2rx5
ENSMUSG00000005951	-0.171013	0.254381	Geriatric_Young	Shpk
ENSMUSG00000005958	-0.269913	0.000518001	Geriatric_Young	Ephb3
ENSMUSG00000005968	0.0923731	0.610152	Geriatric_Young	Tuft1
ENSMUSG00000005973	0.0627053	0.479669	Geriatric_Young	Rcn1
ENSMUSG00000005980	-0.226736	0.0441273	Geriatric_Young	Dnase1
ENSMUSG00000005981	-0.0983615	0.0344127	Geriatric_Young	Trap1
ENSMUSG00000005982	-0.117843	0.00485085	Geriatric_Young	Naa60
ENSMUSG00000005983	-0.0343966	0.852981	Geriatric_Young	1700037C18Rik;Gm41410
ENSMUSG00000005986	-0.138197	0.00526602	Geriatric_Young	Ankrd13d
ENSMUSG00000006005	-0.0352595	0.36438	Geriatric_Young	Tpr
ENSMUSG00000006010	-0.0307644	0.618225	Geriatric_Young	Odr4
ENSMUSG00000006014	0.247317	0.186308	Geriatric_Young	Prg4
ENSMUSG00000006019	0.0203877	0.808201	Geriatric_Young	Dhx34
ENSMUSG00000006021	-0.226387	0.00976049	Geriatric_Young	Kptn
ENSMUSG00000006024	-0.015245	0.632462	Geriatric_Young	Napa
ENSMUSG00000006050	-0.0579234	0.206128	Geriatric_Young	Sra1
ENSMUSG00000006057	-0.173177	0.000511852	Geriatric_Young	Atp5g1
ENSMUSG00000006058	-0.0180412	0.757625	Geriatric_Young	Snf8
ENSMUSG00000006095	0.0279558	0.607522	Geriatric_Young	Tbcb
ENSMUSG00000006127	0.057229	0.372206	Geriatric_Young	Inpp5k
ENSMUSG00000006134	0.0803326	0.0700935	Geriatric_Young	Crkl
ENSMUSG00000006154	0.0957012	0.656862	Geriatric_Young	Eps8l1
ENSMUSG00000006169	0.163523	0.00362857	Geriatric_Young	Clint1
ENSMUSG00000006191	-0.0969102	0.293633	Geriatric_Young	Cdkal1
ENSMUSG00000006205	0.27103	4.61e-06	Geriatric_Young	Htra1
ENSMUSG00000006215	0.130423	0.0268003	Geriatric_Young	Zbtb17
ENSMUSG00000006218	-0.392282	0.0170514	Geriatric_Young	Fam131c
ENSMUSG00000006219	0.458974	0.0152833	Geriatric_Young	Fblim1
ENSMUSG00000006235	0.161368	0.248465	Geriatric_Young	Epor
ENSMUSG00000006241	-0.17978	0.097826	Geriatric_Young	Ccdc159
ENSMUSG00000006262	0.00528344	0.931423	Geriatric_Young	Mob1b
ENSMUSG00000006269	0.231918	0.531162	Geriatric_Young	Atp6v1b1
ENSMUSG00000006270	-0.0764772	0.837204	Geriatric_Young	Vax1
ENSMUSG00000006273	0.00277815	0.926496	Geriatric_Young	Atp6v1b2
ENSMUSG00000006276	0.0525484	0.230349	Geriatric_Young	Eps15l1
ENSMUSG00000006281	0.08297	0.441096	Geriatric_Young	Tep1
ENSMUSG00000006288	-0.150338	0.0100318	Geriatric_Young	Ttc5
ENSMUSG00000006289	-0.0718713	0.397315	Geriatric_Young	Osgep
ENSMUSG00000006299	0.0465232	0.227548	Geriatric_Young	Aamp
ENSMUSG00000006301	0.166812	0.00374999	Geriatric_Young	Tmbim1
ENSMUSG00000006304	0.0343714	0.426074	Geriatric_Young	Arpc2
ENSMUSG00000006307	-0.0261931	0.556731	Geriatric_Young	Kmt2b
ENSMUSG00000006310	0.0631367	0.793257	Geriatric_Young	Zbtb32
ENSMUSG00000006313	0.202284	0.536011	Geriatric_Young	Upk1a
ENSMUSG00000006315	-0.0384611	0.453275	Geriatric_Young	Tmem147
ENSMUSG00000006333	0.185354	9.92e-05	Geriatric_Young	Rps9
ENSMUSG00000006335	-0.0328772	0.694281	Geriatric_Young	Tfpt
ENSMUSG00000006342	-0.215638	0.0543701	Geriatric_Young	Susd2
ENSMUSG00000006344	0.0980099	0.557196	Geriatric_Young	Ggt5
ENSMUSG00000006345	-0.0462713	0.851945	Geriatric_Young	Ggt1
ENSMUSG00000006356	0.0228996	0.676989	Geriatric_Young	Crip2
ENSMUSG00000006360	0.615597	0.000768046	Geriatric_Young	Crip1
ENSMUSG00000006362	0.051616	0.379888	Geriatric_Young	Cbfa2t3
ENSMUSG00000006369	-0.207395	0.0689837	Geriatric_Young	Fbln1
ENSMUSG00000006373	0.000911398	0.982007	Geriatric_Young	Pgrmc1
ENSMUSG00000006378	0.308071	0.00790456	Geriatric_Young	Gcat
ENSMUSG00000006386	-0.0262369	0.742273	Geriatric_Young	Tek
ENSMUSG00000006390	0.0924049	0.250551	Geriatric_Young	Elovl1
ENSMUSG00000006392	0.023077	0.772061	Geriatric_Young	Med8
ENSMUSG00000006395	-0.017885	0.84359	Geriatric_Young	Hyi
ENSMUSG00000006398	0.657915	0.0200754	Geriatric_Young	Cdc20
ENSMUSG00000006403	-0.0618978	0.456535	Geriatric_Young	Adamts4
ENSMUSG00000006411	0.154023	0.198541	Geriatric_Young	Nectin4
ENSMUSG00000006412	0.0124621	0.780314	Geriatric_Young	Pfdn2
ENSMUSG00000006418	0.113954	0.00982406	Geriatric_Young	Rnf114
ENSMUSG00000006423	-0.1037	0.0572602	Geriatric_Young	Steep1
ENSMUSG00000006435	-0.0218892	0.637564	Geriatric_Young	Neurl1a
ENSMUSG00000006442	-0.0867088	0.166329	Geriatric_Young	Srm
ENSMUSG00000006445	0.396606	0.0252228	Geriatric_Young	Epha2
ENSMUSG00000006456	0.0831857	0.163156	Geriatric_Young	Rbm14
ENSMUSG00000006457	0.219128	0.40527	Geriatric_Young	Actn3
ENSMUSG00000006463	-0.172579	0.0133276	Geriatric_Young	Zdhhc24
ENSMUSG00000006464	-0.126235	0.0268218	Geriatric_Young	Bbs1
ENSMUSG00000006471	-0.0678596	0.32416	Geriatric_Young	Ndor1
ENSMUSG00000006476	0.000278429	0.995631	Geriatric_Young	Nsmf
ENSMUSG00000006494	-0.0377896	0.562102	Geriatric_Young	Pdk1
ENSMUSG00000006498	0.271739	1.49e-06	Geriatric_Young	Ptbp1
ENSMUSG00000006517	-0.387224	0.000412311	Geriatric_Young	Mvd
ENSMUSG00000006519	0.900808	7.54e-06	Geriatric_Young	Cyba
ENSMUSG00000006522	0.0875155	0.373375	Geriatric_Young	Itih3
ENSMUSG00000006526	-0.0691672	0.330778	Geriatric_Young	Stimate
ENSMUSG00000006527	0.128792	0.0165208	Geriatric_Young	Sfmbt1
ENSMUSG00000006567	0.158955	0.25774	Geriatric_Young	Atp7b
ENSMUSG00000006574	2.8645	0.000905757	Geriatric_Young	Slc4a1
ENSMUSG00000006575	-0.0473957	0.253007	Geriatric_Young	Rundc3a
ENSMUSG00000006576	-0.0850418	0.0234456	Geriatric_Young	Slc4a3
ENSMUSG00000006585	0.0321409	0.867271	Geriatric_Young	Cdt1
ENSMUSG00000006586	-0.0147351	0.816738	Geriatric_Young	Runx1t1
ENSMUSG00000006589	-0.00782903	0.922422	Geriatric_Young	Aprt
ENSMUSG00000006599	0.115922	0.0451614	Geriatric_Young	Gtf2h1
ENSMUSG00000006611	0.608355	2.82e-05	Geriatric_Young	Hfe
ENSMUSG00000006638	-0.161033	0.714522	Geriatric_Young	Abhd1
ENSMUSG00000006641	0.0955763	0.163627	Geriatric_Young	Slc5a6
ENSMUSG00000006649	-0.0293496	0.908319	Geriatric_Young	Nphs1
ENSMUSG00000006651	0.0766328	0.0468449	Geriatric_Young	Aplp1
ENSMUSG00000006673	0.0662198	0.109124	Geriatric_Young	Qrich1
ENSMUSG00000006675	0.0367349	0.420528	Geriatric_Young	P4htm
ENSMUSG00000006676	-0.0210979	0.602707	Geriatric_Young	Usp19
ENSMUSG00000006678	0.246078	0.0581877	Geriatric_Young	Pola1
ENSMUSG00000006699	-0.0622298	0.0406129	Geriatric_Young	Cdc42
ENSMUSG00000006705	0.0904449	0.249262	Geriatric_Young	Pknox1
ENSMUSG00000006711	-0.0716332	0.210214	Geriatric_Young	D130043K22Rik
ENSMUSG00000006715	-0.0728399	0.72955	Geriatric_Young	Gmnn
ENSMUSG00000006717	0.109703	0.0580167	Geriatric_Young	Acot13
ENSMUSG00000006720	-0.409365	0.110854	Geriatric_Young	Zfp184
ENSMUSG00000006724	-0.469973	0.224974	Geriatric_Young	Cyp27b1
ENSMUSG00000006728	0.0200795	0.71873	Geriatric_Young	Cdk4
ENSMUSG00000006731	-0.0344212	0.412389	Geriatric_Young	B4galnt1
ENSMUSG00000006732	-0.178592	0.062391	Geriatric_Young	Mettl1
ENSMUSG00000006736	-0.028594	0.681762	Geriatric_Young	Tspan31
ENSMUSG00000006740	0.054129	0.128023	Geriatric_Young	Kif5b
ENSMUSG00000006763	-0.012793	0.892363	Geriatric_Young	Saal1
ENSMUSG00000006764	-0.481662	0.402174	Geriatric_Young	Tph2
ENSMUSG00000006782	0.00853282	0.888956	Geriatric_Young	Cnp
ENSMUSG00000006784	-0.237129	0.285796	Geriatric_Young	Odad4
ENSMUSG00000006800	0.0723138	0.144648	Geriatric_Young	Sulf2
ENSMUSG00000006818	-0.114442	0.000289817	Geriatric_Young	Sod2
ENSMUSG00000006850	-0.117423	0.247749	Geriatric_Young	Tmco6
ENSMUSG00000006906	-0.058185	0.363451	Geriatric_Young	Stambp
ENSMUSG00000006920	0.206282	5.8e-05	Geriatric_Young	Ezh1
ENSMUSG00000006930	-0.0129639	0.854901	Geriatric_Young	Hap1
ENSMUSG00000006931	0.0417773	0.695428	Geriatric_Young	P3h4
ENSMUSG00000006932	-0.0327722	0.221458	Geriatric_Young	Ctnnb1
ENSMUSG00000006941	0.131346	0.00908949	Geriatric_Young	Eif1b
ENSMUSG00000006958	0.061141	0.486347	Geriatric_Young	Chrd
ENSMUSG00000006998	-0.0793643	0.0233305	Geriatric_Young	Psmd2
ENSMUSG00000007021	-0.151659	0.000257161	Geriatric_Young	Syngr3
ENSMUSG00000007029	-0.0160182	0.764154	Geriatric_Young	Vars
ENSMUSG00000007030	-0.569418	9.05e-06	Geriatric_Young	Vwa7
ENSMUSG00000007033	-0.152936	0.39459	Geriatric_Young	Hspa1l
ENSMUSG00000007035	-0.266341	0.249502	Geriatric_Young	Msh5
ENSMUSG00000007036	-0.0820076	0.204855	Geriatric_Young	Abhd16a
ENSMUSG00000007038	-0.03314	0.548414	Geriatric_Young	Neu1
ENSMUSG00000007039	-0.162739	0.123862	Geriatric_Young	Ddah2
ENSMUSG00000007041	0.144747	0.151422	Geriatric_Young	Clic1
ENSMUSG00000007050	-0.0846294	0.465402	Geriatric_Young	Lsm2
ENSMUSG00000007080	0.344371	0.0869351	Geriatric_Young	Pole
ENSMUSG00000007097	-0.0701437	0.201889	Geriatric_Young	Atp1a2
ENSMUSG00000007122	0.0424261	0.867412	Geriatric_Young	Casq1
ENSMUSG00000007207	-0.151723	0.0190582	Geriatric_Young	Stx1a
ENSMUSG00000007216	0.139308	0.201767	Geriatric_Young	Zfp775
ENSMUSG00000007279	0.911627	2.69e-05	Geriatric_Young	Scube2
ENSMUSG00000007338	-0.0224969	0.732085	Geriatric_Young	Mrpl49
ENSMUSG00000007379	0.38974	0.288481	Geriatric_Young	Dennd2c
ENSMUSG00000007411	0.0638706	0.137734	Geriatric_Young	Mark3
ENSMUSG00000007415	-0.00975464	0.813151	Geriatric_Young	Gatad1
ENSMUSG00000007440	0.214211	0.187356	Geriatric_Young	Pcdha10
ENSMUSG00000007458	0.0911866	0.0235728	Geriatric_Young	M6pr
ENSMUSG00000007476	0.190537	0.0153549	Geriatric_Young	Lrrc8a
ENSMUSG00000007564	0.040284	0.21578	Geriatric_Young	Ppp2r1a
ENSMUSG00000007570	0.054844	0.500735	Geriatric_Young	Fance
ENSMUSG00000007589	0.153417	0.112871	Geriatric_Young	Tinf2
ENSMUSG00000007594	-0.223179	0.000197943	Geriatric_Young	Hapln4
ENSMUSG00000007603	0.0519075	0.322151	Geriatric_Young	Dus3l
ENSMUSG00000007610	0.00955124	0.880199	Geriatric_Young	Gtpbp3
ENSMUSG00000007613	0.255066	0.0117355	Geriatric_Young	Tgfbr1
ENSMUSG00000007617	0.0260847	0.730643	Geriatric_Young	Homer1
ENSMUSG00000007646	-0.0941332	0.564979	Geriatric_Young	Rad51c
ENSMUSG00000007653	-0.118385	0.0116059	Geriatric_Young	Gabrb2
ENSMUSG00000007655	0.378996	0.00124154	Geriatric_Young	Cav1
ENSMUSG00000007656	-0.0910451	0.0889675	Geriatric_Young	Arpp19
ENSMUSG00000007659	0.18148	0.000466857	Geriatric_Young	Bcl2l1
ENSMUSG00000007670	0.0602925	0.205293	Geriatric_Young	Khsrp
ENSMUSG00000007682	0.0933207	0.360964	Geriatric_Young	Dio2
ENSMUSG00000007721	-0.0742706	0.146298	Geriatric_Young	Ccdc124
ENSMUSG00000007739	-0.0828968	0.103871	Geriatric_Young	Cct4
ENSMUSG00000007777	-0.0496779	0.58071	Geriatric_Young	0610009B22Rik
ENSMUSG00000007783	-0.0285485	0.513646	Geriatric_Young	Cpt1c
ENSMUSG00000007812	-0.0198689	0.726867	Geriatric_Young	Zfp655
ENSMUSG00000007815	0.0740802	0.0500022	Geriatric_Young	Rhoa
ENSMUSG00000007817	0.0680528	0.0744054	Geriatric_Young	Zmiz1
ENSMUSG00000007827	0.0609967	0.366659	Geriatric_Young	Ankrd26
ENSMUSG00000007833	0.092924	0.474934	Geriatric_Young	Aldh16a1
ENSMUSG00000007836	0.0100692	0.855615	Geriatric_Young	Hnrnpa0
ENSMUSG00000007837	-0.0957012	0.524555	Geriatric_Young	Prrg2
ENSMUSG00000007850	0.0299035	0.493713	Geriatric_Young	Hnrnph1
ENSMUSG00000007867	-0.125109	0.283486	Geriatric_Young	Ift43
ENSMUSG00000007872	0.365837	0.00045423	Geriatric_Young	Id3
ENSMUSG00000007877	0.673772	0.0071183	Geriatric_Young	Tcap
ENSMUSG00000007880	0.0276252	0.518814	Geriatric_Young	Arid1a
ENSMUSG00000007888	-0.118233	0.54924	Geriatric_Young	Crlf1
ENSMUSG00000007891	0.448704	0.0104507	Geriatric_Young	Ctsd
ENSMUSG00000007892	0.150362	0.00214317	Geriatric_Young	Rplp1
ENSMUSG00000007908	-0.0480425	0.552766	Geriatric_Young	Hmgcll1
ENSMUSG00000007944	-0.195919	0.0106703	Geriatric_Young	Ttc9b
ENSMUSG00000007950	-0.037425	0.399651	Geriatric_Young	Abhd8
ENSMUSG00000007987	-0.0967424	0.080105	Geriatric_Young	Ift22
ENSMUSG00000007989	-0.165682	0.0532728	Geriatric_Young	Fzd3
ENSMUSG00000008028	-0.260793	0.200152	Geriatric_Young	1700008O03Rik
ENSMUSG00000008035	-0.0617768	0.259452	Geriatric_Young	Mid1ip1
ENSMUSG00000008036	0.000654533	0.98803	Geriatric_Young	Ap2s1
ENSMUSG00000008090	-0.127388	0.161169	Geriatric_Young	Fgfrl1
ENSMUSG00000008129	-0.360617	0.0585317	Geriatric_Young	Brme1
ENSMUSG00000008136	0.0576202	0.611221	Geriatric_Young	Fhl2
ENSMUSG00000008140	-0.0894588	0.0150573	Geriatric_Young	Emc10
ENSMUSG00000008153	-0.190643	6.57e-06	Geriatric_Young	Clstn3
ENSMUSG00000008167	-0.182065	0.0313883	Geriatric_Young	Fbxw9
ENSMUSG00000008200	0.00398793	0.948827	Geriatric_Young	Fnbp4
ENSMUSG00000008206	-0.0497931	0.370726	Geriatric_Young	Cers4
ENSMUSG00000008226	-0.0186551	0.766507	Geriatric_Young	Scrn3
ENSMUSG00000008301	0.113917	0.050717	Geriatric_Young	Phax
ENSMUSG00000008305	0.12555	0.00773798	Geriatric_Young	Tle1
ENSMUSG00000008307	0.161589	0.212218	Geriatric_Young	1700109H08Rik
ENSMUSG00000008318	0.0168169	0.843564	Geriatric_Young	Relt
ENSMUSG00000008333	-0.0522544	0.459758	Geriatric_Young	Snrpb2
ENSMUSG00000008348	-0.0680774	0.156859	Geriatric_Young	Ubc
ENSMUSG00000008373	-0.0643723	0.307055	Geriatric_Young	Prpf31
ENSMUSG00000008384	0.0438638	0.731783	Geriatric_Young	Sertad1
ENSMUSG00000008393	0.352995	3.06e-07	Geriatric_Young	Carhsp1
ENSMUSG00000008398	0.256044	0.00945847	Geriatric_Young	Elk3
ENSMUSG00000008429	0.014935	0.764781	Geriatric_Young	Herpud2
ENSMUSG00000008435	-0.031283	0.683445	Geriatric_Young	Rdh13
ENSMUSG00000008438	-0.102956	0.765685	Geriatric_Young	Adam21
ENSMUSG00000008450	-0.12409	0.0782464	Geriatric_Young	Nutf2
ENSMUSG00000008475	0.123391	0.0371883	Geriatric_Young	Arpc5
ENSMUSG00000008489	-0.0902563	0.0552322	Geriatric_Young	Elavl2
ENSMUSG00000008496	-0.0138303	0.858574	Geriatric_Young	Pou2f2
ENSMUSG00000008540	0.297378	0.0130421	Geriatric_Young	Mgst1
ENSMUSG00000008575	-0.0109898	0.80379	Geriatric_Young	Nfib
ENSMUSG00000008604	0.0184861	0.634702	Geriatric_Young	Ubqln4
ENSMUSG00000008658	-0.0305046	0.486038	Geriatric_Young	Rbfox1
ENSMUSG00000008668	0.250103	4.68e-09	Geriatric_Young	Rps18
ENSMUSG00000008682	0.163377	0.00063153	Geriatric_Young	Rpl10
ENSMUSG00000008683	0.0771517	0.0267491	Geriatric_Young	Rps15a
ENSMUSG00000008690	0.0264562	0.554556	Geriatric_Young	Ncaph2
ENSMUSG00000008730	0.11318	0.00246456	Geriatric_Young	Hipk1
ENSMUSG00000008734	0.0332976	0.579679	Geriatric_Young	Gprc5b
ENSMUSG00000008763	-0.109453	0.000859993	Geriatric_Young	Man1a2
ENSMUSG00000008822	-0.136182	0.134521	Geriatric_Young	Acyp1
ENSMUSG00000008845	0.681462	0.000234297	Geriatric_Young	Cd163
ENSMUSG00000008855	0.0399587	0.256479	Geriatric_Young	Hdac5
ENSMUSG00000008859	-0.135586	0.00591773	Geriatric_Young	Rala
ENSMUSG00000008892	-0.102313	0.0240895	Geriatric_Young	Vdac3
ENSMUSG00000008958	-0.00455046	0.950542	Geriatric_Young	Vps72
ENSMUSG00000008976	-0.0151672	0.811883	Geriatric_Young	Gabpa
ENSMUSG00000008999	0.372936	0.000218314	Geriatric_Young	Bmp7
ENSMUSG00000009013	-0.0569868	0.216735	Geriatric_Young	Dynll1
ENSMUSG00000009030	-0.237567	0.000171555	Geriatric_Young	Pdcl
ENSMUSG00000009035	0.00504238	0.915254	Geriatric_Young	Tmem184b
ENSMUSG00000009073	0.04911	0.241687	Geriatric_Young	Nf2
ENSMUSG00000009075	-0.0105404	0.905988	Geriatric_Young	Cabp7
ENSMUSG00000009076	0.131463	0.254424	Geriatric_Young	Zmat5
ENSMUSG00000009079	0.0231902	0.524194	Geriatric_Young	Ewsr1
ENSMUSG00000009090	0.0246592	0.405118	Geriatric_Young	Ap1b1
ENSMUSG00000009092	-0.38745	0.205839	Geriatric_Young	Derl3
ENSMUSG00000009097	0.478433	0.022531	Geriatric_Young	Tbx1
ENSMUSG00000009112	-0.013057	0.797206	Geriatric_Young	Bcl2l13
ENSMUSG00000009145	0.144615	0.651524	Geriatric_Young	Dqx1
ENSMUSG00000009207	-0.181817	0.00141664	Geriatric_Young	Lnpk
ENSMUSG00000009216	0.109091	0.150633	Geriatric_Young	Fam163b
ENSMUSG00000009246	-0.0542132	0.886953	Geriatric_Young	Trpm5
ENSMUSG00000009281	-0.0626585	0.687886	Geriatric_Young	Rarres2
ENSMUSG00000009291	0.179614	0.00040753	Geriatric_Young	Pttg1ip
ENSMUSG00000009292	-0.152163	0.012105	Geriatric_Young	Trpm2
ENSMUSG00000009293	0.0732029	0.175419	Geriatric_Young	Ube2g2
ENSMUSG00000009350	3.83928		Geriatric_Young	Mpo
ENSMUSG00000009356	-0.383884	0.0935476	Geriatric_Young	Lpo
ENSMUSG00000009376	-0.390222	0.0124328	Geriatric_Young	Met
ENSMUSG00000009378	0.423072	0.00971229	Geriatric_Young	Slc16a12
ENSMUSG00000009394	-0.0555502	0.097681	Geriatric_Young	Syn2
ENSMUSG00000009406	-0.024168	0.726778	Geriatric_Young	Elk1
ENSMUSG00000009418	-0.0140592	0.770422	Geriatric_Young	Nav1
ENSMUSG00000009470	0.187206	1.54e-05	Geriatric_Young	Tnpo1
ENSMUSG00000009535	-0.0584117	0.169846	Geriatric_Young	Rnmt
ENSMUSG00000009545	0.0673743	0.82686	Geriatric_Young	Kcnq1
ENSMUSG00000009549	0.00379405	0.941163	Geriatric_Young	Srp14
ENSMUSG00000009551	-0.248792	0.228414	Geriatric_Young	6330409D20Rik
ENSMUSG00000009555	0.0391524	0.449228	Geriatric_Young	Cdk9
ENSMUSG00000009563	0.199675	0.0383606	Geriatric_Young	Tor2a
ENSMUSG00000009566	-0.0388943	0.715934	Geriatric_Young	Fpgs
ENSMUSG00000009569	0.150635	0.00431237	Geriatric_Young	Mrtfb
ENSMUSG00000009575	-0.0785897	0.0154746	Geriatric_Young	Cbx5
ENSMUSG00000009585	0.783828	3.9e-08	Geriatric_Young	Apobec3
ENSMUSG00000009596	0.344168	0.315734	Geriatric_Young	Taf7l
ENSMUSG00000009614	-0.275891	0.00415547	Geriatric_Young	Sardh
ENSMUSG00000009621	-0.107808	0.137483	Geriatric_Young	Vav2
ENSMUSG00000009628	-0.138736	0.543965	Geriatric_Young	Tex15
ENSMUSG00000009630	0.0116749	0.785795	Geriatric_Young	Ppp2cb
ENSMUSG00000009633	0.0854416	0.613055	Geriatric_Young	G0s2
ENSMUSG00000009640	-0.0401952	0.576755	Geriatric_Young	Dmap1
ENSMUSG00000009647	0.00366731	0.949143	Geriatric_Young	Mcu
ENSMUSG00000009681	0.0841167	0.0247436	Geriatric_Young	Bcr
ENSMUSG00000009687	0.210396	0.0205367	Geriatric_Young	Fxyd5
ENSMUSG00000009731	-0.22715	0.0194587	Geriatric_Young	Kcnd1
ENSMUSG00000009733	0.0537118	0.444195	Geriatric_Young	Tfcp2
ENSMUSG00000009734	-0.499907	0.000468544	Geriatric_Young	Pou6f2
ENSMUSG00000009739	0.0158669	0.681139	Geriatric_Young	Pou6f1
ENSMUSG00000009741	0.0349273	0.554975	Geriatric_Young	Ubp1
ENSMUSG00000009772	0.355253	0.17338	Geriatric_Young	Nuak2
ENSMUSG00000009828	0.0692283	0.232852	Geriatric_Young	Cilk1
ENSMUSG00000009863	0.0234377	0.622783	Geriatric_Young	Sdhb
ENSMUSG00000009876	0.121609	0.668879	Geriatric_Young	Cox4i2
ENSMUSG00000009894	-0.0459278	0.18597	Geriatric_Young	Snap47
ENSMUSG00000009905	0.0705855	0.232576	Geriatric_Young	Kdsr
ENSMUSG00000009907	-0.00350305	0.942064	Geriatric_Young	Vps4b
ENSMUSG00000009927	0.230774	4.43e-10	Geriatric_Young	Rps25
ENSMUSG00000009995	0.0286268	0.6183	Geriatric_Young	Tafazzin
ENSMUSG00000010021	-0.597817	8.65e-05	Geriatric_Young	Kif19a
ENSMUSG00000010025	0.00329134	0.946964	Geriatric_Young	Aldh3a2
ENSMUSG00000010044	0.0965226	0.561741	Geriatric_Young	Zmynd10
ENSMUSG00000010045	-0.00227973	0.974338	Geriatric_Young	Tmem115
ENSMUSG00000010047	0.10273	0.353896	Geriatric_Young	Hyal2
ENSMUSG00000010048	0.144517	0.216932	Geriatric_Young	Ifrd2
ENSMUSG00000010051	-0.156913	0.1923	Geriatric_Young	Hyal1
ENSMUSG00000010054	-0.05409	0.27153	Geriatric_Young	Tusc2
ENSMUSG00000010057	0.0200155	0.766377	Geriatric_Young	Nprl2
ENSMUSG00000010064	0.0275037	0.761599	Geriatric_Young	Slc38a3
ENSMUSG00000010066	-0.211308	0.00105283	Geriatric_Young	Cacna2d2
ENSMUSG00000010067	-0.00581506	0.954851	Geriatric_Young	Rassf1
ENSMUSG00000010080	-0.518923	0.000175297	Geriatric_Young	Epn3
ENSMUSG00000010086	-0.0786388	0.461671	Geriatric_Young	Rnf112
ENSMUSG00000010095	0.105703	0.00983057	Geriatric_Young	Slc3a2
ENSMUSG00000010097	0.058285	0.146538	Geriatric_Young	Nxf1
ENSMUSG00000010110	-0.00280147	0.95732	Geriatric_Young	Stx5a
ENSMUSG00000010122	-0.469776	0.0672381	Geriatric_Young	Slc47a1
ENSMUSG00000010136	0.5309	0.132173	Geriatric_Young	Pifo
ENSMUSG00000010142	-0.152279	0.625121	Geriatric_Young	Tnfrsf13b
ENSMUSG00000010154	-0.099203	0.170823	Geriatric_Young	Spire2
ENSMUSG00000010175	-0.018714	0.771226	Geriatric_Young	Prox1
ENSMUSG00000010277	-0.0087391	0.833394	Geriatric_Young	2610507B11Rik
ENSMUSG00000010290	0.0115726	0.844742	Geriatric_Young	AI597479
ENSMUSG00000010307	0.20081	0.0474345	Geriatric_Young	Tmem86a
ENSMUSG00000010311	0.518525	0.165086	Geriatric_Young	Optc
ENSMUSG00000010342	-0.0922954	0.823181	Geriatric_Young	Tex14
ENSMUSG00000010358	0.865922	3.72e-05	Geriatric_Young	Ifi35
ENSMUSG00000010362	0.145622	0.328176	Geriatric_Young	Rdm1
ENSMUSG00000010376	-0.0522993	0.286574	Geriatric_Young	Nedd8
ENSMUSG00000010392	0.0769849	0.112461	Geriatric_Young	Gosr1
ENSMUSG00000010406	0.0593159	0.497521	Geriatric_Young	Mrpl52
ENSMUSG00000010453	0.0334564	0.478027	Geriatric_Young	Kansl3
ENSMUSG00000010461	0.89875	1.17e-10	Geriatric_Young	Eya4
ENSMUSG00000010476	-0.33507	0.0101727	Geriatric_Young	Ebf3
ENSMUSG00000010492	-0.162618	0.349778	Geriatric_Young	Uckl1os
ENSMUSG00000010505	-0.0775327	0.341488	Geriatric_Young	Myt1
ENSMUSG00000010517	-0.0340366	0.577526	Geriatric_Young	Faf1
ENSMUSG00000010529	-0.501693	0.00469911	Geriatric_Young	Gm266
ENSMUSG00000010538	-0.185039	0.533399	Geriatric_Young	Tsacc
ENSMUSG00000010554	-0.177433	0.00170977	Geriatric_Young	Mettl16
ENSMUSG00000010592	-0.444608	0.0417907	Geriatric_Young	Dazl
ENSMUSG00000010607	-0.0810866	0.316095	Geriatric_Young	Pigyl
ENSMUSG00000010608	0.0438241	0.276285	Geriatric_Young	Rbm25
ENSMUSG00000010609	-0.0859302	0.228637	Geriatric_Young	Psen2
ENSMUSG00000010660	-0.194607	0.0395043	Geriatric_Young	Plcd1
ENSMUSG00000010663	-0.132655	0.0102649	Geriatric_Young	Fads1
ENSMUSG00000010721	-0.0431439	0.412932	Geriatric_Young	Lmbr1
ENSMUSG00000010751	-0.0518367	0.830695	Geriatric_Young	Tnfrsf22
ENSMUSG00000010755	-0.0236009	0.656983	Geriatric_Young	Cars
ENSMUSG00000010797	-0.222426	0.322435	Geriatric_Young	Wnt2
ENSMUSG00000010803	-0.0806041	0.0160081	Geriatric_Young	Gabra1
ENSMUSG00000010825	-0.136426	0.248695	Geriatric_Young	Grid2ip
ENSMUSG00000010830	-0.29076	0.461988	Geriatric_Young	Kdelr3
ENSMUSG00000010911	-0.163187	0.145752	Geriatric_Young	Apip
ENSMUSG00000010914	-0.111144	0.0443543	Geriatric_Young	Pdhx
ENSMUSG00000010936	0.137316	0.0186126	Geriatric_Young	Vac14
ENSMUSG00000011034	0.116527	0.638537	Geriatric_Young	Slc5a1
ENSMUSG00000011096	3.62e-05	0.999549	Geriatric_Young	Akt1s1
ENSMUSG00000011114	-0.0931296	0.116387	Geriatric_Young	Tbrg1
ENSMUSG00000011148	0.34839	4.15e-07	Geriatric_Young	Adssl1
ENSMUSG00000011154	-0.293912	0.43231	Geriatric_Young	Cfap161
ENSMUSG00000011158	0.0393621	0.457235	Geriatric_Young	Brf1
ENSMUSG00000011171	1.10043	4.71e-08	Geriatric_Young	Vipr2
ENSMUSG00000011179	0.0786428	0.261546	Geriatric_Young	Odc1
ENSMUSG00000011254	-0.364216	0.00319859	Geriatric_Young	Thg1l
ENSMUSG00000011256	-0.449624	4.18e-09	Geriatric_Young	Adam19
ENSMUSG00000011257	-0.0030607	0.961935	Geriatric_Young	Pabpc4
ENSMUSG00000011267	0.131275	0.499973	Geriatric_Young	Zfp296
ENSMUSG00000011305	-0.300529	0.298652	Geriatric_Young	Plin5
ENSMUSG00000011306	0.0531966	0.296448	Geriatric_Young	Sugp1
ENSMUSG00000011382	0.188531	0.0253068	Geriatric_Young	Dhdh
ENSMUSG00000011427	-0.0457243	0.57026	Geriatric_Young	Zfp790
ENSMUSG00000011589	-0.185254	0.000592383	Geriatric_Young	Fsd1
ENSMUSG00000011658	-0.261728	0.00207945	Geriatric_Young	Fuz
ENSMUSG00000011751	-0.0179456	0.765318	Geriatric_Young	Sptbn4
ENSMUSG00000011752	-0.080527	0.0600278	Geriatric_Young	Pgam1
ENSMUSG00000011831	0.0285228	0.57764	Geriatric_Young	Evi5
ENSMUSG00000011832	-0.0129072	0.760286	Geriatric_Young	Evi5l
ENSMUSG00000011837	-0.0567645	0.511379	Geriatric_Young	Snapc2
ENSMUSG00000011877	0.0654178	0.12284	Geriatric_Young	Git1
ENSMUSG00000011884	0.314435	0.000212191	Geriatric_Young	Gltp
ENSMUSG00000011958	0.115179	0.066858	Geriatric_Young	Bnip2
ENSMUSG00000011960	0.019619	0.675739	Geriatric_Young	Ccnt1
ENSMUSG00000012017	0.253306	0.0458298	Geriatric_Young	Scarf2
ENSMUSG00000012076	-0.0687687	0.119196	Geriatric_Young	Brms1l
ENSMUSG00000012114	0.138085	0.00714418	Geriatric_Young	Med15
ENSMUSG00000012117	-0.0221833	0.611701	Geriatric_Young	Dhdds
ENSMUSG00000012123	0.451963	0.121106	Geriatric_Young	Crybg2
ENSMUSG00000012126	-0.0418486	0.618767	Geriatric_Young	Ubxn11
ENSMUSG00000012296	0.0841759	0.247547	Geriatric_Young	Tjap1
ENSMUSG00000012405	0.0207711	0.607717	Geriatric_Young	Rpl15
ENSMUSG00000012422	-0.0783232	0.104409	Geriatric_Young	Tmem167
ENSMUSG00000012428	0.569566	0.0848459	Geriatric_Young	Steap4
ENSMUSG00000012429	-0.0491221	0.649487	Geriatric_Young	Mplkip
ENSMUSG00000012443	-0.517324	0.0707635	Geriatric_Young	Kif11
ENSMUSG00000012483	-0.0541308	0.699355	Geriatric_Young	Rpa3
ENSMUSG00000012520	-0.593655	0.0643671	Geriatric_Young	Phox2b
ENSMUSG00000012535	0.00421999	0.914319	Geriatric_Young	Tnpo3
ENSMUSG00000012609	-0.144379	0.0135985	Geriatric_Young	Ttll5
ENSMUSG00000012640	-0.0193738	0.746623	Geriatric_Young	Zfp715
ENSMUSG00000012819	-0.135701	0.445098	Geriatric_Young	Cdh23
ENSMUSG00000012848	0.211914	0.000123965	Geriatric_Young	Rps5
ENSMUSG00000013033	-0.148001	1.53e-06	Geriatric_Young	Adgrl1
ENSMUSG00000013076	0.0345331	0.532937	Geriatric_Young	Amotl1
ENSMUSG00000013089	0.170542	0.00854119	Geriatric_Young	Etv5
ENSMUSG00000013150	-0.18928	0.0351818	Geriatric_Young	Gfod2
ENSMUSG00000013155	0.0803576	0.470899	Geriatric_Young	Enkd1
ENSMUSG00000013160	0.0132432	0.726298	Geriatric_Young	Atp6v0d1
ENSMUSG00000013236	-0.116342	0.00192185	Geriatric_Young	Ptprs
ENSMUSG00000013275	0.0573727	0.226907	Geriatric_Young	Slc41a1
ENSMUSG00000013367	-0.212724	0.000795493	Geriatric_Young	Iglon5
ENSMUSG00000013418	0.0717442	0.852707	Geriatric_Young	B4galnt2
ENSMUSG00000013419	0.156762	0.000391905	Geriatric_Young	Zfp651
ENSMUSG00000013465	-0.0205203	0.699073	Geriatric_Young	Nelfb
ENSMUSG00000013495	-0.028677	0.704605	Geriatric_Young	Tmem175
ENSMUSG00000013523	0.323799	0.000143782	Geriatric_Young	Bcas1
ENSMUSG00000013539	-0.246382	3.54e-06	Geriatric_Young	Tango2
ENSMUSG00000013584	0.128261	0.420786	Geriatric_Young	Aldh1a2
ENSMUSG00000013593	-0.0284024	0.415034	Geriatric_Young	Ndufs2
ENSMUSG00000013622	0.0551928	0.413044	Geriatric_Young	Atraid
ENSMUSG00000013629	-0.0155748	0.812356	Geriatric_Young	Cad
ENSMUSG00000013646	-0.0818847	0.114654	Geriatric_Young	Sh3bp5l
ENSMUSG00000013662	-0.0710811	0.0848907	Geriatric_Young	Atad1
ENSMUSG00000013663	-0.00694086	0.878831	Geriatric_Young	Pten
ENSMUSG00000013698	0.0419361	0.226945	Geriatric_Young	Pea15a
ENSMUSG00000013701	-0.0271	0.663717	Geriatric_Young	Timm23
ENSMUSG00000013707	0.284483	0.24204	Geriatric_Young	Tnfaip8l2
ENSMUSG00000013736	0.0648123	0.230668	Geriatric_Young	Trnt1
ENSMUSG00000013766	0.559375	0.174434	Geriatric_Young	Ly6g6e
ENSMUSG00000013787	0.0944375	0.0193782	Geriatric_Young	Ehmt2
ENSMUSG00000013822	-0.0774195	0.316856	Geriatric_Young	Elof1
ENSMUSG00000013833	0.100848	0.0348951	Geriatric_Young	Med16
ENSMUSG00000013846	0.0522568	0.448836	Geriatric_Young	St3gal1
ENSMUSG00000013858	-0.00044377	0.990618	Geriatric_Young	Tmem259
ENSMUSG00000013878	-0.0347322	0.587918	Geriatric_Young	Rnf170
ENSMUSG00000013921	0.0396861	0.243553	Geriatric_Young	Clip3
ENSMUSG00000013973	0.10103	0.187912	Geriatric_Young	Dedd
ENSMUSG00000013997	-0.0805061	0.208411	Geriatric_Young	Nit1
ENSMUSG00000014030	-0.355535	0.0817875	Geriatric_Young	Pax5
ENSMUSG00000014039	0.186174	0.0058009	Geriatric_Young	Prdm15
ENSMUSG00000014074	0.00404547	0.933231	Geriatric_Young	Rnf168
ENSMUSG00000014075	-0.0188006	0.865763	Geriatric_Young	Dynlt2b
ENSMUSG00000014077	-0.0378102	0.27998	Geriatric_Young	Chp1
ENSMUSG00000014158	0.357937	0.00830049	Geriatric_Young	Trpv4
ENSMUSG00000014164	0.14501	0.0337896	Geriatric_Young	Klhl3
ENSMUSG00000014177	0.110086	0.113752	Geriatric_Young	Tvp23b
ENSMUSG00000014195	0.0606976	0.0973396	Geriatric_Young	Dnajc7
ENSMUSG00000014198	-0.246657	0.0978272	Geriatric_Young	Zfp385c
ENSMUSG00000014226	-0.143039	0.0293729	Geriatric_Young	Cacybp
ENSMUSG00000014232	-0.0472904	0.529709	Geriatric_Young	Cluap1
ENSMUSG00000014243	0.173813	0.145496	Geriatric_Young	Zswim7
ENSMUSG00000014245	-0.118035	0.291313	Geriatric_Young	Pigl
ENSMUSG00000014294	-0.0169056	0.787643	Geriatric_Young	Ndufa2
ENSMUSG00000014301	-0.0207305	0.786392	Geriatric_Young	Pam16
ENSMUSG00000014303	-0.106794	0.197722	Geriatric_Young	Glis2
ENSMUSG00000014313	-0.0132787	0.707275	Geriatric_Young	Cox6c
ENSMUSG00000014329	0.370458	0.000811061	Geriatric_Young	Bicc1
ENSMUSG00000014349	0.0383572	0.348034	Geriatric_Young	Ube2z
ENSMUSG00000014353	-0.0757967	0.127508	Geriatric_Young	Tmem87b
ENSMUSG00000014355	-0.0702345	0.0470752	Geriatric_Young	Anapc1
ENSMUSG00000014361	0.645101	5.19e-10	Geriatric_Young	Mertk
ENSMUSG00000014402	0.0260796	0.591622	Geriatric_Young	Tsg101
ENSMUSG00000014418	0.0747623	0.303657	Geriatric_Young	Hps5
ENSMUSG00000014426	0.128157	0.00768986	Geriatric_Young	Map3k4
ENSMUSG00000014444	0.1881	0.0539463	Geriatric_Young	Piezo1
ENSMUSG00000014470	0.0709705	0.221019	Geriatric_Young	Rnf166
ENSMUSG00000014496	0.0782607	0.078219	Geriatric_Young	Ankrd28
ENSMUSG00000014498	-0.133312	0.000470284	Geriatric_Young	Ankrd52
ENSMUSG00000014503	-0.0700354	0.371953	Geriatric_Young	Pkd2l2
ENSMUSG00000014504	0.0184565	0.789618	Geriatric_Young	Srp19
ENSMUSG00000014547	0.0289766	0.789199	Geriatric_Young	Wdfy2
ENSMUSG00000014550	0.0684054	0.11502	Geriatric_Young	Rbsn
ENSMUSG00000014551	-0.04454	0.486979	Geriatric_Young	Mrps25
ENSMUSG00000014554	-0.203858	0.0195955	Geriatric_Young	Dguok
ENSMUSG00000014592	0.0143835	0.650012	Geriatric_Young	Camta1
ENSMUSG00000014599	0.353748	0.00405513	Geriatric_Young	Csf1
ENSMUSG00000014601	-0.0346716	0.453352	Geriatric_Young	Strip1
ENSMUSG00000014602	0.0344796	0.228529	Geriatric_Young	Kif1a
ENSMUSG00000014603	0.151873	0.688631	Geriatric_Young	Alx3
ENSMUSG00000014606	-0.0465681	0.40631	Geriatric_Young	Slc25a11
ENSMUSG00000014633	-0.059349	0.585987	Geriatric_Young	Cmc2
ENSMUSG00000014668	0.0481049	0.3515	Geriatric_Young	Chfr
ENSMUSG00000014686	-0.394545	0.263324	Geriatric_Young	Ceacam16
ENSMUSG00000014747	-0.131529	0.43033	Geriatric_Young	Ankrd53
ENSMUSG00000014748	-0.0112486	0.839606	Geriatric_Young	Tex261
ENSMUSG00000014763	-0.0344448	0.443587	Geriatric_Young	Fam120b
ENSMUSG00000014767	-0.00175607	0.975818	Geriatric_Young	Tbp
ENSMUSG00000014769	-0.0131017	0.764182	Geriatric_Young	Psmb1
ENSMUSG00000014773	0.037147	0.773097	Geriatric_Young	Dll1
ENSMUSG00000014776	0.206482	0.0193175	Geriatric_Young	Nol3
ENSMUSG00000014778	0.0683987	0.398463	Geriatric_Young	Fhod1
ENSMUSG00000014782	-0.169423	0.37262	Geriatric_Young	Plekhg4
ENSMUSG00000014786	-0.122274	0.056244	Geriatric_Young	Slc9a5
ENSMUSG00000014791	-0.0920348	0.356766	Geriatric_Young	Elmo3
ENSMUSG00000014813	-0.242223	0.232447	Geriatric_Young	Stc1
ENSMUSG00000014837	-0.206632	0.0126549	Geriatric_Young	4931428F04Rik
ENSMUSG00000014846	0.22601	0.139409	Geriatric_Young	Tppp3
ENSMUSG00000014850	0.00247099	0.975452	Geriatric_Young	Msh3
ENSMUSG00000014852	-0.354977	0.353763	Geriatric_Young	Adamts13
ENSMUSG00000014856	-0.0623757	0.42993	Geriatric_Young	Tmem208
ENSMUSG00000014859	0.142376	0.0528891	Geriatric_Young	E2f4
ENSMUSG00000014867	-0.0243827	0.605392	Geriatric_Young	Surf4
ENSMUSG00000014873	0.0262411	0.72142	Geriatric_Young	Surf2
ENSMUSG00000014905	0.0261733	0.650115	Geriatric_Young	Dnajb9
ENSMUSG00000014907	-0.0583065	0.500741	Geriatric_Young	Naf1
ENSMUSG00000014932	-0.024324	0.761345	Geriatric_Young	Yes1
ENSMUSG00000014956	-0.0278448	0.323264	Geriatric_Young	Ppp1cb
ENSMUSG00000014959	0.00797891	0.854012	Geriatric_Young	Gorasp2
ENSMUSG00000014980	0.0936852	0.21114	Geriatric_Young	Tsen15
ENSMUSG00000015002	-0.030382	0.373547	Geriatric_Young	Efr3a
ENSMUSG00000015013	0.0901232	0.194096	Geriatric_Young	Trappc2l
ENSMUSG00000015016	-0.0132166	0.866476	Geriatric_Young	Acsf3
ENSMUSG00000015023	0.0854712	0.189784	Geriatric_Young	Ddx19a
ENSMUSG00000015027	-0.0164185	0.890993	Geriatric_Young	Galns
ENSMUSG00000015053	0.497253	0.000105892	Geriatric_Young	Gata2
ENSMUSG00000015083	-0.0663981	0.728247	Geriatric_Young	C8g
ENSMUSG00000015085	-0.0490209	0.66399	Geriatric_Young	Entpd2
ENSMUSG00000015087	-0.0372314	0.296273	Geriatric_Young	Rabl6
ENSMUSG00000015090	0.304683	1.03e-06	Geriatric_Young	Ptgds
ENSMUSG00000015092	-0.0505196	0.280442	Geriatric_Young	Edf1
ENSMUSG00000015093	-0.188126	0.391781	Geriatric_Young	Clic3
ENSMUSG00000015094	-0.0258609	0.58245	Geriatric_Young	Npdc1
ENSMUSG00000015095	-0.111112	0.0181605	Geriatric_Young	Fbxw5
ENSMUSG00000015112	0.338554	0.0147962	Geriatric_Young	Slc25a13
ENSMUSG00000015120	0.0437508	0.343262	Geriatric_Young	Ube2i
ENSMUSG00000015126	-0.150725	0.0672229	Geriatric_Young	Tsr3
ENSMUSG00000015127	0.0066923	0.916561	Geriatric_Young	Unkl
ENSMUSG00000015133	0.596393	1.64e-05	Geriatric_Young	Lrrk1
ENSMUSG00000015134	0.0106115	0.968938	Geriatric_Young	Aldh1a3
ENSMUSG00000015143	0.0338051	0.524141	Geriatric_Young	Actn1
ENSMUSG00000015149	0.0951426	0.0118976	Geriatric_Young	Sirt2
ENSMUSG00000015165	-0.0235761	0.538795	Geriatric_Young	Hnrnpl
ENSMUSG00000015176	0.0172435	0.717673	Geriatric_Young	Nolc1
ENSMUSG00000015189	-0.118695	0.0189462	Geriatric_Young	Casd1
ENSMUSG00000015202	-0.0129893	0.912777	Geriatric_Young	Cnksr3
ENSMUSG00000015214	0.0289221	0.61542	Geriatric_Young	Mtmr1
ENSMUSG00000015217	0.0790058	0.513721	Geriatric_Young	Hmgb3
ENSMUSG00000015222	-0.143031	2.21e-05	Geriatric_Young	Map2
ENSMUSG00000015224	0.178372	0.00736852	Geriatric_Young	Cyp2j9
ENSMUSG00000015243	0.3768	1.73e-13	Geriatric_Young	Abca1
ENSMUSG00000015247	-0.0397753	0.715518	Geriatric_Young	Nipsnap3b
ENSMUSG00000015289	0.0975763	0.376692	Geriatric_Young	Lage3
ENSMUSG00000015290	-0.158496	0.000740112	Geriatric_Young	Ubl4a;Gm44504
ENSMUSG00000015291	-0.0369494	0.160435	Geriatric_Young	Gdi1
ENSMUSG00000015305	-0.0117345	0.773016	Geriatric_Young	Sash1
ENSMUSG00000015312	-0.112535	0.22374	Geriatric_Young	Gadd45b
ENSMUSG00000015335	0.215263	0.174807	Geriatric_Young	Zdhhc12
ENSMUSG00000015337	-0.118368	0.275591	Geriatric_Young	Endog
ENSMUSG00000015340	1.24558		Geriatric_Young	Cybb
ENSMUSG00000015341	-0.0847197	0.115207	Geriatric_Young	Golga7;Gm6829
ENSMUSG00000015342	-0.264258	0.000889493	Geriatric_Young	Xk
ENSMUSG00000015354	0.366562	0.00116458	Geriatric_Young	Pcolce2
ENSMUSG00000015355	1.1273	0.0449146	Geriatric_Young	Cd48
ENSMUSG00000015357	0.0516227	0.394479	Geriatric_Young	Clpx
ENSMUSG00000015363	0.0335386	0.628308	Geriatric_Young	Trabd
ENSMUSG00000015377	0.110932	0.117047	Geriatric_Young	Dennd6b
ENSMUSG00000015396	-0.121385	0.234875	Geriatric_Young	Cd83
ENSMUSG00000015405	-0.224577	0.404642	Geriatric_Young	Ace2
ENSMUSG00000015451	0.298977	0.173941	Geriatric_Young	C4a
ENSMUSG00000015452	-0.0566134	0.867395	Geriatric_Young	Ager
ENSMUSG00000015461	-0.0864552	0.056607	Geriatric_Young	Atf6b
ENSMUSG00000015467	-0.111082	0.586738	Geriatric_Young	Egfl8
ENSMUSG00000015468	0.582174	8.29e-09	Geriatric_Young	Notch4
ENSMUSG00000015474	-0.146833	0.0725171	Geriatric_Young	Ppt2
ENSMUSG00000015476	-0.15109	0.0055629	Geriatric_Young	Prrt1
ENSMUSG00000015478	0.0338355	0.529178	Geriatric_Young	Rnf5
ENSMUSG00000015484	-0.234414	0.0810326	Geriatric_Young	Fam163a
ENSMUSG00000015488	-0.0052535	0.923544	Geriatric_Young	Cacfd1
ENSMUSG00000015501	-0.0200115	0.758569	Geriatric_Young	Hivep2
ENSMUSG00000015522	0.0714298	0.233492	Geriatric_Young	Arnt
ENSMUSG00000015536	-0.0721915	0.239406	Geriatric_Young	Mocs2
ENSMUSG00000015542	-0.0897014	0.336666	Geriatric_Young	Nat9
ENSMUSG00000015568	0.11015	0.613512	Geriatric_Young	Lpl
ENSMUSG00000015575	0.239032	0.000735491	Geriatric_Young	Atp6v0e
ENSMUSG00000015597	-0.120212	0.0179005	Geriatric_Young	Zfp318
ENSMUSG00000015599	-0.0569157	0.215719	Geriatric_Young	Ttbk1
ENSMUSG00000015605	-0.112513	0.0189778	Geriatric_Young	Srf
ENSMUSG00000015619	-0.299142	0.0995881	Geriatric_Young	Gata3
ENSMUSG00000015647	0.223198	0.00529135	Geriatric_Young	Lama5
ENSMUSG00000015652	0.044158	0.893626	Geriatric_Young	Steap1
ENSMUSG00000015653	-0.190807	0.0124582	Geriatric_Young	Steap2
ENSMUSG00000015656	-0.107332	0.0224712	Geriatric_Young	Hspa8
ENSMUSG00000015659	-0.0117049	0.851621	Geriatric_Young	Serac1
ENSMUSG00000015668	-0.159092	0.0338011	Geriatric_Young	Pdzd11
ENSMUSG00000015671	0.0049411	0.917168	Geriatric_Young	Psma2
ENSMUSG00000015672	-0.04148	0.664362	Geriatric_Young	Mrpl32
ENSMUSG00000015697	-0.0174088	0.729458	Geriatric_Young	Setdb1
ENSMUSG00000015702	0.102453	0.694827	Geriatric_Young	Anxa9
ENSMUSG00000015709	0.104593	0.0055154	Geriatric_Young	Arnt2
ENSMUSG00000015711	-0.0896113	0.14084	Geriatric_Young	Prune1
ENSMUSG00000015714	0.144224	0.00296965	Geriatric_Young	Cers2
ENSMUSG00000015733	0.0197348	0.57758	Geriatric_Young	Capza2
ENSMUSG00000015745	-0.0297817	0.746255	Geriatric_Young	Plekho1
ENSMUSG00000015747	-0.147269	0.024318	Geriatric_Young	Vps45
ENSMUSG00000015748	0.0846126	0.233432	Geriatric_Young	Prpf3
ENSMUSG00000015749	0.189758	9.37e-06	Geriatric_Young	Anp32e
ENSMUSG00000015750	-0.00922414	0.88251	Geriatric_Young	Aph1a
ENSMUSG00000015755	0.0807841	0.0956268	Geriatric_Young	Tab2
ENSMUSG00000015757	0.145254	0.00611	Geriatric_Young	Ppil4
ENSMUSG00000015759	-0.0739256	0.108265	Geriatric_Young	Cnih1
ENSMUSG00000015766	-0.0751156	0.194703	Geriatric_Young	Eps8
ENSMUSG00000015776	0.085507	0.220005	Geriatric_Young	Med22
ENSMUSG00000015790	0.0782466	0.149226	Geriatric_Young	Surf1
ENSMUSG00000015804	-0.0352287	0.545386	Geriatric_Young	Med28
ENSMUSG00000015806	-0.0423664	0.620692	Geriatric_Young	Qdpr
ENSMUSG00000015812	-0.231955	0.519574	Geriatric_Young	Gnrh1
ENSMUSG00000015829	-0.211157	0.00112201	Geriatric_Young	Tnr
ENSMUSG00000015837	0.0688403	0.0386554	Geriatric_Young	Sqstm1
ENSMUSG00000015839	0.410431	5.15e-05	Geriatric_Young	Nfe2l2
ENSMUSG00000015843	-0.0839477	0.336817	Geriatric_Young	Rxrg
ENSMUSG00000015846	0.233429	0.00267781	Geriatric_Young	Rxra
ENSMUSG00000015850	0.152425	0.123602	Geriatric_Young	Adamtsl4
ENSMUSG00000015852	-0.0456547	0.76891	Geriatric_Young	Fcrls
ENSMUSG00000015869	0.0915107	0.165036	Geriatric_Young	Prpsap1
ENSMUSG00000015879	-0.0610716	0.581761	Geriatric_Young	Fam184b
ENSMUSG00000015882	-0.0470607	0.557695	Geriatric_Young	Lcorl;Gm3414
ENSMUSG00000015889	0.0571095	0.276583	Geriatric_Young	Lta4h
ENSMUSG00000015932	-0.0203066	0.609502	Geriatric_Young	Dstn
ENSMUSG00000015937	-0.00821725	0.834321	Geriatric_Young	Macroh2a1
ENSMUSG00000015942	0.0698528	0.274933	Geriatric_Young	Gtf2ird2
ENSMUSG00000015943	-0.00898254	0.943526	Geriatric_Young	Bola1
ENSMUSG00000015944	0.0984772	0.0270719	Geriatric_Young	Castor2
ENSMUSG00000015947	0.748244	0.000180498	Geriatric_Young	Fcgr1
ENSMUSG00000015950	0.747212	7.29e-06	Geriatric_Young	Ncf1
ENSMUSG00000015957	0.645029	0.0622749	Geriatric_Young	Wnt11
ENSMUSG00000015961	-0.171039	2.42e-05	Geriatric_Young	Adss
ENSMUSG00000015966	-0.0765827	0.697135	Geriatric_Young	Il17rb
ENSMUSG00000015968	0.0486513	0.50656	Geriatric_Young	Cacna1d
ENSMUSG00000015970	0.24622	0.0115945	Geriatric_Young	Chdh
ENSMUSG00000015971	0.0622486	0.208942	Geriatric_Young	Actr8
ENSMUSG00000015980	-0.00020676	0.998614	Geriatric_Young	Lrrc27
ENSMUSG00000015981	0.0660981	0.184632	Geriatric_Young	Stk32c
ENSMUSG00000015994	-0.0362738	0.512303	Geriatric_Young	Fnta
ENSMUSG00000016018	-0.0104421	0.809481	Geriatric_Young	Mtrex
ENSMUSG00000016024	-0.0640951	0.660343	Geriatric_Young	Lbp
ENSMUSG00000016028	-0.0105613	0.936576	Geriatric_Young	Celsr1
ENSMUSG00000016087	0.354006	0.00843066	Geriatric_Young	Fli1
ENSMUSG00000016128	0.369531	2.45e-05	Geriatric_Young	Stard13
ENSMUSG00000016150	-0.399904	5.64e-13	Geriatric_Young	Tenm1
ENSMUSG00000016179	0.0907758	0.246788	Geriatric_Young	Camk1g
ENSMUSG00000016181	-0.0200791	0.786508	Geriatric_Young	Utp25
ENSMUSG00000016194	-0.120304	0.334776	Geriatric_Young	Hsd11b1
ENSMUSG00000016200	0.0601315	0.336068	Geriatric_Young	Syt14
ENSMUSG00000016206	0.477075	0.00749159	Geriatric_Young	H2-M3
ENSMUSG00000016239	0.466626	6.73e-05	Geriatric_Young	Lonrf3
ENSMUSG00000016252	-0.0626952	0.274166	Geriatric_Young	Atp5e
ENSMUSG00000016253	0.0306375	0.56972	Geriatric_Young	Nelfcd
ENSMUSG00000016256	0.558159	0.000306147	Geriatric_Young	Ctsz
ENSMUSG00000016257	-0.130743	0.015418	Geriatric_Young	Prelid3b
ENSMUSG00000016262	0.0666192	0.475679	Geriatric_Young	Sertad4
ENSMUSG00000016308	-0.0672122	0.247739	Geriatric_Young	Ube2a
ENSMUSG00000016319	-0.1275	0.000548719	Geriatric_Young	Slc25a5
ENSMUSG00000016344	-0.051106	0.449288	Geriatric_Young	Ppdpf
ENSMUSG00000016346	-0.105864	0.0038085	Geriatric_Young	Kcnq2
ENSMUSG00000016349	-0.138382	3.83e-05	Geriatric_Young	Eef1a2
ENSMUSG00000016356	-0.434284	0.000738305	Geriatric_Young	Col20a1
ENSMUSG00000016382	-0.0939739	0.0374606	Geriatric_Young	Pls3
ENSMUSG00000016386	-0.161903	0.0451769	Geriatric_Young	Mpped2
ENSMUSG00000016409	0.107593	0.203471	Geriatric_Young	Nkap
ENSMUSG00000016427	-0.0325683	0.549211	Geriatric_Young	Ndufa1
ENSMUSG00000016477	-0.189177	0.0101237	Geriatric_Young	E2f3
ENSMUSG00000016481	0.0907991	0.192838	Geriatric_Young	Cr1l
ENSMUSG00000016487	0.221386	0.0108851	Geriatric_Young	Ppfibp1
ENSMUSG00000016493	0.0143191	0.893962	Geriatric_Young	Cd46
ENSMUSG00000016494	0.087557	0.295079	Geriatric_Young	Cd34
ENSMUSG00000016495	0.185802	0.0356966	Geriatric_Young	Plgrkt
ENSMUSG00000016496	0.718561	0.000145567	Geriatric_Young	Cd274
ENSMUSG00000016503	0.106157	0.296955	Geriatric_Young	Gtf3a
ENSMUSG00000016510	-0.00496251	0.958457	Geriatric_Young	Mtif3
ENSMUSG00000016520	-0.164738	0.116917	Geriatric_Young	Lnx2
ENSMUSG00000016526	-0.0574994	0.603092	Geriatric_Young	Dyrk3
ENSMUSG00000016528	0.157989	0.0212746	Geriatric_Young	Mapkapk2
ENSMUSG00000016534	0.225538	2.37e-06	Geriatric_Young	Lamp2
ENSMUSG00000016541	-0.0201704	0.609101	Geriatric_Young	Atxn10
ENSMUSG00000016552	-0.00602612	0.928067	Geriatric_Young	Foxred2
ENSMUSG00000016554	0.0413664	0.454091	Geriatric_Young	Eif3d
ENSMUSG00000016559	0.106182	0.0338972	Geriatric_Young	H3f3b
ENSMUSG00000016619	-0.0620561	0.301254	Geriatric_Young	Nup50
ENSMUSG00000016624	-0.0685774	0.441101	Geriatric_Young	Phf21b
ENSMUSG00000016637	0.0594941	0.483791	Geriatric_Young	Ift27
ENSMUSG00000016664	0.186967	0.0453173	Geriatric_Young	Pacsin2
ENSMUSG00000016757	-0.14214	0.107058	Geriatric_Young	Ttll12
ENSMUSG00000016763	-0.0575532	0.593409	Geriatric_Young	Scube1
ENSMUSG00000016831	0.0169403	0.747502	Geriatric_Young	Tox4
ENSMUSG00000016833	0.159493	0.0625632	Geriatric_Young	Mrps18c
ENSMUSG00000016918	0.129763	0.111619	Geriatric_Young	Sulf1
ENSMUSG00000016921	0.0887622	0.0344145	Geriatric_Young	Srsf6
ENSMUSG00000016933	0.0292327	0.41463	Geriatric_Young	Plcg1
ENSMUSG00000016940	0.0891842	0.0609089	Geriatric_Young	Kctd2
ENSMUSG00000016942	0.161627	0.633997	Geriatric_Young	Tmprss6
ENSMUSG00000016946	-0.101077	0.151979	Geriatric_Young	Kctd5
ENSMUSG00000016984	0.00747512	0.942143	Geriatric_Young	Etaa1
ENSMUSG00000016995	0.158688	0.144199	Geriatric_Young	Matn4
ENSMUSG00000017007	0.701011	0.00166192	Geriatric_Young	Rbpjl
ENSMUSG00000017009	0.370425	2.71e-08	Geriatric_Young	Sdc4
ENSMUSG00000017057	0.280601	0.0209952	Geriatric_Young	Il13ra1
ENSMUSG00000017119	-0.0201236	0.559033	Geriatric_Young	Nbr1
ENSMUSG00000017132	0.176762	0.000762151	Geriatric_Young	Cyth1
ENSMUSG00000017144	0.00160691	0.990435	Geriatric_Young	Rnd3
ENSMUSG00000017146	-0.0813134	0.706974	Geriatric_Young	Brca1
ENSMUSG00000017167	-0.260446	9.49e-08	Geriatric_Young	Cntnap1
ENSMUSG00000017176	-0.118372	0.0509006	Geriatric_Young	Nt5c3b
ENSMUSG00000017188	-0.0923889	0.0720294	Geriatric_Young	Coa3
ENSMUSG00000017210	0.0424543	0.418012	Geriatric_Young	Med24
ENSMUSG00000017221	0.0258097	0.49751	Geriatric_Young	Psmd3
ENSMUSG00000017264	0.0409792	0.418154	Geriatric_Young	Exosc10
ENSMUSG00000017286	0.0692493	0.20568	Geriatric_Young	Glod4
ENSMUSG00000017288	-0.0209344	0.617146	Geriatric_Young	Vps53
ENSMUSG00000017291	-0.0345809	0.440262	Geriatric_Young	Taok1
ENSMUSG00000017299	0.0154423	0.812926	Geriatric_Young	Dnttip1
ENSMUSG00000017307	0.013562	0.886556	Geriatric_Young	Acot8
ENSMUSG00000017314	0.114557	0.0906143	Geriatric_Young	Mpp2
ENSMUSG00000017344	0.110141	0.0798275	Geriatric_Young	Vtn
ENSMUSG00000017376	-0.0400677	0.489996	Geriatric_Young	Nlk
ENSMUSG00000017386	-0.309574	0.00210809	Geriatric_Young	Traf4
ENSMUSG00000017390	0.0546619	0.455055	Geriatric_Young	Aldoc
ENSMUSG00000017400	0.171214	1.66e-05	Geriatric_Young	Stac2
ENSMUSG00000017404	0.133367	0.00267235	Geriatric_Young	Rpl19
ENSMUSG00000017405	-0.180178	0.235415	Geriatric_Young	Nek8
ENSMUSG00000017412	-0.0425515	0.256892	Geriatric_Young	Cacnb4
ENSMUSG00000017417	-0.0372116	0.53138	Geriatric_Young	Plxdc1
ENSMUSG00000017418	-0.335609	2.05e-06	Geriatric_Young	Arl5b
ENSMUSG00000017421	0.0878692	0.0660904	Geriatric_Young	Zfp207
ENSMUSG00000017428	0.022707	0.589989	Geriatric_Young	Psmd11
ENSMUSG00000017446	-0.139592	0.461856	Geriatric_Young	C1qtnf1
ENSMUSG00000017453	-0.256666	0.220961	Geriatric_Young	Pipox
ENSMUSG00000017466	0.0242709	0.566629	Geriatric_Young	Timp2
ENSMUSG00000017478	0.0354331	0.428755	Geriatric_Young	Zc3h18
ENSMUSG00000017485	-0.0355449	0.432503	Geriatric_Young	Top2b
ENSMUSG00000017491	-0.277009	0.0115988	Geriatric_Young	Rarb
ENSMUSG00000017493	0.230577	0.00456731	Geriatric_Young	Igfbp4
ENSMUSG00000017548	0.132464	0.019105	Geriatric_Young	Suz12
ENSMUSG00000017550	-0.0866664	0.488108	Geriatric_Young	Atad5
ENSMUSG00000017561	0.167408	0.0360947	Geriatric_Young	Crlf3
ENSMUSG00000017615	-0.0328255	0.48785	Geriatric_Young	Tnfaip1
ENSMUSG00000017631	0.00684392	0.862798	Geriatric_Young	Abr
ENSMUSG00000017639	0.00853285	0.770191	Geriatric_Young	Rab11fip4
ENSMUSG00000017664	0.0107939	0.847029	Geriatric_Young	Slc35c2
ENSMUSG00000017667	-0.135826	0.00970991	Geriatric_Young	Zfp334
ENSMUSG00000017670	-0.0520656	0.173101	Geriatric_Young	Elmo2
ENSMUSG00000017677	-0.0181468	0.69804	Geriatric_Young	Wsb1
ENSMUSG00000017679	-0.0362606	0.503409	Geriatric_Young	Ttpal
ENSMUSG00000017686	-0.0775008	0.0678408	Geriatric_Young	Rhot1
ENSMUSG00000017692	-0.0344893	0.591862	Geriatric_Young	Rhbdl3
ENSMUSG00000017697	0.710539	0.00583035	Geriatric_Young	Ada
ENSMUSG00000017707	0.1735	0.00011501	Geriatric_Young	Serinc3
ENSMUSG00000017713	-0.0220401	0.874836	Geriatric_Young	Tha1
ENSMUSG00000017715	0.00745073	0.862079	Geriatric_Young	Pgs1
ENSMUSG00000017716	-0.252343	0.517833	Geriatric_Young	Birc5
ENSMUSG00000017718	-0.127757	0.606955	Geriatric_Young	Afmid
ENSMUSG00000017720	0.190451	0.66574	Geriatric_Young	Trp53tg5
ENSMUSG00000017721	0.00286976	0.957885	Geriatric_Young	Pigt
ENSMUSG00000017723	-0.0608476	0.867038	Geriatric_Young	Wfdc2
ENSMUSG00000017724	-0.494169	4.93e-06	Geriatric_Young	Etv4
ENSMUSG00000017734	0.233651	0.000959161	Geriatric_Young	Dbndd2
ENSMUSG00000017737	0.367414	0.17081	Geriatric_Young	Mmp9
ENSMUSG00000017740	-0.0763288	0.011113	Geriatric_Young	Slc12a5
ENSMUSG00000017747	0.112249	0.331453	Geriatric_Young	Ghdc
ENSMUSG00000017754	-0.0340276	0.650268	Geriatric_Young	Pltp
ENSMUSG00000017756	0.223553	0.0534261	Geriatric_Young	Slc12a7
ENSMUSG00000017760	0.188585	0.000149118	Geriatric_Young	Ctsa
ENSMUSG00000017764	0.0296517	0.68349	Geriatric_Young	Zswim1
ENSMUSG00000017765	0.0102837	0.877903	Geriatric_Young	Slc12a4
ENSMUSG00000017774	0.175279	0.0107503	Geriatric_Young	Myo1c
ENSMUSG00000017776	0.00114954	0.973557	Geriatric_Young	Crk
ENSMUSG00000017778	-0.0479966	0.258685	Geriatric_Young	Cox7c
ENSMUSG00000017781	-0.0747334	0.0376121	Geriatric_Young	Pitpna
ENSMUSG00000017801	0.0789653	0.296881	Geriatric_Young	Mlx
ENSMUSG00000017802	0.0584957	0.187102	Geriatric_Young	Retreg3
ENSMUSG00000017817	0.0087084	0.969162	Geriatric_Young	Jph2
ENSMUSG00000017830	0.45327	0.033708	Geriatric_Young	Dhx58
ENSMUSG00000017831	-0.00595513	0.889378	Geriatric_Young	Rab5a
ENSMUSG00000017837	-0.0250016	0.809142	Geriatric_Young	Nkiras2
ENSMUSG00000017843	-0.0243277	0.490803	Geriatric_Young	Ppp2r5c
ENSMUSG00000017858	-0.0536733	0.433141	Geriatric_Young	Ift52
ENSMUSG00000017861	-0.0895239	0.723313	Geriatric_Young	Mybl2
ENSMUSG00000017868	-0.307318	0.199786	Geriatric_Young	Sgk2
ENSMUSG00000017897	-0.101744	0.596012	Geriatric_Young	Eya2
ENSMUSG00000017929	0.00255198	0.950627	Geriatric_Young	B4galt5
ENSMUSG00000017943	-0.0344541	0.497545	Geriatric_Young	Gdap1l1
ENSMUSG00000017969	0.22139	0.208839	Geriatric_Young	Ptgis
ENSMUSG00000017978	-0.113265	0.037153	Geriatric_Young	Cadps2
ENSMUSG00000017999	0.0280553	0.621611	Geriatric_Young	Ddx27
ENSMUSG00000018001	0.073545	0.208602	Geriatric_Young	Cyth3
ENSMUSG00000018008	0.441874	0.00118275	Geriatric_Young	Cyth4
ENSMUSG00000018012	-0.293216	0.0029926	Geriatric_Young	Rac3
ENSMUSG00000018040	-0.0192053	0.659715	Geriatric_Young	Rrp7a
ENSMUSG00000018042	0.294961	1.06e-11	Geriatric_Young	Cyb5r3
ENSMUSG00000018068	-0.0257503	0.730716	Geriatric_Young	Ints2
ENSMUSG00000018076	0.188064	1.24e-05	Geriatric_Young	Med13l
ENSMUSG00000018102	-0.145535	0.178269	Geriatric_Young	H2bc4
ENSMUSG00000018126	0.587308	0.0505435	Geriatric_Young	Baiap2l2
ENSMUSG00000018143	0.367858	3.5e-06	Geriatric_Young	Mafk
ENSMUSG00000018160	0.0268148	0.593289	Geriatric_Young	Med1
ENSMUSG00000018166	0.0856321	0.24521	Geriatric_Young	Erbb3
ENSMUSG00000018167	0.101184	0.145691	Geriatric_Young	Stard3
ENSMUSG00000018169	0.406289	0.0140677	Geriatric_Young	Mfng
ENSMUSG00000018171	-0.115232	0.00533325	Geriatric_Young	Vmp1
ENSMUSG00000018189	0.0427504	0.530534	Geriatric_Young	Uchl5
ENSMUSG00000018196	-0.107131	0.01511	Geriatric_Young	Glrx2
ENSMUSG00000018199	0.0390828	0.439934	Geriatric_Young	Ro60
ENSMUSG00000018209	0.0698276	0.285941	Geriatric_Young	Stk4
ENSMUSG00000018217	0.235006	0.0157977	Geriatric_Young	Pmp22
ENSMUSG00000018238	-0.204229	0.542983	Geriatric_Young	Gdf9
ENSMUSG00000018239	0.00990874	0.939085	Geriatric_Young	Zcchc10
ENSMUSG00000018286	-0.0152454	0.785091	Geriatric_Young	Psmb6
ENSMUSG00000018287	0.061923	0.308397	Geriatric_Young	Spag7
ENSMUSG00000018293	0.0577675	0.282567	Geriatric_Young	Pfn1
ENSMUSG00000018322	-0.00137678	0.976762	Geriatric_Young	Tomm34
ENSMUSG00000018326	-0.0380083	0.157252	Geriatric_Young	Ywhab
ENSMUSG00000018334	0.290553	1.37e-06	Geriatric_Young	Ksr1
ENSMUSG00000018339	0.263946	0.0342305	Geriatric_Young	Gpx3
ENSMUSG00000018340	-0.19497	0.000360313	Geriatric_Young	Anxa6
ENSMUSG00000018341	0.07905	0.766857	Geriatric_Young	Il12rb2
ENSMUSG00000018347	-0.0983574	0.309185	Geriatric_Young	Zkscan6
ENSMUSG00000018362	-0.0495476	0.519154	Geriatric_Young	Kpna2
ENSMUSG00000018363	0.0329066	0.620798	Geriatric_Young	Smurf2
ENSMUSG00000018372	-0.129673	0.15216	Geriatric_Young	Cep95
ENSMUSG00000018377	0.118608	0.0313161	Geriatric_Young	Vezf1
ENSMUSG00000018378	0.00877155	0.869463	Geriatric_Young	2210416O15Rik;Cuedc1
ENSMUSG00000018379	0.0146003	0.742015	Geriatric_Young	Srsf1
ENSMUSG00000018381	0.588555	0.00807993	Geriatric_Young	Abi3
ENSMUSG00000018387	-0.0141529	0.882498	Geriatric_Young	Shroom1
ENSMUSG00000018395	-0.117164	0.00077106	Geriatric_Young	Kif3a
ENSMUSG00000018398	-0.0419385	0.21922	Geriatric_Young	Septin8
ENSMUSG00000018401	0.148161	0.000660713	Geriatric_Young	Mtmr4
ENSMUSG00000018405	-0.189879	0.0261268	Geriatric_Young	Mrm1
ENSMUSG00000018411	0.0415441	0.184157	Geriatric_Young	Mapt
ENSMUSG00000018412	0.0311426	0.424922	Geriatric_Young	Kansl1
ENSMUSG00000018415	-0.0597343	0.1672	Geriatric_Young	Gid4
ENSMUSG00000018417	-0.0473137	0.49285	Geriatric_Young	Myo1b
ENSMUSG00000018425	-0.00663812	0.919097	Geriatric_Young	Dhx40
ENSMUSG00000018427	-0.0880556	0.142243	Geriatric_Young	Ypel2
ENSMUSG00000018428	-0.017766	0.776198	Geriatric_Young	Akap1
ENSMUSG00000018433	-0.0360571	0.601716	Geriatric_Young	Nol11
ENSMUSG00000018442	0.110532	0.0651877	Geriatric_Young	Derl2
ENSMUSG00000018446	-0.00603758	0.903627	Geriatric_Young	C1qbp
ENSMUSG00000018449	0.181087	0.0436038	Geriatric_Young	Rpain
ENSMUSG00000018451	-0.0330395	0.465396	Geriatric_Young	6330403K07Rik
ENSMUSG00000018459	-0.128609	0.285558	Geriatric_Young	Slc13a3
ENSMUSG00000018470	0.0432621	0.472567	Geriatric_Young	Kcnab3
ENSMUSG00000018474	-0.0636474	0.188998	Geriatric_Young	Chd3
ENSMUSG00000018476	-0.20113	0.0047101	Geriatric_Young	Kdm6b
ENSMUSG00000018481	-0.0648483	0.0807177	Geriatric_Young	Appbp2
ENSMUSG00000018486	-0.0638522	0.779704	Geriatric_Young	Wnt9b
ENSMUSG00000018500	-0.0718861	0.668244	Geriatric_Young	Adora2b
ENSMUSG00000018501	0.0342353	0.288985	Geriatric_Young	Ncor1
ENSMUSG00000018507	-0.161336	0.0249571	Geriatric_Young	Trpv2
ENSMUSG00000018509	-0.0935739	0.275567	Geriatric_Young	Cenpv
ENSMUSG00000018537	0.127516	0.0756707	Geriatric_Young	Pcgf2
ENSMUSG00000018541	-0.140954	0.129279	Geriatric_Young	Cwc25
ENSMUSG00000018547	-0.034971	0.329092	Geriatric_Young	Pip4k2b
ENSMUSG00000018548	-0.190714	1.4e-07	Geriatric_Young	Trim37
ENSMUSG00000018554	-0.195729	0.203641	Geriatric_Young	Ybx2
ENSMUSG00000018559	0.0237155	0.655588	Geriatric_Young	Ctdnep1
ENSMUSG00000018565	-0.0534098	0.347813	Geriatric_Young	Elp5
ENSMUSG00000018566	1.07781	1.13e-07	Geriatric_Young	Slc2a4
ENSMUSG00000018567	0.0772043	0.0904119	Geriatric_Young	Gabarap
ENSMUSG00000018572	0.0790998	0.181121	Geriatric_Young	Phf23
ENSMUSG00000018574	-0.00934929	0.872766	Geriatric_Young	Acadvl
ENSMUSG00000018581	0.236439	0.0838684	Geriatric_Young	Dnah11
ENSMUSG00000018583	-0.00288038	0.941853	Geriatric_Young	G3bp1
ENSMUSG00000018585	-0.0754753	0.3546	Geriatric_Young	Atox1
ENSMUSG00000018589	-0.372142	8.44e-05	Geriatric_Young	Glra2
ENSMUSG00000018593	0.0713284	0.51296	Geriatric_Young	Sparc
ENSMUSG00000018595	-0.153544	0.698703	Geriatric_Young	Glra4
ENSMUSG00000018599	-0.0187628	0.827475	Geriatric_Young	Mief2
ENSMUSG00000018604	0.397811	0.0335505	Geriatric_Young	Tbx3
ENSMUSG00000018634	0.100238	0.117976	Geriatric_Young	Crhr1
ENSMUSG00000018648	0.0924732	0.281162	Geriatric_Young	Dusp14
ENSMUSG00000018651	0.0264465	0.751985	Geriatric_Young	Tada2a
ENSMUSG00000018654	0.602806	3.12e-05	Geriatric_Young	Ikzf1
ENSMUSG00000018659	-0.122946	0.0499864	Geriatric_Young	Pnpo
ENSMUSG00000018661	-0.0514049	0.262477	Geriatric_Young	Cog1
ENSMUSG00000018666	-0.0482312	0.363837	Geriatric_Young	Cbx1
ENSMUSG00000018669	0.125438	0.0868447	Geriatric_Young	Cdk5rap3
ENSMUSG00000018672	0.0918178	0.545164	Geriatric_Young	Copz2
ENSMUSG00000018677	0.00806434	0.893866	Geriatric_Young	Slc25a39
ENSMUSG00000018678	0.0330327	0.685451	Geriatric_Young	Sp2
ENSMUSG00000018697	-0.102822	0.266078	Geriatric_Young	Aatf
ENSMUSG00000018698	-0.249632	0.231599	Geriatric_Young	Lhx1
ENSMUSG00000018707	-0.00441298	0.900308	Geriatric_Young	Dync1h1
ENSMUSG00000018727	-0.111927	0.463834	Geriatric_Young	Cpsf4l
ENSMUSG00000018733	-0.14427	0.157118	Geriatric_Young	Pex12
ENSMUSG00000018736	0.0410905	0.30364	Geriatric_Young	Ndel1
ENSMUSG00000018740	-0.341311	0.00439251	Geriatric_Young	Slc25a35
ENSMUSG00000018750	0.00053481	0.985202	Geriatric_Young	Zbtb4
ENSMUSG00000018752	0.0692122	0.74793	Geriatric_Young	Tnfsfm13
ENSMUSG00000018761	0.119266	0.0391094	Geriatric_Young	Mpdu1
ENSMUSG00000018765	0.0474026	0.172429	Geriatric_Young	Fxr2
ENSMUSG00000018770	-0.0494364	0.226937	Geriatric_Young	Atp5g3
ENSMUSG00000018774	1.12353	1.1e-09	Geriatric_Young	Cd68
ENSMUSG00000018796	-0.0378789	0.395691	Geriatric_Young	Acsl1
ENSMUSG00000018800	0.0668969	0.172491	Geriatric_Young	Abca5
ENSMUSG00000018809	0.105581	0.252326	Geriatric_Young	Smyd4
ENSMUSG00000018819	0.913288	9.15e-08	Geriatric_Young	Lsp1
ENSMUSG00000018820	-0.0109798	0.801646	Geriatric_Young	Zfyve27
ENSMUSG00000018821	0.0848299	0.357015	Geriatric_Young	Avpi1
ENSMUSG00000018822	-0.109013	0.504151	Geriatric_Young	Sfrp5
ENSMUSG00000018830	-0.0362453	0.782464	Geriatric_Young	Myh11
ENSMUSG00000018841	0.00985802	0.895418	Geriatric_Young	Rad51d
ENSMUSG00000018844	-0.216605	0.249917	Geriatric_Young	Fndc8
ENSMUSG00000018845	0.394648	0.105217	Geriatric_Young	Unc45b
ENSMUSG00000018846	-0.072148	0.183981	Geriatric_Young	Pank3
ENSMUSG00000018848	-0.0633304	0.219083	Geriatric_Young	Rars
ENSMUSG00000018849	-0.0908334	0.0267825	Geriatric_Young	Wwc1
ENSMUSG00000018858	0.04242	0.421176	Geriatric_Young	Mrpl58
ENSMUSG00000018861	-0.00709837	0.930498	Geriatric_Young	Fdxr
ENSMUSG00000018865	-0.139694	0.00187829	Geriatric_Young	Sult4a1
ENSMUSG00000018882	-0.1132	0.0708042	Geriatric_Young	Mrpl45
ENSMUSG00000018893	-0.431659	0.310978	Geriatric_Young	Mb
ENSMUSG00000018899	0.336467	0.0242913	Geriatric_Young	Irf1
ENSMUSG00000018900	0.0344951	0.662812	Geriatric_Young	Slc22a5
ENSMUSG00000018906	0.187457	0.0349752	Geriatric_Young	P4ha2
ENSMUSG00000018909	-0.00833322	0.805367	Geriatric_Young	Arrb1
ENSMUSG00000018920	0.756897	0.00298807	Geriatric_Young	Cxcl16
ENSMUSG00000018921	-0.0414694	0.479426	Geriatric_Young	Pelp1
ENSMUSG00000018923	-0.0165716	0.899364	Geriatric_Young	Med11
ENSMUSG00000018927	0.799663	0.236483	Geriatric_Young	Ccl6
ENSMUSG00000018931	0.0862315	0.284858	Geriatric_Young	Natd1
ENSMUSG00000018932	-0.0201111	0.840985	Geriatric_Young	Map2k3
ENSMUSG00000018965	-0.18063	2.88e-06	Geriatric_Young	Ywhah
ENSMUSG00000018974	0.0772423	0.138847	Geriatric_Young	Sart3
ENSMUSG00000018983	0.715109	0.0475602	Geriatric_Young	E2f2
ENSMUSG00000018995	0.03227	0.738013	Geriatric_Young	Nars2
ENSMUSG00000018999	0.0165656	0.705924	Geriatric_Young	Slc35b4
ENSMUSG00000019027	-0.174374	0.0756017	Geriatric_Young	Dnah1
ENSMUSG00000019039	-0.23001	5.76e-06	Geriatric_Young	Dalrd3
ENSMUSG00000019054	0.0836711	0.0486447	Geriatric_Young	Fis1
ENSMUSG00000019055	-0.317723	0.000724289	Geriatric_Young	Plod1
ENSMUSG00000019066	-0.0787882	0.44988	Geriatric_Young	Rab3d
ENSMUSG00000019080	-0.329681	0.0569395	Geriatric_Young	Mfsd3
ENSMUSG00000019082	-0.19313	3.44e-07	Geriatric_Young	Slc25a22
ENSMUSG00000019087	-0.0424238	0.203227	Geriatric_Young	Atp6ap1
ENSMUSG00000019088	0.239963	0.261837	Geriatric_Young	Dnase1l1
ENSMUSG00000019102	0.467241	0.181279	Geriatric_Young	Aldh3a1
ENSMUSG00000019122	0.284522	0.330417	Geriatric_Young	Ccl9
ENSMUSG00000019124	-0.120724	3.13e-05	Geriatric_Young	Scrn1
ENSMUSG00000019132	-0.0487642	0.120799	Geriatric_Young	BC005537
ENSMUSG00000019139	-0.0878925	0.181479	Geriatric_Young	Isyna1
ENSMUSG00000019143	-0.0403173	0.524213	Geriatric_Young	Hars2
ENSMUSG00000019146	-0.0844194	0.126528	Geriatric_Young	Cacng2
ENSMUSG00000019158	0.162293	0.0413997	Geriatric_Young	Tmem160
ENSMUSG00000019173	0.0664379	0.142839	Geriatric_Young	Rab5c
ENSMUSG00000019179	-0.0011264	0.971171	Geriatric_Young	Mdh2
ENSMUSG00000019188	-0.0273296	0.567746	Geriatric_Young	H13
ENSMUSG00000019189	0.0307784	0.453544	Geriatric_Young	Rnf145
ENSMUSG00000019194	0.0532936	0.224091	Geriatric_Young	Scn1b
ENSMUSG00000019210	0.0688745	0.0265086	Geriatric_Young	Atp6v1e1
ENSMUSG00000019214	0.266051	0.280614	Geriatric_Young	Chtf18
ENSMUSG00000019230	-0.161528	0.18353	Geriatric_Young	Lhx9
ENSMUSG00000019232	0.900573	3.34e-05	Geriatric_Young	Etnppl
ENSMUSG00000019235	-0.0751305	0.249905	Geriatric_Young	Rps6kl1
ENSMUSG00000019254	-0.000768225	0.985182	Geriatric_Young	Ppp1r12c
ENSMUSG00000019256	-0.250118	0.0254246	Geriatric_Young	Ahr
ENSMUSG00000019261	0.114611	0.0347901	Geriatric_Young	Map1s
ENSMUSG00000019295	-0.0679329	0.364929	Geriatric_Young	Tmem129
ENSMUSG00000019297	-0.0368648	0.699696	Geriatric_Young	Nop9
ENSMUSG00000019302	-0.0875366	0.00205692	Geriatric_Young	Atp6v0a1
ENSMUSG00000019303	-0.0122498	0.949737	Geriatric_Young	Psmc3ip
ENSMUSG00000019312	0.0266092	0.864218	Geriatric_Young	Grb7
ENSMUSG00000019320	0.228037	0.43847	Geriatric_Young	Noxo1
ENSMUSG00000019326	0.0734891	0.795418	Geriatric_Young	Aoc3
ENSMUSG00000019338	0.0527688	0.438941	Geriatric_Young	Zfp687
ENSMUSG00000019359	-0.22782	0.0625681	Geriatric_Young	Gdpd2
ENSMUSG00000019362	-0.102581	0.11205	Geriatric_Young	D8Ertd738e
ENSMUSG00000019370	-0.111626	0.000400135	Geriatric_Young	Calm3
ENSMUSG00000019373	-0.0254689	0.646538	Geriatric_Young	Cops3
ENSMUSG00000019428	0.00704346	0.870765	Geriatric_Young	Fkbp8
ENSMUSG00000019432	0.0190804	0.643315	Geriatric_Young	Ddx39b
ENSMUSG00000019433	-0.054008	0.375267	Geriatric_Young	Gipc1
ENSMUSG00000019437	-0.160495	0.0171184	Geriatric_Young	Tlcd1
ENSMUSG00000019461	0.0109775	0.891808	Geriatric_Young	Plscr3
ENSMUSG00000019464	-0.0783653	0.586893	Geriatric_Young	Ptger1
ENSMUSG00000019467	-0.0124066	0.795666	Geriatric_Young	Arhgef25
ENSMUSG00000019470	0.136321	0.00769185	Geriatric_Young	Xab2
ENSMUSG00000019471	-0.00458842	0.920688	Geriatric_Young	Cdc37
ENSMUSG00000019478	0.0614499	0.242869	Geriatric_Young	Rab4a
ENSMUSG00000019487	0.316567	0.00417354	Geriatric_Young	Trip10
ENSMUSG00000019494	-0.00548695	0.892453	Geriatric_Young	Cops6
ENSMUSG00000019505	-0.0208563	0.569628	Geriatric_Young	Ubb
ENSMUSG00000019518	0.0214297	0.799019	Geriatric_Young	Ap4m1
ENSMUSG00000019528	-0.0197485	0.794236	Geriatric_Young	Gyg
ENSMUSG00000019539	0.0605389	0.688575	Geriatric_Young	Rcn3
ENSMUSG00000019558	0.0571241	0.230138	Geriatric_Young	Slc6a8
ENSMUSG00000019564	0.110264	0.266025	Geriatric_Young	Arid3a
ENSMUSG00000019577	0.514715	0.000118858	Geriatric_Young	Pdk4
ENSMUSG00000019578	-0.0393796	0.380438	Geriatric_Young	Ubxn6
ENSMUSG00000019579	-0.0684897	0.291496	Geriatric_Young	Mydgf
ENSMUSG00000019590	-0.120025	0.0522135	Geriatric_Young	Cyb561
ENSMUSG00000019647	-0.210797	7.62e-05	Geriatric_Young	Sema6a
ENSMUSG00000019659	-0.0757456	0.300677	Geriatric_Young	Ccdc12
ENSMUSG00000019689	-0.0862497	0.358703	Geriatric_Young	Fmc1
ENSMUSG00000019699	-0.0866634	0.0252706	Geriatric_Young	Akt3
ENSMUSG00000019710	-0.0555961	0.414957	Geriatric_Young	Mrpl24
ENSMUSG00000019715	0.0593975	0.22612	Geriatric_Young	Gle1
ENSMUSG00000019718	-0.41113	0.0221372	Geriatric_Young	L3hypdh
ENSMUSG00000019726	0.327236	2.9e-08	Geriatric_Young	Lyst
ENSMUSG00000019731	-0.0618204	0.183185	Geriatric_Young	Slc35e1
ENSMUSG00000019732	-0.043122	0.829664	Geriatric_Young	Calr3
ENSMUSG00000019734	-0.0182829	0.872092	Geriatric_Young	Tmc4
ENSMUSG00000019737	-0.11781	0.35571	Geriatric_Young	Syne4
ENSMUSG00000019738	-0.0387898	0.691334	Geriatric_Young	Polr2i
ENSMUSG00000019761	-0.0439875	0.654883	Geriatric_Young	Krt10
ENSMUSG00000019763	-0.260984	0.000256542	Geriatric_Young	Rmnd1
ENSMUSG00000019767	-0.305956	0.340294	Geriatric_Young	Ccdc170
ENSMUSG00000019768	-0.325234	0.0759366	Geriatric_Young	Esr1
ENSMUSG00000019772	0.403086	9.42e-05	Geriatric_Young	Vip
ENSMUSG00000019773	0.435503	0.0580125	Geriatric_Young	Fbxo5
ENSMUSG00000019774	0.23819	0.0246223	Geriatric_Young	Mtrf1l
ENSMUSG00000019775	-0.0261388	0.546887	Geriatric_Young	Rgs17
ENSMUSG00000019777	-0.122487	0.00233494	Geriatric_Young	Hdac2
ENSMUSG00000019779	0.447681	0.231339	Geriatric_Young	Frk
ENSMUSG00000019782	0.00330396	0.957469	Geriatric_Young	Rwdd1
ENSMUSG00000019785	0.0711179	0.274951	Geriatric_Young	Clvs2
ENSMUSG00000019787	2.19425	0.000383463	Geriatric_Young	Trdn
ENSMUSG00000019789	0.30392	0.0455953	Geriatric_Young	Hey2
ENSMUSG00000019790	0.0134431	0.734301	Geriatric_Young	Stxbp5
ENSMUSG00000019791	-0.0460665	0.624859	Geriatric_Young	Hint3
ENSMUSG00000019792	-0.10199	0.37954	Geriatric_Young	Trmt11
ENSMUSG00000019794	0.0436584	0.671075	Geriatric_Young	Katna1
ENSMUSG00000019795	-0.0842134	0.036559	Geriatric_Young	Pcmt1
ENSMUSG00000019796	-0.0839543	0.00875183	Geriatric_Young	Lrp11
ENSMUSG00000019797	-0.109801	0.203662	Geriatric_Young	Mtres1
ENSMUSG00000019802	0.0533715	0.194236	Geriatric_Young	Sec63
ENSMUSG00000019803	-0.00559502	0.960402	Geriatric_Young	Nr2e1
ENSMUSG00000019804	-0.0551885	0.257051	Geriatric_Young	Snx3
ENSMUSG00000019806	0.0708754	0.151671	Geriatric_Young	Aig1
ENSMUSG00000019808	-0.0752449	0.570344	Geriatric_Young	Adat2
ENSMUSG00000019809	0.0141129	0.849682	Geriatric_Young	Pex3
ENSMUSG00000019810	-0.0182948	0.721792	Geriatric_Young	Fuca2
ENSMUSG00000019813	-0.000618182	0.996719	Geriatric_Young	Cep57l1
ENSMUSG00000019814	-0.0012655	0.990688	Geriatric_Young	Ltv1
ENSMUSG00000019817	0.270358	0.00012425	Geriatric_Young	Plagl1
ENSMUSG00000019818	0.01915	0.6616	Geriatric_Young	Cd164
ENSMUSG00000019820	0.0342262	0.465044	Geriatric_Young	Utrn
ENSMUSG00000019822	0.105115	0.296847	Geriatric_Young	Smpd2
ENSMUSG00000019823	-0.0540026	0.583067	Geriatric_Young	Mical1
ENSMUSG00000019826	0.109994	0.188174	Geriatric_Young	Zbtb24
ENSMUSG00000019828	-0.150205	0.0044488	Geriatric_Young	Grm1
ENSMUSG00000019831	0.0528199	0.307933	Geriatric_Young	Wasf1
ENSMUSG00000019832	0.833495	0.000557148	Geriatric_Young	Rab32
ENSMUSG00000019837	0.122004	0.0997835	Geriatric_Young	Gtf3c6
ENSMUSG00000019838	0.130174	0.382592	Geriatric_Young	Slc16a10
ENSMUSG00000019841	-0.0109725	0.853456	Geriatric_Young	Rev3l
ENSMUSG00000019842	0.11552	0.211188	Geriatric_Young	Traf3ip2
ENSMUSG00000019843	-0.0161274	0.757579	Geriatric_Young	Fyn
ENSMUSG00000019845	-0.32481	0.0389544	Geriatric_Young	Tube1
ENSMUSG00000019846	0.0320211	0.797099	Geriatric_Young	Lama4
ENSMUSG00000019848	-0.109078	0.680958	Geriatric_Young	Popdc3
ENSMUSG00000019849	-0.127684	0.0320833	Geriatric_Young	Prep
ENSMUSG00000019850	0.0729842	0.637937	Geriatric_Young	Tnfaip3
ENSMUSG00000019851	0.107167	0.496992	Geriatric_Young	Perp
ENSMUSG00000019852	-0.0916144	0.0110951	Geriatric_Young	Arfgef3
ENSMUSG00000019853	-0.24798	0.156294	Geriatric_Young	Hebp2
ENSMUSG00000019854	-0.0422451	0.421122	Geriatric_Young	Reps1
ENSMUSG00000019856	0.332334	0.00148105	Geriatric_Young	Fam184a
ENSMUSG00000019857	0.181718	0.0543102	Geriatric_Young	Asf1a
ENSMUSG00000019861	-0.050021	0.281208	Geriatric_Young	Gopc
ENSMUSG00000019863	-0.112691	0.198329	Geriatric_Young	Qrsl1
ENSMUSG00000019864	-0.171228	0.0508592	Geriatric_Young	Rtn4ip1
ENSMUSG00000019865	0.252096	0.274011	Geriatric_Young	Nmbr;1700016L04Rik
ENSMUSG00000019866	0.433459	0.01842	Geriatric_Young	Crybg1
ENSMUSG00000019868	-0.000867198	0.98812	Geriatric_Young	Vta1
ENSMUSG00000019872	-0.216289	0.00233312	Geriatric_Young	Smpdl3a
ENSMUSG00000019873	0.065468	0.210078	Geriatric_Young	Reep3
ENSMUSG00000019874	-0.202193	0.500817	Geriatric_Young	Fabp7
ENSMUSG00000019876	-0.0777245	0.406408	Geriatric_Young	Pkib
ENSMUSG00000019877	-0.0535813	0.0279377	Geriatric_Young	Serinc1
ENSMUSG00000019878	-0.0167832	0.805867	Geriatric_Young	Hsf2
ENSMUSG00000019880	0.326278	0.0276082	Geriatric_Young	Rspo3
ENSMUSG00000019883	-0.0900656	0.457153	Geriatric_Young	Echdc1
ENSMUSG00000019888	-0.209311	0.0679334	Geriatric_Young	Mgat4c
ENSMUSG00000019889	-0.193812	0.00501001	Geriatric_Young	Ptprk
ENSMUSG00000019890	-0.389478	0.00566516	Geriatric_Young	Nts
ENSMUSG00000019891	-0.204392	0.0627036	Geriatric_Young	Dcbld1
ENSMUSG00000019892	-0.310316	0.126843	Geriatric_Young	Lrriq1
ENSMUSG00000019894	-0.0460049	0.371921	Geriatric_Young	Slc6a15
ENSMUSG00000019897	0.0781986	0.22257	Geriatric_Young	Ccdc59
ENSMUSG00000019899	0.182577	0.0727672	Geriatric_Young	Lama2
ENSMUSG00000019906	0.0353662	0.636827	Geriatric_Young	Lin7a
ENSMUSG00000019907	-0.0213655	0.611026	Geriatric_Young	Ppp1r12a
ENSMUSG00000019913	0.0515145	0.865456	Geriatric_Young	Sim1
ENSMUSG00000019916	0.0102328	0.888616	Geriatric_Young	P4ha1
ENSMUSG00000019917	0.010883	0.943167	Geriatric_Young	Septin10
ENSMUSG00000019920	-0.00148269	0.982153	Geriatric_Young	Lims1
ENSMUSG00000019923	0.0260272	0.449896	Geriatric_Young	Zwint
ENSMUSG00000019927	-0.0164942	0.731868	Geriatric_Young	Ube2d1
ENSMUSG00000019929	0.197896	0.0608741	Geriatric_Young	Dcn
ENSMUSG00000019933	-0.278477	0.489469	Geriatric_Young	Mrln
ENSMUSG00000019935	-0.44457	0.00910173	Geriatric_Young	Slc17a8
ENSMUSG00000019936	0.353333	0.0947128	Geriatric_Young	Epyc
ENSMUSG00000019943	0.00930741	0.870195	Geriatric_Young	Atp2b1
ENSMUSG00000019944	-0.194708	0.124783	Geriatric_Young	Rhobtb1
ENSMUSG00000019945	-0.117449	0.647532	Geriatric_Young	Cabcoco1
ENSMUSG00000019947	0.357673	2.26e-06	Geriatric_Young	Arid5b
ENSMUSG00000019948	-0.0687722	0.393391	Geriatric_Young	Actr6
ENSMUSG00000019951	-0.0746789	0.0785123	Geriatric_Young	Uhrf1bp1l
ENSMUSG00000019952	-0.0558462	0.606804	Geriatric_Young	Poc1b
ENSMUSG00000019960	-0.106161	0.0424416	Geriatric_Young	Dusp6
ENSMUSG00000019961	0.235248	1.61e-06	Geriatric_Young	Tmpo
ENSMUSG00000019966	-0.224482	0.000134463	Geriatric_Young	Kitl
ENSMUSG00000019969	0.014401	0.735165	Geriatric_Young	Psen1
ENSMUSG00000019970	0.828203	6.84e-07	Geriatric_Young	Sgk1
ENSMUSG00000019971	-0.0250144	0.747946	Geriatric_Young	Cep290
ENSMUSG00000019975	0.15449	0.140089	Geriatric_Young	Ikbip
ENSMUSG00000019977	-0.138723	0.00593024	Geriatric_Young	Hbs1l
ENSMUSG00000019978	0.0803988	0.0803895	Geriatric_Young	Epb41l2
ENSMUSG00000019979	0.234194	0.0113194	Geriatric_Young	Apaf1
ENSMUSG00000019982	-0.571157	0.0286716	Geriatric_Young	Myb
ENSMUSG00000019984	0.0611567	0.318237	Geriatric_Young	Med23
ENSMUSG00000019986	-0.0118113	0.811593	Geriatric_Young	Ahi1
ENSMUSG00000019988	0.283875	0.0637204	Geriatric_Young	Nedd1
ENSMUSG00000019989	-0.552689	0.135722	Geriatric_Young	Enpp3
ENSMUSG00000019990	0.027765	0.642475	Geriatric_Young	Pde7b
ENSMUSG00000019992	-0.197744	0.655089	Geriatric_Young	Mtfr2
ENSMUSG00000019996	0.419187	2.63e-35	Geriatric_Young	Map7
ENSMUSG00000019997	0.515338	5.04e-05	Geriatric_Young	Ccn2
ENSMUSG00000019998	-0.0130701	0.730439	Geriatric_Young	Stx7
ENSMUSG00000020000	-0.0344405	0.762354	Geriatric_Young	Moxd1
ENSMUSG00000020003	-0.0192106	0.79561	Geriatric_Young	Pex7
ENSMUSG00000020007	0.049938	0.893488	Geriatric_Young	Il20ra
ENSMUSG00000020009	0.288316	0.00677099	Geriatric_Young	Ifngr1
ENSMUSG00000020014	-0.0352017	0.765528	Geriatric_Young	Cfap54
ENSMUSG00000020015	0.0753417	0.177466	Geriatric_Young	Cdk17
ENSMUSG00000020018	0.030054	0.747036	Geriatric_Young	Snrpf
ENSMUSG00000020019	0.201875	0.0366247	Geriatric_Young	Ntn4
ENSMUSG00000020021	0.202815	0.00259526	Geriatric_Young	Fgd6
ENSMUSG00000020022	-0.0208019	0.644724	Geriatric_Young	Ndufa12
ENSMUSG00000020023	0.18446	0.000270692	Geriatric_Young	Tmcc3
ENSMUSG00000020024	-0.147395	0.0199554	Geriatric_Young	Cep83
ENSMUSG00000020027	-0.0295186	0.667226	Geriatric_Young	Socs2
ENSMUSG00000020029	-0.0877314	0.064771	Geriatric_Young	Nudt4
ENSMUSG00000020032	0.0218701	0.65679	Geriatric_Young	Nuak1
ENSMUSG00000020034	0.0489837	0.487014	Geriatric_Young	Tcp11l2
ENSMUSG00000020037	0.155474	0.0475132	Geriatric_Young	Rfx4
ENSMUSG00000020038	0.314368	0.000167234	Geriatric_Young	Cry1
ENSMUSG00000020042	-0.0813054	0.21932	Geriatric_Young	Btbd11
ENSMUSG00000020044	0.34782	4.69e-09	Geriatric_Young	Timp3
ENSMUSG00000020048	-0.105836	0.118248	Geriatric_Young	Hsp90b1
ENSMUSG00000020052	-0.359159	0.0150962	Geriatric_Young	Ascl1
ENSMUSG00000020053	0.143729	0.295256	Geriatric_Young	Igf1
ENSMUSG00000020056	0.0684279	0.526398	Geriatric_Young	Washc3
ENSMUSG00000020057	0.181164	0.419639	Geriatric_Young	Dram1
ENSMUSG00000020059	-0.339902	0.159691	Geriatric_Young	Sycp3
ENSMUSG00000020061	-0.0146006	0.927904	Geriatric_Young	Mybpc1
ENSMUSG00000020063	0.105275	0.181678	Geriatric_Young	Sirt1
ENSMUSG00000020064	-0.0380592	0.571926	Geriatric_Young	Herc4
ENSMUSG00000020067	0.250571	0.179802	Geriatric_Young	Mypn
ENSMUSG00000020069	0.0847887	0.157347	Geriatric_Young	Hnrnph3
ENSMUSG00000020070	-0.0146956	0.776675	Geriatric_Young	Rufy2
ENSMUSG00000020072	-0.0659348	0.796168	Geriatric_Young	Pbld2
ENSMUSG00000020074	0.148864	0.00358124	Geriatric_Young	Ccar1
ENSMUSG00000020075	0.101913	0.0738082	Geriatric_Young	Ddx21
ENSMUSG00000020076	0.169836	0.000187352	Geriatric_Young	Ddx50
ENSMUSG00000020077	0.60793	2.07e-05	Geriatric_Young	Srgn
ENSMUSG00000020078	0.0655029	0.16021	Geriatric_Young	Vps26a
ENSMUSG00000020079	0.015537	0.848111	Geriatric_Young	Supv3l1
ENSMUSG00000020080	-0.321894	0.0380245	Geriatric_Young	Hkdc1
ENSMUSG00000020083	-0.132121	0.0398777	Geriatric_Young	Fam241b
ENSMUSG00000020085	-0.0533224	0.660624	Geriatric_Young	Aifm2
ENSMUSG00000020086	-0.114977	0.103202	Geriatric_Young	Macroh2a2
ENSMUSG00000020087	-0.113957	0.137738	Geriatric_Young	Tysnd1
ENSMUSG00000020088	-0.0226337	0.53807	Geriatric_Young	Sar1a
ENSMUSG00000020089	-0.10224	0.0631739	Geriatric_Young	Ppa1
ENSMUSG00000020090	0.00258149	0.98813	Geriatric_Young	Npffr1
ENSMUSG00000020091	0.0379435	0.55592	Geriatric_Young	Eif4ebp2
ENSMUSG00000020092	0.191729	0.0279446	Geriatric_Young	Pald1
ENSMUSG00000020096	-0.374153	0.0230484	Geriatric_Young	Tbata
ENSMUSG00000020097	0.194992	0.000216659	Geriatric_Young	Sgpl1
ENSMUSG00000020098	-0.215011	0.129078	Geriatric_Young	Pcbd1
ENSMUSG00000020099	-0.167876	0.0549312	Geriatric_Young	Unc5b
ENSMUSG00000020100	0.115179	0.190192	Geriatric_Young	Slc29a3
ENSMUSG00000020101	0.167867	0.0586851	Geriatric_Young	Vsir
ENSMUSG00000020102	-0.237775	0.000120573	Geriatric_Young	Slc16a7
ENSMUSG00000020105	0.0431672	0.790142	Geriatric_Young	Lrig3
ENSMUSG00000020107	0.126997	0.0480016	Geriatric_Young	Anapc16
ENSMUSG00000020108	0.0115365	0.898253	Geriatric_Young	Ddit4
ENSMUSG00000020109	0.0379104	0.482102	Geriatric_Young	Dnajb12
ENSMUSG00000020111	-0.0554535	0.203299	Geriatric_Young	Micu1
ENSMUSG00000020114	-0.0338832	0.329051	Geriatric_Young	Cand1
ENSMUSG00000020115	0.0542333	0.276829	Geriatric_Young	Tbk1
ENSMUSG00000020116	-0.153533	0.0635827	Geriatric_Young	Pno1
ENSMUSG00000020120	0.682944	4.93e-09	Geriatric_Young	Plek
ENSMUSG00000020121	-0.231026	0.00400426	Geriatric_Young	Srgap1
ENSMUSG00000020122	-0.142449	0.087851	Geriatric_Young	Egfr
ENSMUSG00000020123	0.320867	0.447888	Geriatric_Young	Avpr1a
ENSMUSG00000020124	-0.0434005	0.409319	Geriatric_Young	Usp15
ENSMUSG00000020128	0.0920343	0.111287	Geriatric_Young	Vps54
ENSMUSG00000020130	0.121472	0.0198041	Geriatric_Young	Tbc1d15
ENSMUSG00000020131	-0.0295885	0.821987	Geriatric_Young	Pcsk4
ENSMUSG00000020132	-0.0133357	0.762969	Geriatric_Young	Rab21
ENSMUSG00000020133	-0.0431193	0.530961	Geriatric_Young	2310011J03Rik
ENSMUSG00000020134	0.092692	0.0858055	Geriatric_Young	Peli1
ENSMUSG00000020135	-0.145131	0.000498273	Geriatric_Young	Apc2
ENSMUSG00000020137	-0.127848	0.102254	Geriatric_Young	Thap2
ENSMUSG00000020140	0.710506	0.0479129	Geriatric_Young	Lgr5
ENSMUSG00000020142	-0.173377	0.00258961	Geriatric_Young	Slc1a4
ENSMUSG00000020143	0.64036	0.0366074	Geriatric_Young	Dock2
ENSMUSG00000020149	-0.083963	0.00321011	Geriatric_Young	Rab1a
ENSMUSG00000020150	-0.421075	1.93e-05	Geriatric_Young	Gamt
[truncated: 15,995 more rows]
