# Supplementary material for: Aging and diet alter the protein ubiquitylation landscape in the mouse brain
Source: Nat Commun. 2025 Jun 6;16:5266. doi: 10.1038/s41467-025-60542-6 (PMC12144301; doi:10.1038/s41467-025-60542-6)
Supplement: Supplementary file 13 — Source Data [file 41467_2025_60542_MOESM13_ESM.zip › Source_data/Figure_S3/C/C.xlsx]

## Sheet: Sheet1
ids	logFC	P.Value	conds	SYMBOL
A2A432	-0.0475756	0.0887691	Geriatric / Young	Cul4b
A2A4P0	0.0311875	0.298707	Geriatric / Young	Dhx8
A2A5R2	-0.088879	0.0304918	Geriatric / Young	Arfgef2
A2A690	-0.151276	0.00165502	Geriatric / Young	Tanc2
A2A699	-0.196708	0.000226675	Geriatric / Young	Fam171a2
A2A6A1	0.00188855	0.957501	Geriatric / Young	Gpatch8
A2A6Q5	-0.0411191	0.211753	Geriatric / Young	Cdc27
A2A6T1	0.089646	0.142755	Geriatric / Young	Cdr2l
A2A791	-0.104822	0.0161377	Geriatric / Young	Zmym4
A2A7S8	-0.107267	0.0495041	Geriatric / Young	C77080
A2A8L1	-0.0546743	0.142001	Geriatric / Young	Chd5
A2A8L5	0.00193317	0.94504	Geriatric / Young	Ptprf
A2A8U2	-0.229941	0.0116867	Geriatric / Young	Tmem201
A2A8Z1	0.00272275	0.937672	Geriatric / Young	Osbpl9
A2A9C3	0.105492	0.0743327	Geriatric / Young	Szt2
A2A9T0	-0.148477	0.00494234	Geriatric / Young	Tbkbp1
A2AAE1	-0.0860327	0.0299473	Geriatric / Young	4932438A13Rik
A2AAY5	0.094073	0.00923462	Geriatric / Young	Sh3pxd2b
A2AB59	0.173202	0.00343602	Geriatric / Young	Arhgap27
A2ACJ2	0.0849702	0.181429	Geriatric / Young	Faap100
A2ACP1	0.0755648	0.645789	Geriatric / Young	Ttc39a
A2ADY9	-0.0159333	0.651116	Geriatric / Young	Ddi2
A2AF47	-0.036361	0.496162	Geriatric / Young	Dock11
A2AFR3	-0.19335	8.19327e-05	Geriatric / Young	Frmpd4
A2AG50	0.126775	0.000437925	Geriatric / Young	Map7d2
A2AGL3	-0.176375	0.000378004	Geriatric / Young	Ryr3
A2AGT5	-0.0633568	0.123225	Geriatric / Young	Ckap5
A2AH22	-0.11113	0.0182383	Geriatric / Young	Ambra1
A2AHC3	-0.101565	0.0129907	Geriatric / Young	Camsap1
A2AHG0	-0.0703059	0.122687	Geriatric / Young	Lzts3
A2AHL1	-0.0173114	0.630049	Geriatric / Young	Ano3
A2AI08	0.409365	3.82668e-05	Geriatric / Young	Tprn
A2AIV2	-0.0302503	0.428902	Geriatric / Young	Virma
A2AJ15	0.15737	0.038878	Geriatric / Young	Man1b1
A2AJ88	0.206556	0.0033592	Geriatric / Young	Pnpla7
A2AJA9	-0.330501	6.99817e-06	Geriatric / Young	Ajm1
A2AJI0	0.0486657	0.0545265	Geriatric / Young	Map7d1
A2AJL3	0.275203	0.000544338	Geriatric / Young	Fggy
A2AJT4	0.000574859	0.989374	Geriatric / Young	Pnisr
A2AKB4	0.133353	0.248926	Geriatric / Young	Frmpd1
A2AKG8	-0.0745846	0.170199	Geriatric / Young	Focad
A2ALK8	-0.0275447	0.470619	Geriatric / Young	Ptpn3
A2ALS5	0.0166421	0.617396	Geriatric / Young	Rap1gap
A2ALU4	-0.048332	0.203308	Geriatric / Young	Shroom2
A2AN08	-0.119547	0.00580037	Geriatric / Young	Ubr4
A2ANU3	-0.212465	0.000735006	Geriatric / Young	Syndig1
A2AP18	0.155816	0.00120088	Geriatric / Young	Plch2
A2APT9	0.00336203	0.933415	Geriatric / Young	Klhdc7a
A2APV2	0.333244	2.54761e-06	Geriatric / Young	Fmnl2
A2APX8	-0.150705	0.00258405	Geriatric / Young	Scn1a
A2APY7	0.0529672	0.231014	Geriatric / Young	Ndufaf5
A2AQ19	-0.117227	0.00189224	Geriatric / Young	Rtf1
A2AQ25	-0.102543	0.0077332	Geriatric / Young	Etl4
A2AR02	-0.180705	0.00758121	Geriatric / Young	Ppig
A2AR50	0.0800944	0.132121	Geriatric / Young	Ralgps1
A2ARP1	-0.016063	0.725045	Geriatric / Young	Ppip5k1
A2ARS0	-0.202163	0.00143926	Geriatric / Young	Ankrd63
A2ASQ1	0.21895	0.00188194	Geriatric / Young	Agrn
A2ASZ8	-0.12411	0.00726035	Geriatric / Young	Slc25a25
A2AV25	0.0577354	0.127906	Geriatric / Young	Fibcd1
A2AWA9	-0.143943	0.00136504	Geriatric / Young	Rabgap1
A2AWP8	0.0381547	0.321508	Geriatric / Young	Arhgef10l
A2BDX3	0.118402	0.00169679	Geriatric / Young	Mocs3
A2BE28	-0.140219	0.00289623	Geriatric / Young	Las1l
A2BH40	0.0655132	0.0587323	Geriatric / Young	Arid1a
A2CG49	-0.309745	1.33073e-05	Geriatric / Young	Kalrn
A2RSJ4	0.00817707	0.807724	Geriatric / Young	Uhrf1bp1l
A2RSQ0	0.0867807	0.102923	Geriatric / Young	Dennd5b
A2RSX7	0.0278157	0.605437	Geriatric / Young	Tyw5
A2RT62	-0.139728	0.0124125	Geriatric / Young	Fbxl16
A2RTL5	0.0498912	0.413414	Geriatric / Young	Rsrc2
A2TJV2	0.0670223	0.15985	Geriatric / Young	Palm3
A3KFX0	0.211127	0.000177379	Geriatric / Young	Nt5c1a
A3KGB4	-0.0611033	0.130385	Geriatric / Young	Tbc1d8b
A3KGS3	0.00104273	0.974215	Geriatric / Young	Ralgapa2
A3KMP2	0.407142	1.05662e-07	Geriatric / Young	Ttc38
A4FUP9	0.215707	0.000140585	Geriatric / Young	Glt1d1
A6H5Y3	0.104839	0.00681016	Geriatric / Young	Mtr
A6H5Z3	-0.128208	0.00236676	Geriatric / Young	Exoc6b
A6H611	0.0463876	0.162079	Geriatric / Young	Mipep
A6H630	0.0645803	0.129891	Geriatric / Young	Armt1
A6H6A9	-0.037532	0.406547	Geriatric / Young	Rabgap1l
A6H8H5	-0.196917	0.00907119	Geriatric / Young	Kcnb2
A6X8Z5	-0.0220749	0.522116	Geriatric / Young	Arhgap31
A6X919	-0.0446521	0.405556	Geriatric / Young	Dpy19l1
A6X935	0.115918	0.563458	Geriatric / Young	Itih4
A8C756	0.0243583	0.740183	Geriatric / Young	Thada
A8Y5H7	-0.0650601	0.20794	Geriatric / Young	Sec14l1
A9Z1V5	0.18235	0.0121604	Geriatric / Young	Vwa5b1
B0F2B4	-0.184896	2.43251e-05	Geriatric / Young	Nlgn4l
B0V2N1	-0.187304	0.000222386	Geriatric / Young	Ptprs
B1AR13	-0.16085	0.00304632	Geriatric / Young	Cisd3
B1AS29	-0.0591393	0.18721	Geriatric / Young	Grik3
B1AVY7	-0.0147944	0.850109	Geriatric / Young	Kif16b
B1AVZ0	-0.0244979	0.600466	Geriatric / Young	Uprt
B1AXH1	-0.121968	0.00252384	Geriatric / Young	Nhsl2
B1AXP6	-0.054839	0.333101	Geriatric / Young	Tomm5
B1AXV0	-0.147005	0.0108853	Geriatric / Young	Frrs1l
B1AY10	0.0804625	0.0748312	Geriatric / Young	Nfx1
B1AY13	0.00370803	0.922036	Geriatric / Young	Usp24
B1AZA5	0.11643	0.0426422	Geriatric / Young	Tmem245
B1AZI6	0.0678367	0.0502491	Geriatric / Young	Thoc2
B1AZP2	-0.211733	0.000234933	Geriatric / Young	Dlgap4
B2RPU2	-0.0205313	0.805146	Geriatric / Young	Plekhd1
B2RQC6	-0.0354885	0.166054	Geriatric / Young	Cad
B2RR83	0.0381038	0.459889	Geriatric / Young	Ythdc2
B2RRE7	0.0449504	0.237394	Geriatric / Young	Otud4
B2RSH2	-0.0876441	0.0536438	Geriatric / Young	Gnai1
B2RUJ5	-0.0119727	0.761818	Geriatric / Young	Apba1
B2RUR8	0.15899	0.00253556	Geriatric / Young	Otud7b
B2RXA1	0.191737	0.165871	Geriatric / Young	Plcxd2
B2RXC1	-0.0328651	0.468062	Geriatric / Young	Trappc11
B2RXR6	0.158243	0.00850662	Geriatric / Young	Ankrd44
B2RXS4	0.0511773	0.192441	Geriatric / Young	Plxnb2
B2RY04	0.391282	3.30115e-07	Geriatric / Young	Dock5
B2RY56	-0.0461772	0.16097	Geriatric / Young	Rbm25
B5TVM2	-0.140841	0.0342047	Geriatric / Young	Ildr2
B7ZMP1	0.261871	4.05357e-05	Geriatric / Young	Xpnpep3
B9EHT4	-0.0387691	0.270251	Geriatric / Young	Clip3
B9EJ86	-0.183737	0.000662236	Geriatric / Young	Osbpl8
B9EJA2	-0.106067	0.00185727	Geriatric / Young	Cttnbp2
B9EJI9	-0.0936845	0.130147	Geriatric / Young	Tmem229a
B9EJR8	-0.0579187	0.360835	Geriatric / Young	Dnaaf5
B9EKI3	0.0451972	0.198767	Geriatric / Young	Tmf1
B9EKR1	0.028482	0.326675	Geriatric / Young	Ptprz1
C0HK79	-0.0261677	0.399587	Geriatric / Young	Arxes1
D3YVE8	-0.0611067	0.128571	Geriatric / Young	Slc35g2
D3YVF0	-0.0324873	0.533895	Geriatric / Young	Akap5
D3YXK2	0.00491189	0.854402	Geriatric / Young	Safb
D3YZP9	0.0398822	0.187226	Geriatric / Young	Ccdc6
D3YZU1	-0.261227	4.28563e-05	Geriatric / Young	Shank1
D3Z4S3	0.137438	0.00270285	Geriatric / Young	Ptrhd1
D3Z6Q9	0.192749	0.00299384	Geriatric / Young	Bin2
D3Z7H4	-0.224609	0.0308392	Geriatric / Young	Gsg1l
D3Z7P3	0.0262784	0.460728	Geriatric / Young	Gls
E0CZ16	-0.123406	0.0507334	Geriatric / Young	Klhl3
E1U8D0	-0.115367	0.0479103	Geriatric / Young	Soga1
E9PUL5	-0.0652682	0.0341277	Geriatric / Young	Prrt2
E9PV24	-0.340699	0.0330003	Geriatric / Young	Fga
E9PVA8	-0.0772574	0.038436	Geriatric / Young	Gcn1
E9PVD3	0.286577	0.000775114	Geriatric / Young	Dchs1
E9PYL2	0.117572	0.0762155	Geriatric / Young	Prr12
E9PZ19	-0.293182	0.000376584	Geriatric / Young	Igsf9b
E9PZJ8	0.0881637	0.138299	Geriatric / Young	Ascc3
E9PZM4	-0.156398	0.00121436	Geriatric / Young	Chd2
E9Q1P8	0.200978	0.00130222	Geriatric / Young	Irf2bp2
E9Q3L2	-0.182827	0.000268307	Geriatric / Young	Pi4ka
E9Q401	-0.183172	6.84163e-05	Geriatric / Young	Ryr2
E9Q4S1	-0.107925	0.00679353	Geriatric / Young	Pde8b
E9Q5K9	0.100216	0.0168048	Geriatric / Young	Ythdc1
E9Q634	0.384402	1.15326e-06	Geriatric / Young	Myo1e
E9Q6B2	0.105599	0.0237349	Geriatric / Young	Ccdc85c
E9Q6C8	-0.381988	0.0649469	Geriatric / Young	Xkr6
E9Q6J5	0.123893	0.0158967	Geriatric / Young	Bod1l
E9Q6P5	-0.165384	0.000343313	Geriatric / Young	Ttc7b
E9Q735	-0.0486655	0.09469	Geriatric / Young	Ube4a
E9Q784	-0.00237268	0.97177	Geriatric / Young	Zc3h13
E9Q8I9	-0.150464	0.00123191	Geriatric / Young	Fry
F6SEU4	-0.27667	0.000154708	Geriatric / Young	Syngap1
F6W8I0	0.049384	0.368976	Geriatric / Young	Yjefn3
F6ZDS4	0.134077	0.00447092	Geriatric / Young	Tpr
F7BJB9	0.151716	0.0414902	Geriatric / Young	Morc3
F7BWT7	0.546863	1.80373e-06	Geriatric / Young	Tspan15
F8VPU2	-0.0495053	0.0992641	Geriatric / Young	Farp1
G3X9J0	-0.0737228	0.0461933	Geriatric / Young	Sipa1l3
G3X9K3	-0.15876	0.000224829	Geriatric / Young	Arfgef1
G3XA57	-0.158226	0.00182607	Geriatric / Young	Rab11fip2
G5E829	-0.221271	0.00015928	Geriatric / Young	Atp2b1
G5E870	0.00766287	0.802694	Geriatric / Young	Trip12
G5E8K5	-0.110147	0.0262155	Geriatric / Young	Ank3
G5E8P0	-0.125492	0.0209494	Geriatric / Young	Tubgcp6
O08528	0.400424	1.25633e-06	Geriatric / Young	Hk2
O08529	0.0995372	0.0236707	Geriatric / Young	Capn2
O08530	-0.122937	0.0142468	Geriatric / Young	S1pr1
O08532	-0.147523	0.001606	Geriatric / Young	Cacna2d1
O08539	0.227635	7.54804e-07	Geriatric / Young	Bin1
O08547	-0.0923557	0.0347085	Geriatric / Young	Sec22b
O08553	0.205007	0.000128017	Geriatric / Young	Dpysl2
O08576	-0.119291	0.00146466	Geriatric / Young	Rundc3a
O08579	-0.0420471	0.375543	Geriatric / Young	Emd
O08582	-0.0432245	0.139019	Geriatric / Young	Gtpbp1
O08583	0.0610486	0.185647	Geriatric / Young	Alyref
O08585	0.0559529	0.28187	Geriatric / Young	Clta
O08586	0.0671884	0.0698535	Geriatric / Young	Pten
O08599	-0.0975411	0.00174779	Geriatric / Young	Stxbp1
O08600	0.11686	0.00651669	Geriatric / Young	Endog
O08601	0.278194	4.92693e-05	Geriatric / Young	Mttp
O08638	0.341374	9.07947e-06	Geriatric / Young	Myh11
O08648	-0.00767924	0.858973	Geriatric / Young	Map3k4
O08663	-0.00271803	0.946878	Geriatric / Young	Metap2
O08677	0.418609	0.000606102	Geriatric / Young	Kng1
O08688	-0.149936	0.00116719	Geriatric / Young	Capn5
O08709	0.32384	8.28687e-05	Geriatric / Young	Prdx6
O08715	-0.0687933	0.0587587	Geriatric / Young	Akap1
O08734	0.0727959	0.091372	Geriatric / Young	Bak1
O08739	0.164581	0.00184264	Geriatric / Young	Ampd3
O08740	0.0834777	0.0393479	Geriatric / Young	Polr2j
O08747	-0.206711	0.000148407	Geriatric / Young	Unc5c
O08749	0.068893	0.0240565	Geriatric / Young	Dld
O08756	0.108103	0.00178184	Geriatric / Young	Hsd17b10
O08759	0.0577954	0.0631507	Geriatric / Young	Ube3a
O08784	0.120033	0.014321	Geriatric / Young	Tcof1
O08788	-0.0269971	0.434711	Geriatric / Young	Dctn1
O08795	0.000458977	0.990817	Geriatric / Young	Prkcsh
O08800	0.14588	0.0456103	Geriatric / Young	Serpinb8
O08807	0.0928144	0.0251917	Geriatric / Young	Prdx4
O08808	-0.0874329	0.00922552	Geriatric / Young	Diaph1
O08810	0.0377239	0.203987	Geriatric / Young	Eftud2
O08811	0.175607	0.275965	Geriatric / Young	Ercc2
O08842	-0.194002	0.0018744	Geriatric / Young	Gfra2
O08848	0.00282296	0.933583	Geriatric / Young	Ro60
O08908	0.0644005	0.287736	Geriatric / Young	Pik3r2
O08912	-0.00687732	0.86744	Geriatric / Young	Galnt1
O08914	-0.185461	0.000692191	Geriatric / Young	Faah
O08915	-0.00448862	0.897862	Geriatric / Young	Aip
O08917	0.0879002	0.158105	Geriatric / Young	Flot1
O08919	0.0747243	0.146607	Geriatric / Young	Numbl
O08967	-0.0120834	0.736867	Geriatric / Young	Cyth3
O08989	-0.178798	3.97758e-05	Geriatric / Young	Mras
O08992	0.158842	0.00153324	Geriatric / Young	Sdcbp
O08997	0.0994226	0.019013	Geriatric / Young	Atox1
O09005	-0.15267	0.00773891	Geriatric / Young	Degs1
O09012	-0.212259	1.71417e-05	Geriatric / Young	Pex5
O09044	0.152885	0.00192793	Geriatric / Young	Snap23
O09061	0.199628	0.00011272	Geriatric / Young	Psmb1
O09106	0.121597	0.0229539	Geriatric / Young	Hdac1
O09111	-0.0547631	0.112909	Geriatric / Young	Ndufb11
O09114	0.363902	1.41664e-06	Geriatric / Young	Ptgds
O09117	0.363073	0.000442456	Geriatric / Young	Sypl
O09118	0.121793	0.0478966	Geriatric / Young	Ntn1
O09126	-0.0153773	0.618571	Geriatric / Young	Sema4d
O09131	0.350347	5.28105e-06	Geriatric / Young	Gsto1
O09159	0.399709	1.15558e-06	Geriatric / Young	Man2b1
O09161	1.62211	1.80011e-10	Geriatric / Young	Casq2
O09164	0.228508	0.004896	Geriatric / Young	Sod3
O09167	-0.0083473	0.753155	Geriatric / Young	Rpl21
O09172	-0.0260497	0.385734	Geriatric / Young	Gclm
O09174	0.185765	0.00013232	Geriatric / Young	Amacr
O35066	-0.0937866	0.0103673	Geriatric / Young	Kif3c
O35071	0.150344	0.0213563	Geriatric / Young	Kif1c
O35074	0.14972	0.0471271	Geriatric / Young	Ptgis
O35075	-0.016488	0.691778	Geriatric / Young	Vps26c
O35083	-0.155525	0.00158394	Geriatric / Young	Agpat1
O35098	0.0383722	0.251943	Geriatric / Young	Dpysl4
O35099	-0.136459	0.000477341	Geriatric / Young	Map3k5
O35114	0.595808	2.86348e-09	Geriatric / Young	Scarb2
O35126	0.145375	0.0101625	Geriatric / Young	Atn1
O35127	-0.0535949	0.35742	Geriatric / Young	Grcc10
O35129	-0.0435263	0.0971908	Geriatric / Young	Phb2
O35136	-0.278321	3.22739e-06	Geriatric / Young	Ncam2
O35143	-0.260889	0.0172809	Geriatric / Young	Atpif1
O35144	-0.0821954	0.113554	Geriatric / Young	Terf2
O35153	-0.101256	0.0874856	Geriatric / Young	Bet1l
O35166	-0.278524	2.32384e-06	Geriatric / Young	Gosr2
O35188	-0.140705	0.0181945	Geriatric / Young	Cx3cl1
O35215	0.133385	0.00791615	Geriatric / Young	Ddt
O35218	-0.0190401	0.657432	Geriatric / Young	Cpsf2
O35219	-0.0697988	0.0668587	Geriatric / Young	Kcnh2
O35226	0.125539	0.00155819	Geriatric / Young	Psmd4
O35239	-0.131408	0.00111886	Geriatric / Young	Ptpn9
O35250	-0.165402	0.000314308	Geriatric / Young	Exoc7
O35286	0.0921607	0.00659478	Geriatric / Young	Dhx15
O35295	-0.233591	1.64176e-06	Geriatric / Young	Purb
O35304	-0.189945	0.000394558	Geriatric / Young	Slc18a3
O35316	0.0419563	0.361053	Geriatric / Young	Slc6a6
O35326	0.194436	1.19655e-05	Geriatric / Young	Srsf5
O35343	-0.0708585	0.110602	Geriatric / Young	Kpna4
O35344	-0.225094	0.000578527	Geriatric / Young	Kpna3
O35345	-0.139238	0.000593987	Geriatric / Young	Kpna6
O35350	0.0257334	0.498466	Geriatric / Young	Capn1
O35375	-0.0934502	0.0299648	Geriatric / Young	Nrp2
O35379	-0.00937751	0.762139	Geriatric / Young	Abcc1
O35381	0.0748457	0.0491191	Geriatric / Young	Anp32a
O35382	-0.160161	0.00135439	Geriatric / Young	Exoc4
O35386	0.013549	0.818778	Geriatric / Young	Phyh
O35387	-0.156137	0.0162038	Geriatric / Young	Hax1
O35393	0.17001	0.000840504	Geriatric / Young	Efnb3
O35405	-0.0579778	0.305345	Geriatric / Young	Pld3
O35409	0.581274	6.84749e-08	Geriatric / Young	Folh1
O35435	0.194641	0.000322478	Geriatric / Young	Dhodh
O35449	-0.057251	0.145906	Geriatric / Young	Prrt1
O35454	-0.112674	0.0054905	Geriatric / Young	Clcn6
O35459	0.374047	1.0283e-08	Geriatric / Young	Ech1
O35464	0.0509634	0.586482	Geriatric / Young	Sema6a
O35465	-0.0634384	0.184513	Geriatric / Young	Fkbp8
O35474	0.658457	1.2136e-08	Geriatric / Young	Edil3
O35488	-0.0529943	0.206044	Geriatric / Young	Slc27a2
O35495	-0.184617	3.16961e-05	Geriatric / Young	Cdk14
O35522	0.982211	8.77721e-08	Geriatric / Young	Psmb9
O35526	-0.1986	0.000206485	Geriatric / Young	Stx1a
O35544	-0.277921	0.10632	Geriatric / Young	Slc1a6
O35551	-0.0184979	0.465209	Geriatric / Young	Rabep1
O35566	0.31415	8.78217e-05	Geriatric / Young	Cd151
O35593	0.0562995	0.0539806	Geriatric / Young	Psmd14
O35594	0.0640189	0.0734786	Geriatric / Young	Ift81
O35598	0.433711	1.44618e-06	Geriatric / Young	Adam10
O35604	0.439781	1.94185e-08	Geriatric / Young	Npc1
O35607	-0.203465	0.000120457	Geriatric / Young	Bmpr2
O35609	-0.168585	1.45431e-05	Geriatric / Young	Scamp3
O35621	0.16778	0.000547672	Geriatric / Young	Pmm1
O35633	-0.0511746	0.292838	Geriatric / Young	Slc32a1
O35638	-0.00581798	0.895134	Geriatric / Young	Stag2
O35639	0.397928	2.28222e-07	Geriatric / Young	Anxa3
O35643	-0.0419195	0.202613	Geriatric / Young	Ap1b1
O35658	0.124622	0.000462584	Geriatric / Young	C1qbp
O35668	-0.0406374	0.540185	Geriatric / Young	Hap1
O35671	-0.0174498	0.542792	Geriatric / Young	Itgb1bp1
O35678	-0.134366	0.00320883	Geriatric / Young	Mgll
O35681	-0.191714	0.000323863	Geriatric / Young	Syt3
O35682	0.154247	0.00779951	Geriatric / Young	Myadm
O35684	0.0510124	0.268532	Geriatric / Young	Serpini1
O35685	-0.134302	0.00721356	Geriatric / Young	Nudc
O35691	0.0391872	0.181913	Geriatric / Young	Pnn
O35704	-0.10866	0.00912683	Geriatric / Young	Sptlc1
O35710	-0.110348	0.0276891	Geriatric / Young	Noct
O35711	0.229294	0.000316077	Geriatric / Young	Ppfibp2
O35730	0.0675614	0.13565	Geriatric / Young	Ring1
O35737	0.00790691	0.811868	Geriatric / Young	Hnrnph1
O35841	-0.100054	0.0240354	Geriatric / Young	Api5
O35855	-0.0188943	0.700347	Geriatric / Young	Bcat2
O35857	-0.17707	0.000273765	Geriatric / Young	Timm44
O35864	0.0464516	0.056668	Geriatric / Young	Cops5
O35874	0.0552084	0.16096	Geriatric / Young	Slc1a4
O35887	0.168095	0.00105907	Geriatric / Young	Calu
O35900	0.0363532	0.417998	Geriatric / Young	Lsm2
O35926	-0.11023	0.197877	Geriatric / Young	Cdk5r2
O35927	-0.19851	0.000315563	Geriatric / Young	Ctnnd2
O35943	0.0402913	0.433255	Geriatric / Young	Fxn
O35954	-0.070214	0.109032	Geriatric / Young	Pitpnm1
O35955	0.734172	5.69375e-08	Geriatric / Young	Psmb10
O35963	0.00527412	0.89952	Geriatric / Young	Rab33b
O35969	0.244299	0.00675204	Geriatric / Young	Gamt
O35972	0.160911	0.0184865	Geriatric / Young	Mrpl23
O35988	0.0551165	0.112254	Geriatric / Young	Sdc4
O54692	-0.0194707	0.623292	Geriatric / Young	Zw10
O54724	0.272069	5.62113e-06	Geriatric / Young	Cavin1
O54734	-0.054315	0.222123	Geriatric / Young	Ddost
O54750	0.237141	0.00050171	Geriatric / Young	Cyp2j6
O54774	-0.171341	9.3554e-05	Geriatric / Young	Ap3d1
O54781	-0.0946669	0.0121817	Geriatric / Young	Srpk2
O54784	-0.12498	0.0148554	Geriatric / Young	Dapk3
O54786	-0.0923076	0.0987295	Geriatric / Young	Dffa
O54790	-0.0298403	0.431032	Geriatric / Young	Mafg
O54818	0.16177	0.000910658	Geriatric / Young	Tpd52l1
O54824	-0.125696	0.249686	Geriatric / Young	Il16
O54828	-0.102452	0.228343	Geriatric / Young	Rgs9
O54829	-0.139407	0.000952957	Geriatric / Young	Rgs7
O54833	-0.0692453	0.0345683	Geriatric / Young	Csnk2a2
O54834	0.0243752	0.713045	Geriatric / Young	Arhgap6
O54865	-0.0429624	0.209329	Geriatric / Young	Gucy1b1
O54879	-0.00866119	0.827579	Geriatric / Young	Hmgb3
O54901	-0.243392	0.000254808	Geriatric / Young	Cd200
O54916	0.0321123	0.476401	Geriatric / Young	Reps1
O54931	-0.0437183	0.315233	Geriatric / Young	NA
O54941	0.0326649	0.249216	Geriatric / Young	Smarce1
O54946	-0.0085719	0.8411	Geriatric / Young	Dnajb6
O54950	-0.0223955	0.415539	Geriatric / Young	Prkag1
O54962	-0.0829409	0.199811	Geriatric / Young	Banf1
O54965	0.6251	1.35144e-10	Geriatric / Young	Rnf13
O54967	-0.0517485	0.120761	Geriatric / Young	Tnk2
O54983	0.0702948	0.266086	Geriatric / Young	Crym
O54984	-0.0966373	0.00813594	Geriatric / Young	Get3
O54988	0.0859082	0.0262942	Geriatric / Young	Slk
O54990	-1.27717	1.63648e-10	Geriatric / Young	Prom1
O54991	0.140275	0.00672725	Geriatric / Young	Cntnap1
O55003	-0.184952	0.00070909	Geriatric / Young	Bnip3
O55013	-0.0167977	0.576439	Geriatric / Young	Trappc3
O55017	-0.164968	0.000446228	Geriatric / Young	Cacna1b
O55022	-0.0901374	0.0820766	Geriatric / Young	Pgrmc1
O55023	0.0930808	0.0138532	Geriatric / Young	Impa1
O55026	0.160601	0.00431377	Geriatric / Young	Entpd2
O55028	0.0880847	0.0784878	Geriatric / Young	Bckdk
O55029	-0.076345	0.0140984	Geriatric / Young	Copb2
O55033	0.0334109	0.40234	Geriatric / Young	Nck2
O55042	0.222135	0.024473	Geriatric / Young	Snca
O55057	-0.0259618	0.495438	Geriatric / Young	Pde6d
O55060	0.301882	3.08097e-07	Geriatric / Young	Tpmt
O55091	0.0742723	0.0403454	Geriatric / Young	Impact
O55098	0.0542221	0.570526	Geriatric / Young	Stk10
O55100	-0.125082	0.000810093	Geriatric / Young	Syngr1
O55102	0.0701957	0.176936	Geriatric / Young	Bloc1s1
O55106	-0.0442321	0.141257	Geriatric / Young	Strn
O55125	0.102843	0.0120722	Geriatric / Young	Nipsnap1
O55126	0.137701	0.00023738	Geriatric / Young	Nipsnap2
O55128	-0.0133209	0.594354	Geriatric / Young	Sap18
O55131	0.0198307	0.489086	Geriatric / Young	Septin7
O55135	0.0951773	0.0478406	Geriatric / Young	Eif6
O55137	0.314488	3.25553e-05	Geriatric / Young	Acot1
O55142	-0.0626983	0.287887	Geriatric / Young	Rpl35a
O55143	-0.215123	0.000301284	Geriatric / Young	Atp2a2
O55176	-0.139628	0.0847401	Geriatric / Young	Pja1
O55192	-0.122031	0.0591412	Geriatric / Young	Slc6a2
O55201	0.0228108	0.487115	Geriatric / Young	Supt5
O55203	0.0523002	0.276612	Geriatric / Young	Ldb2
O55222	0.092433	0.0433316	Geriatric / Young	Ilk
O55229	0.0395866	0.110501	Geriatric / Young	Chkb
O55234	0.145092	0.00427512	Geriatric / Young	Psmb5
O55236	-0.0512792	0.251766	Geriatric / Young	Rngtt
O55242	-0.0933962	0.0554766	Geriatric / Young	Sigmar1
O70133	-0.040403	0.144131	Geriatric / Young	Dhx9
O70152	0.0256963	0.555063	Geriatric / Young	Dpm1
O70161	0.0694272	0.170313	Geriatric / Young	Pip5k1c
O70166	-0.0399637	0.232022	Geriatric / Young	Stmn3
O70172	0.182676	0.000241196	Geriatric / Young	Pip4k2a
O70174	-0.233923	0.035165	Geriatric / Young	Chrna4
O70194	0.0173532	0.476043	Geriatric / Young	Eif3d
O70200	0.598528	6.48216e-09	Geriatric / Young	Aif1
O70228	-0.0229113	0.403727	Geriatric / Young	Atp9a
O70250	0.189679	0.0173915	Geriatric / Young	Pgam2
O70251	0.0287939	0.44819	Geriatric / Young	Eef1b2
O70252	-0.0171747	0.661567	Geriatric / Young	Hmox2
O70258	0.0697369	0.236897	Geriatric / Young	Sgce
O70274	-0.124527	0.00365036	Geriatric / Young	Ptp4a2
O70281	-0.0249014	0.651873	Geriatric / Young	Tpst1
O70293	-0.0834063	0.222929	Geriatric / Young	Grk6
O70305	-0.0190267	0.481099	Geriatric / Young	Atxn2
O70309	0.356997	4.33963e-07	Geriatric / Young	Itgb5
O70310	0.085794	0.0544708	Geriatric / Young	Nmt1
O70311	0.137582	0.00462631	Geriatric / Young	Nmt2
O70318	0.162118	2.46062e-05	Geriatric / Young	Epb41l2
O70325	0.224151	1.75896e-05	Geriatric / Young	Gpx4
O70340	-0.137346	0.0610492	Geriatric / Young	Nptx2
O70354	-0.180172	5.02558e-05	Geriatric / Young	Car11
O70362	0.0555159	0.313569	Geriatric / Young	Gpld1
O70370	0.853234	3.61971e-08	Geriatric / Young	Ctss
O70378	-0.0715033	0.180924	Geriatric / Young	Emc8
O70400	0.444655	2.2976e-07	Geriatric / Young	Pdlim1
O70401	-0.127627	0.0119469	Geriatric / Young	Tspan6
O70404	0.275978	5.29822e-05	Geriatric / Young	Vamp8
O70405	-0.434339	0.00672885	Geriatric / Young	Ulk1
O70433	0.0347247	0.43588	Geriatric / Young	Fhl2
O70435	0.157897	0.00139889	Geriatric / Young	Psma3
O70439	-0.0293072	0.289279	Geriatric / Young	Stx7
O70443	-0.17757	0.000245595	Geriatric / Young	Gnaz
O70480	-0.0643748	0.026415	Geriatric / Young	Vamp4
O70481	0.0318751	0.306055	Geriatric / Young	Ubr1
O70492	0.121479	0.00152886	Geriatric / Young	Snx3
O70493	-0.0241264	0.401515	Geriatric / Young	Snx12
O70494	-0.183466	0.0100712	Geriatric / Young	Sp3
O70496	0.0307969	0.476303	Geriatric / Young	Clcn7
O70503	-0.158666	0.0154405	Geriatric / Young	Hsd17b12
O70546	-0.423328	0.000610705	Geriatric / Young	Kdm6a
O70551	-0.111299	0.0063235	Geriatric / Young	Srpk1
O70566	-0.0164801	0.608317	Geriatric / Young	Diaph2
O70572	-0.155111	0.000311746	Geriatric / Young	Smpd2
O70585	-0.0980908	0.0620339	Geriatric / Young	Dtnb
O70589	-0.183047	1.40384e-05	Geriatric / Young	Cask
O70591	0.0487701	0.188469	Geriatric / Young	Pfdn2
O88196	0.00918548	0.770702	Geriatric / Young	Ttc3
O88271	0.049529	0.248602	Geriatric / Young	Cfdp1
O88291	0.00460591	0.898731	Geriatric / Young	Zfp326
O88307	-0.0803304	0.114527	Geriatric / Young	Sorl1
O88322	0.493455	2.72892e-06	Geriatric / Young	Nid2
O88342	0.0939328	0.00674405	Geriatric / Young	Wdr1
O88343	-0.164539	0.00576466	Geriatric / Young	Slc4a4
O88351	-0.0636014	0.119902	Geriatric / Young	Ikbkb
O88384	0.0143048	0.634274	Geriatric / Young	Vti1b
O88413	0.221847	0.00167811	Geriatric / Young	Tulp3
O88428	0.096095	0.0308558	Geriatric / Young	Papss2
O88441	-0.118131	0.00498491	Geriatric / Young	Mtx2
O88444	-0.0968037	0.0814653	Geriatric / Young	Adcy1
O88447	-0.0271857	0.369566	Geriatric / Young	Klc1
O88448	-0.0160138	0.578514	Geriatric / Young	Klc2
O88455	-0.0453932	0.366174	Geriatric / Young	Dhcr7
O88456	0.0960916	0.0116039	Geriatric / Young	Capns1
O88485	-0.0548085	0.0594693	Geriatric / Young	Dync1i1
O88487	0.172683	0.000190083	Geriatric / Young	Dync1i2
O88492	0.674491	2.67029e-05	Geriatric / Young	Plin4
O88502	0.403476	1.71389e-05	Geriatric / Young	Pde8a
O88520	-0.139061	0.0367156	Geriatric / Young	Shoc2
O88522	0.0320669	0.304274	Geriatric / Young	Ikbkg
O88531	1.21635	4.52857e-13	Geriatric / Young	Ppt1
O88532	0.0123992	0.658753	Geriatric / Young	Zfr
O88533	0.328043	1.60235e-05	Geriatric / Young	Ddc
O88543	-0.0180076	0.448514	Geriatric / Young	Cops3
O88544	-0.00850788	0.713877	Geriatric / Young	Cops4
O88545	-0.0319807	0.247912	Geriatric / Young	Cops6
O88559	0.33838	5.66014e-06	Geriatric / Young	Men1
O88569	0.0422309	0.175118	Geriatric / Young	Hnrnpa2b1
O88587	-0.0419377	0.160838	Geriatric / Young	Comt
O88597	-0.0466751	0.271378	Geriatric / Young	Becn1
O88602	-0.262927	0.00752138	Geriatric / Young	Cacng2
O88622	0.0261234	0.455723	Geriatric / Young	Parg
O88630	-0.104816	0.190633	Geriatric / Young	Gosr1
O88643	-0.0317186	0.502972	Geriatric / Young	Pak1
O88653	0.0724365	0.0834475	Geriatric / Young	Lamtor3
O88685	0.0867263	0.0132137	Geriatric / Young	Psmc3
O88696	0.172998	0.000346951	Geriatric / Young	Clpp
O88703	0.0232819	0.641594	Geriatric / Young	Hcn2
O88704	-0.257894	4.96727e-06	Geriatric / Young	Hcn1
O88705	-0.0890512	0.0549957	Geriatric / Young	Hcn3
O88712	-0.0376432	0.234965	Geriatric / Young	Ctbp1
O88735	0.232325	0.00195968	Geriatric / Young	Map7
O88736	0.0324811	0.582035	Geriatric / Young	Hsd17b7
O88737	-0.0966389	0.0416491	Geriatric / Young	Bsn
O88738	-0.126428	0.000334521	Geriatric / Young	Birc6
O88741	-0.190353	0.000385581	Geriatric / Young	Gdap1
O88745	-0.0372083	0.36899	Geriatric / Young	Scrg1
O88746	0.202119	4.63187e-05	Geriatric / Young	Tom1
O88792	-0.0105431	0.858509	Geriatric / Young	F11r
O88796	0.114078	0.0255967	Geriatric / Young	Rpp30
O88811	0.0992045	0.0159743	Geriatric / Young	Stam2
O88834	0.246819	0.00513039	Geriatric / Young	Shd
O88839	-0.0915157	0.0212808	Geriatric / Young	Adam15
O88844	0.192501	0.000137735	Geriatric / Young	Idh1
O88845	-0.13173	0.00940433	Geriatric / Young	Akap10
O88848	0.0419509	0.106494	Geriatric / Young	Arl6
O88851	0.220512	0.000128009	Geriatric / Young	Rbbp9
O88852	0.0448348	0.184841	Geriatric / Young	Tspyl1
O88874	0.0251295	0.606545	Geriatric / Young	Ccnk
O88878	0.112056	0.098159	Geriatric / Young	Zfand5
O88907	-0.222237	0.0292276	Geriatric / Young	Pias1
O88910	-0.125964	0.023442	Geriatric / Young	Mpp3
O88935	0.0603544	0.222784	Geriatric / Young	Syn1
O88951	-0.195203	0.000324153	Geriatric / Young	Lin7b
O88952	0.0504089	0.213966	Geriatric / Young	Lin7c
O88958	0.275531	8.57988e-05	Geriatric / Young	Gnpda1
O88967	-0.143676	0.000143884	Geriatric / Young	Yme1l1
O88974	-0.0388233	0.323807	Geriatric / Young	Setdb1
O88983	0.0868523	0.0155815	Geriatric / Young	Stx8
O88986	0.352511	4.53927e-07	Geriatric / Young	Gcat
O88998	-0.190449	0.00013663	Geriatric / Young	Olfm1
O89001	0.0175178	0.51876	Geriatric / Young	Cpd
O89017	0.268735	7.49211e-06	Geriatric / Young	Lgmn
O89020	0.500393	7.87888e-06	Geriatric / Young	Afm
O89023	0.777823	3.86534e-12	Geriatric / Young	Tpp1
O89026	-0.0120603	0.795124	Geriatric / Young	Robo1
O89029	-0.108731	0.0373379	Geriatric / Young	Matn4
O89032	-0.0986153	0.0778075	Geriatric / Young	Sh3pxd2a
O89050	-0.0138652	0.749859	Geriatric / Young	Mkln1
O89051	0.140527	0.0152193	Geriatric / Young	Itm2b
O89053	0.0201851	0.685798	Geriatric / Young	Coro1a
O89079	-0.0692306	0.0784997	Geriatric / Young	Cope
O89084	-0.0820982	0.0333784	Geriatric / Young	Pde4a
O89086	0.681611	8.7176e-06	Geriatric / Young	Rbm3
O89106	0.294106	9.10136e-05	Geriatric / Young	Fhit
O89112	-0.0182298	0.5837	Geriatric / Young	Lancl1
O89114	-0.179103	0.00120765	Geriatric / Young	Dnajb5
O89116	-0.0290154	0.325625	Geriatric / Young	Vti1a
P00158	-0.00283718	0.931883	Geriatric / Young	CYTB
P00375	0.39916	3.33609e-08	Geriatric / Young	Dhfr
P00405	-0.141347	0.0124752	Geriatric / Young	COX2
P00493	0.161354	0.000916049	Geriatric / Young	Hprt
P00920	0.557994	2.12293e-08	Geriatric / Young	Car2
P01027	-0.364537	0.00718181	Geriatric / Young	C3
P01029	1.9921	1.02379e-10	Geriatric / Young	C4b
P01631	1.20054	0.00353556	Geriatric / Young	Igkv1-117
P01831	-0.207555	0.000551425	Geriatric / Young	Thy1
P01837	2.27152	1.3474e-06	Geriatric / Young	Igkc
P01864	1.85922	9.37298e-06	Geriatric / Young	Ighg2a
P01867	3.00615	3.41507e-07	Geriatric / Young	Ighg2b
P01869	-0.0635358	0.798481	Geriatric / Young	Ighg1
P01872	2.23208	7.08525e-09	Geriatric / Young	Ighm
P01878	1.01999	0.07902	Geriatric / Young	Igh-VJ558
P01887	0.580871	1.7921e-09	Geriatric / Young	B2m
P01942	-0.167184	0.0478059	Geriatric / Young	Hba-a1
P02088	-0.259187	0.0186411	Geriatric / Young	Hbb-b1
P02463	0.616762	3.91766e-05	Geriatric / Young	Col4a1
P02468	0.482083	1.43056e-06	Geriatric / Young	Lamc1
P02469	-0.395661	1.36305e-05	Geriatric / Young	Lamb1
P02798	-0.217889	0.221732	Geriatric / Young	Mt2
P02802	-0.373169	0.00812063	Geriatric / Young	Mt1
P03888	-0.0968334	0.0511615	Geriatric / Young	ND1
P03893	0.0369577	0.742641	Geriatric / Young	ND2
P03911	-0.0462106	0.395569	Geriatric / Young	ND4
P03921	0.00801368	0.878256	Geriatric / Young	ND5
P03930	-0.00853068	0.885515	Geriatric / Young	ATP8
P03958	0.427004	2.91117e-06	Geriatric / Young	Ada
P03975	0.313876	0.0331492	Geriatric / Young	NA
P03995	0.820574	1.19633e-08	Geriatric / Young	Gfap
P04186	-0.192448	0.0880759	Geriatric / Young	Cfb
P04247	0.350008	0.297876	Geriatric / Young	Mb
P04370	0.482233	3.50189e-06	Geriatric / Young	Mbp
P04627	0.0513186	0.209135	Geriatric / Young	Araf
P04919	-0.354412	0.0013144	Geriatric / Young	Slc4a1
P04925	0.0530219	0.42105	Geriatric / Young	Prnp
P04938	-0.920713	7.61701e-06	Geriatric / Young	Mup19
P05063	0.1865	0.00271796	Geriatric / Young	Aldoc
P05064	0.165293	0.00249311	Geriatric / Young	Aldoa
P05132	-0.0978875	0.00378017	Geriatric / Young	Prkaca
P05201	0.122975	0.0025281	Geriatric / Young	Got1
P05202	0.094905	0.0102742	Geriatric / Young	Got2
P05480	-0.050895	0.125964	Geriatric / Young	Src
P05532	-0.00859318	0.845492	Geriatric / Young	Kit
P05555	0.347687	4.04992e-05	Geriatric / Young	Itgam
P05622	-0.10233	0.137604	Geriatric / Young	Pdgfrb
P06151	-0.0614647	0.339174	Geriatric / Young	Ldha
P06537	0.0601724	0.110138	Geriatric / Young	Nr3c1
P06683	-0.748626	6.51452e-05	Geriatric / Young	C9
P06728	-0.0201978	0.854609	Geriatric / Young	Apoa4
P06745	0.214592	0.000127579	Geriatric / Young	Gpi1
P06797	0.131092	0.00185614	Geriatric / Young	Ctsl
P06800	0.593037	2.21267e-09	Geriatric / Young	Ptprc
P06801	0.239546	2.65713e-05	Geriatric / Young	Me1
P06802	0.101806	0.046332	Geriatric / Young	Enpp1
P06837	-0.126622	0.00186655	Geriatric / Young	Gap43
P06880	-0.442823	0.24354	Geriatric / Young	Gh
P06909	-0.00406291	0.958286	Geriatric / Young	Cfh
P07091	1.56042	1.97534e-12	Geriatric / Young	S100a4
P07214	0.0551239	0.472392	Geriatric / Young	Sparc
P07309	0.311167	0.000411415	Geriatric / Young	Ttr
P07310	0.167287	0.487431	Geriatric / Young	Ckm
P07356	0.202103	0.0258567	Geriatric / Young	Anxa2
P07724	0.491632	4.06139e-06	Geriatric / Young	Alb
P07742	0.0882534	0.0389954	Geriatric / Young	Rrm1
P07758	-0.244862	0.00538016	Geriatric / Young	Serpina1a
P07759	-0.97103	6.70288e-06	Geriatric / Young	Serpina3k
P07901	-0.21043	0.000108834	Geriatric / Young	Hsp90aa1
P07934	0.0750413	0.0762107	Geriatric / Young	Phkg1
P08003	-0.0505636	0.276585	Geriatric / Young	Pdia4
P08030	0.194443	0.000530609	Geriatric / Young	Aprt
P08032	-0.215796	0.0051119	Geriatric / Young	Spta1
P08113	-0.0703931	0.0293087	Geriatric / Young	Hsp90b1
P08122	0.855458	2.56433e-07	Geriatric / Young	Col4a2
P08207	0.154855	0.112671	Geriatric / Young	S100a10
P08226	0.271855	1.9626e-06	Geriatric / Young	Apoe
P08228	0.225844	0.00272506	Geriatric / Young	Sod1
P08249	0.160019	0.000650259	Geriatric / Young	Mdh2
P08414	-0.183625	0.000741315	Geriatric / Young	Camk4
P08551	-0.154819	0.0164194	Geriatric / Young	Nefl
P08553	-0.151481	0.0125003	Geriatric / Young	Nefm
P08556	-0.0918876	0.225431	Geriatric / Young	Nras
P08752	0.0376868	0.352189	Geriatric / Young	Gnai2
P08775	0.058853	0.0623842	Geriatric / Young	Polr2a
P09055	0.00212211	0.950091	Geriatric / Young	Itgb1
P09103	0.147218	0.000453557	Geriatric / Young	P4hb
P09242	0.262243	0.000392132	Geriatric / Young	Alpl
P09405	0.0423162	0.147017	Geriatric / Young	Ncl
P09411	0.0866951	0.0468057	Geriatric / Young	Pgk1
P09470	0.00885628	0.81845	Geriatric / Young	Ace
P09528	0.808791	2.51955e-12	Geriatric / Young	Fth1
P09541	-0.229511	0.000192179	Geriatric / Young	Myl4
P09581	0.119424	0.0491452	Geriatric / Young	Csf1r
P09602	-0.0549158	0.469493	Geriatric / Young	Hmgn2
P09671	0.133222	0.0214049	Geriatric / Young	Sod2
P09813	-0.201246	0.0969906	Geriatric / Young	Apoa2
P09925	0.0485435	0.0930509	Geriatric / Young	Surf1
P0C027	0.146381	0.00102055	Geriatric / Young	Nudt10
P0C0A3	-0.0282832	0.45917	Geriatric / Young	Chmp6
P0C0S6	0.0640744	0.321614	Geriatric / Young	H2az1
P0C192	-0.0560841	0.16071	Geriatric / Young	Lrrc4b
P0C1Q2	0.182435	0.0186483	Geriatric / Young	Pde11a
P0C605	-0.152296	0.202405	Geriatric / Young	Prkg1
P0C7L0	0.124898	0.0504721	Geriatric / Young	Wipf3
P0C7M9	-0.170181	0.00859756	Geriatric / Young	Clec2l
P0DN34	-0.0236827	0.481492	Geriatric / Young	Ndufb1
P10107	0.238014	9.73163e-05	Geriatric / Young	Anxa1
P10126	0.118538	0.00144698	Geriatric / Young	Eef1a1
P10493	0.330292	6.72977e-05	Geriatric / Young	Nid1
P10518	0.155342	0.0019339	Geriatric / Young	Alad
P10605	0.542475	1.2106e-07	Geriatric / Young	Ctsb
P10630	-0.119214	0.00194709	Geriatric / Young	Eif4a2
P10637	0.143608	0.000476388	Geriatric / Young	Mapt
P10639	0.00162513	0.95451	Geriatric / Young	Txn1
P10649	0.387323	3.13221e-05	Geriatric / Young	Gstm1
P10711	-0.00612003	0.853744	Geriatric / Young	Tcea1
P10833	0.0471999	0.221046	Geriatric / Young	Rras
P10852	-0.145694	0.000449777	Geriatric / Young	Slc3a2
P10922	0.215304	0.00577351	Geriatric / Young	H1f0
P11031	-0.00356916	0.932393	Geriatric / Young	Sub1
P11087	0.803256	0.000759727	Geriatric / Young	Col1a1
P11103	-0.15878	0.00300531	Geriatric / Young	Parp1
P11214	0.0811367	0.223388	Geriatric / Young	Plat
P11276	-0.0391617	0.504011	Geriatric / Young	Fn1
P11352	0.180899	0.000364849	Geriatric / Young	Gpx1
P11404	0.0466988	0.30586	Geriatric / Young	Fabp3
P11438	0.35711	2.68205e-07	Geriatric / Young	Lamp1
P11499	-0.198576	0.000235709	Geriatric / Young	Hsp90ab1
P11531	0.0703799	0.0130357	Geriatric / Young	Dmd
P11627	-0.170857	0.00077574	Geriatric / Young	L1cam
P11679	-0.238126	0.00260544	Geriatric / Young	Krt8
P11798	-0.208335	0.000360977	Geriatric / Young	Camk2a
P11835	0.488379	6.7666e-07	Geriatric / Young	Itgb2
P11859	0.449527	3.63733e-07	Geriatric / Young	Agt
P11881	-0.241112	0.0562804	Geriatric / Young	Itpr1
P11930	0.177818	0.0284811	Geriatric / Young	Nudt19
P11983	0.0430741	0.118744	Geriatric / Young	Tcp1
P12023	0.1114	0.00183813	Geriatric / Young	App
P12265	0.280603	0.000238058	Geriatric / Young	Gusb
P12367	-0.00591771	0.85742	Geriatric / Young	Prkar2a
P12382	0.0563753	0.288911	Geriatric / Young	Pfkl
P12657	-0.122993	0.0486232	Geriatric / Young	Chrm1
P12658	-0.0880577	0.36792	Geriatric / Young	Calb1
P12660	0.00489156	0.980327	Geriatric / Young	Pcp2
P12787	-0.113198	0.00182484	Geriatric / Young	Cox5a
P12815	-0.0118164	0.747054	Geriatric / Young	Pdcd6
P12849	-0.0381003	0.1855	Geriatric / Young	Prkar1b
P12960	0.023527	0.371226	Geriatric / Young	Cntn1
P12961	0.143852	0.00110532	Geriatric / Young	Scg5
P12970	-0.0707545	0.0145046	Geriatric / Young	Rpl7a
P13011	0.486503	7.58193e-09	Geriatric / Young	Scd2
P13020	0.191117	5.57736e-06	Geriatric / Young	Gsn
P13439	-0.0664933	0.11985	Geriatric / Young	Umps
P13595	-0.0816539	0.0270188	Geriatric / Young	Ncam1
P13597	0.832655	1.02168e-08	Geriatric / Young	Icam1
P13634	0.144837	0.209899	Geriatric / Young	Car1
P13705	-0.000665909	0.990194	Geriatric / Young	Msh3
P13707	-0.00533973	0.914395	Geriatric / Young	Gpd1
P13808	-0.0940191	0.181967	Geriatric / Young	Slc4a2
P13864	0.0868768	0.0491414	Geriatric / Young	Dnmt1
P14069	1.55248	2.24709e-14	Geriatric / Young	S100a6
P14094	-0.147051	0.000115425	Geriatric / Young	Atp1b1
P14106	1.11628	7.35108e-09	Geriatric / Young	C1qb
P14115	-0.123256	0.000436883	Geriatric / Young	Rpl27a
P14131	-0.00424692	0.854129	Geriatric / Young	Rps16
P14148	-0.0370971	0.129289	Geriatric / Young	Rpl7
P14152	0.104669	0.00947469	Geriatric / Young	Mdh1
P14206	-0.0393703	0.145456	Geriatric / Young	Rpsa
P14211	-0.014819	0.724977	Geriatric / Young	Calr
P14231	-0.0781276	0.0869515	Geriatric / Young	Atp1b2
P14576	-0.0529207	0.0361905	Geriatric / Young	Srp54a;Srp54b
P14602	-0.112477	0.32067	Geriatric / Young	Hspb1
P14685	0.0682131	0.0573796	Geriatric / Young	Psmd3
P14733	-0.394965	2.73191e-05	Geriatric / Young	Lmnb1
P14824	-0.206061	0.000165984	Geriatric / Young	Anxa6
P14869	-0.101876	0.00682024	Geriatric / Young	Rplp0
P14873	-0.0247192	0.311505	Geriatric / Young	Map1b
P15105	0.259815	8.12285e-06	Geriatric / Young	Glul
P15116	-0.180715	0.000113842	Geriatric / Young	Cdh2
P15208	-0.00370878	0.938728	Geriatric / Young	Insr
P15209	-0.111194	0.00385137	Geriatric / Young	Ntrk2
P15327	-0.0038681	0.951912	Geriatric / Young	Bpgm
P15331	-0.640272	0.059273	Geriatric / Young	Prph
P15379	0.589571	1.25258e-06	Geriatric / Young	Cd44
P15388	-0.0470342	0.428797	Geriatric / Young	Kcnc1
P15508	-0.060558	0.206223	Geriatric / Young	Sptb
P15532	-0.0177198	0.674004	Geriatric / Young	Nme1
P15626	0.314712	9.34193e-06	Geriatric / Young	Gstm2
P15864	-0.0992628	0.146469	Geriatric / Young	H1f2
P15920	-0.0721923	0.0401716	Geriatric / Young	Atp6v0a2
P16014	0.114293	0.0254519	Geriatric / Young	Chgb
P16045	0.474556	9.41956e-07	Geriatric / Young	Lgals1
P16054	-0.0478323	0.191878	Geriatric / Young	Prkce
P16125	0.130888	0.00890131	Geriatric / Young	Ldhb
P16254	-0.0447161	0.243599	Geriatric / Young	Srp14
P16283	-0.136431	0.00116271	Geriatric / Young	Slc4a3
P16305	-0.259499	0.0974485	Geriatric / Young	Gabra6
P16330	0.052265	0.209844	Geriatric / Young	Cnp
P16332	0.363683	1.06332e-07	Geriatric / Young	Mmut
P16388	-0.0342177	0.448969	Geriatric / Young	Kcna1
P16390	-0.123798	0.00143663	Geriatric / Young	Kcna3
P16406	0.0980828	0.0341025	Geriatric / Young	Enpep
P16460	0.480412	1.44808e-08	Geriatric / Young	Ass1
P16546	-0.105457	0.000781289	Geriatric / Young	Sptan1
P16675	0.189748	0.00270739	Geriatric / Young	Ctsa
P16858	0.190866	0.000298378	Geriatric / Young	Gapdh
P16951	0.0411394	0.474999	Geriatric / Young	Atf2
P17047	0.344919	2.95575e-07	Geriatric / Young	Lamp2
P17095	0.167744	0.0652969	Geriatric / Young	Hmga1;Hmga1b
P17156	0.292322	2.46034e-06	Geriatric / Young	Hspa2
P17182	0.228839	0.0100292	Geriatric / Young	Eno1
P17183	0.115391	0.0174351	Geriatric / Young	Eno2
P17225	0.241527	5.16119e-05	Geriatric / Young	Ptbp1
P17426	-0.031185	0.298264	Geriatric / Young	Ap2a1
P17427	-0.0145045	0.635975	Geriatric / Young	Ap2a2
P17439	0.0617356	0.121373	Geriatric / Young	Gba
P17563	0.362971	5.95294e-07	Geriatric / Young	Selenbp1
P17665	-0.00744225	0.884255	Geriatric / Young	Cox7c
P17710	0.0160868	0.50885	Geriatric / Young	Hk1
P17742	0.138867	0.000317371	Geriatric / Young	Ppia
P17751	0.132409	0.00267764	Geriatric / Young	Tpi1
P17809	-0.00444329	0.954427	Geriatric / Young	Slc2a1
P17879	0.0340743	0.68026	Geriatric / Young	Hspa1b
P17918	0.0842873	0.0488854	Geriatric / Young	Pcna
P18052	0.0407199	0.298217	Geriatric / Young	Ptpra
P18242	0.621999	6.60839e-10	Geriatric / Young	Ctsd
P18572	-0.162761	0.00016256	Geriatric / Young	Bsg
P18581	0.108074	0.0387662	Geriatric / Young	Slc7a2
P18653	0.101958	0.222988	Geriatric / Young	Rps6ka1
P18654	-0.0656987	0.343404	Geriatric / Young	Rps6ka3
P18760	0.0637881	0.0839414	Geriatric / Young	Cfl1
P18826	0.0900334	0.0262102	Geriatric / Young	Phka1
P18872	-0.0372928	0.335232	Geriatric / Young	Gnao1
P18894	-0.0385867	0.807197	Geriatric / Young	Dao
P19096	0.106406	0.00179345	Geriatric / Young	Fasn
P19137	0.301257	0.000784966	Geriatric / Young	Lama1
P19157	0.548223	2.01424e-10	Geriatric / Young	Gstp1
P19221	-0.0298002	0.477235	Geriatric / Young	F2
P19246	-0.120995	0.10414	Geriatric / Young	Nefh
P19253	-0.0561912	0.108086	Geriatric / Young	Rpl13a
P19258	0.146856	0.00164506	Geriatric / Young	Mpv17
P19324	-0.31438	0.000135311	Geriatric / Young	Serpinh1
P19426	0.0915978	0.0276434	Geriatric / Young	Nelfe
P19536	-0.0752117	0.0938214	Geriatric / Young	Cox5b
P19783	-0.100287	0.00562586	Geriatric / Young	Cox4i1
P19973	0.932247	6.51487e-13	Geriatric / Young	Lsp1
P20029	-0.13063	0.000789562	Geriatric / Young	Hspa5
P20060	0.645031	6.39459e-09	Geriatric / Young	Hexb
P20065	0.462414	0.0238483	Geriatric / Young	Tmsb4x
P20108	-0.00148516	0.969625	Geriatric / Young	Prdx3
P20152	0.569909	4.26728e-07	Geriatric / Young	Vim
P20352	-0.0821375	0.0867444	Geriatric / Young	F3
P20357	0.0164846	0.758902	Geriatric / Young	Map2
P20444	-0.0210464	0.627387	Geriatric / Young	Prkca
P20917	-0.167723	0.00426482	Geriatric / Young	Mag
P20918	-0.0599649	0.41017	Geriatric / Young	Plg
P20934	0.454343	3.38138e-06	Geriatric / Young	Evi2a
P21107	0.0875624	0.18161	Geriatric / Young	Tpm3
P21126	-0.0212178	0.4521	Geriatric / Young	Ubl4a
P21278	-0.00615127	0.895786	Geriatric / Young	Gna11
P21279	-0.0318472	0.406696	Geriatric / Young	Gnaq
P21300	0.228585	0.00010767	Geriatric / Young	Akr1b7
P21447	-0.0178318	0.596116	Geriatric / Young	Abcb1a
P21460	0.263133	6.50194e-05	Geriatric / Young	Cst3
P21614	0.108342	0.164779	Geriatric / Young	Gc
P21619	0.108565	0.107377	Geriatric / Young	Lmnb2
P21661	0.0585514	0.136889	Geriatric / Young	Pcsk2
P21836	-0.00209481	0.962201	Geriatric / Young	Ache
P21956	0.550549	5.48008e-07	Geriatric / Young	Mfge8
P21981	0.212699	0.00759769	Geriatric / Young	Tgm2
P21995	-0.188119	0.00251586	Geriatric / Young	Emb
P22005	0.173461	0.00100995	Geriatric / Young	Penk
P22315	0.24878	4.55501e-07	Geriatric / Young	Fech
P22366	0.284519	8.1954e-06	Geriatric / Young	Myd88
P22437	0.227317	0.000307695	Geriatric / Young	Ptgs1
P22599	-0.0765697	0.362112	Geriatric / Young	Serpina1b
P22682	0.0419697	0.290071	Geriatric / Young	Cbl
P22723	-0.00660558	0.81307	Geriatric / Young	Gabrg2
P22892	-0.0950837	0.00412675	Geriatric / Young	Ap1g1
P22907	0.0569623	0.122111	Geriatric / Young	Hmbs
P22933	-0.161841	0.00295099	Geriatric / Young	Gabrd
P23116	0.0652617	0.024006	Geriatric / Young	Eif3a
P23198	0.00324192	0.910567	Geriatric / Young	Cbx3
P23242	0.0809673	0.216324	Geriatric / Young	Gja1
P23249	0.0813897	0.166659	Geriatric / Young	Mov10
P23475	0.413058	5.28237e-05	Geriatric / Young	Xrcc6
P23492	0.132488	0.0396274	Geriatric / Young	Pnp
P23506	0.00521753	0.876001	Geriatric / Young	Pcmt1
P23591	0.421076	1.16615e-06	Geriatric / Young	Gfus
P23708	0.0489233	0.352948	Geriatric / Young	Nfya
P23780	0.071896	0.165636	Geriatric / Young	Glb1
P23818	-0.209735	0.000192916	Geriatric / Young	Gria1
P23819	-0.232593	4.69449e-05	Geriatric / Young	Gria2
P23927	0.354153	3.65657e-07	Geriatric / Young	Cryab
P23953	0.431049	1.41957e-06	Geriatric / Young	Ces1c
P24270	0.0755751	0.0688118	Geriatric / Young	Cat
P24288	0.0643215	0.208313	Geriatric / Young	Bcat1
P24369	-0.00265878	0.928161	Geriatric / Young	Ppib
P24452	1.10645	1.68974e-11	Geriatric / Young	Capg
P24472	0.209545	2.89259e-05	Geriatric / Young	Gsta4
P24527	0.207508	5.11614e-05	Geriatric / Young	Lta4h
P24529	0.205039	0.00056667	Geriatric / Young	Th
P24547	0.118806	0.0298294	Geriatric / Young	Impdh2
P24549	-0.0693206	0.280261	Geriatric / Young	Aldh1a1
P24638	0.21768	4.71528e-05	Geriatric / Young	Acp2
P24668	0.12448	0.00463545	Geriatric / Young	M6pr
P24788	-0.0592833	0.042318	Geriatric / Young	Cdk11b
P25444	-0.0647497	0.0379523	Geriatric / Young	Rps2
P25785	0.221694	2.73393e-05	Geriatric / Young	Timp2
P25911	-0.0748295	0.357462	Geriatric / Young	Lyn
P25976	-0.0835205	0.0891871	Geriatric / Young	Ubtf
P26039	0.337016	4.57659e-07	Geriatric / Young	Tln1
P26040	0.185393	0.000821657	Geriatric / Young	Ezr
P26041	0.565011	1.96313e-08	Geriatric / Young	Msn
P26043	0.276195	3.60651e-07	Geriatric / Young	Rdx
P26048	-0.330937	3.57521e-06	Geriatric / Young	Gabra2
P26049	-0.150833	0.0334177	Geriatric / Young	Gabra3
P26231	0.102079	0.0167385	Geriatric / Young	Ctnna1
P26339	0.0608267	0.152431	Geriatric / Young	Chga
P26350	0.127368	0.00863215	Geriatric / Young	Ptma
P26369	-0.0221966	0.365925	Geriatric / Young	U2af2
P26443	0.252512	7.26515e-06	Geriatric / Young	Glud1
P26450	-0.0325268	0.277816	Geriatric / Young	Pik3r1
P26516	0.0258177	0.416315	Geriatric / Young	Psmd7
P26638	0.0716828	0.0651455	Geriatric / Young	Sars
P26645	-0.290732	1.36152e-06	Geriatric / Young	Marcks
P26883	0.0194243	0.664919	Geriatric / Young	Fkbp1a
P27038	-0.0806188	0.224739	Geriatric / Young	Acvr2a
P27048	0.0597049	0.0509055	Geriatric / Young	Snrpb
P27546	0.413172	1.91499e-07	Geriatric / Young	Map4
P27573	-1.40878	0.00232393	Geriatric / Young	Mpz
P27600	0.164758	0.00378171	Geriatric / Young	Gna12
P27601	0.0599653	0.186673	Geriatric / Young	Gna13
P27612	-0.118838	0.00118181	Geriatric / Young	Plaa
P27641	0.369784	4.36734e-06	Geriatric / Young	Xrcc5
P27659	-0.0146605	0.639852	Geriatric / Young	Rpl3
P27661	0.251453	0.00560473	Geriatric / Young	H2ax
P27671	0.0668769	0.097092	Geriatric / Young	Rasgrf1
P27773	-0.0351323	0.283654	Geriatric / Young	Pdia3
P27870	0.431017	9.70147e-06	Geriatric / Young	Vav1
P28028	-0.0130018	0.692163	Geriatric / Young	Braf
P28063	1.18246	5.34237e-09	Geriatric / Young	Psmb8
P28184	-0.181815	0.0193099	Geriatric / Young	Mt3
P28230	0.450225	2.20775e-05	Geriatric / Young	Gjb1
P28271	0.0783073	0.0395144	Geriatric / Young	Aco1
P28352	0.150832	6.37403e-05	Geriatric / Young	Apex1
P28474	0.281007	7.61383e-06	Geriatric / Young	Adh5
P28571	-0.0873271	0.23533	Geriatric / Young	Slc6a9
P28574	-0.069524	0.0771293	Geriatric / Young	Max
P28650	0.484914	1.28421e-08	Geriatric / Young	Adssl1
P28651	-0.102562	0.52905	Geriatric / Young	Car8
P28652	-0.178846	0.00094542	Geriatric / Young	Camk2b
P28653	0.780041	5.94601e-08	Geriatric / Young	Bgn
P28656	-0.0575259	0.151728	Geriatric / Young	Nap1l1
P28658	-0.180196	0.00104563	Geriatric / Young	Atxn10
P28659	-0.020727	0.507429	Geriatric / Young	Celf1
P28660	-0.060764	0.0601782	Geriatric / Young	Nckap1
P28661	0.114044	0.0236116	Geriatric / Young	Septin4
P28663	-0.0997548	0.00257452	Geriatric / Young	Napb
P28665	-0.156008	0.208438	Geriatric / Young	Mug1
P28667	-0.44021	1.0935e-07	Geriatric / Young	Marcksl1
P28738	0.00125859	0.969237	Geriatric / Young	Kif5c
P28740	-0.139276	8.02657e-05	Geriatric / Young	Kif2a
P28741	-0.0123468	0.673805	Geriatric / Young	Kif3a
P28798	0.522962	4.90821e-07	Geriatric / Young	Grn
P28828	0.103062	0.0180986	Geriatric / Young	Ptprm
P28843	0.0660507	0.271088	Geriatric / Young	Dpp4
P28867	0.0390533	0.39289	Geriatric / Young	Prkcd
P29341	0.0151891	0.599791	Geriatric / Young	Pabpc1
P29351	0.872999	2.43764e-10	Geriatric / Young	Ptpn6
P29387	-0.29942	8.46608e-05	Geriatric / Young	Gnb4
P29391	1.10887	5.88387e-13	Geriatric / Young	Ftl1
P29416	0.419947	6.30912e-07	Geriatric / Young	Hexa
P29452	0.765532	4.10525e-08	Geriatric / Young	Casp1
P29533	0.0419896	0.171071	Geriatric / Young	Vcam1
P29595	0.160426	0.000146352	Geriatric / Young	Nedd8
P29699	-0.146004	0.390836	Geriatric / Young	Ahsg
P29758	0.279623	3.06584e-06	Geriatric / Young	Oat
P29788	0.237496	0.0011141	Geriatric / Young	Vtn
P30275	0.110523	0.0054008	Geriatric / Young	Ckmt1
P30416	-0.135147	0.0160602	Geriatric / Young	Fkbp4
P30681	0.0947025	0.181824	Geriatric / Young	Hmgb2
P30999	-0.168082	0.000841366	Geriatric / Young	Ctnnd1
P31001	0.350912	1.27218e-06	Geriatric / Young	Des
P31230	0.0195429	0.639721	Geriatric / Young	Aimp1
P31324	-0.214275	0.000242803	Geriatric / Young	Prkar2b
P31648	-0.056913	0.0869094	Geriatric / Young	Slc6a1
P31650	-0.0704811	0.176607	Geriatric / Young	Slc6a11
P31750	0.147218	0.000507017	Geriatric / Young	Akt1
P31786	0.314722	0.000155494	Geriatric / Young	Dbi
P31938	-0.129799	0.00059398	Geriatric / Young	Map2k1
P32020	0.185256	6.59987e-06	Geriatric / Young	Scp2
P32037	-0.094534	0.0181435	Geriatric / Young	Slc2a3
P32067	0.058637	0.0333868	Geriatric / Young	Ssb
P32211	-0.0910494	0.153464	Geriatric / Young	Chrm4
P32233	-0.0901106	0.00749485	Geriatric / Young	Drg1
P32261	0.309859	0.00224785	Geriatric / Young	Serpinc1
P32848	0.169088	0.0964486	Geriatric / Young	Pvalb
P32883	-0.121399	0.00125706	Geriatric / Young	Kras
P32921	-0.0381142	0.347529	Geriatric / Young	Wars
P33146	0.0464386	0.709278	Geriatric / Young	Cdh15
P33173	0.0635853	0.0453631	Geriatric / Young	Kif1a
P33175	0.0521545	0.0732084	Geriatric / Young	Kif5a
P33622	-0.317483	0.00498757	Geriatric / Young	Apoc3
P34022	0.0991298	0.0226096	Geriatric / Young	Ranbp1
P34152	-0.1054	0.0131132	Geriatric / Young	Ptk2
P34884	0.148462	0.0429387	Geriatric / Young	Mif
P34914	0.0891706	0.0992841	Geriatric / Young	Ephx2
P34928	-0.326601	0.000569224	Geriatric / Young	Apoc1
P35123	0.0877644	0.0186016	Geriatric / Young	Usp4
P35235	0.177179	0.000213152	Geriatric / Young	Ptpn11
P35278	0.0211214	0.40242	Geriatric / Young	Rab5c
P35279	0.0419228	0.0924222	Geriatric / Young	Rab6a
P35282	0.0867692	0.0147758	Geriatric / Young	Rab21
P35283	0.040511	0.226713	Geriatric / Young	Rab12
P35285	0.112088	0.009316	Geriatric / Young	Rab22a
P35288	0.0349637	0.18224	Geriatric / Young	Rab23
P35290	0.0702946	0.0284592	Geriatric / Young	Rab24
P35293	-0.00293974	0.918147	Geriatric / Young	Rab18
P35377	0.0254904	0.717322	Geriatric / Young	Oprl1
P35436	-0.244662	0.000132078	Geriatric / Young	Grin2a
P35438	-0.241102	3.36052e-05	Geriatric / Young	Grin1
P35441	0.752016	0.00850649	Geriatric / Young	Thbs1
P35454	1.04372	0.13929	Geriatric / Young	Oxt
P35455	0.675652	0.274476	Geriatric / Young	Avp
P35486	0.0455083	0.113179	Geriatric / Young	Pdha1
P35505	0.762907	9.09229e-11	Geriatric / Young	Fah
P35550	-0.152493	0.00142301	Geriatric / Young	Fbl
P35564	-0.117907	0.0047922	Geriatric / Young	Canx
P35585	-0.0667206	0.0363421	Geriatric / Young	Ap1m1
P35700	0.381	9.39434e-08	Geriatric / Young	Prdx1
P35762	0.0079304	0.834908	Geriatric / Young	Cd81
P35802	-0.0973375	0.29048	Geriatric / Young	Gpm6a
P35803	-0.251478	4.27816e-05	Geriatric / Young	Gpm6b
P35821	-0.0213598	0.430769	Geriatric / Young	Ptpn1
P35831	0.0450839	0.280984	Geriatric / Young	Ptpn12
P35922	-0.114235	0.00689399	Geriatric / Young	Fmr1
P35969	0.0396292	0.532384	Geriatric / Young	Flt1
P35979	-0.0504471	0.0673004	Geriatric / Young	Rpl12
P35980	-0.0347099	0.280794	Geriatric / Young	Rpl18
P36371	0.236805	0.000274958	Geriatric / Young	Tap2
P36536	0.147301	0.0316909	Geriatric / Young	Sar1a
P36552	0.162879	0.00823893	Geriatric / Young	Cpox
P36895	-0.134093	0.0344705	Geriatric / Young	Bmpr1a
P36916	0.0581149	0.0841105	Geriatric / Young	Gnl1
P36993	0.219812	5.36141e-05	Geriatric / Young	Ppm1b
P37040	-0.0808225	0.0450387	Geriatric / Young	Por
P37804	0.0940931	0.288285	Geriatric / Young	Tagln
P38060	0.189079	5.67839e-05	Geriatric / Young	Hmgcl
P38532	0.029736	0.645692	Geriatric / Young	Hsf1
P38585	-0.0346454	0.450834	Geriatric / Young	Ttl
P38647	-0.00782826	0.788106	Geriatric / Young	Hspa9
P39038	-0.117155	0.0584019	Geriatric / Young	Cdh4
P39053	-0.127766	0.00167654	Geriatric / Young	Dnm1
P39054	0.304066	1.83654e-06	Geriatric / Young	Dnm2
P39061	0.487408	1.06821e-06	Geriatric / Young	Col18a1
P39087	-0.125863	0.0174391	Geriatric / Young	Grik2
P39429	0.180543	0.00151491	Geriatric / Young	Traf2
P39447	-0.0180097	0.610116	Geriatric / Young	Tjp1
P39688	-0.105357	0.0199385	Geriatric / Young	Fyn
P39749	0.398769	1.56313e-05	Geriatric / Young	Fen1
P40124	-0.0620021	0.0574617	Geriatric / Young	Cap1
P40142	0.360214	2.46232e-07	Geriatric / Young	Tkt
P40237	0.159266	0.0174196	Geriatric / Young	Cd82
P40240	0.623656	2.06679e-08	Geriatric / Young	Cd9
P40336	0.0401169	0.241634	Geriatric / Young	Vps26a
P40630	-0.0700372	0.141593	Geriatric / Young	Tfam
P40645	-0.027469	0.518785	Geriatric / Young	Sox6
P40936	0.513564	3.93704e-07	Geriatric / Young	Inmt
P41105	-0.0945578	0.0114568	Geriatric / Young	Rpl28
P41216	-0.0449904	0.123291	Geriatric / Young	Acsl1
P41233	0.339426	7.79566e-06	Geriatric / Young	Abca1
P41234	0.185514	7.05803e-05	Geriatric / Young	Abca2
P41241	0.0372012	0.360129	Geriatric / Young	Csk
P41242	0.135812	0.00534245	Geriatric / Young	Matk
P41731	0.667349	9.21965e-10	Geriatric / Young	Cd63
P42125	0.244608	0.000462566	Geriatric / Young	Eci1
P42128	0.0365613	0.457694	Geriatric / Young	Foxk1
P42208	-0.00728	0.812741	Geriatric / Young	Septin2
P42225	0.625979	1.65615e-10	Geriatric / Young	Stat1
P42227	0.113071	0.00589929	Geriatric / Young	Stat3
P42232	0.0157147	0.711869	Geriatric / Young	Stat5b
P42337	-0.0130677	0.603831	Geriatric / Young	Pik3ca
P42567	0.156345	0.00134225	Geriatric / Young	Eps15
P42669	-0.0253385	0.329677	Geriatric / Young	Pura
P42703	-0.146528	0.000602869	Geriatric / Young	Lifr
P42859	-0.0632896	0.068273	Geriatric / Young	Htt
P42867	-0.144824	0.00898797	Geriatric / Young	Dpagt1
P42932	0.0176119	0.453763	Geriatric / Young	Cct8
P43006	-0.0780084	0.0277184	Geriatric / Young	Slc1a2
P43247	-0.00871279	0.791016	Geriatric / Young	Msh2
P43274	-0.0353171	0.688374	Geriatric / Young	H1f4
P43275	-0.444035	0.00265028	Geriatric / Young	H1f1
P43276	-1.05073	2.5256e-06	Geriatric / Young	H1f5
P43406	0.0262727	0.464441	Geriatric / Young	Itgav
P45376	0.212267	0.00015818	Geriatric / Young	Akr1b3
P45481	0.116716	0.0784764	Geriatric / Young	Crebbp
P45591	0.142887	0.000255389	Geriatric / Young	Cfl2
P45878	-0.00916467	0.809952	Geriatric / Young	Fkbp2
P45952	0.265917	5.4113e-06	Geriatric / Young	Acadm
P46061	-0.0817628	0.0123339	Geriatric / Young	Rangap1
P46096	-0.127535	0.0114252	Geriatric / Young	Syt1
P46097	-0.139778	0.157963	Geriatric / Young	Syt2
P46414	0.142226	0.0122293	Geriatric / Young	Cdkn1b
P46460	-0.0476384	0.0821777	Geriatric / Young	Nsf
P46467	-0.0393851	0.150181	Geriatric / Young	Vps4b
P46471	0.0814062	0.011391	Geriatric / Young	Psmc2
P46638	0.0121081	0.607966	Geriatric / Young	Rab11b
P46656	0.108841	0.0153249	Geriatric / Young	Fdx1
P46660	-0.0171848	0.709031	Geriatric / Young	Ina
P46662	-0.0583513	0.0897928	Geriatric / Young	Nf2
P46664	0.0298589	0.383666	Geriatric / Young	Adss
P46735	-0.13954	0.00187286	Geriatric / Young	Myo1b
P46737	-0.0571677	0.140293	Geriatric / Young	Brcc3
P46935	0.0467047	0.117633	Geriatric / Young	Nedd4
P46938	0.261925	0.000165283	Geriatric / Young	Yap1
P46978	-0.0565067	0.167292	Geriatric / Young	Stt3a
P47199	0.242806	3.26966e-05	Geriatric / Young	Cryz
P47708	-0.174171	0.000183745	Geriatric / Young	Rph3a
P47713	0.20901	2.55675e-05	Geriatric / Young	Pla2g4a
P47738	0.241268	3.27896e-06	Geriatric / Young	Aldh2
P47740	-0.0119148	0.75874	Geriatric / Young	Aldh3a2
P47743	-0.116099	0.00909804	Geriatric / Young	Grm8
P47746	-0.0653108	0.235835	Geriatric / Young	Cnr1
P47753	-0.105138	0.00162346	Geriatric / Young	Capza1
P47754	-0.0655838	0.0234029	Geriatric / Young	Capza2
P47757	-0.08623	0.00346056	Geriatric / Young	Capzb
P47758	-0.198343	0.000874822	Geriatric / Young	Srprb
P47759	-0.0925242	0.599436	Geriatric / Young	Nsg2
P47791	0.269181	3.56617e-06	Geriatric / Young	Gsr
P47802	-0.084579	0.00602091	Geriatric / Young	Mtx1
P47809	-0.107767	0.00552819	Geriatric / Young	Map2k4
P47811	0.0938595	0.0728283	Geriatric / Young	Mapk14
P47856	0.199595	9.66457e-05	Geriatric / Young	Gfpt1
P47857	0.12859	0.0142125	Geriatric / Young	Pfkm
P47867	0.0368632	0.145862	Geriatric / Young	Scg3
P47911	-0.0315033	0.405566	Geriatric / Young	Rpl6
P47915	-0.0438123	0.442909	Geriatric / Young	Rpl29
P47934	0.277981	5.3996e-06	Geriatric / Young	Crat
P47941	0.163931	0.000139277	Geriatric / Young	Crkl
P47955	0.0376271	0.531102	Geriatric / Young	Rplp1
P47962	-0.0749659	0.0113621	Geriatric / Young	Rpl5
P47963	0.0151331	0.563174	Geriatric / Young	Rpl13
P47964	-0.0960257	0.018759	Geriatric / Young	Rpl36
P47968	0.0229385	0.616787	Geriatric / Young	Rpia
P48036	0.324001	2.76719e-06	Geriatric / Young	Anxa5
P48168	-0.166674	0.0968238	Geriatric / Young	Glrb
P48193	-0.0356891	0.660848	Geriatric / Young	Epb41
P48318	-0.0553384	0.0588452	Geriatric / Young	Gad1
P48320	-0.0246911	0.416613	Geriatric / Young	Gad2
P48381	-0.142898	0.00961928	Geriatric / Young	Rfx3
P48428	0.0547376	0.200261	Geriatric / Young	Tbca
P48453	-0.0495595	0.1387	Geriatric / Young	Ppp3cb
P48455	0.0822114	0.0136139	Geriatric / Young	Ppp3cc
P48542	-0.103883	0.0466885	Geriatric / Young	Kcnj6
P48543	-0.138861	0.12142	Geriatric / Young	Kcnj9
P48678	0.114812	0.0282192	Geriatric / Young	Lmna
P48722	-0.0669598	0.0603822	Geriatric / Young	Hspa4l
P48758	0.162193	0.000561928	Geriatric / Young	Cbr1
P48771	-0.106358	0.143959	Geriatric / Young	Cox7a2
P48774	0.30375	3.12821e-06	Geriatric / Young	Gstm5
P48962	-0.0715234	0.0209998	Geriatric / Young	Slc25a4
P49025	-0.146788	0.00116395	Geriatric / Young	Cit
P49070	-0.0704882	0.0442197	Geriatric / Young	Caml
P49117	-0.00503435	0.900393	Geriatric / Young	Nr2c2
P49138	0.10621	0.00277179	Geriatric / Young	Mapkapk2
P49222	-0.285763	0.00168459	Geriatric / Young	Epb42
P49312	-0.0122414	0.749014	Geriatric / Young	Hnrnpa1
P49442	0.0366255	0.303394	Geriatric / Young	Inpp1
P49443	0.107953	0.00609314	Geriatric / Young	Ppm1a
P49446	-0.0277996	0.352652	Geriatric / Young	Ptpre
P49586	-0.00212415	0.96507	Geriatric / Young	Pcyt1a
P49615	0.0385581	0.174884	Geriatric / Young	Cdk5
P49710	0.423156	3.94918e-06	Geriatric / Young	Hcls1
P49722	0.126004	0.0101461	Geriatric / Young	Psma2
P49769	-0.0505349	0.29923	Geriatric / Young	Psen1
P49813	-0.0528482	0.127573	Geriatric / Young	Tmod1
P49817	0.249896	2.32211e-05	Geriatric / Young	Cav1
P49962	-0.0696074	0.0499871	Geriatric / Young	Srp9
P50096	0.177127	0.00489717	Geriatric / Young	Impdh1
P50114	0.425948	7.84406e-06	Geriatric / Young	S100b
P50136	0.0521527	0.0583917	Geriatric / Young	Bckdha
P50153	-0.195053	0.000712628	Geriatric / Young	Gng4
P50171	0.101185	0.0187951	Geriatric / Young	H2-Ke6
P50172	-0.083034	0.41698	Geriatric / Young	Hsd11b1
P50247	0.231638	3.69284e-05	Geriatric / Young	Ahcy
P50285	0.16374	0.00365829	Geriatric / Young	Fmo1
P50294	0.479975	0.000686431	Geriatric / Young	Nat1
P50295	0.248419	0.000822754	Geriatric / Young	Nat2
P50396	0.111925	0.0104542	Geriatric / Young	Gdi1
P50427	0.240033	3.41035e-05	Geriatric / Young	Sts
P50428	0.116286	0.0371162	Geriatric / Young	Arsa
P50429	0.131595	0.0123905	Geriatric / Young	Arsb
P50431	0.293217	2.22311e-06	Geriatric / Young	Shmt1
P50516	0.0680966	0.0255495	Geriatric / Young	Atp6v1a
P50518	0.0243993	0.424391	Geriatric / Young	Atp6v1e1
P50544	0.295658	3.37511e-07	Geriatric / Young	Acadvl
P50571	-0.0679594	0.133564	Geriatric / Young	Gabrb1
P50580	0.0316718	0.252592	Geriatric / Young	Pa2g4
P50586	-0.0571336	0.253209	Geriatric / Young	Tub
P50608	0.602822	9.34959e-06	Geriatric / Young	Fmod
P51125	0.245867	0.000128214	Geriatric / Young	Cast
P51141	0.014605	0.848695	Geriatric / Young	Dvl1
P51150	-0.0154827	0.562447	Geriatric / Young	Rab7
P51163	0.137826	0.00201964	Geriatric / Young	Uros
P51174	0.314852	6.88955e-06	Geriatric / Young	Acadl
P51175	0.102939	0.00163897	Geriatric / Young	Ppox
P51410	-0.0769358	0.0389184	Geriatric / Young	Rpl9
P51432	0.146368	0.00328849	Geriatric / Young	Plcb3
P51448	-0.494888	0.00839226	Geriatric / Young	Rora
P51655	-0.14332	0.0075389	Geriatric / Young	Gpc4
P51660	0.0758237	0.0182891	Geriatric / Young	Hsd17b4
P51791	-0.0130229	0.693277	Geriatric / Young	Clcn3
P51830	-0.0238162	0.613968	Geriatric / Young	Adcy9
P51855	0.32996	7.8604e-08	Geriatric / Young	Gss
P51859	0.107884	0.057853	Geriatric / Young	Hdgf
P51863	-0.164207	0.000505478	Geriatric / Young	Atp6v0d1
P51880	0.012029	0.867172	Geriatric / Young	Fabp7
P51881	-0.0953803	0.00756864	Geriatric / Young	Slc25a5
P51885	0.344372	0.000622454	Geriatric / Young	Lum
P51906	-0.103027	0.0607721	Geriatric / Young	Slc1a1
P51910	1.34595	2.233e-11	Geriatric / Young	Apod
P51954	-0.0729628	0.176218	Geriatric / Young	Nek1
P52189	-0.335345	3.73656e-05	Geriatric / Young	Kcnj4
P52194	-0.0112208	0.819611	Geriatric / Young	Clgn
P52196	0.283969	2.39875e-06	Geriatric / Young	Tst
P52332	0.0382263	0.272238	Geriatric / Young	Jak1
P52431	0.204494	0.000220372	Geriatric / Young	Pold1
P52479	0.0253958	0.484829	Geriatric / Young	Usp10
P52480	0.170957	0.000508776	Geriatric / Young	Pkm
P52503	-0.0339961	0.303665	Geriatric / Young	Ndufs6
P52623	-0.0545755	0.0897601	Geriatric / Young	Uck1
P52734	-0.272574	0.050719	Geriatric / Young	Fgd1
P52760	0.506726	6.02766e-08	Geriatric / Young	Rida
P52795	-0.196652	0.00834296	Geriatric / Young	Efnb1
P52800	-0.255137	3.55519e-05	Geriatric / Young	Efnb2
P52825	0.329209	1.94619e-05	Geriatric / Young	Cpt2
P52912	0.0332514	0.62184	Geriatric / Young	Tia1
P53026	-0.0629011	0.0170129	Geriatric / Young	Rpl10a
P53395	0.00572683	0.835036	Geriatric / Young	Dbt
P53612	0.0899362	0.0480139	Geriatric / Young	Rabggtb
P53668	-0.0708011	0.10167	Geriatric / Young	Limk1
P53702	-0.11061	0.021219	Geriatric / Young	Hccs
P53810	-0.0813885	0.00455114	Geriatric / Young	Pitpna
P53811	-0.0522109	0.0551078	Geriatric / Young	Pitpnb
P53986	0.0239485	0.636196	Geriatric / Young	Slc16a1
P53994	-0.066711	0.0455107	Geriatric / Young	Rab2a
P53995	-0.0308698	0.367592	Geriatric / Young	Anapc1
P53996	-0.123552	0.0153458	Geriatric / Young	Cnbp
P54071	0.285064	2.66906e-05	Geriatric / Young	Idh2
P54099	-0.047943	0.434876	Geriatric / Young	Polg
P54103	0.0675568	0.0592942	Geriatric / Young	Dnajc2
P54116	0.22878	0.000130003	Geriatric / Young	Stom
P54227	0.131321	0.0338049	Geriatric / Young	Stmn1
P54254	-0.0467311	0.24481	Geriatric / Young	Atxn1
P54276	0.068111	0.0602617	Geriatric / Young	Msh6
P54285	-0.118696	0.00652951	Geriatric / Young	Cacnb3
P54310	0.161289	0.000576325	Geriatric / Young	Lipe
P54726	0.118678	0.0192998	Geriatric / Young	Rad23a
P54728	0.0827668	0.0499633	Geriatric / Young	Rad23b
P54729	0.111063	0.00238437	Geriatric / Young	Nub1
P54731	-0.0571453	0.136161	Geriatric / Young	Faf1
P54754	-0.200004	0.000252759	Geriatric / Young	Ephb3
P54763	-0.340588	3.8078e-05	Geriatric / Young	NA
P54775	0.0759202	0.020557	Geriatric / Young	Psmc4
P54797	0.00512359	0.886836	Geriatric / Young	Tango2
P54818	-0.122882	0.136786	Geriatric / Young	Galc
P54822	0.255749	2.07732e-06	Geriatric / Young	Adsl
P54823	-0.0562324	0.141694	Geriatric / Young	Ddx6
P54830	-0.166213	0.00528062	Geriatric / Young	Ptpn5
P54869	0.195761	0.00588324	Geriatric / Young	Hmgcs2
P54923	0.180115	0.000413363	Geriatric / Young	Adprh
P55012	0.127323	0.0181468	Geriatric / Young	Slc12a2
P55065	0.144546	0.0203161	Geriatric / Young	Pltp
P55066	0.282866	3.57767e-06	Geriatric / Young	Ncan
P55088	-0.0275398	0.655759	Geriatric / Young	Aqp4
P55096	-0.0210946	0.6853	Geriatric / Young	Abcd3
P55144	-0.0501204	0.212115	Geriatric / Young	Tyro3
P55194	0.111917	0.00672902	Geriatric / Young	Sh3bp1
P55200	0.0404819	0.312261	Geriatric / Young	Kmt2a
P55258	-0.00653874	0.843704	Geriatric / Young	Rab8a
P55264	0.276435	1.66294e-05	Geriatric / Young	Adk
P55288	-0.137253	0.00902827	Geriatric / Young	Cdh11
P55302	0.038752	0.227685	Geriatric / Young	Lrpap1
P55772	0.0974098	0.016061	Geriatric / Young	Entpd1
P55821	-0.0912637	0.0358389	Geriatric / Young	Stmn2
P55937	-0.00166933	0.956774	Geriatric / Young	Golga3
P56135	0.0275773	0.551377	Geriatric / Young	Atp5j2
P56183	-0.0735891	0.024711	Geriatric / Young	Rrp1
P56212	0.0226134	0.637304	Geriatric / Young	Arpp19
P56213	0.0552266	0.186767	Geriatric / Young	Gfer
P56371	0.0383011	0.231761	Geriatric / Young	Rab4a
P56375	0.154034	0.00222018	Geriatric / Young	Acyp2
P56376	0.160767	0.0019614	Geriatric / Young	Acyp1
P56380	0.213309	4.65079e-05	Geriatric / Young	Nudt2
P56382	0.0546842	0.250354	Geriatric / Young	Atp5e
P56388	-0.100964	0.172138	Geriatric / Young	Cartpt
P56389	0.31873	0.0001331	Geriatric / Young	Cda
P56391	-0.0871872	0.0215105	Geriatric / Young	Cox6b1
P56394	0.143509	0.0231644	Geriatric / Young	Cox17
P56395	0.0284566	0.414699	Geriatric / Young	Cyb5a
P56399	0.0746706	0.0240088	Geriatric / Young	Usp5
P56480	-0.0201923	0.442742	Geriatric / Young	Atp5b
P56528	-0.260085	0.000609439	Geriatric / Young	Cd38
P56546	0.0808045	0.303875	Geriatric / Young	Ctbp2
P56564	-0.119457	0.0337561	Geriatric / Young	Slc1a3
P56565	0.409938	1.11583e-06	Geriatric / Young	S100a1
P56695	0.0313208	0.592413	Geriatric / Young	Wfs1
P56812	0.085125	0.0158589	Geriatric / Young	Pdcd5
P56818	0.0644305	0.175522	Geriatric / Young	Bace1
P56873	-0.108972	0.0153577	Geriatric / Young	Znrd2
P56942	-0.0426644	0.359324	Geriatric / Young	Pmch
P56959	-0.00485639	0.88322	Geriatric / Young	Fus
P56960	0.247364	6.07793e-05	Geriatric / Young	Exosc10
P56974	-0.179585	0.505976	Geriatric / Young	Nrg2
P57080	-0.0979606	0.00643909	Geriatric / Young	Usp25
P57716	-0.0373975	0.274418	Geriatric / Young	Ncstn
P57722	0.0146396	0.667141	Geriatric / Young	Pcbp3
P57724	0.20006	0.0172653	Geriatric / Young	Pcbp4
P57746	0.0237732	0.366542	Geriatric / Young	Atp6v1d
P57759	-0.0949079	0.0349272	Geriatric / Young	Erp29
P57774	-0.295014	0.00892062	Geriatric / Young	Npy
P57776	0.10712	0.010958	Geriatric / Young	Eef1d
P57780	-0.0977848	0.00584982	Geriatric / Young	Actn4
P57784	0.0541085	0.120303	Geriatric / Young	Snrpa1
P58006	0.027003	0.510748	Geriatric / Young	Sesn1
P58021	-0.0632442	0.123936	Geriatric / Young	Tm9sf2
P58044	-0.0247093	0.503289	Geriatric / Young	Idi1
P58064	-0.041651	0.392325	Geriatric / Young	Mrps6
P58069	0.157776	6.52055e-05	Geriatric / Young	Rasa2
P58158	-0.0497971	0.346549	Geriatric / Young	B3gat3
P58242	0.462489	7.5244e-06	Geriatric / Young	Smpdl3b
P58252	0.0109618	0.750625	Geriatric / Young	Eef2
P58281	-0.0993009	0.00478915	Geriatric / Young	Opa1
P58389	0.217377	4.69803e-05	Geriatric / Young	Ptpa
P58390	-0.209721	0.000142647	Geriatric / Young	Kcnn2
P58404	-0.0042628	0.903413	Geriatric / Young	Strn4
P58462	-0.0656103	0.277839	Geriatric / Young	Foxp1
P58501	-0.0438363	0.159344	Geriatric / Young	Paxbp1
P58742	-0.104506	0.117093	Geriatric / Young	Aaas
P58771	0.142663	0.0980738	Geriatric / Young	Tpm1
P58802	-0.210171	3.17821e-05	Geriatric / Young	Tbc1d10a
P58854	-0.0637972	0.108127	Geriatric / Young	Tubgcp3
P58871	-0.023332	0.633469	Geriatric / Young	Tnks1bp1
P58929	0.103744	0.0138077	Geriatric / Young	Gmeb2
P59016	-0.00716703	0.801813	Geriatric / Young	Vps33b
P59017	-0.0966091	0.0243059	Geriatric / Young	Bcl2l13
P59108	-0.0960077	0.0268444	Geriatric / Young	Cpne2
P59114	0.201287	0.000472184	Geriatric / Young	Pcif1
P59235	-0.00912824	0.805771	Geriatric / Young	Nup43
P59242	0.115391	0.00710287	Geriatric / Young	Cgn
P59267	-0.194454	0.000132938	Geriatric / Young	Zdhhc2
P59279	-0.07121	0.0110189	Geriatric / Young	Rab2b
P59281	-0.128976	0.0112176	Geriatric / Young	Arhgap39
P59325	0.106869	0.00140306	Geriatric / Young	Eif5
P59326	-0.0251726	0.671324	Geriatric / Young	Ythdf1
P59481	-0.13152	0.00540362	Geriatric / Young	Lman2l
P59644	0.00478116	0.881385	Geriatric / Young	Inpp5j
P59672	0.0593005	0.141935	Geriatric / Young	Anks1
P59708	0.21236	0.00193405	Geriatric / Young	Sf3b6
P59759	-0.0599675	0.20247	Geriatric / Young	Mrtfb
P59764	-0.0688821	0.0393503	Geriatric / Young	Dock4
P59808	-0.153587	0.000729103	Geriatric / Young	Sash1
P59823	-0.329693	0.000917895	Geriatric / Young	Il1rapl1
P59913	0.193256	0.000565967	Geriatric / Young	Pcmtd1
P59997	0.0630592	0.711585	Geriatric / Young	Kdm2a
P59999	0.0505611	0.26698	Geriatric / Young	Arpc4
P60041	0.200674	0.0311298	Geriatric / Young	Sst
P60122	-0.00112012	0.965394	Geriatric / Young	Ruvbl1
P60191	-0.201277	0.00593999	Geriatric / Young	Rims4
P60202	0.437692	6.98845e-07	Geriatric / Young	Plp1
P60229	0.000131484	0.99578	Geriatric / Young	Eif3e
P60335	-0.0821486	0.0487127	Geriatric / Young	Pcbp1
P60469	-0.143846	0.00142093	Geriatric / Young	Ppfia3
P60487	0.0914541	0.0448038	Geriatric / Young	Pdxp
P60521	-0.0601494	0.0836822	Geriatric / Young	Gabarapl2
P60603	-0.609861	4.55223e-07	Geriatric / Young	Romo1
P60670	0.0509402	0.103112	Geriatric / Young	Nploc4
P60710	0.0190074	0.587971	Geriatric / Young	Actb
P60755	-0.022145	0.505437	Geriatric / Young	Mdga2
P60761	-0.00412339	0.955841	Geriatric / Young	Nrgn
P60762	-0.022744	0.644984	Geriatric / Young	Morf4l1
P60764	-0.151604	0.000639025	Geriatric / Young	Rac3
P60766	-0.0641757	0.115068	Geriatric / Young	Cdc42
P60824	0.701563	1.09892e-06	Geriatric / Young	Cirbp
P60840	0.16776	0.022542	Geriatric / Young	Ensa
P60843	0.02596	0.425741	Geriatric / Young	Eif4a1
P60853	-0.261124	2.97406e-05	Geriatric / Young	Lzts1
P60867	0.0414256	0.575433	Geriatric / Young	Rps20
P60879	-0.0650171	0.0368843	Geriatric / Young	Snap25
P60882	-0.0847143	0.0302839	Geriatric / Young	Megf8
P60904	-0.0612108	0.219965	Geriatric / Young	Dnajc5
P61021	0.160959	2.55565e-05	Geriatric / Young	Rab5b
P61022	-0.028205	0.346576	Geriatric / Young	Chp1
P61027	0.0390201	0.560478	Geriatric / Young	Rab10
P61028	0.0142671	0.58897	Geriatric / Young	Rab8b
P61080	0.0419976	0.212059	Geriatric / Young	Ube2d1
P61082	-0.160317	0.000613339	Geriatric / Young	Ube2m
P61087	-0.155946	0.000505613	Geriatric / Young	Ube2k
P61089	-0.193923	0.000220858	Geriatric / Young	Ube2n
P61092	-0.0325729	0.423261	Geriatric / Young	Siah1a
P61148	0.0895887	0.100008	Geriatric / Young	Fgf1
P61161	-0.00378153	0.922746	Geriatric / Young	Actr2
P61164	0.109254	0.00213376	Geriatric / Young	Actr1a
P61202	0.00745422	0.770284	Geriatric / Young	Cops2
P61205	0.0153788	0.584178	Geriatric / Young	Arf3
P61208	-0.0947913	0.0856033	Geriatric / Young	Arl4c
P61211	0.00136786	0.963485	Geriatric / Young	Arl1
P61215	-0.241945	0.000481838	Geriatric / Young	Car10
P61222	-0.0213867	0.523764	Geriatric / Young	Abce1
P61226	-0.185576	0.000797123	Geriatric / Young	Rap2b
P61255	-0.0499598	0.144352	Geriatric / Young	Rpl26
P61264	-0.0700577	0.0241097	Geriatric / Young	Stx1b
P61290	-0.000389324	0.989177	Geriatric / Young	Psme3
P61294	0.00785669	0.805153	Geriatric / Young	Rab6b
P61327	0.0884909	0.00762341	Geriatric / Young	Magoh
P61329	-0.0865809	0.0213927	Geriatric / Young	Fgf12
P61358	-0.0764772	0.0332963	Geriatric / Young	Rpl27
P61406	-0.134255	0.131643	Geriatric / Young	Smg6
P61458	0.188338	0.000765338	Geriatric / Young	Pcbd1
P61460	0.23632	2.6673e-05	Geriatric / Young	Depdc5
P61514	-0.0862224	0.0998	Geriatric / Young	Rpl37a
P61620	-0.0741423	0.123107	Geriatric / Young	Sec61a1
P61750	0.0429205	0.213755	Geriatric / Young	Arf4
P61759	0.11661	0.00224937	Geriatric / Young	Vbp1
P61804	-0.0775161	0.0631624	Geriatric / Young	Dad1
P61809	-0.0684996	0.282518	Geriatric / Young	Cdk5r1
P61922	0.169412	0.000248142	Geriatric / Young	Abat
P61924	-0.0303788	0.353892	Geriatric / Young	Copz1
P61953	0.304674	0.00167284	Geriatric / Young	Gng11
P61961	0.0591578	0.219885	Geriatric / Young	Ufm1
P61963	-0.022786	0.531643	Geriatric / Young	Dcaf7
P61965	-0.000449411	0.989298	Geriatric / Young	Wdr5
P61967	-0.0771578	0.023094	Geriatric / Young	Ap1s1
P61971	0.136366	0.00294924	Geriatric / Young	Nutf2
P61979	0.0388157	0.147369	Geriatric / Young	Hnrnpk
P61982	0.00911002	0.79082	Geriatric / Young	Ywhag
P62046	-0.0716416	0.107433	Geriatric / Young	Lrch1
P62069	-0.0102267	0.696583	Geriatric / Young	Usp46
P62071	-1.16354	3.07958e-11	Geriatric / Young	Rras2
P62073	-0.113543	0.000992276	Geriatric / Young	Timm10
P62075	-0.12918	0.000929179	Geriatric / Young	Timm13
P62077	-0.0831862	0.0320462	Geriatric / Young	Timm8b
P62082	-0.0387763	0.167393	Geriatric / Young	Rps7
P62137	-0.0605463	0.2001	Geriatric / Young	Ppp1ca
P62141	0.0567987	0.109729	Geriatric / Young	Ppp1cb
P62192	0.0771647	0.0206103	Geriatric / Young	Psmc1
P62196	0.0517663	0.069779	Geriatric / Young	Psmc5
P62204	-0.0628039	0.097709	Geriatric / Young	NA
P62242	-0.0513392	0.100793	Geriatric / Young	Rps8
P62245	-0.0252425	0.397151	Geriatric / Young	Rps15a
P62254	-0.100095	0.0118983	Geriatric / Young	Ube2g1
P62257	-0.171445	0.00600597	Geriatric / Young	Ube2h
P62259	0.0726777	0.0322436	Geriatric / Young	Ywhae
P62264	-0.0234149	0.457676	Geriatric / Young	Rps14
P62267	-0.0408391	0.317187	Geriatric / Young	Rps23
P62270	-0.0774383	0.0255477	Geriatric / Young	Rps18
P62281	-0.0355437	0.401104	Geriatric / Young	Rps11
P62301	0.0403628	0.369143	Geriatric / Young	Rps13
P62305	0.0659519	0.174713	Geriatric / Young	Snrpe
P62309	0.0884143	0.064841	Geriatric / Young	Snrpg
P62311	-0.0387844	0.760912	Geriatric / Young	Lsm3
P62313	0.104012	0.0160138	Geriatric / Young	Lsm6
P62315	0.142471	0.0233381	Geriatric / Young	Snrpd1
P62317	0.0529932	0.129965	Geriatric / Young	Snrpd2
P62320	0.0770393	0.0494793	Geriatric / Young	Snrpd3
P62322	0.101944	0.0257561	Geriatric / Young	Lsm5
P62331	-0.0560625	0.0988895	Geriatric / Young	Arf6
P62334	0.0789695	0.013663	Geriatric / Young	Psmc6
P62342	-0.0891452	0.0570058	Geriatric / Young	Selenot
P62482	-0.0797236	0.0288407	Geriatric / Young	Kcnab2
P62484	0.0474564	0.354536	Geriatric / Young	Abi2
P62488	0.0287689	0.386126	Geriatric / Young	Polr2g
P62500	0.0169947	0.72959	Geriatric / Young	Tsc22d1
P62627	0.0134525	0.67723	Geriatric / Young	Dynlrb1
P62631	0.0162829	0.640583	Geriatric / Young	Eef1a2
P62700	0.032991	0.375949	Geriatric / Young	Ypel5
P62702	-0.0528015	0.0440355	Geriatric / Young	Rps4x
P62715	-0.0579805	0.278064	Geriatric / Young	Ppp2cb
P62717	-0.0978257	0.018634	Geriatric / Young	Rpl18a
P62743	0.00699944	0.832452	Geriatric / Young	Ap2s1
P62746	-0.10357	0.0147409	Geriatric / Young	Rhob
P62748	-0.172563	0.0232956	Geriatric / Young	Hpcal1
P62751	-0.0744436	0.0286096	Geriatric / Young	Rpl23a
P62754	-0.0451289	0.1648	Geriatric / Young	Rps6
P62761	-0.175923	9.55549e-05	Geriatric / Young	Vsnl1
P62774	0.0388784	0.362343	Geriatric / Young	Mtpn
P62806	-0.0361884	0.619635	Geriatric / Young	H4c8;H4c14;H4c3;H4c4;H4c6;H4c9;H4c11;H4c12;H4c18;H4f16;H4c1;H4c2;H4c17
P62812	-0.13696	0.00165082	Geriatric / Young	Gabra1
P62814	0.0414646	0.157307	Geriatric / Young	Atp6v1b2
P62821	-0.0535978	0.052922	Geriatric / Young	Rab1a
P62823	-0.153503	0.0101671	Geriatric / Young	Rab3c
P62827	0.0588078	0.211542	Geriatric / Young	Ran
P62830	-0.0639299	0.0386872	Geriatric / Young	Rpl23
P62835	-0.15553	0.00612293	Geriatric / Young	Rap1a
P62843	-0.0411451	0.18161	Geriatric / Young	Rps15
P62849	-0.0351022	0.381459	Geriatric / Young	Rps24
P62852	-0.0681993	0.0262169	Geriatric / Young	Rps25
P62855	-0.0197594	0.691293	Geriatric / Young	Rps26
P62858	0.0307503	0.271875	Geriatric / Young	Rps28
P62869	0.0110024	0.742536	Geriatric / Young	Elob
P62874	-0.0642056	0.146124	Geriatric / Young	Gnb1
P62878	-0.0557685	0.311012	Geriatric / Young	Rbx1
P62880	-0.0210004	0.600237	Geriatric / Young	Gnb2
P62881	-0.154854	0.00118168	Geriatric / Young	Gnb5
P62889	-0.0656361	0.107069	Geriatric / Young	Rpl30
P62897	0.180109	0.000626339	Geriatric / Young	Cycs
P62900	-0.00420561	0.919181	Geriatric / Young	Rpl31
P62908	-0.0342897	0.275398	Geriatric / Young	Rps3
P62911	-0.104	0.00838304	Geriatric / Young	Rpl32
P62915	-0.0178144	0.792633	Geriatric / Young	Gtf2b
P62918	-0.0380081	0.319774	Geriatric / Young	Rpl8
P62960	-0.0799566	0.111764	Geriatric / Young	Ybx1
P62962	0.157861	0.00113866	Geriatric / Young	Pfn1
P62965	0.104909	0.136619	Geriatric / Young	Crabp1
P62983	-0.0337353	0.447955	Geriatric / Young	Rps27a
P62996	-0.0897824	0.085838	Geriatric / Young	Tra2b
P63001	-0.0344406	0.346904	Geriatric / Young	Rac1
P63005	0.129549	0.0126813	Geriatric / Young	Pafah1b1
P63011	-0.08331	0.0455138	Geriatric / Young	Rab3a
P63017	-0.0804123	0.0222005	Geriatric / Young	Hspa8
P63024	0.0689403	0.108617	Geriatric / Young	Vamp3
P63028	0.209226	0.000323568	Geriatric / Young	Tpt1
P63030	-0.369939	0.00463484	Geriatric / Young	Mpc1
P63032	-0.125928	0.125859	Geriatric / Young	Rasd2
P63034	-0.0444348	0.164105	Geriatric / Young	Cyth2
P63037	-0.26332	3.20884e-06	Geriatric / Young	Dnaja1
P63038	-0.0384019	0.271808	Geriatric / Young	Hspd1
P63040	0.0175831	0.663689	Geriatric / Young	Cplx1
P63042	0.0861874	0.0433771	Geriatric / Young	Stmn4
P63044	-0.00946144	0.750289	Geriatric / Young	Vamp2
P63046	-0.10667	0.00318146	Geriatric / Young	Sult4a1
P63054	-0.0319175	0.434886	Geriatric / Young	Pcp4
P63056	-0.0726642	0.124411	Geriatric / Young	Olfm3
P63073	-0.073467	0.00815718	Geriatric / Young	Eif4e
P63080	-0.286883	8.459e-06	Geriatric / Young	Gabrb3
P63082	0.0436308	0.316956	Geriatric / Young	Atp6v0c
P63085	0.0123332	0.720522	Geriatric / Young	Mapk1
P63087	-0.0525259	0.0579968	Geriatric / Young	Ppp1cc
P63089	-0.213135	0.0173141	Geriatric / Young	Ptn
P63101	0.0656903	0.104825	Geriatric / Young	Ywhaz
P63115	-0.353649	3.28852e-05	Geriatric / Young	Slc7a10
P63137	-0.107753	0.0429237	Geriatric / Young	Gabrb2
P63141	-0.0798892	0.125872	Geriatric / Young	Kcna2
P63143	-0.105702	0.0385564	Geriatric / Young	Kcnab1
P63154	-0.0367756	0.320151	Geriatric / Young	Crnkl1
P63158	0.170839	0.00406044	Geriatric / Young	Hmgb1
P63166	-0.022234	0.502754	Geriatric / Young	Sumo1
P63168	-0.0259602	0.421054	Geriatric / Young	Dynll1
P63213	-0.111523	0.00951813	Geriatric / Young	Gng2
P63216	-0.218483	9.9219e-05	Geriatric / Young	Gng3
P63239	0.0880441	0.07454	Geriatric / Young	Pcsk1
P63242	0.0861101	0.0687819	Geriatric / Young	Eif5a
P63248	0.133701	0.0204586	Geriatric / Young	Pkia
P63250	-0.184821	0.00158833	Geriatric / Young	Kcnj3
P63254	0.121364	0.0965931	Geriatric / Young	Crip1
P63260	-0.050573	0.17331	Geriatric / Young	Actg1
P63276	-0.045099	0.152912	Geriatric / Young	Rps17
P63280	0.0361555	0.311857	Geriatric / Young	Ube2i
P63300	0.18739	0.00282101	Geriatric / Young	Selenow
P63318	-0.10965	0.0205564	Geriatric / Young	Prkcg
P63321	-0.00618197	0.866758	Geriatric / Young	Rala
P63323	-0.00740232	0.826869	Geriatric / Young	Rps12
P63325	0.0259395	0.45345	Geriatric / Young	Rps10
P63328	-0.0491919	0.113707	Geriatric / Young	Ppp3ca
P63330	-0.0879142	0.122989	Geriatric / Young	Ppp2ca
P67778	-0.106191	0.00282312	Geriatric / Young	Phb
P67871	-0.130503	0.000187714	Geriatric / Young	Csnk2b
P67984	-0.0831061	0.0283795	Geriatric / Young	Rpl22
P68033	0.0208903	0.433451	Geriatric / Young	Actc1
P68037	0.165162	0.000499122	Geriatric / Young	Ube2l3
P68040	-0.0264223	0.295509	Geriatric / Young	Rack1
P68181	0.00299595	0.941273	Geriatric / Young	Prkacb
P68254	0.0405816	0.120773	Geriatric / Young	Ywhaq
P68368	0.0055904	0.831735	Geriatric / Young	Tuba4a
P68404	-0.26129	5.81151e-06	Geriatric / Young	Prkcb
P68510	-0.0788322	0.0242963	Geriatric / Young	Ywhah
P69566	-0.0487263	0.326237	Geriatric / Young	Ranbp9
P70121	0.057401	0.374953	Geriatric / Young	Zhx1
P70122	0.190632	0.00025795	Geriatric / Young	Sbds
P70158	0.0294513	0.55256	Geriatric / Young	Smpdl3a
P70168	-0.0906611	0.0180145	Geriatric / Young	Kpnb1
P70169	-0.0413094	0.576396	Geriatric / Young	Doc2b
P70170	0.0188854	0.695776	Geriatric / Young	Abcc9
P70174	-0.0969558	0.0674465	Geriatric / Young	Hrh1
P70175	-0.157281	0.000777446	Geriatric / Young	Dlg3
P70182	0.116593	0.00244203	Geriatric / Young	Pip5k1a
P70188	-0.0209569	0.396053	Geriatric / Young	Kifap3
P70193	0.0673546	0.392053	Geriatric / Young	Lrig1
P70195	0.205595	0.000127438	Geriatric / Young	Psmb7
P70196	-0.000364649	0.994563	Geriatric / Young	Traf6
P70202	0.15111	0.00417464	Geriatric / Young	Lxn
P70205	-0.0299197	0.517253	Geriatric / Young	Adcyap1r1
P70206	-0.0982039	0.0113282	Geriatric / Young	Plxna1
P70207	-0.28115	0.00051032	Geriatric / Young	Plxna2
P70208	-0.0162027	0.756267	Geriatric / Young	Plxna3
P70211	-0.254918	0.000228821	Geriatric / Young	Dcc
P70213	-0.222733	0.0105822	Geriatric / Young	Fv1
P70232	-0.148796	0.000873001	Geriatric / Young	Chl1
P70236	-0.0906196	0.0101982	Geriatric / Young	Map2k6
P70248	0.408321	4.67708e-07	Geriatric / Young	Myo1f
P70255	-0.042091	0.557476	Geriatric / Young	Nfic
P70257	-0.0177714	0.755067	Geriatric / Young	Nfix
P70261	0.378652	4.18856e-08	Geriatric / Young	Pald1
P70265	0.0144861	0.658498	Geriatric / Young	Pfkfb2
P70268	-0.0405962	0.197576	Geriatric / Young	Pkn1
P70271	0.324707	4.55393e-06	Geriatric / Young	Pdlim4
P70279	-0.0928435	0.0400615	Geriatric / Young	Surf6
P70280	0.0676373	0.0577442	Geriatric / Young	Vamp7
P70288	-0.0468786	0.243322	Geriatric / Young	Hdac2
P70290	0.0645726	0.0837711	Geriatric / Young	Mpp1
P70295	-0.0387047	0.269503	Geriatric / Young	Aup1
P70296	0.182494	0.000197534	Geriatric / Young	Pebp1
P70297	-0.0347852	0.252718	Geriatric / Young	Stam
P70302	-0.19813	0.000404885	Geriatric / Young	Stim1
P70303	0.125818	0.00138131	Geriatric / Young	Ctps2
P70310	-0.418915	5.01883e-07	Geriatric / Young	Ntsr2
P70318	-0.0474101	0.214119	Geriatric / Young	Tial1
P70333	0.0744028	0.0148479	Geriatric / Young	Hnrnph2
P70335	0.237889	4.19367e-06	Geriatric / Young	Rock1
P70336	-0.0203817	0.511893	Geriatric / Young	Rock2
P70345	-0.140589	0.00307551	Geriatric / Young	Bcl2l2
P70349	0.0750473	0.0887732	Geriatric / Young	Hint1
P70362	0.0823546	0.0178323	Geriatric / Young	Ufd1
P70365	-0.0248414	0.64239	Geriatric / Young	Ncoa1
P70372	0.0211074	0.455091	Geriatric / Young	Elavl1
P70388	0.288218	0.000298475	Geriatric / Young	Rad50
P70392	-0.0673839	0.0952058	Geriatric / Young	Rasgrf2
P70398	-0.0433452	0.0735978	Geriatric / Young	Usp9x
P70399	0.0755648	0.0657313	Geriatric / Young	Trp53bp1
P70403	0.171695	0.00701194	Geriatric / Young	Cux1
P70404	0.0262247	0.416139	Geriatric / Young	Idh3g
P70407	-0.222371	0.0104577	Geriatric / Young	Cdh9
P70408	-0.144917	0.00496982	Geriatric / Young	Cdh10
P70414	-0.142459	0.000241083	Geriatric / Young	Slc8a1
P70423	-0.0641217	0.198832	Geriatric / Young	Slc7a3
P70425	-0.0195792	0.5977	Geriatric / Young	Rit2
P70429	-0.0188321	0.670998	Geriatric / Young	Evl
P70441	-0.0153499	0.715505	Geriatric / Young	Slc9a3r1
P70444	0.0185517	0.626831	Geriatric / Young	Bid
P70451	-0.0866315	0.0173704	Geriatric / Young	Fer
P70452	0.181742	0.00252813	Geriatric / Young	Stx4a
P70460	0.107413	0.00845239	Geriatric / Young	Vasp
P70662	0.0222755	0.715208	Geriatric / Young	Ldb1
P70663	0.103944	0.00301181	Geriatric / Young	Sparcl1
P70665	0.213491	0.000207185	Geriatric / Young	Siae
P70670	0.0449425	0.244073	Geriatric / Young	Naca
P70671	0.0265027	0.623098	Geriatric / Young	Irf3
P70677	0.0276467	0.605433	Geriatric / Young	Casp3
P70689	-0.173894	0.0582734	Geriatric / Young	Gjb6
P70697	0.190509	3.46754e-05	Geriatric / Young	Urod
P70698	0.0653696	0.0762144	Geriatric / Young	Ctps
P70699	0.306853	3.24733e-07	Geriatric / Young	Gaa
P70704	0.00914486	0.783352	Geriatric / Young	Atp8a1
P80313	0.0254068	0.324905	Geriatric / Young	Cct7
P80314	0.0376009	0.141127	Geriatric / Young	Cct2
P80315	0.0396124	0.131408	Geriatric / Young	Cct4
P80316	0.0273298	0.250127	Geriatric / Young	Cct5
P80317	0.0410724	0.115103	Geriatric / Young	Cct6a
P80318	0.0356166	0.203854	Geriatric / Young	Cct3
P80560	-0.044963	0.226928	Geriatric / Young	Ptprn2
P81117	0.0637149	0.37421	Geriatric / Young	Nucb2
P81122	-0.0161117	0.683181	Geriatric / Young	Irs2
P82198	0.421286	5.58875e-07	Geriatric / Young	Tgfbi
P82343	0.470567	2.97071e-05	Geriatric / Young	Renbp
P82347	0.046278	0.384447	Geriatric / Young	Sgcd
P83093	-0.0860634	0.00956173	Geriatric / Young	Stim2
P83510	-0.189672	0.000698797	Geriatric / Young	Tnik
P83741	0.230652	4.48516e-06	Geriatric / Young	Wnk1
P83870	0.0130285	0.710204	Geriatric / Young	Phf5a
P83877	-0.0940987	0.0228818	Geriatric / Young	Txnl4a
P83882	-0.181619	0.000286462	Geriatric / Young	Rpl36a
P83940	-0.0889428	0.0083271	Geriatric / Young	Eloc
P84075	-0.135624	0.0566497	Geriatric / Young	Hpca
P84084	-0.135966	0.000297268	Geriatric / Young	Arf5
P84086	-0.0256155	0.506622	Geriatric / Young	Cplx2
P84089	-0.0597218	0.107925	Geriatric / Young	Erh
P84091	0.0106616	0.817596	Geriatric / Young	Ap2m1
P84096	0.232243	0.000262068	Geriatric / Young	Rhog
P84099	-0.0846104	0.00873868	Geriatric / Young	Rpl19
P84102	0.00291429	0.954861	Geriatric / Young	Serf2
P84104	-0.0801387	0.0207138	Geriatric / Young	Srsf3
P84309	-0.169905	0.0146923	Geriatric / Young	Adcy5
P85094	0.267252	0.000169751	Geriatric / Young	Isoc2a
P86046	0.0475737	0.758562	Geriatric / Young	Kcnj13
P97291	-0.0728511	0.062558	Geriatric / Young	Cdh8
P97298	0.120944	0.00845717	Geriatric / Young	Serpinf1
P97300	-0.195799	1.18263e-05	Geriatric / Young	Nptn
P97315	0.380388	6.72412e-06	Geriatric / Young	Csrp1
P97318	0.0407654	0.345265	Geriatric / Young	Dab1
P97326	-0.220273	0.000252701	Geriatric / Young	Cdh6
P97333	-0.160651	0.002187	Geriatric / Young	Nrp1
P97346	-0.028255	0.491492	Geriatric / Young	Nxn
P97351	-0.0484865	0.13896	Geriatric / Young	Rps3a1
P97352	0.310685	6.31059e-06	Geriatric / Young	S100a13
P97355	0.186043	0.000237239	Geriatric / Young	Sms
P97364	0.16897	0.000456685	Geriatric / Young	Sephs2
P97366	-0.109182	0.00733321	Geriatric / Young	Evi5
P97370	0.0856118	0.0750801	Geriatric / Young	Atp1b3
P97371	0.314911	2.31268e-06	Geriatric / Young	Psme1
P97372	0.246598	2.02486e-06	Geriatric / Young	Psme2
P97376	-0.041504	0.400385	Geriatric / Young	Frg1
P97379	-0.101547	0.00499359	Geriatric / Young	G3bp2
P97382	-0.181859	0.141264	Geriatric / Young	Kcnab3
P97384	0.0201595	0.608224	Geriatric / Young	Anxa11
P97386	0.0509503	0.103015	Geriatric / Young	Lig3
P97390	-0.0370529	0.147425	Geriatric / Young	Vps45
P97393	-0.0655305	0.0261867	Geriatric / Young	Arhgap5
P97411	-0.213772	7.10758e-06	Geriatric / Young	Ica1
P97412	-0.0225173	0.592987	Geriatric / Young	Lyst
P97427	-0.00945248	0.793561	Geriatric / Young	Crmp1
P97429	0.610392	3.73304e-09	Geriatric / Young	Anxa4
P97434	-0.199255	0.000269723	Geriatric / Young	Mprip
P97441	-0.198964	0.0145904	Geriatric / Young	Slc30a3
P97445	-0.246784	0.000166162	Geriatric / Young	Cacna1a
P97447	0.0787253	0.0303745	Geriatric / Young	Fhl1
P97449	-0.147483	0.00146546	Geriatric / Young	Anpep
P97450	-0.0465477	0.138694	Geriatric / Young	Atp5j
P97454	0.0327336	0.390021	Geriatric / Young	Smad5
P97461	-0.0442399	0.147365	Geriatric / Young	Rps5
P97467	0.0850003	0.0262048	Geriatric / Young	Pam
P97470	0.150243	0.00101489	Geriatric / Young	Ppp4c
P97471	-0.028414	0.395068	Geriatric / Young	Smad4
P97478	0.34836	2.38303e-06	Geriatric / Young	Coq7
P97490	-0.0925405	0.0503262	Geriatric / Young	Adcy8
P97492	-0.0339016	0.471483	Geriatric / Young	Rgs14
P97493	0.166019	0.00148701	Geriatric / Young	Txn2
P97494	0.0904528	0.0254843	Geriatric / Young	Gclc
P97500	-0.121209	0.00734869	Geriatric / Young	Myt1l
P97742	-0.0482562	0.188672	Geriatric / Young	Cpt1a
P97760	0.166127	0.00176123	Geriatric / Young	Polr2c
P97765	0.115128	0.00903582	Geriatric / Young	Wbp2
P97770	0.130519	0.00872247	Geriatric / Young	Thumpd3
P97772	-0.108482	0.157746	Geriatric / Young	Grm1
P97785	0.00275308	0.957384	Geriatric / Young	Gfra1
P97789	0.153158	0.00284614	Geriatric / Young	Xrn1
P97792	-0.256687	0.00175042	Geriatric / Young	Cxadr
P97793	-0.0800329	0.577347	Geriatric / Young	Alk
P97797	-0.0864384	0.0347527	Geriatric / Young	Sirpa
P97798	-0.0229147	0.412966	Geriatric / Young	Neo1
P97807	0.0859638	0.0194717	Geriatric / Young	Fh1
P97813	0.0240372	0.557302	Geriatric / Young	Pld2
P97819	-0.0549713	0.344345	Geriatric / Young	Pla2g6
P97820	0.0181151	0.733695	Geriatric / Young	Map4k4
P97822	0.424986	2.97143e-07	Geriatric / Young	Anp32e
P97823	-0.0137127	0.749092	Geriatric / Young	Lypla1
P97825	0.179134	0.0318736	Geriatric / Young	Jpt1
P97855	0.0753742	0.0316459	Geriatric / Young	G3bp1
P97864	0.393298	0.00012048	Geriatric / Young	Casp7
P97868	0.0707184	0.0577647	Geriatric / Young	Rbbp6
P97927	0.120244	0.00715417	Geriatric / Young	Lama4
P97930	0.104829	0.00131634	Geriatric / Young	Dtymk
P97950	-0.00396083	0.926313	Geriatric / Young	Rab33a
P97952	0.0146915	0.715718	Geriatric / Young	Scn1b
P98084	-0.222609	0.00158592	Geriatric / Young	Apba2
P98086	0.951739	6.29731e-09	Geriatric / Young	C1qa
P98156	-0.0205768	0.614667	Geriatric / Young	Vldlr
P98191	-0.135948	0.01822	Geriatric / Young	Cds1
P98192	-0.0571407	0.551732	Geriatric / Young	Gnpat
P98195	-0.0387943	0.347189	Geriatric / Young	Atp9b
P98197	0.123584	0.0108128	Geriatric / Young	Atp11a
P98200	-0.127989	0.00362177	Geriatric / Young	Atp8a2
P98203	-0.096397	0.0087785	Geriatric / Young	Arvcf
P99024	-0.0445463	0.126385	Geriatric / Young	Tubb5
P99026	0.171137	0.000612415	Geriatric / Young	Psmb4
P99027	0.05035	0.175029	Geriatric / Young	Rplp2
P99028	-0.0846732	0.0755607	Geriatric / Young	Uqcrh
P99029	0.16079	0.00264923	Geriatric / Young	Prdx5
Q00262	0.105418	0.0158777	Geriatric / Young	Stx2
Q00342	-0.0528173	0.325138	Geriatric / Young	Flt3
Q00422	0.0465549	0.34617	Geriatric / Young	Gabpa
Q00493	0.000457572	0.990878	Geriatric / Young	Cpe
Q00519	0.563996	1.27663e-05	Geriatric / Young	Xdh
Q00558	-0.108282	0.0249974	Geriatric / Young	F8a
Q00560	0.048506	0.37285	Geriatric / Young	Il6st
Q00612	0.39354	1.95388e-08	Geriatric / Young	G6pdx
Q00623	-0.134217	0.0332442	Geriatric / Young	Apoa1
Q00897	-0.0747999	0.292496	Geriatric / Young	Serpina1d
Q00898	-1.73862	6.88688e-08	Geriatric / Young	Serpina1e
Q00899	-0.00350966	0.937433	Geriatric / Young	Yy1
Q00915	0.199756	1.49977e-05	Geriatric / Young	Rbp1
Q00PI9	0.0356829	0.180758	Geriatric / Young	Hnrnpul2
Q01063	-0.145446	0.000407208	Geriatric / Young	Pde4d
Q01065	-0.0524538	0.218708	Geriatric / Young	Pde1b
Q01097	-0.323044	1.61687e-05	Geriatric / Young	Grin2b
Q01098	-0.0390957	0.679657	Geriatric / Young	Grin2c
Q01147	0.102621	0.083304	Geriatric / Young	Creb1
Q01149	0.850674	0.000743514	Geriatric / Young	Col1a2
Q01279	-0.376444	2.243e-07	Geriatric / Young	Egfr
Q01338	-0.127267	0.00122462	Geriatric / Young	Adra2a
Q01339	0.296962	0.000484279	Geriatric / Young	Apoh
Q01341	-0.196923	0.000176465	Geriatric / Young	Adcy6
Q01405	-0.0542697	0.0964303	Geriatric / Young	Sec23a
Q01730	0.0841606	0.00678748	Geriatric / Young	Rsu1
Q01768	0.123863	0.0522868	Geriatric / Young	Nme2
Q01815	-0.0529901	0.173598	Geriatric / Young	Cacna1c
Q01853	0.0930732	0.0108285	Geriatric / Young	Vcp
Q02013	-0.241345	0.000554976	Geriatric / Young	Aqp1
Q02053	0.110115	0.00317543	Geriatric / Young	Uba1
Q02105	1.23784	6.2189e-10	Geriatric / Young	C1qc
Q02111	0.215302	0.00191302	Geriatric / Young	Prkcq
Q02248	-0.1946	0.000103292	Geriatric / Young	Ctnnb1
Q02257	0.0687127	0.148734	Geriatric / Young	Jup
Q02357	-0.107137	0.151055	Geriatric / Young	Ank1
Q02384	0.0510284	0.153397	Geriatric / Young	Sos2
Q02780	-0.0391655	0.515639	Geriatric / Young	Nfia
Q02788	1.32438	1.23411e-05	Geriatric / Young	Col6a2
Q02819	0.123411	0.00567542	Geriatric / Young	Nucb1
Q02956	0.0804745	0.0486399	Geriatric / Young	Prkcz
Q03059	0.107652	0.00704669	Geriatric / Young	Chat
Q03137	-0.263331	1.88291e-05	Geriatric / Young	Epha4
Q03141	-0.172843	0.000449324	Geriatric / Young	Mark3
Q03146	0.193279	0.00476982	Geriatric / Young	Ddr1
Q03147	0.000789746	0.985243	Geriatric / Young	Cdk7
Q03157	0.17622	0.000273971	Geriatric / Young	Aplp1
Q03173	0.0817685	0.00964497	Geriatric / Young	Enah
Q03265	0.00560681	0.844185	Geriatric / Young	Atp5a1
Q03311	0.116805	0.00344237	Geriatric / Young	Bche
Q03391	-0.0391417	0.474434	Geriatric / Young	Grin2d
Q03517	0.130048	0.00168798	Geriatric / Young	Scg2
Q03717	-0.116633	0.0159631	Geriatric / Young	Kcnb1
Q03958	0.110151	0.00464115	Geriatric / Young	Pfdn6
Q04447	0.206798	0.000143103	Geriatric / Young	Ckb
Q04519	0.310224	1.87529e-06	Geriatric / Young	Smpd1
Q04573	-0.169593	0.0390612	Geriatric / Young	Npy1r
Q04690	-0.0181587	0.573511	Geriatric / Young	Nf1
Q04735	-0.146689	0.000296083	Geriatric / Young	Cdk16
Q04736	-0.150823	0.00117005	Geriatric / Young	Yes1
Q04750	-0.276429	9.99296e-05	Geriatric / Young	Top1
Q04758	0.305569	0.00138248	Geriatric / Young	Pkib
Q04857	0.979197	4.23073e-08	Geriatric / Young	Col6a1
Q04888	0.0638445	0.183888	Geriatric / Young	Sox10
Q04899	-0.00413149	0.893079	Geriatric / Young	Cdk18
Q05186	0.129255	0.0104508	Geriatric / Young	Rcn1
Q05512	-0.121	0.00900193	Geriatric / Young	Mark2
Q05793	0.565129	5.26646e-08	Geriatric / Young	Hspg2
Q05816	0.205753	0.000265011	Geriatric / Young	Fabp5
Q05860	0.0857334	0.152943	Geriatric / Young	Fmn1
Q05909	-0.105549	0.00759817	Geriatric / Young	Ptprg
Q05920	0.147517	0.000159512	Geriatric / Young	Pcx
Q05A62	-0.0760709	0.12257	Geriatric / Young	Dnal1
Q05AA6	-0.0505914	0.151903	Geriatric / Young	Drp2
Q05BC3	-0.0505652	0.287775	Geriatric / Young	Eml1
Q05CL8	0.0718609	0.0249287	Geriatric / Young	Larp7
Q05D44	-0.0995837	0.00154649	Geriatric / Young	Eif5b
Q06138	-0.146282	6.47974e-05	Geriatric / Young	Cab39
Q06180	-0.182186	0.00521302	Geriatric / Young	Ptpn2
Q06185	-0.0479994	0.177243	Geriatric / Young	Atp5k
Q06335	0.00476008	0.869412	Geriatric / Young	Aplp2
Q06890	0.0408025	0.35537	Geriatric / Young	Clu
Q07076	-0.00124165	0.97996	Geriatric / Young	Anxa7
Q07113	0.0278083	0.404203	Geriatric / Young	Igf2r
Q07231	0.104803	0.147923	Geriatric / Young	Zscan21
Q07235	0.0295832	0.273459	Geriatric / Young	Serpine2
Q07409	-0.134994	0.0149604	Geriatric / Young	Cntn3
Q07417	0.483386	1.32211e-07	Geriatric / Young	Acads
Q07456	0.298991	0.0176987	Geriatric / Young	Ambp
Q07797	1.36467	6.81448e-10	Geriatric / Young	Lgals3bp
Q07813	0.141737	0.000172013	Geriatric / Young	Bax
Q08091	0.32228	0.0199062	Geriatric / Young	Cnn1
Q08274	0.0521959	0.264708	Geriatric / Young	Dmwd
Q08288	-0.0924699	0.0616977	Geriatric / Young	Lyar
Q08331	0.00228971	0.973549	Geriatric / Young	Calb2
Q08460	-0.265349	3.4288e-06	Geriatric / Young	Kcnma1
Q08481	0.172075	0.0171001	Geriatric / Young	Pecam1
Q08509	-0.175326	0.00110142	Geriatric / Young	Eps8
Q08642	0.415032	8.84688e-07	Geriatric / Young	Padi2
Q08879	-0.0296158	0.640791	Geriatric / Young	Fbln1
Q08890	0.124908	0.00883762	Geriatric / Young	Ids
Q08943	-0.19278	0.00125646	Geriatric / Young	Ssrp1
Q09143	-0.180271	0.0105703	Geriatric / Young	Slc7a1
Q09LZ8	0.111868	0.00802331	Geriatric / Young	Agbl4
Q09XV5	-0.114979	0.0315407	Geriatric / Young	Chd8
Q0GA42	-0.0821865	0.0339259	Geriatric / Young	Cnnm1
Q0GNC1	-0.000537571	0.990748	Geriatric / Young	Inf2
Q0HA38	0.120846	0.00324922	Geriatric / Young	Ttc21b
Q0KK55	0.0357856	0.283259	Geriatric / Young	Kndc1
Q0KK59	-0.100219	0.146801	Geriatric / Young	Unc79
Q0KL01	-0.0574237	0.256272	Geriatric / Young	Ubxn2b
Q0KL02	-0.257857	6.01428e-06	Geriatric / Young	Trio
Q0P5W1	0.088662	0.0194721	Geriatric / Young	Vps8
Q0P678	0.0234306	0.485059	Geriatric / Young	Zc3h18
Q0PHV7	-0.319491	0.000199454	Geriatric / Young	Dact3
Q0PMG2	-0.343655	5.34795e-07	Geriatric / Young	Mdga1
Q0QWG9	-0.116209	0.258474	Geriatric / Young	Grid2ip
Q0V8T9	-0.187517	3.99228e-05	Geriatric / Young	Cntnap5a
Q0VAV2	-0.164904	0.00466488	Geriatric / Young	Exph5
Q0VBF8	-0.100899	0.0660447	Geriatric / Young	Stum
Q0VBU9	-0.140989	0.0106756	Geriatric / Young	Plpp4
Q0VE82	0.165904	0.0233996	Geriatric / Young	Cpne7
Q0VEJ0	-0.144633	0.237066	Geriatric / Young	Cep76
Q0VGB7	0.188207	0.000351397	Geriatric / Young	Ppp4r2
Q0VGY8	0.0396393	0.294023	Geriatric / Young	Tanc1
Q10470	0.010879	0.862749	Geriatric / Young	Mgat3
Q11011	0.0715527	0.0632423	Geriatric / Young	Npepps
Q11136	0.177707	2.47879e-05	Geriatric / Young	Pepd
Q148V7	-0.217627	2.71445e-05	Geriatric / Young	Relch
Q149F3	-0.0201892	0.536238	Geriatric / Young	Gspt2
Q149L6	-0.177319	6.13672e-05	Geriatric / Young	Dnajb14
Q14AI6	-0.124502	0.0387547	Geriatric / Young	Rpusd3
Q14B80	-0.029493	0.570576	Geriatric / Young	Kcnc2
Q14BB9	0.287416	0.000515437	Geriatric / Young	Map6d1
Q14BI2	-0.188747	0.00182844	Geriatric / Young	Grm2
Q14C51	-0.0134862	0.809131	Geriatric / Young	Ptcd3
Q14CH0	-0.113278	0.00787218	Geriatric / Young	Fam171b
Q14CH7	0.160921	0.000529066	Geriatric / Young	Aars2
Q1HFZ0	0.0847074	0.047083	Geriatric / Young	Nsun2
Q1HKZ5	-0.162622	0.00166925	Geriatric / Young	Map3k13
Q1RLL3	0.0230476	0.764087	Geriatric / Young	Cpne9
Q2KN98	-0.139057	0.00208865	Geriatric / Young	Specc1l
Q2L4X1	-0.0706393	0.0222072	Geriatric / Young	Bzw2
Q2M3X8	-0.0885196	0.093246	Geriatric / Young	Phactr1
Q2NL51	0.113719	0.00295947	Geriatric / Young	Gsk3a
Q2PFD7	-0.0937519	0.0149333	Geriatric / Young	Psd3
Q2TBE6	-0.0172421	0.611262	Geriatric / Young	Pi4k2a
Q2TPA8	0.0458656	0.243408	Geriatric / Young	Hsdl2
Q2TV84	-0.12502	0.00620221	Geriatric / Young	Trpm1
Q2WF71	-0.0953813	0.0247066	Geriatric / Young	Lrfn1
Q2YDW2	-0.0507452	0.10137	Geriatric / Young	Msto1
Q31125	-0.073524	0.186784	Geriatric / Young	Slc39a7
Q32NY4	0.19229	0.0013146	Geriatric / Young	Cnnm3
Q3B7Z2	0.0381822	0.174696	Geriatric / Young	Osbp
Q3KNM2	-0.0509025	0.135207	Geriatric / Young	Marchf5
Q3LAC4	-0.187522	3.96464e-05	Geriatric / Young	Prex2
Q3SXD3	0.173384	0.00591149	Geriatric / Young	Hddc2
Q3TAA7	0.129018	0.00252987	Geriatric / Young	Stk11ip
Q3TAS6	-0.116476	0.00134912	Geriatric / Young	Emc10
Q3TBL6	0.102586	0.056164	Geriatric / Young	Tnfaip8l3
Q3TBT3	0.0741336	0.0673179	Geriatric / Young	Sting1
Q3TBW2	0.199618	0.000455133	Geriatric / Young	Mrpl10
Q3TC33	-0.0190017	0.7012	Geriatric / Young	Ccdc127
Q3TC46	0.0425254	0.424456	Geriatric / Young	Patl1
Q3TC72	0.24183	1.78027e-05	Geriatric / Young	Fahd2a
Q3TC93	0.249774	2.03445e-06	Geriatric / Young	Hs1bp3
Q3TCH7	-0.0546971	0.0558592	Geriatric / Young	Cul4a
Q3TCJ1	-0.0606866	0.0484105	Geriatric / Young	Abraxas2
Q3TCN2	0.193786	0.000555429	Geriatric / Young	Plbd2
Q3TD49	-0.126528	0.00275965	Geriatric / Young	Sppl2b
Q3TDD9	0.0336683	0.195357	Geriatric / Young	Ppp1r21
Q3TDK6	-0.073532	0.0454056	Geriatric / Young	Rogdi
Q3TDN2	-0.0404725	0.327428	Geriatric / Young	Faf2
Q3TDQ1	-0.168063	0.000429917	Geriatric / Young	Stt3b
Q3TDX8	-0.184698	0.000887849	Geriatric / Young	Cyb5r4
Q3TEA8	0.051395	0.259054	Geriatric / Young	Hp1bp3
Q3TES0	-0.0871594	0.045518	Geriatric / Young	Iqsec3
Q3TFD2	-0.156332	0.0281227	Geriatric / Young	Lpcat1
Q3TFQ1	0.108921	0.00772628	Geriatric / Young	Spryd7
Q3TGF2	-0.0791063	0.62333	Geriatric / Young	Fam107b
Q3TGW2	-0.117087	0.0254188	Geriatric / Young	Eepd1
Q3TH73	0.299046	0.000149205	Geriatric / Young	Ttyh2
Q3THE2	-0.117928	0.00868264	Geriatric / Young	Myl12b
Q3THG9	0.185595	0.000718555	Geriatric / Young	Aarsd1
Q3THK3	0.0418243	0.18788	Geriatric / Young	Gtf2f1
Q3THK7	0.0938393	0.00959086	Geriatric / Young	Gmps
Q3THS6	0.128971	0.00263947	Geriatric / Young	Mat2a
Q3TIR1	0.0127154	0.570487	Geriatric / Young	Trappc13
Q3TIR3	-0.111882	0.00340629	Geriatric / Young	Ric8a
Q3TIU4	0.0979871	0.0854886	Geriatric / Young	Pde12
Q3TIV5	0.0183852	0.617703	Geriatric / Young	Zc3h15
Q3TIX9	0.0436731	0.175186	Geriatric / Young	Usp39
Q3TJD7	0.355683	0.00647418	Geriatric / Young	Pdlim7
Q3TJZ6	-0.0715233	0.0433322	Geriatric / Young	Fam98a
Q3TKT4	-0.198755	1.99744e-05	Geriatric / Young	Smarca4
Q3TKY6	0.0678707	0.0922627	Geriatric / Young	Cwc27
Q3TL44	-0.00102277	0.973139	Geriatric / Young	Nlrx1
Q3TLH4	0.0617569	0.152541	Geriatric / Young	Prrc2c
Q3TLI0	0.00172234	0.950726	Geriatric / Young	Trappc10
Q3TLP5	0.223957	0.00035386	Geriatric / Young	Echdc2
Q3TLS3	0.068796	0.0701617	Geriatric / Young	Gdpgp1
Q3TMH2	0.118241	0.00768817	Geriatric / Young	Scrn3
Q3TMV7	0.0781771	0.241761	Geriatric / Young	Pyroxd1
Q3TNA1	0.31536	0.000409551	Geriatric / Young	Xylb
Q3TP92	-0.211372	0.0056305	Geriatric / Young	Ctdnep1
Q3TPE9	-0.0149596	0.765645	Geriatric / Young	Ankmy2
Q3TPX4	-0.128929	0.00464284	Geriatric / Young	Exoc5
Q3TQB2	0.0846301	0.0367035	Geriatric / Young	Foxred1
Q3TQF0	-0.117662	0.148257	Geriatric / Young	Fbxo31
Q3TQI7	0.148603	0.00353198	Geriatric / Young	BC005624
Q3TRM4	0.0180426	0.66893	Geriatric / Young	Pnpla6
Q3TRR0	-0.0116787	0.798734	Geriatric / Young	Map9
Q3TT38	0.152184	0.0618076	Geriatric / Young	Ilrun
Q3TUH1	0.0574232	0.116813	Geriatric / Young	Tamm41
Q3TVA9	-0.0900975	0.0868932	Geriatric / Young	Ccdc136
Q3TVI4	-0.137288	0.323989	Geriatric / Young	Hexim2
Q3TVI8	0.271333	0.000217418	Geriatric / Young	Pbxip1
Q3TW96	0.53456	2.58335e-09	Geriatric / Young	Uap1l1
Q3TWI9	-0.0759024	0.0387186	Geriatric / Young	Tmem63b
Q3TWL2	0.0656741	0.143244	Geriatric / Young	Pip4p1
Q3TWN3	-0.0130524	0.620173	Geriatric / Young	Cnnm2
Q3TWW8	0.109859	0.0496266	Geriatric / Young	Srsf6
Q3TX08	0.120511	0.0208969	Geriatric / Young	Trmt1
Q3TXS7	0.0702508	0.0295661	Geriatric / Young	Psmd1
Q3TXT3	0.0973489	0.0778623	Geriatric / Young	Inip
Q3TXU5	0.0397618	0.659265	Geriatric / Young	Dhps
Q3TXX3	-0.159439	0.00078667	Geriatric / Young	Zfyve27
Q3TXX4	-0.180691	0.000500292	Geriatric / Young	Slc17a7
Q3TY60	-0.0628509	0.162615	Geriatric / Young	Fam131b
Q3TY65	-0.0731365	0.0587016	Geriatric / Young	Ica1l
Q3TY86	-0.193525	2.46971e-05	Geriatric / Young	Aifm3
Q3TYD6	-0.166727	0.000405416	Geriatric / Young	Lmtk2
Q3TYP4	0.488056	2.44306e-06	Geriatric / Young	Tmem88b
Q3TYS2	0.0757583	0.0518567	Geriatric / Young	Cybc1
Q3TYX3	0.266687	0.000110188	Geriatric / Young	Smyd5
Q3TZM9	-0.0501019	0.174176	Geriatric / Young	Alg11
Q3TZX3	0.0282935	0.350852	Geriatric / Young	Slc25a33
Q3TZX8	-0.198514	0.00339975	Geriatric / Young	Nol9
Q3TZZ7	-0.0531954	0.119898	Geriatric / Young	Esyt2
Q3U0B3	0.0931342	0.196975	Geriatric / Young	Dhrs11
Q3U0D9	-0.211687	1.18712e-05	Geriatric / Young	Hace1
Q3U0K8	0.104632	0.0207271	Geriatric / Young	Ogfod1
Q3U0M1	-0.017378	0.53491	Geriatric / Young	Trappc9
Q3U0S6	0.10418	0.0142022	Geriatric / Young	Rasip1
Q3U0V1	0.121582	0.00437599	Geriatric / Young	Khsrp
Q3U186	-0.0133039	0.628255	Geriatric / Young	Rars2
Q3U1F9	-0.08568	0.0388988	Geriatric / Young	Pag1
Q3U1J4	0.0575387	0.0873481	Geriatric / Young	Ddb1
Q3U1V6	0.00987857	0.804898	Geriatric / Young	Uevld
Q3U1Y4	0.131545	0.00307082	Geriatric / Young	Dennd4b
Q3U213	-0.0736742	0.0644979	Geriatric / Young	Serac1
Q3U214	-0.208548	0.000669855	Geriatric / Young	Mast3
Q3U2A8	0.00221646	0.956847	Geriatric / Young	Vars2
Q3U2I3	-0.117227	0.0285992	Geriatric / Young	Fhip1b
Q3U2J5	0.0817414	0.0969656	Geriatric / Young	Camkmt
Q3U2P1	0.0378609	0.216843	Geriatric / Young	Sec24a
Q3U308	0.0121534	0.748262	Geriatric / Young	Ctu2
Q3U319	0.0283332	0.402495	Geriatric / Young	Rnf40
Q3U3E2	0.103051	0.0760764	Geriatric / Young	Fam117b
Q3U3Q1	-0.0560635	0.256986	Geriatric / Young	Ulk3
Q3U3R4	-0.196039	0.0099159	Geriatric / Young	Lmf1
Q3U3W5	0.0112201	0.762241	Geriatric / Young	Prmt9
Q3U487	-0.0142547	0.612545	Geriatric / Young	Hectd3
Q3U4G3	0.0743877	0.0207303	Geriatric / Young	Xxylt1
Q3U5C7	-0.0831054	0.246566	Geriatric / Young	Prickle1
Q3U5Q7	0.291071	5.12662e-06	Geriatric / Young	Cmpk2
Q3U7R1	0.0287537	0.571627	Geriatric / Young	Esyt1
Q3U7U3	0.0582623	0.102182	Geriatric / Young	Fbxo7
Q3U9G9	-0.236749	0.00271151	Geriatric / Young	Lbr
Q3UA37	0.00373647	0.928265	Geriatric / Young	Qrich1
Q3UBX0	-0.0345406	0.503646	Geriatric / Young	Tmem109
Q3UBZ5	0.211462	0.000999078	Geriatric / Young	Mif4gd
Q3UCQ1	0.024808	0.546424	Geriatric / Young	Foxk2
Q3UCV8	0.077434	0.0599753	Geriatric / Young	Otulin
Q3UD01	-0.00225258	0.959782	Geriatric / Young	Atxn7l3b
Q3UDE2	0.0137109	0.721713	Geriatric / Young	Ttll12
Q3UDK1	-0.00102866	0.984653	Geriatric / Young	Trafd1
Q3UDP0	-0.0363834	0.20177	Geriatric / Young	Wdr41
Q3UDW8	-0.123247	0.175585	Geriatric / Young	Hgsnat
Q3UE31	0.24978	1.86501e-06	Geriatric / Young	5031439G07Rik
Q3UE37	-0.0845383	0.0108933	Geriatric / Young	Ube2z
Q3UEB3	0.0228033	0.465782	Geriatric / Young	Puf60
Q3UEZ8	-0.148049	0.0385411	Geriatric / Young	Slc10a4
Q3UFF7	-0.0126647	0.820803	Geriatric / Young	Lyplal1
Q3UFK8	0.370271	2.26666e-06	Geriatric / Young	Frmd8
Q3UFQ8	0.0678907	0.154108	Geriatric / Young	Carmil3
Q3UFS0	0.0368758	0.251539	Geriatric / Young	Zyg11b
Q3UFT3	-0.0262863	0.609256	Geriatric / Young	Garem1
Q3UFY7	0.170999	8.47129e-05	Geriatric / Young	Nt5c3b
Q3UFY8	0.00774497	0.896052	Geriatric / Young	Trmt10c
Q3UG98	0.287913	0.000711383	Geriatric / Young	Nat9
[truncated: 4,454 more rows]
