# Supplementary material for: Aging and diet alter the protein ubiquitylation landscape in the mouse brain
Source: Nat Commun. 2025 Jun 6;16:5266. doi: 10.1038/s41467-025-60542-6 (PMC12144301; doi:10.1038/s41467-025-60542-6)
Supplement: Supplementary file 13 — Source Data [file 41467_2025_60542_MOESM13_ESM.zip › Source_data/Figure_S2/C/Ubiquitin_Quantification_research_ori 2021-03-19_16h38m04s_Exposure_29.4sec.csv]

research_ori 2021-03-19_16h38m04s_Exposure_29.4sec
Lane	Band No.	Band Label	Mol. Wt. (KDa)	Relative Front	Adj. Volume (Int)	Volume (Int)	Abs. Quant.	Rel. Quant.	Band %	Lane %
1	1		N/A	0.531250	1715028	2071496	N/A	N/A	100.000000	99.942891
2	1		N/A	0.500000	2756936	3097864	N/A	N/A	100.000000	99.769984
3	1		N/A	0.500000	1510152	1767080	N/A	N/A	100.000000	99.766926
4	1		N/A	0.500000	552608	794948	N/A	N/A	100.000000	99.250691
5	1		N/A	0.500000	814436	1067612	N/A	N/A	100.000000	98.606685
6	1		N/A	0.468750	2689596	2909648	N/A	N/A	100.000000	99.515152
7	1		N/A	0.468750	1437772	1697052	N/A	N/A	100.000000	99.384520
8	1		N/A	0.468750	2466604	2727844	N/A	N/A	100.000000	99.561488
9	1		N/A	0.468750	1937936	2190608	N/A	N/A	100.000000	99.426815
10	1		N/A	0.406250	3221456	3528420	N/A	N/A	100.000000	99.702760
11	1		N/A	0.406250	2353428	2808624	N/A	N/A	100.000000	99.863365
12	1		N/A	0.406250	3291820	3907008	N/A	N/A	100.000000	99.873422
