# Supplementary material for: Aging and diet alter the protein ubiquitylation landscape in the mouse brain
Source: Nat Commun. 2025 Jun 6;16:5266. doi: 10.1038/s41467-025-60542-6 (PMC12144301; doi:10.1038/s41467-025-60542-6)
Supplement: Supplementary file 13 — Source Data [file 41467_2025_60542_MOESM13_ESM.zip › Source_data/Figure_S2/C/Ponceau_Quantification_Ponceau_research_ori 2021-03-18_15h30m37s.csv]

Ponceau_research_ori 2021-03-18_15h30m37s
Lane	Band No.	Band Label	Mol. Wt. (KDa)	Relative Front	Adj. Volume (Int)	Volume (Int)	Abs. Quant.	Rel. Quant.	Band %	Lane %
1	1		N/A	0.500000	5569650	75142950	N/A	N/A	100.000000	94.425654
2	1		N/A	0.528571	4403850	73028850	N/A	N/A	100.000000	97.680995
3	1		N/A	0.528571	4141425	70441200	N/A	N/A	100.000000	96.217111
4	1		N/A	0.542857	2175900	70524450	N/A	N/A	100.000000	92.086970
5	1		N/A	0.542857	5002650	78342450	N/A	N/A	100.000000	98.202376
6	1		N/A	0.500000	4034100	75243600	N/A	N/A	100.000000	97.020202
7	1		N/A	0.500000	3181350	76553850	N/A	N/A	100.000000	96.161955
8	1		N/A	0.514286	5067375	75929325	N/A	N/A	100.000000	94.322370
9	1		N/A	0.500000	3334650	72569250	N/A	N/A	100.000000	92.344438
10	1		N/A	0.428571	3686325	72246675	N/A	N/A	100.000000	96.236759
11	1		N/A	0.442857	6372825	74883450	N/A	N/A	100.000000	97.454983
12	1		N/A	0.414286	4716825	73090200	N/A	N/A	100.000000	97.440466
