# Supplementary material for: Aging and diet alter the protein ubiquitylation landscape in the mouse brain
Source: Nat Commun. 2025 Jun 6;16:5266. doi: 10.1038/s41467-025-60542-6 (PMC12144301; doi:10.1038/s41467-025-60542-6)
Supplement: Supplementary file 13 — Source Data [file 41467_2025_60542_MOESM13_ESM.zip › Source_data/Figure_S1/E/E.xlsx]

## Sheet: Sheet1
ID	Description	setSize	enrichmentScore	NES	pvalue	p.adjust	qvalues	rank	leading_edge	core_enrichment
GO:0000003	reproduction	117	0.640011	2.50616	1e-10	2.00145e-09	6.10221e-10	861	tags=17%, list=15%, signal=16%	18417/13046/17886/19211/12323/29876/13383/18417/12468/271564/14228/12461/235380/18417/24128/20910/51792/67971/26413/12527/29876/192176/13030/12464/19215/20719/12466/13030/12527/11757/67561/18795/11747/29876/19353/17886/109689/74117/53424/13030/12317/56436/11747/11674/14782/11747/21454/17977/15516/104111/15212/12469/11747/268860/18472/64383/12323/57320/73242/271564/11820/18952/77980/12461/13382/56…
GO:0000902	cell morphogenesis	228	0.522321	2.22365	1e-10	2.00145e-09	6.10221e-10	1442	tags=25%, list=24%, signal=23%	18039/52822/20910/60595/69601/17886/15519/12322/11518/76884/20979/234267/20616/76499/14567/12386/23999/56839/20980/15516/234267/20910/224617/216831/192176/109711/12322/18040/69597/77579/14432/17755/67938/12323/20404/66797/20512/11941/12322/18040/20779/14432/17118/11848/20512/20430/17967/77579/50932/20910/50884/116837/73710/13385/20910/20266/74143/20979/18039/23789/12386/15519/19324/16438/11941/15…
GO:0006082	organic acid metabolic process	239	0.572617	2.45789	1e-10	2.00145e-09	6.10221e-10	1118	tags=21%, list=19%, signal=20%	107508/11484/77219/15115/244141/30956/14751/11484/14645/56428/104112/11484/11484/236539/381314/19139/51793/21991/11484/76238/14751/68312/11532/14870/110460/14751/18534/108147/26569/66841/18242/15275/14661/15926/17918/14870/14104/109672/229211/27267/14555/11364/13167/107272/19215/18563/14870/16832/14870/11429/12896/51793/14870/18823/97212/110391/264895/22117/19139/14104/264895/269951/13167/11363/3…
GO:0006139	nucleobase-containing compound metabolic process	487	0.424738	1.96779	1e-10	2.00145e-09	6.10221e-10	5889	tags=100%, list=100%, signal=0%	107508/18002/15289/13046/12955/15481/13207/252864/19211/56212/108989/12955/15115/12955/100042784/244141/101739/13383/22099/14751/246703/11950/69178/12468/56428/104112/210044/17938/230753/53817/18600/381314/56212/12461/19139/22352/16549/60595/23918/23918/12955/21991/22031/14751/22031/53890/20586/24128/65102/14751/12955/18534/67054/22099/108147/67255/56409/20068/26413/22352/15275/192176/14104/12464…
GO:0006793	phosphorus metabolic process	393	0.463189	2.0827	1e-10	2.00145e-09	6.10221e-10	5889	tags=100%, list=100%, signal=0%	20742/15289/13003/15481/15525/15525/252864/19211/12323/227120/13003/13383/19085/13003/14751/23790/246703/11950/56428/104112/210044/19139/72930/23918/23918/21991/17762/18015/14751/14870/21881/14751/66461/18534/67054/51792/319554/108147/21351/56409/26413/15275/20742/15926/14870/14104/66588/18750/14381/14555/13167/66385/18563/14870/22041/14870/14381/14870/21351/14683/14683/11757/22041/12799/97212/18…
GO:0006796	phosphate-containing compound metabolic process	392	0.463786	2.0899	1e-10	2.00145e-09	6.10221e-10	5889	tags=100%, list=100%, signal=0%	20742/15289/13003/15481/15525/15525/252864/19211/12323/227120/13003/13383/19085/13003/14751/23790/246703/11950/56428/104112/210044/19139/72930/23918/23918/21991/17762/18015/14751/14870/21881/14751/66461/18534/67054/51792/319554/108147/21351/56409/26413/15275/20742/15926/14870/14104/66588/18750/14381/14555/13167/66385/18563/14870/22041/14870/14381/14870/21351/14683/14683/11757/22041/12799/97212/18…
GO:0006915	apoptotic process	259	0.489192	2.12367	1e-10	2.00145e-09	6.10221e-10	786	tags=14%, list=13%, signal=14%	27280/27280/18104/15289/12955/15481/13207/19211/12955/12323/26965/12955/19063/100042784/68015/14751/228355/13043/56428/17938/72930/60595/12955/17762/66437/22031/18015/14751/22031/20586/11657/13033/14870/14751/66461/12955/20910/51792/30948/13033/13043/26569/26413/15275/192176/13033/14870/18611/18750/28185/14381/14870/11749/14870/14381/13033/14870/11657/11757/11657/22393/29816/67809/11657/11747/116…
GO:0006928	movement of cell or subcellular component	307	0.523837	2.31175	1e-10	2.00145e-09	6.10221e-10	729	tags=13%, list=12%, signal=15%	16574/235611/13589/15289/13003/15481/17886/338367/19211/68585/56212/338367/338367/12323/17754/13424/29876/338367/13003/338367/13383/17760/13003/338367/108699/14751/23790/338367/228355/14645/338367/13043/56428/11426/17938/271564/18600/338367/56212/22352/18040/60595/17762/56431/18015/14751/20586/12934/14086/11980/14870/14751/17698/338367/30948/13043/109934/26413/22352/12527/319387/29876/192176/1791…
GO:0006950	response to stress	418	0.485137	2.21553	1e-10	2.00145e-09	6.10221e-10	729	tags=14%, list=12%, signal=16%	27280/107508/27280/18104/15289/13046/13202/12955/15481/17886/15525/15525/13207/252864/19211/68585/108989/12955/16071/12955/101739/13383/66222/68015/14580/14645/56428/11426/66222/17938/66222/14580/53817/14580/22352/22201/12955/17762/22031/18015/22031/11657/68312/14580/24128/11532/14870/12955/18534/18477/20910/14580/52551/109934/66841/26413/22352/12527/15275/192176/15926/17918/14870/110265/18750/28…
GO:0007010	cytoskeleton organization	261	0.525413	2.27629	1e-10	2.00145e-09	6.10221e-10	951	tags=17%, list=16%, signal=18%	235611/13589/20742/12955/17886/22428/338367/56212/108989/12955/338367/338367/14677/17754/13424/338367/12955/338367/13383/17760/16897/56430/338367/56044/23790/338367/14580/338367/13043/11426/386649/14580/14228/338367/56212/14580/22352/18040/60595/12955/17762/56431/18015/12934/14580/14086/12955/51792/14580/338367/30948/67971/13043/109934/26413/22352/192176/20742/17918/22041/13007/17920/56443/14677/…
GO:0007017	microtubule-based process	143	0.614575	2.49777	1e-10	2.00145e-09	6.10221e-10	915	tags=15%, list=16%, signal=14%	16574/13589/12955/15481/17886/22428/108989/12955/14677/17754/13424/12955/13383/17760/16897/56430/228355/11426/386649/271564/14228/18040/12955/17762/24128/12955/51792/67971/192176/17918/16574/14677/12799/16564/17755/11747/12799/19353/18571/17886/71435/13424/14677/12799/74117/12933/14544/17257/72948/11747/17760/67300/11747/17760/22142/12799/104111/22152/11747/12631/18472/12631/18040/17754/72948/127…
GO:0007049	cell cycle	182	0.541465	2.23853	1e-10	2.00145e-09	6.10221e-10	1590	tags=26%, list=27%, signal=22%	28019/28019/20742/19055/170731/12914/12914/14677/73139/67300/12323/27053/20742/28019/20362/15289/13589/77579/99375/51810/68724/230709/18810/18541/20742/22151/13016/69601/69654/51792/100710/17886/18795/12322/13424/26754/76499/11636/52398/53378/15516/13424/22142/28019/28019/12914/12914/192176/12322/77579/20742/12914/12323/11636/12322/20779/381290/18148/11848/77579/216963/79456/73710/19941/19045/673…
GO:0007399	nervous system development	390	0.483833	2.18411	1e-10	2.00145e-09	6.10221e-10	5888	tags=100%, list=100%, signal=0%	16574/73940/235611/73940/18417/13046/13003/252864/19211/68585/56212/11484/12323/17754/13003/19063/13383/17760/18417/19415/16897/13003/56430/108699/56044/14580/11484/13043/12950/11426/11484/11484/271564/236539/14580/12950/12950/12950/56212/14580/19139/22352/18040/11484/17762/18417/18015/20586/12934/14580/12751/65102/20910/14580/30948/13043/109934/26413/22352/12527/319387/192176/17918/67839/19325/6…
GO:0007417	central nervous system development	147	0.565774	2.30316	1e-10	2.00145e-09	6.10221e-10	912	tags=20%, list=15%, signal=19%	73940/73940/13046/13003/252864/19211/68585/11484/13003/19063/16897/13003/14580/11484/12950/11484/11484/236539/14580/12950/12950/12950/14580/22352/11484/18015/20586/12934/14580/12751/14580/30948/109934/26413/22352/319387/192176/18750/13167/12799/18823/22352/18795/12799/13167/19353/227753/30948/227753/22388/18015/53321/67916/12799/74117/18377/11941/20511/17257/72948/28000/13167/68585/12799/77579/15…
GO:0008104	protein localization	452	0.464271	2.13522	1e-10	2.00145e-09	6.10221e-10	5889	tags=100%, list=100%, signal=0%	16574/18002/13589/26556/20742/15481/17886/66624/15525/15525/13207/338367/68585/56212/108989/338367/338367/14677/12323/17754/338367/338367/19063/13383/16897/56430/338367/56044/23790/338367/14580/228355/69178/14645/12468/338367/13043/56428/11426/386649/53860/17938/271564/14580/338367/56212/12461/14580/72930/60595/320938/17762/20907/66437/20224/18015/14580/12751/13033/234678/66461/67267/20910/14580/…
GO:0008219	cell death	300	0.478965	2.11609	1e-10	2.00145e-09	6.10221e-10	786	tags=14%, list=13%, signal=15%	27280/27280/18104/15289/13046/12955/15481/15525/15525/13207/19211/12955/12323/26965/12955/19063/100042784/68015/14751/228355/13043/56428/17938/72930/60595/12955/17762/14319/66437/22031/14319/18015/14751/22031/20586/11657/13033/14870/14751/66461/12955/20910/51792/30948/13033/13043/26569/26413/15275/192176/13030/13033/14870/18611/18750/28185/14381/14870/11749/14870/14381/13033/14870/13030/11657/117…
GO:0009056	catabolic process	396	0.523027	2.36426	1e-10	2.00145e-09	6.10221e-10	1357	tags=28%, list=23%, signal=29%	18002/15289/13046/15481/13207/19211/17754/26965/19063/30956/66222/14751/14580/69178/13043/56428/386649/66222/230753/271564/66222/14580/14580/51793/22352/16549/22201/21991/17762/66437/110078/14751/14862/68312/14580/12751/24128/11532/23996/13033/110078/110460/14751/18534/18477/14580/22186/17698/13033/13043/56409/52551/26569/66841/22352/18242/15275/192176/13030/13033/224997/14661/15926/17918/17698/1…
GO:0009059	macromolecule biosynthetic process	395	0.438987	1.9802	1e-10	2.00145e-09	6.10221e-10	816	tags=13%, list=14%, signal=14%	107508/18002/15289/13046/12955/15481/13207/252864/19211/56212/108989/12955/15115/12955/100042784/244141/101739/13383/68015/69178/14645/12468/17938/230753/76808/53817/18600/381314/56212/12461/22352/16549/60595/12955/27367/22031/22031/20586/24128/14870/65102/68572/12955/18534/67267/16898/67255/20068/223691/26413/22352/192176/19981/14870/12464/67891/18750/27267/11364/13167/14870/22041/17920/14870/12…
GO:0009653	anatomical structure morphogenesis	358	0.525683	2.36303	1e-10	2.00145e-09	6.10221e-10	5888	tags=100%, list=100%, signal=0%	16574/235611/15289/12955/17886/19211/68585/56212/12955/12323/17754/26965/29876/12955/13383/17760/19415/19085/16897/108699/56044/26949/14751/23790/246703/14645/13043/11426/17938/12349/56212/22352/18040/60595/12955/17762/66437/18015/14751/53890/20586/12934/12349/14751/12955/12349/20910/17698/67255/13043/109934/26413/22352/12527/29876/192176/17918/17698/19325/67891/17698/18750/26949/16574/11749/1300…
GO:0009888	tissue development	171	0.568922	2.34672	1e-10	2.00145e-09	6.10221e-10	785	tags=21%, list=13%, signal=20%	73940/73940/26556/13003/13207/19211/68585/29876/13003/13383/13003/56044/14751/23790/11426/17938/236539/53817/12349/22352/18015/14751/20586/12349/14751/18534/12349/67267/17698/67971/26413/22352/29876/192176/13030/17918/14104/17698/17698/18750/28185/14381/11364/13167/11749/13007/17920/17698/14381/12349/13030/12349/14683/14683/12349/67972/17698/22352/22117/18795/14104/14733/13167/29876/19684/20203/1…
GO:0009893	positive regulation of metabolic process	365	0.460876	2.07535	1e-10	2.00145e-09	6.10221e-10	5889	tags=100%, list=100%, signal=0%	20742/15289/13046/15481/17886/13207/19211/68585/56212/13424/100042784/101739/13383/14751/69178/12468/56428/17938/230753/53817/18600/56212/12461/51793/22352/16549/17762/66437/14751/53890/20586/13033/14870/65102/14751/18534/67267/16898/17698/13033/52551/26413/22352/15275/13033/20742/14870/17698/67815/67839/12464/17698/18750/28185/14555/13167/66385/18563/14870/22041/17920/14870/17698/12466/13033/128…
GO:0010033	response to organic substance	375	0.475221	2.14447	1e-10	2.00145e-09	6.10221e-10	5889	tags=100%, list=100%, signal=0%	107508/18002/26556/18104/15289/13202/15481/13207/252864/19211/108989/14677/14751/69178/14645/210044/18600/14228/12349/22352/16549/60595/23918/23918/17762/27367/66437/22031/14751/22031/20586/232087/68312/11532/12349/14870/14751/66461/18534/12349/20910/16898/319554/17698/108147/52551/26569/109934/26413/22352/12527/319387/192176/15926/17918/14870/14104/17698/19325/17698/18750/14381/14555/14870/14870…
GO:0010468	regulation of gene expression	381	0.441748	1.99493	1e-10	2.00145e-09	6.10221e-10	784	tags=13%, list=13%, signal=14%	107508/18002/20742/15289/13046/12955/15481/17886/15525/15525/13207/252864/19211/68585/56212/108989/12955/12955/100042784/101739/13383/66222/68015/14751/69178/66222/17938/230753/236539/66222/53817/18600/56212/22352/16549/12955/17762/22031/18015/14751/22031/53890/20586/24128/14870/65102/14751/12955/18534/67267/17698/67255/26413/22352/15275/192176/20742/14870/17698/17698/18750/28185/18563/14870/2204…
GO:0010646	regulation of cell communication	427	0.413549	1.88359	1e-10	2.00145e-09	6.10221e-10	5888	tags=100%, list=100%, signal=0%	27280/235611/27280/234353/26556/20742/15289/13207/252864/19211/68585/108989/14677/12323/17754/227120/100042784/13383/19415/19085/16897/68015/108699/14580/228355/69178/14645/13043/56428/11426/14580/53817/18600/12349/14580/60595/17762/20907/66437/22031/18015/22031/20586/14580/12308/12349/14870/66461/12349/67267/18477/20910/51792/14580/13043/26569/109934/26413/192176/20742/224997/14661/17918/14870/1…
GO:0012501	programmed cell death	268	0.481087	2.08985	1e-10	2.00145e-09	6.10221e-10	786	tags=14%, list=13%, signal=14%	27280/27280/18104/15289/12955/15481/13207/19211/12955/12323/26965/12955/19063/100042784/68015/14751/228355/13043/56428/17938/72930/60595/12955/17762/66437/22031/18015/14751/22031/20586/11657/13033/14870/14751/66461/12955/20910/51792/30948/13033/13043/26569/26413/15275/192176/13033/14870/18611/18750/28185/14381/14870/11749/14870/14381/13033/14870/11657/11757/11657/22393/29816/67809/11657/11747/116…
GO:0019438	aromatic compound biosynthetic process	318	0.457801	2.02633	1e-10	2.00145e-09	6.10221e-10	1859	tags=35%, list=32%, signal=30%	11947/56070/11950/56248/56248/53378/11949/17751/53610/19055/328572/13383/11949/227541/18642/15505/20656/59035/28080/71679/66660/67126/12914/11757/68045/18597/71679/14810/328572/109108/71902/12326/51810/11949/56086/21672/15516/104112/28080/13382/20656/17706/26413/54401/26554/15516/13682/56248/23988/54683/19122/15519/13382/15441/11949/18148/27425/11950/12322/17975/71902/20741/51810/17918/68263/1338…
GO:0019752	carboxylic acid metabolic process	236	0.569247	2.4419	1e-10	2.00145e-09	6.10221e-10	1118	tags=20%, list=19%, signal=20%	107508/11484/77219/15115/244141/30956/14751/11484/14645/56428/104112/11484/11484/236539/381314/51793/21991/11484/76238/14751/68312/11532/14870/110460/14751/18534/108147/26569/66841/18242/15275/14661/15926/17918/14870/14104/109672/229211/27267/14555/11364/13167/107272/19215/18563/14870/16832/14870/11429/12896/51793/14870/18823/97212/110391/264895/22117/14104/264895/269951/13167/11363/30956/15275/1…
GO:0022414	reproductive process	117	0.640011	2.50616	1e-10	2.00145e-09	6.10221e-10	861	tags=17%, list=15%, signal=16%	18417/13046/17886/19211/12323/29876/13383/18417/12468/271564/14228/12461/235380/18417/24128/20910/51792/67971/26413/12527/29876/192176/13030/12464/19215/20719/12466/13030/12527/11757/67561/18795/11747/29876/19353/17886/109689/74117/53424/13030/12317/56436/11747/11674/14782/11747/21454/17977/15516/104111/15212/12469/11747/268860/18472/64383/12323/57320/73242/271564/11820/18952/77980/12461/13382/56…
GO:0022603	regulation of anatomical structure morphogenesis	167	0.559059	2.3049	1e-10	2.00145e-09	6.10221e-10	991	tags=19%, list=17%, signal=17%	235611/15289/17886/19211/68585/56212/12323/13383/17760/19415/108699/56044/26949/23790/246703/14645/11426/56212/22352/18040/60595/17762/66437/18015/17698/109934/22352/192176/17698/67891/17698/18750/26949/17698/26949/17698/17755/22352/11423/19684/20203/19353/17886/20226/22388/18015/192662/74117/18377/14674/20496/12317/17257/15289/17760/68585/11674/17760/56044/246703/77579/14457/228550/56044/19283/1…
GO:0022607	cellular component assembly	482	0.429792	1.98932	1e-10	2.00145e-09	6.10221e-10	5888	tags=100%, list=100%, signal=0%	217517/73940/235611/73940/18417/13589/26556/20742/15289/13046/12955/217517/15525/15525/19211/68585/56212/108989/12955/217517/13424/12955/101739/13383/18417/16897/56430/56044/23790/13043/11426/386649/53860/53817/14228/56212/12461/18040/60595/12955/17762/18417/20907/27367/20224/53890/20586/232087/13033/14086/12955/67267/20910/16898/51792/17698/30948/13033/67971/13043/12527/319387/192176/13033/20742…
GO:0023051	regulation of signaling	431	0.416056	1.90404	1e-10	2.00145e-09	6.10221e-10	5888	tags=100%, list=100%, signal=0%	27280/235611/27280/234353/26556/20742/15289/13207/252864/19211/68585/108989/14677/12323/17754/227120/100042784/13383/19415/19085/16897/68015/108699/14580/228355/69178/14645/13043/56428/11426/14580/53817/18600/12349/14580/60595/17762/20907/66437/22031/18015/22031/20586/14580/12308/12349/14870/66461/12349/67267/18477/20910/51792/14580/13043/26569/109934/26413/192176/20742/224997/14661/17918/14870/1…
GO:0030154	cell differentiation	499	0.478043	2.22293	1e-10	2.00145e-09	6.10221e-10	5888	tags=100%, list=100%, signal=0%	16574/73940/235611/73940/26556/15289/13046/13003/17886/13207/252864/19211/68585/56212/11484/16071/12323/17754/29876/13003/17760/19415/16897/13003/56430/108699/23790/14580/11484/13043/11426/11484/11484/17938/236539/14580/53817/12349/56212/14580/22352/18040/60595/11484/17762/18015/20586/12934/14580/12349/65102/18534/12349/67267/20910/51792/14580/17698/30948/13043/26413/22352/12527/319387/29876/1921…
GO:0031324	negative regulation of cellular metabolic process	258	0.487574	2.11639	1e-10	2.00145e-09	6.10221e-10	1054	tags=19%, list=18%, signal=19%	15516/15516/14194/12995/15516/21849/15510/15510/18673/72416/53416/56403/17978/20901/12914/14957/70350/15481/12317/21849/15510/72416/11306/11306/17754/70350/70350/73086/14194/30948/19088/15502/14194/217124/11370/268373/19087/12914/12914/12914/71175/23790/11928/381290/381290/20168/19291/15510/20404/54401/12568/328572/68197/12848/17751/22333/252870/17754/14957/320472/13205/12417/18810/70350/18673/70…
GO:0032787	monocarboxylic acid metabolic process	145	0.581817	2.36251	1e-10	2.00145e-09	6.10221e-10	1326	tags=27%, list=23%, signal=23%	11484/77219/14751/11484/56428/104112/11484/11484/236539/21991/11484/76238/14751/68312/11532/14870/110460/14751/18534/26569/66841/15275/15926/17918/14870/14104/109672/229211/14555/11364/13167/19215/18563/14870/16832/14870/12896/14870/18823/97212/264895/14104/264895/269951/13167/11363/15275/329910/16592/15275/13806/26922/15107/109264/110208/13167/11674/11363/68263/13167/236539/14751/268860/13806/58…
GO:0032879	regulation of localization	490	0.485746	2.25182	1e-10	2.00145e-09	6.10221e-10	5889	tags=100%, list=100%, signal=0%	107508/235611/26556/20742/15289/14467/12955/15481/19211/68585/56212/108989/12955/14677/12323/17754/13424/29876/12955/19063/13383/19085/16897/56044/14751/23790/246703/14580/228355/69178/14645/12468/11426/386649/14467/14580/18600/12349/56212/12461/14580/22352/60595/12955/17762/20907/66437/20224/18015/14751/20586/12934/68312/14580/13033/11980/12349/14870/110460/14751/66461/12955/12349/67267/20910/14…
GO:0032880	regulation of protein localization	200	0.526897	2.23925	1e-10	2.00145e-09	6.10221e-10	751	tags=13%, list=13%, signal=13%	20742/68585/56212/108989/14677/12323/17754/13383/16897/228355/14645/12468/386649/56212/12461/17762/66437/20224/18015/13033/66461/67267/17698/13033/26413/192176/13033/20742/14661/17918/17698/12464/17698/28185/17698/12466/13033/14677/17698/235431/14733/11747/269951/20362/56812/19684/76936/19353/227753/227753/14677/18015/109689/13033/12325/19326/192662/74117/11773/15107/20496/19384/19042/11747/68585…
GO:0033036	macromolecule localization	497	0.468805	2.17338	1e-10	2.00145e-09	6.10221e-10	5889	tags=100%, list=100%, signal=0%	16574/107508/18002/13589/26556/20742/15481/17886/66624/15525/15525/13207/338367/68585/56212/108989/338367/338367/14677/12323/17754/338367/338367/19063/13383/16897/56430/338367/56044/23790/246703/338367/14580/228355/69178/14645/12468/338367/13043/56428/11426/386649/53860/17938/271564/14580/53817/338367/56212/12461/14580/16549/72930/60595/320938/17762/20907/66437/20224/18015/14580/12751/13033/11980…
GO:0033554	cellular response to stress	237	0.504894	2.16014	1e-10	2.00145e-09	6.10221e-10	726	tags=14%, list=12%, signal=14%	27280/27280/18104/15289/12955/15481/13207/252864/19211/68585/108989/12955/12955/13383/68015/14580/14645/56428/14580/53817/14580/22201/12955/17762/22031/18015/22031/11657/68312/14580/24128/14870/12955/18534/18477/14580/52551/26413/192176/14870/110265/14381/107227/14870/20719/17920/14870/14381/14870/11657/11757/67561/11657/22393/235431/18795/68292/11657/226591/11657/11657/56812/11657/76936/93739/15…
GO:0034613	cellular protein localization	352	0.45377	2.04147	1e-10	2.00145e-09	6.10221e-10	5889	tags=100%, list=100%, signal=0%	16574/13589/20742/15481/66624/15525/15525/13207/68585/56212/108989/14677/12323/17754/13383/56430/56044/14580/69178/14645/12468/13043/56428/11426/386649/53860/17938/271564/14580/56212/12461/14580/72930/320938/17762/20907/66437/20224/18015/14580/12751/234678/20910/14580/17698/13043/52551/26413/15275/192176/20742/17918/17698/12464/19325/17698/28185/16574/17920/17698/12466/19344/14677/11933/17698/147…
GO:0034645	cellular macromolecule biosynthetic process	388	0.43257	1.9564	1e-10	2.00145e-09	6.10221e-10	1258	tags=22%, list=21%, signal=22%	54683/19989/15388/12914/70350/22375/12322/100503670/68052/18746/14030/20779/381290/11757/18148/11848/20430/56347/78903/233870/79456/21454/19058/207728/19941/20088/19045/28030/18676/18751/231148/15505/18002/15519/69305/19241/19944/72567/231051/15516/15516/15516/21849/12326/18673/381314/72416/56403/17978/381314/15519/20901/12914/14957/21672/70350/15481/22042/71984/20091/12317/71902/12461/100732/218…
GO:0040011	locomotion	262	0.507365	2.19627	1e-10	2.00145e-09	6.10221e-10	729	tags=15%, list=12%, signal=15%	16574/235611/13589/15289/13003/17886/19211/68585/56212/12323/29876/13003/13003/108699/14751/23790/14645/13043/56428/11426/17938/271564/18600/56212/22352/60595/17762/56431/18015/14751/20586/12934/14086/11980/14870/14751/17698/13043/109934/26413/22352/12527/319387/29876/192176/17918/14870/17698/17698/18750/14870/16574/11749/22041/14870/17698/14870/12527/22041/17698/18823/22352/18795/14733/11747/269…
GO:0043436	oxoacid metabolic process	238	0.569703	2.43964	1e-10	2.00145e-09	6.10221e-10	1118	tags=20%, list=19%, signal=20%	107508/11484/77219/15115/244141/30956/14751/11484/14645/56428/104112/11484/11484/236539/381314/51793/21991/11484/76238/14751/68312/11532/14870/110460/14751/18534/108147/26569/66841/18242/15275/14661/15926/17918/14870/14104/109672/229211/27267/14555/11364/13167/107272/19215/18563/14870/16832/14870/11429/12896/51793/14870/18823/97212/110391/264895/22117/14104/264895/269951/13167/11363/30956/15275/1…
GO:0043933	protein-containing complex subunit organization	329	0.470986	2.08138	1e-10	2.00145e-09	6.10221e-10	5889	tags=100%, list=100%, signal=0%	217517/13589/26556/20742/15289/13046/12955/15481/217517/15525/15525/68585/12955/217517/17754/12955/101739/13383/16897/56430/13043/53817/14228/12461/18040/12955/17762/56431/20907/27367/20224/53890/20586/232087/14086/68572/12955/67267/20910/16898/51792/17698/30948/67971/13043/20742/17918/17698/229211/17698/72685/17698/56443/76826/75617/238988/17698/50876/29816/17755/20362/19684/19353/227753/30948/1…
GO:0044248	cellular catabolic process	355	0.529363	2.37697	1e-10	2.00145e-09	6.10221e-10	1082	tags=23%, list=18%, signal=23%	18002/15289/13046/15481/13207/19211/17754/26965/19063/30956/14580/69178/13043/386649/230753/271564/14580/14580/51793/22352/16549/22201/21991/17762/66437/110078/14862/68312/14580/12751/24128/11532/23996/13033/110078/110460/18534/18477/14580/22186/17698/13033/13043/56409/52551/26569/66841/22352/18242/13030/13033/224997/14661/15926/17918/17698/14862/67839/17698/14555/11364/13167/17161/17698/14862/13…
GO:0044271	cellular nitrogen compound biosynthetic process	460	0.448664	2.06733	1e-10	2.00145e-09	6.10221e-10	5889	tags=100%, list=100%, signal=0%	107508/18002/15289/13046/12955/15481/13207/252864/19211/56212/108989/12955/15115/12955/100042784/244141/101739/13383/68015/11950/69178/12468/104112/210044/17938/230753/76808/53817/18600/381314/56212/12461/19139/51793/22352/16549/60595/23918/23918/12955/27367/22031/22031/20586/24128/65102/68572/12955/18534/67054/67267/16898/108147/67255/20068/223691/26413/22352/192176/19981/12464/66588/67891/18750…
GO:0044281	small molecule metabolic process	361	0.550041	2.47438	1e-10	2.00145e-09	6.10221e-10	5885	tags=100%, list=100%, signal=0%	107508/15289/19211/11484/77219/15115/244141/30956/14751/246703/11950/11484/14645/56428/104112/11484/11484/210044/236539/381314/12349/19139/51793/23918/23918/21991/11484/77697/76238/14751/232087/68312/11532/12349/14870/110460/14751/18534/12349/67054/108147/56409/26569/66841/26413/18242/15275/14661/15926/17918/14870/14104/109672/229211/67815/66588/27267/14381/14555/11364/13167/107227/107272/19215/1…
GO:0044703	multi-organism reproductive process	87	0.669635	2.55396	1e-10	2.00145e-09	6.10221e-10	837	tags=19%, list=14%, signal=17%	18417/13046/17886/19211/12323/29876/18417/12468/14228/12461/235380/18417/24128/20910/51792/67971/26413/12527/29876/13030/12464/19215/12466/13030/12527/11757/67561/18795/29876/17886/53424/13030/12317/56436/11674/14782/21454/17977/104111/15212/12469/268860/18472/64383/12323/57320/73242/11820/18952/77980/12461/13382/56717/13854/14810/64383/268860/67971
GO:0045184	establishment of protein localization	327	0.452793	2.00493	1e-10	2.00145e-09	6.10221e-10	650	tags=11%, list=11%, signal=12%	16574/20742/15481/17886/66624/15525/15525/13207/338367/108989/338367/338367/17754/338367/338367/19063/16897/56430/338367/56044/23790/338367/14580/228355/69178/14645/12468/338367/13043/56428/11426/17938/271564/14580/338367/12461/14580/72930/60595/320938/17762/20907/66437/20224/18015/14580/13033/234678/66461/67267/20910/14580/338367/13033/13043/52551/26413/15275/192176/13033/17827/20742/14661/17918…
GO:0045595	regulation of cell differentiation	180	0.557435	2.3061	1e-10	2.00145e-09	6.10221e-10	945	tags=19%, list=16%, signal=18%	235611/15289/13207/252864/19211/68585/11484/12323/17760/23790/14580/11484/11426/11484/11484/17938/14580/53817/12349/14580/22352/60595/11484/17762/18015/20586/12934/14580/12349/18534/12349/67267/14580/30948/26413/22352/192176/67891/18750/28185/14381/22041/14381/12349/12349/14683/14683/12349/22041/17755/22352/18795/14733/269951/11423/20203/19353/30948/22388/18015/14381/74117/12317/17257/70564/56436…
GO:0048468	cell development	358	0.492596	2.2143	1e-10	2.00145e-09	6.10221e-10	5888	tags=100%, list=100%, signal=0%	16574/73940/235611/73940/26556/13046/17886/19211/68585/56212/11484/12323/17754/29876/17760/19415/16897/56430/108699/23790/14580/11484/13043/11426/11484/11484/17938/236539/14580/53817/56212/14580/22352/18040/60595/11484/17762/18015/20586/12934/14580/20910/51792/14580/17698/30948/13043/26413/22352/29876/192176/14104/17698/19325/67891/17698/18750/28185/14381/57138/16574/11749/22041/13007/17920/17698…
GO:0048513	animal organ development	337	0.505846	2.25337	1e-10	2.00145e-09	6.10221e-10	837	tags=16%, list=14%, signal=17%	235611/26556/15289/13046/12955/13003/17886/13207/19211/68585/12955/16071/26965/29876/13003/12955/19063/13383/19085/16897/13003/23790/17938/236539/53817/14228/12349/22352/12955/18015/53890/20586/12934/12349/78908/12955/18534/12349/67267/17698/67971/67255/26569/109934/26413/22352/319387/29876/192176/13030/17918/14104/17698/17698/18750/28185/14381/11364/13167/20719/11749/22041/17920/17698/14381/1234…
GO:0048583	regulation of response to stimulus	416	0.442421	2.01903	1e-10	2.00145e-09	6.10221e-10	5889	tags=100%, list=100%, signal=0%	27280/235611/27280/234353/26556/20742/15289/13046/13202/15481/13207/252864/19211/68585/108989/16071/14677/12323/100042784/13383/19415/16897/66222/68015/108699/228355/69178/13043/56428/11426/66222/66222/53817/18600/60595/17762/20907/66437/22031/18015/22031/20586/14870/66461/18534/18477/20910/51792/13043/52551/26569/109934/26413/12527/192176/20742/224997/17918/14870/18611/67839/18750/28185/14381/17…
GO:0050793	regulation of developmental process	302	0.523434	2.30994	1e-10	2.00145e-09	6.10221e-10	929	tags=18%, list=16%, signal=19%	235611/15289/13046/17886/13207/252864/19211/68585/56212/11484/12323/13383/17760/19415/56430/108699/56044/26949/23790/246703/14580/11484/14645/13043/11426/11484/11484/17938/14580/53817/12349/56212/14580/22352/18040/60595/11484/17762/66437/18015/20586/12934/14580/12349/18534/12349/67267/14580/17698/30948/13043/109934/26413/22352/319387/192176/17698/67891/17698/18750/28185/14381/26949/22041/17698/14…
GO:0051049	regulation of transport	371	0.464192	2.09128	1e-10	2.00145e-09	6.10221e-10	5889	tags=100%, list=100%, signal=0%	107508/26556/15289/14467/12955/15481/19211/68585/108989/12955/13424/29876/12955/19063/13383/19085/16897/56044/246703/14580/228355/69178/14645/14467/14580/12349/14580/60595/12955/17762/20907/66437/20224/18015/12934/68312/14580/11980/12349/110460/66461/12955/12349/67267/20910/14580/17698/30948/109934/26413/29876/15275/192176/14661/17918/18611/17698/19325/17698/18750/28185/14381/13167/72685/22041/17…
GO:0051128	regulation of cellular component organization	444	0.499156	2.28875	1e-10	2.00145e-09	6.10221e-10	5889	tags=100%, list=100%, signal=0%	217517/235611/13589/26556/20742/15289/12955/15481/17886/217517/19211/68585/56212/108989/12955/217517/14677/12323/17754/13424/12955/19063/100042784/13383/17760/19415/56430/108699/56044/26949/23790/14580/12468/13043/11426/53860/14580/53817/18600/14228/56212/12461/14580/22352/18040/60595/12955/17762/56431/20907/66437/20224/18015/20586/12934/14580/14086/11980/12955/20910/14580/17698/30948/67971/13043…
GO:0051130	positive regulation of cellular component organization	244	0.513087	2.22273	1e-10	2.00145e-09	6.10221e-10	1138	tags=20%, list=19%, signal=19%	235611/13589/68585/108989/12323/13424/19063/13383/17760/56430/56044/23790/12468/13043/11426/53860/12461/60595/17762/56431/66437/18015/14086/11980/17698/30948/67971/13043/26413/319387/192176/17698/12464/67891/17698/18750/22041/17698/12466/56443/22041/17698/29816/17755/18795/23969/11423/23969/19353/227753/30948/18571/72349/22333/13424/12334/227753/22388/18015/109689/74117/14544/11773/17257/72948/17…
GO:0051239	regulation of multicellular organismal process	329	0.497899	2.20032	1e-10	2.00145e-09	6.10221e-10	889	tags=16%, list=15%, signal=18%	235611/26556/20742/15289/13046/19211/68585/11484/12323/13424/227120/13383/17760/66222/14751/23790/246703/14580/11484/69178/14645/13043/11426/11484/11484/66222/17938/66222/14580/53817/12349/14580/22352/16549/11484/17762/20907/22031/18015/14751/22031/11657/14580/12349/14870/110460/14751/18534/12349/14580/30948/13043/109934/26413/22352/12527/319387/15275/192176/20742/224997/14870/67891/18750/28185/1…
GO:0051649	establishment of localization in cell	417	0.42928	1.95948	1e-10	2.00145e-09	6.10221e-10	5889	tags=100%, list=100%, signal=0%	16574/12955/15481/17886/66624/15525/15525/13207/338367/19211/108989/12955/338367/338367/17754/13424/338367/12955/338367/19063/13383/17760/19085/16897/56430/338367/20965/23790/338367/11950/14580/228355/69178/338367/13043/56428/11426/386649/17938/271564/14580/53817/338367/14580/18040/72930/60595/12955/320938/17762/20907/66437/20224/18015/12934/68312/14580/66461/12955/20910/14580/17698/338367/30948/…
GO:0051704	multi-organism process	87	0.669635	2.55396	1e-10	2.00145e-09	6.10221e-10	837	tags=19%, list=14%, signal=17%	18417/13046/17886/19211/12323/29876/18417/12468/14228/12461/235380/18417/24128/20910/51792/67971/26413/12527/29876/13030/12464/19215/12466/13030/12527/11757/67561/18795/29876/17886/53424/13030/12317/56436/11674/14782/21454/17977/104111/15212/12469/268860/18472/64383/12323/57320/73242/11820/18952/77980/12461/13382/56717/13854/14810/64383/268860/67971
GO:0065003	protein-containing complex assembly	302	0.468683	2.06832	1e-10	2.00145e-09	6.10221e-10	1680	tags=32%, list=29%, signal=28%	67300/20740/50884/26554/15516/78808/68202/19122/15519/15441/15525/18148/69634/14660/69634/20740/67273/230075/76884/71902/20741/73991/17918/238988/13385/15519/17918/68585/20742/19988/73139/20979/67300/20742/20362/15289/13589/320632/19230/20740/17957/227753/17755/18479/14957/20740/19240/17957/20742/74143/15519/20740/26926/50709/18039/20910/20740/14228/20741/67826/69601/51792/227197/15519/20740/2237…
GO:0065009	regulation of molecular function	352	0.458971	2.06487	1e-10	2.00145e-09	6.10221e-10	829	tags=14%, list=14%, signal=16%	235611/13589/26556/18104/15289/14467/12955/13003/15481/15525/15525/19211/56212/12955/12323/227120/13003/12955/19063/13383/19415/19085/66222/13003/108699/14751/23790/56428/210044/66222/14467/66222/56212/12461/72930/12955/17762/66437/22031/18015/14751/22031/20586/68312/13033/14870/14751/12955/16898/30948/13033/26569/109934/26413/15275/192176/13030/13033/224997/17918/14870/67839/12464/18750/13167/14…
GO:0070727	cellular macromolecule localization	353	0.452972	2.03649	1e-10	2.00145e-09	6.10221e-10	5889	tags=100%, list=100%, signal=0%	16574/13589/20742/15481/66624/15525/15525/13207/68585/56212/108989/14677/12323/17754/13383/56430/56044/14580/69178/14645/12468/13043/56428/11426/386649/53860/17938/271564/14580/56212/12461/14580/72930/320938/17762/20907/66437/20224/18015/14580/12751/234678/20910/14580/17698/13043/52551/26413/15275/192176/20742/17918/17698/12464/19325/17698/28185/16574/17920/17698/12466/19344/14677/11933/17698/147…
GO:0070887	cellular response to chemical stimulus	381	0.484484	2.18793	1e-10	2.00145e-09	6.10221e-10	5889	tags=100%, list=100%, signal=0%	107508/18104/15289/13202/15481/13207/252864/19211/68585/56212/108989/14677/29876/19415/68015/69178/210044/18600/14228/12349/56212/22352/16549/60595/23918/23918/17762/27367/66437/22031/22031/20586/232087/14862/68312/11532/12349/14870/66461/18534/12349/18477/20910/16898/17698/108147/26569/26413/22352/29876/192176/17918/14870/14104/17698/14862/19325/17698/110265/18750/14381/14555/14870/20719/22041/1…
GO:0071310	cellular response to organic substance	286	0.484984	2.12605	1e-10	2.00145e-09	6.10221e-10	743	tags=12%, list=13%, signal=13%	107508/15289/13202/15481/13207/252864/19211/108989/14677/69178/210044/18600/14228/12349/22352/16549/60595/23918/23918/27367/66437/22031/22031/20586/232087/68312/12349/14870/66461/18534/12349/20910/16898/17698/108147/26569/26413/22352/192176/17918/14870/14104/17698/19325/17698/18750/14555/14870/14870/17698/14697/12349/14870/14677/12349/14683/14683/12349/67972/17698/22393/22352/18795/14104/14733/11…
GO:0071702	organic substance transport	393	0.44858	2.01702	1e-10	2.00145e-09	6.10221e-10	5889	tags=100%, list=100%, signal=0%	16574/107508/20742/15481/17886/66624/15525/15525/13207/338367/68585/108989/338367/338367/17754/338367/338367/19063/16897/56430/338367/246703/338367/14580/228355/69178/14645/338367/13043/11426/17938/271564/14580/53817/338367/12349/14580/16549/72930/60595/320938/17762/20907/66437/20224/100434/18015/12934/14580/11980/12349/234678/110460/66461/12349/67267/20910/14580/338367/13043/52551/26569/26413/19…
GO:0097435	supramolecular fiber organization	156	0.58698	2.38256	1e-10	2.00145e-09	6.10221e-10	444	tags=9%, list=8%, signal=10%	13589/20742/12955/15481/338367/56212/12955/338367/338367/17754/13424/338367/12955/338367/13383/56430/338367/23790/338367/14580/338367/13043/14580/14228/338367/56212/14580/22352/18040/60595/12955/17762/56431/18015/14580/14086/12955/14580/338367/30948/67971/13043/22352/192176/20742/17918/22041/13007/17920/56443/338367/22041/50876/29816/235431/17755/22352/23969/19684/23969/19353/227753/30948/13007/1…
GO:1901362	organic cyclic compound biosynthetic process	340	0.450181	2.01394	1e-10	2.00145e-09	6.10221e-10	1859	tags=34%, list=32%, signal=29%	11947/56070/11950/56248/56248/53378/11949/17751/20280/53610/19055/328572/13383/11949/227541/18642/15505/20656/59035/28080/71679/66660/67126/12914/11757/68045/18597/71679/14810/328572/109108/71902/12326/51810/11949/56086/21672/15516/104112/28080/13382/20656/17706/26413/54401/26554/15516/13682/56248/23988/54683/19122/15519/13382/15441/11949/18148/27425/11950/12322/17975/71902/20741/51810/17918/6826…
GO:1901575	organic substance catabolic process	346	0.526519	2.34934	1e-10	2.00145e-09	6.10221e-10	1124	tags=24%, list=19%, signal=25%	18002/15289/13046/15481/13207/19211/17754/26965/19063/30956/66222/14751/14580/69178/56428/386649/66222/230753/271564/66222/14580/14580/51793/22352/16549/22201/21991/110078/14751/14580/12751/24128/11532/23996/13033/110078/110460/14751/18534/14580/22186/17698/13033/56409/52551/26569/66841/22352/18242/15275/192176/13030/13033/224997/14661/15926/17698/17698/14555/11364/13167/17161/17698/13033/12896/5…
GO:2000026	regulation of multicellular organismal development	155	0.574583	2.34186	1e-10	2.00145e-09	6.10221e-10	1138	tags=24%, list=19%, signal=22%	235611/15289/19211/68585/11484/12323/13383/17760/246703/14580/11484/14645/11426/11484/11484/14580/53817/12349/14580/22352/11484/17762/18015/14580/12349/18534/12349/14580/30948/26413/22352/319387/67891/18750/28185/14381/22041/14381/12349/12349/14683/14683/12349/67972/22041/17755/22352/18795/269951/11423/20203/30948/20226/18015/14381/74117/20496/17257/70564/56436/72948/28000/15289/17760/68585/17760…
GO:0009892	negative regulation of metabolic process	317	0.449423	1.98892	1.13352e-10	2.23627e-09	6.81816e-10	1071	tags=19%, list=18%, signal=19%	170719/67300/240028/72567/15516/15516/14194/12995/67300/15516/21849/15510/15510/18673/72416/53416/56403/17978/20901/12914/14957/70350/15481/12317/67972/21849/15510/72416/11306/11306/17754/70350/70350/67300/73086/14194/67972/30948/19088/15502/14194/217124/11370/268373/19087/433702/12914/12914/12914/71175/23790/11928/381290/381290/20168/19291/15510/20404/54401/12568/328572/68197/12848/17751/72542/2…
GO:0009889	regulation of biosynthetic process	335	0.443571	1.97896	1.31191e-10	2.55176e-09	7.78005e-10	662	tags=11%, list=11%, signal=12%	107508/18002/15289/13046/12955/15481/13207/252864/19211/56212/108989/12955/12955/100042784/101739/13383/68015/69178/12468/17938/230753/53817/18600/56212/12461/51793/22352/16549/60595/12955/22031/22031/20586/14870/65102/12955/18534/67267/67255/26413/22352/192176/15926/14870/67815/12464/18750/11364/13167/18563/14870/22041/17920/14870/12466/51793/14870/14683/14683/11757/22041/22393/22352/18795/13167…
GO:0018130	heterocycle biosynthetic process	317	0.448515	1.98491	1.35699e-10	2.60279e-09	7.93562e-10	1859	tags=35%, list=32%, signal=29%	11947/56070/11950/56248/56248/53378/11949/17751/53610/19055/328572/13383/11949/227541/18642/15505/20656/59035/28080/71679/66660/67126/12914/11757/68045/18597/71679/14810/328572/109108/71902/12326/51810/11949/56086/21672/15516/104112/28080/13382/20656/17706/26413/54401/26554/15516/13682/56248/23988/54683/19122/15519/13382/15441/11949/18148/27425/11950/12322/17975/71902/20741/51810/68263/13382/1195…
GO:0022008	neurogenesis	320	0.45027	1.99351	1.4517e-10	2.74631e-09	8.37321e-10	5888	tags=100%, list=100%, signal=0%	16574/235611/13046/13003/252864/19211/68585/56212/11484/12323/17754/13003/17760/19415/16897/13003/56430/108699/14580/11484/13043/11426/11484/11484/236539/14580/56212/14580/22352/18040/11484/17762/18015/20586/12934/14580/65102/20910/14580/30948/13043/26413/22352/12527/319387/192176/19325/67891/18750/13167/57138/16574/22041/17920/12527/22041/12799/18823/17755/22352/14733/12799/269116/23969/269951/1…
GO:0010941	regulation of cell death	248	0.48658	2.11405	1.83445e-10	3.42348e-09	1.04378e-09	786	tags=15%, list=13%, signal=15%	27280/27280/18104/15289/13046/12955/15481/15525/15525/19211/12955/12323/12955/19063/100042784/68015/14751/228355/13043/56428/17938/72930/60595/12955/17762/14319/66437/22031/14319/18015/14751/22031/20586/11657/13033/14870/14751/66461/12955/20910/51792/30948/13033/13043/26569/15275/192176/13030/13033/14870/18611/18750/28185/14381/14870/14870/14381/13033/14870/13030/11657/11757/11657/22393/29816/116…
GO:0019637	organophosphate metabolic process	187	0.523762	2.1838	2.03787e-10	3.75239e-09	1.14407e-09	1224	tags=26%, list=21%, signal=24%	19211/14751/246703/11950/56428/104112/210044/19139/23918/23918/21991/14751/21881/14751/66461/67054/319554/108147/21351/56409/26413/15275/15926/14104/66588/14381/14555/13167/18563/14381/21351/12799/97212/18795/19139/14104/12799/68671/269951/13167/15275/21351/108156/329910/23918/16592/12334/15275/67916/21351/109674/12799/14381/13806/11941/11758/14544/12709/12716/19384/67054/110208/21351/17257/13167…
GO:0043254	regulation of protein-containing complex assembly	119	0.602331	2.36799	2.31587e-10	4.19355e-09	1.27857e-09	797	tags=13%, list=14%, signal=12%	217517/13589/20742/15289/12955/217517/12955/217517/12955/13383/56430/13043/14228/12955/17762/20907/20224/14086/12955/20910/17698/30948/67971/13043/20742/17698/17698/17698/56443/17698/50876/29816/17755/20362/19684/19353/227753/30948/227753/17957/74117/50876/14544/17257/72948/15289/19042/63985/18643/22121/14086/12631/12631/65114/64383/17698/72948/57320/18645/73242/12631/78808/269523/20740/63985/508…
GO:0071705	nitrogen compound transport	356	0.434199	1.94885	2.33818e-10	4.19355e-09	1.27857e-09	723	tags=12%, list=12%, signal=13%	16574/20742/15481/17886/66624/15525/15525/13207/338367/68585/108989/338367/338367/17754/338367/338367/19063/16897/56430/338367/338367/14580/228355/69178/14645/338367/13043/11426/17938/271564/14580/53817/338367/12349/14580/16549/72930/60595/320938/17762/20907/66437/20224/100434/18015/12934/14580/11980/12349/234678/66461/12349/67267/20910/14580/338367/13043/52551/26413/192176/17827/20742/14661/1791…
GO:0048870	cell motility	228	0.496604	2.11417	2.45131e-10	4.28514e-09	1.30649e-09	729	tags=15%, list=12%, signal=16%	235611/13589/15289/13003/17886/19211/68585/56212/12323/29876/13003/13003/14751/23790/14645/13043/56428/11426/17938/271564/18600/56212/22352/60595/17762/56431/18015/14751/20586/14086/11980/14870/14751/17698/13043/109934/26413/22352/12527/319387/29876/192176/17918/14870/17698/17698/18750/14870/11749/22041/14870/17698/14870/12527/22041/17698/18823/22352/18795/14733/11747/269951/29876/19684/19353/178…
GO:0051674	localization of cell	228	0.496604	2.11417	2.45131e-10	4.28514e-09	1.30649e-09	729	tags=15%, list=12%, signal=16%	235611/13589/15289/13003/17886/19211/68585/56212/12323/29876/13003/13003/14751/23790/14645/13043/56428/11426/17938/271564/18600/56212/22352/60595/17762/56431/18015/14751/20586/14086/11980/14870/14751/17698/13043/109934/26413/22352/12527/319387/29876/192176/17918/14870/17698/17698/18750/14870/11749/22041/14870/17698/14870/12527/22041/17698/18823/22352/18795/14733/11747/269951/29876/19684/19353/178…
GO:0042592	homeostatic process	265	0.471584	2.0402	2.55109e-10	4.40383e-09	1.34268e-09	682	tags=12%, list=12%, signal=12%	26556/15289/68585/17754/13424/29876/227120/19063/66222/14751/69178/56428/66222/66222/12349/235380/14319/66437/14319/18015/14751/53890/20586/68312/12751/12308/12349/14751/66461/18534/12349/18477/20068/26413/29876/15275/17918/18750/14381/13167/57138/11749/22041/14381/12896/12349/12349/11933/14683/14683/12349/67972/11757/67561/22041/22393/67809/18795/14319/13167/11423/29876/11363/20203/15275/108156/…
GO:0044282	small molecule catabolic process	96	0.63753	2.43134	2.73168e-10	4.65735e-09	1.41998e-09	1331	tags=29%, list=23%, signal=24%	19211/30956/14751/51793/21991/14751/11532/110460/14751/18534/56409/26569/66841/18242/15275/14661/11364/13167/12896/51793/97212/110391/13167/11363/30956/15275/110391/269378/15275/13806/14544/15107/110208/13167/269378/12408/11363/14661/227095/13167/14719/14719/104776/14751/268860/107747/13806/104776/58810/93747/57320/14661/13806/56421/58810/21991/16828/110842/74551/16828/14751/104776/56717/107747/2…
GO:0034654	nucleobase-containing compound biosynthetic process	300	0.453074	2.0017	3.45715e-10	5.82235e-09	1.77517e-09	1859	tags=35%, list=32%, signal=29%	11947/56070/11950/56248/56248/53378/11949/17751/53610/19055/328572/13383/11949/227541/18642/15505/20656/59035/28080/71679/66660/67126/12914/11757/68045/18597/71679/14810/328572/109108/71902/12326/51810/11949/56086/21672/15516/104112/28080/13382/20656/17706/26413/54401/26554/15516/13682/56248/23988/54683/19122/15519/13382/15441/11949/18148/27425/11950/12322/17975/71902/51810/68263/13382/11950/1551…
GO:0051246	regulation of protein metabolic process	315	0.443423	1.9711	3.50242e-10	5.82753e-09	1.77675e-09	816	tags=16%, list=14%, signal=17%	107508/18002/15289/13046/12955/13003/15481/17886/15525/15525/19211/68585/108989/12955/17754/227120/13003/12955/13383/19085/66222/13003/68015/14751/23790/14580/56428/66222/66222/14580/53817/14580/22352/16549/72930/12955/17762/66437/22031/18015/14751/22031/53890/14580/13033/14870/14751/12955/67267/16898/14580/17698/30948/13033/52551/26413/22352/192176/13033/224997/14870/17698/17698/18750/14381/1316…
GO:0010604	positive regulation of macromolecule metabolic process	309	0.445014	1.96761	3.62938e-10	5.92587e-09	1.80674e-09	789	tags=13%, list=13%, signal=14%	20742/15289/13046/15481/17886/13207/19211/68585/56212/100042784/101739/13383/14751/69178/12468/56428/17938/230753/53817/18600/56212/12461/22352/16549/66437/14751/53890/20586/13033/65102/14751/18534/67267/16898/17698/13033/52551/26413/22352/15275/13033/20742/17698/12464/17698/18750/28185/66385/22041/17920/17698/12466/13033/14683/14683/67561/22041/17698/18823/22393/29816/22352/18795/56812/19684/155…
GO:0031325	positive regulation of cellular metabolic process	312	0.449235	1.99852	3.64735e-10	5.92587e-09	1.80674e-09	798	tags=14%, list=14%, signal=15%	15289/13046/15481/17886/13207/19211/56212/100042784/101739/13383/69178/12468/56428/17938/230753/53817/18600/56212/12461/51793/22352/16549/17762/66437/53890/20586/13033/14870/65102/18534/67267/16898/17698/13033/52551/26413/22352/13033/14870/17698/67839/12464/17698/18750/14555/66385/18563/14870/22041/17920/14870/17698/12466/13033/51793/14870/14683/14683/67561/22041/17698/109731/22393/29816/22352/18…
GO:0032989	cellular component morphogenesis	195	0.518099	2.17937	3.9078e-10	6.27519e-09	1.91324e-09	917	tags=17%, list=16%, signal=16%	16765/17754/66713/12361/235611/77579/78808/407785/68193/13823/22388/23790/14432/18738/14432/20404/17967/12568/17751/77579/18039/17754/17755/68193/20430/18040/74103/18810/18481/52822/76884/74006/14432/12386/232906/13823/12759/22223/12933/77579/240057/13175/18039/12891/380684/17756/239667/13043/77579/12032/69597/11426/17760/18738/16765/77579/74143/319504/240057/18040/50884/19878/18810/11735/11538/1…
GO:0033043	regulation of organelle organization	218	0.50419	2.16038	5.68698e-10	9.02727e-09	2.75232e-09	1583	tags=26%, list=27%, signal=23%	20742/170731/14677/73139/20979/67300/12323/20742/13589/19230/20740/11740/227753/22333/17755/51810/18479/20740/17754/19240/58234/17760/20742/74143/22333/20740/73340/20910/20740/14228/20741/18795/20740/11518/76884/20740/20979/13424/20740/11739/76499/11740/12386/11739/23999/20980/74192/20740/53378/11740/13424/20910/12889/54525/216831/192176/22333/11740/22335/20741/14432/11740/17755/20742/20740/11733…
GO:0031326	regulation of cellular biosynthetic process	322	0.435458	1.93061	5.90353e-10	9.26452e-09	2.82466e-09	1105	tags=20%, list=19%, signal=19%	18676/18751/231148/68346/15505/18002/15519/69305/19241/72567/231051/15516/15516/15516/21849/12326/18673/72416/56403/17978/15519/20901/12914/14957/21672/70350/15481/22042/20091/12317/71902/12461/100732/21849/72416/69352/11306/11306/66713/70350/12361/55944/70350/73086/15505/11370/268373/433702/12914/12914/12914/71175/21454/11928/217869/381290/381290/236900/66592/19291/18746/54401/12568/328572/68197…
GO:0051173	positive regulation of nitrogen compound metabolic process	284	0.450749	1.96825	8.54804e-10	1.32639e-08	4.04402e-09	1107	tags=19%, list=19%, signal=19%	20637/231148/15505/15519/19324/69305/54403/19241/72567/231051/13033/15516/15516/14194/12995/15516/21849/12326/15510/15510/18673/56403/17978/15519/12914/12283/15481/22042/20091/71902/54403/12461/100732/21849/15510/11306/11306/66713/12361/55944/73086/15505/14194/66385/14194/268373/433702/12914/12914/12914/71175/21454/14828/381290/381290/18746/15510/12568/328572/12388/68197/17751/252870/17886/276770…
GO:1903827	regulation of cellular protein localization	128	0.584941	2.31762	9.26233e-10	1.42125e-08	4.33325e-09	760	tags=13%, list=13%, signal=12%	20742/68585/56212/108989/14677/12323/17754/13383/14645/12468/386649/56212/12461/17762/66437/20224/18015/17698/26413/192176/20742/17918/17698/12464/17698/17698/12466/14677/17698/14733/20362/19684/76936/227753/227753/14677/18015/12325/19326/74117/11773/19384/19042/68585/269109/67300/21454/15516/11472/14645/12469/12631/26914/12631/17754/65114/12323/17698/16498/57320/67300/14645/12631/269523/11820/14…
GO:0044087	regulation of cellular component biogenesis	205	0.500964	2.12708	9.72137e-10	1.4753e-08	4.49803e-09	811	tags=12%, list=14%, signal=12%	217517/13589/20742/15289/12955/217517/19211/56212/108989/12955/217517/13424/12955/13383/56430/56044/23790/13043/11426/53860/14228/56212/12955/17762/20907/20224/14086/12955/20910/17698/30948/67971/13043/319387/192176/20742/17698/17698/18750/17698/56443/17698/50876/29816/235431/17755/20362/56812/19684/19353/227753/30948/18571/72349/13424/227753/17957/74117/50876/14544/17257/72948/15289/19042/53860/…
GO:0016192	vesicle-mediated transport	308	0.439308	1.94127	1.0145e-09	1.51714e-08	4.6256e-09	1434	tags=25%, list=24%, signal=22%	360013/20910/60595/17975/67826/17886/12322/11518/20979/26754/20616/76499/106039/56216/14567/20980/13429/26950/53378/72685/17918/20910/12889/224617/54525/216831/192176/12322/54376/11947/76787/109676/77579/20168/98366/20742/11733/72685/20404/12322/20779/71770/20430/108664/26950/17967/77579/216963/20910/17918/116837/218038/19058/12217/29816/13385/20910/67300/71770/20979/56216/18751/70349/19324/17918…
GO:0006508	proteolysis	216	0.490184	2.09497	1.02168e-09	1.51714e-08	4.6256e-09	1080	tags=23%, list=18%, signal=21%	18002/15289/12955/15481/17886/66624/19211/12955/17754/26965/12955/75221/66222/14751/56428/386649/66222/66222/22201/12955/66437/22031/14751/22031/53890/12751/23996/13033/69617/14751/12955/69938/22186/30948/13033/52551/13030/13033/224997/20719/13033/13030/282663/67561/19166/22393/29816/22186/68292/26445/56812/93739/15510/69938/12848/227753/30948/18571/17886/12334/227753/109689/13033/69938/13806/504…
GO:0016477	cell migration	215	0.492177	2.10404	1.09401e-09	1.60726e-08	4.90038e-09	729	tags=15%, list=12%, signal=15%	235611/13589/15289/13003/17886/19211/68585/56212/12323/29876/13003/13003/14751/23790/14645/13043/56428/11426/17938/18600/56212/22352/60595/17762/18015/14751/20586/14086/11980/14870/14751/17698/13043/109934/26413/22352/12527/319387/29876/192176/17918/14870/17698/17698/18750/14870/11749/14870/17698/14870/12527/17698/18823/22352/18795/14733/269951/29876/19684/19353/17886/72349/18607/22388/18015/1405…
GO:0009966	regulation of signal transduction	326	0.42654	1.88761	1.15647e-09	1.68114e-08	5.12563e-09	1204	tags=22%, list=20%, signal=21%	20779/68349/381290/18148/17118/11848/20430/171469/17967/50932/216963/11740/116837/207728/19941/29816/19045/13385/74143/56216/18751/15505/15519/16438/72567/15516/15516/12995/15516/18673/102098/53416/17978/245666/15519/20901/12914/74006/21672/20742/19418/22042/20907/12317/22631/20742/50779/20742/16765/235611/226751/20742/15505/16906/210274/15502/20742/217124/268373/12282/12914/12914/12914/14828/381…
GO:0042981	regulation of apoptotic process	212	0.493655	2.10858	1.26324e-09	1.81723e-08	5.54054e-09	786	tags=15%, list=13%, signal=15%	27280/27280/18104/15289/12955/15481/19211/12955/12323/12955/19063/100042784/68015/14751/228355/13043/56428/17938/72930/60595/12955/66437/22031/18015/14751/22031/20586/11657/13033/14870/14751/66461/12955/20910/51792/30948/13033/13043/26569/15275/192176/13033/14870/18611/18750/28185/14381/14870/14870/14381/13033/14870/11657/11757/11657/22393/29816/11657/11747/11657/11657/11657/20203/15510/11657/152…
GO:0015031	protein transport	295	0.447141	1.97005	1.39191e-09	1.98167e-08	6.04191e-09	723	tags=11%, list=12%, signal=12%	16574/20742/15481/17886/66624/15525/15525/13207/338367/108989/338367/338367/17754/338367/338367/19063/16897/56430/338367/338367/14580/228355/69178/14645/338367/13043/11426/17938/271564/14580/338367/14580/72930/60595/320938/20907/66437/20224/18015/14580/234678/66461/67267/20910/14580/338367/13043/52551/26413/192176/17827/20742/14661/17918/19325/28185/16574/17920/19344/338367/11747/269951/20362/769…
GO:0034622	cellular protein-containing complex assembly	228	0.481651	2.05051	2.21769e-09	3.12514e-08	9.52822e-09	1680	tags=33%, list=29%, signal=28%	67300/20740/50884/15516/78808/68202/15519/15441/15525/18148/20740/67273/230075/76884/71902/20741/238988/15519/68585/20742/19988/73139/67300/20742/20362/15289/13589/320632/19230/20740/17957/227753/17755/18479/14957/20740/19240/17957/20742/15519/20740/26926/50709/18039/20910/20740/14228/20741/67826/227197/15519/20740/11518/66046/76884/20740/20740/20616/76499/56216/12386/69487/23999/74192/20740/1551…
GO:0002376	immune system process	230	0.475703	2.02973	2.39577e-09	3.34198e-08	1.01894e-08	731	tags=14%, list=12%, signal=14%	107508/15289/15481/17886/68585/56212/16071/13383/66222/14751/66222/66222/18600/12349/56212/22352/23918/23918/22031/18015/14751/22031/53890/20586/12349/14751/18534/12349/18477/20910/17698/20068/109934/26413/22352/12527/15275/14104/17698/19325/17698/18750/28185/14381/19215/22041/17698/14381/12349/19344/12527/12349/14683/14683/12349/11757/22041/17698/22352/18795/14104/15510/15275/108156/19353/227753…
GO:0060341	regulation of cellular localization	185	0.511211	2.12478	2.43093e-09	3.35711e-08	1.02355e-08	670	tags=11%, list=11%, signal=11%	20742/12955/19211/68585/56212/108989/12955/14677/12323/17754/13424/12955/13383/14645/12468/386649/56212/12461/12955/17762/66437/20224/18015/68312/66461/12955/20910/17698/26413/192176/20742/17918/17698/12464/17698/13167/17698/12466/14677/17698/17755/14733/13167/20362/19684/76936/19353/227753/18607/13424/227753/14677/18015/109689/12325/19326/74117/11773/19384/17257/13167/19042/68585/269109/67300/19…
GO:1901566	organonitrogen compound biosynthetic process	301	0.428365	1.89415	2.66071e-09	3.63807e-08	1.10921e-08	1342	tags=23%, list=23%, signal=22%	69923/381314/381314/28080/270685/13382/19988/27402/27425/14194/67126/56347/20511/13382/11947/69305/20741/66043/13382/19989/15388/11733/11636/20512/22375/14081/100503670/110446/68052/18746/381290/18148/20512/20430/27425/56347/11949/71679/233870/14415/28080/19941/20088/13382/11949/19045/67300/11946/11957/28030/11949/270685/28080/27402/69305/67300/19944/14194/71679/67300/13382/381314/28080/68738/724…
GO:0030030	cell projection organization	303	0.436602	1.92637	2.8069e-09	3.80032e-08	1.15868e-08	917	tags=18%, list=16%, signal=19%	16765/17754/66713/57342/12361/235611/77579/78808/11941/13589/68193/217124/13823/12914/12914/12914/30960/30960/23790/14828/11941/320840/14432/18738/16438/14432/20404/17967/12568/328572/26941/17751/77579/18039/17886/17754/232227/17755/68193/18483/20430/16438/18040/18481/52822/11941/223255/76884/74006/14432/12386/232906/13823/12759/22240/216739/22223/12933/56297/77579/240057/13175/70747/18039/69697/…
GO:0032990	cell part morphogenesis	178	0.512485	2.13173	3.13832e-09	4.20779e-08	1.28291e-08	1407	tags=25%, list=24%, signal=22%	15519/12322/76884/20979/234267/20616/76499/14567/12386/23999/56839/20980/15516/234267/20910/224617/216831/12322/18040/69597/77579/14432/17755/12323/20404/66797/12322/18040/20779/14432/17118/20430/17967/77579/50932/20910/50884/116837/73710/13385/20910/20266/74143/20979/18039/23789/12386/15519/15516/15516/15516/380684/15519/17760/14432/74006/20910/16765/17754/66713/12361/235611/77579/78808/407785/6…
GO:0120036	plasma membrane bounded cell projection organization	299	0.437004	1.9255	3.23014e-09	4.28926e-08	1.30775e-08	917	tags=18%, list=16%, signal=19%	16765/17754/66713/57342/12361/235611/77579/78808/11941/13589/68193/217124/13823/12914/12914/12914/30960/30960/23790/14828/11941/320840/14432/18738/16438/14432/20404/17967/12568/328572/26941/17751/77579/18039/17886/17754/232227/17755/68193/18483/20430/16438/18040/18481/52822/11941/223255/76884/74006/14432/12386/232906/13823/12759/22240/216739/22223/12933/56297/77579/240057/13175/70747/18039/69697/…
GO:0043067	regulation of programmed cell death	217	0.485662	2.07597	3.2829e-09	4.3178e-08	1.31645e-08	786	tags=15%, list=13%, signal=15%	27280/27280/18104/15289/12955/15481/19211/12955/12323/12955/19063/100042784/68015/14751/228355/13043/56428/17938/72930/60595/12955/66437/22031/18015/14751/22031/20586/11657/13033/14870/14751/66461/12955/20910/51792/30948/13033/13043/26569/15275/192176/13033/14870/18611/18750/28185/14381/14870/14870/14381/13033/14870/11657/11757/11657/22393/29816/11657/11747/11657/11657/11657/20203/15510/11657/152…
GO:0044283	small molecule biosynthetic process	107	0.59632	2.28958	3.32455e-09	4.33133e-08	1.32058e-08	1319	tags=34%, list=22%, signal=29%	30956/14751/14645/104112/236539/19139/21991/14751/68312/14870/14751/18534/17918/14870/14104/67815/14381/14555/11364/107272/19215/18563/14870/16832/14870/67914/14381/14870/18823/110391/19139/14104/11363/67815/30956/109754/108156/110391/16592/109754/67815/14381/109754/26922/107272/110208/230027/11674/108156/107272/11363/110196/228550/14645/14719/14719/236539/14751/268860/58810/18746/16993/57320/141…
GO:0051493	regulation of cytoskeleton organization	123	0.574949	2.26483	3.51537e-09	4.53713e-08	1.38332e-08	1583	tags=25%, list=27%, signal=20%	20742/170731/14677/67300/20742/13589/19230/20740/227753/17755/51810/18479/20740/17754/19240/58234/17760/20742/20740/20740/14228/20741/20740/11518/76884/20740/13424/20740/76499/12386/23999/74192/20740/13424/216831/192176/20741/17755/20742/20740/20740/56443/18148/11848/20430/12343/216963/50884/29816/67300/23789/12386/15505/67300/19241/67300/13424/20740/102098/17760/20740/20740/20742/20742/20742/100…
GO:0010556	regulation of macromolecule biosynthetic process	287	0.44615	1.95995	3.79728e-09	4.8556e-08	1.48042e-08	1227	tags=22%, list=21%, signal=20%	12322/100503670/18746/14030/20779/381290/11757/18148/11848/20430/78903/21454/19058/207728/19941/19045/67300/18676/18751/231148/15505/18002/15519/69305/67300/19241/72567/231051/15516/15516/67300/15516/21849/12326/18673/72416/56403/17978/15519/20901/12914/14957/21672/70350/15481/22042/20091/12317/71902/12461/100732/21849/72416/69352/66713/70350/12361/55944/70350/67300/73086/15505/268373/433702/1291…
GO:1901565	organonitrogen compound catabolic process	211	0.487673	2.08107	3.9449e-09	4.99808e-08	1.52386e-08	959	tags=21%, list=16%, signal=19%	18002/15481/19211/17754/26965/19063/30956/66222/14580/69178/386649/66222/271564/66222/14580/14580/51793/22201/14580/12751/23996/13033/14580/22186/17698/13033/56409/52551/18242/192176/13030/13033/224997/14661/17698/17698/17161/17698/13033/51793/13030/282663/19166/17698/22393/110391/22186/68292/14733/26445/56812/11363/19684/93739/30956/18571/110391/12334/269378/109689/13033/14544/13030/19167/12317/…
GO:0051094	positive regulation of developmental process	173	0.520183	2.15701	4.5645e-09	5.73053e-08	1.74718e-08	764	tags=16%, list=13%, signal=15%	235611/15289/13046/19211/68585/11484/12323/13383/17760/19415/56430/56044/23790/14580/11484/11426/11484/11484/17938/14580/53817/12349/14580/22352/11484/17762/66437/20586/14580/12349/18534/12349/14580/30948/26413/22352/319387/192176/67891/18750/22041/12349/12349/14683/14683/12349/67972/22041/17755/22352/18795/14733/23969/11423/23969/19353/30948/12334/74117/12317/17257/28000/15289/17760/68585/17760/…
GO:0051240	positive regulation of multicellular organismal process	181	0.512268	2.11841	5.14982e-09	6.40712e-08	1.95346e-08	766	tags=15%, list=13%, signal=15%	235611/20742/15289/13046/68585/11484/12323/13424/13383/17760/14580/11484/69178/13043/11426/11484/11484/17938/14580/53817/12349/14580/22352/11484/17762/11657/14580/12349/110460/18534/12349/14580/30948/13043/26413/22352/319387/15275/20742/67891/18750/28185/22041/12896/12349/12349/14683/14683/12349/11657/67972/22041/11657/17755/22352/18795/11657/11657/11657/11423/11363/11657/20203/15510/11657/15275/…
GO:0010638	positive regulation of organelle organization	117	0.577203	2.26021	5.22153e-09	6.43833e-08	1.96298e-08	1155	tags=22%, list=20%, signal=19%	13589/108989/12323/13424/13383/56430/56044/12468/13043/53860/12461/17762/56431/66437/14086/17698/30948/13043/26413/192176/17698/12464/17698/17698/12466/56443/17698/29816/17755/18795/19353/227753/30948/18571/22333/13424/227753/22388/74117/14544/17257/53860/56431/63985/56044/21454/11740/18643/56044/11472/12469/18718/14086/12631/26914/12631/65114/64383/12323/17698/22388/18645/12631/18718/63985/12461…
GO:0042063	gliogenesis	73	0.65987	2.39257	5.35383e-09	6.54304e-08	1.99491e-08	890	tags=30%, list=15%, signal=26%	13003/252864/19211/68585/11484/13003/13003/14580/11484/11484/11484/236539/14580/14580/22352/11484/18015/20586/14580/14580/30948/26413/22352/12527/13167/22041/12527/22041/12799/18823/22352/14733/12799/269951/13167/30948/22388/18015/53321/67916/12799/74117/18377/17257/72948/28000/13167/68585/19047/12799/19283/13167/15212/236539/18472/64383/72948/18810/12799/18810/22388/11820/269951/22352/56717/1481…
GO:0032268	regulation of cellular protein metabolic process	288	0.43707	1.92167	5.54066e-09	6.71198e-08	2.04641e-08	789	tags=16%, list=13%, signal=16%	107508/15289/13046/12955/13003/15481/17886/15525/15525/19211/108989/12955/17754/227120/13003/12955/13383/19085/66222/13003/68015/14751/23790/56428/66222/66222/53817/22352/16549/72930/12955/17762/66437/18015/14751/53890/13033/14870/14751/12955/67267/16898/17698/30948/13033/52551/26413/22352/13033/224997/14870/17698/17698/18750/14381/13167/66385/14870/20719/14870/17698/14381/13033/14870/14683/14683…
GO:0006629	lipid metabolic process	190	0.4948	2.06731	5.84606e-09	7.02035e-08	2.14043e-08	902	tags=19%, list=15%, signal=18%	22428/19211/77219/227120/19063/104112/68312/11532/14870/110460/66461/18534/319554/26569/66841/15926/17918/14870/14104/109672/229211/67815/14381/14555/11364/13167/19215/18563/14870/14870/14381/12896/14870/18823/97212/264895/18795/14104/264895/68671/13167/11363/67815/239318/109754/19353/329910/16592/12334/109754/67916/67815/14381/109754/26922/11758/207958/15107/17257/28000/13167/11758/12408/11363/1…
GO:0019953	sexual reproduction	76	0.656503	2.41545	6.10423e-09	7.26719e-08	2.21569e-08	1083	tags=23%, list=18%, signal=20%	18417/13046/17886/19211/12323/29876/18417/12468/12461/235380/18417/24128/20910/51792/12527/29876/12464/19215/12466/12527/67561/18795/29876/17886/53424/56436/11674/14782/21454/17977/104111/15212/12469/268860/18472/64383/12323/57320/73242/11820/18952/77980/12461/13382/56717/14810/64383/268860/625249/57320/54725/20910/12041/57320/11674/14782/12468/11674/13382/11674/64383/268860/18472
GO:0046907	intracellular transport	293	0.442932	1.94837	6.94654e-09	8.19929e-08	2.49988e-08	5889	tags=100%, list=100%, signal=0%	16574/12955/15481/66624/15525/15525/13207/338367/108989/12955/338367/338367/17754/13424/338367/12955/338367/17760/56430/338367/23790/338367/11950/14580/228355/69178/338367/13043/11426/17938/271564/14580/53817/338367/14580/18040/72930/60595/12955/320938/17762/20907/66437/20224/18015/14580/12955/20910/14580/17698/338367/30948/13043/52551/194590/26413/192176/17918/17698/19325/17698/28185/16574/17920…
GO:0048699	generation of neurons	299	0.43142	1.9009	7.39047e-09	8.64935e-08	2.6371e-08	1308	tags=24%, list=22%, signal=23%	53605/12914/12914/216831/192176/18293/12322/18015/18040/69597/77579/14432/57754/17755/12914/12323/20404/66797/14828/20512/11941/12322/57754/18040/16485/14432/17118/11848/20512/20430/171469/17967/22272/77579/50932/216963/20910/50884/116837/73710/13385/20910/20266/74143/20979/18039/12386/15519/16438/17758/18293/11941/15516/15516/15516/380684/15519/17760/20901/12914/14432/74006/20910/12317/22631/507…
GO:0022402	cell cycle process	131	0.55263	2.20138	8.77771e-09	1.01866e-07	3.10578e-08	1583	tags=26%, list=27%, signal=21%	20742/19055/12914/12914/14677/73139/67300/12323/20742/20362/13589/77579/99375/51810/230709/18810/18541/20742/69601/69654/51792/100710/17886/18795/12322/13424/76499/11636/52398/13424/12914/12914/192176/12322/77579/20742/12914/12323/11636/12322/381290/18148/11848/77579/216963/79456/19941/67300/72117/56526/17758/259279/67300/12995/67300/13424/12914/20742/66711/12317/20742/72117/20742/100732/16765/66…
GO:0000904	cell morphogenesis involved in differentiation	171	0.517713	2.1355	8.87499e-09	1.02136e-07	3.11403e-08	1302	tags=24%, list=22%, signal=21%	216831/192176/109711/12322/18040/69597/77579/14432/17755/12323/20512/11941/12322/18040/20779/14432/17118/11848/20512/20430/17967/77579/50932/20910/73710/13385/20910/20266/74143/18039/12386/15519/19324/11941/15516/15516/15516/380684/15519/17760/14432/74006/20910/12317/16765/17754/66713/57342/12361/235611/77579/78808/11941/68193/22388/23790/11941/14432/18738/14432/17967/12568/328572/26941/17751/775…
GO:0051270	regulation of cellular component movement	165	0.50907	2.1001	1.04634e-08	1.19421e-07	3.64103e-08	729	tags=14%, list=12%, signal=13%	235611/15289/19211/68585/56212/12323/29876/13383/14751/23790/14645/11426/18600/56212/22352/60595/17762/18015/14751/20586/11980/14870/14751/17698/30948/109934/26413/22352/12527/29876/192176/17918/14870/17698/17698/18750/14870/22041/14870/17698/14870/12527/22041/17698/18823/22352/18795/11747/269951/29876/19684/19353/30948/72349/18607/18015/67916/192662/74117/14674/12317/17257/15289/11747/68585/1167…
GO:0051172	negative regulation of nitrogen compound metabolic process	239	0.462857	1.98676	1.17256e-08	1.3273e-07	4.0468e-08	1071	tags=19%, list=18%, signal=18%	170719/67300/72567/15516/15516/14194/12995/67300/15516/21849/18673/72416/53416/56403/17978/20901/12914/14957/70350/15481/12317/21849/72416/17754/70350/70350/67300/73086/14194/30948/19088/15502/14194/217124/268373/19087/12914/12914/12914/71175/23790/381290/381290/20168/19291/20404/54401/12568/328572/12848/17751/252870/17754/14957/320472/13205/12417/18810/70350/18673/70350/20648/12759/12317/51810/2…
GO:0009605	response to external stimulus	265	0.444306	1.92218	1.19412e-08	1.34072e-07	4.08772e-08	952	tags=18%, list=16%, signal=17%	16574/107508/235611/15289/13046/13202/19211/68585/56212/16071/66222/108699/14645/13043/66222/66222/18600/56212/22352/17762/22031/22031/12934/11657/11532/14870/18534/18477/20910/13043/26569/109934/26413/22352/12527/15275/192176/14870/18750/28185/11364/14870/16574/22041/14870/14870/12527/11657/11757/22041/11657/22352/11657/11747/11657/269116/11657/11657/93739/15510/11657/15275/19353/227753/11657/72…
GO:0005975	carbohydrate metabolic process	97	0.598238	2.29384	1.65827e-08	1.84684e-07	5.63081e-08	1321	tags=29%, list=22%, signal=25%	15289/19211/14751/56428/21991/110078/14751/110078/14751/18534/21351/15275/15926/14381/14555/11364/18563/16832/14381/21351/110078/269951/15275/21351/16592/15275/21351/14381/13806/110208/21351/17257/230027/15289/11674/67300/110078/19047/21351/68263/228550/15212/14751/13806/58810/110078/18746/11676/110078/72157/11677/21351/110078/13806/67300/56421/58810/21991/21351/11820/269951/16828/18746/18746/213…
GO:0043603	cellular amide metabolic process	244	0.450052	1.94965	1.85674e-08	2.04391e-07	6.23168e-08	1735	tags=29%, list=29%, signal=24%	15129/19155/18750/12974/104112/13046/13382/20656/56360/26413/67160/12974/13682/23988/57808/19122/13382/15129/18148/19896/233870/15926/381314/20102/20916/52538/17975/381314/68263/13382/18212/68585/76846/19988/12974/107271/329910/110446/67115/13382/110446/18597/110446/12974/50492/19155/20916/17975/12974/18458/22375/233870/104112/14104/20916/66071/66590/69923/381314/381314/13382/19988/27402/76263/14…
GO:2000112	regulation of cellular macromolecule biosynthetic process	279	0.439446	1.91392	1.86483e-08	2.04391e-07	6.23168e-08	1227	tags=23%, list=21%, signal=21%	12322/100503670/18746/14030/20779/381290/11757/18148/11848/20430/78903/21454/19058/207728/19941/19045/18676/18751/231148/15505/18002/15519/69305/19241/72567/231051/15516/15516/15516/21849/12326/18673/72416/56403/17978/15519/20901/12914/14957/21672/70350/15481/22042/20091/12317/71902/12461/100732/21849/72416/69352/66713/70350/12361/55944/70350/73086/15505/268373/433702/12914/12914/12914/71175/2145…
GO:0000226	microtubule cytoskeleton organization	99	0.600616	2.28552	1.91151e-08	2.07858e-07	6.33738e-08	915	tags=16%, list=16%, signal=14%	13589/12955/17886/22428/108989/12955/14677/17754/13424/12955/13383/17760/16897/56430/386649/14228/18040/12955/17762/12955/51792/67971/192176/14677/12799/17755/12799/19353/18571/17886/13424/14677/12799/12933/14544/17257/72948/17760/67300/17760/22142/12799/22152/12631/18472/12631/18040/17754/72948/12799/227613/67300/12631/17760/269523/14677/18221/18479/22142/67886/22142/14677/70661/12799/67971/2214…
GO:0090304	nucleic acid metabolic process	370	0.403899	1.81952	2.16128e-08	2.32148e-07	7.07797e-08	1351	tags=26%, list=23%, signal=24%	66590/53378/15516/12417/381314/381314/229279/28019/28019/18642/12914/12914/14194/192176/208194/12322/69305/54683/19989/15388/12914/12812/70350/22375/12322/100503670/68052/67996/14030/20779/15510/381290/11757/18148/11848/78903/19826/79456/21454/19058/207728/19941/20088/20637/18676/18751/231148/15505/18002/15519/69305/229709/19241/72567/231051/15516/15516/14194/15516/21849/229709/12326/15510/15510/…
GO:0009057	macromolecule catabolic process	205	0.48093	2.04201	2.16851e-08	2.32148e-07	7.07797e-08	958	tags=22%, list=16%, signal=20%	18002/15289/13046/15481/13207/19211/17754/26965/19063/66222/14580/69178/386649/66222/230753/271564/66222/14580/14580/22352/16549/22201/110078/14580/12751/24128/23996/13033/110078/14580/22186/17698/13033/52551/22352/192176/13030/13033/224997/17698/17698/17698/13033/13030/282663/19166/17698/22393/22186/22352/110078/68292/14733/26445/56812/229512/19684/76936/93739/18571/12334/109689/13033/13030/1916…
GO:0050790	regulation of catalytic activity	248	0.451981	1.96373	2.19762e-08	2.3238e-07	7.08503e-08	808	tags=16%, list=14%, signal=16%	235611/18104/15289/12955/13003/15481/19211/56212/12955/12323/13003/12955/19063/13383/19415/19085/66222/13003/108699/14751/23790/56428/210044/66222/66222/56212/12461/72930/12955/17762/66437/18015/14751/13033/14870/14751/12955/16898/30948/13033/26569/109934/26413/13030/13033/17918/14870/67839/12464/18750/13167/14870/20719/14870/14697/13033/14870/13030/11933/14683/14683/282663/11757/29816/226591/131…
GO:0048858	cell projection morphogenesis	173	0.505755	2.09718	2.20433e-08	2.3238e-07	7.08503e-08	1407	tags=25%, list=24%, signal=21%	15519/12322/76884/20979/234267/20616/76499/14567/12386/23999/56839/20980/15516/234267/20910/224617/216831/12322/18040/69597/77579/14432/17755/12323/20404/66797/12322/18040/20779/14432/17118/20430/17967/77579/50932/20910/50884/116837/73710/13385/20910/20266/74143/20979/18039/23789/12386/15519/15516/15516/15516/380684/15519/17760/14432/74006/20910/16765/17754/66713/12361/235611/77579/78808/68193/13…
GO:1903829	positive regulation of cellular protein localization	69	0.656721	2.37159	2.27017e-08	2.37508e-07	7.24137e-08	1204	tags=20%, list=20%, signal=17%	20779/381290/71770/18148/17918/21454/13385/71770/17918/15516/15516/15516/21849/20742/22042/20742/12461/20742/21849/17754/13483/20742/20742/217124/21454/381290/381290/12568/14677/17754/67564/12465/12468/18148/13383/17918/20742/19878/11735/13383/381290/12468/74117/13385/76499/381290/17918/21454/17754/12300/15516/230908/68585/15516/76499/13385/12464/19878/20742/17754/18479/108155/18148/13385
GO:0019219	regulation of nucleobase-containing compound metabolic process	282	0.432492	1.87943	2.36906e-08	2.4599e-07	7.49999e-08	1107	tags=21%, list=19%, signal=20%	20637/18676/18751/231148/15505/18002/15519/69305/229709/54403/19241/72567/231051/15516/15516/14194/15516/21849/229709/12326/18673/72416/56403/17978/15519/20901/12914/14957/21672/70350/15481/22042/12317/71902/54403/12461/100732/21849/72416/66713/70350/12361/70350/73086/15505/14194/14194/268373/433702/12914/12914/12914/71175/21454/229709/381290/381290/236900/19291/54401/12568/328572/68197/12848/177…
GO:0006464	cellular protein modification process	362	0.39895	1.79445	2.67181e-08	2.73316e-07	8.33313e-08	1109	tags=32%, list=19%, signal=32%	53378/26931/17751/26941/15129/19055/18810/328572/13383/18810/20320/227541/15505/59035/22631/18212/230908/18293/12914/11757/13385/68045/100206/328572/71902/14194/12326/20742/15129/15516/18750/67299/13382/18747/18189/26413/15526/15526/17762/54401/56297/22225/56013/26554/15516/23988/19122/15519/13382/15129/15525/18148/20320/19060/12322/71902/13385/13382/15519/12326/28019/28019/18212/15275/20742/1905…
GO:0036211	protein modification process	362	0.39895	1.79445	2.67181e-08	2.73316e-07	8.33313e-08	1109	tags=32%, list=19%, signal=32%	53378/26931/17751/26941/15129/19055/18810/328572/13383/18810/20320/227541/15505/59035/22631/18212/230908/18293/12914/11757/13385/68045/100206/328572/71902/14194/12326/20742/15129/15516/18750/67299/13382/18747/18189/26413/15526/15526/17762/54401/56297/22225/56013/26554/15516/23988/19122/15519/13382/15129/15525/18148/20320/19060/12322/71902/13385/13382/15519/12326/28019/28019/18212/15275/20742/1905…
GO:0003008	system process	261	0.445838	1.93154	2.94569e-08	2.96626e-07	9.04381e-08	1855	tags=35%, list=31%, signal=28%	13429/22333/268860/12140/26941/20274/232975/19055/18810/328572/13383/18810/20320/232975/17754/20656/22631/13429/18212/14660/18039/12914/72961/13385/14688/56508/14810/328572/12326/13429/18750/14681/20656/232975/18189/26413/58234/11941/17762/11931/98660/23988/77579/19122/72821/14660/20320/18191/224997/18082/22335/17918/13385/17918/12326/18212/68585/19055/170731/12914/12914/14394/12323/109676/19230/…
GO:0061061	muscle structure development	83	0.632435	2.37703	2.95072e-08	2.96626e-07	9.04381e-08	751	tags=17%, list=13%, signal=15%	26556/12955/17886/13207/12955/12955/17938/53817/60595/12955/18015/20586/12955/67267/30948/12527/28185/14381/11364/13007/14381/12527/50876/18795/14733/20203/12848/30948/17886/13007/12334/22388/18015/13007/13007/14381/50876/17257/12848/110196/77579/71999/11472/77579/64383/14359/18810/18810/22388/26443/13007/50876/18479
GO:0120039	plasma membrane bounded cell projection morphogenesis	172	0.507299	2.09668	2.96411e-08	2.96626e-07	9.04381e-08	1407	tags=25%, list=24%, signal=21%	15519/12322/76884/20979/234267/20616/76499/14567/12386/23999/56839/20980/15516/234267/20910/224617/216831/12322/18040/69597/77579/14432/17755/12323/20404/66797/12322/18040/20779/14432/17118/20430/17967/77579/50932/20910/50884/116837/73710/13385/20910/20266/74143/20979/18039/23789/12386/15519/15516/15516/15516/380684/15519/17760/14432/74006/20910/16765/17754/66713/12361/235611/77579/78808/68193/13…
GO:0003006	developmental process involved in reproduction	71	0.649925	2.36387	3.83632e-08	3.81148e-07	1.16208e-07	861	tags=16%, list=15%, signal=14%	18417/13046/19211/13383/18417/14228/235380/18417/24128/20910/51792/67971/26413/192176/13030/20719/13030/11757/67561/18795/19353/109689/53424/13030/56436/14782/17977/15516/15212/18472/64383/73242/18952/77980/13382/56717/64383/67971/625249/28088
GO:1901700	response to oxygen-containing compound	224	0.466161	1.991	3.98048e-08	3.92646e-07	1.19714e-07	915	tags=18%, list=16%, signal=18%	107508/26556/18104/15289/13202/12955/19211/12955/14677/12955/68015/69178/14645/210044/12349/22352/12955/66437/20586/232087/11532/12349/14870/66461/12955/18534/12349/18477/17698/26569/109934/26413/22352/319387/192176/17918/14870/17698/19325/17698/18750/14381/14555/14870/14870/17698/14381/14697/12349/14870/14677/12349/14683/14683/12349/67972/11757/17698/97212/22352/18795/11747/11423/19353/12334/721…
GO:0048812	neuron projection morphogenesis	168	0.506714	2.08838	4.20882e-08	4.12226e-07	1.25683e-07	1407	tags=24%, list=24%, signal=21%	15519/12322/76884/20979/234267/20616/76499/14567/12386/23999/56839/20980/15516/234267/20910/224617/216831/12322/18040/69597/77579/14432/17755/12323/20404/66797/12322/18040/14432/17118/20430/17967/77579/50932/20910/50884/116837/73710/13385/20910/20266/74143/20979/18039/12386/15519/15516/15516/15516/380684/15519/17760/14432/74006/20910/16765/17754/66713/12361/235611/77579/78808/68193/13823/14432/18…
GO:0040012	regulation of locomotion	156	0.513644	2.08489	4.71883e-08	4.58922e-07	1.39921e-07	770	tags=17%, list=13%, signal=17%	235611/15289/19211/68585/56212/12323/29876/14751/23790/14645/13043/11426/18600/56212/22352/60595/18015/14751/20586/11980/14870/14751/17698/13043/109934/26413/22352/12527/29876/192176/17918/14870/17698/17698/18750/14870/22041/14870/17698/14870/12527/22041/17698/18823/22352/18795/11747/269951/29876/19684/19353/72349/18607/18015/67916/192662/74117/14674/12317/17257/15289/11747/68585/11674/11747/1864…
GO:0043412	macromolecule modification	367	0.396326	1.79268	5.17822e-08	5.00078e-07	1.52469e-07	1109	tags=20%, list=19%, signal=20%	72590/18676/18751/68346/15505/18002/15519/18293/70316/170719/231051/56550/78920/15516/15516/14194/12995/15516/21849/12326/15526/18673/13382/53416/56403/15519/12914/14957/12283/18777/20742/73242/15481/22042/15526/20907/22631/20742/71902/72117/15526/20742/26891/100732/21849/15526/12361/226751/20742/73086/15505/14194/66385/19088/15526/217866/15502/20742/14194/217124/268373/12041/19087/12914/12914/12…
GO:0051640	organelle localization	123	0.549614	2.16503	5.24623e-08	5.03128e-07	1.53399e-07	573	tags=11%, list=10%, signal=11%	16574/17886/338367/19211/338367/338367/13424/338367/338367/13383/17760/16897/338367/20965/338367/228355/338367/386649/338367/60595/17762/20907/20224/12934/11657/20910/338367/30948/17918/19325/19215/16574/17920/20965/338367/11657/11657/17755/11657/11657/11657/11657/11657/30948/17886/11657/71435/18607/13424/22631/19326/74117/11657/19384/56491/17257/11657/17760/17760/11657/11657/11657/77579
GO:0010605	negative regulation of macromolecule metabolic process	275	0.433264	1.8825	5.60488e-08	5.30598e-07	1.61774e-07	1071	tags=19%, list=18%, signal=19%	170719/67300/72567/15516/15516/14194/12995/67300/15516/21849/18673/72416/53416/56403/17978/20901/12914/14957/70350/15481/12317/67972/21849/72416/17754/70350/70350/67300/73086/14194/67972/30948/19088/15502/14194/217124/268373/19087/433702/12914/12914/12914/71175/23790/381290/381290/20168/19291/20404/54401/12568/328572/12848/17751/252870/18563/17754/14957/320472/13205/12417/18810/217365/70350/27015…
GO:0048646	anatomical structure formation involved in morphogenesis	124	0.544999	2.15859	5.60951e-08	5.30598e-07	1.61774e-07	917	tags=20%, list=16%, signal=18%	15289/17886/19211/68585/29876/56044/14751/246703/14645/11426/18015/14751/20586/14751/26413/12527/29876/192176/18750/13007/12527/14683/14683/50876/14733/269116/29876/108156/17886/13007/20226/17184/12334/22388/18015/13007/13007/53321/22631/11941/50876/14674/20496/17257/72948/15289/68585/108156/56044/246703/77579/18643/56044/11472/14645/14751/77579/12631/26914/18472/12631/18746/72948/18810/11941/188…
GO:0006518	peptide metabolic process	200	0.470562	1.99983	6.43849e-08	6.04868e-07	1.84418e-07	896	tags=17%, list=15%, signal=16%	107508/13046/66624/68585/108989/15115/244141/68015/76808/53817/381314/22352/16549/27367/14862/68312/12751/14870/68572/67267/16898/30948/20068/223691/26413/22352/19981/15926/14870/14862/67891/18750/27267/14381/14870/14870/14862/14381/14870/22352/14862/30948/14630/20226/26451/14381/50492/14866/13669/20511/16898/12317/14862/68585/14866/14782/14862/22121/20055/13627/15925/13627/14151/14359/18746/1699…
GO:0016070	RNA metabolic process	332	0.399956	1.77395	6.82796e-08	6.37123e-07	1.94252e-07	1258	tags=24%, list=21%, signal=22%	54683/19989/15388/12914/12812/70350/22375/12322/100503670/68052/67996/14030/20779/381290/11757/18148/11848/19826/19058/207728/19941/20088/20637/18676/18751/231148/15505/18002/69305/229709/19241/72567/231051/21849/229709/12326/18673/381314/72416/56403/17978/381314/20901/12914/59028/14957/21672/70350/66711/15481/22042/71984/12317/71902/100732/21849/72416/381314/66713/70350/12361/70350/73086/15505/2…
GO:0030182	neuron differentiation	279	0.428973	1.8683	7.11851e-08	6.59776e-07	2.01159e-07	1306	tags=25%, list=22%, signal=23%	12914/12914/216831/192176/18293/12322/18015/18040/69597/77579/14432/57754/17755/12914/12323/20404/66797/14828/20512/11941/12322/57754/18040/14432/17118/11848/20512/20430/171469/17967/22272/77579/50932/216963/20910/50884/116837/73710/13385/20910/20266/74143/20979/18039/12386/15519/16438/17758/18293/11941/15516/15516/15516/380684/15519/17760/20901/12914/14432/74006/20910/12317/22631/50779/16765/177…
GO:0008283	cell population proliferation	184	0.483942	2.00422	7.45009e-08	6.85905e-07	2.09125e-07	723	tags=17%, list=12%, signal=17%	235611/15289/13046/252864/19211/68585/26965/13383/66222/14580/14645/66222/17938/66222/14580/53817/14580/22352/23918/23918/14319/14319/18015/53890/20586/14580/14870/18477/14580/17698/26413/22352/12527/192176/14870/17698/19325/17698/18750/13167/19215/14870/22041/14870/17698/14870/12527/14683/14683/282663/11757/67561/22041/17698/22352/14319/269951/13167/56812/20203/15510/12848/19353/23918/18015/1096…
GO:0014070	response to organic cyclic compound	128	0.543234	2.15237	9.13409e-08	8.35376e-07	2.54697e-07	860	tags=14%, list=15%, signal=13%	15502/217124/12914/12914/12914/11928/381290/381290/16438/17967/12568/328572/26941/14677/18483/16438/14400/18481/98660/74006/18673/20512/12759/19309/12317/51810/268860/14827/20512/18148/18002/12914/19878/22027/381290/98660/13385/98660/18483/319387/14251/13684/381290/18752/65114/56717/16438/11512/268860/17993/232087/207728/12317/13385/16438/19878/66629/98660/26557/328572/328572/328572/207728/18479/…
GO:0061024	membrane organization	160	0.494727	2.01919	9.23324e-08	8.38889e-07	2.55769e-07	1662	tags=30%, list=28%, signal=24%	77579/67163/15519/15525/54208/216238/68316/52538/12322/20741/73991/13385/15519/68585/20742/170731/20979/20742/20362/109676/77579/11740/227753/11749/230709/58234/18810/109676/66098/20742/103967/109676/74143/13429/15519/360013/20910/20741/67826/17886/15519/12322/20979/11739/20616/56216/11740/11739/20980/13429/11740/69923/20910/12889/54525/11740/12322/109676/69597/77579/20741/11740/20742/11749/20404…
GO:0044265	cellular macromolecule catabolic process	174	0.49212	2.04573	9.60585e-08	8.67038e-07	2.64351e-07	958	tags=20%, list=16%, signal=18%	18002/13046/13207/19211/17754/26965/19063/69178/386649/230753/271564/22352/16549/22201/12751/24128/23996/22186/17698/52551/22352/13030/224997/17698/17698/17698/13030/19166/17698/22393/22186/22352/68292/14733/26445/56812/229512/19684/76936/93739/18571/12334/109689/13030/19167/12317/56436/28000/15516/71999/227693/15925/17754/65114/64383/26441/14359/71732/17698/57320/271564/269523/213990/26443/19166…
GO:0006886	intracellular protein transport	178	0.482071	2.00521	1.08555e-07	9.73472e-07	2.96801e-07	1162	tags=19%, list=20%, signal=17%	15510/71770/17118/68512/20910/17918/116837/19058/20910/67300/71770/56216/70349/15519/19324/229709/17918/67300/15516/15516/67300/15516/21849/229709/12326/15510/15526/15510/19330/15519/11775/68653/15481/20910/15526/20907/12317/22631/15526/19330/21849/11764/15510/17754/15526/12847/67300/15526/23859/14828/11775/229709/11772/15526/15510/54401/12568/20336/11772/17754/68365/52822/217365/12759/12317/1551…
GO:0051050	positive regulation of transport	228	0.450882	1.91952	1.10035e-07	9.8038e-07	2.98908e-07	1438	tags=23%, list=24%, signal=21%	52822/12805/360013/20910/60595/18795/12322/229709/11518/20979/13424/11739/67738/20616/76499/56216/11636/11739/20980/13429/26950/53378/15516/17918/13424/20910/54525/18642/192176/12322/54376/20511/109676/77579/28185/28185/11636/14661/11941/12322/14081/16485/20779/71770/20191/26950/77579/67041/20910/17918/218038/29816/20910/20266/71770/20979/56216/16438/229709/11941/17918/14167/15516/15516/13424/155…
GO:0045597	positive regulation of cell differentiation	115	0.555528	2.1665	1.13255e-07	1.0026e-06	3.05682e-07	764	tags=17%, list=13%, signal=16%	235611/15289/19211/68585/11484/12323/17760/14580/11484/11426/11484/11484/14580/53817/12349/14580/22352/11484/17762/20586/14580/12349/18534/12349/14580/30948/22352/192176/67891/18750/22041/12349/12349/14683/14683/12349/22041/17755/22352/18795/14733/11423/19353/30948/74117/12317/28000/15289/17760/68585/17760/19047/110196/17977/15516/228550/19283/26914/18472/64383/12323/17760/14683/14683/11820/30957…
GO:0048667	cell morphogenesis involved in neuron differentiation	148	0.513063	2.09524	1.21867e-07	1.07196e-06	3.26829e-07	1380	tags=25%, list=23%, signal=21%	20616/76499/14567/12386/23999/56839/15516/20910/224617/216831/12322/18040/69597/77579/14432/17755/12323/20512/11941/12322/18040/14432/17118/20512/20430/17967/77579/50932/20910/73710/13385/20910/20266/74143/18039/12386/15519/11941/15516/15516/15516/380684/15519/17760/14432/74006/20910/16765/17754/66713/12361/235611/77579/78808/11941/68193/11941/14432/18738/14432/17967/12568/26941/17751/77579/18039…
GO:2000145	regulation of cell motility	150	0.5132	2.09942	1.55859e-07	1.36229e-06	4.15347e-07	770	tags=17%, list=13%, signal=16%	235611/15289/19211/68585/56212/12323/29876/14751/23790/14645/11426/18600/56212/22352/60595/18015/14751/20586/11980/14870/14751/17698/109934/26413/22352/12527/29876/192176/17918/14870/17698/17698/18750/14870/22041/14870/17698/14870/12527/22041/17698/18823/22352/18795/11747/269951/29876/19684/19353/72349/18607/18015/67916/192662/74117/14674/12317/17257/15289/11747/68585/11674/11747/18643/19283/1464…
GO:0035556	intracellular signal transduction	308	0.403049	1.78104	1.62574e-07	1.40769e-06	4.29191e-07	1204	tags=22%, list=20%, signal=21%	20779/68349/381290/20191/18148/11848/20430/171469/17967/50932/216963/50884/19058/207728/19941/74143/18751/23789/15505/15519/16438/72567/14167/15516/15516/15516/21849/12326/18673/102098/109934/53416/245666/15519/12914/74006/12283/215999/21672/19418/22042/12317/22631/50779/21849/11931/16765/235611/226751/73086/15505/16906/210274/217866/15502/68193/217124/268373/12282/12914/12914/12914/215999/381290…
GO:0032774	RNA biosynthetic process	216	0.450287	1.92446	1.64112e-07	1.40769e-06	4.29191e-07	1105	tags=21%, list=19%, signal=19%	18676/18751/231148/15505/18002/19241/72567/231051/21849/12326/18673/17978/20901/12914/14957/21672/70350/15481/22042/12317/71902/100732/21849/66713/70350/12361/70350/73086/15505/268373/12914/12914/12914/71175/381290/381290/19291/54401/12568/328572/12848/17751/252870/12359/14957/13205/12417/53817/21969/70350/18673/70350/73251/12759/12317/51810/76257/17470/19290/252870/14958/18148/17975/67851/14489/…
GO:0097659	nucleic acid-templated transcription	216	0.450287	1.92446	1.64112e-07	1.40769e-06	4.29191e-07	1105	tags=21%, list=19%, signal=19%	18676/18751/231148/15505/18002/19241/72567/231051/21849/12326/18673/17978/20901/12914/14957/21672/70350/15481/22042/12317/71902/100732/21849/66713/70350/12361/70350/73086/15505/268373/12914/12914/12914/71175/381290/381290/19291/54401/12568/328572/12848/17751/252870/12359/14957/13205/12417/53817/21969/70350/18673/70350/73251/12759/12317/51810/76257/17470/19290/252870/14958/18148/17975/67851/14489/…
GO:0044093	positive regulation of molecular function	229	0.441731	1.88603	2.07669e-07	1.77032e-06	5.39751e-07	1252	tags=21%, list=21%, signal=19%	15388/12914/12323/12322/14081/100503670/16485/20779/15510/381290/20191/11757/18148/17118/11848/17918/21454/218038/29816/13385/18751/15505/15519/17918/13033/15516/15516/15516/21849/15510/15510/18673/109934/53416/15519/11739/12914/17992/218038/12283/15481/22042/50779/12461/100732/21849/15510/11931/16765/235611/55944/73086/15505/30948/13589/268373/433702/12914/12914/12914/23790/21454/217869/381290/3…
GO:0010942	positive regulation of cell death	98	0.56781	2.17222	2.52443e-07	2.13879e-06	6.52096e-07	727	tags=16%, list=12%, signal=15%	27280/27280/18104/15289/13046/19211/12323/100042784/56428/72930/17762/66437/18015/13033/51792/30948/13033/26569/13033/18611/13033/29816/11747/20203/15510/227753/30948/12334/227753/18015/109689/13033/15289/11747/11747/17977/19283/11747/13627/26399/67738/13627/64383/12323/57320/11820/13628/16828/18952
GO:0010629	negative regulation of gene expression	113	0.536555	2.08132	2.74401e-07	2.31066e-06	7.04497e-07	522	tags=12%, list=9%, signal=11%	107508/15289/13046/12955/15525/15525/13207/108989/12955/12955/66222/66222/230753/66222/22352/16549/12955/17762/20586/24128/14870/12955/22352/14870/18750/18563/14870/14870/14870/282663/67972/22352/229512/76936/19353/20226/109689/12317/17257/15289/14958
GO:0072359	circulatory system development	109	0.555799	2.14206	2.76147e-07	2.31127e-06	7.04681e-07	879	tags=15%, list=15%, signal=14%	15289/13003/17886/19211/68585/29876/13003/13003/246703/14645/17938/53817/18015/20586/26413/29876/192176/18750/28185/14381/11364/14381/29876/108156/19353/17886/20226/17184/18015/67916/14381/22631/14674/20496/17257/15289/68585/108156/110196/246703/77579/11472/14645/77579/18746/18810/18810/14645/15139/18746/18746/18479/74838/56717/13854/14645/18746/17184/18015/246703/18655/18746
GO:0061564	axon development	115	0.544298	2.12271	2.99115e-07	2.48842e-06	7.58693e-07	796	tags=18%, list=14%, signal=17%	14432/18738/14432/17967/12568/17751/77579/18039/17754/17755/68193/20430/18040/18481/52822/223255/14432/12386/232906/22223/12933/77579/240057/13175/70747/18039/380684/17756/239667/13043/77579/69597/11426/17760/18738/16765/77579/319504/240057/18040/11735/11538/380684/74117/380684/77579/76499/14251/223255/17751/69597/56839/17754/18738/18717/319504/20910/18040/11426/17755/229791/15516/381979/380684/1…
GO:0033365	protein localization to organelle	161	0.492202	2.00982	3.05416e-07	2.52562e-06	7.70037e-07	1054	tags=18%, list=18%, signal=16%	15516/15516/15516/21849/15510/15510/245666/15519/74006/68653/15481/22042/12317/22631/12461/100732/21849/15510/17754/15505/13589/15502/23859/11496/217124/71175/30960/30960/21454/14828/107975/67604/15510/12568/17754/13205/12465/74006/12759/12468/12317/51810/15510/56297/13175/56428/109676/28185/18148/11426/15275/13383/68115/386649/19878/15510/13383/12468/13385/58869/268566/15510/15505/65114/56839/10…
GO:0033993	response to lipid	88	0.579675	2.21416	3.15281e-07	2.59169e-06	7.90178e-07	772	tags=17%, list=13%, signal=15%	15289/13202/13207/14677/210044/18600/14228/22352/66437/20586/11532/14870/18534/17698/109934/26413/22352/15926/14870/17698/17698/18750/14870/14870/17698/14870/14677/11757/17698/22352/18795/14677/12317/15289/12408/17977/104111/22121/71732/17698/57320/17319/11820/14677/18479/74551/22352/17196/22629
GO:0031175	neuron projection development	247	0.431694	1.87772	3.19583e-07	2.6115e-06	7.96221e-07	1442	tags=27%, list=24%, signal=24%	18039/73340/52822/12805/20910/69601/15519/12322/76884/20979/234267/20616/76499/14567/12386/23999/56839/20980/15516/234267/20910/224617/12914/12914/216831/192176/12322/18015/18040/69597/77579/14432/17755/12914/12323/20404/66797/14828/11941/12322/18040/14432/17118/11848/20430/17967/77579/50932/216963/20910/50884/116837/73710/13385/20910/20266/74143/20979/18039/12386/15519/16438/17758/11941/15516/15…
GO:1903506	regulation of nucleic acid-templated transcription	209	0.455419	1.94699	3.47544e-07	2.80677e-06	8.55756e-07	1105	tags=21%, list=19%, signal=19%	18676/18751/231148/15505/18002/19241/72567/231051/21849/12326/18673/17978/20901/12914/14957/21672/70350/15481/22042/12317/71902/100732/21849/66713/70350/12361/70350/73086/15505/268373/12914/12914/12914/71175/381290/381290/19291/54401/12568/328572/12848/17751/252870/12359/14957/13205/12417/53817/70350/18673/70350/73251/12759/12317/51810/76257/17470/19290/252870/14958/18148/17975/67851/14489/53610/…
GO:2001141	regulation of RNA biosynthetic process	209	0.455419	1.94699	3.47544e-07	2.80677e-06	8.55756e-07	1105	tags=21%, list=19%, signal=19%	18676/18751/231148/15505/18002/19241/72567/231051/21849/12326/18673/17978/20901/12914/14957/21672/70350/15481/22042/12317/71902/100732/21849/66713/70350/12361/70350/73086/15505/268373/12914/12914/12914/71175/381290/381290/19291/54401/12568/328572/12848/17751/252870/12359/14957/13205/12417/53817/70350/18673/70350/73251/12759/12317/51810/76257/17470/19290/252870/14958/18148/17975/67851/14489/53610/…
GO:0006066	alcohol metabolic process	56	0.682049	2.32697	3.9868e-07	3.20103e-06	9.7596e-07	1182	tags=34%, list=20%, signal=28%	19211/21991/11532/18534/56409/15926/67815/14381/14555/14381/11429/110391/18795/269951/11363/67815/109754/110391/109754/67916/67815/14381/109754/17257/230027/11429/11363/110196/18797/15929/228550/58810/14151/57320/11677/58810/21991/11820/269951/74551/58810/269951/57320/58810/11816/57320/21991/14718/14718/104015/21991/20617/13076/58810/11429/21991/23827/104015/20280/20655/67834/57320/21991/269951
GO:1901615	organic hydroxy compound metabolic process	83	0.605979	2.27759	4.07998e-07	3.25691e-06	9.92998e-07	1188	tags=31%, list=20%, signal=26%	13202/19211/56428/21991/11532/18534/56409/13030/15926/17918/67815/14381/14555/17161/16832/14381/11429/13030/109731/110391/18795/269951/11363/67815/109754/104069/110391/109754/67916/67815/14381/109754/11941/13030/17257/230027/11429/11363/110196/18797/15929/228550/268860/58810/65114/14151/57320/11941/11677/58810/21991/11820/269951/16828/74551/16828/17161/268860/58810/269951/16832/57320/17918/58810/…
GO:0006811	ion transport	234	0.433135	1.85294	4.38209e-07	3.47797e-06	1.0604e-06	1854	tags=35%, list=31%, signal=29%	22333/268860/11950/14697/11949/17751/26941/20274/232975/11973/19055/13383/11949/232975/22631/11740/18212/28080/71679/22782/67126/72961/13430/13385/20910/71679/14810/109108/11972/11949/18750/14681/18195/20910/28080/69597/232975/18189/17706/58234/11941/11931/67300/98660/19122/18674/11949/72821/54208/18674/27425/11950/12322/22335/17918/13385/11950/17918/18212/15275/68585/19055/14394/94282/71679/2097…
GO:0055086	nucleobase-containing small molecule metabolic process	134	0.518209	2.07325	4.68412e-07	3.69644e-06	1.12701e-06	1859	tags=29%, list=32%, signal=23%	11947/11950/56248/56248/11949/20280/328572/11949/18642/20916/28080/71679/14198/14544/67126/18293/18597/71679/328572/11949/12974/104112/28080/13382/56360/17706/26413/11941/12974/56248/13382/11949/27425/11950/20916/52538/18648/68263/13382/11950/15275/71679/12974/329910/11950/56409/110446/56421/11946/67126/13382/110446/74143/18597/110446/12974/54403/20916/12974/104112/14104/57423/11636/20916/28080/1…
GO:0048584	positive regulation of response to stimulus	221	0.445661	1.90667	4.81721e-07	3.77987e-06	1.15244e-06	1204	tags=22%, list=20%, signal=20%	20779/15510/17118/11848/20430/171469/17967/50932/20910/17918/116837/207728/19941/29816/19045/13385/20910/74143/56216/18751/15519/17918/72567/15516/15516/14194/12995/15516/21849/15510/15510/18673/53416/17978/15519/12914/16016/74006/215999/21672/15481/22042/20910/20907/12317/21849/15510/66713/235611/14194/16906/14194/268373/12914/12914/12914/215999/66592/15510/17967/328572/26941/20336/17751/12359/1…
GO:0006351	transcription, DNA-templated	212	0.448217	1.91449	4.93893e-07	3.83099e-06	1.16803e-06	1105	tags=21%, list=19%, signal=19%	18676/18751/231148/15505/18002/19241/72567/231051/21849/12326/18673/17978/20901/12914/14957/21672/70350/15481/22042/12317/71902/100732/21849/66713/70350/12361/70350/73086/15505/268373/12914/12914/12914/71175/381290/381290/19291/54401/12568/328572/12848/17751/252870/12359/14957/13205/12417/53817/21969/70350/18673/70350/73251/12759/12317/51810/76257/17470/19290/252870/14958/18148/17975/67851/14489/…
GO:0007018	microtubule-based movement	59	0.649426	2.25028	4.95379e-07	3.83099e-06	1.16803e-06	1089	tags=18%, list=18%, signal=15%	19324/17758/17918/13424/380684/11775/17760/15481/12217/17754/66713/15502/23859/12290/11775/381290/381290/26941/12217/18039/17754/17755/18040/51810/22223/18039/69697/19290/380684/17756/228355/17760/17918/13424/18040/381290/380684/74117/380684/381290/17918/17754/18040/17755/380684/17755/18040/18040/20655/380684/56455/17756/12217/228355/17754/13424/13518/11775/15481
GO:0048666	neuron development	258	0.421891	1.83128	4.96559e-07	3.83099e-06	1.16803e-06	1392	tags=26%, list=24%, signal=24%	76884/20979/234267/20616/76499/14567/12386/23999/56839/20980/15516/234267/20910/224617/12914/12914/216831/192176/18293/12322/18015/18040/69597/77579/14432/17755/12914/12323/20404/66797/14828/20512/11941/12322/18040/14432/17118/11848/20512/20430/17967/22272/77579/50932/216963/20910/50884/116837/73710/13385/20910/20266/74143/20979/18039/12386/15519/16438/17758/18293/11941/15516/15516/15516/380684/1…
GO:0030334	regulation of cell migration	142	0.512451	2.08383	4.99902e-07	3.83536e-06	1.16936e-06	770	tags=16%, list=13%, signal=15%	235611/15289/19211/68585/56212/12323/29876/14751/23790/14645/11426/18600/56212/22352/60595/18015/14751/20586/11980/14870/14751/17698/109934/26413/22352/12527/29876/192176/17918/14870/17698/17698/18750/14870/14870/17698/14870/12527/17698/18823/22352/18795/269951/29876/19684/19353/72349/18607/18015/67916/192662/74117/14674/12317/17257/15289/68585/11674/18643/19283/14645/192662/14751/66082/12323/176…
GO:0010558	negative regulation of macromolecule biosynthetic process	112	0.543391	2.10495	5.03563e-07	3.8421e-06	1.17142e-06	1082	tags=18%, list=18%, signal=16%	69305/67300/72567/67300/21849/18673/56403/17978/20901/12914/14957/70350/15481/12317/21849/70350/70350/67300/73086/12914/12914/12914/71175/19291/54401/12568/328572/12848/17751/14957/13205/12417/70350/18673/70350/12317/51810/107508/18458/19290/14958/17975/53610/13383/14957/54401/12914/19878/13383/56403/13684/17751/53379/53610/53610/230908/70350/12971/54401/20354/17876/65019/207728/19291/12317/10357…
GO:0060284	regulation of cell development	104	0.55647	2.11352	5.12276e-07	3.88711e-06	1.18514e-06	945	tags=19%, list=16%, signal=17%	235611/19211/68585/11484/12323/17760/23790/14580/11484/11426/11484/11484/17938/14580/14580/22352/60595/11484/17762/18015/14580/14580/30948/22352/192176/67891/22041/22041/17755/22352/18795/269951/11423/19353/30948/18015/74117/12317/17257/28000/17760/68585/17760/19047/228550/71999/19283/18472/64383/12323/17760/269951/18479/14567/22352/17196/22629/56717/64383/269951/18015/17762/14580/22330/17760/767…
GO:0006355	regulation of transcription, DNA-templated	205	0.453361	1.92496	5.20297e-07	3.92466e-06	1.19659e-06	1105	tags=21%, list=19%, signal=19%	18676/18751/231148/15505/18002/19241/72567/231051/21849/12326/18673/17978/20901/12914/14957/21672/70350/15481/22042/12317/71902/100732/21849/66713/70350/12361/70350/73086/15505/268373/12914/12914/12914/71175/381290/381290/19291/54401/12568/328572/12848/17751/252870/12359/14957/13205/12417/53817/70350/18673/70350/73251/12759/12317/51810/76257/17470/19290/252870/14958/18148/17975/67851/14489/53610/…
GO:1901701	cellular response to oxygen-containing compound	173	0.477331	1.97931	5.22909e-07	3.92466e-06	1.19659e-06	915	tags=19%, list=16%, signal=18%	107508/18104/15289/13202/19211/14677/68015/69178/210044/12349/22352/66437/20586/11532/12349/14870/66461/18534/12349/18477/17698/26569/26413/22352/192176/17918/14870/17698/19325/17698/18750/14555/14870/14870/17698/14697/12349/14870/14677/12349/14683/14683/12349/67972/11757/17698/22352/18795/11747/11423/19353/12334/72183/14677/109689/19326/20511/56436/15289/11747/18477/11747/104111/11472/11747/1871…
GO:0007409	axonogenesis	109	0.547905	2.11163	5.32967e-07	3.97853e-06	1.21301e-06	796	tags=17%, list=14%, signal=16%	14432/18738/14432/17967/12568/17751/77579/18039/17754/17755/68193/20430/18040/18481/52822/14432/12386/232906/22223/12933/77579/240057/13175/18039/380684/17756/239667/13043/77579/69597/11426/17760/18738/16765/77579/319504/240057/18040/11735/11538/380684/74117/380684/77579/76499/14251/17751/69597/56839/17754/18738/18717/319504/20910/18040/11426/17755/229791/15516/381979/380684/17755/18040/18040/196…
GO:0022610	biological adhesion	173	0.476605	1.9763	5.59285e-07	4.15254e-06	1.26607e-06	447	tags=10%, list=8%, signal=11%	73940/235611/73940/18417/15289/13003/17886/19211/68585/13003/13383/18417/13003/23790/13043/12950/11426/12950/12950/12950/60595/18417/18015/14870/18534/20910/17698/13043/12527/319387/192176/14870/17698/17698/18750/14870/14870/17698/14870/12527/14683/14683/17698/235431/18795/269116/11423/19684/15510/19353/227753/17886/70549/72349/18607/227753/18015/53321/67916
GO:0044255	cellular lipid metabolic process	148	0.495832	2.02487	6.41218e-07	4.73541e-06	1.44378e-06	1068	tags=22%, list=18%, signal=20%	19211/77219/104112/68312/11532/14870/110460/66461/18534/319554/26569/66841/15926/17918/14870/14104/109672/229211/14555/11364/13167/19215/18563/14870/14870/12896/14870/18823/97212/264895/18795/14104/264895/68671/13167/11363/329910/16592/12334/67916/26922/11758/207958/15107/17257/13167/11758/11363/110196/18797/11758/18717/228550/13167/15212/18718/11758/66082/64383/93747/75847/14104/11677/11758/1731…
GO:0031647	regulation of protein stability	71	0.615011	2.23689	7.29922e-07	5.36182e-06	1.63476e-06	1306	tags=30%, list=22%, signal=25%	11931/50884/26554/15516/23988/19122/15519/18148/15519/68585/12914/12914/20362/109676/227753/109676/12539/109676/15519/15510/20910/15519/15516/20910/12914/12914/192176/109676/12914/100503670/20779/15510/18148/20910/50884/21454/29816/20910/15519/15516/15516/15516/15510/15510/18673/15519/12914/15481/20910/12317/12461/15510/11931/12914/12914/12914/21454/19035/67604/15510/11931/328572/12388/17751/2528…
GO:0009719	response to endogenous stimulus	192	0.455459	1.90793	7.99458e-07	5.84154e-06	1.78103e-06	1849	tags=31%, list=31%, signal=24%	14697/53378/17751/26941/232975/328572/20320/232975/76709/59035/18212/384783/12914/13430/22628/328572/51810/15516/18750/14681/18747/232975/18189/26413/97212/98660/12385/15516/14687/23988/19122/20320/15926/19060/12322/17975/51810/17918/17918/18212/170731/12914/12914/14394/15289/14687/51810/18479/18751/97212/16438/230709/217124/67972/74143/98660/98660/11928/17975/14228/69601/232975/18795/94180/98660…
GO:0040007	growth	152	0.487736	1.9854	8.30737e-07	6.03815e-06	1.84097e-06	1529	tags=27%, list=26%, signal=22%	11749/17755/18479/15929/18751/230709/13175/18810/217124/18541/15519/52822/69601/18795/15519/11518/76884/20979/11739/76499/14567/11739/23999/56839/20980/53378/15516/28019/28019/20511/69597/14432/28185/28185/17755/11749/20404/18746/20779/68349/14432/18148/11848/20430/17967/116837/20979/18751/15519/19944/231051/15516/15516/12995/15516/21849/18673/15519/11739/14432/66711/11749/11749/21849/20496/11749…
GO:0009117	nucleotide metabolic process	127	0.511462	2.02065	8.91467e-07	6.44563e-06	1.96521e-06	1859	tags=30%, list=32%, signal=23%	11947/11950/56248/56248/11949/20280/328572/11949/18642/20916/28080/71679/14198/14544/67126/18293/18597/71679/328572/11949/12974/104112/28080/13382/56360/17706/26413/11941/12974/56248/13382/11949/27425/11950/20916/52538/18648/68263/13382/11950/15275/71679/12974/329910/11950/56409/110446/56421/11946/67126/13382/110446/74143/18597/110446/12974/54403/20916/12974/104112/14104/57423/11636/20916/28080/1…
GO:0032504	multicellular organism reproduction	65	0.621901	2.23525	9.12594e-07	6.56402e-06	2.0013e-06	855	tags=21%, list=15%, signal=18%	18417/13046/19211/18417/235380/18417/24128/51792/67971/26413/12527/13030/19215/13030/12527/11757/67561/18795/109689/53424/13030/56436/14782/17977/15212/18472/64383/73242/11820/18952/77980/13382/56717/14810/64383/67971/625249
GO:0051252	regulation of RNA metabolic process	247	0.42257	1.83804	9.8945e-07	7.07995e-06	2.1586e-06	1107	tags=22%, list=19%, signal=20%	20637/18676/18751/231148/15505/18002/69305/229709/19241/72567/231051/21849/229709/12326/18673/72416/56403/17978/20901/12914/14957/21672/70350/15481/22042/12317/71902/100732/21849/72416/66713/70350/12361/70350/73086/15505/268373/433702/12914/12914/12914/71175/229709/381290/381290/19291/54401/12568/328572/12848/17751/252870/12359/14957/13205/12417/53817/70350/18673/70350/73251/12759/12317/51810/762…
GO:0007155	cell adhesion	172	0.474595	1.96151	1.0092e-06	7.18405e-06	2.19034e-06	447	tags=11%, list=8%, signal=11%	73940/235611/73940/18417/15289/13003/17886/19211/68585/13003/13383/18417/13003/23790/13043/12950/11426/12950/12950/12950/60595/18417/18015/14870/18534/20910/17698/13043/12527/319387/192176/14870/17698/17698/18750/14870/14870/17698/14870/12527/14683/14683/17698/235431/18795/269116/11423/19684/15510/19353/227753/17886/70549/72349/18607/227753/18015/53321/67916
GO:0040008	regulation of growth	105	0.541593	2.06516	1.03371e-06	7.30945e-06	2.22857e-06	849	tags=16%, list=14%, signal=15%	217124/13823/433702/71175/14432/19035/14432/17967/12568/17751/13205/17755/20430/53817/52822/18673/14432/13823/12891/17756/28185/239667/13043/18148/69597/11426/14489/13383/18751/13383/11538/116837/74117/76499/15929/18751/19377/17751/69597/56839/56717/13823/68349/11426/17755/28185/17755/20354/20655/52822/13823/68585/23945/18751/76499/17756/12928/338359/70556/13043/338359/18479/18795/18148/56177/128…
GO:2000113	negative regulation of cellular macromolecule biosynthetic process	106	0.537973	2.05371	1.0374e-06	7.30945e-06	2.22857e-06	1043	tags=19%, list=18%, signal=17%	21849/18673/56403/17978/20901/12914/14957/70350/15481/12317/21849/70350/70350/73086/12914/12914/12914/71175/19291/54401/12568/328572/12848/17751/14957/13205/12417/70350/18673/70350/12317/51810/107508/18458/19290/14958/17975/53610/13383/14957/54401/12914/19878/13383/56403/13684/17751/53379/53610/53610/230908/70350/12971/54401/20354/17876/65019/207728/19291/12317/103573/72567/19878/328572/328572/32…
GO:0009890	negative regulation of biosynthetic process	132	0.507943	2.0284	1.07203e-06	7.51509e-06	2.29127e-06	1082	tags=19%, list=18%, signal=17%	69305/67300/72567/67300/21849/15510/15510/18673/56403/17978/20901/12914/14957/70350/15481/12317/21849/15510/11306/11306/70350/70350/67300/73086/11370/12914/12914/12914/71175/11928/381290/381290/19291/15510/54401/12568/328572/68197/12848/17751/14957/13205/12417/70350/18673/70350/12317/51810/15510/107508/18458/19290/14958/244373/17975/11306/53610/13383/14957/54401/12914/19878/15510/13383/381290/564…
GO:0006090	pyruvate metabolic process	41	0.710091	2.32811	1.19385e-06	8.32681e-06	2.53876e-06	802	tags=9%, list=14%, signal=8%	236900/18746/328572/18563/18648/236900/70456/70456/18563/11674/56428/109264/15275/13807/16828/107029/216963/18293/235339/18655/56421/18293/328572/328572/328572/54403/54403/108155/54403/18293
GO:0010628	positive regulation of gene expression	130	0.509825	2.02697	1.24014e-06	8.60617e-06	2.62393e-06	1036	tags=17%, list=18%, signal=15%	15510/15510/18673/56403/15519/12914/20742/15481/22042/20091/12317/20742/20742/15510/20742/55944/20742/433702/12914/12914/12914/66592/18746/15510/328572/12388/17751/17886/276770/13205/53817/18673/12759/12317/51810/15510/13629/17886/17470/109676/28185/18148/17975/15275/20384/67267/20742/12914/19878/15510/11735/116837/67267/56403/20384/12388/14251/15510/17751/65114/12805/56717/109676/15388/28185/230…
GO:0032273	positive regulation of protein polymerization	42	0.701691	2.30347	1.2868e-06	8.88539e-06	2.70906e-06	784	tags=15%, list=13%, signal=14%	13589/13383/56430/13043/17762/30948/67971/13043/56443/29816/17755/19353/227753/30948/227753/74117/14544/17257/72948/63985/18643/72948/18645/63985/18479/13043/56717
GO:0007267	cell-cell signaling	277	0.400824	1.74184	1.31253e-06	9.01794e-06	2.74948e-06	1826	tags=35%, list=31%, signal=28%	19055/13383/20320/18642/17754/67041/26950/22631/13429/18212/230908/22782/14660/384783/64176/72961/13385/22628/20910/19324/56508/14661/14810/217480/12308/12326/13429/11426/18750/76787/20910/18747/18189/26413/58234/11941/17762/56297/26554/78808/23988/19122/14660/20320/15107/18191/12322/224997/22335/17918/238988/13385/17918/12326/18212/68585/19055/76787/170731/14677/14394/20979/12323/109676/17957/22…
GO:0032271	regulation of protein polymerization	75	0.595977	2.17173	1.41596e-06	9.68037e-06	2.95145e-06	1612	tags=29%, list=27%, signal=22%	76884/20741/15519/20742/20742/13589/19230/20740/227753/17755/18479/20740/19240/20742/15519/20740/20740/14228/20741/15519/20740/11518/76884/20740/20740/76499/12386/23999/74192/20740/20741/17755/20742/20740/20740/56443/11848/20430/12343/216963/50884/29816/23789/12386/15519/19241/20740/15519/20740/20740/20742/20742/20742/100732/16765/66713/20742/30948/13589/20742/20740/20740/20740/20740/17755/20740/…
GO:0051960	regulation of nervous system development	95	0.551025	2.10129	1.80291e-06	1.22651e-05	3.73951e-06	1130	tags=25%, list=19%, signal=21%	235611/19211/68585/11484/12323/13383/17760/14580/11484/11426/11484/11484/14580/14580/22352/11484/17762/18015/14580/14580/30948/22352/319387/67891/18750/22041/22041/17755/22352/269951/11423/20203/30948/18015/74117/17257/72948/28000/17760/68585/17760/19047/228550/19283/319387/18472/64383/12323/72948/17760/269951/18479/14567/22352/17196/22629/56717/64383/269951/18015/17762/14580/17760/18750/66713/21…
GO:0051301	cell division	78	0.592039	2.20687	1.88596e-06	1.27672e-05	3.8926e-06	745	tags=11%, list=13%, signal=11%	13589/20742/17886/108989/14677/13424/56044/53860/56431/20742/19325/14677/20362/18571/17886/170625/13424/14677/74117/19384/72948/67300/53860/19047/56431/56044/24050/77579/56044/52398/77579/12631/18472/12631/64383/72948/18810/18810/67300/12631/18952/14677/18221
GO:0030705	cytoskeleton-dependent intracellular transport	48	0.670887	2.23075	1.92885e-06	1.29939e-05	3.9617e-06	313	tags=8%, list=5%, signal=8%	16574/15481/338367/338367/338367/17754/13424/338367/338367/17760/338367/338367/228355/338367/338367/18040/60595/17762/338367/17918/16574/17920/338367
GO:0060537	muscle tissue development	55	0.654368	2.22226	1.98576e-06	1.33123e-05	4.05878e-06	817	tags=17%, list=14%, signal=15%	26556/13207/19211/13383/17938/53817/18015/67267/26413/28185/14381/11364/13007/14381/14733/20203/12848/13007/18015/13007/13007/14381/12848/110196/77579/71999/11472/77579/64383/18810/18810/26443/13007/18479/56717/64383/26556
GO:0043065	positive regulation of apoptotic process	83	0.584825	2.19808	2.12328e-06	1.40974e-05	4.29814e-06	727	tags=17%, list=12%, signal=16%	27280/27280/18104/15289/19211/12323/100042784/56428/72930/66437/18015/13033/51792/30948/13033/26569/13033/18611/13033/29816/11747/20203/15510/227753/30948/12334/227753/18015/109689/13033/15289/11747/11747/17977/11747/26399/67738/64383/12323/57320/11820/13628/16828/18952
GO:0043068	positive regulation of programmed cell death	83	0.584825	2.19808	2.12328e-06	1.40974e-05	4.29814e-06	727	tags=17%, list=12%, signal=16%	27280/27280/18104/15289/19211/12323/100042784/56428/72930/66437/18015/13033/51792/30948/13033/26569/13033/18611/13033/29816/11747/20203/15510/227753/30948/12334/227753/18015/109689/13033/15289/11747/11747/17977/11747/26399/67738/64383/12323/57320/11820/13628/16828/18952
GO:0031327	negative regulation of cellular biosynthetic process	119	0.511572	2.01119	2.17703e-06	1.4385e-05	4.38585e-06	1043	tags=19%, list=18%, signal=17%	21849/18673/56403/17978/20901/12914/14957/70350/15481/12317/21849/70350/70350/73086/11370/12914/12914/12914/71175/11928/381290/381290/19291/54401/12568/328572/12848/17751/14957/13205/12417/70350/18673/70350/12317/51810/107508/18458/19290/14958/244373/17975/53610/13383/14957/54401/12914/19878/13383/381290/56403/13684/381290/17751/53379/53610/53610/230908/19261/70350/12971/54401/20354/17876/65019/2…
GO:0060429	epithelium development	107	0.533432	2.04812	2.19799e-06	1.44544e-05	4.407e-06	713	tags=21%, list=12%, signal=20%	73940/73940/13003/19211/68585/29876/13003/13383/13003/56044/236539/12349/22352/18015/20586/12349/18534/12349/17698/26413/22352/29876/192176/17918/14104/17698/17698/13167/17920/17698/12349/12349/14683/14683/12349/17698/22352/22117/18795/14104/13167/29876/19684/108156/19353/18607/22388/18015/109674/11941/14674/20496/56436/13167/68585/108156/56044/18643/56044/13167/236539/12631/26914/18472/12631/176…
GO:0006753	nucleoside phosphate metabolic process	128	0.509482	2.01864	2.22683e-06	1.45746e-05	4.44366e-06	1859	tags=30%, list=32%, signal=23%	11947/11950/56248/56248/11949/20280/328572/11949/18642/20916/28080/71679/14198/14544/67126/18293/18597/71679/328572/11949/12974/104112/28080/13382/56360/17706/26413/11941/12974/56248/13382/11949/27425/11950/20916/52538/18648/68263/13382/11950/15275/71679/12974/329910/11950/56409/110446/56421/11946/67126/13382/110446/74143/18597/110446/12974/54403/20916/12974/104112/14104/57423/11636/20916/28080/1…
GO:0009132	nucleoside diphosphate metabolic process	32	0.74187	2.29493	2.23818e-06	1.45799e-05	4.44525e-06	183	tags=5%, list=3%, signal=5%	216963/18293/18655/56421/18293/328572/328572/328572/54403/54403/108155/54403/18293
GO:0051129	negative regulation of cellular component organization	141	0.488768	1.97321	2.26083e-06	1.46582e-05	4.46914e-06	1584	tags=27%, list=27%, signal=22%	68585/20742/19055/170731/20742/15289/13589/19230/20740/11740/227753/17755/51810/20740/17754/19240/58234/20742/103967/74143/20740/52822/20910/20740/14228/20741/20740/11518/20740/20740/76499/11740/14567/12386/23999/20740/53378/11740/20910/216831/192176/11740/20741/11740/17755/20742/20740/20740/20779/18148/11848/12343/20910/11740/79456/29816/13385/20910/74143/18676/23789/12386/17758/19241/20740/1020…
GO:0045935	positive regulation of nucleobase-containing compound metabolic process	149	0.484283	1.97231	2.30116e-06	1.485e-05	4.52762e-06	1107	tags=21%, list=19%, signal=19%	20637/231148/15505/15519/69305/54403/19241/72567/231051/15516/15516/14194/15516/21849/12326/18673/17978/15519/12914/15481/22042/71902/54403/12461/100732/21849/66713/12361/73086/15505/14194/14194/433702/12914/12914/12914/71175/21454/328572/68197/17751/252870/13205/53817/18481/12465/18673/73251/12468/51810/76257/18458/252870/18148/17975/20384/12914/68045/19878/67089/94353/12468/74117/94353/67089/12…
GO:1902903	regulation of supramolecular fiber organization	102	0.54271	2.07352	2.45031e-06	1.57389e-05	4.79864e-06	1559	tags=26%, list=26%, signal=21%	20742/13589/19230/20740/227753/17755/18479/20740/17754/19240/58234/20742/20740/20740/14228/20741/20740/11518/76884/20740/20740/76499/12386/23999/74192/20740/192176/20741/17755/20742/20740/20740/56443/11848/20430/12343/216963/50884/29816/23789/12386/19241/20740/102098/20740/20740/20742/15481/20742/20742/100732/16765/17754/66713/20742/30948/13589/20742/22388/20740/20740/20740/20740/17754/320472/177…
GO:0048589	developmental growth	117	0.514052	2.01293	2.48582e-06	1.58931e-05	4.84565e-06	1409	tags=24%, list=24%, signal=20%	18795/15519/11518/76884/20979/11739/76499/14567/11739/23999/20980/15516/20511/69597/14432/28185/28185/17755/11749/20404/18746/14432/20430/17967/116837/20979/15519/19944/231051/15516/15516/15516/21849/15519/11739/14432/66711/11749/11749/21849/20496/11749/407785/71175/14432/19035/18746/14432/20404/17967/12568/328572/12848/17751/17755/20430/53817/18810/52822/11749/76884/14432/13175/12891/17756/11518…
GO:0044257	cellular protein catabolic process	132	0.498698	1.99148	2.63345e-06	1.67203e-05	5.09785e-06	1080	tags=24%, list=18%, signal=21%	18002/19211/17754/26965/19063/69178/386649/271564/22201/12751/23996/22186/17698/52551/13030/224997/17698/17698/17698/13030/19166/17698/22393/22186/68292/26445/56812/19684/93739/18571/12334/109689/13030/19167/12317/56436/28000/15516/71999/227693/15925/17754/65114/64383/26441/71732/17698/57320/271564/269523/213990/26443/19166/84585/228769/56424/64383/18786/22201/19167/57320/26441/19184/269523/19170…
GO:0035295	tube development	98	0.537904	2.05782	2.63941e-06	1.67203e-05	5.09785e-06	914	tags=21%, list=16%, signal=19%	15289/13003/17886/19211/68585/29876/13003/13383/13003/56044/246703/14645/236539/18015/20586/26413/29876/192176/18750/67561/29876/108156/17886/20226/18015/22631/14674/20496/17257/56436/15289/68585/108156/56044/246703/18643/56044/22121/14645/236539/12631/12631/18746/11677/14645/12631/15139/18746/30957/18746/18479/74838/13854/14645/18746/18015/246703/18655/18746/27428/18750/12631
GO:0032269	negative regulation of cellular protein metabolic process	141	0.485501	1.96002	2.7813e-06	1.75387e-05	5.34736e-06	680	tags=14%, list=12%, signal=13%	107508/13046/12955/15525/15525/19211/108989/12955/17754/12955/19085/66222/14751/23790/66222/66222/16549/12955/17762/18015/14751/14870/14751/12955/30948/52551/14870/18750/14381/13167/14870/20719/14870/14381/14870/282663/226591/13167/56812/93739/30948/72349/18015/109689/67916/14381/12317/72948/13167/15516/13167/22121/14751/15925/26914/17754/65114/64383/14359/72948/57320/18810/18810
GO:0051241	negative regulation of multicellular organismal process	121	0.508275	2.00452	3.10341e-06	1.94809e-05	5.93953e-06	1068	tags=18%, list=18%, signal=16%	240028/15516/15516/15516/15526/109934/53416/12914/21672/15526/12317/67972/15526/269951/15526/67972/20496/30948/15526/12914/12914/12914/23790/11928/381290/381290/11938/15526/12568/17751/72542/52822/98660/217365/270151/12317/268860/240057/17470/15526/17756/104831/28185/239667/16976/240057/12914/19878/381290/98660/74117/98660/19377/381290/17751/56717/268860/15516/28185/216963/15526/19261/20354/20655…
GO:0016052	carbohydrate catabolic process	34	0.747765	2.34959	3.14048e-06	1.96244e-05	5.98328e-06	1633	tags=42%, list=28%, signal=32%	15289/14751/56428/21991/110078/14751/110078/14751/15275/14555/110078/15275/15275/13806/110208/15289/11674/110078/15212/14751/13806/110078/18746/11676/110078/110078/13806/56421/21991/11820/16828/18746/18746/16828/14751/110078/18746/110078/18655/13806/110078/18746/14751/14433/110078/18293/19309/19046/21991/15275/18655/11674/18648/13806/11674/18648/14751/11674/21991/18641/11676/13806/11676/18642/152…
GO:0009891	positive regulation of biosynthetic process	173	0.456012	1.89091	3.47157e-06	2.15919e-05	6.58315e-06	1102	tags=19%, list=19%, signal=17%	231148/15505/15519/19241/72567/231051/15516/15516/15516/21849/12326/18673/56403/17978/15519/12914/20091/71902/12461/100732/21849/11306/11306/66713/12361/55944/73086/15505/12914/12914/12914/71175/21454/66592/18746/328572/68197/17751/18563/276770/13205/53817/18481/12465/18673/73251/12759/12468/51810/18563/76257/13629/18148/17975/11306/14489/67267/12914/68045/67089/94353/12468/74117/94353/67267/6708…
GO:0016310	phosphorylation	228	0.417373	1.77686	3.4866e-06	2.15919e-05	6.58315e-06	1054	tags=16%, list=18%, signal=16%	15516/15516/12995/15516/21849/12326/15526/18673/53416/15519/12283/20742/15481/22042/15526/22631/20742/54403/15526/20742/100732/21849/15526/12361/226751/20742/73086/15505/19088/15526/217866/15502/20742/217124/268373/12041/19087/23790/102093/381290/381290/236900/18746/15526/20404/12568/328572/12388/26941/12848/17751/320472/18648/13205/21969/18810/236900/18481/223255/12041/18673/12759/51810/22223/13…
GO:0070507	regulation of microtubule cytoskeleton organization	40	0.702926	2.28553	3.52673e-06	2.17429e-05	6.62919e-06	935	tags=12%, list=16%, signal=10%	100732/16765/17754/67300/15505/13589/14677/17754/17755/51810/69697/17756/17760/16765/13424/76499/15505/17754/17755/76707/216963/17755/76499/17756/16765/16765/17754/18479/67886/13424/13518
GO:0030163	protein catabolic process	154	0.473793	1.92945	3.5631e-06	2.18695e-05	6.66779e-06	958	tags=23%, list=16%, signal=21%	18002/15481/19211/17754/26965/19063/66222/14580/69178/386649/66222/271564/66222/14580/14580/22201/14580/12751/23996/13033/14580/22186/17698/13033/52551/192176/13030/13033/224997/17698/17698/17698/13033/13030/282663/19166/17698/22393/22186/68292/14733/26445/56812/19684/93739/18571/12334/109689/13033/13030/19167/12317/56436/28000/15516/71999/227693/15925/17754/65114/64383/26441/71732/17698/57320/27…
GO:0072594	establishment of protein localization to organelle	82	0.563311	2.1165	3.71244e-06	2.26853e-05	6.91652e-06	644	tags=12%, list=11%, signal=12%	15481/66624/15525/15525/13207/108989/56044/12468/56428/11426/271564/12461/72930/320938/17762/66437/18015/52551/26413/15275/192176/12464/19325/28185/12466/15510/15275/15275/18015/22631/19384/56044/21454/15516/56044/12469/66865/12631/26914/12631
GO:0048285	organelle fission	54	0.643145	2.17359	3.75085e-06	2.2819e-05	6.95729e-06	1128	tags=18%, list=19%, signal=15%	67300/72117/67300/67300/74006/215999/12317/72117/66713/67300/68193/71175/23790/215999/72542/68193/74006/12317/51810/13006/13006/56428/72117/23997/51792/215999/386649/215999/74117/76499/65114/76707/72930/12704/12317/76499/23790/18795/72542
GO:0030036	actin cytoskeleton organization	160	0.458235	1.87025	3.8269e-06	2.31796e-05	7.06722e-06	1438	tags=27%, list=24%, signal=23%	52822/59069/360013/20740/60595/20741/17886/20740/11518/76884/20740/20740/76499/12386/23999/74192/20740/53378/17918/216831/192176/109711/18015/77579/20741/20742/20740/20740/56443/20779/17118/11848/20430/12343/59069/77579/50932/17918/50884/29816/231148/23789/12386/17918/19241/20740/102098/109934/245666/20740/215999/20740/20742/12317/20742/20742/16765/66713/57342/226751/20742/77579/30948/217866/2074…
GO:0051656	establishment of organelle localization	85	0.570191	2.15856	3.88237e-06	2.34129e-05	7.13835e-06	519	tags=10%, list=9%, signal=9%	16574/17886/338367/338367/338367/13424/338367/338367/13383/17760/16897/338367/338367/228355/338367/386649/338367/60595/17762/20224/12934/20910/338367/17918/19215/16574/17920/338367/17755/17886/71435/18607/13424/22631/19326/74117/19384/17257/17760
GO:0008088	axo-dendritic transport	33	0.721297	2.24024	4.014e-06	2.41014e-05	7.34828e-06	760	tags=12%, list=13%, signal=11%	12217/18039/17754/18040/51810/22223/18039/19290/17756/228355/17760/17918/13424/18040/17918/17754/18040/18040/18040/20655/17756/12217/228355/17754/13424/13518/11775/15481
GO:0010001	glial cell differentiation	58	0.637472	2.19204	4.48777e-06	2.68295e-05	8.18004e-06	890	tags=30%, list=15%, signal=26%	252864/19211/68585/11484/14580/11484/11484/11484/236539/14580/14580/22352/11484/18015/20586/14580/14580/30948/26413/22352/12799/18823/22352/14733/12799/30948/22388/18015/53321/67916/12799/74117/18377/17257/72948/28000/68585/12799/19283/236539/64383/72948/18810/12799/18810/22388/11820/22352/56717/64383/12799/18015/12799/12799/12799/14580/22388
GO:0009185	ribonucleoside diphosphate metabolic process	28	0.76645	2.29389	4.7057e-06	2.80111e-05	8.5403e-06	183	tags=5%, list=3%, signal=5%	216963/18293/18655/56421/18293/328572/328572/328572/54403/54403/108155/54403/18293
GO:0016054	organic acid catabolic process	68	0.595485	2.13969	4.85727e-06	2.86662e-05	8.74002e-06	978	tags=19%, list=17%, signal=17%	30956/51793/110460/18534/26569/66841/18242/14661/11364/13167/12896/51793/97212/110391/13167/11363/30956/110391/269378/15107/110208/13167/269378/11363/14661/227095/13167/14719/14719/104776/268860/107747/104776/58810/93747/14661/58810/110842/74551/104776/56717/107747/268860/58810/14417/13167/110446/58810/30956/26912/12041/14718/97212/13167/15107
GO:0046395	carboxylic acid catabolic process	68	0.595485	2.13969	4.85727e-06	2.86662e-05	8.74002e-06	978	tags=19%, list=17%, signal=17%	30956/51793/110460/18534/26569/66841/18242/14661/11364/13167/12896/51793/97212/110391/13167/11363/30956/110391/269378/15107/110208/13167/269378/11363/14661/227095/13167/14719/14719/104776/268860/107747/104776/58810/93747/14661/58810/110842/74551/104776/56717/107747/268860/58810/14417/13167/110446/58810/30956/26912/12041/14718/97212/13167/15107
GO:0019693	ribose phosphate metabolic process	116	0.499574	1.94656	4.90762e-06	2.88401e-05	8.79305e-06	1859	tags=32%, list=32%, signal=24%	11947/11950/56248/56248/11949/20280/328572/11949/18642/20916/28080/71679/14544/67126/18293/18597/71679/328572/11949/12974/104112/28080/13382/56360/17706/11941/12974/56248/13382/11949/27425/11950/20916/52538/18648/68263/13382/11950/15275/71679/12974/329910/11950/56409/110446/56421/11946/67126/13382/110446/74143/18597/110446/12974/54403/20916/12974/104112/14104/57423/11636/20916/28080/13382/27402/2…
GO:0090407	organophosphate biosynthetic process	113	0.499093	1.936	5.01872e-06	2.9368e-05	8.95401e-06	1223	tags=25%, list=21%, signal=22%	11950/104112/210044/19139/23918/23918/21991/21881/66461/67054/319554/108147/26413/15926/66588/14381/18563/14381/19139/68671/269951/108156/23918/16592/12334/109674/14381/13806/12709/12716/67054/11674/108156/68646/68263/110196/21881/21881/18717/228550/104111/15212/18718/229363/21881/13806/21881/21881/18746/56248/11534/13806/21991/269523/269951/18718/18746/74205/18746/13382/12709/18103/21881/108083/…
GO:0032886	regulation of microtubule-based process	49	0.659932	2.21973	5.09814e-06	2.97069e-05	9.05733e-06	619	tags=11%, list=11%, signal=11%	51810/69697/380684/17756/18148/11426/17760/16765/13424/19878/380684/380684/76499/15505/17754/11426/17755/76707/216963/380684/17755/380684/76499/17756/16765/103573/19878/16765/17754/18479/103573/67886/13424/18148/13518
GO:0046939	nucleotide phosphorylation	29	0.758057	2.27219	5.40162e-06	3.1343e-05	9.55616e-06	259	tags=5%, list=4%, signal=5%	216963/18293/18655/56421/18293/328572/328572/328572/54403/54403/108155/54403/18293
GO:0048609	multicellular organismal reproductive process	64	0.615553	2.21293	5.50013e-06	3.17811e-05	9.68972e-06	855	tags=20%, list=15%, signal=17%	18417/13046/19211/18417/235380/18417/24128/51792/67971/26413/13030/19215/13030/11757/67561/18795/109689/53424/13030/56436/14782/17977/15212/18472/64383/73242/11820/18952/77980/13382/56717/14810/64383/67971/625249
GO:0048638	regulation of developmental growth	68	0.593915	2.13405	5.60453e-06	3.22029e-05	9.81832e-06	791	tags=15%, list=13%, signal=13%	19035/17967/12568/17751/17755/20430/53817/52822/12891/17756/28185/239667/13043/69597/11426/13383/13383/11538/116837/74117/76499/19377/17751/69597/56717/11426/17755/28185/17755/20354/20655/52822/68585/23945/76499/17756/13043/18479/18795/56177/12891
GO:0006163	purine nucleotide metabolic process	113	0.498119	1.93223	5.61976e-06	3.22029e-05	9.81832e-06	1859	tags=32%, list=32%, signal=25%	11947/11950/56248/56248/11949/20280/328572/11949/18642/20916/28080/71679/14198/14544/67126/18293/18597/71679/328572/11949/12974/104112/28080/13382/56360/17706/11941/12974/56248/13382/11949/27425/11950/20916/52538/18648/68263/13382/11950/15275/71679/12974/329910/11950/56409/110446/56421/11946/67126/13382/110446/74143/18597/110446/12974/54403/20916/12974/104112/14104/57423/11636/20916/28080/13382/2…
GO:0050821	protein stabilization	54	0.635728	2.14852	5.75914e-06	3.28652e-05	1.00203e-05	1223	tags=23%, list=21%, signal=19%	100503670/15510/18148/20910/50884/21454/29816/20910/15519/15516/15516/15516/15510/15510/18673/15519/20910/12317/12461/15510/11931/21454/19035/15510/11931/328572/12388/17751/252870/12465/18673/11931/12759/12468/12317/15510/252870/109676/18148/50884/15510/11931/12468/12388/14251/15510/17751/109676/21454/20910/15516/15510/100503670/68585/65019/15516/12317/12464/328572/328572/328572/20910/18148
GO:0046031	ADP metabolic process	25	0.774578	2.26673	5.93103e-06	3.37068e-05	1.02769e-05	259	tags=5%, list=4%, signal=5%	216963/18293/18655/56421/18293/328572/328572/328572/54403/54403/108155/54403/18293
GO:0051726	regulation of cell cycle	103	0.522837	2.00227	6.10059e-06	3.42762e-05	1.04505e-05	1590	tags=28%, list=27%, signal=22%	28019/28019/170731/12914/12914/14677/73139/67300/12323/27053/28019/15289/99375/51810/230709/13016/69601/51792/18795/13424/26754/11636/53378/15516/13424/28019/28019/12914/12914/12914/12323/11636/20779/381290/18148/11848/216963/79456/19941/67300/67300/15516/15516/12995/67300/13424/15516/12914/15481/12317/100732/67300/30948/16906/68193/18571/12914/12914/12914/381290/381290/12568/26941/14677/13205/68…
GO:0072521	purine-containing compound metabolic process	117	0.503165	1.9703	6.11333e-06	3.42762e-05	1.04505e-05	1859	tags=32%, list=32%, signal=25%	11947/11950/56248/56248/11949/20280/328572/11949/18642/20916/28080/71679/14198/14544/67126/18293/18597/71679/328572/11949/12974/104112/28080/13382/56360/17706/11941/12974/56248/13382/11949/27425/11950/20916/52538/18648/68263/13382/11950/15275/71679/12974/329910/11950/56409/110446/56421/11946/67126/13382/110446/74143/18597/110446/12974/54403/20916/12974/104112/14104/57423/11636/20916/28080/13382/2…
GO:0009135	purine nucleoside diphosphate metabolic process	26	0.775507	2.29109	6.1305e-06	3.42762e-05	1.04505e-05	259	tags=5%, list=4%, signal=5%	216963/18293/18655/56421/18293/328572/328572/328572/54403/54403/108155/54403/18293
GO:0009179	purine ribonucleoside diphosphate metabolic process	26	0.775507	2.29109	6.1305e-06	3.42762e-05	1.04505e-05	259	tags=5%, list=4%, signal=5%	216963/18293/18655/56421/18293/328572/328572/328572/54403/54403/108155/54403/18293
GO:0006091	generation of precursor metabolites and energy	146	0.469988	1.90656	6.42366e-06	3.57704e-05	1.0906e-05	1844	tags=35%, list=31%, signal=28%	12857/11949/17751/72900/18810/328572/18810/11949/18642/20656/67041/20916/28080/71679/67126/18293/384783/18597/11429/71679/328572/66576/14194/16828/67530/52637/11949/12974/226646/28080/13382/20656/13063/18747/17706/12974/11429/19309/68202/13382/11949/11429/11429/15926/11950/67273/20916/230075/12858/18648/66841/17918/68263/13382/11950/17918/11429/17995/15275/170731/11429/11430/17448/71679/17995/152…
GO:0080134	regulation of response to stress	156	0.461166	1.87188	6.54111e-06	3.62782e-05	1.10609e-05	1214	tags=23%, list=21%, signal=20%	67996/15510/381290/18148/171469/78903/50932/216963/207728/19941/74143/15505/15519/170719/72567/14194/21849/15510/15510/109934/53416/15519/16016/21672/21849/15510/66713/12361/15505/14194/20496/16906/15502/14194/268373/12282/381290/381290/15510/68197/53817/217365/223255/270151/17184/16906/16906/12759/14768/268860/15510/56428/17470/16906/28185/18148/53610/13383/14151/74143/68015/19878/15510/13383/38…
GO:0000278	mitotic cell cycle	104	0.52407	1.99046	6.99726e-06	3.86528e-05	1.17849e-05	1583	tags=26%, list=27%, signal=20%	20742/19055/12914/12914/14677/67300/12323/27053/20742/15289/77579/99375/51810/230709/18541/20742/22151/69654/51792/100710/18795/12322/13424/76499/11636/53378/13424/22142/12914/12914/192176/12322/77579/20742/12914/12323/11636/12322/11848/77579/73710/19941/67300/72117/17758/259279/67300/67300/13424/12914/20742/66711/20742/72117/20742/227613/16765/20742/67300/77579/16906/68193/20742/18571/12914/1291…
GO:0061458	reproductive system development	32	0.722622	2.23539	7.50895e-06	4.13142e-05	1.25963e-05	578	tags=16%, list=10%, signal=15%	19211/13383/14228/67971/26413/192176/13030/20719/13030/11757/67561/19353/109689/13030/56436/17977/15516
GO:0071495	cellular response to endogenous stimulus	167	0.457518	1.88627	7.80489e-06	4.2772e-05	1.30407e-05	2008	tags=35%, list=34%, signal=26%	15516/12322/14682/15516/11991/19878/18600/328572/328572/98660/14609/15516/98660/51810/17918/20511/229709/18754/11928/19247/15516/67972/14697/53378/17751/26941/232975/328572/20320/232975/76709/59035/18212/384783/12914/13430/22628/328572/51810/15516/18750/14681/18747/232975/18189/26413/98660/12385/15516/14687/23988/19122/20320/19060/12322/17975/51810/17918/17918/18212/170731/12914/12914/14394/14687…
GO:0014706	striated muscle tissue development	53	0.634712	2.15301	8.16656e-06	4.45772e-05	1.35911e-05	768	tags=16%, list=13%, signal=14%	17967/12568/328572/12848/77579/53817/74103/18810/51810/77579/28185/77579/77579/67267/18810/67267/72900/77579/14251/56717/18810/28185/18810/14775/18810/11472/328572/328572/328572/77579/18479
GO:0006165	nucleoside diphosphate phosphorylation	28	0.756841	2.26513	8.45706e-06	4.59811e-05	1.40192e-05	259	tags=5%, list=4%, signal=5%	216963/18293/18655/56421/18293/328572/328572/328572/54403/54403/108155/54403/18293
GO:0030099	myeloid cell differentiation	47	0.66676	2.21686	8.78651e-06	4.7585e-05	1.45082e-05	1137	tags=26%, list=19%, signal=22%	15289/17886/12349/18015/20586/12349/12349/14104/18750/14381/22041/14381/12349/12349/14683/14683/12349/11757/22041/18795/14104/17886/22388/18015/14381/70564/15289/11740/18718/18472/14151/14104/22388/14683/14683/11820/18718/15129/56717/18103/18103/18015/22388/18750/109711/18015/70747/11740/14104/18103/18718/11518/18472/22041/328572/98366/18750/18718
GO:0031344	regulation of cell projection organization	165	0.446772	1.8431	9.34288e-06	5.04005e-05	1.53666e-05	824	tags=16%, list=14%, signal=15%	23790/14828/320840/14432/16438/14432/12568/328572/17751/18039/17755/18483/20430/16438/18040/18481/52822/223255/74006/14432/12386/232906/22240/216739/12933/240057/18039/80987/17756/214459/239667/13043/11426/17760/20614/74143/319504/240057/18040/50884/11538/74117/13385/18483/14804/56013/223255/17751/65114/12805/56717/80987/16438/11512/319504/18040/11426/17755/216739/14812/12805/381979/22335/17755/1…
GO:0006935	chemotaxis	73	0.5689	2.06273	9.43823e-06	5.07167e-05	1.5463e-05	759	tags=18%, list=13%, signal=16%	16574/235611/15289/56212/108699/13043/18600/56212/12934/14870/13043/26413/14870/18750/14870/16574/14870/14870/269116/19353/72349/12933/20496/12317/15289/77579/18717/22121/22152/77579/223435/18810/75847/18810/269116/17319/12934/12934/11820/15139/30957/12934/13043
GO:0007272	ensheathment of neurons	38	0.695129	2.23651	9.70931e-06	5.16418e-05	1.57451e-05	1344	tags=34%, list=23%, signal=27%	18417/19211/13383/18417/18417/18015/12527/17918/22041/12527/22041/18823/14733/269116/20203/18015/53321/18377/72948/19283/15212/64383/72948/18810/18810/269116/17196/56717/64383/18015/17918/18015/70747/13138/13823/64383/269116/22041/20655/269116/18810/17918/75786/19283/18377/64383/18015/18823/18810/72948/18377/53321
GO:0008366	axon ensheathment	38	0.695129	2.23651	9.70931e-06	5.16418e-05	1.57451e-05	1344	tags=34%, list=23%, signal=27%	18417/19211/13383/18417/18417/18015/12527/17918/22041/12527/22041/18823/14733/269116/20203/18015/53321/18377/72948/19283/15212/64383/72948/18810/18810/269116/17196/56717/64383/18015/17918/18015/70747/13138/13823/64383/269116/22041/20655/269116/18810/17918/75786/19283/18377/64383/18015/18823/18810/72948/18377/53321
GO:0099537	trans-synaptic signaling	196	0.422786	1.78173	9.73668e-06	5.16418e-05	1.57451e-05	1826	tags=35%, list=31%, signal=27%	19055/13383/20320/17754/13429/18212/22782/14660/64176/72961/13385/22628/20910/56508/14810/217480/12308/12326/13429/18750/76787/20910/18747/18189/26413/58234/11941/17762/78808/19122/14660/20320/18191/12322/224997/22335/17918/238988/13385/17918/12326/18212/19055/76787/14677/14394/20979/12323/17957/22333/18479/268860/18751/19088/17754/58234/235380/217124/17957/22333/13429/73340/20910/67826/18795/217…
GO:0099536	synaptic signaling	200	0.424645	1.80469	9.75997e-06	5.16418e-05	1.57451e-05	1826	tags=35%, list=31%, signal=27%	19055/13383/20320/17754/13429/18212/22782/14660/64176/72961/13385/22628/20910/56508/14810/217480/12308/12326/13429/18750/76787/20910/18747/18189/26413/58234/11941/17762/78808/19122/14660/20320/18191/12322/224997/22335/17918/238988/13385/17918/12326/18212/19055/76787/14677/14394/20979/12323/17957/22333/18479/268860/18751/19088/17754/58234/235380/217124/17957/22333/13429/73340/20910/67826/18795/217…
GO:0051258	protein polymerization	84	0.555616	2.09457	1.00167e-05	5.27981e-05	1.60976e-05	1612	tags=29%, list=27%, signal=23%	76884/20741/15519/20742/20742/13589/19230/20740/227753/17755/18479/20740/19240/20742/15519/20740/18039/20740/14228/20741/15519/20740/11518/76884/20740/20740/76499/12386/23999/74192/20740/20741/17755/20742/20740/20740/56443/11848/20430/12343/216963/50884/29816/18039/23789/12386/15519/259279/19241/20740/15519/20740/74006/20740/20742/20742/20742/100732/16765/66713/20742/30948/13589/20742/20740/20740…
GO:0042692	muscle cell differentiation	61	0.614997	2.15011	1.0562e-05	5.53271e-05	1.68686e-05	749	tags=16%, list=13%, signal=14%	77579/30948/22388/11938/77579/109711/17886/276770/53817/74103/18810/51810/22223/77579/17886/109676/28185/77579/69597/77579/18810/18807/77579/14251/69597/56717/18810/109676/28185/18810/14775/18810/18007/13660/11472/109711/77579/19241/18479/60595
GO:1901135	carbohydrate derivative metabolic process	159	0.454599	1.85554	1.05766e-05	5.53271e-05	1.68686e-05	1852	tags=30%, list=31%, signal=23%	11950/56248/56248/11949/17751/20280/328572/11949/18642/14571/20916/28080/71679/14544/67126/18293/18597/19324/71679/328572/14933/11949/12974/104112/28080/13382/56360/17706/14571/11941/12974/67300/56248/13382/11949/27425/11950/20916/52538/18648/68263/13382/11950/15275/71679/67300/12974/329910/11950/56409/110446/56421/11946/67126/13382/110446/74143/18597/110446/12974/54403/20916/12974/18795/104112/1…
GO:0099111	microtubule-based transport	45	0.657766	2.18858	1.08574e-05	5.65814e-05	1.72511e-05	764	tags=14%, list=13%, signal=13%	26941/12217/18039/17754/17755/18040/51810/22223/18039/69697/19290/380684/17756/228355/17760/17918/13424/18040/380684/380684/17918/17754/18040/17755/380684/17755/18040/18040/20655/380684/56455/17756/12217/228355/17754/13424/13518/11775/15481
GO:0051336	regulation of hydrolase activity	145	0.460517	1.86996	1.1186e-05	5.80746e-05	1.77064e-05	445	tags=13%, list=8%, signal=13%	235611/15289/12955/13003/56212/12955/12323/13003/12955/19063/19415/66222/13003/108699/14751/23790/56428/66222/66222/56212/72930/12955/66437/18015/14751/13033/14751/12955/30948/13033/26569/109934/13033/67839/20719/14697/13033/11933/14683/14683/282663/29816/226591/56812/19684/15510/227753/30948/170625/227753/18015/109689/13033/17957
GO:0046903	secretion	193	0.420819	1.76919	1.16043e-05	6.0021e-05	1.82998e-05	1434	tags=26%, list=24%, signal=22%	360013/20910/67826/17886/12322/12894/20979/26754/67738/20616/76499/56216/20980/26950/53378/109731/15107/17918/20910/12889/54525/18642/18641/12322/18015/76787/77579/14661/11941/12322/26950/17967/77579/67041/216963/20910/17918/116837/29816/20910/20979/11957/56216/18751/19324/11941/17918/109934/71764/20965/53416/74006/215999/20910/67041/20907/232333/22631/269951/12847/20964/12361/77579/20496/78808/1…
GO:0002520	immune system development	86	0.535807	2.02998	1.19726e-05	6.16946e-05	1.88101e-05	786	tags=15%, list=13%, signal=14%	15289/17886/16071/12349/18015/53890/20586/12349/18534/12349/26413/14104/18750/14381/22041/14381/12349/12349/14683/14683/12349/11757/22041/18795/14104/15510/17886/22388/18015/14381/70564/56436/15289/11772/11740/19283/18718/18472/14151/16498/14104/20822/22388/14683/14683/11820/18718/15129/56717/18103
GO:0048872	homeostasis of number of cells	41	0.674376	2.21101	1.20298e-05	6.17589e-05	1.88297e-05	778	tags=17%, list=13%, signal=15%	15289/14751/56428/14751/53890/20586/14751/18477/20068/14381/14381/67561/18795/108156/19353/14381/15289/18477/108156/11740/14751/14151/17319/15139/14751/15129
GO:0010970	transport along microtubule	43	0.668709	2.19877	1.26314e-05	6.46071e-05	1.9698e-05	760	tags=14%, list=13%, signal=13%	12217/18039/17754/17755/18040/51810/22223/18039/69697/19290/380684/17756/228355/17760/17918/13424/18040/380684/380684/17918/17754/18040/17755/380684/17755/18040/18040/20655/380684/56455/17756/12217/228355/17754/13424/13518/11775/15481
GO:0051093	negative regulation of developmental process	97	0.518365	1.98758	1.30495e-05	6.64281e-05	2.02533e-05	945	tags=18%, list=16%, signal=16%	15289/19211/68585/26949/23790/246703/60595/17762/18015/109934/26413/28185/14381/26949/14381/14683/14683/26949/269951/20203/20226/18015/14381/74117/20496/12317/17257/28000/15289/68585/246703/22070/19283/12631/223435/12631/64383/12631/17319/14683/14683/11820/269951/18479/14567/17196/22629/22070/18103/13854/64383/18103/269951/18015/246703/18655/17762/12631/23790/21960/18015/11816
GO:0014013	regulation of gliogenesis	25	0.759427	2.22239	1.30836e-05	6.64281e-05	2.02533e-05	1312	tags=50%, list=22%, signal=39%	68585/11484/14580/11484/11484/11484/14580/14580/22352/11484/18015/14580/14580/30948/22352/22041/22041/22352/269951/30948/18015/74117/17257/28000/68585/19047/19283/64383/269951/22352/56717/64383/269951/18015/14580/18015/19744/13138/104015/64383/104015/22041/22352/269951/19283/64383/19047/18015/269951/74117
GO:0042330	taxis	75	0.563661	2.05397	1.31863e-05	6.67045e-05	2.03375e-05	759	tags=17%, list=13%, signal=15%	16574/235611/15289/56212/108699/13043/18600/56212/12934/14870/13043/26413/14870/18750/14870/16574/14870/14870/269116/19353/72349/12933/20496/12317/15289/77579/18717/22121/22152/77579/223435/18810/75847/18810/269116/17319/12934/12934/11820/15139/30957/12934/13043
GO:0007268	chemical synaptic transmission	192	0.421945	1.76754	1.33546e-05	6.70646e-05	2.04473e-05	1826	tags=35%, list=31%, signal=27%	19055/13383/20320/17754/13429/18212/22782/14660/64176/72961/13385/22628/20910/56508/14810/217480/12308/12326/13429/18750/76787/20910/18747/18189/26413/58234/11941/17762/78808/19122/14660/20320/18191/12322/224997/22335/17918/238988/13385/17918/12326/18212/19055/76787/14677/14394/20979/12323/17957/22333/18479/268860/18751/19088/17754/58234/235380/217124/17957/22333/13429/73340/20910/67826/18795/217…
GO:0098916	anterograde trans-synaptic signaling	192	0.421945	1.76754	1.33546e-05	6.70646e-05	2.04473e-05	1826	tags=35%, list=31%, signal=27%	19055/13383/20320/17754/13429/18212/22782/14660/64176/72961/13385/22628/20910/56508/14810/217480/12308/12326/13429/18750/76787/20910/18747/18189/26413/58234/11941/17762/78808/19122/14660/20320/18191/12322/224997/22335/17918/238988/13385/17918/12326/18212/19055/76787/14677/14394/20979/12323/17957/22333/18479/268860/18751/19088/17754/58234/235380/217124/17957/22333/13429/73340/20910/67826/18795/217…
GO:0097479	synaptic vesicle localization	26	0.765337	2.26104	1.38987e-05	6.95437e-05	2.12032e-05	292	tags=7%, list=5%, signal=6%	16574/19211/20965/228355/12934/16574/20965
GO:0006457	protein folding	50	0.635783	2.13095	1.41975e-05	7.07825e-05	2.15808e-05	1095	tags=23%, list=19%, signal=20%	15505/15519/13002/15516/15516/12304/15516/15510/15526/15510/13002/15519/15481/15526/12317/15526/12461/15510/15526/15505/15526/15502/268373/21454/14828/19035/15526/15528/15510/56445/12465/12759/12468/12317/15510/14827/15526/70356/68015/15510/22027/217737/105675/12468/15510/15505/21454/15516/56445/15510/15526/12330/15516/12317/15526/12464/17713/18415/18453/15481
GO:0070201	regulation of establishment of protein localization	128	0.485965	1.92547	1.44379e-05	7.17222e-05	2.18674e-05	1381	tags=22%, list=23%, signal=18%	67738/20616/14567/26950/15516/15107/54525/18642/18641/216831/192176/18015/77579/28185/28185/14661/20779/26950/77579/67041/21454/15505/13033/15516/15516/15516/21849/12326/71764/74006/215999/18777/67041/12461/21849/269951/12361/77579/15505/20496/78808/15502/268373/12290/21454/215999/12568/20336/77579/52822/12465/70456/74006/70456/12468/268860/77579/360013/17470/104831/28185/228355/77579/26950/77579…
GO:0048608	reproductive structure development	31	0.724101	2.216	1.46814e-05	7.26703e-05	2.21564e-05	578	tags=17%, list=10%, signal=15%	19211/13383/14228/67971/26413/192176/13030/20719/13030/11757/67561/19353/109689/13030/56436/17977/15516
GO:0006897	endocytosis	130	0.479211	1.90526	1.47535e-05	7.27665e-05	2.21858e-05	772	tags=13%, list=13%, signal=12%	20404/12568/11947/11772/17886/20977/232227/12331/74006/11947/12759/360013/17886/80987/11947/214459/109676/11518/13043/14800/19345/104015/17975/20614/16976/13385/232227/12554/14800/218038/20401/14251/80987/109676/18717/20977/12300/19058/214897/14784/11773/232227/12554/19261/12330/72685/218038/23970/20907/13660/13385/218038/103236/232227/11765/13043/16443/60595/18195/13385
GO:0030162	regulation of proteolysis	99	0.520304	1.97991	1.48985e-05	7.31333e-05	2.22976e-05	721	tags=18%, list=12%, signal=17%	18002/15289/12955/15481/17886/19211/12955/17754/12955/66222/14751/56428/66222/66222/12955/66437/22031/14751/22031/53890/13033/14751/12955/30948/13033/52551/13033/224997/20719/13033/282663/67561/29816/56812/93739/15510/227753/30948/17886/227753/109689/13033/13806/19167/15289/15516/71999/227693/14751/12631/15925/13806/12631/17754/64383/57320/13806/12631/269523/11820
GO:0031328	positive regulation of cellular biosynthetic process	165	0.441691	1.82214	1.49338e-05	7.31333e-05	2.22976e-05	1102	tags=19%, list=19%, signal=17%	231148/15505/15519/19241/72567/231051/15516/15516/15516/21849/12326/18673/56403/17978/15519/12914/20091/71902/12461/100732/21849/11306/11306/66713/12361/55944/73086/15505/12914/12914/12914/71175/21454/66592/18746/328572/68197/17751/18563/276770/13205/53817/18481/12465/18673/73251/12759/12468/51810/18563/76257/13629/18148/17975/11306/67267/12914/68045/67089/94353/12468/74117/94353/67267/67089/1255…
GO:0034330	cell junction organization	183	0.42614	1.76208	1.53813e-05	7.50587e-05	2.28846e-05	912	tags=18%, list=15%, signal=17%	66713/20964/12361/235611/77579/11941/210274/13823/18571/22388/23790/11941/320840/14432/14432/12568/12388/12217/77579/109711/18039/232227/21894/18483/20430/18810/18481/11941/74006/14432/12386/238988/13823/20648/30785/77579/240057/18039/69697/104831/11518/13043/77579/12032/69597/11426/13383/11519/77579/17918/74143/319504/240057/26875/19878/18810/11735/13383/11538/74117/13385/232227/12388/18483/7757…
GO:0031329	regulation of cellular catabolic process	113	0.483742	1.87646	1.59033e-05	7.73328e-05	2.3578e-05	1539	tags=26%, list=26%, signal=20%	11740/22333/51810/17754/76014/230709/22333/15519/54403/26926/69601/15519/18458/17876/12894/11739/11740/11739/53378/15516/11740/22333/11740/69305/11740/100503670/381290/18148/216963/11740/18475/19045/15519/69305/54403/15516/15516/12995/15516/72416/56403/15519/11739/74006/67412/54403/72416/17754/381290/381290/17751/22333/252870/17754/11975/74006/12759/51810/11740/67412/18458/252870/13043/18148/1300…
GO:0006520	cellular amino acid metabolic process	88	0.530145	2.02497	1.64585e-05	7.97514e-05	2.43154e-05	960	tags=19%, list=16%, signal=16%	107508/15115/244141/30956/14645/236539/381314/51793/18242/14661/27267/107272/51793/110391/22117/30956/108156/14630/110391/20226/229905/269378/107272/17257/269378/108156/107272/14661/227095/14645/14719/14719/236539/104776/268860/229363/104776/57320/14661/14645/104776/14645/107272/268860/226414/107508/246221/14417/11565/57320/110446/30956/26912/12041/57320/14718/17850
GO:0005996	monosaccharide metabolic process	49	0.639147	2.14982	1.7064e-05	8.21247e-05	2.5039e-05	1633	tags=41%, list=28%, signal=32%	15289/14751/21991/14751/14751/18534/15275/14381/14555/11364/18563/14381/15275/16592/15275/14381/13806/110208/15289/11674/68263/14751/13806/58810/18746/72157/11677/13806/56421/58810/21991/16828/18746/18746/74551/16828/14751/56717/18746/58810/72157/18563/18655/13806/18746/14751/14433/58810/72157/72157/12041/19046/21991/15275/18655/11674/13806/11674/14751/11674/21991/18641/13806/18642/15275/58810/18…
GO:0006979	response to oxidative stress	81	0.544573	2.04496	1.70672e-05	8.21247e-05	2.5039e-05	1165	tags=30%, list=20%, signal=25%	18104/12955/12955/12955/101739/68015/12955/17762/14870/12955/18477/66841/26413/15926/14870/110265/18750/14381/14870/14870/14381/14870/11757/76936/14630/14381/12325/11758/11758/18477/14782/15369/11758/67738/12631/11758/15925/26914/12631/64383/57320/11677/12631/11758/213990/11820/11669/11758/67130/64383/105675/18477/625249/17762/57320/18750/12631/105675/11816/57320/268373/14782/66414/17876/71514/64…
GO:0031334	positive regulation of protein-containing complex assembly	63	0.599088	2.13467	1.79778e-05	8.6206e-05	2.62833e-05	958	tags=20%, list=16%, signal=18%	13589/13383/56430/13043/17762/14086/17698/30948/67971/13043/17698/17698/17698/56443/17698/29816/17755/19353/227753/30948/227753/74117/14544/17257/72948/63985/18643/14086/17698/72948/57320/18645/73242/269523/63985/18479/13043/56717/56424/13854/67971/17762/57320/76709/269523/66713/57320/67089
GO:0050767	regulation of neurogenesis	84	0.546606	2.0606	1.89269e-05	9.04429e-05	2.75751e-05	1130	tags=25%, list=19%, signal=21%	235611/19211/68585/11484/12323/17760/14580/11484/11426/11484/11484/14580/14580/22352/11484/17762/18015/14580/14580/30948/22352/67891/22041/22041/17755/22352/269951/11423/30948/18015/74117/17257/28000/17760/68585/17760/19047/228550/19283/18472/64383/12323/17760/269951/18479/14567/22352/17196/22629/56717/64383/269951/18015/17762/14580/17760/66713/21960/18015/11816/17760/216344/19744/13138/21838/104…
GO:0009628	response to abiotic stimulus	151	0.453748	1.84756	1.91428e-05	9.11594e-05	2.77936e-05	882	tags=17%, list=15%, signal=16%	20496/11941/15502/11370/12282/12290/12914/12914/12914/71175/11941/11928/381290/381290/236900/16438/11931/12568/328572/17751/12359/56445/13205/18483/20430/16438/18810/236900/98660/11941/20512/11931/19309/14688/268860/76257/240057/56428/20512/18148/18751/14151/240057/232975/12914/19878/18810/11931/381290/98660/195018/98660/18483/70186/18751/381290/17751/56454/56717/18810/16438/268860/17993/15516/24…
GO:0009887	animal organ morphogenesis	81	0.542051	2.03548	1.93892e-05	9.20156e-05	2.80546e-05	333	tags=10%, list=6%, signal=10%	19211/68585/26965/13383/19085/17938/18015/20586/17698/67255/109934/26413/192176/17918/17698/17698/11749/17920/17698/14683/14683/67561/17698
GO:0019725	cellular homeostasis	165	0.438553	1.80919	1.96652e-05	9.30055e-05	2.83564e-05	1839	tags=33%, list=31%, signal=26%	17751/26941/232975/19055/20320/18642/232975/17754/67041/26950/14782/22782/11757/72961/13385/76614/14688/14810/12308/109108/11758/11972/21672/18750/13382/69597/18747/232975/18189/26462/26413/58234/11941/11931/98660/19309/54683/67163/19122/13382/18148/20320/17918/13385/13382/17918/15275/68585/19055/170731/15289/109676/53381/11749/18751/16438/17754/58234/235380/109676/67972/13382/109676/98660/54403/…
GO:0007015	actin filament organization	110	0.511783	1.97875	2.03027e-05	9.55014e-05	2.91174e-05	1548	tags=29%, list=26%, signal=23%	19230/20740/77579/227753/18479/20740/19240/58234/18810/217124/20742/20740/52822/59069/20740/60595/20741/20740/11518/76884/20740/20740/76499/12386/23999/74192/20740/17918/192176/109711/77579/20741/20742/20740/20740/56443/20779/17118/11848/20430/12343/59069/77579/17918/50884/29816/23789/12386/17918/19241/20740/102098/20740/215999/20740/20742/20742/20742/16765/66713/20742/77579/30948/20742/217124/22…
GO:0006631	fatty acid metabolic process	90	0.524458	2.00302	2.03312e-05	9.55014e-05	2.91174e-05	1737	tags=31%, list=29%, signal=23%	14933/11992/104112/13382/56360/97212/13382/52538/15107/66841/17918/13382/17918/11430/329910/97212/19088/110446/67460/66841/13382/110446/110446/94180/12894/104112/14104/15107/17918/13382/13382/13382/11992/14081/110446/109672/17918/110826/14933/13382/78070/70316/17918/97212/11992/13382/68738/78070/66841/18777/56360/66885/51798/110446/97212/19088/407785/229211/11370/231086/236900/56360/67460/264895/…
GO:0007051	spindle organization	39	0.677591	2.19363	2.09721e-05	9.8178e-05	2.99335e-05	533	tags=8%, list=9%, signal=7%	13589/17886/22428/108989/14677/13424/13383/51792/192176/14677/17886/13424/14677/17257/72948/67300
GO:0051099	positive regulation of binding	45	0.646772	2.152	2.18221e-05	0.000101812	3.10413e-05	721	tags=13%, list=12%, signal=12%	13589/15289/15525/15525/227120/20586/67839/29816/109689/13806/74117/19384/15289/14958/15516/14958/15925/13806/64383/57320/13806/11820
GO:0019220	regulation of phosphate metabolic process	167	0.44536	1.83614	2.21374e-05	0.00010259	3.12785e-05	889	tags=15%, list=15%, signal=14%	73086/15505/66385/19088/15502/217124/268373/19087/23790/381290/381290/236900/66592/20404/54401/12568/328572/12388/26941/68197/17751/18563/320472/13205/18810/236900/18673/12759/51810/18563/22223/56428/18148/13383/14151/54401/68045/19878/18810/13383/22027/381290/11538/195018/13385/12388/14251/56013/381290/17751/15505/12805/56717/18810/19087/17993/15516/230908/216963/12805/19261/100503670/13627/1881…
GO:0051174	regulation of phosphorus metabolic process	167	0.44536	1.83614	2.21374e-05	0.00010259	3.12785e-05	889	tags=15%, list=15%, signal=14%	73086/15505/66385/19088/15502/217124/268373/19087/23790/381290/381290/236900/66592/20404/54401/12568/328572/12388/26941/68197/17751/18563/320472/13205/18810/236900/18673/12759/51810/18563/22223/56428/18148/13383/14151/54401/68045/19878/18810/13383/22027/381290/11538/195018/13385/12388/14251/56013/381290/17751/15505/12805/56717/18810/19087/17993/15516/230908/216963/12805/19261/100503670/13627/1881…
GO:0030029	actin filament-based process	176	0.432422	1.79211	2.2317e-05	0.000103076	3.14268e-05	1549	tags=29%, list=26%, signal=24%	109676/19230/20740/77579/227753/17904/18479/20740/19240/58234/18810/217124/109676/20742/109676/98660/98660/20740/52822/59069/360013/20740/60595/11928/20741/17886/98660/20740/11518/76884/20740/20740/76499/12386/23999/74192/20740/53378/17918/216831/192176/109711/18015/109676/77579/11928/20741/20742/20740/20740/56443/20779/20191/17118/11848/20430/12343/59069/77579/50932/17918/50884/29816/20266/23114…
GO:1902904	negative regulation of supramolecular fiber organization	52	0.606851	2.04019	2.31061e-05	0.000106052	3.23342e-05	1583	tags=30%, list=27%, signal=23%	20742/170731/20742/13589/19230/20740/227753/17755/20740/17754/19240/58234/20742/20740/20740/14228/20741/20740/11518/20740/20740/76499/12386/23999/20740/20741/17755/20742/20740/20740/12343/29816/23789/12386/19241/20740/102098/20740/20740/20742/15481/20742/20742/16765/17754/20742/13589/20742/20740/20740/20740/20740/17754/17755/20740/12343/20740/12386/12759/69697/17756/11518/14489/16765/11519/20742/…
GO:0060548	negative regulation of cell death	168	0.432405	1.78212	2.31149e-05	0.000106052	3.23342e-05	785	tags=14%, list=13%, signal=13%	18104/12955/15481/15525/15525/19211/12955/12955/19063/68015/14751/228355/13043/17938/12955/14319/14319/14751/20586/11657/14870/14751/12955/20910/13043/15275/192176/13030/14870/18611/18750/14870/14870/14870/13030/11657/11757/11657/22393/29816/11657/11657/14319/11657/11657/15510/11657/15275/104069/11657/14630/18607/22333/72183/15275/109689/13806/11657/12716/13030/17257/11657/19231/11657/11657/11657…
GO:0009259	ribonucleotide metabolic process	111	0.482387	1.86754	2.45295e-05	0.00011217	3.41993e-05	2067	tags=37%, list=35%, signal=27%	11946/11639/56451/14104/236900/14544/18642/15356/14544/18642/18655/13382/11957/56451/52538/56248/11946/68197/328572/328572/56451/11947/21991/11950/20916/11950/229363/12974/104112/11947/11950/56248/56248/11949/20280/328572/11949/18642/20916/28080/71679/14544/67126/18293/18597/71679/328572/11949/12974/104112/28080/13382/56360/17706/11941/12974/56248/13382/11949/27425/11950/20916/52538/18648/68263/1…
GO:0045765	regulation of angiogenesis	24	0.751224	2.1475	2.65007e-05	0.000120386	3.67046e-05	1129	tags=30%, list=19%, signal=25%	15289/68585/246703/14645/18015/18750/20226/18015/20496/17257/15289/68585/246703/14645/18746/14645/15139/18746/18746/13854/14645/18746/18015/246703/18655/18746/18750/18015/18655/11518/18746/14645/18750
GO:1901342	regulation of vasculature development	24	0.751224	2.1475	2.65007e-05	0.000120386	3.67046e-05	1129	tags=30%, list=19%, signal=25%	15289/68585/246703/14645/18015/18750/20226/18015/20496/17257/15289/68585/246703/14645/18746/14645/15139/18746/18746/13854/14645/18746/18015/246703/18655/18746/18750/18015/18655/11518/18746/14645/18750
GO:0080135	regulation of cellular response to stress	96	0.514115	1.96068	2.66896e-05	0.000120847	3.68449e-05	638	tags=14%, list=11%, signal=13%	16906/16906/12759/14768/56428/16906/18148/53610/13383/14151/74143/68015/19878/13383/16906/74840/16906/14768/223255/18752/15505/53610/170719/233789/53610/14194/16906/19261/14775/16906/20655/70620/68585/18007/72567/19878/19941/18795/18453/108155/109880/18148
GO:1903047	mitotic cell cycle process	84	0.54055	2.03777	2.68952e-05	0.000121273	3.69748e-05	1583	tags=27%, list=27%, signal=21%	20742/19055/12914/12914/14677/67300/12323/20742/77579/99375/51810/230709/18541/20742/69654/51792/100710/18795/12322/13424/76499/11636/13424/12914/12914/192176/12322/77579/20742/12914/12323/11636/12322/11848/77579/19941/67300/72117/17758/67300/67300/13424/12914/20742/66711/20742/72117/20742/16765/20742/67300/77579/16906/68193/20742/18571/12914/12914/12914/71175/12568/14677/77579/13205/68193/16906/…
GO:0051603	proteolysis involved in cellular protein catabolic process	119	0.480315	1.8883	2.69593e-05	0.000121273	3.69748e-05	1080	tags=22%, list=18%, signal=19%	18002/19211/17754/26965/386649/22201/23996/22186/52551/13030/224997/13030/19166/22393/22186/68292/26445/56812/93739/18571/12334/109689/13030/19167/12317/56436/28000/15516/71999/227693/15925/17754/64383/26441/57320/269523/213990/26443/19166/84585/228769/56424/64383/18786/22201/19167/57320/26441/19184/269523/19170/17463/11816/57320/218544/67089/12330/67903/18752/14828/22201/19166/64383/59026/22225
GO:0045934	negative regulation of nucleobase-containing compound metabolic process	111	0.480219	1.85914	2.92923e-05	0.00013134	4.00442e-05	1043	tags=20%, list=18%, signal=18%	21849/18673/72416/56403/17978/20901/12914/14957/70350/15481/12317/21849/72416/70350/70350/73086/12914/12914/12914/71175/19291/54401/12568/328572/12848/17751/14957/12417/70350/18673/70350/12317/51810/68052/56428/19290/14958/18148/53610/13383/14957/54401/12914/13383/56403/72416/17751/53379/53610/56717/53610/15388/230908/216963/70350/12971/54401/20354/17876/65019/207728/19291/12317/103573/72567/3285…
GO:0010647	positive regulation of cell communication	227	0.386553	1.64847	2.94008e-05	0.0001314	4.00624e-05	1192	tags=22%, list=20%, signal=20%	17118/11848/20512/20430/171469/26950/17967/67041/50932/20910/116837/19941/29816/14802/19045/13385/20910/74143/20979/56216/18751/15519/72567/15516/15516/12995/15516/18673/71764/53416/17978/245666/15519/12914/74006/215999/21672/19418/22042/20910/67041/20907/12317/12307/12361/235611/16906/210274/268373/12914/12914/12914/215999/17967/328572/26941/20336/17751/12359/13205/20430/12307/76884/70456/74006/…
GO:0140352	export from cell	191	0.41937	1.75274	2.95889e-05	0.000131814	4.01887e-05	1456	tags=25%, list=25%, signal=22%	98660/54403/98660/360013/20910/11928/67826/232975/17886/98660/12322/12894/20979/26754/67738/20616/76499/56216/20980/26950/53378/109731/15107/17918/20910/12889/54525/18642/18641/12322/18015/76787/77579/11928/14661/12322/26950/17967/77579/67041/216963/20910/17918/116837/20910/20979/11957/56216/18751/19324/17918/54403/109934/71764/20965/74006/215999/20910/67041/20907/22631/67972/54403/11931/269951/2…
GO:0071396	cellular response to lipid	70	0.562059	2.03336	3.0002e-05	0.000133224	4.06187e-05	352	tags=11%, list=6%, signal=11%	15289/13202/13207/14677/210044/18600/14228/22352/66437/20586/14870/18534/17698/26413/22352/14870/17698/17698/18750/14870/14870/17698/14870/14677/17698/22352/18795
GO:0031333	negative regulation of protein-containing complex assembly	45	0.639558	2.128	3.02247e-05	0.000133783	4.0789e-05	1559	tags=29%, list=26%, signal=22%	20742/15289/13589/19230/20740/227753/20740/19240/20742/20740/20910/20740/14228/20741/20740/11518/20740/20740/23999/20740/20910/20741/20742/20740/20740/20779/12343/20910/29816/20910/19241/20740/20740/20740/20742/20910/20742/20742/16765/20742/13589/20742/20740/20740/20740/69017/328572/20740/13205/20740/12343/20740/12759/17756/11518/14489/16765/11519/20742/20740/65114/20910/20740/20740/12340/20740/2…
GO:0042127	regulation of cell population proliferation	140	0.458265	1.85649	3.07629e-05	0.00013573	4.13827e-05	723	tags=16%, list=12%, signal=15%	235611/15289/13046/252864/19211/68585/13383/14580/14645/17938/14580/53817/14580/22352/14319/14319/18015/20586/14580/14870/14580/26413/22352/12527/192176/14870/18750/19215/14870/22041/14870/14870/12527/14683/14683/11757/67561/22041/22352/14319/269951/56812/20203/18015/109689/14674/12317/17257/15289/68585/19047/11740/19283/14645/14319/20196/64383/11677/11534/14645/56195/17319/14683/14683/11820/2699…
GO:0120035	regulation of plasma membrane bounded cell projection organization	163	0.440253	1.80496	3.19346e-05	0.000140451	4.28221e-05	824	tags=16%, list=14%, signal=15%	23790/14828/320840/14432/16438/14432/12568/328572/17751/18039/17755/18483/20430/16438/18040/18481/52822/223255/74006/14432/12386/232906/22240/216739/12933/240057/18039/80987/17756/214459/239667/11426/17760/20614/74143/319504/240057/18040/50884/11538/74117/18483/14804/56013/223255/17751/65114/12805/56717/80987/16438/11512/319504/18040/11426/17755/216739/14812/12805/381979/22335/17755/18040/13627/1…
GO:0002682	regulation of immune system process	115	0.476628	1.8588	3.21527e-05	0.000140961	4.29777e-05	524	tags=13%, list=9%, signal=13%	15289/15481/68585/56212/16071/13383/66222/14751/66222/66222/18600/12349/56212/22031/18015/14751/22031/12349/14751/18534/12349/20910/17698/109934/26413/12527/15275/17698/17698/18750/28185/17698/12349/12527/12349/14683/14683/12349/17698/18795/15510/15275/19353/72349/18607/17184/15275/18015/12317/70564/56436/15289/68585
GO:0009566	fertilization	24	0.748303	2.13915	3.24782e-05	0.000141938	4.32754e-05	670	tags=18%, list=11%, signal=16%	17886/12323/29876/12468/12461/20910/12527/29876/12464/12466/12527/67561/18795/29876/17886/11674/21454/104111/15212/12469/12323/57320
GO:1902531	regulation of intracellular signal transduction	206	0.408014	1.7307	3.2706e-05	0.000142482	4.34414e-05	1204	tags=23%, list=20%, signal=21%	20779/68349/381290/18148/11848/171469/17967/50932/216963/207728/19941/74143/18751/15505/15519/16438/72567/15516/15516/15516/18673/102098/53416/245666/15519/12914/74006/21672/19418/22042/12317/22631/16765/235611/226751/15505/16906/210274/15502/268373/12282/12914/12914/12914/381290/381290/16438/17967/328572/26941/68197/20336/14677/17751/234353/12359/232227/13205/16438/53817/18481/217365/270151/7130…
GO:0006096	glycolytic process	23	0.77172	2.17845	3.35775e-05	0.000145362	4.43194e-05	259	tags=6%, list=4%, signal=6%	216963/18293/18655/56421/18293/328572/328572/328572/54403/54403/108155/54403/18293
GO:0006757	ATP generation from ADP	23	0.77172	2.17845	3.35775e-05	0.000145362	4.43194e-05	259	tags=6%, list=4%, signal=6%	216963/18293/18655/56421/18293/328572/328572/328572/54403/54403/108155/54403/18293
GO:0051495	positive regulation of cytoskeleton organization	56	0.615331	2.09934	3.37231e-05	0.000145536	4.43725e-05	784	tags=15%, list=13%, signal=13%	13589/13424/13383/56430/13043/17762/56431/30948/13043/192176/56443/29816/17755/19353/227753/30948/13424/227753/22388/74117/14544/17257/56431/63985/18643/11472/12631/12631/22388/18645/12631/63985/18479/13043/56717
GO:0071345	cellular response to cytokine stimulus	90	0.518077	1.97865	3.41723e-05	0.000147015	4.48234e-05	1539	tags=28%, list=26%, signal=22%	11740/227753/51810/20867/56421/12539/21888/15510/360013/20910/60595/17975/69601/18795/11740/14104/15516/11740/20910/11740/11947/11740/20867/14828/14081/56421/20779/15510/226180/11848/104174/20910/11740/207728/226180/20910/72567/15516/15516/15516/15510/15510/18673/380684/53416/56403/226180/20867/20867/22042/20910/15510/11947/66713/73086/20496/14828/104174/15510/11947/17751/18673/11947/51810/15510/…
GO:0048639	positive regulation of developmental growth	41	0.658062	2.15753	3.53045e-05	0.000151415	4.61648e-05	829	tags=14%, list=14%, signal=13%	71175/19035/17967/17755/20430/53817/52822/12891/11426/13383/13383/11538/116837/56717/11426/17755/17755/20354/52822/68585/18479/18795/12891
GO:0032535	regulation of cellular component size	110	0.504454	1.95041	3.64598e-05	0.000155886	4.75279e-05	1744	tags=32%, list=30%, signal=25%	20740/20742/11426/15516/20740/20740/58234/11941/17762/20740/50884/15516/15441/18148/20740/18040/76884/20741/68585/20742/170731/20742/19230/20740/227753/17755/18479/20740/19240/58234/20742/20740/18039/52822/20740/20741/20740/11518/76884/20740/20740/76499/14567/12386/23999/74192/20740/15516/18040/20741/17755/20742/20740/11941/20740/56443/18040/18148/11848/20430/107723/12343/50884/29816/18039/23789/…
GO:0003012	muscle system process	64	0.582823	2.09527	3.84354e-05	0.000163825	4.99485e-05	1549	tags=25%, list=26%, signal=20%	109676/19230/227753/11749/17904/18479/268860/109676/67972/109676/98660/98660/59069/11928/232975/98660/11739/11739/192176/109676/11928/28185/28185/11749/16485/381290/20191/11848/59069/20266/11739/11749/67972/11749/11931/67972/11749/30948/407785/11928/381290/381290/11938/11931/53817/98660/11749/20648/11931/268860/11674/109676/28185/13043/14489/13383/232975/19878/11931/13383/381290/98660/98660/38129…
GO:0051248	negative regulation of protein metabolic process	154	0.446705	1.81914	3.88603e-05	0.000165126	5.03453e-05	680	tags=13%, list=12%, signal=13%	107508/13046/12955/15525/15525/19211/68585/108989/12955/17754/12955/19085/66222/14751/23790/66222/66222/16549/12955/17762/18015/14751/14870/14751/12955/30948/52551/192176/14870/18750/14381/13167/14870/20719/14870/14381/14870/282663/226591/13167/56812/93739/30948/72349/18015/109689/67916/14381/12317/72948/13167/68585/15516/13167/22121/14751/15925/26914/17754/65114/64383/14359/72948/57320/18810/188…
GO:1902905	positive regulation of supramolecular fiber organization	55	0.604141	2.05169	3.90271e-05	0.000165326	5.04063e-05	784	tags=16%, list=13%, signal=15%	13589/13383/56430/13043/17762/56431/30948/13043/192176/56443/29816/17755/19353/227753/30948/227753/22388/74117/14544/17257/56431/63985/18643/11472/12631/12631/22388/18645/12631/11820/63985/18479/13043/56717
GO:0042552	myelination	37	0.670694	2.1469	4.02484e-05	0.000169979	5.18247e-05	716	tags=15%, list=12%, signal=13%	20430/18810/13823/12759/70747/69597/13383/17918/18810/13383/69597/56717/17918/18810/13823/15212/19058/18810/18810/20655/13823/18823
GO:0019751	polyol metabolic process	25	0.736355	2.15488	4.26737e-05	0.000179672	5.47802e-05	1355	tags=45%, list=23%, signal=35%	19211/21991/18534/56409/110391/18795/110391/67916/17257/230027/18797/228550/11677/21991/74551/21991/14718/14718/104015/21991/20617/21991/23827/104015/20280/21991/67078/21991/21991/18795
GO:0009790	embryo development	120	0.470912	1.85177	4.37176e-05	0.000183508	5.59496e-05	934	tags=18%, list=16%, signal=16%	21849/11931/11946/69352/11946/77579/11941/23859/17991/11946/71175/11946/14828/11941/11946/11931/328572/26941/20336/12848/77579/17886/21969/68365/11946/11941/11946/11946/17184/11946/11946/232906/17991/11931/77579/69697/17886/81898/11518/77579/11426/13383/77579/74143/50884/19878/11931/13383/77579/76499/17991/11426/76707/14812/14784/17184/18749/216527/270685/20655/68585/76499/19878/328572/328572/328…
GO:0034329	cell junction assembly	94	0.508071	1.92125	4.39587e-05	0.00018396	5.60876e-05	841	tags=18%, list=14%, signal=16%	13823/18571/22388/23790/320840/14432/14432/12568/12388/12217/109711/21894/18810/14432/13823/69697/13043/11426/13383/11519/26875/19878/18810/13383/11538/74117/12388/76499/14804/319387/20401/14251/65114/18810/13823/11426/76707/12340/18810/19699/20354/18810/70620/13823/76499/23790/11472/19878/109711/12217/26875/13043/60595/13518
GO:0045892	negative regulation of transcription, DNA-templated	81	0.526876	1.9785	4.41037e-05	0.00018401	5.61026e-05	1043	tags=20%, list=18%, signal=18%	21849/18673/17978/20901/12914/14957/70350/15481/12317/21849/70350/70350/73086/12914/12914/12914/71175/19291/54401/12568/328572/12848/17751/14957/12417/70350/18673/70350/12317/51810/19290/14958/53610/13383/14957/54401/12914/13383/17751/53379/53610/53610/70350/12971/54401/20354/17876/65019/207728/19291/12317/103573/72567/328572/328572/328572/207728/14957/103573/18795/12971/20218/15481
GO:0043604	amide biosynthetic process	184	0.418675	1.73392	4.43393e-05	0.000184436	5.62325e-05	1351	tags=24%, list=23%, signal=20%	66590/69923/381314/381314/13382/19988/27402/14194/56347/20511/13382/69305/13382/19989/15388/22375/14081/100503670/110446/68052/18746/18148/20430/56347/233870/19941/20088/13382/19045/28030/27402/69305/19944/14194/13382/381314/68738/72416/56403/381314/71984/20091/12317/72416/381314/110446/20103/55944/14194/233870/66416/68193/14194/27402/433702/223691/217869/236900/18746/19921/276770/13205/68193/204…
GO:0022604	regulation of cell morphogenesis	80	0.546996	2.04643	4.59665e-05	0.00019063	5.81211e-05	912	tags=18%, list=15%, signal=16%	66713/57342/12361/235611/77579/13823/22388/23790/320609/26941/77579/17886/18483/20430/18481/74006/232906/13823/12317/77579/11674/17886/12891/77579/11426/13383/77579/74143/13383/116837/74117/13385/18483/77579/13823/11426/15212/19699/20354/13823/68585/12317/12928/13385/23790/77579/60595/18453/109880/12891/13385
GO:0017038	protein import	37	0.667369	2.13625	4.87064e-05	0.000201388	6.1401e-05	264	tags=6%, list=4%, signal=6%	15481/15525/15525/13207/108989/320938/18015/26413/192176/28185
GO:0009150	purine ribonucleotide metabolic process	108	0.488325	1.87301	4.97057e-05	0.000204906	6.24738e-05	2074	tags=37%, list=35%, signal=27%	11946/11639/56451/14104/236900/14544/18642/15356/14544/18642/18655/13382/11957/56451/52538/56248/11946/68197/328572/328572/56451/11947/21991/11950/20916/11950/229363/12974/104112/11947/11950/56248/56248/11949/20280/328572/11949/18642/20916/28080/71679/14544/67126/18293/18597/71679/328572/11949/12974/104112/28080/13382/56360/17706/11941/12974/56248/13382/11949/27425/11950/20916/52538/18648/68263/1…
GO:0006606	protein import into nucleus	22	0.748901	2.11248	5.19241e-05	0.000213414	6.50678e-05	848	tags=16%, list=14%, signal=14%	15481/13207/108989/320938/18015/26413/192176/18015/19384/15516/12631/12631/12631/213990/19384/15481/18015
GO:0016051	carbohydrate biosynthetic process	33	0.677701	2.10484	5.29858e-05	0.000217132	6.62013e-05	1314	tags=32%, list=22%, signal=25%	14751/21991/14751/14751/18534/14381/14555/11364/18563/14381/14381/110208/67300/14751/58810/11677/67300/58810/21991/74551/14751/56717/58810/18563/18655/14751/14433/58810/19046/67300/11771/21991/14718/18655/14718/14751/21991/20617/67300/58810/21991/14751/328572/14433/14751/21991/18563/14751/14571/14751/67078/14433/216558/21991/11771/18563/21991/18655
GO:0019318	hexose metabolic process	44	0.64178	2.1168	5.43534e-05	0.000222077	6.77091e-05	1633	tags=40%, list=28%, signal=30%	15289/14751/21991/14751/14751/18534/15275/14381/14555/11364/18563/14381/15275/16592/15275/14381/13806/15289/11674/68263/14751/13806/18746/72157/13806/56421/21991/16828/18746/18746/74551/16828/14751/56717/18746/72157/18563/18655/13806/18746/14751/14433/72157/72157/12041/19046/21991/15275/18655/11674/13806/11674/14751/11674/21991/18641/13806/18642/15275/18746/21991/15275/18642/14751/328572/14433/14…
GO:0008610	lipid biosynthetic process	86	0.513729	1.94633	5.56163e-05	0.000226567	6.90778e-05	796	tags=21%, list=14%, signal=19%	22428/104112/68312/14870/66461/18534/319554/15926/17918/14870/14104/67815/14381/13167/19215/18563/14870/14870/14381/14870/18823/14104/68671/13167/11363/67815/109754/16592/12334/109754/67815/14381/109754/26922/28000/13167/11363/110196/18717/228550/13167/15212/18718/66082/75847/14104/17319/18718/74205/74551/114664/56717/108083
GO:0010557	positive regulation of macromolecule biosynthetic process	142	0.457154	1.85896	5.58022e-05	0.000226656	6.9105e-05	1102	tags=20%, list=19%, signal=18%	231148/15505/15519/19241/72567/231051/15516/15516/15516/21849/12326/18673/56403/17978/15519/12914/20091/71902/12461/100732/21849/66713/12361/55944/73086/15505/12914/12914/12914/71175/21454/66592/18746/328572/17751/276770/13205/53817/18481/12465/18673/73251/12468/51810/76257/13629/18148/17975/14489/67267/12914/68045/67089/94353/12468/74117/94353/67267/67089/12554/56403/19377/17751/15505/56717/2145…
GO:0032386	regulation of intracellular transport	71	0.551638	2.00639	5.81976e-05	0.000235692	7.18599e-05	573	tags=10%, list=10%, signal=9%	380684/17756/104831/252870/13424/11735/380684/74117/380684/17755/15516/230908/380684/17755/52822/380684/15516/17756/13660/103573/11472/18479/103573/22627/108155/13424/20218
GO:0045685	regulation of glial cell differentiation	22	0.747445	2.10838	5.97321e-05	0.000241199	7.35391e-05	1060	tags=40%, list=18%, signal=33%	252864/68585/11484/11484/11484/11484/11484/18015/30948/30948/22388/18015/74117/17257/28000/68585/19283/64383/22388/56717/64383/18015/22388/18015/19744/13138/64383
GO:0023056	positive regulation of signaling	228	0.389198	1.65692	6.08883e-05	0.000245151	7.4744e-05	1192	tags=21%, list=20%, signal=20%	17118/11848/20512/20430/171469/26950/17967/67041/50932/20910/116837/19941/29816/14802/19045/13385/20910/74143/20979/56216/18751/15519/72567/15516/15516/12995/15516/18673/71764/53416/17978/245666/15519/12914/74006/215999/21672/19418/22042/20910/67041/20907/12317/12307/12361/235611/16906/210274/268373/12914/12914/12914/215999/17967/328572/26941/20336/17751/12359/13205/20430/12307/76884/70456/74006/…
GO:1902679	negative regulation of RNA biosynthetic process	84	0.527888	1.99004	6.18476e-05	0.00024757	7.54814e-05	1043	tags=20%, list=18%, signal=18%	21849/18673/17978/20901/12914/14957/70350/15481/12317/21849/70350/70350/73086/12914/12914/12914/71175/19291/54401/12568/328572/12848/17751/14957/12417/70350/18673/70350/12317/51810/19290/14958/53610/13383/14957/54401/12914/13383/17751/53379/53610/53610/70350/12971/54401/20354/17876/65019/207728/19291/12317/103573/72567/328572/328572/328572/65102/207728/14957/103573/18795/12971/20218/15481
GO:1903507	negative regulation of nucleic acid-templated transcription	84	0.527888	1.99004	6.18476e-05	0.00024757	7.54814e-05	1043	tags=20%, list=18%, signal=18%	21849/18673/17978/20901/12914/14957/70350/15481/12317/21849/70350/70350/73086/12914/12914/12914/71175/19291/54401/12568/328572/12848/17751/14957/12417/70350/18673/70350/12317/51810/19290/14958/53610/13383/14957/54401/12914/13383/17751/53379/53610/53610/70350/12971/54401/20354/17876/65019/207728/19291/12317/103573/72567/328572/328572/328572/65102/207728/14957/103573/18795/12971/20218/15481
GO:0010563	negative regulation of phosphorus metabolic process	67	0.552206	1.97745	6.63533e-05	0.000264075	8.05137e-05	873	tags=15%, list=15%, signal=13%	19088/15502/217124/268373/19087/23790/20404/54401/320472/18810/51810/22223/56428/18148/54401/68045/19878/18810/56013/56717/18810/19087/230908/216963/19261/18810/54401/20354/18810/56455/23790/19878/19088/22627/108155/18148
GO:0045936	negative regulation of phosphate metabolic process	67	0.552206	1.97745	6.63533e-05	0.000264075	8.05137e-05	873	tags=15%, list=15%, signal=13%	19088/15502/217124/268373/19087/23790/20404/54401/320472/18810/51810/22223/56428/18148/54401/68045/19878/18810/56013/56717/18810/19087/230908/216963/19261/18810/54401/20354/18810/56455/23790/19878/19088/22627/108155/18148
GO:0048534	hematopoietic or lymphoid organ development	84	0.525954	1.98275	6.76913e-05	0.000268626	8.19012e-05	786	tags=15%, list=13%, signal=14%	15289/17886/16071/12349/18015/53890/20586/12349/18534/12349/26413/14104/18750/14381/22041/14381/12349/12349/14683/14683/12349/11757/22041/18795/14104/17886/22388/18015/14381/70564/56436/15289/11772/11740/19283/18718/18472/14151/16498/14104/22388/14683/14683/11820/18718/15129/56717/18103
GO:0043043	peptide biosynthetic process	161	0.43314	1.76865	6.92806e-05	0.000274145	8.35839e-05	1351	tags=23%, list=23%, signal=19%	66590/381314/381314/19988/56347/20511/69305/19989/15388/22375/100503670/68052/18746/18148/20430/56347/233870/19941/20088/19045/28030/69305/19944/381314/72416/56403/381314/71984/20091/12317/72416/381314/20103/55944/233870/66416/68193/433702/223691/217869/18746/19921/276770/13205/68193/20430/19899/53817/233870/26961/234734/381314/12317/226539/223691/68052/107508/13629/18458/233870/18148/17975/67851…
GO:0006412	translation	155	0.432737	1.76373	7.10575e-05	0.000280372	8.54827e-05	1253	tags=22%, list=21%, signal=19%	19989/15388/22375/100503670/68052/18746/18148/20430/56347/233870/19941/20088/19045/28030/69305/19944/381314/72416/56403/381314/71984/20091/12317/72416/381314/20103/55944/233870/66416/68193/433702/223691/217869/18746/19921/276770/13205/68193/20430/19899/53817/233870/26961/234734/381314/12317/226539/223691/68052/107508/13629/18458/233870/18148/17975/67851/104458/20090/225363/14151/110960/67267/6801…
GO:0043066	negative regulation of apoptotic process	137	0.444932	1.79354	7.19534e-05	0.000283099	8.63138e-05	785	tags=14%, list=13%, signal=14%	18104/12955/15481/19211/12955/12955/19063/68015/14751/228355/13043/17938/12955/14751/20586/11657/14870/14751/12955/20910/13043/15275/192176/14870/18611/18750/14870/14870/14870/11657/11757/11657/22393/29816/11657/11657/11657/11657/15510/11657/15275/104069/11657/14630/18607/22333/72183/15275/109689/13806/11657/12716/17257/11657/19231/11657/11657/11657/11740/22070/15516/19283/14751/67738/13806/64383…
GO:0009725	response to hormone	102	0.495943	1.89484	8.13633e-05	0.000319212	9.73246e-05	511	tags=13%, list=9%, signal=12%	11928/229709/11938/18746/328572/17751/20430/98660/66445/18673/12317/51810/107508/18751/17918/74143/20384/19878/56041/98660/98660/20384/18751/13684/17751/56717/17918/11512/232087/14784/18751/12317/12928/11472/19878/98660/70556/328572/328572/328572/20701/20701/18479/18795/20704/108155/11928/67972/20383
GO:0032446	protein modification by small protein conjugation	67	0.548651	1.96472	8.7059e-05	0.000340591	0.000103843	1416	tags=29%, list=24%, signal=23%	18002/19211/26965/22201/20907/22031/22031/16898/22186/67561/22393/22186/56812/66589/109689/16898/28000/15516/71999/71732/57320/269523/18952/56717/56424/18786/22201/66589/57320/269523/57320/268373/107260/18752/14828/22201/59026/268373/268373/80890/57320/71745/20115/71745/22201/67150/319817/269523/268373/18148/269523/21849/22201/15502/18952/22186/14629
GO:0043069	negative regulation of programmed cell death	140	0.441277	1.78767	8.8847e-05	0.000344992	0.000105185	1143	tags=21%, list=19%, signal=19%	18104/12955/15481/19211/12955/12955/19063/68015/14751/228355/13043/17938/12955/14751/20586/11657/14870/14751/12955/20910/13043/15275/192176/14870/18611/18750/14870/14870/14870/11657/11757/11657/22393/29816/11657/11657/11657/11657/15510/11657/15275/104069/11657/14630/18607/22333/72183/15275/109689/13806/11657/12716/17257/11657/19231/11657/11657/11657/11740/22070/15516/19283/14751/67738/13806/64383…
GO:0010720	positive regulation of cell development	74	0.540985	1.97325	8.88541e-05	0.000344992	0.000105185	1130	tags=25%, list=19%, signal=21%	235611/68585/11484/12323/17760/14580/11484/11426/11484/11484/14580/14580/22352/11484/17762/14580/14580/30948/22352/192176/67891/22041/22041/17755/22352/11423/19353/30948/74117/12317/28000/17760/68585/17760/19047/228550/19283/18472/64383/12323/17760/18479/14567/22352/56717/64383/17762/14580/17760/76709/66713/11816/17760/216344/19744/13138/11518/104015/64383/18472/17755/18039/104015/14567/22041/177…
GO:0048878	chemical homeostasis	182	0.409521	1.69304	8.91166e-05	0.000344992	0.000105185	990	tags=19%, list=17%, signal=18%	215999/76614/22042/67041/11749/14660/67972/54403/14660/11749/14660/11931/11306/12307/11306/16765/11947/11733/67972/20496/11749/11941/12290/11941/11928/215999/381290/381290/236900/66592/16438/11938/235380/11931/12568/26941/11947/17751/276770/13205/16438/11975/18810/236900/98660/12307/11749/11941/70456/14660/12308/70456/11947/20512/11931/19309/14660/14688/11947/20512/109676/69597/11306/26950/15275/…
GO:0006006	glucose metabolic process	43	0.637664	2.09669	8.91833e-05	0.000344992	0.000105185	1633	tags=40%, list=28%, signal=30%	15289/14751/21991/14751/14751/18534/15275/14381/14555/11364/18563/14381/15275/16592/15275/14381/13806/15289/68263/14751/13806/18746/72157/13806/56421/21991/16828/18746/18746/74551/16828/14751/56717/18746/72157/18563/18655/13806/18746/14751/14433/72157/72157/12041/19046/21991/15275/18655/13806/14751/21991/18641/13806/18642/15275/18746/21991/15275/18642/14751/328572/14433/14751/21991/18563/13806/14…
GO:0051648	vesicle localization	55	0.58739	1.9948	8.98489e-05	0.000346596	0.000105674	313	tags=10%, list=5%, signal=10%	16574/338367/19211/338367/338367/13424/338367/338367/338367/20965/338367/228355/338367/338367/60595/20224/12934/338367/17918/16574/17920/20965/338367
GO:0032940	secretion by cell	179	0.408149	1.69956	9.41897e-05	0.000362329	0.00011047	1434	tags=25%, list=24%, signal=21%	360013/20910/67826/17886/12322/12894/20979/26754/67738/20616/76499/56216/20980/26950/53378/109731/15107/17918/20910/12889/54525/18642/18641/12322/18015/76787/77579/14661/12322/26950/17967/77579/67041/216963/20910/17918/116837/20910/20979/11957/56216/18751/19324/17918/109934/71764/20965/74006/215999/20910/67041/20907/22631/269951/20964/12361/77579/20496/78808/268373/18571/12290/11957/215999/11938/…
GO:0051254	positive regulation of RNA metabolic process	122	0.459017	1.79923	0.000104169	0.000399605	0.000121836	1107	tags=22%, list=19%, signal=19%	20637/231148/15505/69305/19241/72567/231051/21849/12326/18673/17978/12914/15481/71902/100732/21849/66713/12361/73086/15505/433702/12914/12914/12914/71175/328572/17751/13205/53817/18673/73251/51810/76257/18458/18148/17975/20384/12914/68045/19878/67089/94353/74117/94353/67089/12554/20384/19377/17751/15505/56717/15212/19058/230908/12554/76257/72567/19878/338359/328572/328572/328572/65102/56282/19241…
GO:0051253	negative regulation of RNA metabolic process	105	0.475537	1.81328	0.000104968	0.000401552	0.000122429	1043	tags=21%, list=18%, signal=18%	21849/18673/72416/56403/17978/20901/12914/14957/70350/15481/12317/21849/72416/70350/70350/73086/12914/12914/12914/71175/19291/54401/12568/328572/12848/17751/14957/12417/70350/18673/70350/12317/51810/68052/19290/14958/18148/53610/13383/14957/54401/12914/13383/56403/72416/17751/53379/53610/56717/53610/15388/230908/70350/12971/54401/20354/17876/65019/207728/19291/12317/103573/72567/328572/328572/328…
GO:0090066	regulation of anatomical structure size	126	0.449757	1.77866	0.000110887	0.000423024	0.000128976	1744	tags=32%, list=30%, signal=25%	20740/20742/11426/15516/20656/20740/20740/58234/11941/17762/20740/98660/50884/15516/15441/18148/20740/18040/76884/20741/68585/20742/170731/20742/19230/20740/227753/17755/18479/20740/19240/58234/20742/67972/98660/98660/20740/18039/52822/20740/20741/98660/20740/11518/76884/20740/20740/76499/14567/12386/23999/74192/20740/15516/18040/20741/17755/20742/20740/11941/20740/56443/18040/18148/11848/20430/1…
GO:0051146	striated muscle cell differentiation	44	0.628243	2.07215	0.000116588	0.000443547	0.000135233	751	tags=18%, list=13%, signal=16%	26556/17886/17938/53817/12527/28185/14381/11364/13007/14381/12527/50876/17886/13007/12334/22388/13007/13007/14381/50876/110196/77579/71999/11472/77579/18810/18810/22388/13007/50876/18479
GO:0001525	angiogenesis	46	0.612458	2.03321	0.000118628	0.000449767	0.000137129	1140	tags=28%, list=19%, signal=23%	15289/17886/19211/68585/29876/246703/14645/18015/29876/192176/18750/29876/17886/20226/18015/22631/14674/20496/17257/15289/68585/246703/14645/18746/14645/15139/18746/18746/74838/13854/14645/18746/18015/246703/18655/18746/18750/18015/11947/18655/21838/11518/18191/18746/14645/18750/14674
GO:0045862	positive regulation of proteolysis	50	0.596997	2.00095	0.000119145	0.000449767	0.000137129	915	tags=24%, list=16%, signal=21%	15289/15481/17886/19211/56428/66437/53890/13033/13033/52551/13033/13033/67561/29816/56812/15510/227753/17886/227753/109689/13033/13806/15289/71999/227693/12631/13806/12631/64383/13806/12631/269523/11820/17196/56424/14810/64383/15481/13806/12631/269523
GO:0031109	microtubule polymerization or depolymerization	32	0.678383	2.09854	0.0001192	0.000449767	0.000137129	216	tags=7%, list=4%, signal=7%	13589/12955/12955/17754/12955/56430/14228/12955/17762/12955/67971
GO:0001568	blood vessel development	61	0.571852	1.99927	0.000122839	0.000462229	0.000140929	879	tags=19%, list=15%, signal=17%	15289/17886/19211/68585/29876/246703/14645/18015/20586/26413/29876/192176/18750/29876/17886/20226/18015/67916/22631/14674/20496/17257/15289/68585/246703/77579/14645/77579/18746/14645/15139/18746/18746/74838/13854/14645/18746/18015/246703/18655/18746
GO:0007166	cell surface receptor signaling pathway	218	0.394994	1.6925	0.000123172	0.000462229	0.000140929	768	tags=14%, list=13%, signal=14%	17967/12568/328572/12388/26941/17751/13205/21894/20430/68365/76884/18673/232906/268860/12933/56297/14827/13043/14800/228355/13000/11426/50997/16765/18751/51792/74143/20742/232975/12914/26875/19878/116837/13385/12554/12388/14800/76499/18751/14804/319387/20401/17751/65114/12805/268860/11426/15516/214897/14812/216963/12805/14784/56216/12554/14775/19699/18749/20354/68585/53972/14811/99571/15516/18007…
GO:0048709	oligodendrocyte differentiation	30	0.681518	2.05272	0.000124201	0.000464365	0.00014158	1444	tags=54%, list=25%, signal=42%	252864/19211/11484/11484/11484/11484/11484/18015/12799/18823/12799/22388/18015/53321/12799/18377/72948/12799/19283/64383/72948/12799/22388/56717/64383/12799/18015/12799/12799/12799/22388/18015/19744/70747/13138/64383/12799/12799/75786/19283/18377/64383/18015/18823/72948/18377/12799/53321/12799/12759/27374/64383/12568
GO:0032270	positive regulation of cellular protein metabolic process	156	0.427882	1.73678	0.000124455	0.000464365	0.00014158	1232	tags=20%, list=21%, signal=17%	14828/14081/100503670/18746/20779/15510/381290/18148/17118/11848/19941/29816/13385/15505/15519/13033/15516/15516/15516/15510/15510/18673/56403/15519/12283/15481/22042/20091/100732/15510/55944/73086/15505/66385/268373/71175/14828/381290/381290/18746/15510/12568/12388/17751/17886/276770/13205/53817/76884/18673/12759/15510/13629/17886/56428/239667/18148/13383/67267/19878/15510/13383/381290/11538/672…
GO:0001944	vasculature development	64	0.562201	2.02113	0.00012475	0.000464365	0.00014158	879	tags=18%, list=15%, signal=16%	15289/17886/19211/68585/29876/246703/14645/18015/20586/26413/29876/192176/18750/29876/17886/20226/18015/67916/22631/14674/20496/17257/15289/68585/246703/77579/14645/77579/18746/14645/15139/18746/18746/74838/13854/14645/18746/18015/246703/18655/18746
GO:0051962	positive regulation of nervous system development	71	0.537453	1.9548	0.00012618	0.000468426	0.000142818	634	tags=16%, list=11%, signal=15%	235611/68585/11484/12323/17760/14580/11484/11426/11484/11484/14580/14580/22352/11484/17762/14580/14580/30948/22352/319387/67891/18750/22041/22041/17755/22352/11423/30948/74117/28000/17760/68585/17760/19047/228550/19283/319387/18472
GO:0030097	hemopoiesis	80	0.52922	1.97992	0.000128553	0.000475955	0.000145114	786	tags=15%, list=13%, signal=14%	15289/17886/16071/12349/18015/53890/20586/12349/18534/12349/14104/18750/14381/22041/14381/12349/12349/14683/14683/12349/11757/22041/18795/14104/17886/22388/18015/14381/70564/56436/15289/11772/11740/19283/18718/18472/14151/16498/14104/22388/14683/14683/11820/18718/15129/56717/18103
GO:0048514	blood vessel morphogenesis	54	0.579844	1.95966	0.000132706	0.00049002	0.000149402	1140	tags=27%, list=19%, signal=22%	15289/17886/19211/68585/29876/246703/14645/18015/20586/29876/192176/18750/29876/17886/20226/18015/22631/14674/20496/17257/15289/68585/246703/14645/18746/14645/15139/18746/18746/74838/13854/14645/18746/18015/246703/18655/18746/18750/18015/11816/11947/18655/21838/11518/18191/18746/14645/18750/14674
GO:0043085	positive regulation of catalytic activity	156	0.427422	1.73491	0.000133937	0.000493246	0.000150386	1224	tags=22%, list=21%, signal=19%	14081/100503670/20779/15510/381290/18148/17118/11848/17918/21454/218038/29816/13385/15505/15519/17918/13033/15516/15516/15516/15510/15510/18673/109934/15519/17992/218038/12283/15481/50779/12461/100732/15510/11931/235611/15505/30948/268373/23790/21454/217869/381290/381290/15510/54401/11931/12568/17751/232227/13205/76884/18673/232906/11931/12759/51810/15510/56428/17470/24012/18148/13383/17918/54401…
GO:0002252	immune effector process	52	0.574807	1.93247	0.00014242	0.000523091	0.000159485	1036	tags=17%, list=18%, signal=14%	15510/15510/18673/109934/16016/21672/15481/22042/20910/22631/15510/22388/15510/18810/18673/12890/12759/15510/360013/15275/13383/18810/15510/13383/15510/12890/56717/18810/20910/15510/18810/18810/68585/69150/12928/11765/20910/15481
GO:1901698	response to nitrogen compound	166	0.420331	1.73186	0.000152901	0.000560098	0.000170768	833	tags=15%, list=14%, signal=14%	12914/12914/12914/14828/229709/381290/381290/16438/11938/18746/67604/17967/12568/26941/66530/17751/18483/20430/16438/14400/217365/66445/20512/19309/12317/268860/107508/20512/18148/244373/18751/17918/74143/20384/232975/12914/19878/22027/381290/56041/67089/13385/67089/12554/20384/18483/18751/319387/14251/381290/17751/18752/65114/56717/17918/16438/11512/268860/17993/232087/14812/14784/12554/12330/65…
GO:0042060	wound healing	45	0.604842	2.01249	0.000160651	0.00058693	0.000178949	986	tags=23%, list=17%, signal=20%	21672/20910/11749/11749/12361/77579/20496/11749/268373/77579/17886/18810/11749/232906/268860/77579/17886/77579/11426/77579/18810/77579/76499/56717/18810/11749/18717/268860/20910/11426/76707/11749/18810/14775/18810/99571/11749/76499/12928/11749/77579/18479/20910/13518
GO:0060627	regulation of vesicle-mediated transport	157	0.413862	1.67818	0.000161375	0.000588017	0.00017928	1395	tags=26%, list=24%, signal=22%	11518/20979/20616/76499/56216/20980/13429/26950/53378/72685/17918/20910/12889/54525/216831/98366/72685/20404/20779/71770/26950/216963/20910/17918/116837/218038/19058/12217/29816/13385/20910/71770/20979/56216/18751/17918/13002/109934/13002/16016/218038/74006/18777/15481/20910/12217/20907/12317/20964/12361/30948/78808/18571/11938/27062/69017/20404/12568/12217/252870/20977/232227/74006/12889/12890/1…
GO:0055001	muscle cell development	41	0.627777	2.05823	0.00016336	0.000593685	0.000181009	887	tags=15%, list=15%, signal=13%	77579/30948/22388/11938/77579/109711/53817/74103/18810/51810/22223/77579/109676/28185/77579/69597/77579/18810/77579/69597/56717/18810/109676/28185/18810/14775/18810/11472/109711/77579/18479/60595
GO:0035239	tube morphogenesis	77	0.53328	1.98627	0.000174519	0.000632574	0.000192865	945	tags=21%, list=16%, signal=19%	15289/17886/19211/68585/29876/13383/56044/246703/14645/18015/20586/29876/192176/18750/29876/108156/17886/20226/18015/22631/14674/20496/17257/15289/68585/108156/56044/246703/18643/56044/14645/12631/12631/18746/14645/12631/15139/18746/18746/18479/74838/13854/14645/18746/18015/246703/18655/18746/27428/18750/12631/18015/11816
GO:0044092	negative regulation of molecular function	130	0.440084	1.7497	0.000183387	0.000662977	0.000202135	440	tags=10%, list=7%, signal=10%	18104/12955/15525/15525/19211/12955/12955/19085/66222/14751/23790/66222/66222/12955/17762/22031/18015/14751/22031/68312/14870/14751/12955/30948/26569/192176/14870/67839/18750/14870/20719/14870/14697/14870/282663/11757/22393/226591/56812/19684/30948/72349/18015/109689
GO:0019941	modification-dependent protein catabolic process	97	0.479559	1.83879	0.000187598	0.000674667	0.000205699	1054	tags=16%, list=18%, signal=14%	15516/15516/12995/15516/69116/12317/19167/17754/70247/14828/19185/252870/17754/217365/12759/12317/22223/104831/252870/13000/71745/244373/18002/23997/386649/22027/67089/67089/17463/17754/15516/72584/100503670/12330/70620/65019/15516/12317/103573/17754/103573/108155
GO:0043632	modification-dependent macromolecule catabolic process	97	0.479559	1.83879	0.000187598	0.000674667	0.000205699	1054	tags=16%, list=18%, signal=14%	15516/15516/12995/15516/69116/12317/19167/17754/70247/14828/19185/252870/17754/217365/12759/12317/22223/104831/252870/13000/71745/244373/18002/23997/386649/22027/67089/67089/17463/17754/15516/72584/100503670/12330/70620/65019/15516/12317/103573/17754/103573/108155
GO:0009967	positive regulation of signal transduction	171	0.414438	1.7095	0.00019259	0.000690821	0.000210624	1204	tags=21%, list=20%, signal=19%	20779/17118/11848/20430/171469/17967/50932/116837/19941/29816/19045/13385/74143/56216/18751/15519/72567/15516/15516/12995/15516/18673/53416/17978/15519/12914/74006/21672/22042/20907/12317/235611/16906/268373/12914/12914/12914/17967/328572/26941/20336/17751/12359/13205/20430/76884/74006/18673/16906/16906/12759/12317/56428/14827/16906/228355/11426/18751/51792/74143/12914/19878/116837/16906/13385/12…
GO:0016049	cell growth	95	0.480463	1.8322	0.000195459	0.000698526	0.000212973	772	tags=14%, list=13%, signal=13%	20404/12568/17751/13205/17755/20430/53817/52822/76884/18673/13823/13175/12891/17756/28185/239667/13043/18148/12032/11426/14489/11538/116837/74117/76499/17751/56839/56717/13823/68349/11426/17755/15516/28185/17755/20354/52822/13823/68585/23945/15516/76499/17756/12928/338359/70556/13043/338359/18479/18148/56177/12891
GO:0051928	positive regulation of calcium ion transport	24	0.70736	2.02211	0.000195749	0.000698526	0.000212973	513	tags=12%, list=9%, signal=12%	26556/14467/14467/68312/14381/13167/14381/67972/18823/22393/13167/14381/11941/13167
GO:0006812	cation transport	187	0.394976	1.64683	0.000197153	0.000701723	0.000213948	1859	tags=38%, list=32%, signal=30%	11947/22333/268860/11950/14697/11949/17751/26941/20274/232975/11973/19055/13383/11949/232975/22631/28080/71679/22782/67126/72961/13430/13385/71679/14810/109108/11972/11949/14681/18195/28080/69597/232975/18189/17706/58234/11941/11931/67300/98660/19122/11949/72821/27425/11950/12322/17918/13385/11950/17918/68585/19055/71679/20979/67300/12323/109676/11950/22333/11749/268860/18751/16438/230709/58234/1…
GO:0007507	heart development	66	0.550229	1.97232	0.000198271	0.000703888	0.000214608	2017	tags=38%, list=34%, signal=26%	26398/17967/12540/14682/77579/22003/109676/328572/328572/109676/14609/18810/51810/19058/19247/72900/18810/328572/18810/20656/13430/328572/51810/20656/26462/26413/50884/23988/77579/51810/68585/109676/77579/51810/18479/230709/18810/109676/18541/109676/11739/11739/192176/18015/109676/77579/28185/28185/71770/20191/17967/77579/50884/19058/207728/71770/26462/72900/11739/11764/57342/77579/71175/17967/32…
GO:0050877	nervous system process	170	0.416989	1.71224	0.000199236	0.00070423	0.000214712	1861	tags=39%, list=32%, signal=30%	218038/13429/22333/268860/12140/26941/20274/232975/19055/18810/328572/18810/20320/232975/17754/20656/13429/18212/14660/18039/12914/72961/13385/14688/56508/14810/328572/12326/13429/18750/20656/232975/18189/26413/58234/11941/17762/98660/77579/19122/14660/20320/18191/224997/18082/22335/17918/13385/17918/12326/18212/68585/19055/12914/12914/14394/12323/77579/22333/18479/268860/16438/19088/17754/230709…
GO:0008285	negative regulation of cell population proliferation	52	0.566268	1.90375	0.000199387	0.00070423	0.000214712	375	tags=11%, list=6%, signal=11%	235611/13046/19211/13383/14319/14319/18015/14870/12527/14870/18750/19215/14870/14870/14870/12527/14319/269951/56812
GO:0007338	single fertilization	23	0.733071	2.06935	0.000201642	0.000710378	0.000216587	670	tags=16%, list=11%, signal=14%	17886/12323/12468/12461/20910/12527/12464/12466/12527/67561/18795/17886/11674/21454/104111/15212/12469/12323/57320
GO:0071407	cellular response to organic cyclic compound	88	0.492332	1.88054	0.000205844	0.000723335	0.000220537	860	tags=16%, list=15%, signal=14%	15502/217124/11928/381290/381290/16438/328572/26941/14677/18483/16438/14400/18481/98660/74006/18673/20512/12759/12317/51810/14827/20512/18148/19878/22027/381290/98660/98660/18483/14251/13684/381290/65114/16438/11512/207728/12317/16438/19878/66629/98660/328572/328572/328572/207728/18479/18795/11928/18148
GO:0070647	protein modification by small protein conjugation or removal	83	0.511993	1.92434	0.000222299	0.000778877	0.000237472	1309	tags=25%, list=22%, signal=20%	18002/19211/26965/22201/20907/22031/22031/53890/16898/22186/67561/22393/22186/56812/12848/66589/109689/16898/12848/28000/15516/71999/71732/57320/269523/18952/56717/56424/18786/22201/66589/57320/269523/57320/268373/107260/18752/14828/22201/59026/22225/268373/268373/80890/57320/71745/20115/59025/22225/71745/22201/67150/319817/269523/22223/22225/268373/18148
GO:0010632	regulation of epithelial cell migration	36	0.641812	2.0363	0.000222778	0.000778877	0.000237472	958	tags=25%, list=16%, signal=22%	12317/11946/11947/11946/11946/11946/23790/381290/381290/11946/11947/232227/11946/11946/11946/11946/11946/11947/12317/11947/104831/11426/19878/381290/232227/76499/20401/381290/56717/11426/76707/232227/68585/12317/76499/23790/19878/232227/11946
GO:0097190	apoptotic signaling pathway	84	0.504342	1.90128	0.000230168	0.000802681	0.000244729	345	tags=8%, list=6%, signal=8%	27280/27280/13207/19211/12323/68015/228355/13043/56428/17762/66437/18015/14870/66461/51792/13043/14870/18611/18750/14870/11749/14870/14870/22393/29816
GO:0051403	stress-activated MAPK cascade	31	0.66969	2.04949	0.000236226	0.000821734	0.000250538	634	tags=23%, list=11%, signal=21%	15289/12955/252864/12955/12955/13383/12955/22031/22031/14870/12955/18477/26413/14870/14870/14870/14870/18795/72349/15289/18477/26399/18472
GO:0033673	negative regulation of kinase activity	34	0.659892	2.07348	0.000241237	0.000837056	0.00025521	1379	tags=37%, list=23%, signal=29%	19211/19085/23790/17762/18015/14870/14870/18750/14870/14870/14870/11757/72349/18015/18718/26914/57320/18810/18810/18718/108083/18015/17762/57320/18750/23790/18015/11816/57320/268373/117150/18718/21838/117150/268373/320472/268373/18750/18718/57320/18810/108083/17762/22223/18015/14682/268373/18810/18148/17762/18718/56013/108083/15502/14682
GO:0006869	lipid transport	40	0.627819	2.04132	0.000249961	0.0008635	0.000263272	1018	tags=31%, list=17%, signal=26%	107508/246703/66437/11980/110460/26569/13167/64291/13167/16592/56356/56356/56356/13167/106326/246703/56356/64291/13167/14719/14719/18718/26399/17319/18718/74205/107508/246703/13167/74486/18738/11816/13167/64291/18718
GO:0048585	negative regulation of response to stimulus	177	0.402585	1.66799	0.000250109	0.0008635	0.000263272	886	tags=17%, list=15%, signal=16%	15505/20496/210274/15502/268373/12282/14828/381290/381290/16438/54401/12388/26941/68197/13205/18483/16438/53817/217365/270151/18673/12386/232906/12759/12317/268860/11740/22223/240057/17470/24012/13043/228355/53610/13383/16765/18751/74143/54401/240057/68015/13383/381290/105675/12388/18483/76499/18751/14804/20401/381290/15505/53610/170719/65114/56717/53610/16438/68349/268860/52882/76707/216963/1926…
GO:0007610	behavior	132	0.432821	1.72841	0.000260096	0.000894725	0.000272792	1861	tags=33%, list=32%, signal=25%	218038/13429/22333/268860/20274/232975/328572/20320/232975/17754/20656/13429/18212/14660/12914/72961/13385/14810/328572/12326/13429/18750/14681/20656/232975/18189/58234/11941/17762/98660/19122/14660/20320/18191/22335/17918/13385/17918/12326/18212/12914/12914/22333/18479/268860/19088/17754/230709/58234/22333/13429/98660/98660/170719/232975/18795/98660/12894/13429/17918/12914/12914/22333/18015/2051…
GO:0048545	response to steroid hormone	40	0.627219	2.03937	0.000260449	0.000894725	0.000272792	2032	tags=34%, list=35%, signal=23%	11928/12408/18600/328572/328572/98660/98660/51810/11928/328572/59035/18212/328572/51810/98660/15926/19060/51810/18212/15289/51810/18479/98660/98660/11928/14228/94180/98660/11928/20779/11848/18673/17978/12317/15502/11928/328572/98660/18673/12317/51810/98660/98660/13684/12317/98660/328572/328572/328572/18479/11928
GO:0001816	cytokine production	66	0.543752	1.9491	0.000262472	0.000899438	0.000274229	455	tags=10%, list=8%, signal=10%	20742/15289/68585/13383/66222/66222/66222/22031/22031/14870/15275/20742/14870/28185/14381/14870/14870/14381/14870/282663/67972/18795/20203/15510/15275/19353/20226/12334/15275/109689/14381
GO:0046034	ATP metabolic process	97	0.472862	1.81311	0.000267647	0.000914901	0.000278944	1333	tags=27%, list=23%, signal=23%	28080/13382/27425/66945/66945/18642/18641/67126/18293/13382/11947/11966/17995/66043/22273/67530/13382/226646/67530/11636/22273/227197/18746/22273/56421/68375/68349/12857/11848/66945/27425/22272/11949/71679/67273/216963/67530/28080/12859/207728/13382/11949/11946/11957/22273/11949/66945/28080/12857/18293/54403/17995/71679/72900/13382/28080/74006/67530/230075/15481/67530/54403/227197/11931/11946/119…
GO:0055082	cellular chemical homeostasis	134	0.433917	1.73601	0.000271765	0.000926687	0.000282537	990	tags=19%, list=17%, signal=18%	215999/76614/22042/67041/11749/67972/54403/11749/11931/11306/12307/11306/11947/67972/20496/11749/11941/12290/11941/11928/215999/381290/381290/236900/66592/16438/11938/235380/11931/12568/26941/11947/17751/276770/16438/11975/236900/98660/12307/11749/11941/70456/12308/70456/11947/20512/11931/19309/14688/11947/20512/109676/69597/11306/26950/15275/68115/18751/17918/215999/232975/11931/381290/98660/943…
GO:0050769	positive regulation of neurogenesis	63	0.553602	1.9726	0.000274918	0.000935127	0.000285111	588	tags=16%, list=10%, signal=15%	235611/68585/11484/12323/17760/14580/11484/11426/11484/11484/14580/14580/22352/11484/17762/14580/14580/30948/22352/67891/22041/22041/17755/22352/11423/30948/74117/28000/17760/68585/17760/19047/228550/19283
GO:0046364	monosaccharide biosynthetic process	20	0.742014	2.07011	0.000276884	0.00093947	0.000286435	1314	tags=37%, list=22%, signal=29%	14751/21991/14751/14751/18534/14381/14555/11364/18563/14381/14381/110208/14751/58810/58810/21991/74551/14751/58810/18563/18655/14751/14433/58810/21991/18655/14751/21991/58810/21991/14751/328572/14433/14751/21991/18563/14751/14571/14751/67078/14433/21991/18563/21991/18655
GO:0010243	response to organonitrogen compound	154	0.418347	1.70366	0.000277555	0.00093947	0.000286435	833	tags=15%, list=14%, signal=14%	12914/12914/12914/14828/229709/381290/381290/16438/11938/18746/67604/17967/12568/26941/66530/18483/20430/16438/14400/217365/66445/20512/19309/12317/268860/107508/20512/244373/18751/17918/74143/20384/232975/12914/19878/22027/381290/56041/67089/13385/67089/12554/20384/18483/18751/319387/381290/18752/65114/56717/17918/16438/11512/268860/17993/232087/14812/14784/12554/12330/65019/207728/14811/18751/1…
GO:0010876	lipid localization	46	0.594275	1.97284	0.000288021	0.000972509	0.000296508	1018	tags=30%, list=17%, signal=25%	107508/246703/66437/11980/110460/26569/13167/64291/13167/16592/56356/56356/56356/13167/106326/246703/56356/64291/13167/15212/14719/14719/18718/26399/17319/18718/74205/107508/246703/13167/74486/18738/11816/13167/64291/18718
GO:1904951	positive regulation of establishment of protein localization	83	0.506138	1.90234	0.000300987	0.00101381	0.000309101	1054	tags=22%, list=18%, signal=19%	18642/192176/77579/28185/28185/14661/20779/26950/77579/67041/21454/15516/15516/15516/21849/12326/71764/74006/215999/67041/12461/21849/12361/77579/268373/21454/215999/12568/77579/52822/12465/70456/74006/70456/12468/268860/77579/360013/104831/28185/77579/26950/77579/215999/11735/12468/215999/74117/77579/65114/207227/21454/268860/15516/28185/230908/26950/52822/56508/99571/15516/207227/12464/68581/66…
GO:0042326	negative regulation of phosphorylation	57	0.56241	1.92334	0.000309184	0.00103889	0.000316746	1379	tags=34%, list=23%, signal=27%	15525/15525/19211/19085/23790/56428/17762/18015/14870/14870/18750/14870/14870/14870/11757/72349/18015/109689/67916/18718/26914/64383/57320/18810/18810/18718/56717/108083/64383/18015/17762/57320/18750/23790/18015/11816/57320/268373/117150/333433/18718/21838/64383/20617/117150/268373/320472/268373/18750/18718/57320/18810/108083/23980/64383/56455/17762/22223/18015/14682/268373/18810/18148/17762/1871…
GO:0031399	regulation of protein modification process	176	0.395884	1.64068	0.000310407	0.00104047	0.000317227	889	tags=16%, list=15%, signal=15%	73086/15505/14194/66385/19088/15502/14194/217124/268373/19087/71175/23790/14828/381290/381290/20404/54401/12568/328572/12388/26941/17751/320472/13205/18810/18673/73251/20648/12759/22223/239667/18148/13383/14151/54401/68045/19878/18810/13383/22027/381290/11538/195018/13385/12388/14251/56013/381290/17751/18752/15505/170719/12805/56717/18810/19087/14194/17993/15516/230908/12805/19261/100503670/18810…
GO:0051098	regulation of binding	66	0.539725	1.93467	0.000311566	0.00104182	0.000317641	1054	tags=15%, list=18%, signal=13%	15516/15516/15516/21849/12716/100732/21849/16765/55944/13589/433702/107975/11938/12568/328572/12933/17756/11518/14958/16765/11519/16976/11538/74117/14251/15516/15388/15516/17756/12928/16765/107975/16765/328572/328572/328572/12933
GO:0099177	regulation of trans-synaptic signaling	147	0.411883	1.6767	0.000316617	0.00105616	0.000322011	1800	tags=36%, list=31%, signal=27%	13429/18212/22782/13385/22628/20910/56508/14810/217480/12308/13429/18750/76787/20910/18747/18189/26413/58234/11941/17762/78808/19122/20320/18191/12322/224997/17918/238988/13385/17918/18212/19055/76787/14677/20979/12323/18479/18751/19088/17754/58234/217124/13429/73340/20910/67826/18795/217480/12322/20979/56216/108069/56839/13429/17918/20910/12889/224617/54525/12322/54376/18015/76787/12323/20512/11…
GO:0032870	cellular response to hormone stimulus	80	0.51416	1.92358	0.000327274	0.00108907	0.000332047	1227	tags=19%, list=21%, signal=16%	12322/14081/18746/20779/17118/11848/20430/17918/74143/18751/229709/17918/229709/18673/17978/12317/67972/67972/15502/11928/229709/18746/328572/17751/20430/98660/18673/12317/51810/107508/18751/17918/74143/19878/56041/98660/98660/18751/13684/17751/17918/11512/14784/18751/12317/12928/11472/19878/98660/70556/328572/328572/328572/18479/18795/108155/11928/67972/20383
GO:0072384	organelle transport along microtubule	22	0.70547	1.98998	0.000332826	0.00110371	0.000336508	1111	tags=18%, list=19%, signal=15%	18039/19324/13424/380684/11775/17760/11775/18039/17755/22223/18039/380684/17756/228355/17760/13424/380684/380684/17755/380684/17755/380684/17756/228355/13424/11775
GO:0051170	import into nucleus	23	0.720763	2.0346	0.000333949	0.00110371	0.000336508	848	tags=16%, list=14%, signal=14%	15481/13207/108989/320938/18015/26413/192176/18015/19384/15516/12631/12631/12631/213990/19384/15481/18015
GO:0000165	MAPK cascade	85	0.493502	1.86824	0.000334069	0.00110371	0.000336508	466	tags=13%, list=8%, signal=12%	15289/12955/252864/19211/12955/12955/100042784/13383/228355/12955/22031/18015/22031/14870/12955/18477/26413/14870/18611/18750/14870/22041/14870/14870/22041/18795/72349/18015/109689/22631/13669
GO:0034097	response to cytokine	100	0.466535	1.77916	0.000346365	0.0011416	0.000348062	1539	tags=27%, list=26%, signal=22%	11740/227753/51810/20867/58234/56421/12539/21888/15510/360013/20910/60595/17975/69601/18795/11740/14104/15516/11740/20910/11740/11947/11740/20867/66797/14828/14081/56421/20779/15510/226180/11848/104174/20910/11740/207728/226180/20910/72567/15516/15516/15516/15510/15510/18673/380684/53416/56403/226180/20867/20867/22042/20910/15510/11947/66713/73086/20496/14828/104174/15510/11947/17751/18673/11947/…
GO:0002262	myeloid cell homeostasis	24	0.69511	1.98709	0.000347912	0.00114397	0.000348784	778	tags=19%, list=13%, signal=17%	15289/14751/14751/20586/14751/18477/20068/14381/14381/18795/108156/14381/15289/18477/108156/11740/14751/14151/15139/14751/15129
GO:0016053	organic acid biosynthetic process	61	0.550871	1.92592	0.00035024	0.00114617	0.000349454	961	tags=23%, list=16%, signal=21%	30956/14645/104112/236539/68312/14870/17918/14870/14104/107272/19215/14870/16832/14870/14870/18823/14104/11363/30956/108156/16592/26922/107272/108156/107272/11363/14645/14719/14719/236539/268860/58810/18746/16993/57320/14104/14645/58810/16993/17319/16828/18746/74205/18746/16828/14645/18746/107272/268860/58810/16832/18746/57320/17918/58810/30956/57320/104112/14718/66447
GO:0046394	carboxylic acid biosynthetic process	61	0.550871	1.92592	0.00035024	0.00114617	0.000349454	961	tags=23%, list=16%, signal=21%	30956/14645/104112/236539/68312/14870/17918/14870/14104/107272/19215/14870/16832/14870/14870/18823/14104/11363/30956/108156/16592/26922/107272/108156/107272/11363/14645/14719/14719/236539/268860/58810/18746/16993/57320/14104/14645/58810/16993/17319/16828/18746/74205/18746/16828/14645/18746/107272/268860/58810/16832/18746/57320/17918/58810/30956/57320/104112/14718/66447
GO:0010639	negative regulation of organelle organization	69	0.514061	1.85641	0.000353108	0.00115282	0.000351482	1814	tags=36%, list=31%, signal=27%	17754/76709/20740/11740/17756/13430/20740/20742/51810/20740/20740/58234/17762/20740/18148/20740/52538/20741/51810/20742/170731/20742/13589/19230/20740/11740/227753/17755/51810/20740/17754/19240/58234/20742/74143/20740/20740/14228/20741/20740/11518/20740/20740/76499/11740/12386/23999/20740/11740/11740/20741/11740/17755/20742/20740/20740/20779/18148/12343/11740/79456/29816/74143/23789/12386/17758/1…
GO:0000910	cytokinesis	33	0.637543	1.98011	0.000355677	0.00115847	0.000353204	981	tags=18%, list=17%, signal=16%	20742/20742/20742/16765/66713/20742/77579/20742/18571/77579/17886/18810/77579/17886/73139/77579/16765/77579/20742/19878/18810/11735/74117/77579/18810/216963/18810/52398/18810/12704/16765/19878/16765/20742/77579
GO:0045926	negative regulation of growth	33	0.636738	1.97761	0.000362451	0.00117662	0.000358739	751	tags=24%, list=13%, signal=21%	12955/19211/68585/12955/12955/19063/100042784/12955/20586/12955/28185/14381/14381/14683/14683/56812/14381/13806/74117/17257/68585/15929/12631/13806/12631/13806/12631/14683/14683/18479
GO:0006366	transcription by RNA polymerase II	129	0.431716	1.71062	0.000362954	0.00117662	0.000358739	1105	tags=23%, list=19%, signal=20%	18676/18751/231148/15505/18002/72567/231051/21849/18673/17978/20901/12914/14957/12317/71902/21849/66713/12361/73086/15505/12914/12914/12914/71175/381290/381290/19291/328572/12848/17751/14957/13205/18673/12317/51810/76257/19290/14958/18148/17975/13383/18002/18751/14957/12914/68045/13383/381290/67089/94353/74117/94353/67089/12554/18751/19377/381290/17751/53379/15505/15212/19058/12554/12971/20354/76…
GO:0032092	positive regulation of protein binding	25	0.688746	2.01555	0.000365544	0.00118224	0.000360452	61	tags=4%, list=1%, signal=4%	13589/15525/15525/227120
GO:0030595	leukocyte chemotaxis	24	0.693496	1.98247	0.00036742	0.00118553	0.000361456	1019	tags=21%, list=17%, signal=18%	53416/74006/215999/66711/12317/20496/268373/215999/19035/18810/74006/12317/215999/18810/215999/18810/18810/18810/12317
GO:0031400	negative regulation of protein modification process	81	0.492787	1.85049	0.000377028	0.0012137	0.000370044	885	tags=17%, list=15%, signal=15%	14194/19088/15502/14194/217124/268373/19087/23790/381290/381290/20404/54401/12568/320472/18810/20648/22223/18148/54401/68045/19878/18810/381290/56013/381290/18752/170719/56717/18810/19087/14194/230908/19261/100503670/18810/54401/20354/18810/65019/23790/19878/19088/22627/108155/18148
GO:1903076	regulation of protein localization to plasma membrane	28	0.684339	2.04814	0.000379358	0.00121836	0.000371464	533	tags=7%, list=9%, signal=7%	20742/56212/12323/13383/56212/20742/17918/12325/74117/11773/269109/67300
GO:0030041	actin filament polymerization	53	0.558593	1.89481	0.000383462	0.00122868	0.000374612	1744	tags=34%, list=30%, signal=25%	20740/20742/20740/20740/20740/50884/20740/76884/20741/20742/20742/19230/20740/227753/20740/19240/20742/20740/20740/20741/20740/11518/76884/20740/20740/12386/23999/74192/20740/20741/20742/20740/20740/56443/11848/20430/12343/50884/29816/23789/12386/19241/20740/20740/20740/20742/20742/20742/66713/20742/30948/20742/20740/20740/20740/20740/20740/12343/20430/20740/18481/76884/12386/74192/11518/13043/14…
GO:0010498	proteasomal protein catabolic process	83	0.498624	1.87409	0.000387544	0.00123889	0.000377723	1054	tags=17%, list=18%, signal=15%	15516/15516/15516/12317/19167/17754/70247/14828/19185/67604/66530/252870/17754/217365/12759/12317/252870/71745/244373/386649/22027/67089/67089/17463/18752/17754/15516/72584/14775/12330/70620/15516/12317/103573/17754/103573/108155
GO:0098930	axonal transport	21	0.738022	2.0647	0.000394018	0.00125544	0.000382772	1045	tags=19%, list=18%, signal=16%	13424/11775/17760/12217/17754/23859/11775/12217/18039/17754/22223/18039/17756/228355/17760/13424/17754/20655/17756/12217/228355/17754/13424/13518/11775
GO:0006974	cellular response to DNA damage stimulus	72	0.51118	1.85909	0.000394542	0.00125544	0.000382772	934	tags=17%, list=16%, signal=15%	21849/66713/14194/15502/14194/71175/328572/66589/252870/12417/53817/73251/12759/13006/13006/56428/252870/18148/53610/18752/53610/233789/53610/14194/14784/381979/66098/72584/70620/100683/72567/328572/328572/328572/19941/18479/18148
GO:0001775	cell activation	90	0.475669	1.81668	0.000401657	0.00127515	0.000388779	721	tags=15%, list=12%, signal=14%	15289/17886/16071/12323/13383/23918/23918/18534/18477/20910/17698/109934/12527/17698/17698/18750/19215/17698/12527/14683/14683/17698/18795/15510/227753/17886/23918/72349/18607/227753/22631/14674/56436/15289/18477/11740/18717/268860/12323/17698/11534/17319/14683/14683/11820
GO:0051650	establishment of vesicle localization	46	0.587557	1.95054	0.000410207	0.0012993	0.000396144	313	tags=10%, list=5%, signal=10%	16574/338367/338367/338367/13424/338367/338367/338367/338367/228355/338367/338367/60595/20224/12934/338367/17918/16574/17920/338367
GO:0051345	positive regulation of hydrolase activity	92	0.473609	1.79407	0.000426039	0.00134636	0.000410492	848	tags=18%, list=14%, signal=17%	235611/15289/56212/12323/108699/23790/56428/56212/66437/18015/13033/30948/13033/26569/109934/13033/14697/13033/11933/14683/14683/29816/56812/15510/227753/30948/170625/227753/18015/109689/13033/14674/15289/15516/18643/12323/18645/269523/14683/14683/105445/11820/17196/218038/68449/14810/14681/18786/18015
GO:0031331	positive regulation of cellular catabolic process	57	0.555667	1.90028	0.000428436	0.00135084	0.000411859	811	tags=17%, list=14%, signal=15%	15289/13046/19211/16549/17698/52551/17698/67839/17698/14555/17698/17698/56812/19684/22333/15289/11740/71999/227693/18718/65114/64383/71732/17698/269523/11820/18718/56424/108083/64383
GO:0008544	epidermis development	23	0.715877	2.02081	0.000431213	0.0013565	0.000413584	713	tags=24%, list=12%, signal=21%	29876/18015/20586/29876/17918/13167/17920/14683/14683/13167/29876/19353/18015/11941/13167/13167/26914/18472/18810/11941/18810/14683/14683
GO:0008284	positive regulation of cell population proliferation	86	0.476298	1.80452	0.000435848	0.00136797	0.00041708	713	tags=17%, list=12%, signal=15%	15289/19211/68585/13383/14580/14645/17938/14580/53817/14580/22352/18015/20586/14580/14580/26413/22352/192176/18750/22041/14683/14683/11757/67561/22041/22352/20203/18015/109689/12317/17257/15289/68585/19047/11740/19283/14645/20196/11677/11534/14645/17319/14683/14683
GO:0022411	cellular component disassembly	88	0.476673	1.82073	0.000437362	0.00136961	0.000417579	1583	tags=27%, list=27%, signal=22%	20742/170731/20742/19230/20740/11740/17957/227753/22333/17755/20740/17754/230709/17957/20742/12539/22333/20740/26926/20740/20741/20740/11518/20740/20740/11739/76499/11740/11739/23999/20740/11740/72685/22333/208194/11740/20741/11740/17755/20742/20740/72685/20404/20740/12343/11740/20740/11739/20740/74006/20740/20742/15481/20742/20742/16765/17754/20742/20742/22388/20740/20740/11938/20740/20404/12568…
GO:0007517	muscle organ development	32	0.646456	1.99977	0.000441113	0.00137823	0.000420208	717	tags=20%, list=12%, signal=18%	26556/12955/13207/12955/12955/17938/12955/18015/12955/67267/14733/20203/12848/18015/12848/71999/64383/14359/18810/18810/26443
GO:0050804	modulation of chemical synaptic transmission	146	0.40782	1.65437	0.000445851	0.00138989	0.000423762	1800	tags=36%, list=31%, signal=27%	13429/18212/22782/13385/22628/20910/56508/14810/217480/12308/13429/18750/76787/20910/18747/18189/26413/58234/11941/17762/78808/19122/20320/18191/12322/224997/17918/238988/13385/17918/18212/19055/76787/14677/20979/12323/18479/18751/19088/17754/58234/217124/13429/73340/20910/67826/18795/217480/12322/20979/56216/108069/56839/13429/17918/20910/12889/224617/54525/12322/54376/18015/76787/12323/20512/11…
GO:0007568	aging	31	0.651266	1.9931	0.000447848	0.00139297	0.000424701	958	tags=10%, list=16%, signal=8%	12317/110265/407785/17967/12317/268860/18148/74143/268860/14784/20655/12317/18148
GO:0045596	negative regulation of cell differentiation	61	0.544896	1.90503	0.000450063	0.00139671	0.000425843	986	tags=15%, list=17%, signal=13%	21672/15526/12317/15526/269951/15526/15526/23790/15526/12568/17751/52822/12317/51810/240057/15526/17756/28185/239667/240057/74117/13684/17751/28185/15526/20354/52822/12704/68585/12317/17756/15526/23790/18479/60595
GO:0010564	regulation of cell cycle process	68	0.511881	1.83929	0.000453148	0.00140313	0.000427801	1578	tags=27%, list=27%, signal=21%	12914/12914/14677/73139/67300/12323/99375/51810/230709/69601/51792/18795/13424/11636/13424/12914/12914/12914/12323/11636/381290/18148/11848/216963/79456/19941/67300/67300/12995/67300/13424/12914/12317/67300/16906/68193/18571/12914/12914/12914/381290/381290/14677/13205/68193/53817/16906/16906/12317/51810/16906/73139/18148/13000/13383/51792/13424/386649/12914/19878/13383/381290/16906/16906/381290/1…
GO:0043269	regulation of ion transport	135	0.430951	1.73275	0.000458037	0.0014151	0.000431449	1530	tags=25%, list=26%, signal=20%	22333/268860/18751/16438/230709/58234/109676/67972/109676/22333/98660/98660/12805/20910/11928/18795/98660/12322/229709/20979/11739/11739/20980/109731/17918/20910/54525/192176/22333/12322/54376/109676/11928/11941/12322/16485/381290/20191/11848/50932/20910/17918/13385/20910/20266/20979/11957/16498/18751/16438/229709/11941/17918/14167/229709/53416/11739/17992/19418/20910/232333/67972/11931/12361/134…
GO:0042325	regulation of phosphorylation	140	0.41333	1.67445	0.000459817	0.00141743	0.000432159	889	tags=21%, list=15%, signal=19%	20404/22375/14081/20779/381290/11757/18148/17118/11848/216963/13385/15505/15519/54403/15516/15516/15516/18673/53416/15519/12283/22042/54403/100732/73086/15505/19088/15502/217124/268373/19087/23790/381290/381290/20404/12568/328572/12388/26941/17751/320472/13205/18810/18673/12759/51810/22223/56428/18148/13383/14151/68045/19878/18810/13383/381290/11538/195018/13385/12388/14251/56013/381290/17751/155…
GO:0090257	regulation of muscle system process	43	0.605243	1.99009	0.000464716	0.00142934	0.000435791	1549	tags=28%, list=26%, signal=22%	109676/19230/11749/18479/268860/109676/67972/109676/98660/98660/11928/98660/11739/11739/109676/11928/28185/28185/11749/16485/381290/20191/11848/11739/11749/67972/11749/11931/67972/11749/30948/11928/381290/381290/11938/11931/53817/98660/11749/11931/268860/109676/28185/13043/14489/13383/19878/11931/13383/381290/98660/98660/381290/56717/11749/109676/268860/17993/28185/11749/20655/11749/19878/98660/1…
GO:0031098	stress-activated protein kinase signaling cascade	34	0.64474	2.02587	0.000471102	0.00144462	0.00044045	740	tags=25%, list=13%, signal=22%	15289/12955/252864/12955/12955/13383/12955/22031/22031/14870/12955/18477/26413/14870/14870/14870/14870/18795/72349/15289/18477/26399/18472/11677/11820/30957
GO:0007005	mitochondrion organization	125	0.425576	1.67399	0.000472102	0.00144462	0.00044045	1485	tags=30%, list=25%, signal=25%	66098/12539/74143/22333/15519/26926/15510/227197/15519/12322/66046/11739/11740/69487/11739/11740/69923/68202/22333/11740/12322/69597/28185/11740/66043/28185/226646/12322/227197/68202/68375/15510/68349/68202/11757/68512/67273/11740/207728/76614/29816/75530/66108/74143/15519/70316/15510/15510/18673/15519/11739/74006/66495/215999/76614/230075/68653/22042/22631/227197/15510/230075/407785/229211/12866…
GO:0044089	positive regulation of cellular component biogenesis	119	0.434694	1.70895	0.000472823	0.00144462	0.00044045	1138	tags=21%, list=19%, signal=19%	13589/108989/13424/13383/56430/56044/13043/53860/17762/14086/17698/30948/67971/13043/319387/192176/17698/17698/18750/17698/56443/17698/29816/17755/19353/227753/30948/18571/13424/227753/74117/14544/17257/72948/53860/63985/56044/18643/56044/18718/14086/12631/319387/12631/17698/72948/57320/18645/73242/12631/269523/18718/63985/18479/13043/56717/56424/108083/13854/67971/17762/57320/19184/76709/18750/1…
GO:0007162	negative regulation of cell adhesion	37	0.609746	1.9518	0.000477979	0.00145715	0.00044427	644	tags=19%, list=11%, signal=18%	235611/15289/19211/13383/23790/60595/18015/14870/12527/14870/14870/14870/14870/12527/235431/19684/72349/18015/15289/19283/268860/12631/12631
GO:0048259	regulation of receptor-mediated endocytosis	32	0.643532	1.99073	0.00048152	0.00146471	0.000446575	537	tags=11%, list=9%, signal=10%	104015/16976/13385/232227/14251/18717/19058/11773/232227/72685/13385/232227/18195/13385
GO:0048598	embryonic morphogenesis	53	0.55275	1.87499	0.000484118	0.00146938	0.000447998	770	tags=17%, list=13%, signal=15%	13383/56044/14751/11426/14751/20586/14751/109934/26413/17920/14683/14683/108156/19353/67916/11941/108156/56044/17977/18643/56044/14751/12631/26914/12631/11941/12631/14683/14683/13382/17196/14751
GO:0043588	skin development	20	0.726008	2.02545	0.000500542	0.00151589	0.000462181	974	tags=31%, list=17%, signal=26%	29876/18015/20586/26569/29876/17918/13167/14683/14683/67561/13167/29876/18015/13167/13167/26914/18810/18810/14683/14683/18015/17918/13167/18015/13167
GO:0051247	positive regulation of protein metabolic process	167	0.403598	1.66396	0.000514497	0.00155475	0.000474027	1232	tags=20%, list=21%, signal=17%	14828/14081/100503670/18746/20779/15510/381290/18148/17118/11848/19941/29816/13385/15505/15519/19324/13033/15516/15516/12995/15516/15510/15510/18673/56403/15519/12283/15481/22042/20091/100732/15510/55944/73086/15505/66385/268373/71175/14828/381290/381290/18746/15510/12568/12388/17751/17886/276770/13205/53817/76884/18673/12759/15510/13629/17886/56428/239667/18148/14489/13383/67267/19878/15510/1338…
GO:0044057	regulation of system process	110	0.460421	1.78016	0.000516164	0.00155638	0.000474524	1584	tags=28%, list=27%, signal=22%	68585/19055/170731/109676/19230/11749/18479/268860/230709/58234/109676/67972/109676/98660/98660/73340/11928/98660/11739/56216/108069/11739/224617/192176/109676/11928/28185/28185/11749/16485/20779/381290/20191/11848/17967/116837/29816/13385/20266/11957/56216/14167/53416/11739/20907/11749/14660/67972/14660/11749/14660/11931/67972/11749/30948/12290/11928/11957/381290/381290/11938/11931/17967/26941/1…
GO:0048041	focal adhesion assembly	25	0.679899	1.98966	0.00053083	0.00159712	0.000486944	922	tags=23%, list=16%, signal=20%	19211/23790/13043/11426/13043/235431/19353/72349/18607/11472/12631/12631/12631/13043/22330/12631/109711/14758/23790
GO:0030833	regulation of actin filament polymerization	51	0.555105	1.86302	0.000543907	0.0016329	0.000497856	1744	tags=34%, list=30%, signal=25%	20740/20742/20740/20740/20740/50884/20740/76884/20741/20742/20742/19230/20740/227753/20740/19240/20742/20740/20740/20741/20740/11518/76884/20740/20740/12386/23999/74192/20740/20741/20742/20740/20740/56443/11848/20430/12343/50884/29816/23789/12386/19241/20740/20740/20740/20742/20742/20742/66713/20742/30948/20742/20740/20740/20740/20740/20740/12343/20430/20740/18481/76884/12386/74192/11518/13043/14…
GO:0031346	positive regulation of cell projection organization	102	0.465163	1.77724	0.000547122	0.00163899	0.000499712	824	tags=15%, list=14%, signal=14%	23790/14828/320840/16438/328572/18039/17755/18483/20430/16438/18481/52822/223255/74006/232906/22240/216739/18039/80987/214459/11426/17760/74143/50884/11538/74117/13385/18483/223255/12805/56717/80987/16438/11426/17755/216739/12805/17755/13627/19699/20354/70620/52822/68585/216739/56455/13660/13385/23790/16438/328572/328572/328572/18479/109880/13385
GO:0032970	regulation of actin filament-based process	93	0.463169	1.74858	0.000549083	0.00164075	0.000500249	1583	tags=30%, list=27%, signal=24%	20742/170731/20742/109676/19230/20740/227753/18479/20740/19240/58234/109676/20742/109676/98660/98660/20740/20740/11928/20741/17886/98660/20740/11518/76884/20740/20740/76499/12386/23999/74192/20740/216831/192176/109676/11928/20741/20742/20740/20740/56443/20191/11848/20430/12343/50884/29816/23789/12386/19241/20740/102098/20740/20740/20742/20742/20742/16765/66713/20742/30948/20742/22388/11928/20740/…
GO:0031667	response to nutrient levels	38	0.608414	1.95751	0.000550086	0.00164075	0.000500249	695	tags=16%, list=12%, signal=15%	17751/18810/223255/76257/14827/18810/223255/17751/18752/56717/18810/11657/15388/269378/11657/381979/18810/76257/18810/20655/11564/269378
GO:0043270	positive regulation of ion transport	68	0.504473	1.81267	0.000552153	0.00164337	0.000501046	1601	tags=30%, list=27%, signal=23%	17918/17918/68585/20979/109676/268860/16438/58234/109676/67972/109676/12805/20910/18795/12322/229709/20979/17918/20910/192176/12322/54376/109676/11941/12322/16485/20191/20910/17918/20910/20266/20979/16438/229709/11941/17918/14167/229709/53416/17992/20910/232333/67972/11931/12361/13483/67972/20496/11941/11941/229709/16438/11931/12568/26941/16438/11941/11931/268860/76257/24012/109676/13383/17918/11…
GO:0007043	cell-cell junction assembly	23	0.711091	2.0073	0.000560899	0.00166581	0.000507888	446	tags=16%, list=8%, signal=15%	18417/13383/18417/60595/18417/14086/12527/18750/12527/269116/18571/22388/53321
GO:0048871	multicellular organismal homeostasis	61	0.54181	1.89424	0.000565462	0.00167576	0.000510921	713	tags=16%, list=12%, signal=14%	26556/17754/13424/227120/12349/18015/12751/12349/12349/18750/22041/12896/12349/12349/14683/14683/12349/22041/22393/11423/11363/19353/329910/16592/13424/26562/18015/109674/15107/20496/11363/268860/26399/17754/66082/18810/18810/11677/14683/14683
GO:0044419	biological process involved in interspecies interaction between organisms	130	0.420779	1.67294	0.000586655	0.00173484	0.000528935	1204	tags=21%, list=20%, signal=18%	20779/15510/11757/11848/78903/216963/20910/21454/207728/20910/15519/19324/15122/15516/15516/15516/21849/15510/15510/18673/109934/56403/15519/12914/16016/21672/15481/20910/21849/15510/66713/12914/12914/12914/30960/30960/21454/19035/15510/328572/18563/13205/53817/68365/267019/217365/270151/17184/18673/15510/18563/107508/360013/28185/17975/53610/15275/192159/70356/66482/12914/15510/74117/18807/56403…
GO:0002685	regulation of leukocyte migration	26	0.684567	2.02243	0.00059163	0.00174582	0.000532281	729	tags=29%, list=12%, signal=26%	15289/68585/56212/18600/56212/17698/109934/26413/12527/17698/17698/17698/12527/17698/18795/19353/12317/15289/68585/17698/17319/11820/15139
GO:0006470	protein dephosphorylation	43	0.597863	1.96582	0.000594402	0.00175025	0.000533635	588	tags=10%, list=10%, signal=9%	13003/252864/19211/13003/13003/72930/66461/51792/66385/226591/72349/19042/19047/15516/19283
GO:0010631	epithelial cell migration	43	0.597105	1.96333	0.000616017	0.00180237	0.000549524	958	tags=25%, list=16%, signal=22%	12317/11946/11947/11946/11946/11946/23790/381290/381290/11946/11947/17886/232227/11946/11946/11946/11946/11946/11947/12317/17886/11947/104831/11426/19878/381290/232227/12554/76499/20401/381290/56717/11426/76707/232227/12554/14775/68585/12317/76499/23790/19878/232227/11946
GO:0090130	tissue migration	43	0.597105	1.96333	0.000616017	0.00180237	0.000549524	958	tags=25%, list=16%, signal=22%	12317/11946/11947/11946/11946/11946/23790/381290/381290/11946/11947/17886/232227/11946/11946/11946/11946/11946/11947/12317/17886/11947/104831/11426/19878/381290/232227/12554/76499/20401/381290/56717/11426/76707/232227/12554/14775/68585/12317/76499/23790/19878/232227/11946
GO:0090132	epithelium migration	43	0.597105	1.96333	0.000616017	0.00180237	0.000549524	958	tags=25%, list=16%, signal=22%	12317/11946/11947/11946/11946/11946/23790/381290/381290/11946/11947/17886/232227/11946/11946/11946/11946/11946/11947/12317/17886/11947/104831/11426/19878/381290/232227/12554/76499/20401/381290/56717/11426/76707/232227/12554/14775/68585/12317/76499/23790/19878/232227/11946
GO:1905952	regulation of lipid localization	25	0.675513	1.97683	0.00061983	0.00180969	0.000551757	974	tags=31%, list=17%, signal=26%	107508/246703/66437/11980/110460/13167/13167/13167/106326/246703/13167/26399/17319/107508/246703/13167/11816/13167
GO:0072659	protein localization to plasma membrane	71	0.509019	1.85138	0.000643655	0.00187529	0.000571756	1743	tags=31%, list=30%, signal=23%	20742/11426/18195/20910/18189/56297/11931/67300/19122/12322/17918/17918/20742/67300/12323/20742/109676/217124/109676/20742/109676/107975/20910/12322/76499/106039/17918/20910/216831/192176/12322/109676/20742/11733/12323/12322/381290/20910/17918/20910/67300/17918/67300/12995/67300/18777/20742/20910/20742/20742/11931/12361/11733/13483/20742/67300/20742/217124/13823/381290/381290/107975/11931/12568/2…
GO:0044262	cellular carbohydrate metabolic process	51	0.549911	1.84559	0.000661296	0.00192263	0.00058619	1346	tags=35%, list=23%, signal=28%	15289/19211/56428/21991/110078/110078/18534/15275/15926/11364/110078/269951/15275/15275/110208/17257/230027/15289/110078/19047/228550/110078/110078/11677/110078/21991/269951/74551/110078/56717/269951/110078/110078/110078/19309/12041/19046/21991/14718/15275/14718/104015/21991/20617/18642/15275/21991/15275/23827/104015/18642/110078/110078/328572/21991/269951/15275/67078/216558/21991/19047/18642/193…
GO:0048588	developmental cell growth	63	0.534001	1.90275	0.000663802	0.00192586	0.000587175	772	tags=14%, list=13%, signal=12%	20404/12568/17751/17755/20430/53817/52822/76884/13175/12891/17756/28185/239667/13043/12032/11426/11538/116837/74117/76499/17751/56717/11426/17755/15516/28185/17755/20354/52822/68585/23945/15516/76499/17756/13043/18479/56177/12891
GO:0051924	regulation of calcium ion transport	45	0.571842	1.90269	0.000700885	0.00202919	0.000618678	2035	tags=40%, list=35%, signal=27%	16438/67972/12322/14467/109676/109676/98660/11931/14609/98660/17918/26556/18754/67972/22333/14697/22782/14810/14681/11941/11931/98660/19122/12322/17918/17918/109676/22333/16438/109676/67972/109676/22333/98660/98660/98660/12322/17918/22333/12322/109676/11941/12322/20191/11848/17918/16438/11941/17918/67972/11931/12361/67972/30948/11941/11941/16438/11931/12568/22333/16438/98660/11941/11931/109676/17…
GO:0010608	posttranscriptional regulation of gene expression	84	0.479776	1.80867	0.000707747	0.00204477	0.000623428	735	tags=16%, list=12%, signal=15%	433702/217869/18746/276770/13205/20430/53817/17184/234734/12317/51810/107508/13629/18458/18148/17975/67851/225363/14151/67267/68015/19878/67267/56403/13684/72416/53379/56717/15388/230908/17184/100503670/83701/17876/12317/19878/19941/24015/18148/20218
GO:0071417	cellular response to organonitrogen compound	98	0.450392	1.72303	0.000710702	0.00204902	0.000624724	812	tags=13%, list=14%, signal=12%	229709/381290/381290/16438/18746/12568/26941/18483/20430/16438/14400/20512/107508/20512/18751/17918/74143/232975/19878/22027/381290/56041/18483/18751/381290/65114/56717/17918/16438/11512/14784/65019/207728/14811/18751/12928/16438/11472/19878/66629/70556/207728/18479/18795/108155/67972/20383
GO:0002684	positive regulation of immune system process	69	0.498951	1.80184	0.000717294	0.00206371	0.000629205	1103	tags=18%, list=19%, signal=15%	18751/15505/15519/15510/15510/18673/53416/15519/16016/74006/215999/15481/22042/20910/12317/15510/15505/215999/66592/15510/74006/17184/18673/12317/15510/360013/28185/53610/15275/18751/215999/15510/215999/18751/15510/15505/53610/53610/20910/28185/15510/17184/19261/68585/18751/12317/69150/11765/20910/109880/20218/15481
GO:0007276	gamete generation	48	0.57355	1.9071	0.00072864	0.002092	0.000637829	811	tags=16%, list=14%, signal=14%	18417/13046/18417/235380/18417/24128/51792/19215/67561/18795/53424/56436/14782/15212/18472/64383/73242/18952/77980/13382/56717/64383
GO:0032388	positive regulation of intracellular transport	46	0.571179	1.89617	0.000739898	0.00211992	0.00064634	569	tags=9%, list=10%, signal=8%	17756/104831/13424/11735/74117/15516/230908/52822/15516/17756/13660/11472/18479/22627/13424/20218
GO:0010648	negative regulation of cell communication	157	0.387451	1.57109	0.000758122	0.00216315	0.000659523	1204	tags=21%, list=20%, signal=19%	20779/68349/381290/11848/171469/26950/216963/20910/17918/11740/207728/20910/74143/18751/15505/16438/17918/18673/245666/20901/21672/20910/232333/12317/50779/16765/15505/210274/15502/268373/12282/14828/381290/381290/16438/54401/12388/26941/68197/14677/13205/18483/16438/53817/217365/270151/18673/232906/12759/12317/11740/22223/240057/24012/13043/228355/26950/53610/13383/16765/18751/17918/74143/54401/…
GO:0023057	negative regulation of signaling	157	0.387451	1.57109	0.000758122	0.00216315	0.000659523	1204	tags=21%, list=20%, signal=19%	20779/68349/381290/11848/171469/26950/216963/20910/17918/11740/207728/20910/74143/18751/15505/16438/17918/18673/245666/20901/21672/20910/232333/12317/50779/16765/15505/210274/15502/268373/12282/14828/381290/381290/16438/54401/12388/26941/68197/14677/13205/18483/16438/53817/217365/270151/18673/232906/12759/12317/11740/22223/240057/24012/13043/228355/26950/53610/13383/16765/18751/17918/74143/54401/…
GO:0002064	epithelial cell development	36	0.611023	1.93862	0.000762543	0.00217128	0.000662002	682	tags=24%, list=12%, signal=22%	73940/73940/29876/22352/20586/17698/22352/29876/192176/14104/17698/17698/17698/17698/22352/18795/14104/29876/19684/19353/18607/109674/11941/56436/18472/17698/18810/11941/18810/14104/11677
GO:0001558	regulation of cell growth	80	0.499378	1.86828	0.000765486	0.00217518	0.000663189	767	tags=15%, list=13%, signal=14%	12568/17751/13205/17755/20430/53817/52822/18673/13823/12891/17756/28185/239667/13043/18148/11426/14489/11538/116837/74117/76499/17751/56839/56717/13823/68349/11426/17755/28185/17755/20354/52822/13823/68585/23945/76499/17756/12928/338359/70556/13043/338359/18479/18148/56177/12891
GO:0006955	immune response	124	0.410824	1.62716	0.000783031	0.00222046	0.000676996	1043	tags=17%, list=18%, signal=15%	21849/12326/15510/15510/18673/109934/56403/15519/16016/15481/22042/20910/22631/21849/15510/66713/66592/15510/13205/68365/18810/217365/270151/17184/18673/12890/15510/107508/360013/17470/28185/53610/15275/13383/18751/18810/15510/13383/74117/18807/56403/18751/14251/15510/53610/12890/56717/18810/53610/20910/17993/68493/269378/28185/15510/17184/19261/18810/14775/18810/68585/100340/99571/18751/69150/12…
GO:0009611	response to wounding	72	0.495589	1.80238	0.000792981	0.00224309	0.000683895	1310	tags=31%, list=22%, signal=25%	54525/192176/18015/20511/77579/14432/11749/20512/67996/14432/20512/77579/216963/20910/20910/18039/23789/380684/14432/21672/20910/11749/11749/12361/77579/20496/11749/268373/14432/14432/12568/77579/18039/17886/18810/11749/223255/14432/232906/20512/22240/268860/77579/18039/17886/380684/20512/77579/11426/77579/20384/18810/380684/380684/20384/77579/76499/223255/56717/18810/11749/18717/268860/20910/179…
GO:0001817	regulation of cytokine production	64	0.52073	1.87204	0.000794259	0.00224309	0.000683895	1672	tags=29%, list=28%, signal=22%	15516/19122/15519/20320/17975/15519/15275/68585/20742/12914/12914/20742/15289/20742/67972/15519/15510/17975/18795/15519/15516/12914/12914/28185/28185/20742/12914/20779/15510/216963/15519/19324/15516/15516/15516/15510/15510/18673/15519/12914/20742/20742/67972/20742/15510/20742/67972/20742/12914/12914/12914/66592/15510/13205/217365/270151/18673/12759/15510/17470/28185/17975/15275/20742/12914/19878/…
GO:1901699	cellular response to nitrogen compound	104	0.450565	1.71128	0.000795969	0.00224333	0.000683969	812	tags=14%, list=14%, signal=13%	229709/381290/381290/16438/18746/12568/26941/17751/18483/20430/16438/14400/20512/107508/20512/18148/18751/17918/74143/232975/19878/22027/381290/56041/18483/18751/14251/381290/17751/65114/56717/17918/16438/11512/14784/65019/207728/14811/18751/12928/16438/11472/19878/66629/70556/207728/18479/18795/108155/18148/67972/20383
GO:0008064	regulation of actin polymerization or depolymerization	59	0.528748	1.83213	0.000809055	0.00227094	0.000692387	1612	tags=30%, list=27%, signal=23%	76884/20741/20742/20742/19230/20740/227753/20740/19240/20742/20740/20740/20741/20740/11518/76884/20740/20740/12386/23999/74192/20740/20741/20742/20740/20740/56443/11848/20430/12343/50884/29816/23789/12386/19241/20740/20740/20740/20742/20742/20742/66713/20742/30948/20742/22388/20740/20740/20740/20740/20740/12343/20430/20740/18481/76884/12386/232906/74192/11518/13043/14489/56443/13383/11519/20742/5…
GO:0030832	regulation of actin filament length	59	0.528748	1.83213	0.000809055	0.00227094	0.000692387	1612	tags=30%, list=27%, signal=23%	76884/20741/20742/20742/19230/20740/227753/20740/19240/20742/20740/20740/20741/20740/11518/76884/20740/20740/12386/23999/74192/20740/20741/20742/20740/20740/56443/11848/20430/12343/50884/29816/23789/12386/19241/20740/20740/20740/20742/20742/20742/66713/20742/30948/20742/22388/20740/20740/20740/20740/20740/12343/20430/20740/18481/76884/12386/232906/74192/11518/13043/14489/56443/13383/11519/20742/5…
GO:0006357	regulation of transcription by RNA polymerase II	126	0.412486	1.63127	0.000840409	0.00235417	0.000717762	1105	tags=23%, list=19%, signal=20%	18676/18751/231148/15505/18002/72567/231051/21849/18673/17978/20901/12914/14957/12317/71902/21849/66713/12361/73086/15505/12914/12914/12914/71175/381290/381290/19291/328572/12848/17751/14957/13205/18673/12317/51810/76257/19290/14958/18148/17975/13383/18002/18751/14957/12914/68045/13383/381290/67089/94353/74117/94353/67089/12554/18751/19377/381290/17751/53379/15505/15212/19058/12554/12971/20354/76…
GO:0035051	cardiocyte differentiation	24	0.668099	1.90987	0.000843029	0.00235673	0.000718541	749	tags=16%, list=13%, signal=14%	77579/53817/74103/18810/51810/77579/28185/77579/77579/18810/77579/56717/18810/28185/18810/18810/11472/77579/18479
GO:0008037	cell recognition	34	0.625938	1.96679	0.000850099	0.00237169	0.000723104	749	tags=16%, list=13%, signal=14%	68585/16071/13383/12468/12461/17698/12527/17698/12464/17698/17698/12466/12527/17698/22631/68585/11674/21454/19283/12469/17698/11820/12461
GO:0009894	regulation of catabolic process	135	0.422036	1.69691	0.00085425	0.00237456	0.000723979	766	tags=14%, list=13%, signal=13%	328572/17751/22333/252870/17754/11975/74006/18673/12759/51810/11740/67412/56428/18458/252870/13043/18148/13000/19878/381290/56403/381290/72416/17751/18752/65114/56717/233789/17754/15516/230908/216963/72584/100503670/14775/70620/17876/65019/14811/15516/103573/19878/338359/328572/328572/328572/13043/17754/54403/338359/54403/103573/19349/108155/98732/54403/18148/216439/18195
GO:1990845	adaptive thermogenesis	27	0.664309	1.97713	0.000856099	0.00237456	0.000723979	1624	tags=26%, list=28%, signal=19%	15107/51810/170731/329910/11740/51810/67460/13424/11739/11740/11739/11740/15107/13424/14194/11740/11740/14081/11740/240028/14194/13424/11739/14194/14194/72542/67460/51810/11740/13424/14194/16592/108155/13424/72542
GO:0006936	muscle contraction	48	0.570708	1.89764	0.000856286	0.00237456	0.000723979	956	tags=26%, list=16%, signal=23%	109676/227753/11749/17904/268860/109676/67972/109676/98660/98660/59069/11928/232975/98660/192176/109676/11928/11749/16485/381290/20191/11848/59069/20266/11749/67972/11749/11931/67972/11749/30948/407785/11928/381290/381290/11938/11931/98660/11749/20648/11931/268860/11674/109676/13043/13383/232975/19878/11931/13383/381290/98660/98660/381290/56717/11749/109676/268860/11749/20655/11749/59069/11472/19…
GO:1901361	organic cyclic compound catabolic process	74	0.493633	1.80053	0.000869981	0.0024077	0.000734083	640	tags=12%, list=11%, signal=11%	110446/51810/18458/18148/225363/103850/19878/56403/208194/110446/53893/72416/17751/56717/233789/269378/230908/17876/207728/19878/338359/207728/338359/18148/269378
GO:0009266	response to temperature stimulus	25	0.666152	1.94943	0.000875246	0.00241743	0.000737049	439	tags=9%, list=7%, signal=8%	15525/15525/108989/101739/17762/18015/11364/57138/11363/329910/18015
GO:0008154	actin polymerization or depolymerization	62	0.52795	1.8646	0.000877791	0.00241962	0.000737717	1612	tags=30%, list=27%, signal=23%	76884/20741/20742/20742/19230/20740/227753/20740/19240/20742/20740/20740/20741/20740/11518/76884/20740/20740/12386/23999/74192/20740/20741/20742/20740/20740/56443/11848/20430/12343/50884/29816/23789/12386/19241/20740/20740/20740/20742/20742/20742/66713/20742/30948/20742/22388/20740/20740/20740/20740/20740/12343/20430/20740/18481/76884/12386/232906/74192/11518/13043/14489/56443/13383/11519/20742/5…
GO:0050885	neuromuscular process controlling balance	20	0.710223	1.98142	0.000881056	0.00242378	0.000738986	1707	tags=47%, list=29%, signal=34%	18189/58234/11941/77579/17918/13385/17918/12323/77579/58234/18039/17918/77579/12323/20512/11941/20512/77579/17918/13385/18039/11941/17918/109934/77579/11941/11941/77579/18039/11941/234734/20512/77579/18039/20512/77579/77579/17918/13385/77579/17918/15212/13385/77579/13385
GO:0006820	anion transport	67	0.501409	1.79555	0.00089848	0.0024668	0.000752102	986	tags=20%, list=17%, signal=17%	29876/14580/14580/12349/14580/18015/12934/14580/12349/12349/20910/14580/26569/29876/15275/18750/13358/57138/17920/12349/78830/12349/12349/29876/15275/22333/15275/18015/19326/20511/20496/11740/268860/26399/59033/17319/12934/12934/18674/12934/18479/56717/12934/268860/18015/14580/12934/67863/18750/20910/12934/18015/15275/68267/67903
GO:0006469	negative regulation of protein kinase activity	27	0.661744	1.9695	0.000908378	0.00248903	0.000758879	873	tags=18%, list=15%, signal=15%	19088/15502/268373/19087/23790/320472/18810/22223/18148/68045/18810/56013/18810/19087/18810/18810/23790/19088/18148
GO:0055080	cation homeostasis	114	0.424151	1.64985	0.000917173	0.00250679	0.000764294	990	tags=20%, list=17%, signal=18%	215999/76614/22042/11749/67972/54403/11749/11931/11306/12307/11306/11947/11733/67972/20496/11749/11941/11941/11928/215999/381290/381290/66592/16438/11938/235380/11931/12568/11947/17751/276770/16438/11975/98660/12307/11749/11941/12308/11947/20512/11931/19309/14688/11947/20512/109676/69597/11306/68115/18751/14151/17918/215999/232975/11735/11931/381290/98660/215999/13385/98660/18751/381290/17751/690…
GO:0043161	proteasome-mediated ubiquitin-dependent protein catabolic process	61	0.529387	1.85081	0.000920034	0.00250679	0.000764294	1054	tags=18%, list=18%, signal=15%	15516/15516/15516/12317/17754/70247/14828/19185/252870/17754/12759/12317/252870/71745/244373/386649/22027/67089/67089/17463/17754/15516/72584/12330/70620/15516/12317/103573/17754/103573/108155
GO:0045787	positive regulation of cell cycle	48	0.568969	1.89186	0.000920306	0.00250679	0.000764294	1578	tags=26%, list=27%, signal=20%	12914/12914/73139/12323/27053/15289/99375/51810/18795/13424/13424/12914/12914/12914/12323/20779/18148/11848/13424/12914/12317/100732/16906/12914/12914/12914/13205/53817/267019/16906/16906/12317/51810/16906/73139/18148/13424/386649/12914/19878/16906/16906/13684/16906/72584/16906/12704/12317/19878/18795/13424/18148
GO:1903364	positive regulation of cellular protein catabolic process	25	0.664079	1.94337	0.000926354	0.00251622	0.000767171	1417	tags=43%, list=24%, signal=33%	19211/17698/52551/17698/17698/17698/17698/56812/19684/71999/227693/65114/64383/71732/17698/269523/56424/64383/269523/11816/64383/22225/22225/64383/269523/22225/269523/12759/14629/64383
GO:1904375	regulation of protein localization to cell periphery	36	0.604728	1.91865	0.000927413	0.00251622	0.000767171	533	tags=8%, list=9%, signal=8%	20742/56212/14677/12323/13383/56212/20742/17918/14677/14677/12325/74117/11773/269109/67300
GO:0035265	organ growth	22	0.677022	1.90973	0.000961991	0.00260492	0.000794213	1529	tags=29%, list=26%, signal=22%	11749/18479/230709/11739/11739/28185/28185/11749/17967/11739/11749/11749/11749/17967/53817/11749/28185/56717/11749/28185/11749/11749/11749/18479
GO:0097529	myeloid leukocyte migration	26	0.672783	1.98761	0.00096818	0.0026138	0.000796919	729	tags=21%, list=12%, signal=18%	15289/68585/56212/56212/26413/12527/18750/12527/18795/19353/22388/15289/68585/22121/22388/17319/11820/15139
GO:0106106	cold-induced thermogenesis	24	0.665222	1.90165	0.000973728	0.0026138	0.000796919	713	tags=15%, list=12%, signal=14%	13424/227120/12896/14683/14683/11423/11363/329910/16592/13424/15107/11363/26399/66082/14683/14683
GO:0120161	regulation of cold-induced thermogenesis	24	0.665222	1.90165	0.000973728	0.0026138	0.000796919	713	tags=15%, list=12%, signal=14%	13424/227120/12896/14683/14683/11423/11363/329910/16592/13424/15107/11363/26399/66082/14683/14683
GO:0090068	positive regulation of cell cycle process	37	0.591032	1.8919	0.000974502	0.0026138	0.000796919	876	tags=16%, list=15%, signal=14%	16906/12914/12914/12914/13205/53817/16906/16906/51810/16906/73139/18148/13424/386649/12914/19878/16906/16906/16906/72584/16906/12704/19878/18795/13424/18148
GO:0031113	regulation of microtubule polymerization	22	0.676199	1.90741	0.000974732	0.0026138	0.000796919	588	tags=15%, list=10%, signal=14%	100732/16765/13589/17755/69697/17756/16765/76499/17755/216963/17755/76499/17756/16765/16765/18479/67886
GO:0001667	ameboidal-type cell migration	59	0.524187	1.81632	0.000978566	0.00261899	0.000798504	958	tags=26%, list=16%, signal=23%	12317/11749/11749/11946/11947/11946/11749/11946/11946/23790/381290/381290/11946/11947/17886/232227/12331/11946/18810/18481/11749/11946/11946/11946/11946/11947/12317/17886/11947/104831/73139/11426/50884/19878/18810/381290/74117/232227/12554/76499/20401/381290/56717/18810/11749/11426/76707/11749/232227/12554/18810/14775/20354/18810/68585/11749/12317/76499/23790/19878/232227/11749/18479/109880/11946
GO:1990778	protein localization to cell periphery	97	0.444641	1.7049	0.00101805	0.0027194	0.000829117	1775	tags=33%, list=30%, signal=25%	13385/20910/56508/14810/20742/11426/18195/20910/18189/13822/56297/11931/67300/19122/12322/17918/13385/17918/20742/14677/67300/12323/20742/109676/217124/109676/20742/109676/107975/73340/20910/67826/12322/76499/106039/56216/56839/17918/20910/12889/216831/192176/12322/54376/109676/20742/11733/12323/12322/381290/216963/20910/17918/13385/20910/67300/56216/17918/67300/12995/67300/245666/18777/20742/209…
GO:0009991	response to extracellular stimulus	42	0.570123	1.87157	0.00103996	0.00276862	0.000844125	695	tags=15%, list=12%, signal=13%	18810/223255/232906/76257/14827/18810/16828/223255/17751/18752/56717/18810/11657/15388/269378/11657/381979/18810/76257/18810/20655/11564/269378
GO:0098771	inorganic ion homeostasis	116	0.42594	1.65965	0.00104049	0.00276862	0.000844125	990	tags=20%, list=17%, signal=18%	215999/76614/22042/11749/67972/54403/11749/11931/11306/12307/11306/11947/11733/67972/20496/11749/11941/11941/11928/215999/381290/381290/66592/16438/11938/235380/11931/12568/26941/11947/17751/276770/16438/11975/98660/12307/11749/11941/12308/11947/20512/11931/19309/14688/11947/20512/109676/69597/11306/68115/18751/14151/17918/215999/232975/11735/11931/381290/98660/215999/13385/98660/18751/381290/177…
GO:0006952	defense response	126	0.408784	1.61663	0.00107178	0.00284617	0.000867768	1204	tags=21%, list=20%, signal=18%	20779/15510/78903/216963/20910/17918/207728/20910/15519/19324/17918/22335/21849/12326/15510/15510/18673/109934/53416/56403/15519/16016/21672/20910/22631/21849/15510/66713/73086/12290/15510/328572/68197/22333/13205/68365/98660/217365/270151/17184/18673/15510/70747/107508/360013/17470/28185/53610/15275/17918/15510/98660/74117/13722/18807/98660/56403/13684/15510/53610/65114/56717/17918/53610/20910/1…
GO:0030155	regulation of cell adhesion	90	0.457969	1.74908	0.00107375	0.00284617	0.000867768	447	tags=10%, list=8%, signal=10%	235611/15289/19211/13383/23790/11426/60595/18015/14870/18534/12527/192176/14870/18750/14870/14870/14870/12527/235431/19684/15510/19353/227753/72349/227753/18015/67916
GO:0051223	regulation of protein transport	115	0.42188	1.64529	0.00108724	0.00287639	0.000876983	1381	tags=23%, list=23%, signal=19%	67738/20616/14567/26950/15516/15107/54525/18642/18641/216831/192176/18015/77579/28185/28185/14661/20779/26950/77579/67041/15516/15516/15516/21849/12326/71764/74006/215999/18777/67041/21849/269951/12361/77579/20496/78808/15502/268373/12290/215999/12568/20336/77579/52822/70456/74006/70456/268860/77579/360013/17470/104831/28185/228355/77579/26950/77579/215999/67267/11735/94353/215999/74117/94353/672…
GO:0150115	cell-substrate junction organization	32	0.618083	1.912	0.00110315	0.00291252	0.000887997	747	tags=20%, list=13%, signal=18%	109711/232227/21894/18810/69697/13043/11426/18810/232227/76499/18810/11426/76707/232227/18810/18810/76499/23790/11472/109711/232227/13043/13518
GO:0010975	regulation of neuron projection development	126	0.408039	1.61368	0.00110608	0.00291252	0.000887997	797	tags=17%, list=14%, signal=16%	320840/16438/12568/328572/17751/18039/17755/20430/16438/18040/18481/52822/223255/74006/12386/232906/22240/216739/12933/240057/18039/80987/17756/239667/11426/17760/20614/74143/319504/240057/18040/11538/74117/14804/56013/223255/17751/12805/56717/80987/16438/11512/319504/18040/11426/17755/216739/12805/381979/17755/18040/13627/18040/19699/20354/70620/52822/56508/12704/68585/53972/18007/216739/17756/1…
GO:0015850	organic hydroxy compound transport	28	0.653798	1.95673	0.00110722	0.00291252	0.000887997	1188	tags=26%, list=20%, signal=21%	68585/246703/20907/110460/17918/109731/68585/246703/18718/268860/57320/18718/268860/246703/57320/17918/14758/11816/57320/109731/18718/20617/268860/20280/18718/57320/20979/17918
GO:0097193	intrinsic apoptotic signaling pathway	53	0.531712	1.80362	0.00114427	0.00300424	0.000915962	886	tags=16%, list=15%, signal=14%	15505/15502/268373/12282/16438/328572/26941/13205/16438/223255/74006/12759/56428/53610/74143/68015/105675/223255/15505/53610/53610/16438/68349/14775/20655/16438/72567/328572/328572/328572/19941/18453
GO:0007411	axon guidance	38	0.587673	1.89078	0.00114733	0.00300656	0.000916668	746	tags=17%, list=13%, signal=15%	16574/235611/56212/108699/56212/12934/16574/269116/19353/12933/77579/22152/77579/223435/75847/269116/12934/12934/11820/30957/12934
GO:0010657	muscle cell apoptotic process	20	0.70128	1.95647	0.00115599	0.00302353	0.000921843	22	tags=17%, list=0%, signal=18%	12322/11739/11739/12322/12322/18148/68346/11739/15481/276770/14688/18148/18537/18148/15481
GO:0051494	negative regulation of cytoskeleton organization	48	0.563472	1.87358	0.00116038	0.00302927	0.000923594	1583	tags=33%, list=27%, signal=25%	20742/170731/20742/13589/19230/20740/227753/17755/20740/17754/19240/58234/20742/20740/20740/14228/20741/20740/11518/20740/20740/76499/12386/23999/20740/20741/17755/20742/20740/20740/18148/12343/29816/23789/12386/19241/20740/102098/20740/20740/20742/20742/20742/16765/17754/20742/13589/20742/20740/20740/20740/20740/17754/17755/20740/12343/20740/12386/69697/17756/11518/18148/14489/16765/11519/20742/…
GO:1902850	microtubule cytoskeleton organization involved in mitosis	31	0.629429	1.92627	0.00117083	0.00304801	0.000929306	1090	tags=16%, list=19%, signal=14%	22428/108989/14677/13424/386649/192176/14677/13424/14677/17257/67300/18472/67300/269523/14677/18221/14677/14677/269523/67300/13424/13424/13424/67300/18472/13424
GO:0034249	negative regulation of cellular amide metabolic process	36	0.597904	1.897	0.00117472	0.00304801	0.000929306	632	tags=14%, list=11%, signal=13%	12759/12317/107508/18458/17975/19878/56403/13684/104001/230908/68585/12317/104001/19878/20168/56177
GO:0051261	protein depolymerization	38	0.586822	1.88804	0.00117514	0.00304801	0.000929306	1559	tags=29%, list=26%, signal=23%	20742/19230/20740/227753/17755/20740/17754/20742/20740/20740/20741/20740/11518/20740/20740/76499/23999/20740/72685/20741/17755/20742/20740/72685/20404/20740/12343/20740/20740/20740/20742/15481/20742/20742/16765/17754/20742/20742/22388/20740/20740/20740/20404/20740/17754/17755/20740/12343/20740/69697/17756/11518/104015/14489/16765/11519/20742/20740/76499/20401/17754/17755/76707/20740/20740/12340/2…
GO:0006575	cellular modified amino acid metabolic process	48	0.562705	1.87103	0.00117639	0.00304801	0.000929306	902	tags=28%, list=15%, signal=24%	14862/68312/14870/108147/13030/15926/14870/14862/14381/11364/14870/14870/14862/14381/12896/14870/13030/11363/14862/108156/14630/269378/14381/14866/20511/12709/56752/12716/13030/14862/269378/14866/108156/14782/14862/11363/107747/57320/12709/15129/67160/107747/12709/625249/14862/57320/78070/14862/76192
GO:0001505	regulation of neurotransmitter levels	83	0.476279	1.79011	0.00118408	0.0030622	0.000933634	1799	tags=33%, list=31%, signal=25%	18212/22782/72961/20910/214579/18750/76787/20910/18747/18189/98660/78808/18191/12322/238988/18212/76787/20979/14417/17957/18479/268860/18751/17957/98660/98660/20910/67826/98660/12322/20979/20616/56216/20980/109731/56752/20910/12889/54525/12322/18015/20511/76787/214579/12322/216963/20910/14415/116837/20910/20979/56216/18751/243616/14417/20965/74006/20910/20907/232333/20964/12361/78808/11938/27062/…
GO:0006511	ubiquitin-dependent protein catabolic process	92	0.455004	1.72359	0.00119239	0.00307793	0.000938428	1054	tags=17%, list=18%, signal=14%	15516/15516/12995/15516/69116/12317/19167/17754/70247/14828/19185/252870/17754/217365/12759/12317/22223/104831/252870/13000/71745/244373/23997/386649/22027/67089/67089/17463/17754/15516/72584/100503670/12330/70620/65019/15516/12317/103573/17754/103573/108155
GO:0050801	ion homeostasis	128	0.408624	1.61903	0.00120897	0.0031149	0.0009497	1285	tags=25%, list=22%, signal=21%	11947/109676/69597/11928/11749/11733/20512/11941/16485/20779/381290/20191/20512/107723/17918/76614/13385/20266/18751/16438/11941/17918/54403/14167/53416/215999/76614/22042/11749/14660/67972/54403/14660/11749/14660/11931/11306/12307/11306/11947/11733/67972/20496/11749/11941/11941/11928/215999/381290/381290/66592/16438/11938/235380/11931/12568/26941/11947/17751/276770/16438/11975/98660/12307/11749/…
GO:0034220	ion transmembrane transport	169	0.382297	1.57097	0.00121443	0.00312314	0.000952212	1859	tags=39%, list=32%, signal=30%	11947/22333/11950/14697/11949/26941/20274/232975/11973/13383/11949/232975/11740/28080/71679/22782/67126/72961/13430/13385/71679/14810/11972/11949/18750/28080/69597/232975/18189/17706/58234/11941/11931/98660/19122/18674/11949/72821/54208/18674/27425/11950/17918/13385/11950/17918/15275/14394/71679/109676/11740/11950/22333/11749/78830/16438/230709/58234/109676/11946/67126/67972/109676/74143/22333/98…
GO:0034504	protein localization to nucleus	45	0.556791	1.85261	0.00122981	0.00315682	0.000962483	299	tags=6%, list=5%, signal=6%	19058/15516/230908/70762/15516/12317/103573/103573/22627/108155/18148/15481
GO:1905475	regulation of protein localization to membrane	53	0.529827	1.79723	0.00123767	0.00317111	0.000966838	1619	tags=30%, list=27%, signal=23%	18189/58234/67300/19122/12322/17918/13385/17918/20742/67300/12323/20742/227753/18479/58234/217124/20742/12322/76499/14567/17918/216831/12322/20742/12323/12322/381290/71770/17918/13385/67300/71770/17918/67300/12995/67300/245666/18777/20742/20742/20742/13483/20742/67300/20742/217124/381290/381290/12568/13383/17918/20742/11735/13383/381290/74117/13385/76499/381290/17918/12300/11773/56508/76499/13385…
GO:0031110	regulation of microtubule polymerization or depolymerization	28	0.648547	1.94102	0.00125308	0.00320464	0.000977061	935	tags=16%, list=16%, signal=14%	100732/16765/17754/13589/17754/17755/69697/17756/16765/76499/17754/17755/76707/216963/17755/76499/17756/16765/16765/17754/18479/67886/13518
GO:0051054	positive regulation of DNA metabolic process	35	0.617669	1.94271	0.00129429	0.00330096	0.00100643	1204	tags=21%, list=20%, signal=17%	20779/18148/21454/15519/15516/15516/14194/15516/21849/15519/22042/12461/21849/66713/14194/14194/21454/252870/53817/18481/12465/12468/252870/18148/12468/53379/18752/21454/14194/15516/70620/15516/12464/18148
GO:0030855	epithelial cell differentiation	55	0.532289	1.80768	0.00129552	0.00330096	0.00100643	682	tags=21%, list=12%, signal=20%	73940/73940/29876/22352/20586/18534/17698/22352/29876/192176/14104/17698/17698/17920/17698/17698/22352/22117/18795/14104/29876/19684/19353/18607/109674/11941/56436/26914/18472/17698/18810/11941/18810/14104/11677
GO:1901617	organic hydroxy compound biosynthetic process	34	0.613642	1.92816	0.00132006	0.00335729	0.0010236	1221	tags=39%, list=21%, signal=32%	13202/18534/17918/67815/14381/16832/14381/110391/67815/109754/110391/109754/67815/14381/109754/110196/228550/65114/57320/11677/16828/74551/16828/16832/57320/17918/11816/57320/14718/67903/14718/216134/20617/20280/20655/57320/17918/67078
GO:0006914	autophagy	61	0.520065	1.81822	0.00138391	0.00350674	0.00106917	1082	tags=23%, list=18%, signal=19%	15289/15481/14580/13043/386649/271564/14580/14580/17762/66437/14580/13033/14580/13033/13043/13033/17918/67839/13033/93739/22333/13033/15289/67300/11740/18718/64383/71732/57320/67300/271564/269523/18718/13043/56717/11975/56424/108083/64383/18786/15481/57436/17762/57320/14580/17918/269523/67300/57320/117150/11740/18718/64383/20617/59026/67300/117150
GO:0061919	process utilizing autophagic mechanism	61	0.520065	1.81822	0.00138391	0.00350674	0.00106917	1082	tags=23%, list=18%, signal=19%	15289/15481/14580/13043/386649/271564/14580/14580/17762/66437/14580/13033/14580/13033/13043/13033/17918/67839/13033/93739/22333/13033/15289/67300/11740/18718/64383/71732/57320/67300/271564/269523/18718/13043/56717/11975/56424/108083/64383/18786/15481/57436/17762/57320/14580/17918/269523/67300/57320/117150/11740/18718/64383/20617/59026/67300/117150
GO:0006873	cellular ion homeostasis	106	0.424522	1.62061	0.00139288	0.00352302	0.00107413	990	tags=20%, list=17%, signal=18%	215999/76614/22042/11749/67972/54403/11749/11931/11306/12307/11306/11947/67972/20496/11749/11941/11941/11928/215999/381290/381290/66592/16438/11938/235380/11931/12568/26941/11947/17751/276770/16438/11975/98660/12307/11749/11941/12308/11947/20512/11931/19309/14688/11947/20512/109676/69597/11306/68115/18751/17918/215999/232975/11931/381290/98660/215999/13385/98660/18751/381290/17751/69029/69597/179…
GO:0055085	transmembrane transport	206	0.361439	1.53314	0.00140594	0.00354955	0.00108222	1859	tags=39%, list=32%, signal=31%	11947/22333/11950/14697/11949/230125/26941/20274/232975/11973/13383/11949/232975/11740/28080/71679/22782/67126/384783/64176/72961/13430/13385/71679/14810/109108/11972/11949/18750/28080/69597/232975/18189/17706/58234/11941/11931/98660/19122/18674/11949/72821/54208/18674/27425/11950/22335/17918/13385/11950/17918/15275/170731/14394/94282/71679/109676/11740/11950/22333/11749/78830/18751/16438/230709/…
GO:0032272	negative regulation of protein polymerization	30	0.624166	1.87998	0.00142827	0.00359278	0.0010954	1744	tags=39%, list=30%, signal=28%	12343/22003/20742/20742/19230/20740/20740/12345/76709/20740/17756/20740/20742/20740/20740/20740/20740/20741/20742/20742/13589/19230/20740/227753/20740/19240/20742/20740/20740/14228/20741/20740/11518/20740/20740/23999/20740/20741/20742/20740/20740/12343/29816/19241/20740/20740/20740/20742/20742/20742/16765/20742/13589/20742/20740/20740/20740/20740/20740/12343/20740/17756/11518/14489/16765/11519/20…
GO:0060326	cell chemotaxis	30	0.624123	1.87985	0.00142827	0.00359278	0.0010954	729	tags=21%, list=12%, signal=18%	15289/56212/18600/56212/14870/26413/14870/18750/14870/14870/14870/19353/20496/12317/15289/22121/18810/18810/17319/11820/15139
GO:0045893	positive regulation of transcription, DNA-templated	102	0.445808	1.70328	0.00144175	0.003607	0.00109974	1102	tags=22%, list=19%, signal=18%	231148/15505/19241/72567/231051/21849/12326/18673/17978/12914/71902/100732/21849/66713/12361/73086/15505/12914/12914/12914/71175/328572/17751/13205/53817/18673/73251/51810/76257/18148/17975/12914/68045/67089/94353/74117/94353/67089/12554/19377/17751/15505/56717/15212/19058/12554/76257/72567/328572/328572/328572/65102/56282/19241/18795/67673/108155/18148/216439
GO:1902680	positive regulation of RNA biosynthetic process	102	0.445808	1.70328	0.00144175	0.003607	0.00109974	1102	tags=22%, list=19%, signal=18%	231148/15505/19241/72567/231051/21849/12326/18673/17978/12914/71902/100732/21849/66713/12361/73086/15505/12914/12914/12914/71175/328572/17751/13205/53817/18673/73251/51810/76257/18148/17975/12914/68045/67089/94353/74117/94353/67089/12554/19377/17751/15505/56717/15212/19058/12554/76257/72567/328572/328572/328572/65102/56282/19241/18795/67673/108155/18148/216439
GO:1903508	positive regulation of nucleic acid-templated transcription	102	0.445808	1.70328	0.00144175	0.003607	0.00109974	1102	tags=22%, list=19%, signal=18%	231148/15505/19241/72567/231051/21849/12326/18673/17978/12914/71902/100732/21849/66713/12361/73086/15505/12914/12914/12914/71175/328572/17751/13205/53817/18673/73251/51810/76257/18148/17975/12914/68045/67089/94353/74117/94353/67089/12554/19377/17751/15505/56717/15212/19058/12554/76257/72567/328572/328572/328572/65102/56282/19241/18795/67673/108155/18148/216439
GO:0046785	microtubule polymerization	26	0.663028	1.95879	0.00144966	0.00362021	0.00110376	588	tags=12%, list=10%, signal=11%	69697/17756/16765/76499/17755/76707/216963/17755/76499/17756/16765/16765/18479/67886
GO:0032956	regulation of actin cytoskeleton organization	85	0.451969	1.71101	0.00145999	0.00363943	0.00110963	1583	tags=30%, list=27%, signal=23%	76884/20741/20742/170731/20742/19230/20740/227753/18479/20740/19240/58234/20742/20740/20740/20741/20740/11518/76884/20740/20740/76499/12386/23999/74192/20740/216831/192176/20741/20742/20740/20740/56443/11848/20430/12343/50884/29816/23789/12386/19241/20740/102098/20740/20740/20742/20742/20742/16765/66713/20742/30948/20742/22388/20740/20740/20740/20740/320472/20740/12343/20430/20740/18481/76884/123…
GO:0032872	regulation of stress-activated MAPK cascade	26	0.660125	1.95022	0.00147577	0.00367215	0.0011196	528	tags=18%, list=9%, signal=17%	15289/252864/13383/22031/22031/14870/18477/26413/14870/14870/14870/14870/18795/72349/15289/18477
GO:0001655	urogenital system development	22	0.664916	1.87558	0.00149814	0.00372109	0.00113452	450	tags=14%, list=8%, signal=14%	13003/19211/13003/13383/13003/14228/18015/22393/18015/109674
GO:0001654	eye development	31	0.61898	1.8943	0.00150988	0.00373013	0.00113728	617	tags=21%, list=10%, signal=19%	15289/12955/12955/29876/12955/13383/22352/12955/18015/20586/12955/22352/29876/22352/11423/29876/18015/15289/77579/77579
GO:0048880	sensory system development	31	0.61898	1.8943	0.00150988	0.00373013	0.00113728	617	tags=21%, list=10%, signal=19%	15289/12955/12955/29876/12955/13383/22352/12955/18015/20586/12955/22352/29876/22352/11423/29876/18015/15289/77579/77579
GO:0150063	visual system development	31	0.61898	1.8943	0.00150988	0.00373013	0.00113728	617	tags=21%, list=10%, signal=19%	15289/12955/12955/29876/12955/13383/22352/12955/18015/20586/12955/22352/29876/22352/11423/29876/18015/15289/77579/77579
GO:0051051	negative regulation of transport	89	0.458946	1.75234	0.0015285	0.00376938	0.00114924	774	tags=14%, list=13%, signal=13%	69017/12568/26941/22333/17755/20430/11957/98660/268860/17470/228355/26950/18751/16976/17918/11735/98660/105675/13385/98660/11957/18751/56013/65114/56717/17918/207227/268860/17755/16592/56216/17755/19261/26950/18007/23970/18751/56216/207227/13385/11472/98660/228355/22627/19349/108155/109880/66383/13385
GO:0051271	negative regulation of cellular component movement	58	0.52713	1.81261	0.00153872	0.00378782	0.00115487	729	tags=21%, list=12%, signal=19%	15289/19211/29876/23790/18600/60595/18015/14870/30948/109934/12527/29876/14870/14870/14870/14870/12527/18795/269951/29876/19353/30948/72349/18015/192662/14674/12317/17257/15289/192662/12631/12631/66082/18645/12631/17319/269951/15139
GO:0007420	brain development	95	0.433037	1.65135	0.00155505	0.00382122	0.00116505	1301	tags=25%, list=22%, signal=21%	192176/18293/18015/20511/77579/57754/66797/14828/11941/57754/16485/20779/11848/171469/17967/22272/77579/216963/18475/12386/18293/11941/109934/380684/73242/77579/11941/71175/14828/11941/17967/12568/77579/98660/11941/73242/234734/12386/232906/56297/77579/13175/380684/77579/12032/104015/77579/98660/380684/380684/98660/77579/14804/319387/12805/17993/216963/12805/70762/380684/57754/19699/73242/68585/1…
GO:1903169	regulation of calcium ion transmembrane transport	30	0.623503	1.87798	0.00156429	0.00383709	0.00116989	513	tags=12%, list=9%, signal=11%	14467/14467/68312/30948/17918/14381/13167/14381/14697/18823/13167/30948/22333/14381/13167
GO:0048738	cardiac muscle tissue development	33	0.605518	1.88065	0.00157363	0.00385315	0.00117479	2017	tags=37%, list=34%, signal=25%	26398/17967/12540/77579/22003/14609/18810/51810/72900/18810/18810/51810/26413/23988/77579/51810/77579/51810/18479/230709/18810/11739/11739/77579/28185/28185/20191/17967/77579/72900/11739/77579/17967/77579/53817/74103/18810/51810/77579/28185/77579/77579/18810/72900/77579/56717/18810/28185/18810/18810/11472/77579/18479
GO:0021782	glial cell development	28	0.641421	1.91969	0.00158576	0.00387598	0.00118175	1344	tags=43%, list=23%, signal=34%	19211/14580/236539/14580/14580/22352/18015/14580/14580/22352/18823/22352/18015/53321/18377/72948/236539/64383/72948/18810/18810/11820/22352/64383/18015/14580/18015/70747/13138/64383/20655/22352/18810/75786/18377/64383/18015/18823/18810/72948/18377/53321
GO:0097485	neuron projection guidance	39	0.582675	1.88635	0.00159384	0.00388885	0.00118567	746	tags=17%, list=13%, signal=15%	16574/235611/56212/108699/56212/12934/16574/269116/19353/12933/77579/22152/77579/223435/75847/269116/12934/12934/11820/30957/12934
GO:0000280	nuclear division	38	0.578942	1.86269	0.00160721	0.00391456	0.00119351	1418	tags=20%, list=24%, signal=16%	69654/51792/100710/18795/76499/192176/12323/11848/67300/72117/67300/67300/12317/72117/66713/67300/68193/71175/68193/12317/51810/13006/13006/72117/23997/51792/386649/74117/76499/76707/12704/12317/76499/18795
GO:0016567	protein ubiquitination	63	0.513628	1.83016	0.00163288	0.00397008	0.00121044	1416	tags=30%, list=24%, signal=24%	19211/26965/22201/22031/22031/16898/22186/67561/22393/22186/56812/66589/109689/16898/28000/15516/71999/71732/57320/269523/18952/56717/56424/18786/22201/66589/57320/269523/57320/268373/107260/18752/14828/22201/59026/268373/268373/80890/57320/71745/20115/71745/22201/67150/319817/269523/268373/18148/269523/22201/15502/18952/22186/14629
GO:0009063	cellular amino acid catabolic process	32	0.606265	1.87545	0.0016459	0.00399471	0.00121794	2061	tags=38%, list=35%, signal=25%	11992/14719/15356/66514/19125/11992/14719/11992/58875/14719/58875/268860/14719/14660/14661/214579/11992/14719/14719/18242/14660/14719/14417/268860/110446/14719/110446/110446/227095/58875/214579/14661/11992/110446/381290/104174/104184/58875/11992/14417/66885/14660/14660/14660/110446/14719/12041/381290/381290/104174/12041/14660/110446/14660/268860/15108/381290/110446/381290/268860/269378/14719/1441…
GO:0072329	monocarboxylic acid catabolic process	37	0.579155	1.85388	0.00165303	0.00400498	0.00122108	978	tags=21%, list=17%, signal=18%	110460/18534/26569/66841/11364/13167/12896/97212/13167/11363/15107/110208/13167/11363/13167/58810/93747/58810/110842/74551/56717/58810/13167/110446/58810/97212/13167/15107
GO:0032368	regulation of lipid transport	23	0.678148	1.91431	0.00168954	0.00408627	0.00124586	974	tags=31%, list=17%, signal=27%	107508/246703/66437/11980/110460/13167/13167/13167/246703/13167/26399/17319/107508/246703/13167/11816/13167
GO:0070661	leukocyte proliferation	25	0.635521	1.85979	0.00175914	0.00424714	0.00129491	408	tags=20%, list=7%, signal=19%	15289/13383/23918/23918/14870/17698/26413/14870/17698/17698/14870/14870/17698/14870/17698/15510/23918
GO:0009968	negative regulation of signal transduction	132	0.398322	1.59065	0.00176838	0.00425874	0.00129845	886	tags=18%, list=15%, signal=16%	15505/210274/15502/268373/12282/14828/381290/381290/16438/54401/12388/26941/68197/13205/18483/16438/53817/217365/270151/18673/232906/12759/12317/11740/22223/240057/24012/13043/228355/53610/13383/16765/18751/74143/54401/240057/68015/13383/381290/105675/12388/18483/18751/20401/381290/15505/53610/56717/53610/16438/68349/52882/216963/19261/14775/18749/54401/12704/100340/207728/99571/18751/12317/16438…
GO:0030308	negative regulation of cell growth	27	0.643969	1.91659	0.00177319	0.00425874	0.00129845	700	tags=22%, list=12%, signal=19%	12955/68585/12955/12955/19063/100042784/12955/20586/12955/28185/14381/14381/56812/14381/13806/74117/17257/68585/12631/13806/12631/13806/12631
GO:0070302	regulation of stress-activated protein kinase signaling cascade	27	0.643913	1.91642	0.00177319	0.00425874	0.00129845	528	tags=18%, list=9%, signal=16%	15289/252864/13383/22031/22031/14870/18477/26413/14870/14870/14870/14870/18795/72349/15289/18477
GO:0006909	phagocytosis	36	0.587906	1.86527	0.00178114	0.00427042	0.00130201	514	tags=15%, list=9%, signal=14%	15289/15481/17886/19211/56212/16071/23790/56212/109934/19353/227753/17886/227753/140580/12317/15289
GO:0043393	regulation of protein binding	44	0.558794	1.84309	0.00181264	0.00433731	0.0013224	1054	tags=16%, list=18%, signal=14%	15516/15516/15516/12716/100732/13589/107975/11938/12568/328572/12933/17756/11518/11519/16976/11538/74117/14251/15516/15516/17756/12928/107975/328572/328572/328572/12933
GO:0043542	endothelial cell migration	26	0.65057	1.92199	0.00181533	0.00433731	0.0013224	514	tags=14%, list=9%, signal=13%	15289/17886/19211/14751/14645/18015/14751/14751/18750/19353/17886/18607/18015/67916/12317/17257/15289
GO:0015849	organic acid transport	52	0.512224	1.72207	0.00184323	0.00439638	0.00134041	986	tags=23%, list=17%, signal=20%	107508/14580/14580/14580/66437/18015/12934/14580/20910/14580/26569/13358/17920/78830/16592/18015/20511/20496/268860/26399/17319/12934/12934/74205/12934/18479/12934/268860/18015/107508/14580/12934/67863/20910/12934/18015/11816/68267/67903
GO:0030838	positive regulation of actin filament polymerization	28	0.635337	1.90148	0.00185227	0.00441031	0.00134466	1218	tags=22%, list=21%, signal=18%	56443/11848/20430/50884/29816/23789/12386/66713/30948/20430/12386/74192/13043/56443/13383/50884/13383/74117/56717/14784/13043/63985
GO:0043648	dicarboxylic acid metabolic process	50	0.542383	1.8179	0.00188104	0.0044711	0.00136319	2023	tags=40%, list=34%, signal=28%	13382/56451/109264/17448/17448/19125/56451/14194/14719/107747/20916/17448/14719/12974/17448/104112/14719/66128/20916/18293/14660/14661/214579/14194/12974/104112/13382/14719/12974/14719/18242/13382/14660/15926/20916/13382/14719/17448/12974/67680/67834/14417/15929/14719/13382/12974/20916/17448/66945/12974/104112/18563/20916/270685/13382/216188/17448/66945/66945/14194/18293/17448/13382/214579/17448/…
GO:0022412	cellular process involved in reproduction in multicellular organism	24	0.649406	1.85644	0.00190454	0.00451918	0.00137785	811	tags=21%, list=14%, signal=19%	13046/51792/12527/19215/12527/18795/109689/56436/15212/18472/64383/18952/77980/13382/56717/64383
GO:0048762	mesenchymal cell differentiation	24	0.648668	1.85432	0.00195707	0.00463588	0.00141343	462	tags=26%, list=8%, signal=24%	11749/11749/21849/11749/23790/11749/19878/76499/56717/11749/19058/76707/11749/20354/68585/11749/76499/23790/19878/11749
GO:0050905	neuromuscular process	45	0.544069	1.81028	0.0019924	0.00471149	0.00143648	1241	tags=31%, list=21%, signal=25%	12323/66797/20512/11941/16485/20512/77579/17918/13385/18039/16498/12386/16438/11941/17918/14167/109934/17754/77579/11941/11941/16438/69017/77579/18039/17754/16438/11941/234734/12386/20512/22223/77579/18039/20512/77579/77579/17918/13385/77579/14804/65114/56717/17918/17754/16438/15212/14812/14811/13385/16438/17754/77579/13385
GO:0050900	leukocyte migration	45	0.542523	1.80514	0.00202236	0.00477416	0.00145559	729	tags=20%, list=12%, signal=18%	15289/68585/56212/18600/56212/17698/109934/26413/12527/17698/17698/18750/17698/12527/17698/18795/19353/22388/20496/12317/15289/68585/22121/17698/18810/18810/22388/17319/11820/15139
GO:0050770	regulation of axonogenesis	47	0.550587	1.8306	0.00205326	0.00483828	0.00147514	767	tags=17%, list=13%, signal=15%	12568/17751/18039/17755/20430/18040/18481/52822/232906/240057/18039/17756/239667/11426/17760/240057/18040/11538/74117/17751/18040/11426/17755/381979/17755/18040/18040/20354/52822/68585/17756/18479/109880
GO:0051338	regulation of transferase activity	111	0.406127	1.5723	0.00205653	0.00483828	0.00147514	1229	tags=21%, list=21%, signal=18%	22375/14081/100503670/20779/381290/11757/18148/17118/11848/21454/12217/13385/15505/15519/15516/15516/15516/18673/15519/74006/12283/12217/12461/100732/15505/19088/15502/268373/19087/23790/21454/381290/381290/12568/26941/12217/17751/320472/13205/18810/74006/18673/73251/12759/51810/22223/17470/18148/13383/26875/68045/18810/13383/381290/11538/13385/56013/381290/17751/53379/15505/56717/18810/19087/214…
GO:0007044	cell-substrate junction assembly	29	0.639354	1.91639	0.00208364	0.00489373	0.00149205	747	tags=18%, list=13%, signal=16%	109711/21894/18810/69697/13043/11426/18810/76499/18810/11426/76707/18810/18810/76499/23790/11472/109711/13043/13518
GO:0000122	negative regulation of transcription by RNA polymerase II	56	0.518772	1.76991	0.00210037	0.00492464	0.00150147	1043	tags=22%, list=18%, signal=18%	21849/18673/17978/20901/12914/14957/12317/21849/12914/12914/12914/71175/19291/328572/12848/14957/18673/12317/51810/19290/14958/13383/14957/12914/13383/53379/12971/20354/17876/65019/207728/19291/12317/103573/328572/328572/328572/207728/14957/103573/12971/20218
GO:1902414	protein localization to cell junction	48	0.539197	1.79287	0.00210704	0.00493191	0.00150369	1440	tags=34%, list=24%, signal=26%	73340/60595/67826/12322/56216/56839/12889/216831/192176/12322/54376/12322/216963/12217/13385/56216/102098/245666/12217/17754/23859/11496/12568/12217/17754/12889/13383/20614/26875/13383/13385/268566/65114/56839/17754/12300/216963/56216/19699/56508/14811/56216/13385/12217/26875/17754/60595/13385
GO:0045216	cell-cell junction organization	34	0.597442	1.87725	0.00218088	0.0050961	0.00155375	446	tags=13%, list=8%, signal=12%	18417/13383/18417/60595/18417/14086/12527/192176/18750/12527/269116/19684/19353/18571/22388/53321
GO:0010256	endomembrane system organization	95	0.425881	1.62406	0.0022279	0.00519718	0.00158457	1609	tags=33%, list=27%, signal=26%	20741/73991/17918/17918/68585/20742/20979/67300/20742/109676/77579/227753/11749/230709/18810/109676/20742/109676/13429/360013/20910/20741/67826/17886/20979/76499/56216/20980/13429/17918/20910/12889/54525/109676/77579/20741/20168/20742/11749/20404/77579/20910/17918/20910/67300/20979/56216/19324/17918/67300/67300/19330/20742/20910/20907/11749/22631/20742/19330/20742/11749/20742/67300/77579/11749/30…
GO:0010634	positive regulation of epithelial cell migration	22	0.646666	1.8241	0.002292	0.00531977	0.00162194	958	tags=27%, list=16%, signal=23%	12317/11946/11947/11946/11946/11946/11946/11947/232227/11946/11946/11946/11946/11946/11947/12317/11947/19878/232227/76499/56717/76707/232227/68585/12317/76499/19878/232227/11946
GO:0007623	circadian rhythm	37	0.571104	1.82811	0.00229201	0.00531977	0.00162194	766	tags=20%, list=13%, signal=18%	328572/252870/21969/51810/252870/53610/19878/66108/19377/18752/53610/56717/53610/11657/232087/269378/230908/11657/19878/328572/328572/328572/66108/108155/269378
GO:0016311	dephosphorylation	55	0.512774	1.7414	0.00229201	0.00531977	0.00162194	875	tags=16%, list=15%, signal=14%	66385/217124/268373/54401/72542/320472/83493/26932/104831/55980/104015/52432/51792/54401/19878/22027/19058/229791/15516/100503670/54401/20354/72930/15516/19878/22627/76987/72542
GO:0060560	developmental growth involved in morphogenesis	57	0.512596	1.75299	0.00235438	0.00545536	0.00166328	772	tags=13%, list=13%, signal=12%	20404/12568/17751/17755/20430/52822/76884/13175/12891/17756/239667/13043/12032/11426/11538/116837/74117/76499/17751/11426/17755/15516/17755/20354/52822/68585/23945/15516/76499/17756/13043/18479/56177/12891
GO:0001819	positive regulation of cytokine production	39	0.568824	1.84151	0.00238369	0.00551402	0.00168117	1616	tags=27%, list=27%, signal=20%	17975/15519/15275/68585/20742/20742/15289/20742/15519/15510/17975/18795/15519/28185/28185/20742/20779/15510/15519/19324/15510/15510/18673/15519/20742/20742/20742/15510/20742/20742/66592/15510/13205/18673/12759/15510/17470/28185/17975/15275/20742/19878/15510/14251/15510/28185/15510/20655/68585/68581/19878/68581/20742/18795
GO:0051668	localization within membrane	158	0.382244	1.55368	0.0023993	0.00554086	0.00168935	1601	tags=30%, list=27%, signal=24%	17918/13385/15519/17918/20742/67300/12323/20742/109676/227753/18479/58234/217124/109676/20742/109676/15519/107975/73340/20910/67826/15519/12322/76499/106039/56216/14567/217337/56839/69923/17918/20910/12889/216831/192176/12322/54376/109676/20742/11733/12323/14828/12322/381290/71770/216963/20910/17918/13385/20910/67300/71770/56216/15519/17918/67300/12995/67300/245666/15519/18777/20742/68653/20910/2…
GO:0030865	cortical cytoskeleton organization	23	0.668082	1.88589	0.00242297	0.00558619	0.00170317	841	tags=19%, list=14%, signal=16%	13823/18571/22388/12568/109711/21894/18810/13823/12317/13383/50884/19878/18810/13383/18810/13821/13823/18810/18810/13823/12317/19878/109711
GO:0070482	response to oxygen levels	46	0.541666	1.7982	0.00246236	0.00566753	0.00172797	802	tags=18%, list=14%, signal=16%	236900/16438/11931/328572/17751/12359/16438/236900/11931/19309/14688/268860/18751/19878/11931/70186/18751/17751/56717/16438/268860/17993/14812/226646/68585/19155/18751/18655/16438/11964/19878/328572/328572/328572/15441/18479/18453/108155
GO:0008361	regulation of cell size	54	0.514827	1.73992	0.00248169	0.00568361	0.00173287	767	tags=16%, list=13%, signal=14%	12568/26941/17751/17755/20430/52822/11941/17756/11518/239667/13043/18148/11426/14489/11538/74117/76499/11855/17751/56717/11426/17755/15516/241296/17755/20354/52822/68585/23945/15516/76499/17756/13043/18479/108155/18148/56177
GO:0009165	nucleotide biosynthetic process	73	0.458553	1.66263	0.00248169	0.00568361	0.00173287	1859	tags=36%, list=32%, signal=26%	11947/11950/56248/56248/11949/11949/28080/71679/67126/18597/71679/11949/104112/28080/13382/17706/26413/56248/13382/11949/27425/11950/68263/13382/11950/71679/11950/110446/11946/67126/13382/110446/18597/110446/104112/57423/11636/28080/13382/27402/27425/67126/13382/11947/66043/13382/11636/14081/110446/18746/27425/11949/71679/28080/13382/11949/11946/11957/11949/28080/27402/71679/13382/28080/68738/119…
GO:1901293	nucleoside phosphate biosynthetic process	73	0.458553	1.66263	0.00248169	0.00568361	0.00173287	1859	tags=36%, list=32%, signal=26%	11947/11950/56248/56248/11949/11949/28080/71679/67126/18597/71679/11949/104112/28080/13382/17706/26413/56248/13382/11949/27425/11950/68263/13382/11950/71679/11950/110446/11946/67126/13382/110446/18597/110446/104112/57423/11636/28080/13382/27402/27425/67126/13382/11947/66043/13382/11636/14081/110446/18746/27425/11949/71679/28080/13382/11949/11946/11957/11949/28080/27402/71679/13382/28080/68738/119…
GO:0040017	positive regulation of locomotion	80	0.47246	1.76757	0.00253286	0.00579119	0.00176568	994	tags=19%, list=17%, signal=17%	74006/215999/12317/11946/11947/11946/11946/71175/11946/14828/215999/11946/11947/232227/11946/18481/52822/74006/11946/11946/11946/11946/11947/12317/11674/11947/13043/17918/215999/19878/215999/74117/232227/12554/76499/11855/65114/56717/17918/76707/232227/12554/19699/20354/52822/56508/68585/12317/76499/12928/19878/232227/13043/19241/18479/60595/18823/11946
GO:0043408	regulation of MAPK cascade	74	0.474822	1.73192	0.00259918	0.00591519	0.00180348	528	tags=12%, list=9%, signal=11%	15289/252864/19211/100042784/13383/228355/22031/18015/22031/14870/18477/26413/14870/18750/14870/14870/14870/18795/72349/18015/109689/22631/13669/15289/18477
GO:0019439	aromatic compound catabolic process	68	0.470931	1.69215	0.00259966	0.00591519	0.00180348	640	tags=13%, list=11%, signal=12%	110446/51810/18458/18148/225363/103850/19878/56403/208194/110446/53893/72416/56717/233789/269378/230908/17876/207728/19878/338359/207728/338359/18148/269378
GO:0031532	actin cytoskeleton reorganization	20	0.678884	1.89399	0.00259994	0.00591519	0.00180348	1546	tags=35%, list=26%, signal=27%	20740/227753/18479/20740/18810/20740/20740/17886/20740/20740/20740/20740/192176/20740/20740/11848/50932/20740/20740/215999/20740/57342/226751/20740/215999/20740/20740/20740/17886/20740/18810/20740/17886/13043/215999/18810/215999/74117/20740/18810/20740/20740/20740/20740/14784/20740/18810/18810/20740/20740/20740/20740/13043/18479
GO:2001235	positive regulation of apoptotic signaling pathway	25	0.624506	1.82756	0.0026582	0.00603779	0.00184086	1208	tags=29%, list=21%, signal=23%	19211/12323/56428/66437/18015/51792/18611/18015/12323/57320/18952/18015/57320/18015/57320/71514/20655/51792/71514/57320/26941/20115
GO:0051272	positive regulation of cellular component movement	82	0.444293	1.66932	0.0027066	0.00613762	0.0018713	994	tags=20%, list=17%, signal=17%	74006/215999/12317/11946/16765/11947/11946/11946/71175/11946/14828/215999/11946/11947/232227/11946/18481/52822/74006/11946/11946/11946/11946/11947/12317/11674/11947/17756/16765/17918/215999/19878/215999/74117/232227/12554/76499/11855/56717/17918/76707/232227/12554/19699/20354/52822/56508/68585/12317/76499/17756/12928/16765/19878/16765/232227/19241/18479/60595/18823/11946
GO:0021700	developmental maturation	52	0.500674	1.68323	0.00274079	0.00619481	0.00188873	1803	tags=34%, list=31%, signal=25%	22631/18039/72961/13385/20910/14810/20910/13382/18747/18189/13382/17918/13385/13382/17918/12323/13382/74143/18039/20910/69601/51792/18795/17918/20910/13382/18015/13382/57754/13382/12323/66797/57754/11848/20910/17918/13382/13385/20910/74143/18039/17918/13382/20910/22631/235611/23859/18039/18483/18039/12032/17918/51792/74143/319504/11735/13385/18483/56717/17918/319504/20910/57754/19699/20354/13385/…
GO:0044242	cellular lipid catabolic process	52	0.500781	1.68359	0.00274079	0.00619481	0.00188873	978	tags=21%, list=17%, signal=18%	110460/18534/26569/66841/15926/11364/13167/12896/97212/18795/13167/11363/11758/15107/13167/11758/11363/18797/11758/13167/15212/11758/66082/64383/93747/11758/110842/74551/11758/56717/64383/13167/110446/76192/97212/13167/15107
GO:0007283	spermatogenesis	38	0.563645	1.81347	0.0027532	0.00620255	0.00189109	756	tags=15%, list=13%, signal=13%	18417/13046/18417/235380/18417/24128/67561/53424/56436/14782/18472/73242/18952/77980/13382
GO:0048232	male gamete generation	38	0.563645	1.81347	0.0027532	0.00620255	0.00189109	756	tags=15%, list=13%, signal=13%	18417/13046/18417/235380/18417/24128/67561/53424/56436/14782/18472/73242/18952/77980/13382
GO:0007423	sensory organ development	47	0.538882	1.79169	0.00278542	0.00626493	0.00191011	634	tags=18%, list=11%, signal=17%	15289/12955/12955/29876/12955/13383/22352/12955/18015/20586/12955/109934/26413/22352/29876/17920/22352/11423/29876/19353/18015/11941/15289/77579/77579/18472
GO:0002521	leukocyte differentiation	41	0.557563	1.82803	0.00283503	0.00636614	0.00194097	1012	tags=24%, list=17%, signal=20%	15289/16071/12349/18015/12349/18534/12349/14104/18750/22041/12349/12349/14683/14683/12349/22041/18795/14104/18015/70564/56436/15289/11740/18472/14104/14683/14683/11820/56717/18103/18103/18015/18750/18015/70747/11740/14104/18103
GO:0051225	spindle assembly	20	0.673878	1.88002	0.00285236	0.00639465	0.00194966	57	tags=2%, list=1%, signal=2%	13589/108989/13424
GO:0030336	negative regulation of cell migration	49	0.532668	1.79167	0.00288449	0.00645622	0.00196843	729	tags=21%, list=12%, signal=19%	15289/19211/29876/23790/18600/18015/14870/109934/29876/14870/14870/14870/14870/18795/269951/29876/19353/72349/18015/192662/14674/12317/17257/15289/192662/66082/18645/17319/269951/15139
GO:0140694	non-membrane-bounded organelle assembly	67	0.475546	1.70293	0.00291709	0.00651862	0.00198746	695	tags=12%, list=12%, signal=11%	13589/108989/13424/27367/14086/16898/17698/192176/17698/17698/13007/17698/75617/17698/50876/227753/13007/13424/227753/22388/13007/13007/50876/16898/67300/77579/11472/14086/77579/17698/18810/18810/22388/67300
GO:1904377	positive regulation of protein localization to cell periphery	21	0.685479	1.9177	0.00299434	0.00668042	0.00203679	527	tags=10%, list=9%, signal=9%	20742/56212/14677/13383/56212/20742/17918/14677/14677/74117/269109
GO:0043009	chordate embryonic development	77	0.465586	1.73413	0.00303062	0.00675046	0.00205815	934	tags=18%, list=16%, signal=16%	21849/11931/69352/77579/17991/71175/11931/328572/12848/77579/17886/17184/232906/17991/11931/77579/69697/17886/81898/11518/77579/13383/77579/74143/50884/19878/11931/13383/77579/17991/14812/14784/17184/18749/216527/270685/68585/19878/328572/328572/328572/20701/77579/20701/11784/18749
GO:0072593	reactive oxygen species metabolic process	47	0.535628	1.78087	0.00304009	0.00676064	0.00206125	880	tags=21%, list=15%, signal=18%	18104/12955/12955/12955/12955/17762/14870/12955/18477/14870/14381/14870/14870/14381/14870/11757/15510/22333/14381/11758/11758/18477/12408/11758/13627/11758/13627/64383/227197/57320/11758/11820/15129/11669/11758/14810/64383/12408/18477/17762/57320
GO:0009792	embryo development ending in birth or egg hatching	78	0.463421	1.72744	0.00305084	0.00677042	0.00206423	934	tags=18%, list=16%, signal=16%	21849/11931/69352/77579/17991/71175/11931/328572/12848/77579/17886/17184/232906/17991/11931/77579/69697/17886/81898/11518/77579/13383/77579/74143/50884/19878/11931/13383/77579/17991/14812/14784/17184/18749/216527/270685/68585/19878/328572/328572/328572/20701/77579/20701/11784/18749
GO:0048562	embryonic organ morphogenesis	20	0.67038	1.87026	0.00305429	0.00677042	0.00206423	713	tags=19%, list=12%, signal=17%	13383/20586/109934/26413/17920/14683/14683/19353/11941/11941/14683/14683
GO:0055067	monovalent inorganic cation homeostasis	28	0.618697	1.85168	0.00308005	0.00681016	0.00207635	946	tags=17%, list=16%, signal=15%	54403/11931/11947/20496/11928/235380/11931/11947/11975/98660/11947/20512/11931/11947/20512/232975/11931/98660/98660/98660/54403/54403/19349/235380/11928/54403
GO:2000146	negative regulation of cell motility	53	0.500945	1.69926	0.00308208	0.00681016	0.00207635	729	tags=21%, list=12%, signal=19%	15289/19211/29876/23790/18600/18015/14870/109934/29876/14870/14870/14870/14870/18795/269951/29876/19353/72349/18015/192662/14674/12317/17257/15289/192662/12631/12631/66082/18645/12631/17319/269951/15139
GO:0016042	lipid catabolic process	64	0.485838	1.74661	0.00309075	0.00681841	0.00207886	978	tags=22%, list=17%, signal=19%	19063/110460/18534/26569/66841/15926/11364/13167/12896/97212/18795/13167/11363/239318/11758/15107/13167/11758/12408/11363/18797/11758/13167/15212/11758/18472/66082/64383/93747/11758/110842/74551/22629/114664/11758/56717/64383/12408/13167/110446/76192/11816/97212/13167/15107
GO:0010927	cellular component assembly involved in morphogenesis	26	0.632009	1.86715	0.00312361	0.00687992	0.00209762	887	tags=19%, list=15%, signal=16%	77579/13823/22388/77579/74103/18810/13823/77579/77579/77579/18810/77579/76499/18810/13823/76707/207352/18810/18810/13823/76499/11472/77579
GO:1902532	negative regulation of intracellular signal transduction	73	0.449135	1.62848	0.00317719	0.00698066	0.00212833	917	tags=21%, list=16%, signal=18%	16765/15505/210274/15502/268373/12282/381290/381290/16438/26941/68197/13205/16438/53817/217365/270151/18673/232906/12759/22223/240057/53610/13383/16765/74143/240057/68015/13383/381290/105675/20401/381290/15505/53610/56717/53610/16438/68349/216963/19261/14775/12704/207728/16438/16765/16765/26557/207728
GO:0030003	cellular cation homeostasis	104	0.422543	1.60485	0.00318242	0.00698066	0.00212833	990	tags=21%, list=17%, signal=19%	215999/76614/22042/11749/67972/54403/11749/11931/11306/12307/11306/11947/67972/20496/11749/11941/11941/11928/215999/381290/381290/66592/16438/11938/235380/11931/12568/11947/17751/276770/16438/11975/98660/12307/11749/11941/12308/11947/20512/11931/19309/14688/11947/20512/109676/69597/11306/68115/18751/17918/215999/232975/11931/381290/98660/215999/13385/98660/18751/381290/17751/69029/69597/17918/117…
GO:0060538	skeletal muscle organ development	23	0.659356	1.86126	0.00318518	0.00698066	0.00212833	767	tags=20%, list=13%, signal=18%	12568/328572/12848/18810/67267/18810/67267/14251/18810/18810/14775/18810/328572/328572/328572
GO:0099003	vesicle-mediated transport in synapse	95	0.417802	1.59325	0.00318957	0.00698066	0.00212833	1778	tags=32%, list=30%, signal=24%	72961/13430/20910/56508/13429/102866/18750/76787/20910/18747/18189/67300/78808/18191/12322/238988/76787/20979/67300/12217/17957/18751/13002/17957/103967/13429/20910/67826/12322/20979/20616/56216/20980/13429/72685/20910/12889/224617/54525/12322/76787/72685/20404/12322/71770/20430/216963/20910/116837/218038/19058/12217/20910/67300/71770/20979/56216/18751/13002/67300/67300/20965/13002/218038/74006/2…
GO:0001933	negative regulation of protein phosphorylation	47	0.534379	1.77671	0.00323108	0.00706033	0.00215262	1309	tags=32%, list=22%, signal=25%	15525/15525/19211/19085/23790/18015/14870/14870/18750/14870/14870/14870/72349/18015/109689/67916/26914/64383/57320/18810/18810/56717/64383/18015/57320/18750/23790/18015/11816/57320/268373/333433/21838/64383/20617/268373/320472/268373/18750/57320/18810/23980/64383/22223/18015/14682/268373/18810/18148
GO:0045927	positive regulation of growth	58	0.508313	1.74791	0.00324993	0.00709028	0.00216175	836	tags=16%, list=14%, signal=14%	433702/71175/19035/17967/13205/17755/20430/53817/52822/12891/11426/14489/13383/13383/11538/116837/56839/56717/11426/17755/17755/20354/52822/68585/12928/338359/70556/338359/18479/18795/12891
GO:0006468	protein phosphorylation	181	0.35487	1.46752	0.00325928	0.00709947	0.00216455	1054	tags=20%, list=18%, signal=19%	15516/15516/12995/15516/21849/12326/15526/18673/53416/15519/12283/20742/15481/22042/15526/22631/20742/15526/20742/100732/21849/15526/12361/226751/20742/73086/15505/19088/15526/217866/15502/20742/217124/268373/12041/19087/23790/102093/381290/381290/236900/15526/20404/12568/12388/26941/12848/17751/320472/13205/21969/18810/236900/18481/223255/12041/18673/12759/22223/13175/15526/18148/13000/15275/133…
GO:0030001	metal ion transport	132	0.385716	1.54031	0.00327919	0.0071316	0.00217435	1530	tags=29%, list=26%, signal=24%	22333/11749/18751/16438/230709/109676/67972/109676/74143/22333/98660/54403/98660/12805/11928/14228/232975/18795/98660/12322/229709/17918/192176/22333/12322/54376/109676/69597/11928/11749/12323/20512/11941/12322/16485/381290/20191/11848/20512/107723/17918/67300/20266/74143/16498/18751/243616/16438/229709/11941/17918/67300/54403/14167/67300/229709/53416/74006/215999/22042/20516/232333/11749/67972/5…
GO:0048729	tissue morphogenesis	64	0.484646	1.74232	0.00332623	0.00722252	0.00220207	700	tags=19%, list=12%, signal=18%	19211/29876/13383/56044/14751/11426/12349/14751/20586/12349/14751/12349/17698/29876/192176/17698/17698/17698/12349/12349/12349/17698/29876/108156/19353/22388/14674/20496/108156/56044/18643/56044/14751/12631/18472/12631/17698/22388/12631
GO:0045321	leukocyte activation	73	0.447899	1.624	0.00339942	0.00736985	0.00224699	1992	tags=42%, list=34%, signal=29%	15519/15510/328572/328572/22631/14609/11776/15519/18754/20910/19290/17886/328572/13383/15505/22631/11740/384783/20910/328572/12326/21672/20910/19122/15519/15519/12326/15289/11740/227753/18751/15519/15510/360013/20910/17886/15519/11740/11740/20910/11740/11740/15510/11848/50932/216963/20910/11740/20910/18751/15505/15519/12326/15510/15510/18673/109934/15519/16016/21672/22042/20910/22631/15510/15505/…
GO:0044270	cellular nitrogen compound catabolic process	66	0.475327	1.70383	0.00342035	0.0074036	0.00225728	640	tags=12%, list=11%, signal=11%	110446/51810/18458/18148/225363/103850/19878/56403/208194/110446/53893/72416/56717/233789/269378/230908/17876/207728/19878/338359/207728/338359/18148/269378
GO:0046890	regulation of lipid biosynthetic process	23	0.653614	1.84505	0.00355371	0.00768024	0.00234163	974	tags=27%, list=17%, signal=23%	18534/15926/67815/13167/18563/13167/11363/67815/16592/12334/67815/13167/11363/110196/13167/66082/74205/56717/18563/13167/11816/13167
GO:0032101	regulation of response to external stimulus	101	0.425182	1.62121	0.00357185	0.00770739	0.0023499	1036	tags=22%, list=18%, signal=19%	15510/15510/109934/53416/15519/16016/74006/215999/21672/12317/15510/12361/20496/215999/15510/68197/17751/217365/223255/270151/74006/17184/12386/12317/268860/15510/17470/28185/13043/53610/215999/15510/215999/12554/76499/14804/223255/15510/17751/18752/53610/65114/56717/53610/268860/76707/28185/216963/15510/17184/12554/14775/20354/20655/68585/100340/207728/99571/23945/18007/12317/69150/76499/12928/1…
GO:0006644	phospholipid metabolic process	50	0.521268	1.74713	0.00359003	0.00773453	0.00235818	1137	tags=32%, list=19%, signal=27%	19211/66461/319554/15926/13167/18563/97212/18795/68671/13167/16592/12334/67916/11758/17257/13167/11758/110196/18797/11758/18717/228550/13167/15212/18718/11758/66082/11758/18718/74205/11758/108083/18563/13167/76192/97212/13167/117150/18718/104015/20617/117150/23827/104015/20280/18718
GO:0046165	alcohol biosynthetic process	23	0.653015	1.84336	0.00360636	0.0077576	0.00236521	1221	tags=60%, list=21%, signal=48%	18534/67815/14381/14381/110391/67815/109754/110391/109754/67815/14381/109754/110196/228550/57320/11677/74551/57320/11816/57320/14718/14718/20617/20280/20655/57320/67078
GO:0034248	regulation of cellular amide metabolic process	78	0.458176	1.70789	0.00376627	0.00808898	0.00246625	963	tags=22%, list=16%, signal=19%	20091/12317/72416/55944/30948/433702/217869/236900/20168/18746/276770/13205/20430/53817/236900/234734/12759/12317/107508/13629/18458/18148/17975/67851/225363/14151/67267/68015/19878/67267/56403/13684/72416/104001/56717/15388/230908/100503670/68585/12317/104001/68581/19878/68581/19941/20168/24015/18148/56177/20218
GO:0006418	tRNA aminoacylation for protein translation	21	0.674284	1.88638	0.00381329	0.00815193	0.00248544	265	tags=10%, list=4%, signal=10%	107508/15115/244141/381314/27267
GO:0043038	amino acid activation	21	0.674284	1.88638	0.00381329	0.00815193	0.00248544	265	tags=10%, list=4%, signal=10%	107508/15115/244141/381314/27267
GO:0043039	tRNA aminoacylation	21	0.674284	1.88638	0.00381329	0.00815193	0.00248544	265	tags=10%, list=4%, signal=10%	107508/15115/244141/381314/27267
GO:1902652	secondary alcohol metabolic process	25	0.613691	1.79591	0.00384533	0.00820773	0.00250245	723	tags=18%, list=12%, signal=16%	15926/67815/14381/14381/11429/269951/11363/67815/109754/109754/67815/14381/109754/11429/11363/110196/15929/14151/11820/269951
GO:0016458	gene silencing	20	0.663993	1.85244	0.00386202	0.00823062	0.00250943	658	tags=18%, list=11%, signal=16%	15289/13046/13207/108989/20586/17257/15289/14958/14958/14359
GO:0006650	glycerophospholipid metabolic process	37	0.553325	1.7712	0.00388076	0.00825783	0.00251773	1362	tags=40%, list=23%, signal=31%	19211/66461/13167/97212/18795/68671/13167/16592/12334/11758/17257/13167/11758/18797/11758/18717/228550/13167/18718/11758/66082/11758/18718/74205/11758/108083/13167/76192/97212/13167/117150/18718/104015/117150/23827/104015/18718/108083/67078/12034/18718/18795/108083/14077
GO:0043086	negative regulation of catalytic activity	91	0.429333	1.63832	0.00392125	0.00833115	0.00254008	440	tags=12%, list=7%, signal=12%	18104/12955/19211/12955/12955/19085/66222/14751/23790/66222/66222/12955/17762/18015/14751/14870/14751/12955/30948/26569/14870/67839/18750/14870/20719/14870/14870/282663/11757/226591/19684/30948/72349/18015/109689
GO:0044770	cell cycle phase transition	47	0.529992	1.76213	0.00393486	0.00834723	0.00254498	1409	tags=32%, list=24%, signal=25%	18795/12322/76499/11636/12914/12914/12322/12914/12323/11636/12322/381290/18148/19941/12914/16906/68193/12914/12914/12914/381290/381290/12568/13205/68193/53817/16906/16906/16906/18148/13383/12914/13383/381290/16906/76499/16906/13684/381290/76707/16906/381979/72584/16906/12704/100683/76499/19941/18795/18148
GO:0023061	signal release	123	0.393443	1.54985	0.00399825	0.00846868	0.00258201	1826	tags=33%, list=31%, signal=25%	19055/18642/67041/26950/22631/18212/230908/22782/384783/20910/19324/56508/14661/18750/76787/20910/18747/18189/78808/15107/18191/12322/17918/238988/17918/18212/68585/19055/76787/170731/20979/17957/18479/268860/18751/17957/20910/67826/12322/12894/20979/20616/56216/20980/26950/109731/15107/17918/20910/12889/54525/18642/18641/12322/18015/76787/14661/12322/26950/67041/216963/20910/17918/116837/20910/2…
GO:0060485	mesenchyme development	27	0.616418	1.83459	0.00403907	0.00854205	0.00260438	956	tags=35%, list=16%, signal=30%	69601/76499/53378/192176/11749/50884/19058/21849/11749/11749/21849/11749/23790/20336/11749/50884/19878/76499/56717/11749/19058/76707/11749/20354/68585/11749/76499/23790/19878/11749
GO:0110053	regulation of actin filament organization	75	0.451763	1.64621	0.00409124	0.00863914	0.00263398	1559	tags=30%, list=26%, signal=24%	20742/19230/20740/227753/18479/20740/19240/58234/20742/20740/20740/20741/20740/11518/76884/20740/20740/76499/12386/23999/74192/20740/192176/20741/20742/20740/20740/56443/11848/20430/12343/50884/29816/23789/12386/19241/20740/102098/20740/20740/20742/20742/20742/16765/66713/20742/30948/20742/22388/20740/20740/20740/20740/320472/20740/12343/20430/20740/18481/76884/12386/232906/74192/11518/13043/1448…
GO:0007163	establishment or maintenance of cell polarity	56	0.500284	1.70683	0.00409824	0.00864071	0.00263446	1091	tags=19%, list=19%, signal=16%	15519/17758/15516/15516/15516/15519/66713/57342/23859/18571/22388/26941/20336/17886/17755/52822/232906/69697/360013/17886/17756/11426/13383/386649/50884/13383/74117/76499/20401/11426/17755/76707/15516/381979/17755/52822/15516/76499/17756/12928/66629/18479/13518
GO:0009896	positive regulation of catabolic process	68	0.457273	1.64307	0.00417382	0.00878666	0.00267896	270	tags=7%, list=5%, signal=6%	230908/216963/72584/70620/19878/338359/54403/338359/54403/19349/98732/54403/18195
GO:0030004	cellular monovalent inorganic cation homeostasis	25	0.608728	1.78139	0.00420663	0.00884225	0.00269591	946	tags=18%, list=16%, signal=16%	54403/11931/11947/20496/11928/235380/11931/11947/11975/98660/11947/20512/11931/11947/20512/232975/11931/98660/98660/98660/54403/54403/19349/235380/11928/54403
GO:0062012	regulation of small molecule metabolic process	57	0.49658	1.69822	0.00423061	0.00887913	0.00270716	1204	tags=22%, list=20%, signal=18%	20779/381290/216963/14933/19045/68346/54403/14194/17978/54403/14194/14194/11370/12041/381290/381290/236900/328572/68197/252870/236900/12041/56428/252870/244373/381290/381290/56717/14194/16592/216963/20655/328572/328572/328572/54403/54403/108155/54403
GO:0008360	regulation of cell shape	35	0.588894	1.85221	0.00426751	0.008943	0.00272663	700	tags=21%, list=12%, signal=19%	235611/17886/56212/13383/56212/17698/17698/17698/17698/17698/19684/20203/19353/17886/22388/192662/14674/11674/77579/14457/15212/192662/77579/12631/20196/12631/17698/22388/12631
GO:0030048	actin filament-based movement	30	0.591225	1.78076	0.00429225	0.00898121	0.00273828	429	tags=13%, list=7%, signal=13%	17886/338367/338367/338367/338367/338367/13383/338367/338367/338367/338367/60595/338367/30948/192176/17918/17920/338367/227753/30948/17886/227753
GO:2000147	positive regulation of cell motility	78	0.453447	1.69026	0.00438878	0.00916929	0.00279562	1019	tags=20%, list=17%, signal=17%	53416/74006/215999/12317/11946/11947/11946/11946/71175/11946/14828/215999/11946/11947/232227/11946/18481/52822/74006/11946/11946/11946/11946/11947/12317/11674/11947/17918/215999/19878/215999/74117/232227/12554/76499/11855/56717/17918/76707/232227/12554/19699/20354/52822/56508/68585/12317/76499/12928/19878/232227/19241/18479/60595/18823/11946
GO:0006749	glutathione metabolic process	25	0.607314	1.77725	0.00441309	0.00920111	0.00280532	1005	tags=35%, list=17%, signal=29%	14862/68312/14870/15926/14870/14862/14381/14870/14870/14862/14381/14870/14862/14630/14381/14866/20511/14862/14866/14782/14862/57320/15129/67160/625249/14862/57320/14862/57320/14651/14782
GO:0043502	regulation of muscle adaptation	20	0.660858	1.84369	0.00441733	0.00920111	0.00280532	806	tags=17%, list=14%, signal=15%	381290/381290/11938/53817/28185/14489/19878/381290/381290/56717/17993/28185/19878/18479
GO:0050808	synapse organization	133	0.380933	1.52648	0.00445138	0.00925808	0.00282269	1728	tags=32%, list=29%, signal=24%	18750/76787/69597/18189/58234/11941/17762/56013/23988/77579/19122/20320/18191/17918/238988/13385/17918/18212/76787/170731/14394/12217/12323/77579/18479/58234/103967/74143/18039/73340/69601/217480/234267/20616/12386/52398/53378/17918/234267/22142/216831/192176/76787/69597/77579/14432/12323/66797/11941/14432/17118/11848/20430/13004/77579/17918/12217/13385/74143/18039/12386/11941/17918/14432/74006/1…
GO:0007052	mitotic spindle organization	27	0.614492	1.82886	0.00446145	0.00926506	0.00282482	976	tags=13%, list=17%, signal=11%	22428/108989/14677/13424/192176/14677/13424/14677/17257/67300/67300/269523/14677/18221/14677/14677/269523/67300/13424/13424
GO:0048568	embryonic organ development	32	0.574992	1.7787	0.00451096	0.00935381	0.00285188	713	tags=17%, list=12%, signal=15%	13383/20586/109934/26413/17920/14683/14683/67561/19353/11941/17977/11941/14683/14683
GO:0034765	regulation of ion transmembrane transport	94	0.405804	1.53453	0.00457375	0.0094698	0.00288724	1503	tags=23%, list=26%, signal=18%	230709/58234/109676/109676/22333/98660/98660/18795/98660/229709/11739/11739/17918/192176/22333/54376/109676/16485/381290/20191/50932/17918/13385/20266/16498/229709/17918/14167/229709/53416/11739/17992/19418/11931/13483/30948/22388/12290/229709/381290/381290/11931/12568/26941/22333/98660/20648/11931/24012/109676/15275/13383/17918/11735/11931/13383/381290/98660/105675/13385/98660/381290/56717/17918…
GO:0030100	regulation of endocytosis	60	0.486847	1.69156	0.00459104	0.00948229	0.00289105	561	tags=11%, list=10%, signal=11%	11518/19345/104015/16976/13385/232227/12554/218038/14251/18717/19058/11773/232227/12554/72685/218038/23970/13385/218038/232227/16443/60595/18195/13385
GO:0017148	negative regulation of translation	26	0.617057	1.82298	0.00459352	0.00948229	0.00289105	263	tags=6%, list=4%, signal=6%	107508/13046/108989/16549/18750
GO:0043500	muscle adaptation	21	0.668373	1.86985	0.00463224	0.00954794	0.00291107	806	tags=16%, list=14%, signal=14%	381290/381290/11938/53817/28185/14489/19878/381290/381290/56717/17993/28185/19878/18479
GO:0061640	cytoskeleton-dependent cytokinesis	23	0.647607	1.82809	0.00465929	0.00958602	0.00292268	981	tags=20%, list=17%, signal=17%	20742/20742/20742/16765/66713/20742/77579/20742/18571/77579/18810/77579/77579/16765/77579/20742/19878/18810/11735/74117/77579/18810/18810/52398/18810/12704/16765/19878/16765/20742/77579
GO:0051348	negative regulation of transferase activity	42	0.527917	1.73302	0.00466459	0.00958602	0.00292268	1379	tags=35%, list=23%, signal=28%	19211/19085/23790/17762/18015/14870/14870/18750/14870/14870/14870/11757/72349/18015/18718/26914/57320/18810/18810/18718/108083/18015/17762/57320/18750/23790/18015/11816/57320/268373/117150/18718/21838/117150/268373/320472/268373/18750/18718/57320/18810/20115/108083/17762/22223/18015/14682/268373/18810/18148/17762/18718/56013/108083/15502/75454/14682
GO:0007519	skeletal muscle tissue development	21	0.668287	1.86961	0.00468342	0.00961041	0.00293011	767	tags=21%, list=13%, signal=18%	12568/328572/12848/18810/67267/18810/67267/14251/18810/18810/14775/18810/328572/328572/328572
GO:0055007	cardiac muscle cell differentiation	21	0.66675	1.8653	0.00488816	0.0100156	0.00305367	749	tags=33%, list=13%, signal=29%	23988/77579/51810/77579/51810/18479/230709/18810/11739/11739/77579/28185/28185/77579/11739/77579/77579/53817/74103/18810/51810/77579/28185/77579/77579/18810/77579/56717/18810/28185/18810/18810/11472/77579/18479
GO:0044772	mitotic cell cycle phase transition	38	0.548743	1.76553	0.00491563	0.0100562	0.00306604	1582	tags=34%, list=27%, signal=26%	19055/12914/12914/12323/99375/18795/12322/76499/11636/12914/12914/12322/12914/12323/11636/12322/19941/12914/16906/68193/12914/12914/12914/12568/13205/68193/16906/16906/16906/13383/12914/13383/16906/76499/16906/13684/76707/16906/381979/72584/16906/12704/76499/19941/18795
GO:0007178	transmembrane receptor protein serine/threonine kinase signaling pathway	23	0.646505	1.82498	0.00492253	0.0100562	0.00306604	2008	tags=42%, list=34%, signal=28%	15516/15516/328572/328572/20742/20742/15516/15516/53378/328572/12914/13430/328572/20742/15516/15516/23988/20742/12914/12914/20742/20742/53378/15516/12914/12914/20742/12914/14828/20779/240028/15516/15516/15516/20901/12914/20742/20742/20742/20742/20742/12914/12914/12914/14828/328572/20742/12914/15516/15516/18007/328572/328572/328572/20742
GO:0043281	regulation of cysteine-type endopeptidase activity involved in apoptotic process	28	0.601396	1.7999	0.00495482	0.0101072	0.00308159	442	tags=20%, list=8%, signal=19%	15289/12955/12955/12955/14751/56428/12955/66437/14751/13033/14751/12955/13033/13033/13033/29816/15510/227753/227753/109689/13033
GO:0006816	calcium ion transport	68	0.453588	1.62983	0.00497765	0.0101227	0.00308631	1601	tags=35%, list=27%, signal=27%	17918/17918/19055/12323/109676/22333/11749/18751/16438/230709/109676/67972/109676/74143/22333/98660/98660/98660/12322/17918/22333/12322/54376/109676/69597/11749/12323/11941/12322/381290/20191/11848/17918/74143/18751/16438/11941/17918/74006/215999/11749/67972/11749/11931/12361/67972/11749/30948/11941/12290/11941/215999/381290/381290/66592/16438/11938/11931/12568/22333/16438/98660/11749/11941/74006…
GO:0046700	heterocycle catabolic process	65	0.464918	1.67102	0.00497935	0.0101227	0.00308631	640	tags=13%, list=11%, signal=12%	110446/51810/18458/18148/225363/103850/19878/56403/208194/110446/53893/72416/56717/233789/269378/230908/17876/207728/19878/338359/207728/338359/18148/269378
GO:0071214	cellular response to abiotic stimulus	40	0.542179	1.76287	0.00499172	0.0101227	0.00308631	833	tags=20%, list=14%, signal=18%	12914/12914/12914/71175/11928/328572/13205/18483/18810/98660/76257/56428/18148/12914/18810/98660/98660/18483/18810/14784/72584/18810/76257/18810/207728/98660/328572/328572/328572/19941/207728/11928/18148
GO:0104004	cellular response to environmental stimulus	40	0.542179	1.76287	0.00499172	0.0101227	0.00308631	833	tags=20%, list=14%, signal=18%	12914/12914/12914/71175/11928/328572/13205/18483/18810/98660/76257/56428/18148/12914/18810/98660/98660/18483/18810/14784/72584/18810/76257/18810/207728/98660/328572/328572/328572/19941/207728/11928/18148
GO:0071897	DNA biosynthetic process	26	0.61373	1.81315	0.0050135	0.010152	0.00309523	2011	tags=37%, list=34%, signal=25%	15519/15516/15519/15516/11991/14609/15516/51810/15519/15516/53379/51810/15516/26413/15516/15519/18148/51810/15519/51810/15519/15519/15516/20779/18148/78903/21454/15519/15516/15516/15516/18673/15519/12461/21454/53817/18481/12465/18673/12468/51810/18148/12468/53379/21454/15516/15516/12464/18148
GO:0034599	cellular response to oxidative stress	47	0.521449	1.73372	0.00502253	0.0101554	0.00309627	1305	tags=32%, list=22%, signal=25%	18104/68015/17762/18477/26413/110265/14381/14381/11757/14381/18477/14782/12631/12631/64383/57320/11677/12631/213990/11820/11669/64383/105675/18477/17762/57320/12631/105675/57320/268373/14782/71514/64383/20617/22166/11669/268373/268373/26413/20655/12631/71514/57320/93692/170719/12631/64383/21672/17762/18477/268373
GO:1901653	cellular response to peptide	56	0.495982	1.69216	0.00508426	0.0102652	0.00312974	914	tags=21%, list=16%, signal=18%	107508/19211/69178/12349/22352/66437/12349/18534/12349/26569/22352/17918/19325/18750/12349/12349/12349/67972/22352/18795/11747/72183/56436/11747/11747/11472/11747/18718/12631/12631/18746/12631/11820/18718/18746/18746/18479/74551/22352/108083/18746/107508/18746/17918/18750/12631
GO:0002443	leukocyte mediated immunity	29	0.605248	1.81416	0.00510648	0.010295	0.00313883	1036	tags=19%, list=18%, signal=16%	15510/15510/109934/16016/15481/22042/20910/22631/15510/22388/15510/12890/15510/13383/15510/13383/15510/12890/20910/15510/69150/12928/11765/20910/15481
GO:0072503	cellular divalent inorganic cation homeostasis	73	0.433105	1.57036	0.00511497	0.010297	0.00313946	1775	tags=38%, list=30%, signal=28%	22782/13385/76614/14688/14810/12308/109108/18750/69597/11941/11931/98660/19309/67163/19122/20320/17918/13385/17918/170731/15289/109676/11749/18751/16438/109676/67972/109676/98660/98660/98660/17918/109676/69597/11749/11941/381290/20191/17918/76614/13385/18751/16438/11941/17918/215999/76614/11749/67972/11749/11931/12307/67972/11749/11941/11941/215999/381290/381290/66592/16438/11938/11931/12568/1775…
GO:0002237	response to molecule of bacterial origin	28	0.599311	1.79366	0.00522264	0.0104985	0.00320089	350	tags=20%, list=6%, signal=19%	15289/13202/22352/11532/14870/109934/26413/22352/14870/18750/14870/14870/14870/11757/22352
GO:0001666	response to hypoxia	41	0.541928	1.77677	0.00524448	0.0105118	0.00320494	802	tags=19%, list=14%, signal=17%	12282/236900/16438/11931/328572/17751/12359/16438/236900/11931/19309/14688/268860/18751/19878/11931/70186/18751/17751/56717/16438/268860/14812/68585/19155/18751/18655/16438/19878/328572/328572/328572/15441/18479/18453/108155
GO:0036293	response to decreased oxygen levels	41	0.541928	1.77677	0.00524448	0.0105118	0.00320494	802	tags=19%, list=14%, signal=17%	12282/236900/16438/11931/328572/17751/12359/16438/236900/11931/19309/14688/268860/18751/19878/11931/70186/18751/17751/56717/16438/268860/14812/68585/19155/18751/18655/16438/19878/328572/328572/328572/15441/18479/18453/108155
GO:0045664	regulation of neuron differentiation	29	0.603053	1.80758	0.00526859	0.0105448	0.00321501	944	tags=24%, list=16%, signal=21%	19211/68585/18015/12934/30948/17755/19353/30948/18015/74117/12317/28000/68585/17977/12934/12934/11820/30957/12934/56717/12934/18015/12934/12934/18015
GO:0032496	response to lipopolysaccharide	26	0.611506	1.80658	0.00532848	0.0106492	0.00324684	350	tags=23%, list=6%, signal=22%	15289/13202/22352/11532/14870/109934/26413/22352/14870/18750/14870/14870/14870/11757/22352
GO:0062197	cellular response to chemical stress	54	0.491054	1.65958	0.00536913	0.010715	0.00326689	1204	tags=19%, list=20%, signal=15%	20779/11757/171469/107723/15505/170719/53416/21672/110265/15505/15502/268373/11938/17751/13205/18810/223255/14768/53610/68015/18810/105675/14768/223255/17751/15505/53610/170719/18810/53610/19261/18810/14775/18810/20655/18453
GO:0055074	calcium ion homeostasis	70	0.45212	1.63563	0.00539239	0.0107459	0.00327631	1775	tags=37%, list=30%, signal=27%	22782/13385/76614/14688/14810/12308/18750/69597/11941/11931/98660/19309/67163/19122/20320/17918/13385/17918/170731/15289/109676/11749/18751/16438/109676/67972/109676/98660/98660/98660/17918/109676/69597/11749/11941/381290/20191/17918/76614/13385/18751/16438/11941/17918/215999/76614/11749/67972/11749/11931/12307/67972/11749/11941/11941/215999/381290/381290/66592/16438/11938/11931/12568/276770/1643…
GO:0007167	enzyme linked receptor protein signaling pathway	75	0.443477	1.61602	0.00544422	0.0108335	0.00330303	1845	tags=36%, list=31%, signal=26%	53378/17751/26941/328572/20320/18212/384783/12914/13430/328572/20742/15516/18750/18189/26413/15516/23988/20320/76884/18212/68585/20742/170731/12914/12914/20742/18479/18751/20742/74143/69601/18795/76884/76499/53378/15516/12914/12914/20742/12914/14828/20779/17118/20430/216963/29816/74143/18751/240028/15516/15516/15516/20901/12914/20742/20742/20742/16765/20742/20742/12914/12914/12914/14828/328572/26…
GO:0030518	intracellular steroid hormone receptor signaling pathway	24	0.610131	1.74416	0.00546513	0.0108439	0.00330619	155	tags=20%, list=3%, signal=19%	20779/11848/18673/17978/12317/15502/328572/18673/12317/12317/328572/328572/328572/18479
GO:0043401	steroid hormone mediated signaling pathway	24	0.610131	1.74416	0.00546513	0.0108439	0.00330619	155	tags=20%, list=3%, signal=19%	20779/11848/18673/17978/12317/15502/328572/18673/12317/12317/328572/328572/328572/18479
GO:1905477	positive regulation of protein localization to membrane	32	0.567147	1.75444	0.00549516	0.0108878	0.00331959	1198	tags=32%, list=20%, signal=26%	17918/13385/17918/20742/20742/18479/217124/20742/76499/17918/20742/381290/71770/17918/13385/71770/17918/20742/20742/20742/13483/20742/20742/217124/381290/381290/12568/13383/17918/20742/11735/13383/381290/74117/13385/76499/381290/17918/12300/76499/13385/20742/18479/13385
GO:0006259	DNA metabolic process	80	0.451486	1.6891	0.00559044	0.0110607	0.0033723	1204	tags=23%, list=20%, signal=19%	20779/15510/18148/78903/79456/21454/15519/15516/15516/14194/15516/21849/15510/15510/18673/15519/14957/22042/12461/21849/15510/66713/14194/14194/71175/21454/15510/66589/252870/14957/53817/21969/18481/12465/18673/12468/51810/15510/13006/13006/252870/14958/18148/53610/14957/15510/12468/208194/15510/53379/18752/53610/233789/53610/21454/14194/15516/15510/72584/70620/100683/15516/12464/338359/14957/338…
GO:0051046	regulation of secretion	145	0.361139	1.46643	0.00562836	0.0111198	0.00339032	1404	tags=27%, list=24%, signal=23%	12322/12894/20979/67738/76499/56216/20980/26950/53378/109731/15107/17918/20910/12889/54525/18642/18641/12322/18015/77579/14661/12322/26950/77579/67041/216963/20910/17918/116837/29816/20910/20979/11957/56216/18751/17918/109934/71764/53416/74006/215999/20910/67041/20907/232333/269951/12361/77579/20496/78808/268373/18571/12290/11957/215999/11938/27062/12568/26941/77579/20977/11957/70456/74006/12889/…
GO:2000278	regulation of DNA biosynthetic process	23	0.643434	1.81631	0.00566114	0.0111686	0.0034052	2011	tags=39%, list=34%, signal=26%	15519/15516/15519/15516/11991/14609/15516/51810/15519/15516/53379/51810/15516/26413/15516/15519/18148/51810/15519/51810/15519/15519/15516/20779/18148/21454/15519/15516/15516/15516/15519/12461/21454/53817/18481/12465/12468/51810/18148/12468/53379/21454/15516/15516/12464/18148
GO:0072330	monocarboxylic acid biosynthetic process	38	0.539681	1.73637	0.00581503	0.0114559	0.00349277	948	tags=22%, list=16%, signal=19%	104112/68312/14870/17918/14870/14104/19215/14870/16832/14870/14870/18823/14104/11363/16592/26922/11363/18746/57320/14104/17319/16828/18746/74205/18746/16828/18746/16832/18746/57320/17918/57320/104112
GO:0001501	skeletal system development	41	0.538752	1.76635	0.00598266	0.0117658	0.00358728	327	tags=14%, list=6%, signal=13%	73940/235611/73940/13003/13003/13383/13003/12950/12950/12950/12950/18750/11749/14683/14683/67561
GO:0071383	cellular response to steroid hormone stimulus	31	0.568858	1.74091	0.00598941	0.0117658	0.00358728	1981	tags=37%, list=34%, signal=25%	18600/328572/328572/98660/98660/51810/11928/328572/59035/18212/328572/51810/98660/19060/51810/18212/51810/18479/98660/98660/11928/14228/98660/11928/20779/11848/18673/17978/12317/15502/11928/328572/98660/18673/12317/51810/98660/98660/13684/12317/98660/328572/328572/328572/18479/11928
GO:0009607	response to biotic stimulus	110	0.405148	1.56646	0.00604622	0.0118605	0.00361616	438	tags=9%, list=7%, signal=9%	107508/15289/13202/16071/66222/66222/66222/22352/22031/22031/11532/14870/18534/18477/20910/109934/26413/22352/15275/14870/18750/28185/14870/22041/14870/14870/11757/22041/22352/15510/15275/227753/17184/227753/15275
GO:0006399	tRNA metabolic process	29	0.598315	1.79338	0.00613637	0.0120203	0.00366487	659	tags=42%, list=11%, signal=38%	104721/104458/109093/68045/381314/28088/381314/107271/22375/66590/381314/381314/22375/381314/381314/71984/381314/234734/381314/226539/107508/15108/104458/110960/68045/381314/381314/107271
GO:0015980	energy derivation by oxidation of organic compounds	111	0.382677	1.48152	0.0061527	0.0120352	0.00366942	2078	tags=48%, list=35%, signal=35%	78830/12359/11946/12858/11639/56451/18642/19047/67834/18642/13382/11957/216558/56451/17448/17448/14467/11946/68197/16828/56451/14194/11947/12861/18810/11950/20916/11429/17448/11950/12974/17448/68375/11947/11950/12857/11949/17751/72900/18810/18810/11949/18642/20656/20916/28080/71679/67126/18293/384783/18597/11429/71679/66576/14194/16828/67530/52637/11949/12974/226646/28080/13382/20656/13063/18747/…
GO:0002573	myeloid leukocyte differentiation	23	0.640655	1.80847	0.0061902	0.0120744	0.00368136	1129	tags=35%, list=19%, signal=29%	12349/18015/12349/12349/14104/18750/22041/12349/12349/14683/14683/12349/22041/18795/14104/18015/70564/18472/14104/14683/14683/11820/56717/18103/18103/18015/18750/18015/70747/14104/18103/18472/22041/18750
GO:0050920	regulation of chemotaxis	23	0.639592	1.80547	0.0061902	0.0120744	0.00368136	759	tags=23%, list=13%, signal=21%	15289/13043/18600/14870/13043/26413/14870/18750/14870/14870/14870/19353/72349/12317/15289/17319/11820/15139/13043
GO:0030335	positive regulation of cell migration	74	0.445896	1.62641	0.0065544	0.0127667	0.00389245	1019	tags=21%, list=17%, signal=18%	53416/74006/215999/12317/11946/11947/11946/11946/71175/11946/14828/215999/11946/11947/232227/11946/18481/52822/74006/11946/11946/11946/11946/11947/12317/11674/11947/17918/215999/19878/215999/74117/232227/12554/76499/11855/56717/17918/76707/232227/12554/19699/20354/52822/56508/68585/12317/76499/12928/19878/232227/19241/18479/60595/18823/11946
GO:0030522	intracellular receptor signaling pathway	30	0.575771	1.73421	0.00664878	0.0129323	0.00394294	1031	tags=21%, list=18%, signal=18%	18673/17978/12317/15502/236900/328572/236900/217365/270151/18673/12317/16592/12317/328572/328572/328572/18479/60595
GO:0043207	response to external biotic stimulus	104	0.406632	1.54442	0.00672768	0.0130491	0.00397852	528	tags=11%, list=9%, signal=11%	107508/15289/13202/16071/66222/66222/66222/22352/22031/22031/11532/14870/18534/18477/20910/109934/26413/22352/15275/14870/18750/28185/14870/22041/14870/14870/11757/22041/22352/15275/227753/17184/227753/15275/74117/17257/15289/18477
GO:0051707	response to other organism	104	0.406632	1.54442	0.00672768	0.0130491	0.00397852	528	tags=11%, list=9%, signal=11%	107508/15289/13202/16071/66222/66222/66222/22352/22031/22031/11532/14870/18534/18477/20910/109934/26413/22352/15275/14870/18750/28185/14870/22041/14870/14870/11757/22041/22352/15275/227753/17184/227753/15275/74117/17257/15289/18477
GO:0043409	negative regulation of MAPK cascade	24	0.603866	1.72625	0.00673852	0.0130517	0.00397934	1305	tags=38%, list=22%, signal=30%	19211/13383/18015/14870/14870/18750/14870/14870/14870/72349/18015/109689/13669/18472/18015/18750/18015/11816/268373/13138/18472/268373/268373/18750/26941/23980/22223/18015/268373
GO:0022898	regulation of transmembrane transporter activity	66	0.455159	1.63154	0.00675061	0.0130558	0.00398058	1996	tags=34%, list=34%, signal=23%	14467/13385/109676/109676/98660/11931/14609/98660/17918/26556/229709/14697/26941/13383/13430/13385/18750/18189/58234/11931/98660/19122/72821/17918/13385/17918/15275/109676/58234/109676/109676/98660/98660/18795/98660/229709/11739/11739/17918/54376/109676/16485/20191/50932/17918/13385/20266/229709/17918/14167/229709/53416/11739/17992/19418/11931/229709/11931/12568/26941/98660/11931/109676/15275/133…
GO:0071695	anatomical structure maturation	35	0.571798	1.79844	0.00675952	0.0130558	0.00398058	882	tags=17%, list=15%, signal=15%	235611/18015/51792/17918/14381/14381/18823/18795/269116/19353/18015/14381/17257/64383/11677/269116/11820/18952/13382/56717/14810/64383/18015/17918
GO:0050673	epithelial cell proliferation	37	0.539288	1.72627	0.00678982	0.0130955	0.00399268	928	tags=21%, list=16%, signal=18%	11946/12361/11946/11946/11946/11946/16438/16438/11946/11946/11946/11946/11946/19290/18148/13383/13383/13722/12554/56717/16438/12554/14775/68585/16438/18148/11946/216439
GO:0010721	negative regulation of cell development	33	0.564194	1.7523	0.00679903	0.0130955	0.00399268	824	tags=14%, list=14%, signal=12%	23790/12568/17751/52822/240057/17756/239667/240057/74117/17751/20354/52822/12704/68585/17756/23790/60595
GO:0051052	regulation of DNA metabolic process	49	0.505232	1.69939	0.00686542	0.0131856	0.00402016	2011	tags=38%, list=34%, signal=26%	15519/15516/15519/15516/11991/14194/14957/14609/15516/51810/15519/15516/53379/14194/51810/15516/26413/15516/15519/18148/51810/15519/15289/99375/51810/14957/230709/15519/26926/50709/15519/15516/14194/20779/18148/78903/21454/15519/15516/15516/14194/15516/21849/15519/14957/22042/12461/21849/66713/14194/14194/21454/252870/14957/53817/18481/12465/12468/51810/252870/14958/18148/14957/12468/53379/18752/…
GO:0050878	regulation of body fluid levels	32	0.560268	1.73316	0.00686857	0.0131856	0.00402016	1162	tags=22%, list=20%, signal=18%	20910/20910/11941/53416/21672/20910/16765/12847/11941/268373/11941/68365/18810/11941/268860/228355/16765/18810/18810/11512/18717/268860/20910/18810/18810/99571/16765/16765/228355/12847/20910
GO:1901605	alpha-amino acid metabolic process	56	0.487396	1.66286	0.00687447	0.0131856	0.00402016	960	tags=21%, list=16%, signal=18%	30956/14645/236539/51793/18242/14661/107272/51793/110391/22117/30956/108156/14630/110391/229905/269378/107272/17257/269378/108156/107272/14661/14645/14719/14719/236539/229363/57320/14661/14645/14645/107272/246221/14417/11565/57320/110446/30956/26912/12041/57320/14718/17850
GO:0009617	response to bacterium	46	0.508347	1.68758	0.00706926	0.0135404	0.00412834	350	tags=16%, list=6%, signal=16%	15289/13202/16071/22352/11532/14870/18534/109934/26413/22352/14870/18750/14870/22041/14870/14870/11757/22041/22352
GO:0002697	regulation of immune effector process	31	0.563476	1.72443	0.00708836	0.0135582	0.00413376	1036	tags=16%, list=18%, signal=14%	15510/15510/18673/109934/16016/15481/22042/20910/15510/15510/18673/15510/360013/15275/15510/15510/20910/15510/68585/69150/12928/11765/20910/15481
GO:0016032	viral process	56	0.48687	1.66107	0.00712219	0.0136041	0.00414774	1054	tags=20%, list=18%, signal=17%	15516/15516/15516/21849/18673/12914/15481/20516/21849/55944/268373/18571/12914/12914/12914/30960/30960/223691/19035/328572/18563/13205/270151/18673/18563/223691/225363/12914/19878/15516/56491/230908/15516/19878/328572/328572/328572/19349/18453/15481
GO:0060491	regulation of cell projection assembly	46	0.504911	1.67618	0.00719438	0.013723	0.00418399	925	tags=18%, list=16%, signal=16%	56212/56044/23790/13043/53860/56212/14086/13043/19684/19353/74117/53860/56044/18643/56044/14086/12631/12631/14359/18645/12631/13043/56717/271457/76709/12631/23790/66713
GO:0033002	muscle cell proliferation	25	0.590527	1.72812	0.00720995	0.0137337	0.00418726	308	tags=11%, list=5%, signal=11%	19211/53817/14870/26413/14870/18750/14870/14870/14870
GO:0007186	G protein-coupled receptor signaling pathway	70	0.446177	1.61413	0.00724606	0.0137835	0.00420244	812	tags=16%, list=14%, signal=14%	229709/381290/381290/54401/26941/14677/20977/18483/18673/14688/24012/383348/16765/54401/19878/381290/18483/319387/381290/11512/20977/52882/216963/18749/54401/217480/56508/207728/23945/16765/11472/19878/16765/26557/207728/18795/18749
GO:0010959	regulation of metal ion transport	78	0.441825	1.64694	0.00731949	0.013904	0.00423919	1487	tags=25%, list=25%, signal=20%	109676/67972/109676/22333/98660/98660/12805/11928/18795/98660/12322/229709/17918/192176/22333/12322/109676/11928/11941/12322/16485/381290/20191/11848/17918/20266/16498/16438/229709/11941/17918/14167/229709/53416/67972/11931/12361/13483/67972/30948/11941/11941/11928/229709/381290/381290/16438/11931/12568/26941/22333/16438/98660/11941/20648/11931/24012/109676/13383/17918/11735/11931/13383/381290/98…
GO:0001659	temperature homeostasis	27	0.600772	1.78803	0.00737522	0.0139906	0.0042656	1068	tags=14%, list=18%, signal=12%	240028/14194/13424/14194/14194/11370/72542/67460/268860/13424/14194/268860/16592/14775/108155/13424/72542
GO:0006402	mRNA catabolic process	38	0.530693	1.70745	0.00739577	0.0140104	0.00427162	619	tags=16%, list=11%, signal=15%	51810/18458/18148/225363/19878/56403/56717/233789/230908/17876/19878/338359/338359/18148
GO:0043624	cellular protein complex disassembly	46	0.503842	1.67263	0.00744461	0.0140836	0.00429394	1559	tags=29%, list=26%, signal=22%	20742/19230/20740/17957/227753/17755/20740/17754/17957/20742/20740/20740/20741/20740/11518/20740/20740/76499/23999/20740/72685/20741/17755/20742/20740/72685/20404/20740/12343/20740/20740/20740/20742/15481/20742/20742/16765/17754/20742/20742/22388/20740/20740/20740/20404/20740/17754/276770/17755/20740/12343/20740/69697/17756/11518/104015/14489/225363/16765/11519/20742/20740/76499/20401/17754/17755…
GO:0006874	cellular calcium ion homeostasis	69	0.441933	1.59594	0.00761764	0.0143783	0.00438379	1790	tags=38%, list=30%, signal=28%	22782/13385/76614/14688/14810/12308/18750/69597/11941/11931/98660/19309/67163/19122/20320/17918/13385/17918/170731/15289/109676/11749/18751/16438/109676/67972/109676/98660/98660/98660/17918/109676/69597/11749/11941/381290/20191/17918/76614/13385/18751/16438/11941/17918/215999/76614/11749/67972/11749/11931/12307/67972/11749/11941/11941/215999/381290/381290/66592/16438/11938/11931/12568/276770/1643…
GO:0040013	negative regulation of locomotion	55	0.478228	1.62408	0.00762122	0.0143783	0.00438379	729	tags=21%, list=12%, signal=19%	15289/19211/29876/23790/18600/18015/14870/109934/29876/14870/14870/14870/14870/18795/269951/29876/19353/72349/18015/192662/14674/12317/17257/15289/192662/12631/12631/66082/18645/12631/17319/269951/15139
GO:0006417	regulation of translation	64	0.458166	1.64712	0.00763188	0.0143787	0.00438393	1277	tags=26%, list=22%, signal=21%	69305/15388/100503670/18746/18148/20430/19941/19045/69305/72416/56403/20091/12317/72416/55944/433702/217869/18746/276770/13205/20430/53817/234734/12317/107508/13629/18458/18148/17975/67851/225363/14151/67267/68015/19878/67267/56403/13684/72416/56717/15388/230908/100503670/12317/19878/19941/24015/18148/20218
GO:0060322	head development	100	0.404947	1.54429	0.00768287	0.0144551	0.00440721	1306	tags=27%, list=22%, signal=22%	12914/12914/192176/18293/18015/20511/77579/57754/12914/66797/14828/11941/57754/16485/20779/11848/171469/17967/22272/77579/216963/18475/12386/18293/11941/109934/380684/12914/73242/77579/11941/12914/12914/12914/71175/14828/11941/17967/12568/328572/77579/98660/11941/73242/234734/12386/232906/56297/77579/13175/380684/77579/12032/104015/77579/12914/98660/380684/380684/98660/77579/14804/319387/12805/17…
GO:1901987	regulation of cell cycle phase transition	36	0.545029	1.72924	0.00775286	0.0145669	0.00444131	876	tags=24%, list=15%, signal=21%	16906/68193/12914/12914/12914/381290/381290/13205/68193/53817/16906/16906/16906/18148/13383/12914/13383/381290/16906/16906/381290/16906/381979/72584/16906/100683/19941/18795/18148
GO:0007265	Ras protein signal transduction	61	0.466047	1.62936	0.00784647	0.0147038	0.00448303	741	tags=20%, list=13%, signal=18%	234353/232227/20430/232906/56297/240057/228355/16765/240057/50884/19878/232227/12554/17532/20401/14251/234353/216963/14784/232227/12554/68585/117600/12928/16765/19878/16765/232227/228355/108155
GO:0046434	organophosphate catabolic process	31	0.557215	1.70527	0.00785763	0.0147038	0.00448303	1598	tags=44%, list=27%, signal=33%	19211/56409/15926/14555/12799/18795/12799/12799/11758/14544/11758/18797/12799/11758/11758/66082/12799/11758/269523/11758/12799/12799/12799/12799/110446/76192/75686/269523/333433/15452/16434/104015/12799/23827/104015/12799/107569/269523/269523/12799/110446/12799/18795/15926/333433/23827/15254/12799/50773/11807/53893/18795/15926
GO:1901879	regulation of protein depolymerization	32	0.556114	1.72031	0.00785763	0.0147038	0.00448303	1978	tags=39%, list=34%, signal=27%	12343/74187/22003/20742/20742/19230/17755/17754/20740/20740/12345/17754/76709/20740/17756/20740/20742/20740/20740/20740/20740/20741/20742/20742/19230/20740/227753/17755/20740/17754/20742/20740/20740/20741/20740/11518/20740/20740/76499/23999/20740/20741/17755/20742/20740/20740/12343/20740/20740/20740/20742/20742/20742/17754/20742/20742/22388/20740/20740/20740/20740/17754/17755/20740/12343/20740/69…
GO:0032409	regulation of transporter activity	67	0.45169	1.6175	0.00791833	0.0147973	0.00451155	1996	tags=33%, list=34%, signal=23%	14467/13385/109676/109676/98660/11931/14609/98660/17918/26556/229709/14697/26941/13383/13430/13385/18750/18189/58234/11931/98660/19122/72821/17918/13385/17918/15275/109676/58234/109676/109676/98660/98660/18795/98660/229709/11739/11739/17918/54376/109676/16485/20191/50932/17918/13385/20266/229709/17918/14167/229709/53416/11739/17992/19418/11931/229709/11931/12568/26941/98660/11931/109676/15275/133…
GO:0043010	camera-type eye development	29	0.590522	1.77002	0.00798267	0.0148974	0.00454206	439	tags=18%, list=7%, signal=17%	12955/12955/29876/12955/13383/22352/12955/18015/20586/12955/22352/29876/22352/11423/29876/18015
GO:1903320	regulation of protein modification by small protein conjugation or removal	38	0.528662	1.70092	0.00807323	0.0150461	0.00458739	1232	tags=37%, list=21%, signal=30%	14828/15519/93765/18148/15516/15519/93765/15519/15519/15516/15519/15516/15516/20115/15519/18754/15516/15516/26554/15516/23988/15519/18148/15519/15519/15519/15516/14828/100503670/18148/15519/15516/15516/15516/15519/15502/268373/14828/12568/13205/18148/18752/56717/15516/100503670/65019/15516/108155/18148
GO:0001932	regulation of protein phosphorylation	122	0.373533	1.46415	0.0081145	0.0151026	0.00460462	2017	tags=39%, list=34%, signal=28%	26398/15519/15516/14682/13385/15519/15516/19878/19230/56013/18810/15516/15525/12539/15519/22223/18754/19247/15516/53378/17751/26941/15129/18810/13383/18810/20320/15505/18212/230908/13385/68045/15129/15516/18750/67299/18189/26413/56013/15516/23988/19122/15519/15129/15525/18148/20320/19060/13385/15519/18212/15289/19230/67397/18479/19088/18810/217124/12539/15519/12805/69601/15519/22375/53378/15516/1…
GO:0035418	protein localization to synapse	41	0.532616	1.74624	0.00814775	0.0151441	0.00461727	1440	tags=34%, list=24%, signal=26%	73340/67826/12322/56216/56839/12889/216831/12322/54376/12322/216963/12217/13385/56216/245666/12217/17754/23859/11496/12568/12217/17754/12889/13383/20614/26875/13383/13385/268566/65114/56839/17754/12300/216963/56216/19699/56508/14811/56216/13385/12217/26875/17754/13385
GO:0090316	positive regulation of intracellular protein transport	31	0.555973	1.70147	0.00818731	0.0151963	0.00463319	2008	tags=34%, list=34%, signal=23%	15516/12540/15516/15516/15516/76709/230908/12326/15516/18747/26413/15516/19122/12326/18479/18541/52822/15516/192176/15516/15516/15516/21849/12326/21849/12568/52822/11735/74117/15516/230908/52822/15516/18479/22627
GO:1901606	alpha-amino acid catabolic process	23	0.626774	1.76929	0.00820065	0.0151963	0.00463319	1237	tags=32%, list=21%, signal=26%	14719/14719/18242/14660/14719/14417/110446/14719/110446/110446/14661/110446/381290/104174/104184/14417/66885/14660/14660/14660/110446/14719/12041/381290/381290/104174/12041/14660/110446/14660/15108/381290/110446/381290/269378/14719/14417/269378
GO:0051222	positive regulation of protein transport	74	0.437221	1.59477	0.00820886	0.0151963	0.00463319	1354	tags=23%, list=23%, signal=19%	26950/15516/18642/192176/77579/28185/28185/14661/20779/26950/77579/67041/15516/15516/15516/21849/12326/71764/74006/215999/67041/21849/12361/77579/268373/215999/12568/77579/52822/70456/74006/70456/268860/77579/360013/104831/28185/77579/26950/77579/215999/11735/215999/74117/77579/65114/207227/268860/15516/28185/230908/26950/52822/56508/99571/15516/207227/68581/66629/68581/77579/18479/22627
GO:0009062	fatty acid catabolic process	35	0.559372	1.75935	0.00834997	0.0154362	0.00470634	978	tags=18%, list=17%, signal=16%	110460/18534/26569/66841/11364/13167/12896/97212/13167/11363/15107/13167/11363/13167/93747/110842/74551/56717/13167/110446/97212/13167/15107
GO:0007611	learning or memory	69	0.438929	1.58509	0.00836081	0.0154362	0.00470634	1861	tags=37%, list=32%, signal=26%	218038/22333/232975/328572/20320/232975/17754/18212/12914/72961/14810/328572/12326/18750/232975/18189/58234/17762/98660/19122/20320/18191/22335/12326/18212/12914/12914/22333/18479/19088/17754/58234/22333/98660/98660/232975/18795/98660/12914/12914/22333/18015/22335/12914/66797/17967/216963/218038/22335/12326/12914/218038/232333/12307/17754/19088/210274/12290/12914/12914/12914/17967/12568/328572/22…
GO:0019216	regulation of lipid metabolic process	47	0.506442	1.68383	0.00855155	0.0157673	0.00480728	1173	tags=28%, list=20%, signal=23%	18534/15926/67815/13167/18563/13167/11363/67815/19353/16592/12334/67815/13167/11363/110196/13167/18718/26914/66082/11820/13628/18718/74205/56717/56424/108083/18563/13167/11816/13167/117150/18718/20617/117150/20280/20655/18718/13628/18563
GO:0070848	response to growth factor	62	0.472595	1.6691	0.00858877	0.0158148	0.00482176	1891	tags=42%, list=32%, signal=29%	15516/15516/19878/328572/328572/15516/18754/19247/15516/53378/17751/328572/20320/76709/18212/12914/13430/328572/15516/18189/26413/15516/23988/20320/17975/76884/18212/12914/12914/18751/17975/69601/76884/23999/53378/15516/12914/12914/12914/20404/14828/20779/381290/20430/216963/18751/23789/15516/15516/15516/20901/12914/12361/12914/12914/12914/14828/381290/381290/20404/328572/17751/20430/68365/76884/…
GO:0008654	phospholipid biosynthetic process	31	0.55475	1.69773	0.00873679	0.0160659	0.00489833	617	tags=17%, list=10%, signal=16%	18563/216739/18563/55980/68971/52123/233789/18717/15212/16592/216739/217480/216739
GO:0006937	regulation of muscle contraction	24	0.592504	1.69377	0.00886085	0.0162724	0.00496128	956	tags=28%, list=16%, signal=24%	109676/11749/268860/109676/67972/109676/98660/98660/11928/98660/109676/11928/11749/16485/20191/11848/11749/67972/11749/11931/67972/11749/30948/11928/11938/11931/98660/11749/11931/268860/109676/13043/13383/11931/13383/98660/98660/11749/109676/268860/11749/20655/11749/98660/11749/13043/11928/67972
GO:0002009	morphogenesis of an epithelium	56	0.481327	1.64216	0.00898012	0.0164695	0.00502138	700	tags=21%, list=12%, signal=19%	19211/29876/13383/56044/12349/20586/12349/12349/17698/29876/192176/17698/17698/17698/12349/12349/12349/17698/29876/108156/19353/22388/14674/20496/108156/56044/18643/56044/12631/18472/12631/17698/22388/12631
GO:0006397	mRNA processing	73	0.415358	1.50602	0.0090034	0.0164903	0.00502772	619	tags=13%, list=11%, signal=12%	51810/18458/81898/18148/17975/53610/192159/229279/212880/20384/56403/20384/53379/53610/53610/15388/229279/230908/83701/13204/18795/18148/20383/20218/15481
GO:0071375	cellular response to peptide hormone stimulus	44	0.502749	1.65823	0.00901674	0.0164929	0.00502851	511	tags=10%, list=9%, signal=10%	18751/17918/74143/19878/56041/18751/17918/11512/14784/18751/12928/11472/19878/70556/18479/18795/108155/67972/20383
GO:0006941	striated muscle contraction	28	0.58277	1.74415	0.0090973	0.0166182	0.00506672	2521	tags=49%, list=43%, signal=29%	11464/11928/11928/11928/11928/108058/13383/109676/11928/11931/11928/232975/98660/232975/109676/12293/13383/11928/232975/13405/11928/109676/11928/11931/11928/11928/22003/109676/109676/98660/11931/98660/26556/11928/232975/13383/232975/232975/11931/98660/72821/109676/227753/109676/109676/98660/98660/11928/232975/98660/192176/109676/11928/20191/20266/11931/30948/11928/11938/11931/98660/20648/11931/11…
GO:2001233	regulation of apoptotic signaling pathway	63	0.466011	1.66049	0.0092588	0.0168686	0.00514307	1293	tags=20%, list=22%, signal=16%	11740/18015/11740/12323/20779/68349/11740/19941/19045/74143/15505/72567/74006/21672/15505/15502/268373/12282/26941/13205/74006/12759/11740/56428/14827/13043/228355/53610/51792/74143/68015/105675/15505/53610/53610/68349/14775/20655/99571/72567/19941/13043/228355/18453/216439
GO:1990138	neuron projection extension	50	0.490866	1.64523	0.00925881	0.0168686	0.00514307	772	tags=15%, list=13%, signal=14%	20404/12568/17751/17755/20430/52822/76884/13175/12891/17756/239667/13043/12032/11426/11538/116837/74117/76499/17751/11426/17755/15516/17755/20354/52822/68585/23945/15516/76499/17756/13043/18479/56177/12891
GO:0046390	ribose phosphate biosynthetic process	67	0.443882	1.58954	0.00928998	0.0169031	0.00515358	1859	tags=37%, list=32%, signal=27%	11947/11950/56248/56248/11949/11949/28080/71679/67126/18597/71679/11949/104112/28080/13382/17706/56248/13382/11949/27425/11950/68263/13382/11950/71679/11950/110446/11946/67126/13382/110446/18597/110446/104112/57423/11636/28080/13382/27402/27425/67126/13382/11947/66043/13382/11636/14081/110446/18746/27425/11949/71679/28080/13382/11949/11946/11957/11949/28080/27402/71679/13382/28080/68738/11946/119…
GO:0120032	regulation of plasma membrane bounded cell projection assembly	44	0.498007	1.64259	0.00937983	0.0169844	0.00517837	925	tags=18%, list=16%, signal=15%	56212/56044/23790/53860/56212/14086/19684/19353/74117/53860/56044/18643/56044/14086/12631/12631/14359/18645/12631/56717/271457/76709/12631/23790/66713
GO:0009306	protein secretion	75	0.432545	1.57618	0.0093883	0.0169844	0.00517837	1398	tags=25%, list=24%, signal=20%	12894/67738/26950/15107/17918/12889/54525/18642/18641/77579/14661/26950/77579/67041/17918/17918/71764/74006/215999/67041/20907/269951/12361/77579/20496/78808/268373/12290/215999/77579/70456/74006/12889/70456/268860/77579/360013/17470/104831/228355/77579/26950/77579/17918/215999/67267/26875/94353/215999/94353/67267/77579/56013/65114/17918/207227/268860/230908/26950/56508/99571/18007/20907/207227/6…
GO:0035592	establishment of protein localization to extracellular region	75	0.432545	1.57618	0.0093883	0.0169844	0.00517837	1398	tags=25%, list=24%, signal=20%	12894/67738/26950/15107/17918/12889/54525/18642/18641/77579/14661/26950/77579/67041/17918/17918/71764/74006/215999/67041/20907/269951/12361/77579/20496/78808/268373/12290/215999/77579/70456/74006/12889/70456/268860/77579/360013/17470/104831/228355/77579/26950/77579/17918/215999/67267/26875/94353/215999/94353/67267/77579/56013/65114/17918/207227/268860/230908/26950/56508/99571/18007/20907/207227/6…
GO:0071692	protein localization to extracellular region	75	0.432545	1.57618	0.0093883	0.0169844	0.00517837	1398	tags=25%, list=24%, signal=20%	12894/67738/26950/15107/17918/12889/54525/18642/18641/77579/14661/26950/77579/67041/17918/17918/71764/74006/215999/67041/20907/269951/12361/77579/20496/78808/268373/12290/215999/77579/70456/74006/12889/70456/268860/77579/360013/17470/104831/228355/77579/26950/77579/17918/215999/67267/26875/94353/215999/94353/67267/77579/56013/65114/17918/207227/268860/230908/26950/56508/99571/18007/20907/207227/6…
GO:0070585	protein localization to mitochondrion	31	0.552752	1.69161	0.00939616	0.0169844	0.00517837	609	tags=11%, list=10%, signal=10%	15525/15525/56044/56428/72930/17762/66437/15275/28185/15510/15275/15275/22631/56044/56044/66865
GO:0009755	hormone-mediated signaling pathway	28	0.581392	1.74003	0.00942028	0.0170058	0.00518488	155	tags=19%, list=3%, signal=19%	14081/20779/11848/18673/17978/12317/15502/328572/18673/12317/12317/328572/328572/328572/18479
GO:0033044	regulation of chromosome organization	26	0.588317	1.73807	0.00944343	0.0170253	0.00519084	776	tags=12%, list=13%, signal=11%	108989/12468/12461/26413/12464/12466/229512/21454/12469/26914/12461/53379
GO:0016071	mRNA metabolic process	93	0.400505	1.51201	0.00949111	0.0170889	0.00521024	576	tags=14%, list=10%, signal=13%	18458/81898/18148/17975/53610/225363/192159/229279/212880/20384/19878/56403/20384/53379/53610/56717/233789/53610/15388/229279/230908/83701/17876/13204/19878/338359/338359/18795/18148/20383/20218/15481
GO:0048167	regulation of synaptic plasticity	73	0.413806	1.50039	0.00951422	0.0171083	0.00521613	1820	tags=34%, list=31%, signal=24%	20320/17754/18212/13385/22628/20910/14810/12308/76787/20910/26413/58234/11941/17762/19122/20320/12322/238988/13385/18212/76787/12323/18479/17754/58234/20910/67826/12322/20910/54525/12322/18015/76787/12323/11941/12322/20910/116837/13385/20910/11941/245666/19418/20910/12307/17754/20964/11941/210274/11941/69017/12568/17754/20977/12307/11941/12308/12890/238988/240057/50997/20614/240057/116837/195018/…
GO:0072657	protein localization to membrane	141	0.359058	1.44956	0.00954153	0.0171351	0.0052243	1719	tags=32%, list=29%, signal=25%	18195/20910/18189/58234/56297/11931/67300/67163/19122/15519/15525/54208/12322/17918/13385/15519/17918/20742/67300/12323/20742/109676/227753/18479/58234/217124/109676/20742/109676/15519/107975/73340/20910/67826/15519/12322/76499/106039/56216/14567/217337/56839/69923/17918/20910/12889/216831/192176/12322/54376/109676/20742/11733/12323/14828/12322/381290/71770/216963/20910/17918/13385/20910/67300/71…
GO:0099504	synaptic vesicle cycle	89	0.415859	1.58783	0.00994103	0.0178293	0.00543597	1778	tags=32%, list=30%, signal=24%	72961/13430/20910/56508/13429/102866/18750/76787/20910/18747/18189/67300/78808/18191/12322/238988/76787/20979/67300/12217/17957/18751/13002/17957/103967/13429/20910/67826/12322/20979/20616/56216/20980/13429/72685/20910/12889/224617/54525/12322/76787/72685/20404/12322/71770/20430/216963/20910/116837/218038/12217/20910/67300/71770/20979/56216/18751/13002/67300/67300/20965/13002/218038/74006/20910/1…
GO:0043487	regulation of RNA stability	24	0.588939	1.68358	0.0101342	0.0181523	0.00553444	619	tags=15%, list=11%, signal=14%	51810/18458/18148/19878/56403/56717/230908/17876/19878/18148
GO:0098655	cation transmembrane transport	140	0.350732	1.42086	0.010257	0.018328	0.005588	1859	tags=40%, list=32%, signal=30%	11947/22333/11950/14697/11949/26941/20274/232975/11973/13383/11949/232975/28080/71679/22782/67126/72961/13430/13385/71679/14810/11972/11949/28080/69597/232975/18189/17706/58234/11941/11931/98660/19122/11949/72821/27425/11950/17918/13385/11950/17918/71679/109676/11950/22333/16438/58234/109676/11946/67126/67972/109676/74143/22333/98660/54403/98660/11928/232975/18795/98660/11739/57423/11739/17918/28…
GO:0043549	regulation of kinase activity	84	0.420102	1.58371	0.0102589	0.018328	0.005588	2017	tags=37%, list=34%, signal=26%	26398/15519/15516/12540/14682/13385/15519/15516/56013/18810/15516/51810/12539/15519/22223/15516/17751/26941/18810/13383/18810/15505/18212/384783/11757/13385/68045/51810/15516/18750/18189/17762/56013/15516/19122/15519/18148/51810/13385/15519/18212/67397/51810/18479/19088/18810/12539/15519/69601/15519/22375/15516/18015/22375/14081/20779/381290/11757/18148/17118/11848/13385/15505/15519/15516/15516/1…
GO:0034762	regulation of transmembrane transport	108	0.394072	1.5115	0.0103672	0.0184976	0.00563974	1601	tags=26%, list=27%, signal=20%	17918/13385/17918/15275/170731/109676/22333/18751/230709/58234/109676/109676/22333/98660/98660/18795/98660/229709/11739/11636/11739/17918/192176/22333/54376/20511/109676/11636/14081/16485/381290/20191/50932/17918/13385/20266/16498/18751/229709/17918/14167/229709/53416/11739/17992/19418/11931/13483/30948/22388/12290/229709/381290/381290/11931/12568/26941/22333/98660/20648/11931/216739/24012/109676…
GO:1904950	negative regulation of establishment of protein localization	28	0.579066	1.73307	0.0103892	0.0185129	0.00564439	581	tags=9%, list=10%, signal=8%	17470/228355/26950/56013/15505/207227/26950/18007/207227/228355/108155
GO:0030258	lipid modification	44	0.493301	1.62707	0.0104691	0.0186312	0.00568046	1116	tags=20%, list=19%, signal=16%	19211/11532/110460/66841/11364/13167/12896/97212/13167/11363/67916/15107/13167/11363/13167/93747/110842/56717/13167/110446/11816/97212/13167/15107/104015/13076/104015/20280
GO:0033157	regulation of intracellular protein transport	43	0.502834	1.65336	0.0105227	0.0187025	0.00570219	457	tags=8%, list=8%, signal=7%	11735/74117/15516/230908/52822/15516/103573/18479/103573/22627/108155
GO:0050890	cognition	75	0.428536	1.56158	0.0105537	0.0187335	0.00571167	1831	tags=35%, list=31%, signal=26%	232975/328572/20320/232975/17754/18212/12914/72961/14810/328572/12326/18750/232975/18189/58234/17762/98660/19122/20320/18191/22335/12326/18212/12914/12914/22333/18479/19088/17754/58234/22333/98660/98660/232975/18795/98660/12914/12914/22333/18015/22335/12914/66797/20430/17967/216963/218038/22335/12326/12914/218038/232333/12307/17754/19088/210274/12290/12914/12914/12914/71175/17967/12568/328572/223…
GO:0006898	receptor-mediated endocytosis	63	0.459811	1.6384	0.0105901	0.018774	0.005724	800	tags=13%, list=14%, signal=12%	11772/20404/11947/11772/232227/12331/11947/12759/11947/214459/13043/14800/104015/20614/16976/13385/232227/14800/14251/18717/12300/19058/14784/11773/232227/12330/72685/13385/232227/11765/13043/16443/18195/13385
GO:1903828	negative regulation of cellular protein localization	26	0.581547	1.71807	0.0106041	0.0187746	0.00572419	1128	tags=17%, list=19%, signal=14%	67300/15505/67300/67300/18777/17754/67300/15505/15502/12568/17754/13175/386649/19878/15505/65114/17754/70762/11773/11472/19878/17754/108155
GO:0032412	regulation of ion transmembrane transporter activity	63	0.459327	1.63667	0.0107111	0.0189399	0.00577459	1707	tags=33%, list=29%, signal=25%	14467/13385/109676/109676/98660/11931/98660/17918/26556/229709/14697/26941/13383/13430/13385/18750/18189/58234/11931/98660/19122/72821/17918/13385/17918/15275/109676/58234/109676/109676/98660/98660/18795/98660/229709/17918/54376/109676/16485/20191/50932/17918/13385/20266/229709/17918/14167/229709/53416/17992/19418/11931/229709/11931/12568/26941/98660/11931/109676/15275/13383/17918/11735/11931/133…
GO:0006836	neurotransmitter transport	77	0.423481	1.57731	0.010766	0.0190126	0.00579676	1799	tags=35%, list=31%, signal=25%	18212/22782/64176/72961/20910/18750/76787/20910/18747/18189/98660/78808/18191/12322/238988/18212/76787/20979/17957/18479/18751/17957/98660/98660/20910/67826/98660/12322/20979/20616/56216/20980/20910/64176/12889/54525/12322/18015/20511/76787/12322/216963/20910/116837/20910/20979/56216/18751/243616/20965/74006/20910/20907/232333/20964/12361/78808/11938/27062/69017/20977/98660/74006/12889/12890/2389…
GO:0060249	anatomical structure homeostasis	43	0.501176	1.64791	0.010993	0.0193702	0.00590579	1136	tags=23%, list=19%, signal=19%	26556/17754/12349/18015/12751/12308/12349/12349/18750/22041/12349/12349/14683/14683/12349/22041/19353/26562/18015/20496/11674/17754/11677/14683/14683/17196/26556/18015/18750/18015/11674/12632/11674/11518/11674/18642/12308/18642/22041/18750/20655
GO:0070371	ERK1 and ERK2 cascade	39	0.517432	1.67513	0.0109966	0.0193702	0.00590579	514	tags=18%, list=9%, signal=17%	15289/252864/19211/13383/14870/26413/14870/18750/14870/22041/14870/14870/22041/72349/109689/22631/13669/15289
GO:0006790	sulfur compound metabolic process	79	0.410792	1.53489	0.0112851	0.0198532	0.00605303	1910	tags=35%, list=32%, signal=25%	20511/74340/229709/12974/104112/17850/15129/67160/20280/20656/14782/20916/18293/18597/15129/12974/104112/13382/20656/56360/15526/67160/15526/12974/13382/15129/15926/20916/52538/68263/13382/216792/12974/329910/110446/13382/110446/15526/18597/110446/12974/15526/20916/12974/229709/104112/14104/20916/66071/13382/27402/76263/18293/20511/13382/13382/14081/110446/13382/104184/73724/27402/229709/18293/22…
GO:0043488	regulation of mRNA stability	23	0.615159	1.7365	0.0113782	0.019966	0.00608744	619	tags=16%, list=11%, signal=14%	51810/18458/18148/19878/56403/56717/230908/17876/19878/18148
GO:0061013	regulation of mRNA catabolic process	23	0.615159	1.7365	0.0113782	0.019966	0.00608744	619	tags=16%, list=11%, signal=14%	51810/18458/18148/19878/56403/56717/230908/17876/19878/18148
GO:0034614	cellular response to reactive oxygen species	25	0.573135	1.67723	0.0115721	0.0202805	0.00618332	1291	tags=35%, list=22%, signal=28%	18104/68015/18477/26413/11757/18477/12631/12631/57320/11677/12631/213990/105675/18477/57320/12631/105675/57320/22166/26413/20655/12631/57320/93692/12631/21672/18477
GO:0043112	receptor metabolic process	44	0.489474	1.61445	0.0118004	0.0206544	0.00629733	547	tags=10%, list=9%, signal=9%	14800/104015/20614/16976/13385/232227/14800/14251/18717/12300/19058/216963/14784/11773/232227/13385/232227/18195/13385
GO:0072655	establishment of protein localization to mitochondrion	30	0.555303	1.67256	0.012038	0.0210125	0.0064065	609	tags=11%, list=10%, signal=10%	15525/15525/56044/56428/72930/17762/66437/15275/28185/15510/15275/15275/22631/56044/56044/66865
GO:2000377	regulation of reactive oxygen species metabolic process	30	0.554373	1.66976	0.012038	0.0210125	0.0064065	880	tags=21%, list=15%, signal=18%	12955/12955/12955/12955/17762/14870/12955/14870/14381/14870/14870/14381/14870/15510/22333/14381/12408/13627/13627/64383/57320/11820/11669/14810/64383/12408/17762/57320
GO:0007009	plasma membrane organization	27	0.583494	1.73661	0.0120506	0.0210125	0.0064065	981	tags=25%, list=17%, signal=22%	20742/11749/20742/20742/11749/20742/77579/11749/30948/20742/13823/11938/20404/26941/77579/17886/18810/11749/13823/12759/77579/17886/214459/109676/77579/77579/20742/18810/11735/77579/13196/14251/18810/11749/109676/13823/11749/18810/18810/20655/13823/11749/23970/20742/11749/77579
GO:0120031	plasma membrane bounded cell projection assembly	77	0.419506	1.56251	0.0121195	0.0211059	0.00643497	1556	tags=28%, list=26%, signal=21%	231807/13589/19230/77579/227753/217124/18541/103967/234267/23999/234267/216831/192176/77579/22335/14432/68097/14432/20430/77579/50884/231148/56526/17758/22335/14432/66713/57342/77579/13589/217124/23790/14432/14432/26941/77579/18483/20430/14432/232906/22240/56297/77579/104831/214459/13043/68097/77579/77579/50884/74117/12554/18483/77579/13196/20401/56717/22335/12554/56455/13660/23790/11472/66629/13…
GO:0046649	lymphocyte activation	55	0.460172	1.56276	0.0122821	0.0213621	0.00651309	1203	tags=24%, list=20%, signal=20%	15510/11848/50932/216963/11740/18751/15505/15519/15510/15510/18673/15519/16016/21672/22042/15510/15505/66592/15510/328572/17886/18673/15510/11740/17886/19290/13383/18751/15510/13383/18751/15510/15505/56717/216963/15510/19261/18751/328572/328572/328572/11765/109880
GO:0019079	viral genome replication	20	0.623852	1.74045	0.0123381	0.0214326	0.00653458	1043	tags=18%, list=18%, signal=15%	21849/18673/15481/21849/268373/30960/30960/19035/13205/18673/19878/56491/19878/15481
GO:0032868	response to insulin	37	0.519111	1.66168	0.0127445	0.0221107	0.00674131	511	tags=11%, list=9%, signal=10%	18751/17918/74143/20384/56041/20384/18751/56717/17918/14784/18751/70556/18479/18795/108155/67972/20383
GO:0006401	RNA catabolic process	40	0.504412	1.64007	0.0127902	0.0221622	0.00675702	619	tags=16%, list=11%, signal=15%	51810/18458/18148/225363/19878/56403/72416/56717/233789/230908/17876/19878/338359/338359/18148
GO:0045807	positive regulation of endocytosis	33	0.539605	1.67593	0.0132208	0.0228783	0.00697536	669	tags=19%, list=11%, signal=17%	13429/60595/11518/20616/13429/71770/218038/29816/71770/218038/74006/30948/74006/12759/11518/104015/218038/14251/11773/218038/218038/16443/60595
GO:1903530	regulation of secretion by cell	137	0.351137	1.41545	0.0132366	0.0228783	0.00697536	1404	tags=27%, list=24%, signal=23%	12322/12894/20979/67738/76499/56216/20980/26950/53378/109731/15107/17918/20910/12889/54525/18642/18641/12322/18015/77579/14661/12322/26950/77579/67041/216963/20910/17918/116837/20910/20979/11957/56216/18751/17918/109934/71764/74006/215999/20910/67041/20907/269951/12361/77579/20496/78808/268373/18571/12290/11957/215999/11938/27062/12568/77579/20977/11957/70456/74006/12889/12890/70456/268860/77579/…
GO:0000723	telomere maintenance	22	0.597161	1.68446	0.013411	0.0231219	0.00704962	2011	tags=38%, list=34%, signal=25%	15519/15516/15519/15516/11991/15516/51810/15519/15516/53379/51810/15516/26413/15516/15519/51810/15519/51810/15519/15519/15516/20779/79456/21454/15519/15516/15516/15516/15519/12461/21454/12465/12468/51810/12468/53379/233789/21454/15516/15516/12464
GO:0032200	telomere organization	22	0.597161	1.68446	0.013411	0.0231219	0.00704962	2011	tags=38%, list=34%, signal=25%	15519/15516/15519/15516/11991/15516/51810/15519/15516/53379/51810/15516/26413/15516/15519/51810/15519/51810/15519/15519/15516/20779/79456/21454/15519/15516/15516/15516/15519/12461/21454/12465/12468/51810/12468/53379/233789/21454/15516/15516/12464
GO:0150116	regulation of cell-substrate junction organization	22	0.596058	1.68135	0.0142427	0.0245252	0.00747747	824	tags=19%, list=14%, signal=16%	23790/232227/69697/11426/232227/76499/11426/76707/232227/76499/23790/232227
GO:0001952	regulation of cell-matrix adhesion	26	0.569239	1.68171	0.0143147	0.0246184	0.00750589	1045	tags=28%, list=18%, signal=23%	19211/23790/11426/18015/19353/72349/18015/12631/12631/12631/18015/22330/12631/14758/23790/18015/13138/21838/26921
GO:1901990	regulation of mitotic cell cycle phase transition	27	0.576404	1.7155	0.0143967	0.0247287	0.00753952	876	tags=29%, list=15%, signal=25%	18795/11636/12914/12914/12914/11636/19941/12914/16906/12914/12914/12914/13205/16906/16906/16906/13383/12914/13383/16906/16906/16906/381979/72584/16906/19941/18795
GO:1902600	proton transmembrane transport	35	0.537036	1.6891	0.0144991	0.0248736	0.00758372	1961	tags=46%, list=33%, signal=32%	98660/11947/11950/98660/17918/11950/11928/11947/11950/11949/26941/232975/11973/11949/232975/28080/71679/67126/72961/71679/11972/11949/28080/232975/17706/98660/11949/27425/11950/17918/11950/17918/71679/11950/11946/67126/98660/98660/11928/232975/18795/98660/11739/57423/11739/17918/28080/27425/67126/11947/11966/11928/66043/108664/27425/11949/71679/17918/28080/11949/11946/11957/11949/28080/17918/7167…
GO:0048675	axon extension	37	0.514367	1.64649	0.0145489	0.0249225	0.0075986	767	tags=15%, list=13%, signal=14%	12568/17751/17755/20430/52822/13175/17756/239667/13043/11426/11538/74117/76499/17751/11426/17755/15516/17755/20354/52822/68585/23945/15516/76499/17756/13043/18479/56177
GO:0032984	protein-containing complex disassembly	56	0.469036	1.60023	0.0145637	0.0249225	0.0075986	1002	tags=28%, list=17%, signal=25%	20742/19230/20740/17957/227753/17755/20740/17754/230709/17957/20742/20740/20740/20741/20740/11518/20740/20740/76499/23999/20740/72685/20741/17755/20742/20740/72685/20404/20740/12343/20740/20740/20740/20742/15481/20742/20742/16765/17754/20742/20742/22388/20740/20740/11938/20740/20404/20740/17754/276770/17755/20740/12343/20740/69697/17756/11518/104015/14489/225363/16765/11519/20742/20740/76499/2040…
GO:0070925	organelle assembly	129	0.359095	1.42287	0.0146915	0.02511	0.00765579	1332	tags=20%, list=23%, signal=17%	13424/19988/54525/192176/77579/22335/14432/100503670/68097/20779/14432/18148/11848/77579/67300/56526/19324/17758/259279/67300/13033/22335/67300/13424/14432/66711/100732/66713/57342/20103/67300/77579/13589/68193/18571/22388/14432/11938/14432/77579/13205/68193/68365/74103/18810/14432/232906/51810/56297/77579/13006/13006/104831/214459/68097/18148/77579/77579/13424/386649/18810/74117/27367/77579/7649…
GO:2001020	regulation of response to DNA damage stimulus	28	0.565146	1.69141	0.0148223	0.0253024	0.00771445	1193	tags=24%, list=20%, signal=19%	18148/78903/19941/72567/14194/21849/21849/66713/14194/14194/53817/12759/56428/18148/18752/233789/14194/70620/72567/19941/18148
GO:0052548	regulation of endopeptidase activity	44	0.47702	1.57337	0.0152035	0.0259211	0.00790307	514	tags=19%, list=9%, signal=18%	15289/12955/12955/12955/66222/14751/56428/66222/66222/12955/66437/14751/13033/14751/12955/30948/13033/13033/20719/13033/282663/29816/15510/227753/30948/227753/109689/13033/19167/15289
GO:0002250	adaptive immune response	20	0.613564	1.71175	0.0153971	0.0262187	0.00799381	1037	tags=27%, list=18%, signal=23%	18751/12326/15510/15510/18673/16016/15481/22042/15510/15510/18673/15510/13383/18751/15510/13383/18751/15510/56717/15510/99571/18751/15481
GO:0034655	nucleobase-containing compound catabolic process	59	0.449601	1.55788	0.0157172	0.0267308	0.00814994	640	tags=14%, list=11%, signal=13%	110446/51810/18458/18148/225363/103850/19878/56403/208194/110446/53893/72416/56717/233789/269378/230908/17876/207728/19878/338359/207728/338359/18148/269378
GO:0007254	JNK cascade	21	0.617861	1.72853	0.0158177	0.0268687	0.00819198	740	tags=25%, list=13%, signal=22%	15289/252864/22031/22031/14870/14870/14870/14870/14870/18795/72349/15289/18472/11820/30957
GO:0006813	potassium ion transport	32	0.530381	1.6407	0.0162346	0.027543	0.00839757	2356	tags=50%, list=40%, signal=31%	11931/11928/232975/98660/232975/109676/13383/11928/232975/11928/109676/11928/11931/11932/14682/11928/16498/11928/14682/109676/109676/98660/11931/98660/11928/232975/13383/232975/13430/18195/232975/11931/98660/19122/109676/109676/109676/98660/98660/11928/232975/98660/192176/109676/11928/20512/16485/20512/107723/16498/53416/11931/13483/20496/30948/11928/11931/98660/20512/11931/24012/20512/109676/133…
GO:0001894	tissue homeostasis	31	0.525987	1.6097	0.0164555	0.0278835	0.00850138	490	tags=16%, list=8%, signal=15%	26556/17754/12349/18015/12751/12349/12349/18750/22041/12349/12349/14683/14683/12349/22041/19353/26562/18015/20496
GO:0032943	mononuclear cell proliferation	21	0.616694	1.72527	0.0166447	0.0281351	0.00857811	711	tags=21%, list=12%, signal=19%	15289/13383/23918/23918/17698/17698/17698/17698/17698/15510/23918/15289/17698/11534/17319
GO:0046651	lymphocyte proliferation	21	0.616694	1.72527	0.0166447	0.0281351	0.00857811	711	tags=21%, list=12%, signal=19%	15289/13383/23918/23918/17698/17698/17698/17698/17698/15510/23918/15289/17698/11534/17319
GO:0030031	cell projection assembly	78	0.412808	1.53878	0.016723	0.0282329	0.00860792	1556	tags=28%, list=26%, signal=22%	231807/13589/19230/77579/227753/217124/18541/103967/234267/23999/234267/216831/192176/77579/22335/14432/68097/20779/14432/20430/77579/50884/231148/56526/17758/22335/14432/66713/57342/77579/13589/217124/23790/14432/14432/26941/77579/18483/20430/14432/232906/22240/56297/77579/104831/214459/13043/68097/77579/77579/50884/74117/12554/18483/77579/13196/20401/56717/22335/12554/56455/13660/23790/11472/66…
GO:0030534	adult behavior	42	0.49189	1.61475	0.0169705	0.028602	0.00872046	1085	tags=18%, list=18%, signal=15%	26556/19211/19063/17762/12799/12799/12799/20511/17257/12799/268860/18472/57320/12799/11820/11669/14810/26556/268860/12799/12799/17762/12799/12799/57320/76192/57320/18951/20617/18191/12799/268860/18472/11669
GO:0006164	purine nucleotide biosynthetic process	64	0.43067	1.54827	0.0170038	0.028602	0.00872046	1859	tags=39%, list=32%, signal=28%	11947/11950/56248/56248/11949/11949/28080/71679/67126/18597/71679/11949/104112/28080/13382/17706/56248/13382/11949/27425/11950/68263/13382/11950/71679/11950/110446/11946/67126/13382/110446/18597/110446/104112/57423/11636/28080/13382/27402/27425/67126/13382/11947/66043/13382/11636/14081/110446/18746/27425/11949/71679/28080/13382/11949/11946/11957/11949/28080/27402/71679/13382/28080/68738/11946/119…
GO:0072522	purine-containing compound biosynthetic process	64	0.43067	1.54827	0.0170038	0.028602	0.00872046	1859	tags=39%, list=32%, signal=28%	11947/11950/56248/56248/11949/11949/28080/71679/67126/18597/71679/11949/104112/28080/13382/17706/56248/13382/11949/27425/11950/68263/13382/11950/71679/11950/110446/11946/67126/13382/110446/18597/110446/104112/57423/11636/28080/13382/27402/27425/67126/13382/11947/66043/13382/11636/14081/110446/18746/27425/11949/71679/28080/13382/11949/11946/11957/11949/28080/27402/71679/13382/28080/68738/11946/119…
GO:0010035	response to inorganic substance	95	0.376431	1.43549	0.0170475	0.0286406	0.00873223	1241	tags=22%, list=21%, signal=18%	12323/14661/20512/16485/20779/381290/20191/11757/20512/171469/17967/20364/19045/13385/20979/18039/15505/229709/15122/229709/26462/380684/21672/22042/232333/15505/20496/23859/229709/381290/381290/17967/17751/18039/12359/18810/223255/20512/268860/18039/12891/380684/20512/11518/68015/18810/11735/26462/381290/380684/105675/13385/380684/268566/381290/223255/17751/15505/14450/18810/268860/69162/380684/…
GO:0043279	response to alkaloid	24	0.566285	1.61882	0.0171694	0.0288103	0.00878397	1306	tags=25%, list=22%, signal=20%	12914/12914/20511/12914/20512/20191/20512/17967/13385/12914/217124/12914/12914/12914/17967/12568/20512/268860/20512/12914/13385/319387/18752/56717/268860/13385/26557/13385
GO:0032869	cellular response to insulin stimulus	33	0.52712	1.63716	0.0172203	0.0288607	0.00879934	511	tags=10%, list=9%, signal=10%	18751/17918/74143/56041/18751/17918/14784/18751/70556/18479/18795/108155/67972/20383
GO:1900180	regulation of protein localization to nucleus	24	0.564846	1.61471	0.0173826	0.0290975	0.00887153	295	tags=20%, list=5%, signal=19%	15516/192176/18015/20779/18148/15516/15516/15516/21849/22042/21849/13175/18148/15516/230908/70762/15516/108155/18148
GO:0071805	potassium ion transmembrane transport	28	0.556847	1.66657	0.0174189	0.0291229	0.00887928	2434	tags=55%, list=41%, signal=33%	53416/13383/109676/11928/11931/11928/232975/98660/232975/109676/13383/11928/232975/11928/109676/11928/11931/11932/11928/16498/11928/109676/109676/98660/11931/98660/11928/232975/13383/232975/13430/232975/11931/98660/19122/109676/109676/109676/98660/98660/11928/232975/98660/192176/109676/11928/20512/16485/20512/107723/16498/53416/11931/13483/20496/30948/11928/11931/98660/20512/11931/24012/20512/109…
GO:0030837	negative regulation of actin filament polymerization	23	0.594649	1.6786	0.0175457	0.0292728	0.00892498	2001	tags=43%, list=34%, signal=29%	20740/12343/22003/20742/20742/19230/20740/20740/12345/76709/20740/20740/20742/20740/20740/20740/20740/20741/20742/20742/19230/20740/227753/20740/19240/20742/20740/20740/20741/20740/11518/20740/20740/23999/20740/20741/20742/20740/20740/12343/29816/19241/20740/20740/20740/20742/20742/20742/20742/20742/20740/20740/20740/20740/20740/12343/20740/11518/14489/11519/20742/20740/20740/20740/12340/20740/20…
GO:0055065	metal ion homeostasis	100	0.381351	1.45431	0.0175533	0.0292728	0.00892498	1283	tags=25%, list=22%, signal=21%	109676/69597/11928/11749/11733/20512/11941/16485/381290/20191/20512/107723/17918/76614/13385/18751/16438/11941/17918/215999/76614/22042/11749/67972/11749/11931/11306/12307/11306/11733/67972/20496/11749/11941/11941/11928/215999/381290/381290/66592/16438/11938/11931/12568/17751/276770/16438/98660/12307/11749/11941/12308/20512/11931/19309/14688/20512/109676/69597/11306/68115/18751/14151/17918/215999…
GO:0006633	fatty acid biosynthetic process	29	0.55013	1.64895	0.0175722	0.0292728	0.00892498	539	tags=13%, list=9%, signal=12%	244373/17918/60525/14104/26922/17918/106529/16592/106529/104112/14104/23945/18823
GO:0048469	cell maturation	27	0.56954	1.69507	0.0175959	0.0292771	0.00892628	498	tags=8%, list=8%, signal=7%	51792/74143/319504/11735/56717/319504/18795/18823
GO:0001822	kidney development	20	0.604964	1.68776	0.0178443	0.0296189	0.0090305	450	tags=13%, list=8%, signal=12%	13003/13003/13383/13003/18015/22393/18015/109674
GO:0072001	renal system development	20	0.604964	1.68776	0.0178443	0.0296189	0.0090305	450	tags=13%, list=8%, signal=12%	13003/13003/13383/13003/18015/22393/18015/109674
GO:0019395	fatty acid oxidation	33	0.525566	1.63233	0.0181091	0.0299864	0.00914254	978	tags=17%, list=17%, signal=15%	11532/110460/66841/11364/13167/12896/97212/13167/11363/15107/13167/11363/13167/93747/110842/56717/13167/110446/97212/13167/15107
GO:0034440	lipid oxidation	33	0.525566	1.63233	0.0181091	0.0299864	0.00914254	978	tags=17%, list=17%, signal=15%	11532/110460/66841/11364/13167/12896/97212/13167/11363/15107/13167/11363/13167/93747/110842/56717/13167/110446/97212/13167/15107
GO:0043954	cellular component maintenance	22	0.582518	1.64315	0.0181932	0.0300895	0.00917399	639	tags=12%, list=11%, signal=11%	238988/240057/69697/13043/240057/65114/14812/13043/15481
GO:0043244	regulation of protein-containing complex disassembly	36	0.506621	1.60738	0.0184969	0.0305553	0.009316	1978	tags=39%, list=34%, signal=27%	12343/74187/22003/20742/20742/19230/17755/17754/20740/20740/12345/17754/76709/20740/17756/20740/20742/20740/20740/20740/20740/20741/20742/20742/19230/20740/227753/17755/20740/17754/230709/20742/20740/20740/20741/20740/11518/20740/20740/76499/23999/20740/20741/17755/20742/20740/20740/12343/20740/20740/20740/20742/20742/20742/17754/20742/20742/22388/20740/20740/20740/20740/17754/276770/17755/20740/…
GO:0001503	ossification	22	0.578859	1.63283	0.018609	0.0307038	0.00936126	944	tags=26%, list=16%, signal=22%	235611/13207/18015/26413/14683/14683/67972/18015/26399/14683/14683/70661/18015/14758/18015
GO:1901652	response to peptide	65	0.427389	1.53613	0.0186693	0.0307664	0.00938036	511	tags=11%, list=9%, signal=10%	18751/17918/74143/20384/232975/19878/56041/20384/18751/56717/17918/11512/14784/65019/18751/12928/11472/19878/70556/20701/20701/18479/18795/20704/108155/67972/20383
GO:0061025	membrane fusion	31	0.521792	1.59687	0.0188851	0.031085	0.00947751	372	tags=9%, list=6%, signal=8%	217517/217517/217517/386649/20907/20910/12527/12527/20362
GO:0043491	protein kinase B signaling	20	0.602246	1.68018	0.0190679	0.0313485	0.00955782	69	tags=6%, list=1%, signal=6%	27280/27280/19211/68585/13383
GO:0046486	glycerolipid metabolic process	52	0.44114	1.48308	0.0191296	0.0314126	0.00957737	1362	tags=36%, list=23%, signal=29%	19211/66461/18534/14555/13167/97212/18795/68671/13167/16592/12334/11758/17257/13167/11758/18797/11758/18717/228550/13167/18718/11758/66082/11758/18718/74205/74551/11758/108083/13167/76192/11816/97212/13167/117150/18718/104015/117150/23827/104015/18718/26394/108083/67078/12034/26394/18718/18795/108083/14077
GO:0061387	regulation of extent of cell growth	33	0.522808	1.62376	0.0192201	0.0315236	0.00961123	767	tags=17%, list=13%, signal=15%	12568/17751/17755/20430/52822/17756/239667/13043/11426/11538/74117/76499/17751/11426/17755/17755/20354/52822/68585/23945/76499/17756/13043/18479/56177
GO:0006887	exocytosis	106	0.369085	1.40898	0.0192737	0.0315741	0.00962661	1431	tags=30%, list=24%, signal=24%	20910/67826/17886/12322/20979/26754/76499/56216/20980/26950/53378/17918/20910/12889/54525/12322/76787/77579/12322/26950/17967/77579/216963/20910/17918/116837/20910/20979/56216/18751/17918/109934/20965/74006/20910/20907/22631/12361/77579/78808/18571/11938/27062/69017/17967/12568/20336/77579/17886/20977/74006/12889/211446/12890/238988/77579/17886/77579/104015/26950/18751/77579/20614/17918/66482/268…
GO:0045087	innate immune response	61	0.431899	1.50998	0.0193029	0.0315846	0.0096298	528	tags=10%, list=9%, signal=10%	107508/15289/16071/66222/66222/66222/22352/22031/22031/18477/20910/22352/15275/28185/22352/15275/227753/17184/227753/15275/74117/15289/18477
GO:0008652	cellular amino acid biosynthetic process	21	0.608518	1.70239	0.0193327	0.0315958	0.00963323	1181	tags=29%, list=20%, signal=24%	30956/14645/236539/107272/30956/108156/107272/108156/107272/14645/14719/14719/236539/268860/57320/14645/14645/107272/268860/57320/30956/57320/14718/14718/14415/268860/14645/57320/14645
GO:0007626	locomotory behavior	67	0.422883	1.51434	0.0194236	0.0317068	0.00966708	1855	tags=32%, list=31%, signal=23%	13429/268860/232975/232975/20656/13429/13385/14810/13429/14681/20656/232975/58234/11941/17762/98660/17918/13385/17918/268860/230709/58234/13429/98660/98660/170719/232975/98660/13429/17918/57754/66797/11941/57754/216963/17918/14415/13385/11941/17918/170719/14167/17978/268890/12307/11941/210274/11496/12290/11941/320840/98660/12307/11941/268860/22223/20614/17918/232975/98660/13385/98660/319387/17071…
GO:0072507	divalent inorganic cation homeostasis	76	0.41772	1.5369	0.0195683	0.0319053	0.0097276	1775	tags=37%, list=30%, signal=27%	13385/76614/14688/14810/12308/109108/18750/69597/11941/11931/98660/19309/67163/19122/20320/17918/13385/17918/170731/15289/109676/11749/18751/16438/109676/67972/109676/98660/98660/98660/17918/109676/69597/11749/11941/16485/381290/20191/17918/76614/13385/18751/16438/11941/17918/215999/76614/11749/67972/11749/11931/12307/67972/11749/11941/11941/215999/381290/381290/66592/16438/11938/11931/12568/1775…
GO:1901214	regulation of neuron death	81	0.385377	1.44715	0.0203575	0.033153	0.010108	1203	tags=23%, list=20%, signal=20%	15510/71770/11757/18148/11848/20910/20910/71770/18039/15505/16438/13002/170719/15516/15516/15516/15510/15510/13002/21672/20910/15510/15505/12282/16438/15510/12568/17751/18039/16438/18481/234734/12759/14768/15510/240057/18039/17470/18148/53610/13807/240057/15510/11538/14768/14804/15510/17751/18752/15505/53610/170719/65114/56717/53610/16438/20910/15516/14812/15510/20655/70620/72930/15516/18007/1643…
GO:0006403	RNA localization	34	0.512566	1.61056	0.0204135	0.033205	0.0101239	376	tags=20%, list=6%, signal=19%	12461/72416/433702/21454/276770/53817/51810/18148/229279/14251/72416/53379/21454/229279/14113/12464/103573/103573/74013/18148/20383/20218
GO:0007346	regulation of mitotic cell cycle	46	0.470603	1.56228	0.0204951	0.0332985	0.0101524	876	tags=18%, list=15%, signal=16%	16906/68193/12914/12914/12914/26941/13205/68193/16906/16906/51810/16906/13383/12914/13383/240843/16906/16906/13684/16906/381979/72584/16906/100683/19941/22627/18795
GO:0006605	protein targeting	60	0.437213	1.51911	0.0205646	0.0333721	0.0101748	1036	tags=16%, list=18%, signal=14%	15510/15510/15519/68653/15481/22631/15510/14828/15510/54401/12568/20336/12759/15510/28185/11426/54401/15510/11735/74117/58869/15510/12300/11426/28185/15510/54401/72930/17713/18479/22627/19349/108155/30059/15481
GO:0034341	response to interferon-gamma	20	0.598431	1.66953	0.0206993	0.0335514	0.0102295	468	tags=9%, list=8%, signal=9%	107508/22352/20910/22352/22352/227753/227753/74117
GO:0062013	positive regulation of small molecule metabolic process	24	0.558594	1.59683	0.0207952	0.0336672	0.0102648	1194	tags=30%, list=20%, signal=25%	15289/67815/14555/67815/67815/13806/15289/110196/13806/57320/13806/269523/11820/13806/57320/269523/57320/13806/20617/13806/20280/57320/13806/68197
GO:0051235	maintenance of location	57	0.434903	1.48729	0.0208877	0.0337774	0.0102984	634	tags=17%, list=11%, signal=16%	271564/14319/14319/11657/68312/15275/192176/17918/13167/11749/11657/11657/11657/11657/14319/13167/11657/11657/11657/15275/227753/11657/71435/227753/15275/11657/11657/13167/106326/11657/11657/11657/18643/13167/15212/14319/18472
GO:0071900	regulation of protein serine/threonine kinase activity	39	0.488568	1.58169	0.0209566	0.0338492	0.0103203	1224	tags=28%, list=21%, signal=22%	67397/18479/19088/69601/15516/18015/14081/20779/381290/17118/11848/15516/15516/15516/12283/100732/19088/15502/19087/381290/381290/13205/22223/381290/381290/19087/15516/15516/19088/18479
GO:0045834	positive regulation of lipid metabolic process	25	0.54288	1.58869	0.0211632	0.0341031	0.0103977	1173	tags=38%, list=20%, signal=31%	67815/13167/18563/13167/67815/19353/12334/67815/13167/110196/13167/66082/11820/13628/74205/56717/18563/13167/11816/13167/20280/13628/18563
GO:0071453	cellular response to oxygen levels	25	0.543068	1.58924	0.0211632	0.0341031	0.0103977	462	tags=12%, list=8%, signal=11%	19878/70186/56717/17993/226646/68585/19155/18655/11964/19878/15441/18453/108155
GO:0006109	regulation of carbohydrate metabolic process	27	0.560453	1.66803	0.0212217	0.0341576	0.0104143	1204	tags=24%, list=20%, signal=20%	20779/216963/19045/67300/67300/54403/67300/17978/54403/67300/12041/236900/328572/252870/236900/12041/56428/252870/56717/216963/328572/328572/328572/54403/54403/108155/54403
GO:0002699	positive regulation of immune effector process	22	0.569216	1.60563	0.0215219	0.0346005	0.0105493	1036	tags=17%, list=18%, signal=14%	15510/15510/18673/16016/15481/22042/20910/15510/15510/18673/15510/360013/15275/15510/15510/20910/15510/68585/69150/11765/20910/15481
GO:0098542	defense response to other organism	72	0.40211	1.46242	0.0215667	0.0346322	0.010559	528	tags=10%, list=9%, signal=10%	107508/15289/16071/66222/66222/66222/22352/22031/22031/18477/20910/22352/15275/28185/22041/22041/22352/15275/227753/17184/227753/15275/74117/15289/18477
GO:0051224	negative regulation of protein transport	24	0.552228	1.57864	0.0216483	0.0347215	0.0105862	581	tags=10%, list=10%, signal=9%	17470/228355/26950/56013/207227/26950/18007/207227/228355/108155
GO:0048284	organelle fusion	38	0.478288	1.53884	0.0216727	0.0347215	0.0105862	372	tags=8%, list=6%, signal=7%	217517/217517/217517/26949/20907/66437/20910/26949/26949/20362
GO:0071222	cellular response to lipopolysaccharide	20	0.595577	1.66157	0.0219289	0.0350682	0.0106919	350	tags=23%, list=6%, signal=21%	15289/13202/22352/14870/26413/22352/14870/18750/14870/14870/14870/22352
GO:0071219	cellular response to molecule of bacterial origin	22	0.568058	1.60237	0.0219398	0.0350682	0.0106919	350	tags=19%, list=6%, signal=18%	15289/13202/22352/14870/26413/22352/14870/18750/14870/14870/14870/22352
GO:0000302	response to reactive oxygen species	35	0.515159	1.62029	0.022034	0.0350958	0.0107003	947	tags=31%, list=16%, signal=26%	18104/12955/12955/12955/68015/12955/14870/12955/18477/26413/14870/18750/14870/14870/14870/11757/11758/11758/18477/11758/12631/11758/12631/57320/11677/12631/11758/213990/11758/105675/18477/57320/18750/12631/105675/57320
GO:0043242	negative regulation of protein-containing complex disassembly	27	0.555568	1.65349	0.0220769	0.0350958	0.0107003	1978	tags=41%, list=34%, signal=29%	12343/74187/22003/20742/20742/19230/17755/17754/20740/20740/12345/17754/76709/20740/17756/20740/20742/20740/20740/20740/20740/20741/20742/20742/19230/20740/227753/17755/20740/17754/20742/20740/20740/20741/20740/11518/20740/20740/76499/23999/20740/20741/17755/20742/20740/20740/12343/20740/20740/20740/20742/20742/20742/17754/20742/20742/20740/20740/20740/20740/17754/17755/20740/12343/20740/69697/17…
GO:0050772	positive regulation of axonogenesis	27	0.557415	1.65899	0.0220769	0.0350958	0.0107003	746	tags=14%, list=13%, signal=13%	18039/17755/20430/52822/18039/11426/17760/11538/11426/17755/17755/20354/52822/68585/18479/109880
GO:1901880	negative regulation of protein depolymerization	27	0.555568	1.65349	0.0220769	0.0350958	0.0107003	1978	tags=41%, list=34%, signal=29%	12343/74187/22003/20742/20742/19230/17755/17754/20740/20740/12345/17754/76709/20740/17756/20740/20742/20740/20740/20740/20740/20741/20742/20742/19230/20740/227753/17755/20740/17754/20742/20740/20740/20741/20740/11518/20740/20740/76499/23999/20740/20741/17755/20742/20740/20740/12343/20740/20740/20740/20742/20742/20742/17754/20742/20742/20740/20740/20740/20740/17754/17755/20740/12343/20740/69697/17…
GO:0019058	viral life cycle	36	0.500351	1.58748	0.0220842	0.0350958	0.0107003	1089	tags=17%, list=18%, signal=15%	19324/15516/15516/15516/21849/18673/15481/21849/268373/18571/30960/30960/19035/18563/13205/18673/18563/19878/15516/56491/15516/19878/19349/18453/15481
GO:0030042	actin filament depolymerization	23	0.587245	1.6577	0.0228687	0.0362592	0.011055	2001	tags=40%, list=34%, signal=27%	20740/12343/22003/20742/20742/19230/20740/20740/12345/76709/20740/20740/20742/20740/20740/20740/20740/20741/20742/20742/19230/20740/227753/20740/20742/20740/20740/20741/20740/11518/20740/20740/23999/20740/20741/20742/20740/20740/12343/20740/20740/20740/20742/20742/20742/20742/20742/22388/20740/20740/20740/20740/20740/12343/20740/11518/14489/11519/20742/20740/20401/20740/20740/12340/20740/20740/20…
GO:0030834	regulation of actin filament depolymerization	23	0.587245	1.6577	0.0228687	0.0362592	0.011055	2001	tags=40%, list=34%, signal=27%	20740/12343/22003/20742/20742/19230/20740/20740/12345/76709/20740/20740/20742/20740/20740/20740/20740/20741/20742/20742/19230/20740/227753/20740/20742/20740/20740/20741/20740/11518/20740/20740/23999/20740/20741/20742/20740/20740/12343/20740/20740/20740/20742/20742/20742/20742/20742/22388/20740/20740/20740/20740/20740/12343/20740/11518/14489/11519/20742/20740/20401/20740/20740/12340/20740/20740/20…
GO:0031396	regulation of protein ubiquitination	35	0.511663	1.6093	0.0229473	0.036342	0.0110803	2220	tags=40%, list=38%, signal=26%	14828/15519/93765/18148/15516/15519/93765/15519/15519/15516/15519/15516/15516/20115/15519/18754/15516/15516/26554/15516/23988/15519/18148/15519/15519/15519/15516/14828/100503670/18148/15519/15516/15516/15516/15519/15502/268373/14828/12568/13205/18148/18752/56717/15516/100503670/65019/15516/108155/18148
GO:0000082	G1/S transition of mitotic cell cycle	21	0.597604	1.67186	0.0230646	0.036486	0.0111242	1619	tags=38%, list=27%, signal=28%	12322/19055/12914/12914/12323/99375/18795/12322/11636/12914/12914/12322/12914/12323/11636/12322/19941/12914/12914/12914/12914/12568/13205/13383/12914/13383/13684/72584/19941/18795
GO:0071496	cellular response to external stimulus	36	0.496692	1.57588	0.0232074	0.0366633	0.0111783	695	tags=14%, list=12%, signal=13%	18810/98660/223255/232906/76257/14827/18810/98660/98660/16828/223255/56717/18810/11657/15388/11657/381979/18810/76257/18810/207728/98660/207728/11928
GO:0044272	sulfur compound biosynthetic process	26	0.546582	1.61477	0.0232298	0.0366633	0.0111783	1723	tags=31%, list=29%, signal=23%	104112/13382/13382/68263/13382/110446/13382/110446/18597/110446/104112/13382/27402/20511/13382/13382/14081/110446/13382/27402/13382/68738/110446/27402/236900/236900/70456/70456/110446/216739/60525/110446/232087/216739/104112/216739/235339
GO:0044843	cell cycle G1/S phase transition	23	0.583249	1.64642	0.0232962	0.0367261	0.0111974	1619	tags=38%, list=27%, signal=28%	12322/19055/12914/12914/12323/99375/18795/12322/11636/12914/12914/12322/12914/12323/11636/12322/381290/19941/12914/12914/12914/12914/381290/381290/12568/13205/13383/12914/13383/381290/13684/381290/72584/19941/18795
GO:1902533	positive regulation of intracellular signal transduction	108	0.371693	1.42566	0.0237199	0.0373515	0.0113881	1204	tags=23%, list=20%, signal=20%	20779/11848/171469/17967/50932/19941/18751/15519/72567/15516/15516/15516/18673/53416/15519/12914/74006/21672/22042/12317/235611/16906/268373/12914/12914/12914/17967/328572/26941/20336/17751/12359/13205/74006/18673/16906/16906/12759/12317/56428/16906/228355/18751/12914/19878/16906/12554/16906/18751/17751/56717/15516/16906/12554/14775/19699/20354/16906/20655/68585/65019/99571/15516/18751/12317/7256…
GO:0140014	mitotic nuclear division	31	0.509379	1.55888	0.0237509	0.0373577	0.01139	1680	tags=25%, list=29%, signal=18%	67300/26554/51810/67300/51810/69654/51792/100710/76499/192176/11848/67300/72117/67300/67300/72117/67300/68193/71175/68193/51810/13006/13006/72117/51792/386649/76499/76707/12704/76499
GO:0000209	protein polyubiquitination	20	0.592895	1.65409	0.0239783	0.0376724	0.0114859	1305	tags=40%, list=22%, signal=31%	26965/22031/22031/66589/28000/71999/56424/18786/66589/268373/107260/59026/268373/268373/80890/319817/268373
GO:0052547	regulation of peptidase activity	48	0.462481	1.53778	0.0241591	0.0379132	0.0115594	514	tags=19%, list=9%, signal=17%	15289/12955/12955/12955/66222/14751/56428/66222/66222/12955/66437/14751/13033/14751/12955/30948/13033/13033/20719/13033/282663/29816/15510/227753/30948/227753/109689/13033/19167/15289
GO:0048659	smooth muscle cell proliferation	21	0.596006	1.66739	0.0243113	0.0380657	0.0116058	308	tags=13%, list=5%, signal=13%	19211/53817/14870/14870/18750/14870/14870/14870
GO:0048660	regulation of smooth muscle cell proliferation	21	0.596006	1.66739	0.0243113	0.0380657	0.0116058	308	tags=13%, list=5%, signal=13%	19211/53817/14870/14870/18750/14870/14870/14870
GO:0030516	regulation of axon extension	32	0.511818	1.58328	0.0246388	0.0385347	0.0117488	767	tags=17%, list=13%, signal=15%	12568/17751/17755/20430/52822/17756/239667/13043/11426/11538/74117/76499/17751/11426/17755/17755/20354/52822/68585/23945/76499/17756/13043/18479/56177
GO:0070372	regulation of ERK1 and ERK2 cascade	34	0.499432	1.56929	0.0247081	0.0385994	0.0117686	514	tags=17%, list=9%, signal=16%	15289/252864/19211/13383/14870/14870/18750/14870/14870/14870/72349/109689/22631/13669/15289
GO:0001701	in utero embryonic development	53	0.437677	1.48465	0.0247697	0.0386519	0.0117846	976	tags=19%, list=17%, signal=16%	66711/21849/11931/69352/77579/17991/11931/12848/77579/17886/17184/17991/11931/77579/69697/17886/81898/11518/77579/77579/50884/11931/77579/17991/14812/14784/17184/216527/68585/20701/77579/20701/11784
GO:0015711	organic anion transport	51	0.443506	1.48848	0.0250259	0.0390076	0.011893	1588	tags=31%, list=27%, signal=23%	18212/94282/11740/78830/18479/268860/54403/78830/20910/11739/11740/11739/78830/11740/20910/11740/18015/20511/11740/13358/20512/20512/20910/11740/20910/11957/243616/54403/13358/11739/20910/68267/232333/54403/20496/11957/94280/26941/11957/70456/70456/20512/268860/76257/11740/20512/69906/68267/11957/268860/20910/241296/14812/76257/50799/54403/54403/18479/20910/54403
GO:0008217	regulation of blood pressure	27	0.550863	1.63949	0.0250776	0.0390442	0.0119042	2509	tags=50%, list=43%, signal=29%	11928/11928/11928/11928/53416/67972/52589/11928/11928/98660/67972/67972/20656/11928/11928/11928/17257/14682/11928/67972/11928/67972/11957/14682/22003/98660/14609/98660/11928/67972/268860/20656/20656/98660/268860/67972/98660/98660/11928/98660/11928/11848/171469/11957/240028/53416/67972/67972/11928/11957/11957/98660/268860/98660/98660/11957/74840/268860/20655/98660/11928/67972
GO:0043087	regulation of GTPase activity	61	0.422949	1.47869	0.0251064	0.0390449	0.0119044	1025	tags=23%, list=17%, signal=20%	109934/218038/50779/16765/235611/30948/23790/217869/232227/232906/240057/24012/16765/240057/232227/218038/13196/20401/56717/232227/20354/103724/20655/218038/53972/12928/23790/16765/218038/16765/232227/98732
GO:0032103	positive regulation of response to external stimulus	37	0.487126	1.55929	0.0251614	0.0390865	0.0119171	1036	tags=24%, list=18%, signal=21%	15510/15510/53416/15519/16016/74006/215999/12317/15510/215999/15510/223255/74006/17184/12317/15510/28185/13043/53610/215999/15510/215999/12554/223255/15510/53610/53610/28185/15510/17184/12554/68585/207728/12317/69150/11765/207728/13043/109880
GO:0031623	receptor internalization	36	0.493902	1.56702	0.0254605	0.0395066	0.0120452	547	tags=11%, list=9%, signal=10%	14800/104015/20614/16976/13385/232227/14800/14251/18717/12300/19058/14784/11773/232227/13385/232227/18195/13385
GO:0016358	dendrite development	87	0.382946	1.46054	0.0256981	0.039786	0.0121303	1597	tags=29%, list=27%, signal=22%	13385/18212/19055/170731/12914/12914/12323/17755/18479/17754/13175/58234/217124/17760/103967/74143/69601/12322/12386/224617/12914/12914/216831/12322/17755/12914/12323/12322/17118/11848/20430/50932/216963/13385/74143/12386/17760/12914/74006/17754/66713/12361/217124/12914/12914/12914/12568/17754/232227/17755/18483/20430/18481/74006/12386/240057/13175/17756/17760/74143/240057/12914/19878/74117/13385…
GO:1901137	carbohydrate derivative biosynthetic process	87	0.382495	1.45882	0.0256981	0.039786	0.0121303	1859	tags=34%, list=32%, signal=25%	11947/11950/56248/56248/11949/17751/11949/28080/71679/67126/18597/71679/14933/11949/104112/28080/13382/17706/67300/56248/13382/11949/27425/11950/68263/13382/11950/71679/67300/11950/110446/11946/67126/13382/110446/18597/110446/18795/104112/57423/11636/28080/13382/27402/27425/67126/13382/11947/66043/13382/11636/14081/110446/18746/27425/11949/71679/28080/14933/13382/11949/67300/11946/11957/11949/280…
GO:0006099	tricarboxylic acid cycle	20	0.586707	1.63682	0.0264376	0.040885	0.0124654	2421	tags=52%, list=41%, signal=31%	18597/56451/14194/15929/20916/17448/235339/12974/12974/269951/78920/11429/11429/68263/11429/11429/18293/67834/66945/15929/18597/11429/11429/56451/67834/56451/17448/17448/56451/14194/20916/11429/17448/12974/17448/20916/18293/18597/11429/14194/12974/12974/11429/11429/11429/15926/20916/68263/11429/11429/17448/12974/67680/67834/15929/18597/12974/20916/17448/66945/12974/20916/17448/66945/66945/14194/1…
GO:2000116	regulation of cysteine-type endopeptidase activity	33	0.509259	1.58168	0.0270188	0.0417243	0.0127213	442	tags=18%, list=8%, signal=17%	15289/12955/12955/12955/14751/56428/12955/66437/14751/13033/14751/12955/13033/13033/13033/29816/15510/227753/227753/109689/13033
GO:0009410	response to xenobiotic stimulus	46	0.460964	1.53028	0.0270407	0.0417243	0.0127213	570	tags=14%, list=10%, signal=13%	18104/232087/14862/68312/14870/14870/14862/57138/14870/17920/14870/14862/14870/14683/14683/97212/14862/14630/22631/14866/15107/20511/14862/14866/12408/14862/17977
GO:0003300	cardiac muscle hypertrophy	21	0.592174	1.65667	0.0272203	0.041769	0.0127349	1582	tags=27%, list=27%, signal=20%	19055/19230/18479/11739/11739/28185/28185/381290/20191/11739/381290/381290/11938/53817/28185/14489/19878/381290/381290/56717/28185/19878/18479
GO:0014896	muscle hypertrophy	21	0.592174	1.65667	0.0272203	0.041769	0.0127349	1582	tags=27%, list=27%, signal=20%	19055/19230/18479/11739/11739/28185/28185/381290/20191/11739/381290/381290/11938/53817/28185/14489/19878/381290/381290/56717/28185/19878/18479
GO:0014897	striated muscle hypertrophy	21	0.592174	1.65667	0.0272203	0.041769	0.0127349	1582	tags=27%, list=27%, signal=20%	19055/19230/18479/11739/11739/28185/28185/381290/20191/11739/381290/381290/11938/53817/28185/14489/19878/381290/381290/56717/28185/19878/18479
GO:0042594	response to starvation	21	0.592203	1.65675	0.0272203	0.041769	0.0127349	856	tags=43%, list=15%, signal=37%	14645/11657/18534/26413/11364/11657/11657/11657/11657/11657/11657/93739/11657/11657/11657/11657/11657/11657/11657/71999/14645/14645/74551/56717/14645/57436
GO:1901216	positive regulation of neuron death	24	0.542541	1.55094	0.0272209	0.041769	0.0127349	1621	tags=47%, list=28%, signal=35%	18104/72930/17762/66437/18015/12334/18015/19283/11820/56717/18015/17762/18015/11816/20617/19283/17762/18015/66437/17762/12759/12568/17762/17762/11820/17762/19283
GO:0050776	regulation of immune response	68	0.400582	1.43937	0.0273613	0.0419378	0.0127864	1036	tags=19%, list=18%, signal=17%	15510/15510/18673/109934/15519/16016/15481/22042/20910/15510/66592/15510/13205/217365/270151/17184/18673/15510/17470/28185/53610/18751/15510/18751/14251/15510/53610/53610/20910/28185/15510/17184/14775/68585/100340/18751/69150/12928/11765/20910/109880/20218/15481
GO:0048511	rhythmic process	51	0.438624	1.47209	0.0276002	0.0422103	0.0128695	833	tags=21%, list=14%, signal=19%	12914/12914/12914/12568/328572/252870/12417/21969/74006/51810/252870/53610/12914/19878/66108/19377/18752/53610/56717/53610/11657/232087/269378/230908/11657/14812/14811/19878/328572/328572/328572/66108/108155/269378
GO:1903362	regulation of cellular protein catabolic process	51	0.438737	1.47247	0.0276002	0.0422103	0.0128695	362	tags=8%, list=6%, signal=8%	18752/65114/17754/15516/100503670/14775/70620/65019/15516/103573/17754/103573/108155
GO:0051651	maintenance of location in cell	45	0.465768	1.54975	0.0281127	0.0429465	0.0130939	698	tags=19%, list=12%, signal=18%	271564/14319/14319/11657/68312/15275/17918/13167/11749/11657/11657/11657/11657/14319/13167/11657/11657/11657/15275/227753/11657/71435/227753/15275/11657/11657/13167/11657/11657/11657/18643/13167/14319/18472/57320/271564
GO:0042110	T cell activation	37	0.478057	1.53026	0.0283349	0.0431903	0.0131683	514	tags=15%, list=9%, signal=14%	15289/17886/13383/18534/17698/17698/17698/17698/17698/15510/227753/17886/72349/227753/56436/15289
GO:0046578	regulation of Ras protein signal transduction	37	0.477902	1.52977	0.0283349	0.0431903	0.0131683	741	tags=22%, list=13%, signal=19%	234353/232227/232906/240057/228355/16765/240057/232227/20401/14251/234353/216963/232227/68585/12928/16765/16765/232227/228355/108155
GO:0071363	cellular response to growth factor stimulus	59	0.426058	1.4763	0.0300733	0.0457896	0.0139608	1891	tags=40%, list=32%, signal=28%	18754/19247/15516/53378/17751/328572/20320/76709/18212/12914/13430/328572/15516/18189/15516/23988/20320/17975/76884/18212/12914/12914/18751/17975/69601/76884/23999/53378/15516/12914/12914/12914/20404/14828/20779/381290/20430/216963/18751/23789/15516/15516/15516/20901/12914/12361/12914/12914/12914/14828/381290/381290/20404/328572/17751/20430/68365/76884/17975/18751/12914/381290/74117/18751/381290/…
GO:0106027	neuron projection organization	48	0.455253	1.51375	0.0301841	0.0459078	0.0139968	767	tags=11%, list=13%, signal=10%	12568/17754/18481/74006/13043/74143/232975/74117/13385/56013/65114/17754/14812/19699/53972/14811/13385/13043/17754/13385
GO:0018958	phenol-containing compound metabolic process	20	0.578752	1.61463	0.0305363	0.0463896	0.0141437	680	tags=17%, list=12%, signal=15%	11941/11941/11941/268860/17918/65114/17918/268860/17993/12971/19699/14811/12971
GO:0006913	nucleocytoplasmic transport	52	0.423046	1.42225	0.0306017	0.0463896	0.0141437	1080	tags=20%, list=18%, signal=17%	229709/15516/15516/15516/21849/229709/12326/15526/19330/15481/15526/12317/15526/19330/21849/15526/15526/433702/229709/15526/12568/53817/12317/15526/18148/71810/53379/19058/15516/230908/15526/15516/12317/15526/103573/24015/103573/22627/18148/20383/20218/15481
GO:0051169	nuclear transport	52	0.423046	1.42225	0.0306017	0.0463896	0.0141437	1080	tags=20%, list=18%, signal=17%	229709/15516/15516/15516/21849/229709/12326/15526/19330/15481/15526/12317/15526/19330/21849/15526/15526/433702/229709/15526/12568/53817/12317/15526/18148/71810/53379/19058/15516/230908/15526/15516/12317/15526/103573/24015/103573/22627/18148/20383/20218/15481
GO:0007600	sensory perception	50	0.450948	1.51144	0.0306955	0.0464808	0.0141715	916	tags=20%, list=16%, signal=17%	17754/20496/11941/23859/22388/12290/71175/11941/235380/17967/12568/26941/17754/11941/18082/20512/14688/22223/20512/17918/74143/56717/17918/17754/17993/15212/16592/14812/14775/12971/20655/68585/14811/23945/26557/17754/235380/12971
GO:1903037	regulation of leukocyte cell-cell adhesion	26	0.533787	1.57697	0.0313281	0.0473867	0.0144477	413	tags=12%, list=7%, signal=11%	15289/13383/14870/18534/14870/14870/14870/14870/15510/72349
GO:0043266	regulation of potassium ion transport	22	0.556669	1.57024	0.0315513	0.0476722	0.0145348	1301	tags=23%, list=22%, signal=19%	192176/109676/16485/16498/53416/11931/13483/30948/11931/11931/24012/109676/13383/11735/11931/13383/109676/11472/22627
GO:0007160	cell-matrix adhesion	40	0.464838	1.5114	0.031728	0.0478867	0.0146002	588	tags=14%, list=10%, signal=13%	69697/13043/12032/11426/12554/76499/11426/76707/12554/19261/99571/76499/23790/11472/109711/13043
GO:0050768	negative regulation of neurogenesis	29	0.525148	1.57407	0.0318081	0.0479029	0.0146051	767	tags=13%, list=13%, signal=11%	12568/17751/52822/240057/17756/239667/240057/74117/17751/20354/52822/12704/68585/17756
GO:0051961	negative regulation of nervous system development	29	0.525148	1.57407	0.0318081	0.0479029	0.0146051	767	tags=13%, list=13%, signal=11%	12568/17751/52822/240057/17756/239667/240057/74117/17751/20354/52822/12704/68585/17756
GO:0043434	response to peptide hormone	53	0.422161	1.43201	0.031913	0.0480085	0.0146373	511	tags=12%, list=9%, signal=11%	18751/17918/74143/20384/19878/56041/20384/18751/56717/17918/11512/14784/18751/12928/11472/19878/70556/20701/20701/18479/18795/20704/108155/67972/20383
GO:1903311	regulation of mRNA metabolic process	45	0.460168	1.53112	0.0320239	0.048123	0.0146722	619	tags=12%, list=11%, signal=11%	51810/18458/18148/17975/19878/56403/53379/56717/15388/230908/17876/19878/18148/20383/20218/15481
GO:0007269	neurotransmitter secretion	65	0.413045	1.48458	0.0321972	0.0482783	0.0147195	1728	tags=34%, list=29%, signal=25%	18750/76787/20910/18747/18189/78808/18191/12322/238988/18212/76787/20979/17957/18479/18751/17957/20910/67826/12322/20979/20616/56216/20980/20910/12889/54525/12322/18015/76787/12322/216963/20910/116837/20910/20979/56216/18751/20965/74006/20910/20907/20964/12361/78808/11938/27062/69017/20977/74006/12889/12890/238988/104015/18751/20614/26875/27062/116837/18751/18752/12890/207227/20977/20910/216963/5…
GO:0099643	signal release from synapse	65	0.413045	1.48458	0.0321972	0.0482783	0.0147195	1728	tags=34%, list=29%, signal=25%	18750/76787/20910/18747/18189/78808/18191/12322/238988/18212/76787/20979/17957/18479/18751/17957/20910/67826/12322/20979/20616/56216/20980/20910/12889/54525/12322/18015/76787/12322/216963/20910/116837/20910/20979/56216/18751/20965/74006/20910/20907/20964/12361/78808/11938/27062/69017/20977/74006/12889/12890/238988/104015/18751/20614/26875/27062/116837/18751/18752/12890/207227/20977/20910/216963/5…
GO:0050657	nucleic acid transport	27	0.531933	1.58315	0.032365	0.0483723	0.0147482	548	tags=15%, list=9%, signal=14%	18148/229279/14251/72416/53379/229279/103573/103573/74013/18148/20383/20218
GO:0050658	RNA transport	27	0.531933	1.58315	0.032365	0.0483723	0.0147482	548	tags=15%, list=9%, signal=14%	18148/229279/14251/72416/53379/229279/103573/103573/74013/18148/20383/20218
GO:0051236	establishment of RNA localization	27	0.531933	1.58315	0.032365	0.0483723	0.0147482	548	tags=15%, list=9%, signal=14%	18148/229279/14251/72416/53379/229279/103573/103573/74013/18148/20383/20218
GO:0008380	RNA splicing	68	0.395284	1.42033	0.0328836	0.0490944	0.0149684	619	tags=15%, list=11%, signal=14%	51810/68052/18458/81898/18148/17975/53610/192159/229279/212880/20384/68045/56403/20384/53379/53610/53610/15388/229279/230908/13204/18148/20383/20218/15481
GO:1901379	regulation of potassium ion transmembrane transport	20	0.573476	1.59991	0.0329956	0.0492084	0.0150031	1301	tags=25%, list=22%, signal=20%	192176/109676/16485/16498/53416/11931/13483/30948/11931/11931/24012/109676/13383/11735/11931/13383/109676/11472/22627
GO:0006635	fatty acid beta-oxidation	29	0.522697	1.56672	0.0331243	0.0493469	0.0150454	978	tags=17%, list=17%, signal=15%	110460/66841/11364/13167/12896/97212/13167/11363/15107/13167/11363/13167/93747/110842/56717/13167/110446/97212/13167/15107
GO:0035966	response to topologically incorrect protein	22	0.553019	1.55995	0.0332229	0.0494405	0.0150739	2039	tags=49%, list=35%, signal=33%	15510/15481/15481/15519/15519/15510/328572/328572/56491/15519/328572/15505/328572/15526/15526/26554/15519/15519/170731/18415/15526/15526/15519/15510/69601/15519/26754/14828/15510/15505/15519/15510/15526/15510/15519/15481/15526/15526/15510/15526/15505/15526/14828/15526/15510/328572/12759/15510/15526/15510/74840/15510/15505/56491/15510/15526/15526/18415/328572/328572/328572/15481
GO:0030900	forebrain development	57	0.418669	1.43178	0.033331	0.049548	0.0151067	1588	tags=29%, list=27%, signal=22%	18212/68585/77579/18479/13175/58234/18541/98660/98660/69601/18795/98660/18293/18015/20511/77579/66797/16485/20779/11848/17967/22272/77579/18293/73242/77579/17967/12568/77579/98660/73242/232906/77579/13175/77579/12032/77579/98660/98660/77579/70762/19699/73242/68585/18293/12928/18293/98660/77579/18479/22627/18795/18293
GO:2001242	regulation of intrinsic apoptotic signaling pathway	39	0.466218	1.50933	0.0338343	0.0501964	0.0153044	1204	tags=22%, list=20%, signal=18%	20779/68349/19941/74143/15505/72567/74006/15505/15502/268373/12282/26941/13205/74006/12759/56428/53610/74143/68015/105675/15505/53610/53610/68349/14775/20655/72567/19941/18453
GO:0048193	Golgi vesicle transport	57	0.417415	1.42748	0.0338399	0.0501964	0.0153044	982	tags=20%, list=17%, signal=17%	18777/20742/20742/20742/12847/11733/20742/20742/12282/30960/30960/20336/68365/360013/11426/17918/20742/66482/11735/56041/17918/11426/56491/69162/68581/66629/68581/20742/11765/12847/59042/18195
GO:0046822	regulation of nucleocytoplasmic transport	22	0.55024	1.55211	0.0340587	0.0504437	0.0153798	295	tags=8%, list=5%, signal=7%	15516/230908/15516/103573/103573/22627/20218
GO:0006892	post-Golgi vesicle-mediated transport	27	0.528948	1.57427	0.0340796	0.0504437	0.0153798	257	tags=10%, list=4%, signal=10%	217517/20742/217517/217517/16897/11426/234678/20742/17918/19325
GO:0007188	adenylate cyclase-modulating G protein-coupled receptor signaling pathway	25	0.523594	1.53225	0.0341541	0.0504998	0.0153969	806	tags=17%, list=14%, signal=15%	381290/381290/26941/14677/18483/381290/18483/319387/381290/11512/18749/56508/207728/207728/18749
GO:0032890	regulation of organic acid transport	22	0.54923	1.54926	0.0344766	0.0509221	0.0155256	1224	tags=26%, list=21%, signal=21%	14081/20910/20910/11957/20910/232333/20496/11957/11957/268860/216739/76257/107508/11957/268860/20910/216739/14812/76257/216739/20910
GO:0006954	inflammatory response	62	0.421357	1.48813	0.0346952	0.0511903	0.0156074	1037	tags=22%, list=18%, signal=18%	12326/15510/15510/109934/53416/16016/21672/22631/15510/73086/15510/68197/13205/270151/15510/70747/17470/15275/17918/15510/13722/18807/15510/65114/56717/17918/17993/269378/216963/15510/19261/14775/20655/68585/100340/207728/23945/69150/20701/207728/20701/18823/269378
GO:0045931	positive regulation of mitotic cell cycle	24	0.526186	1.50419	0.0353656	0.0521237	0.015892	1578	tags=32%, list=27%, signal=24%	12914/12914/27053/15289/99375/18795/12914/12914/12914/12914/16906/12914/12914/12914/13205/16906/16906/16906/12914/16906/16906/13684/16906/72584/16906/18795
GO:0006839	mitochondrial transport	75	0.387062	1.41044	0.0358326	0.0527363	0.0160787	1656	tags=42%, list=28%, signal=32%	15519/15525/11949/11950/52538/12322/11950/15519/170731/94282/71679/11740/11950/22333/78830/11946/67126/74143/22333/15519/78830/26926/15510/15519/12322/11739/11740/57423/11739/78830/11740/69923/28080/22333/67126/11740/12322/11947/69597/28185/11740/13358/66043/28185/20512/12322/15510/20512/68512/11949/71679/11740/28080/29816/11949/74143/11946/11957/11949/15519/28080/13358/71679/15510/15510/28080/15…
GO:0050764	regulation of phagocytosis	20	0.570079	1.59044	0.0358648	0.0527363	0.0160787	362	tags=18%, list=6%, signal=17%	109934/16016/15481/12317/12317/360013/18752/19261/20655/12317/15481
GO:0045055	regulated exocytosis	68	0.39183	1.40792	0.0358958	0.0527363	0.0160787	1431	tags=30%, list=24%, signal=24%	20910/67826/17886/12322/20979/56216/20980/20910/12889/54525/12322/76787/12322/216963/20910/116837/20910/20979/56216/18751/109934/20965/74006/20910/20907/22631/12361/78808/11938/27062/69017/12568/17886/20977/74006/12889/12890/238988/17886/104015/18751/20614/26875/27062/116837/58869/18751/18752/12890/207227/20977/20910/216963/56216/56508/18751/69150/20907/56216/207227/68581/68581/11765/26875/108124…
GO:0042180	cellular ketone metabolic process	39	0.463848	1.50166	0.036136	0.0530327	0.0161691	1198	tags=19%, list=20%, signal=15%	381290/67041/14933/66108/68346/14194/67041/14194/14194/11370/381290/381290/236900/236900/11674/15108/244373/381290/66108/381290/56717/14194/16592/66108
GO:0003013	circulatory system process	82	0.383544	1.44107	0.0365084	0.0535223	0.0163184	1549	tags=26%, list=26%, signal=20%	109676/227753/268860/230709/18810/109676/67972/109676/98660/98660/11928/232975/98660/192176/109676/11928/20404/20779/381290/20191/11848/171469/207728/20266/11957/240028/109934/53416/74006/67972/11931/67972/30948/12290/11928/11957/381290/381290/11938/20404/11931/11957/18810/98660/74006/232906/20648/11931/268860/109676/13383/232975/19878/18810/11931/13383/381290/98660/98660/11957/74840/381290/56717…
GO:0031032	actomyosin structure organization	43	0.458438	1.50738	0.0368082	0.0539047	0.016435	917	tags=23%, list=16%, signal=20%	16765/226751/77579/217866/13823/18571/22388/77579/17886/320472/74103/18810/13823/77579/360013/17886/77579/16765/77579/19878/18810/77579/76499/56717/18810/13821/13823/76707/18810/18810/13823/12704/76499/16765/11472/19878/16765/77579/18479/109880
GO:0010506	regulation of autophagy	27	0.524348	1.56057	0.037509	0.0548184	0.0167136	1082	tags=26%, list=18%, signal=21%	15289/14580/13043/14580/14580/17762/14580/14580/13043/67839/22333/15289/11740/18718/64383/18718/13043/56717/11975/108083/64383/17762/14580/117150/11740/18718/64383/20617/117150
GO:0008637	apoptotic mitochondrial changes	29	0.514574	1.54237	0.0375115	0.0548184	0.0167136	1625	tags=38%, list=28%, signal=28%	52538/12322/170731/11740/74143/26926/15510/227197/12322/11739/11740/11739/11740/11740/12322/11740/12322/227197/15510/11740/29816/74143/15510/15510/11739/74006/227197/15510/15510/74006/227197/227197/15510/11740/227197/56428/74143/15510/105675/227197/70186/15510/65114/15510/14775/72930/227197/227197
GO:0043523	regulation of neuron apoptotic process	64	0.404358	1.45368	0.0379993	0.055377	0.0168839	1203	tags=23%, list=20%, signal=19%	15510/11757/18148/11848/20910/20910/18039/15505/13002/170719/15516/15516/15516/15510/15510/13002/21672/20910/15510/15505/12282/15510/12568/17751/18039/18481/234734/14768/15510/240057/18039/18148/53610/240057/15510/11538/14768/14804/15510/17751/18752/15505/53610/170719/53610/20910/15516/15510/20655/70620/72930/15516/16443/20910/109880/18148/216439
GO:0048771	tissue remodeling	21	0.573591	1.60468	0.0380252	0.055377	0.0168839	439	tags=24%, list=7%, signal=22%	12349/18015/12751/12349/12349/109934/192176/18750/22041/12349/12349/12349/22041/19353/26562/18015
GO:1901136	carbohydrate derivative catabolic process	21	0.575062	1.6088	0.0380252	0.055377	0.0168839	640	tags=14%, list=11%, signal=12%	110446/103850/110446/15212/269378/207728/207728/269378
[truncated: 240 more rows]
