# Supplementary material for: Aging and diet alter the protein ubiquitylation landscape in the mouse brain
Source: Nat Commun. 2025 Jun 6;16:5266. doi: 10.1038/s41467-025-60542-6 (PMC12144301; doi:10.1038/s41467-025-60542-6)
Supplement: Supplementary file 13 — Source Data [file 41467_2025_60542_MOESM13_ESM.zip › Source_data/Figure_S1/C/C.xlsx]

## Sheet: Sheet1
Comparison..group1.group2.	AVG.Log2.Ratio	Pvalue	Genes	PTM.CollapseKey.y
Old / Young	1.08876	0.0136943	Tbc1d25	A1A5B6_S194_M1
Old / Young	0.446491	0.0771021	Tbc1d25	A1A5B6_S560_M1
Old / Young	0.173675	0.327058	Arfgef2	A2A5R2_S218_M1
Old / Young	0.65444	0.0156314	Arfgef2	A2A5R2_S218_M2
Old / Young	0.109015	0.103563	Arfgef2	A2A5R2_S227_M1
Old / Young	0.201893	0.0593418	Arfgef2	A2A5R2_S227_M2
Old / Young	-0.0907363	0.490105	Arfgef2	A2A5R2_S356_M1
Old / Young	0.806726	0.113545	Arfgef2	A2A5R2_T224_M2
Old / Young	0.052697	0.612677	Arfgef2	A2A5R2_T244_M1
Old / Young	-0.158398	0.0233018	Tanc2	A2A690_S1446_M1
Old / Young	1.29723	0.00239936	Tanc2	A2A690_S1446_M2
Old / Young	0.789619	0.160031	Tanc2	A2A690_S1449_M2
Old / Young	-1.44507	5.54086e-05	Tanc2	A2A690_S1462_M1
Old / Young	-0.536125	9.23987e-06	Tanc2	A2A690_S1521_M1
Old / Young	-0.255392	0.000716848	Tanc2	A2A690_S1534_M1
Old / Young	-1.57303	0.0118942	Tanc2	A2A690_S1538_M1
Old / Young	-0.148119	0.0176569	Tanc2	A2A690_S1549_M1
Old / Young	-0.0507142	0.128899	Tanc2	A2A690_S400_M1
Old / Young	0.260246	0.652594	Tanc2	A2A690_S404_M1
Old / Young	0.255499	0.236499	Fam171a2	A2A699_S744_M1
Old / Young	0.246071	0.29369	Fam171a2	A2A699_T746_M1
Old / Young	-0.254921	0.0535513	Gpatch8	A2A6A1_S1018_M1
Old / Young	0.141341	0.486548	Gpatch8	A2A6A1_S1039_M1
Old / Young	-0.95372	0.0200781	Gpatch8	A2A6A1_S1206_M1
Old / Young	-1.27563	0.00360016	Gpatch8	A2A6A1_S735_M1
Old / Young	1.05757	0.000335216	Cdr2l	A2A6T1_S344_M1
Old / Young	-0.127628	0.00180512	Zmym4	A2A791_S121_M1
Old / Young	0.122067	0.884648	Kiaa1522	A2A7S8_S614_M1
Old / Young	0.471078	0.0427908	Kiaa1522	A2A7S8_S909_M1
Old / Young	-0.315103	0.0598989	Camta1	A2A891_S1205_M1
Old / Young	0.132425	0.0154448	Chd5	A2A8L1_S1633_M1
Old / Young	0.119358	0.963097	Kiaa1109	A2AAE1_S1252_M1
Old / Young	0.400777	0.0011158	Kiaa1109	A2AAE1_S1355_M1
Old / Young	0.00803427	0.265607	Kiaa1109	A2AAE1_S1681_M1
Old / Young	-0.238118	0.20509	Kiaa1109	A2AAE1_S2287_M1
Old / Young	-0.0598682	0.146868	Kiaa1109	A2AAE1_S2737_M1
Old / Young	-0.182472	0.00657934	Kiaa1109	A2AAE1_S3196_M1
Old / Young	-0.092659	0.189174	Kiaa1109	A2AAE1_S4613_M1
Old / Young	0.398717	0.150151	Kiaa1109	A2AAE1_S681_M1
Old / Young	-0.00252822	0.872144	Kiaa1109	A2AAE1_T3996_M1
Old / Young	-0.0399427	0.593238	Sh3pxd2b	A2AAY5_S551_M1
Old / Young	-0.861713	0.00184536	Ddi2	A2ADY9_S121_M1
Old / Young	-0.659772	0.0376558	Ddi2	A2ADY9_S128_M1
Old / Young	0.0400932	0.740562	Tmem185a;Tmem185b	A2AF53_S333_M1
Old / Young	-0.470037	0.145984	Map7d2	A2AG50_S315_M1
Old / Young	-0.223243	0.342098	Map7d2	A2AG50_S357_M1
Old / Young	-0.350743	0.335128	Map7d2	A2AG50_S401_M1
Old / Young	-1.00378	0.0212661	Map7d2	A2AG50_S685_M1
Old / Young	1.35069	0.00213108	Map7d2	A2AG50_S702_M1
Old / Young	-0.825587	0.0281567	Map7d2	A2AG50_S713_M1
Old / Young	-0.0498776	0.967941	Map7d2	A2AG50_Y354_M1
Old / Young	-0.0228939	0.564576	Ckap5	A2AGT5_S1157_M1
Old / Young	-0.506792	0.0246745	Ckap5	A2AGT5_S1861_M1
Old / Young	-0.0327116	0.00481093	Camsap1	A2AHC3_S1133_M1
Old / Young	0.115114	0.560391	Camsap1	A2AHC3_S1353_M1
Old / Young	0.196799	0.271034	Camsap1	A2AHC3_S550_M1
Old / Young	-0.146367	0.954849	Camsap1	A2AHC3_S560_M1
Old / Young	0.0423665	0.207804	Camsap1	A2AHC3_T1202_M1
Old / Young	0.373541	0.228305	Camsap1	A2AHC3_T559_M1
Old / Young	0.922885	0.111094	Camsap1	A2AHC3_T728_M1
Old / Young	0.220362	0.710395	Lzts3	A2AHG0_T675_M1
Old / Young	1.03514	0.000795043	Ano3	A2AHL1_S10_M2
Old / Young	0.458534	0.0140812	Ano3	A2AHL1_S36_M1
Old / Young	-0.210122	0.15596	Ano3	A2AHL1_S7_M1
Old / Young	1.03514	0.000795043	Ano3	A2AHL1_S7_M2
Old / Young	0.598104	3.42588e-07	Tprn	A2AI08_S184_M1
Old / Young	-1.32641	0.000408961	Kiaa1429	A2AIV2_S133_M1
Old / Young	-0.241383	0.0886086	Kiaa1429	A2AIV2_S138_M1
Old / Young	-0.360299	0.00870703	Kiaa1429	A2AIV2_S1578_M1
Old / Young	-0.087383	0.393563	Kiaa1429	A2AIV2_S173_M1
Old / Young	0.332708	0.00189032	Card9	A2AIV8_S461_M1
Old / Young	-0.168077	0.0530413	Gm996	A2AJA9_S109_M1
Old / Young	-0.267392	0.0105012	Gm996	A2AJA9_S319_M1
Old / Young	0.800817	0.00802423	Gm996	A2AJA9_S398_M1
Old / Young	-0.0730465	0.23086	Gm996	A2AJA9_S426_M1
Old / Young	0.0649872	0.683225	Gm996	A2AJA9_S448_M1
Old / Young	0.340207	0.258367	Gm996	A2AJA9_S468_M1
Old / Young	-0.599056	0.00553059	Gm996	A2AJA9_S499_M1
Old / Young	-0.50587	0.000635389	Gm996	A2AJA9_S576_M1
Old / Young	-0.225016	0.00702119	Gm996	A2AJA9_S593_M1
Old / Young	-0.16538	0.0479546	Gm996	A2AJA9_S794_M1
Old / Young	-0.0400519	0.521473	Gm996	A2AJA9_S854_M1
Old / Young	-0.0890589	0.56885	Gm996	A2AJA9_T514_M1
Old / Young	0.0576736	0.832805	Map7d1	A2AJI0_S115_M1
Old / Young	-0.282229	9.06361e-05	Map7d1	A2AJI0_S115_M2
Old / Young	-0.160231	0.0213595	Map7d1	A2AJI0_S118_M2
Old / Young	1.06453	0.013042	Map7d1	A2AJI0_S125_M1
Old / Young	-0.276506	0.648008	Map7d1	A2AJI0_S234_M1
Old / Young	-0.342011	0.268919	Map7d1	A2AJI0_S242_M1
Old / Young	-0.0702481	0.886766	Map7d1	A2AJI0_S243_M1
Old / Young	-0.600518	0.00831168	Map7d1	A2AJI0_S275_M1
Old / Young	0.415045	0.228356	Map7d1	A2AJI0_S313_M1
Old / Young	-0.0924978	0.714361	Map7d1	A2AJI0_S315_M1
Old / Young	0.164632	0.326136	Map7d1	A2AJI0_S401_M1
Old / Young	-0.318428	0.0266987	Map7d1	A2AJI0_S444_M1
Old / Young	0.0586644	0.870017	Map7d1	A2AJI0_S460_M1
Old / Young	-2.21928	0.433951	Map7d1	A2AJI0_S544_M2
Old / Young	0.513971	0.410963	Map7d1	A2AJI0_S552_M1
Old / Young	0.0806782	0.955529	Map7d1	A2AJI0_T49_M1
Old / Young	0.136585	0.730737	Map7d1	A2AJI0_T49_M2
Old / Young	-0.488062	0.0169581	Map7d1	A2AJI0_T53_M1
Old / Young	0.136585	0.730737	Map7d1	A2AJI0_T53_M2
Old / Young	-0.164789	0.428487	Map7d1	A2AJI0_T99_M1
Old / Young	0.00207678	0.581161	Pnisr	A2AJT4_S211_M1
Old / Young	-0.807238	0.000111609	Pnisr	A2AJT4_S290_M1
Old / Young	-4.8359	1.8552e-08	Pnisr	A2AJT4_S311_M2
Old / Young	-4.8359	1.8552e-08	Pnisr	A2AJT4_S313_M2
Old / Young	0.398733	0.234658	Dcaf10	A2AKB9_S50_M1
Old / Young	0.0817937	0.90531	Dcaf10	A2AKB9_S98_M1
Old / Young	0.471726	0.0481176	Ptpn3	A2ALK8_S434_M1
Old / Young	-0.0776319	0.569452	Ptpn3	A2ALK8_S441_M1
Old / Young	-0.547396	0.0167753	Rap1gap	A2ALS5_S441_M1
Old / Young	-0.00501442	0.982438	Rap1gap	A2ALS5_S484_M1
Old / Young	0.154921	0.166519	Rap1gap	A2ALS5_S515_M2
Old / Young	-0.106828	0.0224908	Rap1gap	A2ALS5_S541_M2
Old / Young	-0.415908	0.00395466	Rap1gap	A2ALS5_S542_M1
Old / Young	-0.106828	0.0224908	Rap1gap	A2ALS5_S542_M2
Old / Young	-0.0679207	0.88271	Rap1gap	A2ALS5_T522_M1
Old / Young	0.154921	0.166519	Rap1gap	A2ALS5_T522_M2
Old / Young	0.0394198	0.561085	Shroom2	A2ALU4_S1043_M1
Old / Young	-0.140007	0.630531	Shroom2	A2ALU4_S1087_M1
Old / Young	0.344469	0.0491005	Shroom2	A2ALU4_S1165_M1
Old / Young	-0.186764	0.193313	Shroom2	A2ALU4_S318_M1
Old / Young	-0.848242	0.0273302	Shroom2	A2ALU4_S935_M1
Old / Young	0.278934	0.0868016	Shroom2	A2ALU4_S967_M1
Old / Young	-0.0613166	0.16737	Ubr4	A2AN08_S178_M1
Old / Young	-0.068626	0.076571	Ubr4	A2AN08_S178_M2
Old / Young	-0.127043	0.0330656	Ubr4	A2AN08_S181_M1
Old / Young	-0.068626	0.076571	Ubr4	A2AN08_S181_M2
Old / Young	-0.296384	0.0137075	Ubr4	A2AN08_S212_M1
Old / Young	0.0621011	0.372997	Ubr4	A2AN08_S2716_M1
Old / Young	2.22654	3.21778e-06	Ubr4	A2AN08_S2889_M1
Old / Young	0.335748	0.879732	Ubr4	A2AN08_S619_M1
Old / Young	0.246904	0.00212983	Ubr4	A2AN08_T2721_M1
Old / Young	0.0107253	0.913532	Syndig1	A2ANU3_S137_M1
Old / Young	-0.515453	0.0925368	Syndig1	A2ANU3_T122_M1
Old / Young	0.558186	2.4058e-05	Plch2	A2AP18_S676_M1
Old / Young	-0.0287581	0.109411	Plch2	A2AP18_S708_M1
Old / Young	-0.309492	0.109817	Plch2	A2AP18_S987_M1
Old / Young	0.405859	0.00925983	Klhdc7a	A2APT9_S361_M1
Old / Young	0.525994	1.34435e-07	Fmnl2	A2APV2_S171_M1
Old / Young	-0.587657	0.166371	Skt	A2AQ25_S1032_M1
Old / Young	-0.110407	0.0108528	Skt	A2AQ25_S1049_M1
Old / Young	-0.358825	0.0345859	Skt	A2AQ25_S1647_M1
Old / Young	0.0975313	0.123184	Skt	A2AQ25_S1843_M1
Old / Young	-0.0359709	0.523508	Skt	A2AQ25_S1868_M1
Old / Young	-0.0397298	0.00824677	Skt	A2AQ25_S361_M1
Old / Young	-0.0766573	0.0596144	Skt	A2AQ25_S809_M1
Old / Young	0.0503966	0.95706	Skt	A2AQ25_S869_M1
Old / Young	-0.463743	2.69626e-05	Ppig	A2AR02_S354_M2
Old / Young	0.0680468	0.900492	Ppig	A2AR02_S742_M1
Old / Young	-0.272725	0.0154879	Ppig	A2AR02_S751_M1
Old / Young	-0.311811	0.0319072	Ppig	A2AR02_T356_M1
Old / Young	-0.463743	2.69626e-05	Ppig	A2AR02_T356_M2
Old / Young	0.26753	0.834476	Ppig	A2AR02_T746_M1
Old / Young	0.169201	0.0339592	Ppip5k1	A2ARP1_S1147_M1
Old / Young	1.88099	3.65063e-07	Ppip5k1	A2ARP1_S1234_M1
Old / Young	1.25133	0.0148016	Ppip5k1	A2ARP1_S939_M1
Old / Young	0.527481	0.123219	Ppip5k1	A2ARP1_S959_M1
Old / Young	-0.454274	0.0716535	Ppip5k1	A2ARP1_S982_M1
Old / Young	-0.441711	0.000734757	Ankrd63	A2ARS0_S193_M1
Old / Young	-0.157666	0.707841	Ankrd63	A2ARS0_S193_M2
Old / Young	-0.589079	0.30353	Ankrd63	A2ARS0_S203_M1
Old / Young	-0.157666	0.707841	Ankrd63	A2ARS0_S203_M2
Old / Young	0.0804594	0.0588736	Ankrd63	A2ARS0_S293_M1
Old / Young	-0.0769902	0.0499337	Rabgap1	A2AWA9_S355_M1
Old / Young	0.28958	0.430276	Rabgap1	A2AWA9_S503_M1
Old / Young	-0.426074	0.318758	Rabgap1	A2AWA9_T38_M1
Old / Young	-2.46557	0.000107447	Arid1a	A2BH40_S1756_M1
Old / Young	-0.956746	0.00472862	Arid1a	A2BH40_S1866_M1
Old / Young	-0.217512	0.170008	Arid1a	A2BH40_S365_M1
Old / Young	-0.400387	0.00770537	Arid1a	A2BH40_S697_M1
Old / Young	-0.242591	0.122621	Kalrn	A2CG49_S1728_M1
Old / Young	-0.207018	0.00777757	Kalrn	A2CG49_S1745_M1
Old / Young	-0.0695287	0.0122189	Kalrn	A2CG49_S469_M1
Old / Young	-0.424324	0.00320426	Kalrn	A2CG49_T1093_M1
Old / Young	-0.501694	0.242893	Kalrn	A2CG49_Y1383_M1
Old / Young	-0.30947	0.359359	Arid4b	A2CG63_S675_M1
Old / Young	0.0647387	0.720587	Uhrf1bp1l	A2RSJ4_S1250_M1
Old / Young	0.176402	0.293561	Uhrf1bp1l	A2RSJ4_S1332_M1
Old / Young	-0.49572	0.0471925	Uhrf1bp1l	A2RSJ4_S1400_M1
Old / Young	-0.0355934	0.643177	Uhrf1bp1l	A2RSJ4_S414_M2
Old / Young	-0.0355934	0.643177	Uhrf1bp1l	A2RSJ4_S418_M2
Old / Young	0.476174	0.446477	Uhrf1bp1l	A2RSJ4_S890_M1
Old / Young	-0.243663	0.0037492	Uhrf1bp1l	A2RSJ4_S934_M1
Old / Young	-0.227458	0.401569	Uhrf1bp1l	A2RSJ4_S986_M1
Old / Young	-2.62398	0.00579458	Dennd5b	A2RSQ0_S49_M1
Old / Young	0.0390159	0.656764	Dennd5b	A2RSQ0_S833_M1
Old / Young	-0.471277	0.0179961	Tyw5	A2RSX7_S202_M1
Old / Young	0.116727	0.220499	Palm3	A2TJV2_S601_M1
Old / Young	-0.232807	0.217533	Chd6	A3KFM7_S2662_M1
Old / Young	0.250594	0.000387116	Tbc1d8b	A3KGB4_S1034_M1
Old / Young	0.105992	0.21561	Ralgapa2	A3KGS3_S820_M1
Old / Young	0.110564	0.433485	Ralgapa2	A3KGS3_S893_M1
Old / Young	0.518087	0.364033	Phrf1	A6H619_S1045_M1
Old / Young	-0.05073	0.895329	Phrf1	A6H619_S1201_M1
Old / Young	0.102539	0.776727	Phrf1	A6H619_S1379_M1
Old / Young	0.718042	0.0299692	Dennd4c	A6H8H2_S1087_M1
Old / Young	0.617361	0.00230345	Dennd4c	A6H8H2_S1321_M1
Old / Young	-0.273195	0.152483	Kcnb2	A6H8H5_S461_M1
Old / Young	-0.398221	0.000446234	Kcnb2	A6H8H5_S488_M1
Old / Young	-0.180537	0.697837	Kcnb2	A6H8H5_T675_M1
Old / Young	-0.315558	0.483231	Arhgap31	A6X8Z5_S1093_M1
Old / Young	0.385083	1.07663e-05	Arhgap31	A6X8Z5_S1163_M1
Old / Young	-0.190211	0.441154	Arhgap31	A6X8Z5_T237_M1
Old / Young	0.728399	0.0595098	Dpy19l1	A6X919_S23_M1
Old / Young	-0.18736	0.00933235	Uprt	B1AVZ0_S25_M1
Old / Young	0.380513	0.00381714	Akirin2	B1AXD8_S21_M1
Old / Young	-0.695144	0.00710156	Nhsl2	B1AXH1_S203_M1
Old / Young	-0.34975	0.32201	Nhsl2	B1AXH1_S435_M1
Old / Young	0.015598	0.263495	Nhsl2	B1AXH1_S690_M1
Old / Young	-1.31689	0.0243127	Usp24	B1AY13_S1607_M1
Old / Young	0.156788	0.0461082	Usp24	B1AY13_S2044_M1
Old / Young	0.204722	0.000905049	Usp24	B1AY13_S2558_M1
Old / Young	0.726204	2.88688e-05	Tmem245	B1AZA5_S12_M1
Old / Young	0.716374	6.83333e-06	Tmem245	B1AZA5_S12_M2
Old / Young	0.716374	6.83333e-06	Tmem245	B1AZA5_S16_M2
Old / Young	0.829299	0.0038683	Thoc2	B1AZI6_S1417_M1
Old / Young	-0.407194	0.282642	Dlgap4	B1AZP2_S156_M1
Old / Young	1.45221	0.00442221	Dlgap4	B1AZP2_S377_M3
Old / Young	0.910088	0.127505	Dlgap4	B1AZP2_S380_M3
Old / Young	-0.0639932	0.879238	Dlgap4	B1AZP2_S384_M1
Old / Young	1.45221	0.00442221	Dlgap4	B1AZP2_S384_M3
Old / Young	1.60093	0.00207773	Dlgap4	B1AZP2_S388_M3
Old / Young	0.236613	0.365837	Dlgap4	B1AZP2_S405_M1
Old / Young	-0.14773	0.656524	Dlgap4	B1AZP2_S410_M1
Old / Young	-0.23908	0.00324855	Dlgap4	B1AZP2_S415_M1
Old / Young	0.479754	0.021247	Dlgap4	B1AZP2_S415_M2
Old / Young	0.0315353	0.311294	Dlgap4	B1AZP2_S421_M1
Old / Young	0.479754	0.021247	Dlgap4	B1AZP2_S421_M2
Old / Young	-0.335098	0.116705	Dlgap4	B1AZP2_S716_M1
Old / Young	-2.49903	0.00309021	Dlgap4	B1AZP2_S980_M1
Old / Young	-0.142989	0.105264	Dlgap4	B1AZP2_T915_M1
Old / Young	-0.0642458	0.0639957	Dlgap4	B1AZP2_Y32_M1
Old / Young	0.0169557	0.866303	Cad	B2RQC6_S1859_M1
Old / Young	0.0278321	0.826548	Ythdc2	B2RR83_S1107_M1
Old / Young	-0.169158	0.0289823	Rrn3	B2RS91_S42_M1
Old / Young	0.184317	0.313577	Gnai1	B2RSH2_S206_M1
Old / Young	-0.14819	0.170016	Prrt4	B2RU40_S642_M1
Old / Young	-0.791238	0.10722	Prrt4	B2RU40_S859_M1
Old / Young	0.5157	0.00208915	Apba1	B2RUJ5_S246_M1
Old / Young	0.908426	0.00352795	Apba1	B2RUJ5_S246_M2
Old / Young	0.036087	0.675698	Apba1	B2RUJ5_S246_M3
Old / Young	0.0603534	0.668205	Apba1	B2RUJ5_S250_M3
Old / Young	0.793258	0.00164661	Apba1	B2RUJ5_S252_M2
Old / Young	0.0603534	0.668205	Apba1	B2RUJ5_S252_M3
Old / Young	-0.0666903	0.408862	Apba1	B2RUJ5_S267_M1
Old / Young	-0.864535	0.0365408	Apba1	B2RUJ5_S286_M1
Old / Young	-0.297498	0.000283789	Apba1	B2RUJ5_S317_M1
Old / Young	0.0343986	0.252514	Apba1	B2RUJ5_S317_M2
Old / Young	0.273117	0.527846	Apba1	B2RUJ5_S573_M1
Old / Young	0.596661	0.879863	Apba1	B2RUJ5_S580_M1
Old / Young	0.0343986	0.252514	Apba1	B2RUJ5_T309_M2
Old / Young	-0.127449	0.457385	Apba1	B2RUJ5_T375_M1
Old / Young	-0.969086	0.0159349	Apba1	B2RUJ5_T95_M1
Old / Young	0.147283	0.878172	Apba1	B2RUJ5_Y242_M3
Old / Young	-1.24508	0.00565306	Otud7b	B2RUR8_S449_M1
Old / Young	0.251759	0.109461	Otud7b	B2RUR8_S471_M1
Old / Young	-0.114721	0.523716	Zcchc24	B2RVL6_Y71_M1
Old / Young	-0.10548	0.390958	Tmem240	B2RWJ3_S169_M1
Old / Young	0.262329	0.179608	Zcchc11	B2RX14_S176_M1
Old / Young	0.75292	4.35551e-05	Dock5	B2RY04_S1765_M1
Old / Young	0.580819	0.363087	Dock5	B2RY04_S1832_M1
Old / Young	-0.296735	0.000181526	Rbm25	B2RY56_S578_M1
Old / Young	0.0772349	0.438523	Rbm25	B2RY56_S672_M1
Old / Young	0.02398	0.157432	Rbm25	B2RY56_S698_M1
Old / Young	0.0664595	0.963855	Ildr2	B5TVM2_S487_M1
Old / Young	-0.0558621	0.133385	Ildr2	B5TVM2_S511_M1
Old / Young	-0.973933	0.0568564	Ildr2	B5TVM2_S562_M1
Old / Young	-0.862606	0.700595	Ildr2	B5TVM2_Y483_M1
Old / Young	0.178015	0.41112	Clip3	B9EHT4_S32_M1
Old / Young	-0.177292	0.168716	Clip3	B9EHT4_S399_M1
Old / Young	-0.161443	0.570416	Osbpl8	B9EJ86_S328_M1
Old / Young	-0.462525	0.016758	Osbpl8	B9EJ86_S342_M1
Old / Young	0.201303	0.822957	Osbpl8	B9EJ86_S63_M1
Old / Young	2.17204	7.00309e-06	Osbpl8	B9EJ86_S814_M1
Old / Young	-0.807806	0.000264482	Osbpl8	B9EJ86_S818_M2
Old / Young	-0.332419	0.0197121	Osbpl8	B9EJ86_T39_M1
Old / Young	-0.398829	0.157993	Osbpl8	B9EJ86_T774_M1
Old / Young	-0.807806	0.000264482	Osbpl8	B9EJ86_T819_M2
Old / Young	0.0183685	0.421476	Cttnbp2	B9EJA2_S1538_M1
Old / Young	-0.0952501	0.00138129	Tmf1	B9EKI3_S340_M1
Old / Young	1.13149	0.000282373	Ptprz1	B9EKR1_S1457_M1
Old / Young	0.137586	0.0697114	Ptprz1	B9EKR1_S2053_M1
Old / Young	-0.0728282	0.683305	Ptprz1	B9EKR1_S572_M2
Old / Young	-0.259017	0.0239213	Ptprz1	B9EKR1_S576_M1
Old / Young	-0.0728282	0.683305	Ptprz1	B9EKR1_S576_M2
Old / Young	0.0559142	0.516206	Ptprz1	B9EKR1_S650_M1
Old / Young	-0.116819	0.539773	Ptprz1	B9EKR1_Y1430_M1
Old / Young	0.507833	0.333103	Ptprz1	B9EKR1_Y1430_M2
Old / Young	0.126613	0.170084	Ptprz1	B9EKR1_Y1435_M2
Old / Young	0.0763397	0.675816	Slc35g2	D3YVE8_S409_M1
Old / Young	-0.724422	0.00141509	Akap5	D3YVF0_S22_M1
Old / Young	0.041109	0.87234	Akap5	D3YVF0_S251_M1
Old / Young	-1.03065	0.0112952	Akap5	D3YVF0_S270_M1
Old / Young	-0.137138	0.277731	Akap5	D3YVF0_T220_M1
Old / Young	-0.37979	0.323182	Safb	D3YXK2_S235_M1
Old / Young	-0.165671	0.000716225	Safb	D3YXK2_S366_M1
Old / Young	0.167047	0.629137	Safb	D3YXK2_S406_M1
Old / Young	0.152451	0.349586	Safb	D3YXK2_S626_M1
Old / Young	0.0596977	0.379324	Safb	D3YXK2_T245_M1
Old / Young	0.67237	8.92996e-05	Ccdc6	D3YZP9_S233_M2
Old / Young	-0.158605	0.136748	Ccdc6	D3YZP9_S237_M1
Old / Young	0.67237	8.92996e-05	Ccdc6	D3YZP9_S237_M2
Old / Young	-0.187432	0.0128252	Ccdc6	D3YZP9_S45_M1
Old / Young	0.272266	0.159979	Ccdc6	D3YZP9_T420_M1
Old / Young	0.639844	0.00156202	Shank1	D3YZU1_S1291_M1
Old / Young	-0.607005	9.83605e-06	Shank1	D3YZU1_S1386_M1
Old / Young	-0.655504	0.00589405	Shank1	D3YZU1_S1442_M1
Old / Young	-0.699785	0.0138285	Shank1	D3YZU1_S1904_M1
Old / Young	0.199523	0.726829	Shank1	D3YZU1_S1916_M1
Old / Young	0.742915	0.633812	Shank1	D3YZU1_S2008_M1
Old / Young	-0.652133	0.0241544	Shank1	D3YZU1_S2024_M1
Old / Young	-0.244594	0.725927	Shank1	D3YZU1_S2025_M1
Old / Young	-2.49371	5.57527e-09	Shank1	D3YZU1_S4_M1
Old / Young	-0.38017	0.000276279	Shank1	D3YZU1_S413_M1
Old / Young	0.419337	0.228205	Shank1	D3YZU1_S63_M1
Old / Young	-0.9268	0.226073	Shank1	D3YZU1_T2_M1
Old / Young	-0.103735	0.646949	Shank1	D3YZU1_Y2035_M1
Old / Young	-0.171575	0.243414	Gsg1l	D3Z7H4_S274_M1
Old / Young	-0.134063	0.125033	Gsg1l	D3Z7H4_S299_M1
Old / Young	0.154172	0.272672	Soga1	E1U8D0_S1015_M1
Old / Young	0.369615	0.0695285	Soga1	E1U8D0_S1300_M1
Old / Young	0.375335	0.00979627	Piezo1	E2JF22_S1646_M1
Old / Young	0.427237	0.819144	Prrt2	E9PUL5_S100_M2
Old / Young	0.111119	0.19013	Prrt2	E9PUL5_S102_M1
Old / Young	0.672535	0.0132942	Prrt2	E9PUL5_S208_M1
Old / Young	0.281719	0.0436237	Prrt2	E9PUL5_S244_M2
Old / Young	0.281719	0.0436237	Prrt2	E9PUL5_S248_M2
Old / Young	-0.0523747	0.251747	Prrt2	E9PUL5_S254_M1
Old / Young	-0.0375198	0.0793742	Prrt2	E9PUL5_S254_M2
Old / Young	-0.0375198	0.0793742	Prrt2	E9PUL5_S255_M2
Old / Young	-1.33513	0.00734128	Prrt2	E9PUL5_S28_M1
Old / Young	-0.0624512	0.43504	Prrt2	E9PUL5_S98_M1
Old / Young	0.731293	0.235345	Prrt2	E9PUL5_S98_M2
Old / Young	-0.548809	0.000432002	Prrt2	E9PUL5_T214_M1
Old / Young	-0.195421	0.0843618	Prrt2	E9PUL5_T74_M1
Old / Young	0.0854171	0.322138	Chd2	E9PZM4_S1365_M1
Old / Young	0.107584	0.0707829	Chd2	E9PZM4_S1365_M3
Old / Young	0.107584	0.0707829	Chd2	E9PZM4_S1369_M3
Old / Young	0.107584	0.0707829	Chd2	E9PZM4_S1373_M3
Old / Young	-0.392666	0.0266224	Chd2	E9PZM4_S1794_M2
Old / Young	-0.334554	0.0950583	Chd2	E9PZM4_S1800_M2
Old / Young	0.202794	0.467204	Chd2	E9PZM4_S1806_M1
Old / Young	-0.337325	0.00654871	Irf2bp2	E9Q1P8_S169_M1
Old / Young	-0.203388	0.371083	Irf2bp2	E9Q1P8_S343_M1
Old / Young	-1.07923	0.00466623	Irf2bp2	E9Q1P8_S71_M1
Old / Young	-0.0541414	0.333749	Irf2bp2	E9Q1P8_T387_M1
Old / Young	-0.463682	0.0328768	Ryr2	E9Q401_S2030_M1
Old / Young	-0.400647	0.150351	Ryr2	E9Q401_S2362_M1
Old / Young	-1.61621	2.01356e-05	Ryr2	E9Q401_S2696_M1
Old / Young	-0.0425021	0.461692	Ryr2	E9Q401_T1864_M1
Old / Young	-0.175396	0.0243613	Setd2	E9Q5F9_S633_M1
Old / Young	-0.708674	0.00140763	Setd2	E9Q5F9_S753_M1
Old / Young	0.0620524	0.696175	Setd2	E9Q5F9_T1827_M1
Old / Young	-2.22014	0.0012096	Ythdc1	E9Q5K9_S146_M1
Old / Young	-0.0925037	0.152679	Ythdc1	E9Q5K9_S309_M1
Old / Young	-0.37061	0.169718	Ythdc1	E9Q5K9_S425_M1
Old / Young	-0.106473	0.19214	Bod1l	E9Q6J5_S2001_M1
Old / Young	0.204474	0.0702182	Bod1l	E9Q6J5_S3000_M1
Old / Young	0.0994079	0.238383	Bod1l	E9Q6J5_S3010_M1
Old / Young	-0.380811	0.192661	Bod1l	E9Q6J5_S632_M1
Old / Young	-0.39084	0.426504	Zc3h13	E9Q784_S1069_M1
Old / Young	-0.256048	0.125865	Zc3h13	E9Q784_S110_M1
Old / Young	-0.0164914	0.838605	Zc3h13	E9Q784_S1273_M1
Old / Young	-0.00894992	0.684679	Zc3h13	E9Q784_S198_M1
Old / Young	0.335152	0.0363812	Zc3h13	E9Q784_S207_M1
Old / Young	-0.461421	0.00927026	Zc3h13	E9Q784_S207_M2
Old / Young	-0.461421	0.00927026	Zc3h13	E9Q784_S209_M2
Old / Young	0.0866715	0.366194	Zc3h13	E9Q784_S242_M1
Old / Young	0.170883	0.361911	Zc3h13	E9Q784_S265_M2
Old / Young	-1.12444	0.00223957	Zc3h13	E9Q784_S318_M2
Old / Young	-1.12444	0.00223957	Zc3h13	E9Q784_S324_M2
Old / Young	0.262705	0.228084	Zc3h13	E9Q784_S345_M2
Old / Young	0.262705	0.228084	Zc3h13	E9Q784_S347_M2
Old / Young	-0.246529	0.0353638	Zc3h13	E9Q784_S704_M1
Old / Young	0.0884323	0.452151	Zc3h13	E9Q784_S77_M1
Old / Young	0.0263503	0.680654	Zc3h13	E9Q784_S921_M1
Old / Young	-0.192309	0.0113715	Zc3h13	E9Q784_S953_M1
Old / Young	-0.148813	0.0558562	Zc3h13	E9Q784_T1109_M1
Old / Young	-0.155865	0.0471333	Zc3h13	E9Q784_T1123_M1
Old / Young	0.170883	0.361911	Zc3h13	E9Q784_T263_M2
Old / Young	0.331983	0.0911014	Zc3h13	E9Q784_T363_M1
Old / Young	-0.115602	0.154939	Rnf169	E9Q7F2_S390_M1
Old / Young	-1.07906	0.000123973	Fry	E9Q8I9_S1379_M1
Old / Young	0.673347	0.00264848	Fry	E9Q8I9_S1936_M1
Old / Young	-0.832821	0.0298525	Fry	E9Q8I9_S1940_M1
Old / Young	0.044132	0.646196	Fry	E9Q8I9_S1991_M1
Old / Young	0.0168086	0.560897	Fry	E9Q8I9_S2495_M1
Old / Young	0.212874	0.262261	Fry	E9Q8I9_S2495_M2
Old / Young	0.212874	0.262261	Fry	E9Q8I9_S2498_M2
Old / Young	0.277156	0.424713	Fry	E9Q8I9_S2815_M1
Old / Young	-0.185792	0.0315946	Fry	E9Q8I9_S3019_M1
Old / Young	-0.124641	0.683824	Fry	E9Q8I9_S895_M1
Old / Young	-0.488714	0.0719265	Fry	E9Q8I9_S932_M1
Old / Young	-0.532549	0.171236	Smim13	E9Q942_S61_M1
Old / Young	-0.173295	0.791208	Smim13	E9Q942_S61_M2
Old / Young	-0.223727	0.180743	Syngap1	F6SEU4_S1118_M1
Old / Young	-0.0198297	0.119704	Syngap1	F6SEU4_S1129_M2
Old / Young	-0.481779	0.0030154	Syngap1	F6SEU4_S1162_M1
Old / Young	0.201927	0.528078	Syngap1	F6SEU4_S117_M1
Old / Young	-0.341597	0.000450281	Syngap1	F6SEU4_S1183_M1
Old / Young	-0.118899	0.559361	Syngap1	F6SEU4_S12_M1
Old / Young	-0.187843	0.00157333	Syngap1	F6SEU4_S1201_M1
Old / Young	2.02683	0.25064	Syngap1	F6SEU4_S190_M1
Old / Young	-0.785604	0.0171517	Syngap1	F6SEU4_S331_M1
Old / Young	-0.118284	0.794674	Syngap1	F6SEU4_S374_M2
Old / Young	-0.476229	0.0117452	Syngap1	F6SEU4_S379_M2
Old / Young	-0.816693	0.000229003	Syngap1	F6SEU4_S571_M1
Old / Young	0.115232	0.481853	Syngap1	F6SEU4_S752_M1
Old / Young	-0.133796	0.20708	Syngap1	F6SEU4_S87_M1
Old / Young	-0.974106	0.046129	Syngap1	F6SEU4_S999_M1
Old / Young	-0.0198297	0.119704	Syngap1	F6SEU4_T1131_M2
Old / Young	0.0148712	0.432868	Syngap1	F6SEU4_T369_M1
Old / Young	-0.835445	0.0149613	Syngap1	F6SEU4_T723_M1
Old / Young	0.696396	0.0329373	Syngap1	F6SEU4_T828_M1
Old / Young	-1.86213	2.30897e-06	Tpr	F6ZDS4_S1638_M1
Old / Young	-0.227812	0.00171661	Tpr	F6ZDS4_S2141_M1
Old / Young	0.114779	0.704489	Tpr	F6ZDS4_S453_M1
Old / Young	0.382947	0.715875	Tpr	F6ZDS4_S55_M1
Old / Young	0.231318	0.0419926	Farp1	F8VPU2_S427_M1
Old / Young	0.40518	0.70231	Farp1	F8VPU2_S427_M2
Old / Young	0.40518	0.70231	Farp1	F8VPU2_S433_M2
Old / Young	0.263396	0.590447	Farp1	F8VPU2_S874_M1
Old / Young	0.083535	0.615006	Farp1	F8VPU2_S892_M1
Old / Young	0.305316	0.585219	Farp1	F8VPU2_T24_M1
Old / Young	0.08277	0.34677	Farp1	F8VPU2_Y80_M1
Old / Young	0.00838245	0.812114	Arfgef1	G3X9K3_S1550_M1
Old / Young	0.371975	0.15132	Arfgef1	G3X9K3_S52_M1
Old / Young	1.68061	7.49909e-05	Rab11fip2	G3XA57_S229_M1
Old / Young	0.113255	0.552654	Rab11fip2	G3XA57_S277_M1
Old / Young	-0.190612	0.143492	Atp2b1	G5E829_S1127_M1
Old / Young	-0.400273	0.00602182	Atp2b1	G5E829_S1137_M1
Old / Young	0.521216	0.00266737	Atp2b1	G5E829_S1155_M1
Old / Young	-0.216682	0.280314	Atp2b1	G5E829_S1178_M1
Old / Young	0.114627	0.143454	Atp2b1	G5E829_S17_M1
Old / Young	0.287922	0.424182	Atp2b1	G5E829_S247_M1
Old / Young	-0.105834	0.0189552	Atp2b1	G5E829_S338_M1
Old / Young	-0.338823	2.94428e-05	Atp2b1	G5E829_S580_M1
Old / Young	-0.371536	0.0532288	Atp2b1	G5E829_T577_M1
Old / Young	-0.0203378	0.506218	Trip12	G5E870_S312_M1
Old / Young	0.0527263	0.886178	Ank3	G5E8K5_S1114_M1
Old / Young	0.455286	0.0608563	Ank3	G5E8K5_S1451_M1
Old / Young	-0.250643	0.366141	Ank3	G5E8K5_S1883_M1
Old / Young	0.0530344	0.997651	Ank3	G5E8K5_S27_M1
Old / Young	-0.126841	0.0143476	Ank3	G5E8K5_S606_M1
Old / Young	0.197629	0.175704	Ank3	G5E8K5_S830_M1
Old / Young	0.61395	0.000271836	S1pr1	O08530_S351_M1
Old / Young	0.625365	0.0113421	S1pr1	O08530_S351_M2
Old / Young	0.625365	0.0113421	S1pr1	O08530_S353_M2
Old / Young	1.62325	8.34626e-09	Bin1	O08539_S159_M1
Old / Young	0.780825	0.423307	Bin1	O08539_S296_M1
Old / Young	-0.0846683	0.028788	Bin1	O08539_S296_M2
Old / Young	0.0172649	0.33017	Bin1	O08539_S296_M3
Old / Young	0.22055	0.0600108	Bin1	O08539_S298_M1
Old / Young	-0.0846683	0.028788	Bin1	O08539_S298_M2
Old / Young	0.0172649	0.33017	Bin1	O08539_S298_M3
Old / Young	0.823567	2.24906e-05	Bin1	O08539_S304_M1
Old / Young	0.0172649	0.33017	Bin1	O08539_S304_M3
Old / Young	0.203662	5.04194e-05	Bin1	O08539_S324_M1
Old / Young	3.23521	7.23167e-05	Bin1	O08539_T162_M1
Old / Young	0.368729	0.014199	Sec22b	O08547_S137_M1
Old / Young	0.364193	0.0473913	Sec22b	O08547_S177_M1
Old / Young	-0.367133	0.624603	Dpysl2	O08553_S179_M1
Old / Young	0.118643	0.155791	Dpysl2	O08553_S259_M1
Old / Young	-1.07441	0.0115777	Dpysl2	O08553_S282_M1
Old / Young	-0.481447	0.356299	Dpysl2	O08553_S402_M1
Old / Young	-0.126017	0.862427	Dpysl2	O08553_S405_M1
Old / Young	0.893988	0.00373088	Dpysl2	O08553_S442_M1
Old / Young	0.742408	3.8497e-05	Dpysl2	O08553_S507_M2
Old / Young	-6.27394	3.1969e-06	Dpysl2	O08553_S517_M3
Old / Young	-0.0560328	0.497882	Dpysl2	O08553_S518_M2
Old / Young	-0.865179	0.0040865	Dpysl2	O08553_S518_M3
Old / Young	-0.436785	0.00102501	Dpysl2	O08553_S522_M1
Old / Young	-0.0560328	0.497882	Dpysl2	O08553_S522_M2
Old / Young	-0.915114	0.00163947	Dpysl2	O08553_S522_M3
Old / Young	-0.177808	0.156294	Dpysl2	O08553_S540_M1
Old / Young	-0.213792	0.369077	Dpysl2	O08553_S542_M1
Old / Young	-0.537131	0.0292374	Dpysl2	O08553_T177_M1
Old / Young	0.489096	9.39277e-05	Dpysl2	O08553_T509_M1
Old / Young	0.742408	3.8497e-05	Dpysl2	O08553_T509_M2
Old / Young	0.312063	0.0045805	Dpysl2	O08553_T509_M3
Old / Young	0.312063	0.0045805	Dpysl2	O08553_T512_M3
Old / Young	-0.636568	0.0023225	Dpysl2	O08553_T514_M1
Old / Young	-0.688578	0.00607862	Dpysl2	O08553_T514_M3
Old / Young	-0.112301	0.779727	Rundc3a	O08576_S232_M1
Old / Young	-0.305521	0.152485	Kcnk1	O08581_S326_M1
Old / Young	-0.672428	0.00123941	Gtpbp1	O08582_S24_M1
Old / Young	0.930859	0.031162	Gtpbp1	O08582_S580_M1
Old / Young	-0.116519	0.00837069	Gtpbp1	O08582_S69_M1
Old / Young	-0.063507	0.171434	Gtpbp1	O08582_S8_M1
Old / Young	-0.336841	0.169697	Clta	O08585_S104_M1
Old / Young	-0.0549032	0.0829059	Clta	O08585_S223_M1
Old / Young	-0.0849368	0.0336671	Clta	O08585_Y178_M1
Old / Young	-0.166931	0.363194	Pten	O08586_S370_M1
Old / Young	0.0574996	0.0167687	Pten	O08586_S385_M1
Old / Young	0.17106	0.86087	Pten	O08586_Y379_M1
Old / Young	-0.199103	0.296288	Stxbp1	O08599_S328_M1
Old / Young	-0.435621	0.137169	Stxbp1	O08599_S400_M1
Old / Young	-0.00833917	0.918795	Stxbp1	O08599_S454_M1
Old / Young	0.211234	0.264189	Stxbp1	O08599_S509_M1
Old / Young	-0.00404813	0.952161	Stxbp1	O08599_S516_M1
Old / Young	-0.699842	0.213892	Stxbp1	O08599_S593_M1
Old / Young	-1.44365	0.00319993	Stxbp1	O08599_S594_M1
Old / Young	1.05291	0.155305	Stxbp1	O08599_S86_M1
Old / Young	-0.0760491	0.420001	Stxbp1	O08599_T401_M1
Old / Young	0.249266	0.0357769	Stxbp1	O08599_T496_M1
Old / Young	-0.21101	0.00160308	Stxbp1	O08599_T581_M1
Old / Young	0.3607	8.88366e-05	Myh11	O08638_S1954_M1
Old / Young	0.007046	0.420008	Map3k4	O08648_S1126_M1
Old / Young	-0.399522	0.0381711	Map3k4	O08648_S116_M1
Old / Young	-0.128082	0.405911	Map3k4	O08648_S1241_M1
Old / Young	0.307085	0.280417	Map3k4	O08648_S424_M1
Old / Young	-0.368954	0.202088	Capn5	O08688_S621_M1
Old / Young	-0.542175	0.00714568	Capn5	O08688_T44_M1
Old / Young	0.253824	0.190576	Prdx6	O08709_S194_M1
Old / Young	-0.296713	0.0174235	Prdx6	O08709_S75_M1
Old / Young	0.426904	0.155179	Prdx6	O08709_T192_M1
Old / Young	0.287273	0.020533	Prdx6	O08709_T44_M1
Old / Young	0.627561	0.995085	Prdx6	O08709_T93_M1
Old / Young	-0.137821	0.384017	Akap1	O08715_S101_M1
Old / Young	0.0962053	0.705549	Akap1	O08715_T487_M1
Old / Young	-0.243473	0.178016	Tcof1	O08784_S1191_M1
Old / Young	-0.700203	0.0328222	Tcof1	O08784_S843_M1
Old / Young	-0.277845	0.242652	Tcof1	O08784_S853_M1
Old / Young	0.780809	0.963498	Tcof1	O08784_T860_M1
Old / Young	-0.148566	0.391355	Tcof1	O08784_Y901_M1
Old / Young	0.147146	0.284214	Eef2k	O08796_S473_M1
Old / Young	0.155585	0.615553	Eftud2	O08810_S19_M1
Old / Young	1.6766	0.00025651	Flot1	O08917_S382_M1
Old / Young	0.0417016	0.709193	Numbl	O08919_S263_M2
Old / Young	-0.912898	0.0014855	Numbl	O08919_S270_M1
Old / Young	0.305358	0.267625	Numbl	O08919_S270_M2
Old / Young	0.383925	0.372507	Numbl	O08919_T265_M1
Old / Young	-1.04464	0.00828634	Numbl	O08919_T268_M1
Old / Young	-1.1105	0.00358524	Uncx	O08934_S442_M1
Old / Young	0.243475	0.995656	Atox1	O08997_T54_M1
Old / Young	-0.398073	0.0164651	Psmb1	O09061_T194_M1
Old / Young	0.193911	0.047179	Hdac1	O09106_S393_M1
Old / Young	0.0358829	0.611896	Sema4d	O09126_S782_M1
Old / Young	0.0221189	0.42355	Sema4d	O09126_S787_M1
Old / Young	-0.201875	0.00199942	Gclm	O09172_S59_M1
Old / Young	-0.778922	0.511704	Gclm	O09172_S59_M2
Old / Young	-0.778922	0.511704	Gclm	O09172_T50_M2
Old / Young	-0.127579	0.0615263	Map3k5	O35099_S1040_M1
Old / Young	0.36279	0.0877563	Map3k5	O35099_T1313_M1
Old / Young	-0.369784	0.00532827	Atn1	O35126_S101_M1
Old / Young	0.0804029	0.286243	Atn1	O35126_S34_M1
Old / Young	-0.176149	0.485277	Atn1	O35126_S617_M1
Old / Young	-0.123305	0.497797	Atn1	O35126_S646_M1
Old / Young	-0.423873	0.182937	Atn1	O35126_T654_M1
Old / Young	-0.356486	0.334794	Phb2	O35129_S293_M1
Old / Young	-0.218651	0.284054	Ncam2	O35136_S765_M1
Old / Young	-0.36044	0.000419656	Ncam2	O35136_S786_M1
Old / Young	-0.0354749	0.699176	Ncam2	O35136_S786_M2
Old / Young	-0.0354749	0.699176	Ncam2	O35136_T780_M2
Old / Young	-0.482614	0.909236	Ncam2	O35136_T794_M1
Old / Young	-0.612846	0.0267309	Terf2	O35144_S366_M1
Old / Young	-0.116244	0.0122717	Terf2	O35144_S367_M1
Old / Young	0.0867895	0.829649	Terf2	O35144_S399_M1
Old / Young	0.462052	0.603589	Cx3cl1	O35188_S259_M1
Old / Young	-0.267625	0.00226717	Cx3cl1	O35188_S262_M1
Old / Young	-1.75923	5.24951e-05	Cenpa	O35216_S16_M1
Old / Young	-0.112158	0.319032	Kcnh2	O35219_S1140_M1
Old / Young	-0.343929	0.1685	Kcnh2	O35219_S239_M1
Old / Young	-0.0089134	0.99236	Kcnh2	O35219_S306_M1
Old / Young	-0.237263	0.00496856	Kcnh2	O35219_S322_M1
Old / Young	-0.896561	0.00161709	Kcnh2	O35219_S353_M1
Old / Young	0.235986	0.8029	Kcnh2	O35219_S876_M2
Old / Young	0.235986	0.8029	Kcnh2	O35219_S881_M2
Old / Young	1.18551	0.0487551	Psmd4	O35226_T250_M1
Old / Young	0.456855	0.399801	Purb	O35295_S112_M1
Old / Young	-0.638336	0.0311734	Purb	O35295_S113_M1
Old / Young	-0.309616	0.0389213	Purb	O35295_S310_M1
Old / Young	-0.0381586	0.16819	Purb	O35295_S310_M2
Old / Young	0.0766767	0.673433	Purb	O35295_S316_M1
Old / Young	-0.0381586	0.16819	Purb	O35295_S316_M2
Old / Young	0.273414	0.474527	Purb	O35295_S6_M1
Old / Young	-0.0679954	0.0495001	Purb	O35295_S6_M2
Old / Young	-0.0679954	0.0495001	Purb	O35295_S8_M2
Old / Young	0.0254122	0.155195	Slc6a6	O35316_S21_M1
Old / Young	-1.78094	0.00761386	Srsf5	O35326_S120_M1
Old / Young	-0.0733493	0.915975	Srsf5	O35326_S226_M3
Old / Young	-0.0733493	0.915975	Srsf5	O35326_S228_M3
Old / Young	-0.0733493	0.915975	Srsf5	O35326_S230_M3
Old / Young	0.0323717	0.516941	Kpna3	O35344_S56_M1
Old / Young	-0.683516	0.000767401	Abcc1	O35379_S290_M1
Old / Young	0.684462	6.91659e-09	Efnb3	O35393_S268_M1
Old / Young	0.71463	9.01715e-08	Efnb3	O35393_S274_M1
Old / Young	-0.191499	0.104272	Clcn6	O35454_S726_M1
Old / Young	0.0233873	0.264454	Clcn6	O35454_S774_M1
Old / Young	-0.0474812	0.692708	Clcn6	O35454_T25_M1
Old / Young	0.977947	0.0367848	Clcn6	O35454_T30_M1
Old / Young	0.104446	0.588892	Clk3	O35492_S157_M1
Old / Young	-0.874187	0.00332926	Cdk14	O35495_S119_M1
Old / Young	0.396125	0.549798	Cdk14	O35495_S95_M1
Old / Young	-0.739539	0.000938529	Stx1a	O35526_S14_M1
Old / Young	-2.63974	0.00622603	Stx1a	O35526_S171_M1
Old / Young	-0.105903	0.0249336	Stx1a	O35526_S225_M1
Old / Young	-0.420638	5.64841e-05	Stx1a	O35526_S59_M1
Old / Young	-0.075964	0.0964086	Stx1a	O35526_S59_M2
Old / Young	-0.185272	0.00651188	Stx1a	O35526_S64_M1
Old / Young	-0.075964	0.0964086	Stx1a	O35526_S64_M2
Old / Young	0.0252351	0.936122	Stx1a	O35526_S80_M1
Old / Young	0.0699585	0.52234	Stx1a	O35526_T10_M1
Old / Young	1.04045	1.88122e-06	Adam10	O35598_T720_M1
Old / Young	-0.10829	0.826324	Bmpr2	O35607_S515_M1
Old / Young	-0.1447	0.0413248	Bmpr2	O35607_S681_M1
Old / Young	-0.067916	0.216091	Bmpr2	O35607_S862_M2
Old / Young	-0.429038	3.00077e-06	Bmpr2	O35607_S863_M1
Old / Young	-0.067916	0.216091	Bmpr2	O35607_S863_M2
Old / Young	-0.299839	0.0110402	Mdm4	O35618_S367_M1
Old / Young	-0.0164481	0.488619	Pmm1	O35621_S188_M1
Old / Young	-0.0345497	0.182517	Pmm1	O35621_S242_M1
Old / Young	0.500816	0.00402824	Slc32a1	O35633_S65_M1
Old / Young	0.356024	0.168703	Slc32a1	O35633_S97_M1
Old / Young	0.193197	0.551671	Hap1	O35668_S615_M1
Old / Young	0.569879	0.000106517	Mgll	O35678_S189_M1
Old / Young	0.0899299	0.17166	Pnn	O35691_S100_M1
Old / Young	-0.151275	0.0624782	Pnn	O35691_S346_M1
Old / Young	0.133975	0.424665	Pnn	O35691_S380_M1
Old / Young	0.670263	0.00183037	Pnn	O35691_S96_M1
Old / Young	-0.979927	1.21839e-05	Hnrnph1	O35737_S310_M1
Old / Young	0.233844	0.259171	Klf9	O35739_S122_M1
Old / Young	-0.586634	0.0958452	Api5	O35841_S464_M1
Old / Young	0.277468	0.815919	Cops5	O35864_S24_M1
Old / Young	-0.938307	0.0235028	Cops5	O35864_S284_M1
Old / Young	-0.424865	0.973998	Cops5	O35864_Y31_M1
Old / Young	-0.134943	0.0405513	Slc1a4	O35874_S500_M1
Old / Young	-0.648659	0.000909812	Slc1a4	O35874_S507_M1
Old / Young	0.285395	0.312343	Slc1a4	O35874_T24_M1
Old / Young	0.879663	0.000192958	Slc1a4	O35874_T511_M1
Old / Young	-0.111278	0.00885891	Ctnnd2	O35927_S1082_M1
Old / Young	-0.706913	0.00367202	Ctnnd2	O35927_S1082_M2
Old / Young	-0.069891	0.266333	Ctnnd2	O35927_S1087_M1
Old / Young	-0.706913	0.00367202	Ctnnd2	O35927_S1087_M2
Old / Young	-0.915099	0.0016225	Ctnnd2	O35927_S1098_M1
Old / Young	-0.154265	0.00414264	Ctnnd2	O35927_S216_M1
Old / Young	-0.00750203	0.218292	Ctnnd2	O35927_S264_M1
Old / Young	-0.993928	0.000842113	Ctnnd2	O35927_S264_M2
Old / Young	-0.311082	2.00745e-05	Ctnnd2	O35927_S273_M1
Old / Young	-0.993928	0.000842113	Ctnnd2	O35927_S273_M2
Old / Young	-0.916771	0.00086683	Ctnnd2	O35927_S282_M1
Old / Young	0.0465797	0.579114	Ctnnd2	O35927_S324_M1
Old / Young	-0.338232	5.74069e-05	Ctnnd2	O35927_S412_M1
Old / Young	-0.0585552	0.221359	Ctnnd2	O35927_S458_M1
Old / Young	0.262256	0.205966	Ctnnd2	O35927_S514_M1
Old / Young	0.843906	0.194062	Ctnnd2	O35927_S529_M1
Old / Young	-0.911313	0.0305164	Ctnnd2	O35927_S529_M2
Old / Young	-0.911313	0.0305164	Ctnnd2	O35927_S531_M2
Old / Young	-0.27932	0.299727	Ctnnd2	O35927_S688_M1
Old / Young	-0.0936591	0.28212	Ctnnd2	O35927_T1064_M1
Old / Young	-0.758536	0.00367143	Ctnnd2	O35927_T275_M1
Old / Young	0.114778	0.53852	Ctnnd2	O35927_Y353_M1
Old / Young	0.0648532	0.962178	Pitpnm1	O35954_S300_M1
Old / Young	-0.0495774	0.0176637	Pitpnm1	O35954_S300_M2
Old / Young	-0.327911	0.00997232	Pitpnm1	O35954_S326_M1
Old / Young	-0.515653	0.785587	Pitpnm1	O35954_S345_M2
Old / Young	-0.515653	0.785587	Pitpnm1	O35954_S346_M2
Old / Young	0.0204341	0.919096	Pitpnm1	O35954_S373_M1
Old / Young	0.147192	0.210752	Pitpnm1	O35954_S593_M1
Old / Young	1.65714	0.289441	Pitpnm1	O35954_S593_M2
Old / Young	1.65714	0.289441	Pitpnm1	O35954_S600_M2
Old / Young	0.583708	0.0236808	Pitpnm1	O35954_S895_M1
Old / Young	0.548236	0.000870535	Pitpnm1	O35954_T270_M1
Old / Young	0.490597	0.0324721	Pitpnm1	O35954_T287_M1
Old / Young	-0.0495774	0.0176637	Pitpnm1	O35954_T287_M2
Old / Young	0.248214	0.0386205	Pitpnm1	O35954_T384_M1
Old / Young	-0.0298481	0.400313	Mrpl23	O35972_S118_M1
Old / Young	-0.658806	6.56843e-06	Per1	O35973_S704_M1
Old / Young	-0.33302	0.0342738	Zw10	O54692_S438_M1
Old / Young	0.714585	0.000203064	Ptrf	O54724_S169_M1
Old / Young	0.231715	2.70778e-05	Ptrf	O54724_S42_M1
Old / Young	0.612359	0.127689	Ap3d1	O54774_S632_M3
Old / Young	0.612359	0.127689	Ap3d1	O54774_S634_M3
Old / Young	0.612359	0.127689	Ap3d1	O54774_S636_M3
Old / Young	-0.00392387	0.9293	Ap3d1	O54774_S754_M3
Old / Young	-0.390907	1.3659e-06	Ap3d1	O54774_S755_M1
Old / Young	-0.423831	0.242791	Ap3d1	O54774_S755_M2
Old / Young	-0.0948954	0.00634403	Ap3d1	O54774_S760_M1
Old / Young	0.169909	0.757107	Ap3d1	O54774_S760_M3
Old / Young	-0.105612	0.045321	Ap3d1	O54774_S784_M1
Old / Young	-0.393516	0.54593	Ap3d1	O54774_T758_M1
Old / Young	-0.423831	0.242791	Ap3d1	O54774_T758_M2
Old / Young	0.169909	0.757107	Ap3d1	O54774_T758_M3
Old / Young	-0.423199	0.0140548	Srpk2	O54781_S10_M1
Old / Young	-0.294528	0.0888814	Srpk2	O54781_S378_M1
Old / Young	-0.275515	0.40982	Srpk2	O54781_S490_M1
Old / Young	0.227693	0.111226	Srpk2	O54781_S50_M1
Old / Young	-1.23979	0.000103216	Srpk2	O54781_S601_M1
Old / Young	-0.670994	0.0487835	Srpk2	O54781_T336_M1
Old / Young	-1.68656	1.13283e-08	Dapk3	O54784_S316_M1
Old / Young	-0.148031	0.000715402	Dffa	O54786_S314_M1
Old / Young	0.00784097	0.907261	Nmbr	O54799_S352_M1
Old / Young	0.2262	0.356646	Tpd52l1	O54818_S137_M1
Old / Young	-0.0546729	0.912403	Tpd52l1	O54818_S86_M1
Old / Young	0.317724	0.795733	Il16	O54824_S468_M1
Old / Young	0.036933	0.625126	Il16	O54824_S930_M1
Old / Young	-0.303044	0.073367	Rgs7	O54829_S229_M1
Old / Young	-0.878867	0.0444711	Rgs7	O54829_S239_M1
Old / Young	1.86361	8.31575e-05	Rgs7	O54829_S241_M1
Old / Young	0.592748	0.267365	Rgs7	O54829_S241_M2
Old / Young	-0.388326	0.899984	Rgs7	O54829_S468_M1
Old / Young	0.592748	0.267365	Rgs7	O54829_T245_M2
Old / Young	-0.103492	0.52948	Reps1	O54916_S145_M1
Old / Young	-0.799918	0.00473457	Reps1	O54916_S170_M1
Old / Young	-0.108294	0.481945	Reps1	O54916_S272_M1
Old / Young	3.02355	4.25331e-05	Reps1	O54916_S377_M1
Old / Young	0.337069	0.296262	Reps1	O54916_S482_M1
Old / Young	-0.175374	0.0114529	Reps1	O54916_S539_M1
Old / Young	0.0852213	0.452047	Reps1	O54916_S561_M1
Old / Young	-0.192473	0.349872	Reps1	O54916_S708_M1
Old / Young	-0.555378	0.00286082	Akap2	O54931_S651_M1
Old / Young	-0.288659	0.571984	Akap2	O54931_S740_M1
Old / Young	0.155891	0.194347	Bnip2	O54940_S114_M1
Old / Young	-0.317239	0.634894	Dnajb6	O54946_S15_M1
Old / Young	-0.24867	0.0215042	Nlk	O54949_T298_M1
Old / Young	0.0853295	0.896497	Sema6b	O54951_S796_M1
Old / Young	0.296621	0.0150113	Slk	O54988_S189_M1
Old / Young	0.013772	0.592909	Slk	O54988_S647_M1
Old / Young	0.260851	0.00236222	Cntnap1	O54991_S1384_M1
Old / Young	0.40336	0.0682831	Bnip3	O55003_S48_M1
Old / Young	0.148054	0.385164	Bnip3	O55003_S79_M1
Old / Young	-0.0432385	0.559587	Bnip3	O55003_S88_M1
Old / Young	-0.307257	0.233286	Cacna1b	O55017_S1929_M1
Old / Young	0.252343	0.350841	Cacna1b	O55017_S2206_M1
Old / Young	0.547123	0.00183477	Cacna1b	O55017_S2221_M1
Old / Young	0.150431	0.149681	Cacna1b	O55017_S2244_M1
Old / Young	-0.105057	0.996892	Cacna1b	O55017_S411_M1
Old / Young	-0.0421599	0.970006	Cacna1b	O55017_S745_M1
Old / Young	-1.99745	0.0150321	Cacna1b	O55017_S748_M2
Old / Young	-0.282106	0.13011	Cacna1b	O55017_S753_M1
Old / Young	0.063438	0.522962	Cacna1b	O55017_S783_M1
Old / Young	0.0327813	0.982116	Cacna1b	O55017_S915_M1
Old / Young	0.0104859	0.379821	Pgrmc1	O55022_S181_M1
Old / Young	-1.45375	0.000960521	Pgrmc1	O55022_T178_M1
Old / Young	-0.497492	0.463358	Copb2	O55029_S860_M1
Old / Young	-0.0717467	0.549229	Tpmt	O55060_S34_M1
Old / Young	0.0252006	0.79136	Impact	O55091_S137_M1
Old / Young	0.281011	0.165878	Strn	O55106_S245_M1
Old / Young	-0.492876	0.01552	Strn	O55106_Y135_M1
Old / Young	-0.137955	3.66188e-07	Sept7	O55131_S333_M1
Old / Young	0.292615	0.0956107	Sept7	O55131_S374_M1
Old / Young	-0.163784	0.0374346	Sept7	O55131_S76_M1
Old / Young	-0.498235	0.0121897	Sept7	O55131_T227_M1
Old / Young	0.27244	0.285862	Sept7	O55131_T425_M1
Old / Young	0.0315563	0.00298801	Acot1	O55137_S298_M1
Old / Young	0.500829	3.66997e-05	Acot1	O55137_S416_M1
Old / Young	-0.311429	0.0290074	Acot1	O55137_S56_M1
Old / Young	-1.40988	0.000940564	Atp2a2	O55143_S555_M1
Old / Young	-0.157955	0.0402296	Atp2a2	O55143_S663_M1
Old / Young	0.039368	0.948004	Atp2a2	O55143_T415_M1
Old / Young	-0.190445	0.00115099	Atp2a2	O55143_T537_M1
Old / Young	-0.668554	0.000418942	Supt5h	O55201_T1028_M1
Old / Young	0.525271	0.885916	Supt5h	O55201_Y52_M1
Old / Young	0.285713	0.158501	Pkig	O70139_T58_M1
Old / Young	0.521821	0.000114807	Ncf2	O70145_S332_M1
Old / Young	0.835563	0.0085324	Pip5k1c	O70161_S475_M1
Old / Young	-0.0252319	0.974516	Pip5k1c	O70161_S554_M1
Old / Young	0.0450936	0.941032	Pip5k1c	O70161_S655_M1
Old / Young	0.360824	0.326427	Pip5k1c	O70161_Y644_M1
Old / Young	0.00306245	0.841633	Stmn3	O70166_S50_M1
Old / Young	-0.358834	0.1592	Stmn3	O70166_S50_M2
Old / Young	-0.0459496	0.640113	Stmn3	O70166_S53_M1
Old / Young	-0.358834	0.1592	Stmn3	O70166_S53_M2
Old / Young	-0.654545	0.00215889	Stmn3	O70166_S60_M1
Old / Young	-0.799665	0.0778391	Stmn3	O70166_S65_M2
Old / Young	-0.713639	0.00144204	Stmn3	O70166_S68_M1
Old / Young	-0.799665	0.0778391	Stmn3	O70166_S68_M2
Old / Young	-1.13782	0.00433165	Stmn3	O70166_S73_M1
Old / Young	-0.0593675	0.114972	Stmn3	O70166_S81_M1
Old / Young	-0.472247	0.00117857	Chrna4	O70174_S376_M1
Old / Young	0.0507738	0.988513	Chrna4	O70174_S530_M1
Old / Young	-0.214932	0.00142976	Chrna4	O70174_S543_M1
Old / Young	-0.717227	0.000644213	Chrna4	O70174_S563_M1
Old / Young	-0.191916	0.0232118	Eef1b	O70251_S106_M1
Old / Young	-0.309318	0.362407	Eef1b	O70251_S141_M1
Old / Young	-0.345006	0.0012627	Atxn2	O70305_S400_M1
Old / Young	-0.0921528	0.896715	Atxn2	O70305_S435_M1
Old / Young	-0.316022	0.516422	Atxn2	O70305_S593_M1
Old / Young	0.10823	0.324267	Atxn2	O70305_S653_M1
Old / Young	-0.384474	0.301046	Atxn2	O70305_S745_M1
Old / Young	0.0934391	0.475499	Atxn2	O70305_S753_M1
Old / Young	-0.245639	0.00032508	Atxn2	O70305_S832_M1
Old / Young	-0.144065	0.546463	Atxn2	O70305_S832_M2
Old / Young	-0.6624	0.000795852	Atxn2	O70305_S836_M1
Old / Young	-0.144065	0.546463	Atxn2	O70305_S836_M2
Old / Young	-0.385202	0.0320066	Nmt2	O70311_S38_M1
Old / Young	-0.121363	0.838595	Nmt2	O70311_S66_M1
Old / Young	0.368998	0.220907	Nmt2	O70311_S66_M2
Old / Young	0.368998	0.220907	Nmt2	O70311_S68_M2
Old / Young	0.0905332	0.916673	Nmt2	O70311_S70_M3
Old / Young	0.0905332	0.916673	Nmt2	O70311_S72_M3
Old / Young	0.22599	0.0195295	Epb41l2	O70318_S116_M1
Old / Young	2.44149	2.53091e-09	Epb41l2	O70318_S193_M1
Old / Young	0.0700405	0.778561	Epb41l2	O70318_S38_M1
Old / Young	0.280495	0.413281	Epb41l2	O70318_S395_M1
Old / Young	0.5396	0.00292039	Epb41l2	O70318_S492_M1
Old / Young	0.149123	0.79133	Epb41l2	O70318_S543_M1
Old / Young	0.240916	0.00296235	Epb41l2	O70318_S698_M1
Old / Young	0.076387	0.509479	Epb41l2	O70318_S86_M1
Old / Young	0.815562	0.00372276	Epb41l2	O70318_T669_M1
Old / Young	-0.284667	0.105019	Epb41l2	O70318_Y397_M1
Old / Young	-0.546613	0.0820852	Slc16a2	O70324_T540_M1
Old / Young	0.0280685	0.210721	Cbfa2t2	O70374_S24_M1
Old / Young	-0.320585	0.92732	Cbfa2t2	O70374_S400_M1
Old / Young	-0.721308	0.0454478	Ulk1	O70405_S344_M1
Old / Young	-0.0053086	0.825476	Psma3	O70435_S250_M1
Old / Young	-0.285837	0.0489015	Stx7	O70439_S75_M1
Old / Young	0.200895	0.655974	Stx7	O70439_T41_M1
Old / Young	0.00562642	0.684773	Stx7	O70439_T79_M1
Old / Young	-0.333913	0.00468129	Gnaz	O70443_T121_M1
Old / Young	0.609795	0.199625	Vamp4	O70480_S17_M1
Old / Young	0.0697977	0.561974	Vamp4	O70480_S30_M1
Old / Young	0.185381	0.444996	Ubr1	O70481_S1601_M1
Old / Young	-0.196688	0.00529452	Snx3	O70492_S72_M1
Old / Young	-0.155998	0.00492878	Snx12	O70493_S73_M1
Old / Young	-0.832043	2.96222e-05	Hcn4	O70507_S1011_M1
Old / Young	-1.02553	0.000585344	Hcn4	O70507_S1043_M1
Old / Young	-0.404167	2.71802e-05	Hcn4	O70507_T1056_M1
Old / Young	-0.926598	0.0144033	Srpk1	O70551_S311_M1
Old / Young	0.994474	0.0191269	Srpk1	O70551_T318_M1
Old / Young	-0.31833	0.00989408	Dtnb	O70585_S528_M1
Old / Young	-0.732392	0.01473	Cask	O70589_S582_M1
Old / Young	-0.703601	0.00735017	Cask	O70589_T182_M1
Old / Young	-0.0150538	0.987614	Cask	O70589_T861_M1
Old / Young	0.19065	0.00168913	Ttc3	O88196_S1009_M1
Old / Young	0.273744	0.455751	Ttc3	O88196_S1062_M1
Old / Young	1.02536	0.00249804	Ttc3	O88196_S1903_M1
Old / Young	0.209798	0.807747	Wiz	O88286_S1045_M1
Old / Young	0.380745	0.0145339	Wiz	O88286_S1050_M1
Old / Young	0.133967	0.0711929	Slc4a4	O88343_S1026_M1
Old / Young	0.0948301	0.00310449	Slc4a4	O88343_S1026_M2
Old / Young	-0.069092	0.275123	Slc4a4	O88343_S1026_M3
Old / Young	0.0948301	0.00310449	Slc4a4	O88343_S1029_M2
Old / Young	-0.069092	0.275123	Slc4a4	O88343_S1029_M3
Old / Young	-0.069092	0.275123	Slc4a4	O88343_S1034_M3
Old / Young	0.0983052	0.340698	Slc4a4	O88343_S245_M1
Old / Young	0.0348781	0.879654	Slc4a4	O88343_S257_M1
Old / Young	-0.264184	0.079134	Slc4a4	O88343_S336_M1
Old / Young	1.39044	0.00108265	Slc4a4	O88343_S65_M1
Old / Young	-1.24745	3.88255e-05	Slc4a4	O88343_S65_M2
Old / Young	0.326578	0.0661707	Slc4a4	O88343_S68_M1
Old / Young	-0.774209	0.0403384	Slc4a4	O88343_S68_M2
Old / Young	0.126514	0.248972	Slc4a4	O88343_S86_M1
Old / Young	-0.0784348	0.230225	Tulp3	O88413_S372_M1
Old / Young	0.65941	0.190971	Adcy1	O88444_S552_M1
Old / Young	0.0688055	0.76176	Klc1	O88447_S162_M1
Old / Young	-0.343641	0.660724	Klc1	O88447_S164_M1
Old / Young	-0.069696	0.0251437	Klc1	O88447_S459_M1
Old / Young	0.0757058	0.256407	Klc1	O88447_S520_M1
Old / Young	0.202618	0.102068	Klc2	O88448_S174_M1
Old / Young	1.0134	0.0170658	Klc2	O88448_S174_M2
Old / Young	1.0134	0.0170658	Klc2	O88448_S178_M2
Old / Young	-0.198827	0.189395	Klc2	O88448_S575_M1
Old / Young	-0.20969	0.01187	Dync1i1	O88485_S180_M1
Old / Young	-0.0156704	0.566665	Dync1i1	O88485_S50_M1
Old / Young	-0.0689604	0.349201	Dync1i1	O88485_S618_M1
Old / Young	-0.148608	0.0885893	Dync1i1	O88485_S80_M1
Old / Young	0.12029	0.841668	Dync1i1	O88485_T159_M1
Old / Young	0.450954	0.131839	Dync1i2	O88487_S81_M1
Old / Young	0.322954	0.00102491	Dync1i2	O88487_T154_M1
Old / Young	-0.400026	0.438214	Pde8a	O88502_S16_M1
Old / Young	-0.48598	5.28966e-05	Dnmt3a	O88508_S102_M1
Old / Young	-0.0612566	0.0639861	Zfr	O88532_S1054_M1
Old / Young	0.452692	0.392634	Cops3	O88543_S410_M1
Old / Young	-2.39783	7.50454e-10	Hnrnpa2b1	O88569_S102_M1
Old / Young	-0.356529	0.000935344	Hnrnpa2b1	O88569_S189_M1
Old / Young	-0.771594	6.30031e-06	Hnrnpa2b1	O88569_S29_M1
Old / Young	-0.134451	0.487946	Hnrnpa2b1	O88569_S344_M1
Old / Young	-0.561089	0.654258	Hnrnpa2b1	O88569_S85_M1
Old / Young	-0.484981	0.0034337	Hnrnpa2b1	O88569_T140_M1
Old / Young	0.00671885	0.764627	Comt	O88587_S261_M1
Old / Young	0.285483	0.070231	Cacng2	O88602_S249_M2
Old / Young	-0.530308	8.87551e-06	Cacng2	O88602_S253_M1
Old / Young	0.285483	0.070231	Cacng2	O88602_S253_M2
Old / Young	-0.330416	0.0644955	Parg	O88622_S286_M1
Old / Young	-0.159104	0.000232495	Parg	O88622_T210_M1
Old / Young	-0.0240671	0.736702	Pak1	O88643_S144_M1
Old / Young	-1.70894	0.0219678	Pak1	O88643_S223_M1
Old / Young	0.888659	0.117333	Pak1	O88643_S223_M2
Old / Young	-0.392444	0.146163	Pak1	O88643_T212_M1
Old / Young	0.5719	0.224133	Pak1	O88643_T225_M2
Old / Young	0.0942122	0.863359	Pcdha4;Pcdha9;Pcdha10	O88689_S890_M1
Old / Young	0.0363442	0.925921	Hcn2	O88703_S119_M1
Old / Young	-0.637292	0.0798379	Hcn2	O88703_S131_M1
Old / Young	-0.0991608	0.0215175	Hcn2	O88703_S131_M2
Old / Young	-0.187954	0.0739386	Hcn2	O88703_S134_M1
Old / Young	-0.0991608	0.0215175	Hcn2	O88703_S134_M2
Old / Young	0.495306	0.104962	Hcn2	O88703_S152_M1
Old / Young	-0.380595	0.0302681	Hcn2	O88703_S641_M1
Old / Young	0.0483823	0.720418	Hcn2	O88703_S726_M1
Old / Young	0.00441883	0.749023	Hcn2	O88703_S750_M1
Old / Young	-2.08306	8.43512e-05	Hcn2	O88703_S750_M2
Old / Young	0.0629235	0.8862	Hcn2	O88703_S756_M1
Old / Young	-2.64443	6.12429e-05	Hcn2	O88703_S756_M2
Old / Young	-0.387006	0.0539857	Hcn2	O88703_S764_M1
Old / Young	-0.0801962	0.946596	Hcn2	O88703_S771_M1
Old / Young	-0.142073	0.666761	Hcn2	O88703_S795_M1
Old / Young	0.205866	0.613289	Hcn2	O88703_S798_M1
Old / Young	0.114694	0.455066	Hcn2	O88703_S798_M2
Old / Young	0.114694	0.455066	Hcn2	O88703_S807_M2
Old / Young	-0.531567	0.00996684	Hcn2	O88703_S834_M1
Old / Young	1.6468	0.00816445	Hcn2	O88703_S834_M3
Old / Young	1.6468	0.00816445	Hcn2	O88703_S840_M3
Old / Young	-0.0684789	0.119788	Hcn2	O88703_S842_M1
Old / Young	1.6468	0.00816445	Hcn2	O88703_S842_M3
Old / Young	0.849221	0.00418561	Hcn2	O88703_S90_M1
Old / Young	-0.097686	0.435387	Hcn1	O88704_S588_M1
Old / Young	-0.741112	8.30611e-05	Hcn1	O88704_S69_M1
Old / Young	0.00740492	0.268699	Hcn1	O88704_T39_M1
Old / Young	-0.216006	0.133404	Hcn3	O88705_S551_M1
Old / Young	0.0487395	0.835402	Hcn3	O88705_S633_M1
Old / Young	-0.0261582	0.779808	Hcn3	O88705_S687_M1
Old / Young	-0.0146173	0.893532	Ctbp1	O88712_T251_M1
Old / Young	0.612985	0.636427	Map7	O88735_S365_M2
Old / Young	0.612985	0.636427	Map7	O88735_S366_M2
Old / Young	-0.341092	0.499434	Bsn	O88737_S1019_M1
Old / Young	0.320058	9.55505e-05	Bsn	O88737_S105_M1
Old / Young	0.140585	0.980576	Bsn	O88737_S1050_M2
Old / Young	0.0553128	0.972502	Bsn	O88737_S1051_M1
Old / Young	-0.0398406	0.230433	Bsn	O88737_S1105_M2
Old / Young	-0.389698	0.0759072	Bsn	O88737_S1108_M1
Old / Young	-0.0398406	0.230433	Bsn	O88737_S1108_M2
Old / Young	0.650543	0.130705	Bsn	O88737_S1108_M3
Old / Young	0.650543	0.130705	Bsn	O88737_S1114_M3
Old / Young	0.471948	3.56797e-05	Bsn	O88737_S121_M1
Old / Young	-0.39567	0.102811	Bsn	O88737_S1370_M1
Old / Young	-0.811957	0.00273877	Bsn	O88737_S1411_M1
Old / Young	-0.133094	0.157071	Bsn	O88737_S1482_M1
Old / Young	-0.369214	0.494271	Bsn	O88737_S1486_M1
Old / Young	6.04068	8.55297e-05	Bsn	O88737_S1486_M2
Old / Young	-0.296118	0.0685602	Bsn	O88737_S2029_M1
Old / Young	0.29946	0.390204	Bsn	O88737_S2067_M1
Old / Young	0.787009	0.0893767	Bsn	O88737_S2808_M2
Old / Young	4.44118	0.000564074	Bsn	O88737_S2808_M3
Old / Young	-0.137486	0.005153	Bsn	O88737_S2811_M1
Old / Young	0.787009	0.0893767	Bsn	O88737_S2811_M2
Old / Young	4.44118	0.000564074	Bsn	O88737_S2811_M3
Old / Young	-0.0868181	0.21467	Bsn	O88737_S2860_M1
Old / Young	0.122471	0.282183	Bsn	O88737_S2860_M2
Old / Young	0.0697519	0.941174	Bsn	O88737_S2866_M1
Old / Young	0.122471	0.282183	Bsn	O88737_S2866_M2
Old / Young	-0.460088	0.0952159	Bsn	O88737_S2908_M1
Old / Young	0.904432	0.000515499	Bsn	O88737_S3024_M1
Old / Young	-0.0613547	0.0278634	Bsn	O88737_S3382_M1
Old / Young	0.983115	4.08426e-05	Bsn	O88737_S3512_M1
Old / Young	0.927757	0.00201394	Bsn	O88737_S3512_M3
Old / Young	0.0127465	0.94884	Bsn	O88737_S3516_M2
Old / Young	0.927757	0.00201394	Bsn	O88737_S3516_M3
Old / Young	-0.235536	6.88183e-06	Bsn	O88737_S3519_M1
Old / Young	0.0127465	0.94884	Bsn	O88737_S3519_M2
Old / Young	0.927757	0.00201394	Bsn	O88737_S3519_M3
Old / Young	-0.112412	0.900911	Bsn	O88737_S733_M1
Old / Young	0.35596	0.297576	Bsn	O88737_S735_M1
Old / Young	1.31243	0.00417263	Bsn	O88737_S779_M1
Old / Young	1.13269	0.000101374	Bsn	O88737_S980_M1
Old / Young	-0.951694	0.000157277	Bsn	O88737_T1046_M1
Old / Young	0.650543	0.130705	Bsn	O88737_T1102_M3
Old / Young	0.0917289	0.845935	Bsn	O88737_T2662_M1
Old / Young	-0.249982	0.239672	Bsn	O88737_Y1136_M1
Old / Young	0.026578	0.285721	Bsn	O88737_Y1597_M1
Old / Young	-0.409555	0.211129	Bsn	O88737_Y2927_M1
Old / Young	-1.35629	0.583446	Bsn	O88737_Y3708_M1
Old / Young	-0.370706	0.153528	Birc6	O88738_S2336_M1
Old / Young	0.939078	0.121781	Birc6	O88738_S476_M1
Old / Young	0.163008	0.414148	Birc6	O88738_S580_M1
Old / Young	-0.378518	0.0527262	Birc6	O88738_S580_M2
Old / Young	-0.378518	0.0527262	Birc6	O88738_S584_M2
Old / Young	-0.000458125	0.409376	Birc6	O88738_S593_M1
Old / Young	0.116879	0.776644	Tom1	O88746_S160_M1
Old / Young	-0.418768	0.119847	Tom1	O88746_S208_M1
Old / Young	-0.179208	0.477877	Tom1	O88746_S462_M1
Old / Young	2.11517	0.00019007	Tom1	O88746_S472_M1
Old / Young	2.76583	0.00304143	Tom1	O88746_T164_M2
Old / Young	-0.23865	0.231053	Akap10	O88845_S187_M1
Old / Young	-0.525938	0.0112705	Akap10	O88845_S52_M1
Old / Young	-0.0402169	0.854523	Ccnk	O88874_S325_M2
Old / Young	-0.0751972	0.0167477	Ccnk	O88874_S329_M1
Old / Young	-0.0402169	0.854523	Ccnk	O88874_S329_M2
Old / Young	-0.304501	0.0457951	Ccnk	O88874_S341_M1
Old / Young	-0.0941311	0.147084	Hipk1;Hipk2	O88904_Y352_M1
Old / Young	-0.293166	0.00029909	Pias1	O88907_S503_M1
Old / Young	-0.0284132	0.92883	Mpp3	O88910_S307_M1
Old / Young	-0.207201	0.0955811	Mpp3	O88910_S517_M2
Old / Young	-0.308351	0.261224	Mpp3	O88910_T513_M1
Old / Young	-0.207201	0.0955811	Mpp3	O88910_T513_M2
Old / Young	0.103204	0.112437	Syn1	O88935_S177_M1
Old / Young	-0.305801	0.0374624	Syn1	O88935_S332_M1
Old / Young	0.653934	0.116196	Syn1	O88935_S36_M1
Old / Young	-0.151402	0.34173	Syn1	O88935_S39_M1
Old / Young	-1.2846	6.23325e-07	Syn1	O88935_S391_M1
Old / Young	0.148081	0.173347	Syn1	O88935_S427_M1
Old / Young	-1.35049	0.00182677	Syn1	O88935_S432_M1
Old / Young	0.131945	0.753194	Syn1	O88935_S434_M1
Old / Young	0.0889251	0.951404	Syn1	O88935_S436_M1
Old / Young	-0.456576	0.0649446	Syn1	O88935_S438_M1
Old / Young	-0.708976	0.272036	Syn1	O88935_S438_M2
Old / Young	0.181823	0.0477051	Syn1	O88935_S510_M1
Old / Young	0.0826236	0.112594	Syn1	O88935_S551_M2
Old / Young	-0.0794086	0.632599	Syn1	O88935_S553_M1
Old / Young	0.0826236	0.112594	Syn1	O88935_S553_M2
Old / Young	0.93014	1.899e-06	Syn1	O88935_S568_M1
Old / Young	-0.185472	0.539755	Syn1	O88935_S605_M1
Old / Young	-0.19591	0.365782	Syn1	O88935_S666_M1
Old / Young	0.0476597	0.529649	Syn1	O88935_S67_M1
Old / Young	-0.894015	0.00198133	Syn1	O88935_S682_M1
Old / Young	-0.681789	0.0936313	Syn1	O88935_S9_M1
Old / Young	0.485612	0.021524	Syn1	O88935_T124_M1
Old / Young	-0.570658	0.452629	Syn1	O88935_T241_M1
Old / Young	3.4716	7.62845e-07	Syn1	O88935_T43_M1
Old / Young	0.032445	0.771332	Syn1	O88935_T443_M1
Old / Young	0.377369	0.105161	Syn1	O88935_Y21_M1
Old / Young	0.0749975	0.0154703	Syn1	O88935_Y264_M1
Old / Young	-0.651351	0.013024	Zbtb7a	O88939_S331_M1
Old / Young	0.299393	0.440394	Zbtb7a	O88939_S537_M1
Old / Young	-0.16866	4.93431e-05	Lin7b	O88951_S115_M1
Old / Young	0.333228	0.53728	Robo1	O89026_T903_M1
Old / Young	0.786759	0.125959	Sh3pxd2a	O89032_S151_M1
Old / Young	-0.0272323	0.172509	Sh3pxd2a	O89032_S546_M1
Old / Young	-0.507986	0.0153132	Sh3pxd2a	O89032_S592_M1
Old / Young	-1.36158	0.000294661	Cope	O89079_S13_M1
Old / Young	0.957999	0.00896091	Pde4a	O89084_S204_M1
Old / Young	-0.432967	0.0890567	Pde4a	O89084_S297_M1
Old / Young	1.29268	0.0328505	Pde4a	O89084_S333_M1
Old / Young	0.0841364	0.692847	Mtco2	P00405_Y218_M1
Old / Young	0.188199	0.0239284	Hprt1	P00493_S148_M1
Old / Young	-0.430842	0.0206947	Hprt1	P00493_T142_M1
Old / Young	-0.0956704	0.443022	NaN	P00761_S112_M1
Old / Young	1.32634	6.56785e-14	Ca2	P00920_S165_M1
Old / Young	1.09264	6.95772e-12	Ca2	P00920_S2_M1
Old / Young	1.13452	2.87203e-07	Ca2	P00920_S85_M1
Old / Young	0.889785	1.25918e-06	Ca2	P00920_S87_M1
Old / Young	-1.47756	0.621688	Ca2	P00920_Y114_M1
Old / Young	-0.545486	0.0352412	Ca2	P00920_Y51_M1
Old / Young	-0.140004	0.372862	Thy1	P01831_S82_M1
Old / Young	0.206661	0.0564339	Thy1	P01831_T74_M1
Old / Young	-0.0733255	0.554645	Thy1	P01831_Y124_M1
Old / Young	0.278473	0.0284329	Thy1	P01831_Y86_M1
Old / Young	-1.10479	2.13287e-06	Hba	P01942_S53_M1
Old / Young	-0.282268	0.595842	Hba	P01942_S69_M1
Old / Young	-1.11404	0.00531947	Hba	P01942_T135_M1
Old / Young	-1.97032	0.000151387	Hbb-b1	P02088_S45_M1
Old / Young	-0.372594	0.323272	Hbb-b1	P02088_S53_M1
Old / Young	-0.732283	1.60155e-05	Hbb-b1	P02088_S81_M1
Old / Young	0.00479834	0.724245	Hbb-b1	P02088_S88_M1
Old / Young	-1.21143	0.090934	NaN	P02662_S115_M1
Old / Young	1.50552	1.66289e-08	Gfap	P03995_S12_M1
Old / Young	0.258576	0.51069	Gfap	P03995_S189_M1
Old / Young	1.17786	9.42751e-10	Gfap	P03995_T147_M1
Old / Young	1.4556	2.98533e-06	Gfap	P03995_T40_M1
Old / Young	1.75242	2.89031e-13	Mbp	P04370_S151_M1
Old / Young	1.21891	1.24504e-15	Mbp	P04370_S172_M1
Old / Young	-0.488336	1.11858e-07	Mbp	P04370_S172_M2
Old / Young	1.41334	2.58679e-08	Mbp	P04370_S178_M1
Old / Young	1.33572	1.67812e-15	Mbp	P04370_S201_M1
Old / Young	5.58689	1.17853e-07	Mbp	P04370_S201_M2
Old / Young	1.82525	1.33693e-05	Mbp	P04370_S206_M1
Old / Young	0.994228	0.0320071	Mbp	P04370_S245_M1
Old / Young	1.68146	0.00136846	Mbp	P04370_T149_M1
Old / Young	1.61988	3.70585e-07	Mbp	P04370_T152_M1
Old / Young	2.14367	3.01847e-13	Mbp	P04370_T167_M1
Old / Young	-0.488336	1.11858e-07	Mbp	P04370_T167_M2
Old / Young	2.01675	0.0419852	Mbp	P04370_T196_M1
Old / Young	2.18406	8.84561e-05	Mbp	P04370_T197_M1
Old / Young	0.402651	0.11895	Mbp	P04370_T211_M1
Old / Young	5.71416	6.41383e-09	Mbp	P04370_T226_M2
Old / Young	0.891956	2.1922e-05	Mbp	P04370_T229_M1
Old / Young	5.71416	6.41383e-09	Mbp	P04370_T229_M2
Old / Young	0.850925	2.16586e-07	Mbp	P04370_Y199_M1
Old / Young	0.27256	0.00931646	Araf	P04627_S580_M1
Old / Young	-0.580526	0.000269911	Slc4a1	P04919_S18_M1
Old / Young	0.397058	0.565736	Slc4a1	P04919_Y360_M1
Old / Young	0.315799	0.101776	Aldoc	P05063_S36_M1
Old / Young	0.277053	0.0895743	Aldoc	P05063_S39_M1
Old / Young	-0.201144	0.132721	Aldoc	P05063_S4_M1
Old / Young	-0.0114471	0.806134	Aldoc	P05063_S45_M1
Old / Young	0.588104	0.000166799	Aldoa	P05064_S17_M1
Old / Young	-0.839045	0.147771	Aldoa	P05064_S281_M1
Old / Young	-0.501908	0.1569	Aldoa	P05064_S36_M1
Old / Young	-0.706701	0.000861426	Aldoa	P05064_S39_M1
Old / Young	-0.193282	0.0587649	Aldoa	P05064_S46_M1
Old / Young	-1.58399	0.000409961	Aldoa	P05064_T37_M1
Old / Young	0.596568	0.285546	Aldoa	P05064_T9_M1
Old / Young	-0.522644	0.0237342	Prkaca	P05132_S339_M1
Old / Young	1.04292	0.452671	Got1	P05201_S280_M1
Old / Young	0.403097	0.652577	Got1	P05201_S312_M1
Old / Young	0.769109	0.0164967	Got1	P05201_S404_M3
Old / Young	-0.214643	0.227759	Got1	P05201_S46_M1
Old / Young	0.769109	0.0164967	Got1	P05201_T410_M3
Old / Young	0.769109	0.0164967	Got1	P05201_Y400_M3
Old / Young	0.297923	0.617082	Got1	P05201_Y71_M1
Old / Young	0.106843	0.7697	Got2	P05202_S143_M1
Old / Young	-0.185203	0.576014	Got2	P05202_S317_M1
Old / Young	0.157786	0.0928198	Got2	P05202_S333_M1
Old / Young	-2.35654	0.213925	Got2	P05202_S360_M1
Old / Young	-1.55388	0.00201803	Got2	P05202_S79_M1
Old / Young	0.101173	0.743335	Got2	P05202_T166_M1
Old / Young	0.0357888	0.978158	Src	P05480_S17_M1
Old / Young	0.142172	0.910277	Src	P05480_S34_M1
Old / Young	-0.519035	0.0582733	Src	P05480_S74_M1
Old / Young	0.831175	0.234279	Nr3c1	P06537_S212_M1
Old / Young	-0.556526	0.145042	Nr3c1	P06537_S275_M1
Old / Young	-0.294684	0.249583	Nr3c1	P06537_T159_M1
Old / Young	0.191876	0.0788739	Gpi	P06745_S237_M1
Old / Young	0.158965	0.613178	Gpi	P06745_S455_M1
Old / Young	-0.551705	0.252052	Gpi	P06745_T109_M1
Old / Young	1.17368	1.58816e-06	Ptprc	P06800_S962_M1
Old / Young	-0.00187056	0.860772	Me1	P06801_S336_M1
Old / Young	-0.594659	0.0997921	Gap43	P06837_S128_M1
Old / Young	-0.661877	0.0220797	Gap43	P06837_S193_M1
Old / Young	-0.206173	0.323054	Gap43	P06837_S86_M1
Old / Young	0.483075	0.349944	Gap43	P06837_S86_M2
Old / Young	-0.0137679	0.994499	Gap43	P06837_S96_M1
Old / Young	0.231094	0.152036	Gap43	P06837_S96_M2
Old / Young	-0.102474	0.0898182	Gap43	P06837_T172_M1
Old / Young	-0.104426	0.94343	Gap43	P06837_T88_M1
Old / Young	0.555733	0.0965086	Gap43	P06837_T95_M1
Old / Young	0.102728	0.132044	Gap43	P06837_T95_M2
Old / Young	-0.493377	1.21897e-05	Hsp90aa1	P07901_S231_M1
Old / Young	-0.229251	0.00404578	Hsp90aa1	P07901_S263_M1
Old / Young	-0.366432	0.00107878	Hsp90aa1	P07901_S642_M1
Old / Young	0.00236471	0.652029	Aprt	P08030_S15_M1
Old / Young	0.468544	0.0193063	Hsp90b1	P08113_S306_M1
Old / Young	0.761447	0.0590757	Apoe	P08226_S139_M1
Old / Young	1.24215	7.4311e-05	Sod1	P08228_S106_M1
Old / Young	0.252152	0.278006	Sod1	P08228_S108_M1
Old / Young	-0.3766	0.213265	Sod1	P08228_S99_M1
Old / Young	0.0305247	0.538585	Sod1	P08228_T89_M1
Old / Young	0.0519438	0.850094	Mdh2	P08249_S51_M1
Old / Young	-0.0294522	0.581646	Mdh2	P08249_T235_M1
Old / Young	-0.10777	0.152148	Nefl	P08551_S103_M1
Old / Young	1.13162	0.0615719	Nefl	P08551_S27_M1
Old / Young	0.547896	0.000109598	Nefl	P08551_S473_M1
Old / Young	-0.291934	0.0761307	Nefl	P08551_S503_M1
Old / Young	-0.0760875	0.595738	Nefl	P08551_S523_M1
Old / Young	0.0807273	0.676344	Nefl	P08551_S532_M1
Old / Young	1.28055	0.00208631	Nefl	P08551_S58_M1
Old / Young	-0.0105323	0.729167	Nefl	P08551_S74_M1
Old / Young	1.62203	0.0664508	Nefl	P08551_T520_M1
Old / Young	0.0995034	0.163217	Nefm	P08553_S30_M1
Old / Young	-0.0673134	0.991712	Nefm	P08553_S326_M1
Old / Young	-0.179382	0.00142245	Nefm	P08553_S344_M1
Old / Young	0.245542	0.0590021	Nefm	P08553_S44_M1
Old / Young	0.276684	0.608397	Nefm	P08553_S482_M1
Old / Young	-0.0488204	0.488452	Nefm	P08553_S502_M1
Old / Young	-0.195011	0.0153183	Nefm	P08553_S502_M2
Old / Young	-0.159713	0.652397	Nefm	P08553_S506_M1
Old / Young	-0.195011	0.0153183	Nefm	P08553_S506_M2
Old / Young	-0.225182	0.0504055	Nefm	P08553_S537_M2
Old / Young	0.224886	0.735687	Nefm	P08553_S545_M1
Old / Young	-0.225646	0.0499165	Nefm	P08553_S545_M2
Old / Young	0.101932	0.738282	Nefm	P08553_S545_M3
Old / Young	0.154082	0.543309	Nefm	P08553_S550_M1
Old / Young	-0.0920394	0.128747	Nefm	P08553_S550_M2
Old / Young	0.190602	0.793173	Nefm	P08553_S550_M3
Old / Young	-0.0924824	0.126301	Nefm	P08553_S551_M2
Old / Young	0.190602	0.793173	Nefm	P08553_S551_M3
Old / Young	-0.114949	0.381151	Nefm	P08553_S605_M2
Old / Young	0.0499898	0.74597	Nefm	P08553_S610_M1
Old / Young	-0.114949	0.381151	Nefm	P08553_S610_M2
Old / Young	0.225247	0.580005	Nefm	P08553_S645_M1
Old / Young	-1.19229	4.66873e-05	Nefm	P08553_S669_M1
Old / Young	0.339739	0.0508206	Nefm	P08553_S715_M1
Old / Young	0.521183	0.0360667	Nefm	P08553_S715_M2
Old / Young	0.470407	0.129826	Nefm	P08553_S715_M3
Old / Young	0.608635	0.804318	Nefm	P08553_S720_M2
Old / Young	0.532536	0.123386	Nefm	P08553_S720_M3
Old / Young	0.207629	0.553304	Nefm	P08553_S723_M1
Old / Young	0.51814	0.0343527	Nefm	P08553_S723_M2
Old / Young	0.530333	0.0974648	Nefm	P08553_S723_M3
Old / Young	1.39366	0.103657	Nefm	P08553_S727_M3
Old / Young	0.261497	0.118513	Nefm	P08553_S753_M1
Old / Young	-0.557487	1.90051e-06	Nefm	P08553_S769_M1
Old / Young	-0.539611	0.24014	Nefm	P08553_T423_M1
Old / Young	0.605453	0.806703	Nefm	P08553_T565_M3
Old / Young	1.62854	0.0274841	Nefm	P08553_Y422_M1
Old / Young	1.24641	0.00441256	Alpl	P09242_T113_M1
Old / Young	-0.106939	0.524397	Ncl	P09405_S145_M1
Old / Young	0.655427	0.0225992	Ncl	P09405_S145_M2
Old / Young	0.655427	0.0225992	Ncl	P09405_S157_M2
Old / Young	-0.132663	0.800648	Ncl	P09405_S212_M1
Old / Young	0.0164337	0.97021	Ncl	P09405_S40_M2
Old / Young	-0.537734	8.59038e-06	Ncl	P09405_S403_M1
Old / Young	0.584055	0.564403	Ncl	P09405_S41_M1
Old / Young	0.0164337	0.97021	Ncl	P09405_S41_M2
Old / Young	0.295328	0.0569883	Ncl	P09405_S460_M1
Old / Young	-0.85478	3.82876e-05	Ncl	P09405_S577_M1
Old / Young	-1.7921	0.000177537	Pgk1	P09411_S174_M1
Old / Young	-0.30591	0.0446063	Pgk1	P09411_S175_M1
Old / Young	-0.275978	0.000427015	Pgk1	P09411_S203_M1
Old / Young	0.588288	0.198896	Pgk1	P09411_S354_M1
Old / Young	0.0636533	0.978636	Pgk1	P09411_Y76_M1
Old / Young	0.244292	0.00609242	Ace	P09470_S1305_M1
Old / Young	0.384316	0.0096107	Fth1	P09528_S114_M1
Old / Young	0.549561	4.40736e-06	Fth1	P09528_S5_M1
Old / Young	0.0791423	0.287297	Hmgn2	P09602_S29_M1
Old / Young	-0.132708	0.0593738	Surf1	P09925_S227_M1
Old / Young	-0.113718	0.0241492	Chmp6	P0C0A3_S119_M1
Old / Young	0.495323	0.00341449	Pde11a	P0C1Q2_S441_M1
Old / Young	0.800444	0.00017768	Pde11a	P0C1Q2_S446_M1
Old / Young	1.37743	0.0010332	Prkg1	P0C605_T521_M1
Old / Young	0.251921	0.00150486	Igsf11	P0C673_S378_M1
Old / Young	0.413278	0.111635	Wipf3	P0C7L0_S203_M1
Old / Young	-0.0187476	0.701159	Wipf3	P0C7L0_S211_M1
Old / Young	-0.13184	0.209489	Wipf3	P0C7L0_T106_M1
Old / Young	-0.108831	0.763794	Wipf3	P0C7L0_T357_M1
Old / Young	0.126434	0.411406	Clec2l	P0C7M9_S29_M1
Old / Young	0.00615597	0.990397	Ubb;Ubc;Rps27a;Uba52	P0CG49_S133_M1
Old / Young	0.825764	0.107099	Ubb;Ubc;Rps27a;Uba52	P0CG49_S172_M1
Old / Young	0.825764	0.107099	Ubb;Ubc;Rps27a;Uba52	P0CG49_S20_M1
Old / Young	0.00615597	0.990397	Ubb;Ubc;Rps27a;Uba52	P0CG49_S209_M1
Old / Young	0.825764	0.107099	Ubb;Ubc;Rps27a;Uba52	P0CG49_S248_M1
Old / Young	0.00615597	0.990397	Ubb;Ubc;Rps27a;Uba52	P0CG49_S285_M1
Old / Young	0.00615597	0.990397	Ubb;Ubc;Rps27a;Uba52	P0CG49_S57_M1
Old / Young	0.825764	0.107099	Ubb;Ubc;Rps27a;Uba52	P0CG49_S96_M1
Old / Young	0.0561859	0.818276	Ubb;Ubc;Rps27a;Uba52	P0CG49_T14_M1
Old / Young	0.632926	6.7013e-05	Ubb;Ubc;Rps27a;Uba52	P0CG49_T142_M1
Old / Young	0.0561859	0.818276	Ubb;Ubc;Rps27a;Uba52	P0CG49_T166_M1
Old / Young	0.632926	6.7013e-05	Ubb;Ubc;Rps27a;Uba52	P0CG49_T218_M1
Old / Young	0.0561859	0.818276	Ubb;Ubc;Rps27a;Uba52	P0CG49_T242_M1
Old / Young	0.632926	6.7013e-05	Ubb;Ubc;Rps27a;Uba52	P0CG49_T294_M1
Old / Young	0.632926	6.7013e-05	Ubb;Ubc;Rps27a;Uba52	P0CG49_T66_M1
Old / Young	0.0561859	0.818276	Ubb;Ubc;Rps27a;Uba52	P0CG49_T90_M1
Old / Young	0.00615597	0.990397	Ubb;Ubc;Rps27a;Uba52	P0CG50_S133_M1
Old / Young	0.825764	0.107099	Ubb;Ubc;Rps27a;Uba52	P0CG50_S172_M1
Old / Young	0.825764	0.107099	Ubb;Ubc;Rps27a;Uba52	P0CG50_S20_M1
Old / Young	0.00615597	0.990397	Ubb;Ubc;Rps27a;Uba52	P0CG50_S209_M1
Old / Young	0.825764	0.107099	Ubb;Ubc;Rps27a;Uba52	P0CG50_S248_M1
Old / Young	0.00615597	0.990397	Ubb;Ubc;Rps27a;Uba52	P0CG50_S285_M1
Old / Young	0.825764	0.107099	Ubb;Ubc;Rps27a;Uba52	P0CG50_S324_M1
Old / Young	0.00615597	0.990397	Ubb;Ubc;Rps27a;Uba52	P0CG50_S361_M1
Old / Young	0.825764	0.107099	Ubb;Ubc;Rps27a;Uba52	P0CG50_S400_M1
Old / Young	0.00615597	0.990397	Ubb;Ubc;Rps27a;Uba52	P0CG50_S437_M1
Old / Young	0.825764	0.107099	Ubb;Ubc;Rps27a;Uba52	P0CG50_S476_M1
Old / Young	0.00615597	0.990397	Ubb;Ubc;Rps27a;Uba52	P0CG50_S513_M1
Old / Young	0.825764	0.107099	Ubb;Ubc;Rps27a;Uba52	P0CG50_S552_M1
Old / Young	0.00615597	0.990397	Ubb;Ubc;Rps27a;Uba52	P0CG50_S57_M1
Old / Young	0.00615597	0.990397	Ubb;Ubc;Rps27a;Uba52	P0CG50_S589_M1
Old / Young	0.825764	0.107099	Ubb;Ubc;Rps27a;Uba52	P0CG50_S628_M1
Old / Young	0.00615597	0.990397	Ubb;Ubc;Rps27a;Uba52	P0CG50_S665_M1
Old / Young	0.825764	0.107099	Ubb;Ubc;Rps27a;Uba52	P0CG50_S96_M1
Old / Young	0.0561859	0.818276	Ubb;Ubc;Rps27a;Uba52	P0CG50_T14_M1
Old / Young	0.632926	6.7013e-05	Ubb;Ubc;Rps27a;Uba52	P0CG50_T142_M1
Old / Young	0.0561859	0.818276	Ubb;Ubc;Rps27a;Uba52	P0CG50_T166_M1
Old / Young	0.632926	6.7013e-05	Ubb;Ubc;Rps27a;Uba52	P0CG50_T218_M1
Old / Young	0.0561859	0.818276	Ubb;Ubc;Rps27a;Uba52	P0CG50_T242_M1
Old / Young	0.632926	6.7013e-05	Ubb;Ubc;Rps27a;Uba52	P0CG50_T294_M1
Old / Young	0.0561859	0.818276	Ubb;Ubc;Rps27a;Uba52	P0CG50_T318_M1
Old / Young	0.632926	6.7013e-05	Ubb;Ubc;Rps27a;Uba52	P0CG50_T370_M1
Old / Young	0.0561859	0.818276	Ubb;Ubc;Rps27a;Uba52	P0CG50_T394_M1
Old / Young	0.632926	6.7013e-05	Ubb;Ubc;Rps27a;Uba52	P0CG50_T446_M1
Old / Young	0.0561859	0.818276	Ubb;Ubc;Rps27a;Uba52	P0CG50_T470_M1
Old / Young	0.632926	6.7013e-05	Ubb;Ubc;Rps27a;Uba52	P0CG50_T522_M1
Old / Young	0.0561859	0.818276	Ubb;Ubc;Rps27a;Uba52	P0CG50_T546_M1
Old / Young	0.632926	6.7013e-05	Ubb;Ubc;Rps27a;Uba52	P0CG50_T598_M1
Old / Young	0.0561859	0.818276	Ubb;Ubc;Rps27a;Uba52	P0CG50_T622_M1
Old / Young	0.632926	6.7013e-05	Ubb;Ubc;Rps27a;Uba52	P0CG50_T66_M1
Old / Young	0.632926	6.7013e-05	Ubb;Ubc;Rps27a;Uba52	P0CG50_T674_M1
Old / Young	0.0561859	0.818276	Ubb;Ubc;Rps27a;Uba52	P0CG50_T90_M1
Old / Young	-0.381149	0.199505	Alad	P10518_S215_M1
Old / Young	-0.68748	0.114557	Mapt	P10637_S35_M1
Old / Young	0.123349	0.846571	Mapt	P10637_S470_M2
Old / Young	-0.361725	0.0880518	Mapt	P10637_S477_M1
Old / Young	1.50759	0.0763732	Mapt	P10637_S477_M2
Old / Young	1.83529	8.71549e-09	Mapt	P10637_S483_M1
Old / Young	1.23316	0.00138345	Mapt	P10637_S490_M2
Old / Young	0.0191694	0.506055	Mapt	P10637_S491_M2
Old / Young	0.914097	0.248234	Mapt	P10637_S491_M3
Old / Young	-0.144088	0.0168717	Mapt	P10637_S494_M1
Old / Young	0.531869	0.00119635	Mapt	P10637_S494_M2
Old / Young	0.694068	0.222218	Mapt	P10637_S494_M3
Old / Young	-0.0714884	0.0440266	Mapt	P10637_S50_M1
Old / Young	-0.0310459	0.699319	Mapt	P10637_S506_M1
Old / Young	-0.432023	0.127141	Mapt	P10637_S506_M2
Old / Young	-0.202516	0.783349	Mapt	P10637_S506_M3
Old / Young	0.580112	4.70329e-06	Mapt	P10637_S527_M2
Old / Young	-0.63026	0.0182973	Mapt	P10637_S533_M1
Old / Young	-0.126044	0.386667	Mapt	P10637_S554_M1
Old / Young	-0.345508	0.2432	Mapt	P10637_S597_M1
Old / Young	-0.186755	0.156527	Mapt	P10637_S688_M1
Old / Young	-0.156477	0.287539	Mapt	P10637_S688_M2
Old / Young	0.284123	0.0144101	Mapt	P10637_S688_M3
Old / Young	-0.263147	0.164302	Mapt	P10637_S692_M1
Old / Young	0.567214	0.10619	Mapt	P10637_S692_M2
Old / Young	0.416979	0.00154488	Mapt	P10637_S692_M3
Old / Young	-0.0849544	0.0593524	Mapt	P10637_S696_M1
Old / Young	0.385537	0.152649	Mapt	P10637_S696_M2
Old / Young	0.322661	0.00821428	Mapt	P10637_S696_M3
Old / Young	0.710743	0.25962	Mapt	P10637_S701_M2
Old / Young	1.2921	0.00212799	Mapt	P10637_S705_M1
Old / Young	-0.0647907	0.558302	Mapt	P10637_T473_M1
Old / Young	0.199604	0.708264	Mapt	P10637_T473_M2
Old / Young	0.352023	0.218269	Mapt	P10637_T497_M3
Old / Young	-0.289264	0.51262	Mapt	P10637_T504_M1
Old / Young	0.0110528	0.958114	Mapt	P10637_T504_M2
Old / Young	-0.267071	0.249362	Mapt	P10637_T509_M1
Old / Young	-0.484873	0.0690369	Mapt	P10637_T509_M2
Old / Young	-0.202516	0.783349	Mapt	P10637_T509_M3
Old / Young	0.0714679	0.407663	Mapt	P10637_T523_M1
Old / Young	0.580112	4.70329e-06	Mapt	P10637_T523_M2
Old / Young	-0.182024	0.993657	Mapt	P10637_T537_M1
Old / Young	-1.61474	0.00114758	Mapt	P10637_T58_M1
Old / Young	-0.711133	0.00214884	Mapt	P10637_T678_M1
Old / Young	-0.106684	0.676036	Mapt	P10637_T695_M2
Old / Young	-4.17466	0.012037	Mapt	P10637_T706_M3
Old / Young	-2.54266	0.00377964	Mapt	P10637_T719_M1
Old / Young	0.463543	0.484025	Mapt	P10637_Y18_M1
Old / Young	-0.255326	0.356079	Mapt	P10637_Y686_M2
Old / Young	-0.506924	0.167411	Mapt	P10637_Y686_M3
Old / Young	0.0186691	0.980024	Gstm1	P10649_S67_M1
Old / Young	1.53855	1.60878e-07	Gstm1	P10649_T206_M1
Old / Young	0.635068	0.00074991	Gstm1	P10649_T34_M1
Old / Young	-0.0770507	0.139105	Tcea1	P10711_S100_M1
Old / Young	1.19359	0.00702896	Hist1h2bf;Hist1h2bb;Hist1h2bk;Hist1h2bp	P10853_S56_M1
Old / Young	-0.655647	0.0141485	Hist1h2bf;Hist1h2bb;Hist1h2bk;Hist1h2bp	P10853_S76_M1
Old / Young	1.19117	0.00119413	Spp1	P10923_S219_M1
Old / Young	-0.389386	0.36895	Sub1	P11031_S19_M1
Old / Young	-0.208843	0.0145928	Sub1	P11031_S56_M1
Old / Young	-0.25942	0.00649721	Hsp90ab1	P11499_S226_M1
Old / Young	-0.314412	1.74093e-05	Hsp90ab1	P11499_S255_M1
Old / Young	-0.428143	0.000289172	Hsp90ab1	P11499_S255_M2
Old / Young	-0.428143	0.000289172	Hsp90ab1	P11499_S261_M2
Old / Young	2.70797	0.000222965	Hsp90ab1	P11499_S452_M1
Old / Young	0.0475586	0.883985	L1cam	P11627_S1166_M1
Old / Young	-0.612048	0.00841432	L1cam	P11627_S1181_M2
Old / Young	-0.137549	0.314581	L1cam	P11627_S1184_M1
Old / Young	-0.612048	0.00841432	L1cam	P11627_S1184_M2
Old / Young	-0.055989	0.309811	L1cam	P11627_S1251_M1
Old / Young	0.256239	0.411049	L1cam	P11627_T1175_M1
Old / Young	0.0479703	0.874209	Camk2a	P11798_S257_M1
Old / Young	-0.223989	0.0549647	Camk2a	P11798_S272_M1
Old / Young	0.728995	7.68911e-05	Camk2a	P11798_S275_M1
Old / Young	0.953939	0.00846395	Camk2a	P11798_S279_M1
Old / Young	-0.143056	0.126183	Camk2a	P11798_S330_M1
Old / Young	-0.0825279	0.0145062	Camk2a	P11798_S330_M2
Old / Young	0.0286731	0.79788	Camk2a	P11798_S330_M3
Old / Young	-0.015159	0.910057	Camk2a	P11798_S331_M1
Old / Young	0.10816	0.57573	Camk2a	P11798_S331_M2
Old / Young	0.0286731	0.79788	Camk2a	P11798_S331_M3
Old / Young	-1.004	0.0277426	Camk2a	P11798_S333_M2
Old / Young	0.0239534	0.95623	Camk2a	P11798_S333_M3
Old / Young	-0.0888323	0.27183	Camk2a	P11798_S404_M1
Old / Young	0.215028	0.853718	Camk2a	P11798_S470_M1
Old / Young	-0.0896045	0.0783653	Camk2a	P11798_T253_M1
Old / Young	1.41417	6.88857e-07	Camk2a	P11798_T286_M1
Old / Young	-0.369012	0.0180187	Camk2a	P11798_T310_M1
Old / Young	0.0308388	0.317751	Camk2a	P11798_T334_M3
Old / Young	-0.126415	0.56522	Camk2a	P11798_T336_M2
Old / Young	0.00667008	0.992963	Camk2a	P11798_T336_M3
Old / Young	-0.12198	0.215354	Camk2a	P11798_T337_M1
Old / Young	0.400156	0.149036	Camk2a	P11798_T337_M2
Old / Young	0.00667008	0.992963	Camk2a	P11798_T337_M3
Old / Young	-0.0814192	0.49351	Camk2a	P11798_Y86_M1
Old / Young	0.182019	0.193787	Itpr1	P11881_S1588_M1
Old / Young	-0.17832	0.00232441	Itpr1	P11881_S1755_M1
Old / Young	-0.276077	0.026943	Tcp1	P11983_S544_M1
Old / Young	0.0171282	0.267634	App	P12023_S441_M1
Old / Young	-0.427844	0.0308021	App	P12023_T743_M1
Old / Young	-0.0412461	0.242134	Prkar2a	P12367_S146_M1
Old / Young	-0.432072	0.0203535	Prkar2a	P12367_S251_M1
Old / Young	0.579321	0.0059837	Prkar2a	P12367_S96_M1
Old / Young	-0.0604833	0.408604	Pfkl	P12382_S775_M1
Old / Young	-0.314876	0.208335	Chrm1	P12657_S451_M2
Old / Young	-0.314876	0.208335	Chrm1	P12657_T455_M2
Old / Young	-0.0646092	0.502162	Pcp2	P12660_S4_M1
Old / Young	-0.0332803	0.411196	Pcp2	P12660_S4_M2
Old / Young	-0.0505758	0.629631	Pcp2	P12660_S92_M1
Old / Young	-0.0332803	0.411196	Pcp2	P12660_T15_M2
Old / Young	0.0143827	0.992106	Prkar1b	P12849_S83_M1
Old / Young	0.0967874	0.146887	Ncam1	P13595_S1005_M1
Old / Young	0.0375163	0.858187	Ncam1	P13595_S770_M2
Old / Young	0.0621882	0.890982	Ncam1	P13595_S774_M1
Old / Young	0.0375163	0.858187	Ncam1	P13595_S774_M2
Old / Young	-2.36811	1.62764e-06	Ncam1	P13595_S884_M1
Old / Young	0.148909	0.0153257	Ncam1	P13595_S887_M1
Old / Young	0.184292	0.0593051	Ncam1	P13595_S946_M1
Old / Young	-0.353785	0.518809	Ncam1	P13595_S946_M2
Old / Young	0.00172528	0.994097	Ncam1	P13595_S958_M1
Old / Young	-0.353785	0.518809	Ncam1	P13595_S958_M2
Old / Young	0.278375	0.184368	Ncam1	P13595_T1030_M1
Old / Young	0.180691	0.902318	Ncam1	P13595_T274_M1
Old / Young	-0.380822	0.0221575	Ncam1	P13595_T783_M1
Old / Young	-0.420773	0.426509	Dnmt1	P13864_S125_M1
Old / Young	-0.0374449	0.392485	Atp1b1	P14094_S19_M1
Old / Young	0.742516	1.02248e-05	Slc2a4	P14142_S488_M1
Old / Young	-0.871879	0.0770658	Mdh1	P14152_S188_M1
Old / Young	0.450694	0.28123	Mdh1	P14152_S217_M1
Old / Young	-0.522178	6.09123e-07	Mdh1	P14152_S241_M1
Old / Young	-0.314056	0.00325022	Mdh1	P14152_S333_M1
Old / Young	0.179198	0.151663	Hspb1	P14602_S13_M1
Old / Young	0.026365	0.794625	Hspb1	P14602_S15_M1
Old / Young	0.211868	0.149379	Hspb1	P14602_S86_M1
Old / Young	0.562592	0.0634921	Lmnb1	P14733_S24_M1
Old / Young	0.218825	0.0310519	Lmnb1	P14733_S392_M1
Old / Young	-0.345364	0.0176644	Lmnb1	P14733_S394_M1
Old / Young	0.168502	0.131323	Rplp0	P14869_S304_M2
Old / Young	0.168502	0.131323	Rplp0	P14869_S307_M2
Old / Young	-0.11802	0.0945173	Map1b	P14873_S1013_M1
Old / Young	-0.242297	0.718099	Map1b	P14873_S1141_M2
Old / Young	-0.0629863	0.704556	Map1b	P14873_S1151_M1
Old / Young	-0.242297	0.718099	Map1b	P14873_S1151_M2
Old / Young	0.660185	0.27697	Map1b	P14873_S1153_M1
Old / Young	-0.0659791	0.899969	Map1b	P14873_S1178_M2
Old / Young	0.0693119	0.568024	Map1b	P14873_S1183_M1
Old / Young	0.0891518	0.137306	Map1b	P14873_S1183_M2
Old / Young	0.192548	0.088289	Map1b	P14873_S1186_M2
Old / Young	-0.394089	0.000144759	Map1b	P14873_S1204_M1
Old / Young	-1.02086	0.0604611	Map1b	P14873_S1204_M2
Old / Young	-1.23693	0.0194957	Map1b	P14873_S1207_M1
Old / Young	-0.38734	0.0334137	Map1b	P14873_S1207_M2
Old / Young	-0.501966	0.0282545	Map1b	P14873_S1208_M2
Old / Young	0.303189	0.0155514	Map1b	P14873_S1242_M2
Old / Young	-0.0429101	0.0630576	Map1b	P14873_S1247_M1
Old / Young	0.303189	0.0155514	Map1b	P14873_S1247_M2
Old / Young	-0.119788	0.800372	Map1b	P14873_S1247_M3
Old / Young	0.20685	0.274136	Map1b	P14873_S1251_M2
Old / Young	-0.119788	0.800372	Map1b	P14873_S1251_M3
Old / Young	-0.163	0.790514	Map1b	P14873_S1253_M3
Old / Young	0.2384	0.11132	Map1b	P14873_S1255_M2
Old / Young	-0.096687	0.68486	Map1b	P14873_S1255_M3
Old / Young	-0.790871	0.119096	Map1b	P14873_S1260_M1
Old / Young	0.260401	0.040046	Map1b	P14873_S1260_M2
Old / Young	-0.131047	0.76357	Map1b	P14873_S1260_M3
Old / Young	0.100628	0.219721	Map1b	P14873_S1307_M1
Old / Young	-0.211848	0.28702	Map1b	P14873_S1317_M1
Old / Young	-0.392863	0.468701	Map1b	P14873_S1317_M2
Old / Young	-0.717003	0.166401	Map1b	P14873_S1334_M1
Old / Young	-0.059213	0.424783	Map1b	P14873_S1340_M1
Old / Young	-2.80742	0.00192612	Map1b	P14873_S1371_M1
Old / Young	-0.404328	0.0163572	Map1b	P14873_S1371_M2
Old / Young	0.0116674	0.115229	Map1b	P14873_S1371_M3
Old / Young	-0.487313	0.0163145	Map1b	P14873_S1373_M1
Old / Young	-0.635544	0.000743569	Map1b	P14873_S1373_M2
Old / Young	-0.216066	0.122829	Map1b	P14873_S1373_M3
Old / Young	0.981562	0.155786	Map1b	P14873_S1382_M3
Old / Young	-0.332032	0.0213671	Map1b	P14873_S1384_M1
Old / Young	-0.488484	0.000323677	Map1b	P14873_S1384_M2
Old / Young	-0.821042	0.00388569	Map1b	P14873_S1384_M3
Old / Young	-0.146429	0.866987	Map1b	P14873_S1391_M1
Old / Young	-0.10313	0.110291	Map1b	P14873_S1391_M2
Old / Young	-0.0189611	0.508594	Map1b	P14873_S1391_M3
Old / Young	-0.444531	0.00248896	Map1b	P14873_S1395_M1
Old / Young	-0.10313	0.110291	Map1b	P14873_S1395_M2
Old / Young	-0.0189611	0.508594	Map1b	P14873_S1395_M3
Old / Young	-0.0189611	0.508594	Map1b	P14873_S1401_M3
Old / Young	-0.360803	0.000310592	Map1b	P14873_S1438_M1
Old / Young	-0.0506094	0.859378	Map1b	P14873_S1441_M1
Old / Young	-0.120949	0.0279074	Map1b	P14873_S1497_M1
Old / Young	-0.380322	0.00391279	Map1b	P14873_S1523_M1
Old / Young	-0.345573	0.0257024	Map1b	P14873_S1523_M2
Old / Young	0.186398	0.161909	Map1b	P14873_S1614_M3
Old / Young	0.0520167	0.516413	Map1b	P14873_S1616_M1
Old / Young	0.0789962	0.721325	Map1b	P14873_S1616_M2
Old / Young	0.186398	0.161909	Map1b	P14873_S1616_M3
Old / Young	0.0894818	0.617131	Map1b	P14873_S1621_M1
Old / Young	0.0789962	0.721325	Map1b	P14873_S1621_M2
Old / Young	0.186398	0.161909	Map1b	P14873_S1621_M3
Old / Young	-0.402719	0.000429018	Map1b	P14873_S1649_M1
Old / Young	-0.362845	1.28531e-05	Map1b	P14873_S1662_M1
Old / Young	-0.197001	0.363846	Map1b	P14873_S1686_M1
Old / Young	0.0765179	0.180369	Map1b	P14873_S1775_M1
Old / Young	0.291231	0.00585616	Map1b	P14873_S1775_M3
Old / Young	0.291231	0.00585616	Map1b	P14873_S1778_M3
Old / Young	-0.0374684	0.628046	Map1b	P14873_S1781_M1
Old / Young	0.0644391	0.454591	Map1b	P14873_S1781_M2
Old / Young	0.291231	0.00585616	Map1b	P14873_S1781_M3
Old / Young	-0.0705276	0.618719	Map1b	P14873_S1789_M1
Old / Young	-0.148068	0.90016	Map1b	P14873_S1789_M2
Old / Young	-0.318223	4.80302e-05	Map1b	P14873_S1815_M1
Old / Young	-0.0308936	0.219615	Map1b	P14873_S1877_M1
Old / Young	0.242113	0.0228847	Map1b	P14873_S1911_M1
Old / Young	-0.305062	0.184341	Map1b	P14873_S1911_M3
Old / Young	0.545339	0.000481086	Map1b	P14873_S2030_M1
Old / Young	-0.255407	0.173735	Map1b	P14873_S2094_M1
Old / Young	-0.484937	0.0641579	Map1b	P14873_S2122_M1
Old / Young	-0.110467	0.176523	Map1b	P14873_S2205_M2
Old / Young	-0.110467	0.176523	Map1b	P14873_S2207_M2
Old / Young	-0.0702542	0.809959	Map1b	P14873_S2267_M1
Old / Young	-0.778289	0.135673	Map1b	P14873_S2410_M1
Old / Young	-0.131285	0.209872	Map1b	P14873_S25_M1
Old / Young	0.483534	0.0722125	Map1b	P14873_S25_M2
Old / Young	-0.0854562	0.00572337	Map1b	P14873_S336_M1
Old / Young	0.0016917	0.856447	Map1b	P14873_S336_M2
Old / Young	0.176005	0.282636	Map1b	P14873_S336_M3
Old / Young	0.0016917	0.856447	Map1b	P14873_S339_M2
Old / Young	0.176005	0.282636	Map1b	P14873_S339_M3
Old / Young	-0.40747	4.93206e-05	Map1b	P14873_S343_M1
Old / Young	-0.44858	0.030783	Map1b	P14873_S541_M1
Old / Young	-0.296716	0.59398	Map1b	P14873_S544_M1
Old / Young	-0.861617	0.0253071	Map1b	P14873_S561_M1
Old / Young	0.482671	0.157436	Map1b	P14873_S608_M1
Old / Young	-0.202221	0.431828	Map1b	P14873_S614_M1
Old / Young	-0.251275	0.105579	Map1b	P14873_S825_M3
Old / Young	-0.520512	0.00434104	Map1b	P14873_S828_M1
Old / Young	-0.196564	0.0278874	Map1b	P14873_S828_M2
Old / Young	-0.123638	0.404398	Map1b	P14873_S828_M3
Old / Young	-0.504785	0.000764449	Map1b	P14873_S829_M1
Old / Young	-0.196564	0.0278874	Map1b	P14873_S829_M2
Old / Young	-0.251275	0.105579	Map1b	P14873_S829_M3
Old / Young	-0.564943	0.12668	Map1b	P14873_S888_M1
Old / Young	0.297048	0.0150738	Map1b	P14873_S91_M1
Old / Young	-0.521527	0.0108943	Map1b	P14873_S934_M1
Old / Young	-0.343402	0.642937	Map1b	P14873_S962_M2
Old / Young	0.434217	0.450457	Map1b	P14873_S964_M2
Old / Young	-0.409286	0.0594641	Map1b	P14873_S967_M1
Old / Young	1.03748	0.0423691	Map1b	P14873_S967_M2
Old / Young	0.394489	0.979036	Map1b	P14873_S974_M1
Old / Young	-0.274978	0.0683939	Map1b	P14873_S989_M1
Old / Young	-0.0123716	0.178565	Map1b	P14873_S989_M2
Old / Young	-0.333988	0.000628896	Map1b	P14873_S992_M1
Old / Young	-0.0123716	0.178565	Map1b	P14873_S992_M2
Old / Young	0.214895	0.632103	Map1b	P14873_T1277_M1
Old / Young	0.307849	0.966101	Map1b	P14873_T1348_M1
Old / Young	-0.106389	0.0812432	Map1b	P14873_T1521_M2
Old / Young	-0.136744	0.904397	Map1b	P14873_T1784_M1
Old / Young	0.0644391	0.454591	Map1b	P14873_T1784_M2
Old / Young	-0.305062	0.184341	Map1b	P14873_T1905_M3
Old / Young	-0.305062	0.184341	Map1b	P14873_T1908_M3
Old / Young	0.256689	0.000670113	Map1b	P14873_T1928_M1
Old / Young	0.205902	0.00771268	Map1b	P14873_T1945_M1
Old / Young	0.483534	0.0722125	Map1b	P14873_T3_M2
Old / Young	0.176005	0.282636	Map1b	P14873_T340_M3
Old / Young	-0.0750211	0.110747	Map1b	P14873_T527_M1
Old / Young	-0.564364	0.197892	Map1b	P14873_T905_M1
Old / Young	0.0253261	0.865776	Map1b	P14873_T945_M1
Old / Young	0.241257	0.000681767	Glul	P15105_S19_M1
Old / Young	1.58919	2.50578e-06	Glul	P15105_S322_M1
Old / Young	1.22091	6.1595e-05	Glul	P15105_S343_M1
Old / Young	0.9122	3.3183e-08	Glul	P15105_T328_M1
Old / Young	0.607481	2.59591e-07	Glul	P15105_Y104_M1
Old / Young	-0.194235	0.0926007	Cdh2	P15116_S73_M2
Old / Young	-0.194235	0.0926007	Cdh2	P15116_Y71_M2
Old / Young	-1.41952	0.00817745	Bpgm	P15327_T122_M1
Old / Young	0.285958	0.0385758	Cd44	P15379_S742_M1
Old / Young	-0.309688	0.253613	Kcnc1	P15388_S142_M1
Old / Young	0.00566375	0.289166	Kcnc1	P15388_S158_M2
Old / Young	0.0512219	0.971195	Kcnc1	P15388_S160_M1
Old / Young	0.00566375	0.289166	Kcnc1	P15388_S160_M2
Old / Young	0.0204347	0.994559	Kcnc1	P15388_S44_M1
Old / Young	0.333985	0.0258098	Kcnc1	P15388_S468_M1
Old / Young	1.13027	0.151872	Kcnc1	P15388_S482_M3
Old / Young	0.274248	0.203813	Kcnc1	P15388_S485_M2
Old / Young	-1.62456	0.00117764	Kcnc1	P15388_S485_M3
Old / Young	-1.62456	0.00117764	Kcnc1	P15388_T483_M3
Old / Young	0.177829	0.180108	Kcnc1	P15388_T487_M2
Old / Young	-2.86077	7.57086e-05	Kcnc1	P15388_T487_M3
Old / Young	-0.236046	0.0036628	Sptb	P15508_S1218_M1
Old / Young	-0.810891	0.0174885	Sptb	P15508_S2105_M1
Old / Young	-0.37806	0.266975	Sptb	P15508_S2115_M1
Old / Young	-0.132282	0.476318	Sptb	P15508_S990_M1
Old / Young	0.162767	0.407562	Nme1	P15532_S44_M1
Old / Young	-0.543945	0.0144411	Atp6v0a2	P15920_S700_M1
Old / Young	0.393518	0.172436	Chgb	P16014_S100_M1
Old / Young	-0.304495	0.00644522	Chgb	P16014_S129_M1
Old / Young	-0.350317	0.673749	Chgb	P16014_S142_M2
Old / Young	0.012597	0.620251	Chgb	P16014_S147_M1
Old / Young	0.441083	0.512057	Chgb	P16014_S155_M1
Old / Young	-0.403834	0.0349736	Chgb	P16014_S190_M1
Old / Young	-0.0862336	0.273099	Chgb	P16014_S220_M1
Old / Young	-0.39738	0.0381367	Chgb	P16014_S229_M1
Old / Young	-0.413555	0.129451	Chgb	P16014_S229_M2
Old / Young	0.31468	0.142322	Chgb	P16014_S229_M3
Old / Young	0.303326	0.204809	Chgb	P16014_S233_M3
Old / Young	-0.543166	0.301466	Chgb	P16014_S234_M2
Old / Young	0.318815	0.145413	Chgb	P16014_S234_M3
Old / Young	-0.187442	0.111443	Chgb	P16014_S237_M1
Old / Young	-0.553053	0.0936053	Chgb	P16014_S237_M2
Old / Young	0.314983	0.160047	Chgb	P16014_S237_M3
Old / Young	-0.358227	0.0848624	Chgb	P16014_S308_M1
Old / Young	0.581222	0.455697	Chgb	P16014_S314_M1
Old / Young	0.0914328	0.202341	Chgb	P16014_S365_M1
Old / Young	-0.274631	0.0883154	Chgb	P16014_S626_M1
Old / Young	0.135704	0.446376	Chgb	P16014_T241_M3
Old / Young	0.449048	2.66128e-07	Prkce	P16054_S329_M1
Old / Young	0.697048	0.00469319	Prkce	P16054_S329_M2
Old / Young	0.662197	0.00473927	Prkce	P16054_S334_M1
Old / Young	0.697048	0.00469319	Prkce	P16054_S334_M2
Old / Young	0.0148272	0.769078	Prkce	P16054_S337_M1
Old / Young	0.315516	0.00031762	Prkce	P16054_S346_M1
Old / Young	0.505727	0.000314316	Prkce	P16054_S346_M2
Old / Young	0.505727	0.000314316	Prkce	P16054_S350_M2
Old / Young	0.00373563	0.710153	Prkce	P16054_S368_M1
Old / Young	0.0902044	0.756907	Prkce	P16054_S388_M1
Old / Young	1.08815	0.435594	Prkce	P16054_S62_M1
Old / Young	-0.262618	0.0839384	Prkce	P16054_S729_M1
Old / Young	0.474593	1.86575e-06	Prkce	P16054_T228_M1
Old / Young	-0.117115	0.812574	Prkce	P16054_T710_M1
Old / Young	0.175897	0.09376	Ldhb	P16125_S11_M1
Old / Young	0.645725	0.969356	Ldhb	P16125_S44_M1
Old / Young	-1.11462	0.0163266	Ldhb	P16125_T302_M1
Old / Young	-0.433364	0.17052	Srp14	P16254_S44_M1
Old / Young	-0.0952406	0.577844	Srp14	P16254_S45_M1
Old / Young	-0.145229	0.00694277	Slc4a3	P16283_S170_M1
Old / Young	-0.0431387	0.345256	Slc4a3	P16283_S195_M1
Old / Young	0.222348	0.363498	Slc4a3	P16283_S198_M1
Old / Young	-0.236901	0.00552591	Slc4a3	P16283_S224_M1
Old / Young	-0.211215	0.0189551	Slc4a3	P16283_S296_M1
Old / Young	0.174912	0.827639	Gabra6	P16305_T344_M1
Old / Young	0.116019	0.00602986	Cnp	P16330_S169_M1
Old / Young	0.249518	0.0422697	Cnp	P16330_S227_M1
Old / Young	0.306382	0.00533327	Cnp	P16330_S239_M1
Old / Young	0.713065	0.00820309	Cnp	P16330_S284_M1
Old / Young	0.537538	0.000636046	Cnp	P16330_S286_M1
Old / Young	1.10069	2.70916e-10	Cnp	P16330_S358_M1
Old / Young	0.129927	0.18949	Cnp	P16330_S382_M1
Old / Young	0.690435	4.10692e-09	Cnp	P16330_S4_M1
Old / Young	-0.0997546	0.900757	Cnp	P16330_S408_M1
Old / Young	2.14931	5.69468e-08	Cnp	P16330_S9_M1
Old / Young	1.38933	0.00115545	Cnp	P16330_S92_M1
Old / Young	0.115063	0.360516	Kcna1	P16388_S23_M1
Old / Young	0.0178904	0.0557185	Ass1	P16460_S219_M1
Old / Young	0.270729	0.125443	Ass1	P16460_T174_M1
Old / Young	-0.632678	0.205814	Sptan1	P16546_S1029_M1
Old / Young	0.835968	0.00129306	Sptan1	P16546_S1031_M1
Old / Young	0.204262	0.000174479	Sptan1	P16546_S1217_M1
Old / Young	-0.13222	0.533166	Sptan1	P16546_S1353_M1
Old / Young	-0.452304	0.159986	Sptan1	P16546_S1479_M1
Old / Young	0.142212	0.361675	Sptan1	P16546_S1990_M1
Old / Young	0.00688543	0.353575	Sptan1	P16546_S2084_M1
Old / Young	0.276327	0.0413704	Sptan1	P16546_S2329_M1
Old / Young	-0.053086	0.459548	Sptan1	P16546_S328_M1
Old / Young	-0.0054596	0.804639	Sptan1	P16546_S330_M1
Old / Young	0.081142	0.525689	Sptan1	P16546_S375_M1
Old / Young	-0.00867017	0.31844	Sptan1	P16546_S446_M1
Old / Young	-0.0244698	0.73749	Sptan1	P16546_S658_M1
Old / Young	0.0531392	0.158537	Sptan1	P16546_T2066_M1
Old / Young	-0.0342543	0.956781	Sptan1	P16546_T2095_M1
Old / Young	-0.158499	0.00456543	Gapdh	P16858_S120_M1
Old / Young	-0.170001	0.756105	Gapdh	P16858_S123_M1
Old / Young	-0.377129	0.0595494	Gapdh	P16858_S208_M1
Old / Young	0.245814	0.0232512	Gapdh	P16858_S239_M1
Old / Young	-1.32858	4.49122e-05	Gapdh	P16858_S264_M1
Old / Young	0.364379	0.0497206	Gapdh	P16858_S331_M1
Old / Young	0.949566	0.0283581	Gapdh	P16858_T152_M1
Old / Young	2.14691	0.000410823	Gapdh	P16858_T182_M1
Old / Young	0.0762569	0.3445	Gapdh	P16858_T227_M1
Old / Young	0.930515	0.101775	Gapdh	P16858_T235_M1
Old / Young	0.0928583	0.484704	Gapdh	P16858_T73_M1
Old / Young	0.691762	0.0359427	Gapdh	P16858_T81_M1
Old / Young	0.772403	0.911925	Atf2	P16951_S118_M1
Old / Young	-0.616972	0.000184583	Atf2	P16951_S94_M1
Old / Young	-1.74295	0.000176683	Atf2	P16951_T114_M1
Old / Young	0.968014	0.0125389	Hmga1	P17095_S102_M1
Old / Young	0.987883	7.87305e-05	Hmga1	P17095_S102_M2
Old / Young	0.987883	7.87305e-05	Hmga1	P17095_S103_M2
Old / Young	0.148941	0.723326	Hmga1	P17095_S36_M1
Old / Young	-0.563912	0.176543	Zfp37	P17141_S586_M1
Old / Young	-0.463111	0.0136836	Zfp37	P17141_Y283_M1
Old / Young	1.79354	0.0207758	Eno1	P17182_S176_M1
Old / Young	-0.0770089	0.22884	Eno1	P17182_S263_M1
Old / Young	0.515851	0.042117	Eno1	P17182_S362_M1
Old / Young	-0.198416	0.511539	Eno1	P17182_S40_M1
Old / Young	0.281156	0.00518453	Eno1	P17182_S419_M1
Old / Young	0.0413021	0.295659	Eno1	P17182_S427_M1
Old / Young	0.55352	3.80754e-05	Eno1	P17182_S79_M1
Old / Young	-0.799217	0.149748	Eno1	P17182_Y270_M1
Old / Young	0.450878	0.0419502	Eno2	P17183_S141_M1
Old / Young	-0.128901	0.00321295	Eno2	P17183_S263_M1
Old / Young	-0.513123	0.0259273	Eno2	P17183_S79_M1
Old / Young	-0.409158	0.0224933	Ap2a1	P17426_S517_M1
Old / Young	0.117229	0.719435	Ap2a1	P17426_S518_M1
Old / Young	-0.339927	0.00982521	Ap2a1	P17426_S54_M1
Old / Young	0.200191	0.296932	Ap2a1	P17426_S652_M3
Old / Young	-0.96396	0.0016737	Ap2a1	P17426_S655_M1
Old / Young	0.710859	0.181884	Ap2a1	P17426_S655_M3
Old / Young	0.81922	0.143507	Ap2a1	P17426_S657_M1
Old / Young	-0.244473	0.933773	Ap2a1	P17426_S657_M3
Old / Young	0.200191	0.296932	Ap2a1	P17426_T653_M3
Old / Young	0.0299735	0.0807956	Ap2a1	P17426_T836_M1
Old / Young	0.0227309	0.0673094	Ap2a1	P17426_Y777_M1
Old / Young	-0.783875	0.0965529	Ap2a2	P17427_S566_M1
Old / Young	0.00393574	0.562515	Hk1	P17710_S536_M1
Old / Young	0.325471	0.221001	Hk1	P17710_S549_M1
Old / Young	0.325094	0.00105759	Hk1	P17710_S848_M1
Old / Young	0.677474	0.00348842	Hk1	P17710_T691_M1
Old / Young	-0.459403	0.00568623	Tpi1	P17751_S130_M1
Old / Young	-0.597592	0.00137367	Tpi1	P17751_S156_M1
Old / Young	0.205608	0.602765	Tpi1	P17751_S245_M1
Old / Young	-0.234401	0.353066	Tpi1	P17751_T140_M1
Old / Young	0.0531085	0.776346	Tpi1	P17751_T223_M1
Old / Young	0.0867972	0.123105	Tpi1	P17751_T228_M1
Old / Young	-0.320001	0.00606717	Slc2a1	P17809_T478_M1
Old / Young	-0.196477	0.882704	Ptpra	P18052_S195_M1
Old / Young	1.7193	0.00267606	Ptpra	P18052_S823_M1
Old / Young	0.210731	0.0531736	Ptpra	P18052_Y825_M1
Old / Young	-0.0118576	0.0695515	Bsg	P18572_S372_M1
Old / Young	0.612509	0.318815	Bsg	P18572_T358_M1
Old / Young	0.0769679	0.739277	Slc7a2	P18581_S645_M1
Old / Young	-0.142763	0.116439	Hmgn1	P18608_T80_M1
Old / Young	0.40038	0.281459	Rps6ka1	P18653_S352_M1
Old / Young	1.48767	0.00168934	Rps6ka1	P18653_T225_M1
Old / Young	0.138918	0.73797	Rps6ka3	P18654_S715_M1
Old / Young	-0.223093	0.320781	Cfl1	P18760_S3_M1
Old / Young	0.786809	0.256945	Cfl1	P18760_S41_M1
Old / Young	0.985071	0.0172799	Gnao1	P18872_S112_M1
Old / Young	-1.50568	0.000466914	Gnao1	P18872_S121_M1
Old / Young	1.05216	0.0089693	Gnao1	P18872_S126_M1
Old / Young	-0.0873087	0.415868	Gnao1	P18872_S159_M1
Old / Young	0.00432411	0.900837	Gnao1	P18872_S207_M1
Old / Young	0.378614	0.0122876	Gnao1	P18872_S62_M1
Old / Young	-0.379657	0.000607044	Fasn	P19096_S1577_M1
Old / Young	0.579731	0.0132412	Fasn	P19096_S725_M1
Old / Young	0.000813298	0.59372	Fasn	P19096_T976_M1
Old / Young	-1.26341	0.000387035	Gstp1	P19157_S196_M1
Old / Young	-0.13191	0.0501655	Nefh	P19246_S122_M1
Old / Young	-0.0622422	0.364054	Nefh	P19246_S416_M1
Old / Young	0.0315493	0.262933	Nefh	P19246_S429_M1
Old / Young	-0.127913	0.121426	Nefh	P19246_S438_M1
Old / Young	-0.775149	0.00963624	Nefh	P19246_S500_M1
Old / Young	-0.175209	0.32134	Nefh	P19246_S500_M2
Old / Young	0.314803	0.177433	Nefh	P19246_S508_M1
Old / Young	-0.175209	0.32134	Nefh	P19246_S508_M2
Old / Young	0.839011	0.274168	Nefh	P19246_S523_M2
Old / Young	0.53427	0.152645	Nefh	P19246_S523_M3
Old / Young	-0.393771	0.00587381	Nefh	P19246_S529_M2
Old / Young	0.503202	0.177686	Nefh	P19246_S529_M3
Old / Young	-0.420809	0.01079	Nefh	P19246_S535_M2
Old / Young	0.488262	0.183638	Nefh	P19246_S535_M3
Old / Young	0.311316	0.361456	Nefh	P19246_S541_M2
Old / Young	0.454192	0.211701	Nefh	P19246_S541_M3
Old / Young	0.451597	0.201327	Nefh	P19246_S547_M3
Old / Young	-0.649309	0.00139016	Nefh	P19246_S553_M2
Old / Young	0.171278	0.0981336	Nefh	P19246_S553_M3
Old / Young	-0.409817	0.0457889	Nefh	P19246_S559_M1
Old / Young	-0.158719	0.155475	Nefh	P19246_S559_M2
Old / Young	0.00501593	0.896912	Nefh	P19246_S559_M3
Old / Young	0.208053	0.109618	Nefh	P19246_S565_M1
Old / Young	-0.247821	0.0841909	Nefh	P19246_S565_M2
Old / Young	-0.0115838	0.779856	Nefh	P19246_S565_M3
Old / Young	0.25676	0.0482652	Nefh	P19246_S571_M1
Old / Young	-0.336964	0.0654283	Nefh	P19246_S571_M2
Old / Young	-0.020387	0.669168	Nefh	P19246_S571_M3
Old / Young	0.142055	0.168446	Nefh	P19246_S577_M1
Old / Young	0.0216281	0.535562	Nefh	P19246_S577_M2
Old / Young	-0.00605293	0.688262	Nefh	P19246_S577_M3
Old / Young	0.259587	0.799627	Nefh	P19246_S583_M1
Old / Young	0.0752533	0.523265	Nefh	P19246_S583_M2
Old / Young	0.177587	0.103326	Nefh	P19246_S583_M3
Old / Young	-0.780468	0.000479886	Nefh	P19246_S589_M2
Old / Young	0.113852	0.163674	Nefh	P19246_S589_M3
Old / Young	-0.719366	0.256022	Nefh	P19246_S595_M2
Old / Young	0.193728	0.0608842	Nefh	P19246_S595_M3
Old / Young	-0.0665754	0.778202	Nefh	P19246_S597_M3
Old / Young	-0.399618	0.000544139	Nefh	P19246_S601_M2
Old / Young	0.137077	0.169626	Nefh	P19246_S601_M3
Old / Young	-0.533904	0.114119	Nefh	P19246_S607_M1
Old / Young	0.107021	0.619873	Nefh	P19246_S607_M2
Old / Young	0.139962	0.265967	Nefh	P19246_S607_M3
Old / Young	0.499206	0.0131432	Nefh	P19246_S61_M1
Old / Young	0.057242	0.842828	Nefh	P19246_S613_M2
Old / Young	0.0623542	0.556671	Nefh	P19246_S613_M3
Old / Young	-0.533904	0.114119	Nefh	P19246_S619_M1
Old / Young	-0.819962	0.000159476	Nefh	P19246_S619_M2
Old / Young	0.0623542	0.556671	Nefh	P19246_S619_M3
Old / Young	0.057242	0.842828	Nefh	P19246_S625_M2
Old / Young	0.0487406	0.575562	Nefh	P19246_S625_M3
Old / Young	-0.533904	0.114119	Nefh	P19246_S631_M1
Old / Young	-0.167589	0.0144618	Nefh	P19246_S631_M2
Old / Young	0.0487406	0.575562	Nefh	P19246_S631_M3
Old / Young	-1.13403	0.0401224	Nefh	P19246_S637_M1
Old / Young	-0.803585	0.00127404	Nefh	P19246_S637_M2
Old / Young	-0.0698041	0.906466	Nefh	P19246_S637_M3
Old / Young	-0.780468	0.000479886	Nefh	P19246_S643_M2
Old / Young	0.113852	0.163674	Nefh	P19246_S643_M3
Old / Young	-0.719366	0.256022	Nefh	P19246_S649_M2
Old / Young	0.193728	0.0608842	Nefh	P19246_S649_M3
Old / Young	-0.0665754	0.778202	Nefh	P19246_S651_M3
Old / Young	-0.399618	0.000544139	Nefh	P19246_S655_M2
Old / Young	0.137077	0.169626	Nefh	P19246_S655_M3
Old / Young	-0.533904	0.114119	Nefh	P19246_S661_M1
Old / Young	0.107021	0.619873	Nefh	P19246_S661_M2
Old / Young	0.104128	0.493852	Nefh	P19246_S661_M3
Old / Young	-0.733725	0.120834	Nefh	P19246_S667_M1
Old / Young	-0.0264761	0.379348	Nefh	P19246_S667_M2
Old / Young	0.0276095	0.838248	Nefh	P19246_S667_M3
Old / Young	0.193759	0.269426	Nefh	P19246_S673_M1
Old / Young	-0.0749741	0.116807	Nefh	P19246_S673_M2
Old / Young	0.160721	0.527239	Nefh	P19246_S673_M3
Old / Young	-0.327281	0.0814521	Nefh	P19246_S679_M2
Old / Young	0.309516	0.0953061	Nefh	P19246_S679_M3
Old / Young	-0.409817	0.0457889	Nefh	P19246_S685_M1
Old / Young	-0.41982	0.0185874	Nefh	P19246_S685_M2
Old / Young	0.220969	0.378182	Nefh	P19246_S685_M3
Old / Young	0.207099	0.0612442	Nefh	P19246_S691_M1
Old / Young	-0.229935	0.0441465	Nefh	P19246_S691_M2
Old / Young	0.0622412	0.883817	Nefh	P19246_S691_M3
Old / Young	0.193759	0.269426	Nefh	P19246_S697_M1
Old / Young	-0.0724593	0.130986	Nefh	P19246_S697_M2
Old / Young	-0.0220175	0.453677	Nefh	P19246_S697_M3
Old / Young	0.344811	0.174811	Nefh	P19246_S703_M1
Old / Young	-0.0742047	0.121422	Nefh	P19246_S703_M2
Old / Young	0.0108062	0.819833	Nefh	P19246_S703_M3
Old / Young	0.193759	0.269426	Nefh	P19246_S709_M1
Old / Young	-0.0830012	0.075119	Nefh	P19246_S709_M2
Old / Young	-0.0245767	0.566718	Nefh	P19246_S709_M3
Old / Young	-0.136433	0.441327	Nefh	P19246_S715_M2
Old / Young	0.0888287	0.620598	Nefh	P19246_S715_M3
Old / Young	0.304638	0.441245	Nefh	P19246_S721_M1
Old / Young	-0.443957	0.0176399	Nefh	P19246_S721_M2
Old / Young	-0.0039931	0.791914	Nefh	P19246_S721_M3
Old / Young	-0.622468	0.0341507	Nefh	P19246_S727_M1
Old / Young	-0.338493	0.0312058	Nefh	P19246_S727_M2
Old / Young	-0.00335619	0.813104	Nefh	P19246_S727_M3
Old / Young	-0.704885	0.0386365	Nefh	P19246_S733_M1
Old / Young	-0.356329	0.0374882	Nefh	P19246_S733_M2
Old / Young	-0.0760448	0.632363	Nefh	P19246_S733_M3
Old / Young	-0.712419	0.178597	Nefh	P19246_S739_M2
Old / Young	0.461138	0.198571	Nefh	P19246_S739_M3
Old / Young	-0.528511	0.00178927	Nefh	P19246_S745_M2
Old / Young	0.392766	0.112323	Nefh	P19246_S745_M3
Old / Young	-0.619892	4.32608e-06	Nefh	P19246_S751_M2
Old / Young	0.117677	0.397922	Nefh	P19246_S751_M3
Old / Young	-0.533904	0.114119	Nefh	P19246_S757_M1
Old / Young	-0.205255	0.00132567	Nefh	P19246_S757_M2
Old / Young	-0.122772	0.112704	Nefh	P19246_S757_M3
Old / Young	0.0480605	0.73658	Nefh	P19246_S763_M1
Old / Young	-0.160539	0.00968411	Nefh	P19246_S763_M2
Old / Young	-0.16314	0.0399882	Nefh	P19246_S763_M3
Old / Young	-0.0386295	0.583384	Nefh	P19246_S769_M1
Old / Young	-0.203527	0.00825334	Nefh	P19246_S769_M2
Old / Young	-0.21975	0.0146415	Nefh	P19246_S769_M3
Old / Young	-0.810039	0.0073145	Nefh	P19246_S783_M2
Old / Young	-0.810039	0.0073145	Nefh	P19246_S789_M2
Old / Young	0.579046	0.313928	Nefh	P19246_S79_M1
Old / Young	-0.00514836	0.934883	Nefh	P19246_S809_M1
Old / Young	-0.176065	0.0202323	Nefh	P19246_S834_M1
Old / Young	0.157274	0.502284	Nefh	P19246_S834_M2
Old / Young	-0.212911	0.547246	Nefh	P19246_S859_M1
Old / Young	0.287917	0.901498	Nefh	P19246_S888_M1
Old / Young	0.211603	0.135665	Nefh	P19246_S965_M1
Old / Young	0.10472	0.865195	Nefh	P19246_T586_M1
Old / Young	-0.00811501	0.896968	Nefh	P19246_T586_M2
Old / Young	0.443927	0.0317265	Nefh	P19246_T839_M1
Old / Young	0.157274	0.502284	Nefh	P19246_T839_M2
Old / Young	-0.110558	0.264123	Cox4i1	P19783_S58_M1
Old / Young	0.284705	0.591076	Cox4i1	P19783_S72_M1
Old / Young	1.37639	1.30607e-08	Vim	P20152_S39_M1
Old / Young	1.66117	6.46658e-05	Vim	P20152_S430_M1
Old / Young	1.10748	0.0111114	Vim	P20152_S47_M1
Old / Young	1.95364	5.02875e-05	Vim	P20152_S73_M1
Old / Young	1.21777	0.155227	Map2	P20357_S1023_M1
Old / Young	-5.36866	8.99439e-05	Map2	P20357_S1145_M2
Old / Young	0.324762	0.5889	Map2	P20357_S1150_M1
Old / Young	-0.0929748	0.100694	Map2	P20357_S1161_M1
Old / Young	-0.283665	0.0999106	Map2	P20357_S1165_M2
Old / Young	0.352589	0.294299	Map2	P20357_S1221_M1
Old / Young	-0.195277	0.0212141	Map2	P20357_S1352_M1
Old / Young	-0.405991	0.00985492	Map2	P20357_S1352_M2
Old / Young	-0.155932	0.0471156	Map2	P20357_S136_M1
Old / Young	0.1866	0.0622286	Map2	P20357_S136_M2
Old / Young	0.203672	0.0436315	Map2	P20357_S140_M2
Old / Young	-0.669543	0.00334853	Map2	P20357_S1426_M1
Old / Young	-0.0945687	0.486975	Map2	P20357_S1485_M1
Old / Young	-0.410447	0.146524	Map2	P20357_S1487_M1
Old / Young	0.178998	0.516109	Map2	P20357_S1539_M1
Old / Young	-0.396663	0.0142643	Map2	P20357_S1654_M2
Old / Young	-0.398032	0.00638084	Map2	P20357_S1743_M1
Old / Young	-0.0123294	0.991701	Map2	P20357_S1783_M1
Old / Young	-1.05659	0.00450132	Map2	P20357_S1809_M1
Old / Young	0.453575	0.834901	Map2	P20357_S242_M1
Old / Young	-0.403618	0.0781188	Map2	P20357_S28_M1
Old / Young	-0.257803	0.0622744	Map2	P20357_S283_M1
Old / Young	0.274982	0.269861	Map2	P20357_S365_M1
Old / Young	-0.224	0.0821762	Map2	P20357_S447_M1
Old / Young	-0.46456	0.0012213	Map2	P20357_S520_M1
Old / Young	-0.271788	0.000806399	Map2	P20357_S608_M1
Old / Young	-0.555395	0.0557499	Map2	P20357_S626_M1
Old / Young	0.586857	0.290725	Map2	P20357_S626_M2
Old / Young	-0.328521	4.30961e-05	Map2	P20357_S655_M1
Old / Young	0.586857	0.290725	Map2	P20357_S655_M2
Old / Young	0.0737864	0.261124	Map2	P20357_S687_M1
Old / Young	-0.909468	0.000194356	Map2	P20357_S938_M1
Old / Young	-0.763843	0.14052	Map2	P20357_T1147_M1
Old / Young	-0.283665	0.0999106	Map2	P20357_T1164_M2
Old / Young	-0.0952754	0.440336	Map2	P20357_T1260_M1
Old / Young	0.133834	0.143739	Map2	P20357_T1299_M1
Old / Young	-0.430448	0.000350283	Map2	P20357_T1358_M1
Old / Young	-0.405991	0.00985492	Map2	P20357_T1358_M2
Old / Young	-0.0952392	0.559743	Map2	P20357_T146_M1
Old / Young	-0.299655	0.0022739	Map2	P20357_T1609_M1
Old / Young	-0.129927	0.250832	Map2	P20357_T1650_M1
Old / Young	-0.396663	0.0142643	Map2	P20357_T1650_M2
Old / Young	0.00974588	0.815517	Map2	P20357_T326_M1
Old / Young	0.606227	0.289904	Map2	P20357_T473_M1
Old / Young	-0.570169	0.0100713	Map2	P20357_T878_M1
Old / Young	0.133721	0.706862	Map2	P20357_Y401_M1
Old / Young	-0.139067	0.944811	Map2	P20357_Y634_M1
Old / Young	0.00143865	0.708246	Prkca	P20444_S319_M1
Old / Young	0.291188	0.917098	Prkca	P20444_T638_M1
Old / Young	0.295966	0.0629177	Prkca	P20444_T638_M2
Old / Young	0.295966	0.0629177	Prkca	P20444_Y658_M2
Old / Young	-1.00517	0.000508702	Mag	P20917_S547_M1
Old / Young	1.07751	0.0111771	Mag	P20917_S549_M1
Old / Young	-1.21742	0.000131908	Mag	P20917_S590_M1
Old / Young	-0.856572	0.679279	Mag	P20917_Y611_M1
Old / Young	1.01595	0.00856496	Tpm3	P21107_S216_M1
Old / Young	0.226285	0.0387901	Tpm3	P21107_S88_M1
Old / Young	-0.0553449	0.136908	Gnaq	P21279_S198_M1
Old / Young	0.0416298	0.614028	Gnaq	P21279_S320_M1
Old / Young	0.315864	0.00370615	Abcb1a	P21447_S657_M1
Old / Young	0.757505	3.03765e-06	Abcb1a	P21447_S667_M1
Old / Young	0.626789	1.4901e-06	Lmnb2	P21619_S427_M1
Old / Young	-0.0543196	0.931629	Lmnb2	P21619_S526_M1
Old / Young	-0.292385	0.523215	Lmnb2	P21619_T494_M1
Old / Young	0.495656	0.0636219	Penk	P22005_S171_M1
Old / Young	0.146248	0.873831	Penk	P22005_S244_M1
Old / Young	0.583779	0.23178	Cbl	P22682_S481_M1
Old / Young	0.262805	0.519167	Cbl	P22682_S617_M1
Old / Young	0.0929811	0.870475	Cbl	P22682_Y672_M1
Old / Young	-0.357095	0.0038736	Ap1g1	P22892_S241_M1
Old / Young	1.55046	0.0104659	Ap1g1	P22892_S764_M1
Old / Young	-0.0619761	0.422234	Gabrd	P22933_S390_M1
Old / Young	-0.570547	0.00331068	Cbx3	P23198_S93_M2
Old / Young	-0.44134	0.0592685	Cbx3	P23198_S95_M1
Old / Young	-0.570547	0.00331068	Cbx3	P23198_S95_M2
Old / Young	1.06801	0.00294101	Gja1	P23242_S257_M1
Old / Young	1.36628	0.000127077	Gja1	P23242_S314_M1
Old / Young	2.12306	0.0288152	Gja1	P23242_S330_M1
Old / Young	0.243398	0.0332808	Gja1	P23242_S364_M1
Old / Young	0.479324	0.000660205	Gja1	P23242_S372_M2
Old / Young	0.489671	0.000322271	Gja1	P23242_S373_M1
Old / Young	0.479324	0.000660205	Gja1	P23242_S373_M2
Old / Young	0.690422	5.62132e-05	Gja1	P23242_S5_M1
Old / Young	-0.0374191	0.102593	Prkch	P23298_T656_M1
Old / Young	4.14748	5.04338e-09	Cryab	P23927_S19_M1
Old / Young	1.16433	8.9769e-09	Cryab	P23927_S59_M1
Old / Young	0.0477226	0.110089	Cryab	P23927_S85_M1
Old / Young	4.12391	1.23518e-15	Cryab	P23927_T158_M1
Old / Young	0.874893	2.76037e-08	Capg	P24452_S341_M1
Old / Young	-0.795618	0.0246012	Th	P24529_S31_M1
Old / Young	0.0696961	0.836662	Th	P24529_S40_M1
Old / Young	0.0745459	0.31375	Th	P24529_S472_M1
Old / Young	-0.424848	0.000168083	Impdh2	P24547_S416_M1
Old / Young	0.174465	0.0308373	M6pr	P24668_S268_M1
Old / Young	-0.485038	0.00049748	Cdk11b	P24788_S234_M1
Old / Young	-0.49719	0.101	Cdk11b	P24788_S270_M1
Old / Young	-0.0147965	0.0942662	Cdk11b	P24788_S47_M1
Old / Young	-0.336338	0.0522047	Cdk11b	P24788_S578_M1
Old / Young	-0.117811	0.418404	Cdk11b	P24788_S65_M1
Old / Young	-0.117963	0.00894848	Cdk11b	P24788_T584_M1
Old / Young	0.539985	0.206565	Ndn	P25233_S88_M1
Old / Young	-0.365245	0.0228515	Rps2	P25444_S264_M1
Old / Young	0.358046	0.0640746	Rps2	P25444_S281_M1
Old / Young	-0.47086	0.0168079	Rps2	P25444_S77_M1
Old / Young	0.510064	0.00456456	Rps2	P25444_Y82_M1
Old / Young	-0.0665797	0.6504	Fas	P25446_S220_M1
Old / Young	-0.288033	0.858686	Ezr	P26040_T57_M1
Old / Young	1.32357	2.75311e-06	Msn	P26041_S74_M1
Old / Young	0.551584	3.95601e-07	Msn	P26041_T57_M1
Old / Young	-0.816881	0.0484239	Gabra3	P26049_S433_M1
Old / Young	-1.22486	0.00107066	Gabra3	P26049_S442_M1
Old / Young	-0.0454434	0.29057	Ctnna1	P26231_S304_M1
Old / Young	0.34816	7.3669e-05	Ctnna1	P26231_S641_M1
Old / Young	0.948019	0.00739505	Ctnna1	P26231_S655_M1
Old / Young	-0.102561	0.0500815	Ctnna1	P26231_S655_M2
Old / Young	0.419063	0.545605	Ctnna1	P26231_S655_M3
Old / Young	0.419063	0.545605	Ctnna1	P26231_T654_M3
Old / Young	-0.102561	0.0500815	Ctnna1	P26231_T658_M2
Old / Young	0.419063	0.545605	Ctnna1	P26231_T658_M3
Old / Young	-0.576798	0.219077	Chga	P26339_S410_M1
Old / Young	-0.245561	0.419012	Chga	P26339_S410_M2
Old / Young	-0.0639596	0.670922	Chga	P26339_S414_M2
Old / Young	0.233993	0.434885	Chga	P26339_T321_M1
Old / Young	0.370112	0.000355082	U2af2	P26369_S2_M1
Old / Young	-0.106521	0.0882093	U2af2	P26369_S79_M1
Old / Young	-0.325084	0.0838035	Glud1	P26443_S128_M1
Old / Young	0.164375	0.0998791	Glud1	P26443_S450_M1
Old / Young	0.091805	0.123726	Glud1	P26443_S498_M2
Old / Young	0.091805	0.123726	Glud1	P26443_S501_M2
Old / Young	0.196266	0.0715696	Glud1	P26443_S508_M1
Old / Young	0.78364	0.000371609	Glud1	P26443_S79_M1
Old / Young	-0.265015	0.385086	Glud1	P26443_T409_M1
Old / Young	-1.03241	0.00346853	Pik3r1	P26450_S83_M1
Old / Young	-0.445077	0.233596	Pik3r1	P26450_Y580_M1
Old / Young	0.378425	0.1995	Marcks	P26645_S112_M2
Old / Young	-0.532921	2.85234e-05	Marcks	P26645_S113_M1
Old / Young	0.378425	0.1995	Marcks	P26645_S113_M2
Old / Young	-0.00851187	0.895525	Marcks	P26645_S122_M2
Old / Young	-0.00851187	0.895525	Marcks	P26645_S124_M2
Old / Young	-0.527261	0.00351871	Marcks	P26645_S138_M1
Old / Young	0.0839513	0.480262	Marcks	P26645_S160_M1
Old / Young	-0.316269	0.00596061	Marcks	P26645_S163_M1
Old / Young	-0.128857	0.192103	Marcks	P26645_S167_M1
Old / Young	-0.279106	0.000480088	Marcks	P26645_S171_M1
Old / Young	-0.0404903	0.0104999	Marcks	P26645_S246_M1
Old / Young	-0.1739	0.0905166	Marcks	P26645_S26_M2
Old / Young	-0.141503	0.000885144	Marcks	P26645_S27_M1
Old / Young	-0.081367	0.613478	Marcks	P26645_S27_M2
Old / Young	-0.203245	0.00446761	Marcks	P26645_S46_M1
Old / Young	-0.56469	0.00477457	Marcks	P26645_T143_M1
Old / Young	0.989447	0.0804679	Marcks	P26645_T143_M2
Old / Young	0.576391	0.113036	Marcks	P26645_T15_M1
Old / Young	-0.067379	0.139423	Marcks	P26645_T79_M1
Old / Young	0.0812218	0.965384	Map4	P27546_S1046_M1
Old / Young	0.220984	0.00376527	Map4	P27546_S475_M1
Old / Young	-0.357072	0.102418	Map4	P27546_S475_M3
Old / Young	0.669769	0.000121646	Map4	P27546_S512_M1
Old / Young	0.411775	0.000106465	Map4	P27546_S517_M1
[truncated: 8,508 more rows]
