# Supplementary material for: Aging and diet alter the protein ubiquitylation landscape in the mouse brain
Source: Nat Commun. 2025 Jun 6;16:5266. doi: 10.1038/s41467-025-60542-6 (PMC12144301; doi:10.1038/s41467-025-60542-6)
Supplement: Supplementary file 13 — Source Data [file 41467_2025_60542_MOESM13_ESM.zip › Source_data/Figure_S1/D/D.xlsx]

## Sheet: Sheet1
	PC1	PC2	PC3	PC4	PC5	PC6	PC7	PC8	PC9	PC10
210219_AM_Brain_Mouse_Acet_n27Y	-116.553	27.2608	-9.24081	9.57281	-13.9023	2.72602	-10.1792	2.79023	0.200479	5.69857e-14
210219_AM_Brain_Mouse_Acet_n28Y	-52.3547	-23.8318	-9.70696	5.74917	-5.83393	-4.01306	13.5087	-12.0231	-6.71296	8.90781e-14
210219_AM_Brain_Mouse_Acet_n137Y	38.5452	-33.7166	-24.2893	10.3483	0.165231	-3.17072	0.338689	8.71162	9.7007	1.3288e-14
210219_AM_Brain_Mouse_Acet_n139Y	-1.29836	35.3531	4.7514	14.9508	22.057	-3.7688	6.54158	-0.0825679	1.43546	-1.55067e-14
210219_AM_Brain_Mouse_Acet_n140Y	77.0119	20.6357	-30.3745	-13.8787	2.2144	10.9499	-1.30878	-1.98753	-5.4467	-2.16997e-14
210219_AM_Brain_Mouse_Acet_n303O	39.5823	23.6185	10.3555	-14.7214	-13.7146	-15.1734	7.07867	1.59588	5.44025	-7.23813e-15
210219_AM_Brain_Mouse_Acet_n305O	56.3264	-12.1067	17.2012	7.26061	-2.91752	-3.70553	-4.11046	10.1633	-13.3205	5.50445e-14
210219_AM_Brain_Mouse_Acet_n306O	-64.7898	-20.2354	2.13395	-17.703	14.9179	-9.3828	-11.665	-2.75789	-0.142209	5.74974e-14
210219_AM_Brain_Mouse_Acet_n307O	74.6886	-5.9326	19.545	8.36028	-4.39504	7.0687	-9.51813	-12.9469	5.54314	-1.02167e-13
210219_AM_Brain_Mouse_Acet_n308O	-51.1583	-11.045	19.6245	-9.93874	1.40888	18.4696	9.31395	6.53695	3.30235	8.78325e-14
