# Supplementary material for: Aging and diet alter the protein ubiquitylation landscape in the mouse brain
Source: Nat Commun. 2025 Jun 6;16:5266. doi: 10.1038/s41467-025-60542-6 (PMC12144301; doi:10.1038/s41467-025-60542-6)
Supplement: Supplementary file 13 — Source Data [file 41467_2025_60542_MOESM13_ESM.zip › Source_data/Figure_1/E/E.xlsx]

## Sheet: Sheet1
ID	Description	setSize	enrichmentScore	NES	pvalue	p.adjust	qvalues	rank	leading_edge	core_enrichment
GO:0005856	cytoskeleton	423	0.560534	1.48156	1e-10	1.26e-08	6.63158e-09	2401	tags=41%, list=35%, signal=37%	338367/338367/338367/338367/338367/11674/18643/18417/338367/338367/67457/54130/17920/20779/29876/13424/26417/338367/17433/17920/338367/338367/13424/338367/338367/338367/69654/17988/18611/338367/29876/338367/54130/16897/15512/15512/29876/12934/17920/19047/14086/12468/338367/12468/12461/17433/12934/14086/64383/13627/12461/12468/19172/18417/22388/14086/12934/218038/338367/338367/13424/56431/15481/13…
GO:0043209	myelin sheath	148	0.675148	1.74542	1e-10	1.26e-08	6.63158e-09	2409	tags=47%, list=35%, signal=37%	338367/338367/338367/338367/338367/11674/17441/18417/338367/338367/54130/236539/18477/338367/17433/338367/338367/12349/338367/338367/338367/12349/17988/338367/338367/54130/16897/15512/15512/12934/268373/14086/338367/12461/17433/12934/14086/64383/13627/21881/12461/18417/236539/22388/14086/12934/338367/338367/15481/14569/338367/18571/12709/338367/16897/338367/11946/17698/14693/338367/15519/11964/14…
GO:0015630	microtubule cytoskeleton	227	0.568561	1.48518	1.40789e-09	1.18262e-07	6.22434e-08	2401	tags=40%, list=35%, signal=31%	67457/54130/29876/13424/13424/69654/17988/18611/29876/54130/15512/15512/29876/12934/12468/12468/12461/12934/64383/12461/12468/19172/12934/13424/15481/13430/26396/66711/66711/14678/21454/14678/22154/13424/29876/22627/29876/12934/227613/11464/29876/69654/66411/14381/108903/19889/22070/13424/12955/14677/29876/22142/29876/12955/72948/12465/22153/13424/12462/14433/108903/12461/29876/64383/14677/22153/…
GO:0005739	mitochondrion	338	0.529241	1.39244	9.88085e-09	5.30543e-07	2.79233e-07	2234	tags=37%, list=32%, signal=30%	11674/110391/105501/20779/18477/29876/26417/67201/11532/211488/17433/109552/105501/29876/15512/15512/29876/12934/20226/19047/12468/13167/12468/17433/12934/64383/56752/26949/12468/100434/19172/229285/14104/12934/14319/26396/11532/12631/12709/100434/54673/11946/105501/15926/15519/11964/211488/26417/26949/109754/15944/29876/217893/66988/22627/29876/26949/225845/67201/18477/12934/68837/11532/72320/14…
GO:0005768	endosome	300	0.535933	1.40898	1.05266e-08	5.30543e-07	2.79233e-07	2727	tags=45%, list=39%, signal=32%	338367/66905/338367/66222/338367/72287/66222/338367/338367/338367/338367/20779/70527/26417/338367/338367/338367/18220/338367/338367/338367/17988/72287/338367/338367/16897/216190/338367/66222/338367/338367/15481/13430/66222/76438/26396/338367/30948/338367/19325/30948/16897/338367/54673/20661/338367/216190/436090/26417/338367/66222/338367/338367/66905/15944/68420/72993/338367/226971/338367/30948/16…
GO:0099080	supramolecular complex	256	0.537635	1.40906	1.65455e-07	6.2741e-06	3.30216e-06	2401	tags=36%, list=35%, signal=29%	66222/66222/11674/18417/11747/17920/20779/13424/17920/13424/109552/69654/17988/12934/17920/19047/12468/13167/12468/12461/12934/64383/12461/12468/18417/66222/12934/13424/15481/13430/66222/26396/11747/17920/30948/11747/30948/11747/21454/102502/14580/66222/22154/13424/102502/12934/30948/227613/11464/14580/69654/71960/66411/66222/22070/13424/12955/22142/60595/12955/72948/17920/12465/22153/17920/17920…
GO:0099081	supramolecular polymer	211	0.551499	1.43722	1.99178e-07	6.2741e-06	3.30216e-06	2456	tags=38%, list=35%, signal=29%	11674/18417/11747/17920/20779/13424/17920/13424/109552/69654/17988/12934/17920/12468/13167/12468/12461/12934/64383/12461/12468/18417/12934/13424/15481/13430/26396/11747/17920/30948/11747/30948/11747/21454/102502/14580/22154/13424/102502/12934/30948/227613/11464/14580/69654/71960/66411/22070/13424/12955/22142/60595/12955/72948/17920/12465/22153/17920/17920/13424/12462/23950/12461/64383/22153/13424…
GO:0099512	supramolecular fiber	211	0.551499	1.43722	1.99178e-07	6.2741e-06	3.30216e-06	2456	tags=38%, list=35%, signal=29%	11674/18417/11747/17920/20779/13424/17920/13424/109552/69654/17988/12934/17920/12468/13167/12468/12461/12934/64383/12461/12468/18417/12934/13424/15481/13430/26396/11747/17920/30948/11747/30948/11747/21454/102502/14580/22154/13424/102502/12934/30948/227613/11464/14580/69654/71960/66411/22070/13424/12955/22142/60595/12955/72948/17920/12465/22153/17920/17920/13424/12462/23950/12461/64383/22153/13424…
GO:0099513	polymeric cytoskeletal fiber	152	0.574841	1.48555	2.77474e-07	7.76926e-06	4.08909e-06	2401	tags=40%, list=35%, signal=30%	18417/17920/20779/13424/17920/13424/69654/17988/12934/17920/12468/12468/12461/12934/64383/12461/12468/18417/12934/13424/15481/13430/26396/17920/21454/102502/14580/22154/13424/102502/12934/227613/11464/14580/69654/66411/22070/13424/22142/72948/17920/12465/22153/17920/17920/13424/12462/12461/64383/22153/13424/12461/212307/12462/12462/13424/71732/12468/16800/12799/15481/227613/15481/12464/22352/2378…
GO:0005938	cell cortex	99	0.611347	1.55848	7.27971e-07	1.83449e-05	9.6552e-06	1876	tags=38%, list=27%, signal=30%	18643/54130/13424/17433/13424/217517/54130/16897/67903/217517/217517/217517/17433/13627/22388/13424/56431/26396/56212/12331/12631/217517/16897/68743/102502/13424/102502/217517/66482/217517/13424/14677/60595/66713/16897/67903/13424/56431/20336/14677/13424/16897/16396/54130/22388/13627/13424/22388/56212/22388/56212/13627/12331/18952/14677/17433/17433/16897/13627/14677/13627/14677/14677/12631/22388/…
GO:0048471	perinuclear region of cytoplasm	198	0.543387	1.4133	1.29201e-06	2.95987e-05	1.55783e-05	2332	tags=33%, list=34%, signal=25%	228852/17920/20779/29876/11746/17920/17988/29876/29876/17920/13167/56812/56812/64383/15481/13430/26396/17920/19325/17698/20661/14693/15519/14693/68420/29876/29876/225845/58869/11677/29876/19325/58869/225845/15516/58869/56812/29876/29876/60595/72948/17920/17920/17920/68365/20200/23950/56440/29876/64383/11746/14693/70435/20909/228852/58869/56440/78388/12799/15481/15481/22352/23789/15519/73067/17920…
GO:0031981	nuclear lumen	471	0.485632	1.28599	2.18405e-06	4.5865e-05	2.41395e-05	2414	tags=37%, list=35%, signal=31%	59013/67824/228852/67457/17920/20779/70527/18477/29876/26417/17920/109552/18611/29876/15512/67824/15512/29876/17920/19047/64383/13627/21881/100434/19172/67345/66711/67824/17920/66711/67025/100434/20341/68743/14678/72349/11964/14678/26417/67824/67025/101772/218952/29876/66988/29876/15254/18477/68837/11677/29876/67824/19889/218232/22070/107702/19045/70747/29876/66988/29876/60595/232232/26413/17920/…
GO:0015629	actin cytoskeleton	133	0.574228	1.47662	3.18147e-06	6.16716e-05	3.24587e-05	1730	tags=36%, list=25%, signal=30%	338367/338367/338367/338367/338367/11674/338367/338367/17920/20779/338367/17433/17920/338367/338367/338367/338367/338367/69654/338367/338367/16897/17920/14086/338367/17433/14086/13627/22388/14086/338367/338367/56431/338367/12331/18571/17920/12631/338367/16897/338367/68743/338367/102502/338367/338367/102502/338367/218952/226751/338367/338367/338367/11464/14086/338367/69654/338367/71960/18571/12955…
GO:0098858	actin-based cell projection	63	0.639426	1.59508	7.59502e-06	0.00013671	7.19529e-05	1602	tags=40%, list=23%, signal=33%	338367/338367/338367/338367/338367/338367/338367/17920/29876/13424/338367/17920/338367/338367/13424/12349/338367/338367/338367/12349/338367/29876/338367/29876/17920/14086/338367/14086/14086/338367/338367/13424/338367/17920/12631/338367/338367/17698/338367/11964/102502/338367/338367/13424/102502/338367/29876/29876/338367/338367/338367/11677/14086/338367/29876/338367/13424/29876/29876/338367/12349/…
GO:0005770	late endosome	77	0.609169	1.53983	1.23084e-05	0.000198041	0.000104232	1655	tags=33%, list=24%, signal=26%	20779/26417/15481/26396/26417/15944/68420/22070/72543/106572/26413/68365/14433/19156/71732/24017/15481/15481/14433/74772/73067/68420/68420/15944/102058/16783/68942/68953/68420/77573/22070/228545/17918/26417/14433/15481/74772/102058/26417/22088/14433/14433/65114/14433/27008/15481/11816/66530/74772/14433/15481/74772/17966/15481/66530/26417/234663/109905/14433/14812/66530/235661/20955/15481/68420/15…
GO:0005874	microtubule	105	0.585611	1.49777	1.2574e-05	0.000198041	0.000104232	2401	tags=42%, list=35%, signal=30%	13424/13424/69654/17988/12934/12468/12468/12461/12934/64383/12461/12468/12934/13424/15481/13430/26396/21454/22154/13424/12934/227613/69654/66411/22070/13424/22142/72948/12465/22153/13424/12462/12461/64383/22153/13424/12461/212307/12462/12462/13424/12468/16800/12799/15481/227613/15481/12464/12464/12468/21454/320554/12465/320554/212307/12468/12799/66884/64383/12568/12461/13430/67971/22151/12466/127…
GO:0005902	microvillus	23	0.74528	1.70977	2.67262e-05	0.000396177	0.000208514	1041	tags=44%, list=15%, signal=39%	338367/338367/338367/338367/338367/338367/338367/17920/29876/338367/17920/338367/338367/12349/338367/338367/338367/12349/338367/29876/338367/29876/17920/14086/338367/14086/14086/338367/338367/338367/17920/338367/338367/17698/338367/11964/338367/338367/338367/29876/29876/338367/338367/338367/11677/14086/338367/29876/338367/29876/29876/338367/12349/17920/17920/14086/338367/17920/20336/29876/338367/…
GO:0005576	extracellular region	163	0.535449	1.38583	4.23752e-05	0.000584361	0.000307558	2258	tags=44%, list=33%, signal=32%	66222/66222/11674/18643/11747/16592/18220/12349/16592/109552/12349/268373/13167/71946/66222/14319/15481/66222/12331/11747/18571/12631/12709/11747/11747/12520/14863/66222/109652/12527/16432/11677/19063/84004/12527/66222/18571/22070/15516/107702/12955/12955/268373/12349/66222/107702/268373/12955/19156/14866/20909/12349/14751/18571/12331/12799/12709/15481/15481/14866/13033/14863/12631/12955/107702/1…
GO:0012506	vesicle membrane	195	0.521108	1.35459	4.4059e-05	0.000584361	0.000307558	2961	tags=41%, list=43%, signal=26%	17920/11746/19027/17920/109552/17988/16897/216190/67903/17920/19027/17920/19325/16897/17698/20661/216190/72993/16432/19325/72543/106572/17920/16897/17920/17920/67903/68365/11771/56440/66141/16897/11746/56440/19027/52639/24017/16897/18570/52639/216190/74772/13033/17920/20661/226016/17920/16783/66884/68942/17920/22317/18570/17920/19325/56214/20527/17920/68953/12847/11981/109552/74772/11746/17920/22…
GO:0000323	lytic vacuole	137	0.54686	1.40946	5.13553e-05	0.000616263	0.000324349	2597	tags=44%, list=38%, signal=29%	66222/72287/66222/20779/72287/66222/14319/15481/66222/20661/14580/66222/15944/225845/11677/19063/14580/66222/225845/15516/14269/66222/68365/56440/66141/19156/208795/71732/56440/24017/18412/15481/15481/74772/73067/13033/68724/18412/20661/72287/15944/18412/16783/54445/13030/68942/77573/11421/228545/18412/17918/66222/208795/15481/74772/14319/14580/68724/65114/225845/68724/22201/71900/15516/15481/143…
GO:0005764	lysosome	137	0.54686	1.40946	5.13553e-05	0.000616263	0.000324349	2597	tags=44%, list=38%, signal=29%	66222/72287/66222/20779/72287/66222/14319/15481/66222/20661/14580/66222/15944/225845/11677/19063/14580/66222/225845/15516/14269/66222/68365/56440/66141/19156/208795/71732/56440/24017/18412/15481/15481/74772/73067/13033/68724/18412/20661/72287/15944/18412/16783/54445/13030/68942/77573/11421/228545/18412/17918/66222/208795/15481/74772/14319/14580/68724/65114/225845/68724/22201/71900/15516/15481/143…
GO:0005773	vacuole	167	0.530118	1.37321	7.05043e-05	0.000807595	0.00042505	2709	tags=44%, list=39%, signal=29%	66222/72287/66222/20779/72287/66222/14319/15481/66222/54673/20661/11964/14580/66222/15944/225845/11677/19063/14580/66222/225845/15516/14269/66222/68365/56440/66141/19156/208795/20909/54673/71732/56440/52639/24017/18412/15481/15481/52639/74781/74772/73067/13033/68724/18412/20661/72287/15944/18412/16783/54445/13030/68942/108124/19336/54673/77573/11421/228545/18412/17918/66222/208795/15481/74772/143…
GO:0044297	cell body	289	0.489353	1.28479	8.51689e-05	0.000929807	0.000489372	2017	tags=29%, list=29%, signal=26%	338367/338367/338367/338367/338367/338367/338367/11747/17920/13424/338367/17920/338367/338367/13424/338367/338367/338367/338367/338367/12934/17920/12468/338367/12468/12461/12934/64383/12461/12468/12934/338367/338367/13424/15481/338367/11747/17920/12631/12709/338367/11747/338367/54673/14678/11747/20661/14693/338367/15519/14693/21454/14678/13628/14688/338367/14580/14682/22154/338367/13424/338367/23…
GO:0098588	bounding membrane of organelle	334	0.481302	1.26631	8.85531e-05	0.000929807	0.000489372	2970	tags=42%, list=43%, signal=29%	27276/19027/18220/109552/17988/16897/216190/19047/26949/100434/229285/15481/13430/19027/100434/16897/54673/17698/20661/216190/11964/14688/14580/26949/109754/15944/72993/26949/16432/58869/14580/58869/72543/26949/15516/106572/58869/16897/19047/11771/56440/229285/66141/229285/16897/208795/14751/54673/58869/56440/109731/19027/52639/24017/12799/15481/16897/15481/18570/52639/216190/74772/73067/15275/13…
GO:0005834	heterotrimeric G-protein complex	23	0.721407	1.65501	0.000122134	0.00118376	0.000623032	1841	tags=40%, list=27%, signal=30%	14673/14673/14678/14672/14693/14693/14678/14688/14682/14673/14672/14677/14682/14673/14677/14693/14672/14677/14677/14673/14677/14677/14674/14673/14693/14673/14677/14677/14681/14681/14677/14678/14681/14681/14681/14674/14672/14682/14678/14677/14682/14682/14673/14688/14677/14681/14677/14681/14677/14672/14677/14681/14681/14682/14674
GO:1905360	GTPase complex	23	0.721407	1.65501	0.000122134	0.00118376	0.000623032	1841	tags=40%, list=27%, signal=30%	14673/14673/14678/14672/14693/14693/14678/14688/14682/14673/14672/14677/14682/14673/14677/14693/14672/14677/14677/14673/14677/14677/14674/14673/14693/14673/14677/14677/14681/14681/14677/14678/14681/14681/14681/14674/14672/14682/14678/14677/14682/14682/14673/14688/14677/14681/14677/14681/14677/14672/14677/14681/14681/14682/14674
GO:0005654	nucleoplasm	411	0.473277	1.25058	0.000159843	0.00149187	0.000785193	2444	tags=38%, list=35%, signal=30%	59013/67824/228852/67457/17920/20779/70527/26417/17920/109552/18611/15512/67824/15512/17920/21881/100434/19172/66711/67824/17920/66711/67025/100434/68743/14678/72349/11964/14678/26417/67824/67025/101772/218952/66988/15254/68837/11677/67824/19889/218232/22070/107702/19045/70747/66988/60595/232232/26413/17920/66988/17920/17920/23950/218952/218232/67824/22099/107702/67824/106064/16396/67824/70527/56…
GO:0030864	cortical actin cytoskeleton	36	0.6664	1.60144	0.000236099	0.00212489	0.00111837	1590	tags=42%, list=23%, signal=33%	17433/16897/17433/13627/22388/56431/12331/12631/16897/68743/102502/102502/60595/66713/16897/56431/16897/22388/13627/22388/22388/13627/12331/17433/17433/16897/13627/13627/12631/22388/22388/20525/13627/17433/102502/72042/13627/13627/227753/22388/19684/22388/13627/22388/19684/22388/12631/18751/102502/12631/109711/17433/22388/22388/71835/12631/17433/13627/17433/22388/227753/22388/102502/227753/56431/…
GO:0030659	cytoplasmic vesicle membrane	188	0.514747	1.33731	0.000293923	0.00254551	0.00133974	2961	tags=39%, list=43%, signal=25%	19027/109552/17988/16897/216190/19027/19325/16897/17698/20661/216190/72993/16432/19325/72543/106572/16897/68365/11771/56440/66141/16897/56440/19027/52639/24017/16897/18570/52639/216190/74772/13033/20661/226016/16783/66884/68942/22317/18570/19325/56214/20527/68953/12847/11981/109552/74772/22088/65114/22201/13858/11773/27008/11769/76686/72183/17698/30930/109711/52639/19325/66530/74772/216190/74772/…
GO:0005815	microtubule organizing center	118	0.546878	1.40314	0.000303037	0.00254551	0.00133974	1959	tags=37%, list=28%, signal=29%	67457/54130/29876/13424/13424/69654/17988/29876/54130/29876/64383/19172/13424/13430/14678/21454/14678/13424/29876/29876/29876/69654/14381/108903/19889/13424/14677/29876/29876/12465/13424/108903/29876/64383/14677/13424/108903/212307/54130/13424/208795/14677/12464/14677/12464/21454/14677/14677/12465/212307/64383/54130/14677/14677/13430/71955/14677/13424/21454/18472/108903/14381/226977/208795/13424/…
GO:0005813	centrosome	103	0.545021	1.39334	0.000499162	0.0040577	0.00213563	1959	tags=37%, list=28%, signal=28%	67457/54130/29876/13424/13424/69654/17988/29876/54130/29876/64383/13424/13430/14678/21454/14678/13424/29876/29876/29876/69654/14381/108903/13424/14677/29876/29876/12465/13424/108903/29876/64383/14677/13424/108903/54130/13424/208795/14677/12464/14677/12464/21454/14677/14677/12465/64383/54130/14677/14677/13430/71955/14677/13424/21454/18472/108903/14381/226977/208795/13424/21454/13424/14678/13430/14…
GO:0070161	anchoring junction	159	0.511881	1.3247	0.000526638	0.00414727	0.00218278	2095	tags=31%, list=30%, signal=24%	18417/11747/20779/29876/26417/17988/29876/16419/29876/14086/14086/64383/18417/22388/14086/26396/11747/18571/12631/11747/11747/17698/26417/218952/226751/29876/29876/11677/14086/29876/18571/108903/19045/29876/29876/60595/26413/14086/108903/218952/29876/14086/64383/108903/212307/14086/22388/22388/218952/22388/14086/18571/16800/59079/218952/14086/14086/20410/14086/226751/12631/16412/22388/22388/21230…
GO:0045121	membrane raft	128	0.522932	1.34373	0.000572432	0.00424273	0.00223301	2256	tags=33%, list=33%, signal=24%	338367/338367/338367/338367/338367/17441/338367/338367/20779/26417/338367/338367/338367/338367/338367/338367/338367/338367/338367/338367/338367/11933/15481/76438/338367/338367/338367/14678/11946/338367/14678/26417/338367/14682/22154/338367/101772/338367/338367/338367/338367/19063/338367/338367/14677/14682/22142/338367/26413/338367/338367/14677/16832/17441/13807/14677/338367/338367/15481/15481/146…
GO:0098857	membrane microdomain	128	0.522932	1.34373	0.000572432	0.00424273	0.00223301	2256	tags=33%, list=33%, signal=24%	338367/338367/338367/338367/338367/17441/338367/338367/20779/26417/338367/338367/338367/338367/338367/338367/338367/338367/338367/338367/338367/11933/15481/76438/338367/338367/338367/14678/11946/338367/14678/26417/338367/14682/22154/338367/101772/338367/338367/338367/338367/19063/338367/338367/14677/14682/22142/338367/26413/338367/338367/14677/16832/17441/13807/14677/338367/338367/15481/15481/146…
GO:0031090	organelle membrane	488	0.456119	1.20889	0.000618225	0.00445122	0.00234275	2914	tags=41%, list=42%, signal=31%	27276/17920/20779/11746/19027/17920/18220/109552/17988/16897/216190/67903/17920/19047/56812/56812/26949/21881/100434/229285/15481/13430/19027/17920/12631/19325/100434/16897/54673/11946/17698/20661/216190/11964/14688/14580/26949/109754/15944/72993/26949/239606/16432/58869/14580/19325/98363/58869/72543/26949/15516/106572/58869/56812/17920/16897/17920/17920/67903/19047/68365/14433/98363/11771/56440/…
GO:1902494	catalytic complex	248	0.483319	1.26443	0.000636543	0.0044558	0.00234516	2408	tags=37%, list=35%, signal=28%	59013/17920/13424/17920/13424/69654/17920/19047/56812/56812/19172/13424/17920/71978/14673/14673/14678/14672/14693/14693/14678/14688/14682/13424/71978/109754/51792/15254/69654/14673/14672/71978/13424/19045/14677/14682/56812/232232/17920/51792/51792/17920/17920/18641/19047/13424/14673/14677/13424/16396/56438/14693/13424/232232/71978/14555/14672/13807/51792/14677/56436/18570/14677/14673/14677/14677/…
GO:0098552	side of membrane	120	0.527776	1.35643	0.00065486	0.00446013	0.00234744	2038	tags=34%, list=29%, signal=26%	17441/11747/20779/18220/19414/19414/26396/11747/14673/11747/19414/14673/14678/11747/17698/14672/14693/14693/14678/14688/14580/14682/101772/218952/19414/12527/19414/84004/14580/19414/19414/12527/14673/14381/14672/19414/14677/14682/20200/218952/14673/19414/14677/19414/19414/17441/14693/218952/14672/218952/14677/14677/14673/19414/19414/14677/14677/16412/14674/14673/16783/14693/13030/14673/14677/1364…
GO:0045177	apical part of cell	92	0.551933	1.40274	0.000737289	0.00488939	0.00257336	2600	tags=38%, list=38%, signal=25%	17920/29876/11746/17920/12349/12349/29876/29876/17920/20912/11933/17920/17698/12520/11964/20912/101772/29876/12527/29876/29876/12527/14664/15516/29876/29876/20912/12349/17920/17920/17920/68365/11771/29876/66141/20912/11746/20912/20909/12349/17920/17920/20525/18750/13030/12520/17920/17920/12349/12349/58810/17920/11941/12297/11746/19684/17920/20912/12349/17250/11964/29876/15516/22284/19684/11931/17…
GO:0005615	extracellular space	112	0.537249	1.37702	0.000792241	0.0051191	0.00269426	2268	tags=47%, list=33%, signal=34%	66222/66222/11674/11747/16592/18220/12349/16592/109552/12349/268373/13167/66222/15481/66222/11747/18571/12709/11747/11747/12520/66222/109652/12527/16432/11677/19063/84004/12527/66222/18571/22070/268373/12349/66222/268373/19156/20909/12349/14751/18571/12799/12709/15481/15481/13033/13030/12520/12799/12709/12349/192662/85305/12349/11747/71955/12799/11421/22070/12847/18571/66222/227753/12709/109552/1…
GO:0030139	endocytic vesicle	73	0.565784	1.42747	0.000830536	0.00523238	0.00275388	2361	tags=45%, list=34%, signal=31%	17920/17920/216190/67903/17920/20912/14319/13430/17920/216190/20912/15944/72993/106572/20912/101490/17920/17920/17920/67903/68365/11771/20912/20912/20909/71732/22352/216190/17920/17920/15944/16783/54445/17920/17920/13430/17920/19336/227753/14319/245537/17920/20912/13430/67903/13858/11773/56717/19336/216190/22352/20912/14964/109905/227753/227753/20912/20955/11771/17920/14252/68421/72993/16784/1343…
GO:0005794	Golgi apparatus	287	0.472871	1.2412	0.000966438	0.00594006	0.00312635	2703	tags=38%, list=39%, signal=27%	27276/17920/26417/17920/18220/16897/17920/13167/14104/13430/14569/78885/26396/17920/19325/16897/54673/20661/21454/26417/14682/14569/14569/15944/66988/14569/16432/19063/14104/19325/19889/106572/12955/14682/66988/12955/72948/26413/17920/16897/66988/17920/17920/68365/14104/20336/56440/16897/14567/14569/12955/20909/14567/66988/54673/56440/52639/16800/14104/16897/52639/11428/11844/21454/20193/17920/14…
GO:0031252	cell leading edge	152	0.507641	1.31189	0.00104007	0.00624042	0.00328443	2146	tags=34%, list=31%, signal=26%	338367/338367/338367/338367/338367/338367/338367/17920/20779/338367/17920/338367/338367/338367/338367/338367/338367/338367/16419/216190/17920/14086/338367/14086/13627/14086/218038/338367/338367/13430/338367/17920/12631/338367/338367/338367/15519/216190/338367/338367/338367/226751/72993/338367/15166/338367/338367/14086/338367/338367/338367/66713/17920/17920/14086/338367/52822/17920/20200/20336/338…
GO:0030141	secretory granule	71	0.557181	1.40335	0.00135707	0.00795307	0.00418582	2891	tags=37%, list=42%, signal=22%	19027/109552/20912/19027/19325/17698/11964/21454/20912/14664/19325/20912/68365/11771/20912/20912/20909/19027/21454/16412/16783/22317/19325/12466/20527/21454/17918/109552/21454/20912/11964/11773/12466/17698/21871/109711/19325/16412/56455/20912/21454/16560/19339/20912/20955/11771/17698/14252/16784/19276/11964/20955/20527/17698/12540/11772/17698/20912/20910/11964/11773/12653/12653/17886/11771/16412/…
GO:0043005	neuron projection	492	0.449985	1.19305	0.00148186	0.00844367	0.00444404	2539	tags=31%, list=37%, signal=29%	338367/338367/338367/338367/338367/18643/110391/18417/338367/27276/338367/11747/17920/20779/13424/338367/17920/338367/338367/13424/12349/338367/338367/338367/109552/12349/69654/338367/338367/16897/67903/12934/17920/19047/14086/338367/12934/14086/64383/18417/14086/12934/218038/338367/338367/13424/15481/13430/338367/11747/17920/12631/12709/30948/338367/11747/30948/16897/338367/54673/14678/11747/206…
GO:0030863	cortical cytoskeleton	47	0.606509	1.48269	0.0015078	0.00844367	0.00444404	1711	tags=38%, list=25%, signal=29%	17433/16897/17433/13627/22388/56431/12331/12631/16897/68743/102502/102502/60595/66713/16897/56431/16897/22388/13627/22388/22388/13627/12331/17433/17433/16897/13627/13627/12631/22388/22388/20525/13627/17433/102502/72042/13627/13627/227753/22388/19684/22388/13627/22388/19684/22388/12631/18751/102502/12631/109711/17433/22388/22388/71835/12631/17433/13627/17433/76499/22388/227753/22388/102502/227753/…
GO:0030055	cell-substrate junction	47	0.604816	1.47855	0.0016003	0.00876686	0.00461414	2064	tags=46%, list=30%, signal=33%	20779/26417/16419/26396/12631/17698/26417/218952/26413/218952/212307/218952/59079/218952/20410/12631/16412/212307/227753/26417/212307/218952/19684/218952/59079/26417/74117/212307/212307/216963/216963/19684/17698/12631/12631/109711/16412/26417/12631/16404/76499/227753/235431/227753/17698/20163/12631/216963/19684/12631/56327/17698/12631/17698/76499/22330/212307/212307/17886/16412/56044/56327/19684/…
GO:0005903	brush border	33	0.633496	1.50406	0.00173853	0.00932148	0.00490604	1546	tags=52%, list=22%, signal=42%	338367/338367/338367/338367/338367/338367/338367/17920/338367/17920/338367/338367/338367/338367/338367/338367/338367/67903/17920/338367/338367/338367/338367/17920/14673/338367/338367/14673/338367/102502/338367/338367/102502/338367/338367/338367/338367/338367/14673/338367/71960/15516/338367/17920/17920/338367/17920/67903/14673/338367/338367/338367/107684/14673/17920/338367/17920/338367/14674/14673…
GO:0030175	filopodium	39	0.616738	1.49476	0.00202451	0.0105604	0.00555811	1602	tags=32%, list=23%, signal=25%	13424/13424/14086/14086/14086/13424/12631/17698/13424/14086/13424/14086/52822/13424/11771/14086/13424/14086/13424/14086/14086/14086/14086/12631/16412/52822/12568/77767/77767/13424/17918/13424/13424/19684/19230/13424/22152/22152/77767/19684/17698/12631/13424/13424/12631/52822/16412/13424/77767/12568/13424/12631/20955/13424/11771/17698/11820/12631/52822/52822/19684/13424/12631/270190/20955/17698/12…
GO:0005929	cilium	93	0.538251	1.36896	0.00205341	0.0105604	0.00555811	2576	tags=33%, list=37%, signal=22%	11674/27276/19172/11933/19325/14688/19325/19889/22153/22153/14866/14751/18952/18412/12464/14866/15275/12464/18412/18746/18412/18750/14866/223601/19325/16828/11421/18472/18412/11941/17918/14751/235072/22153/18952/18746/13858/17755/18472/12469/11931/18746/224129/12469/14751/19325/18952/14866/18412/12469/14751/15275/11931/12464/18412/12464/14866/14866/18952/18952/12469/67694/13191/11820/12469/11928/…
GO:0005776	autophagosome	25	0.663664	1.54261	0.00223128	0.0112456	0.00591876	1461	tags=51%, list=21%, signal=41%	14319/15481/54673/15944/54673/52639/18412/15481/15481/52639/74781/74772/18412/15944/18412/16783/19336/54673/77573/18412/15481/74772/14319/15481/74781/52639/19336/74772/18412/15481/74772/17966/15481/18412/18718/74781/15481/15481/15481/16784/15481/15481
GO:0098862	cluster of actin-based cell projections	40	0.61511	1.49134	0.00254455	0.0125731	0.0066174	1546	tags=47%, list=22%, signal=38%	338367/338367/338367/338367/338367/338367/338367/17920/338367/17920/338367/338367/338367/338367/338367/338367/338367/67903/17920/338367/338367/338367/338367/17920/14673/338367/338367/14673/338367/102502/338367/338367/102502/338367/338367/338367/338367/338367/14673/338367/71960/15516/338367/17920/17920/338367/17920/67903/14673/338367/338367/338367/107684/14673/17920/338367/17920/338367/14674/14673…
GO:0098562	cytoplasmic side of membrane	80	0.535335	1.35525	0.00272209	0.0131917	0.00694298	2038	tags=34%, list=29%, signal=25%	20779/19414/19414/26396/14673/19414/14673/14678/17698/14672/14693/14693/14678/14688/14580/14682/218952/19414/19414/14580/19414/19414/14673/14381/14672/19414/14677/14682/20200/218952/14673/19414/14677/19414/19414/14693/218952/14672/218952/14677/14677/14673/19414/19414/14677/14677/14674/14673/14693/14673/14677/14677/14681/14681/14677/20200/215114/14381/19414/218952/19414/14580/14678/218952/14381/19…
GO:0010008	endosome membrane	100	0.521804	1.3308	0.00371831	0.0169667	0.00892983	2758	tags=47%, list=40%, signal=30%	17988/16897/216190/16897/20661/216190/72993/72543/16897/56440/66141/16897/56440/52639/24017/16897/52639/216190/74772/13033/20661/226016/16783/68942/56214/68953/11981/74772/22088/65114/22201/27008/76686/72183/30930/52639/66530/74772/216190/74772/14964/66530/74012/23790/66530/20955/17988/22201/72993/52348/16784/20479/66626/11305/22201/74104/76686/270190/20955/66530/16897/57440/20479/66530/11305/774…
GO:0005905	clathrin-coated pit	31	0.626892	1.48387	0.00372975	0.0169667	0.00892983	2721	tags=49%, list=39%, signal=30%	17920/17920/17920/13430/17920/20661/14269/101490/17920/17920/17920/11771/17920/20661/17920/17920/17920/13430/17920/73242/17920/13430/104015/13858/11773/11769/11771/17920/11820/13430/101490/67300/14269/11772/13430/13859/13854/77407/11773/11771/17920/13430/101490/13430/232910/17920/232910/17920/67300/67300/71770/11771/67300/67300/17920/13858/13430/17920/67300/67300/17920/13858/13854/11771/11771/673…
GO:0099146	intrinsic component of postsynaptic density membrane	20	-0.517206	-2.03341	0.00373441	0.0169667	0.00892983	1136	tags=73%, list=16%, signal=61%	14800/81905/12300/269994/72555/19280/14812/14800/52882/14800/81905/14799/14810/14812/269994/319504/12300/14812/14812/52882/54376/432530/432530/14812/12300/14812/14812/14812/72555/14812/11496/380702/14810/14812/229791/14804/14811
GO:0030496	midbody	39	0.605438	1.46737	0.00377037	0.0169667	0.00892983	1772	tags=49%, list=26%, signal=37%	29876/29876/29876/64383/229285/18571/54673/68743/14678/14678/29876/66988/29876/29876/18571/14677/29876/66988/29876/66988/229285/29876/64383/14677/229285/14567/14567/66988/54673/18571/14677/14677/68724/14677/14677/14567/20525/229285/64383/229285/14677/66988/14677/14567/14567/71955/14567/14677/54673/14567/229285/18571/14567/14678/18571/68724/68724/18571/29876/229285/229285/29876/14567/66988/18571/2…
GO:0005925	focal adhesion	44	0.594913	1.4496	0.00429729	0.0189986	0.00999924	2064	tags=46%, list=30%, signal=33%	20779/26417/16419/26396/12631/17698/26417/218952/26413/218952/212307/218952/218952/20410/12631/16412/212307/227753/26417/212307/218952/19684/218952/26417/212307/212307/216963/216963/19684/17698/12631/12631/109711/16412/26417/12631/76499/227753/235431/227753/17698/20163/12631/216963/19684/12631/56327/17698/12631/17698/76499/22330/212307/212307/17886/16412/56044/56327/19684/218952/170736/17886/1708…
GO:0005901	caveola	33	0.616104	1.46277	0.0044692	0.0194179	0.0102199	1439	tags=17%, list=21%, signal=13%	20779/26417/11933/26417/14682/14682/26413/15275/20525/13030/26417/26417/11931/13030/14682/15275/11931/26417/23790/14682/14682/109042/14252/11928/98660/15275
GO:0030424	axon	272	0.464962	1.22009	0.00472199	0.0201447	0.0106025	2163	tags=28%, list=31%, signal=24%	338367/338367/338367/338367/338367/18417/338367/338367/11747/17920/13424/338367/17920/338367/338367/13424/12349/338367/338367/338367/109552/12349/69654/338367/338367/16897/12934/17920/14086/338367/12934/14086/64383/18417/14086/12934/218038/338367/338367/13424/15481/13430/338367/11747/17920/12631/30948/338367/11747/30948/16897/338367/11747/338367/15519/338367/338367/13424/338367/22627/239606/33836…
GO:0099503	secretory vesicle	161	0.48535	1.25577	0.00479635	0.0201447	0.0106025	2715	tags=31%, list=39%, signal=21%	11747/19027/109552/67903/13167/20912/218038/15481/19027/11747/30948/11747/19325/30948/54673/11747/17698/11964/21454/20912/30948/19063/14664/19325/20912/67903/68365/11771/20912/20912/20909/54673/30948/19027/18952/30948/15481/15481/30948/21454/16412/16783/22317/19325/11747/12466/20527/54673/21454/17918/13429/109552/15481/11747/21454/20912/18952/11747/11964/67903/11773/12466/13195/15481/17698/21871/…
GO:0005884	actin filament	32	0.616812	1.46287	0.00514519	0.0212556	0.0111871	2361	tags=47%, list=34%, signal=32%	17920/20779/17920/17920/17920/102502/102502/11464/17920/17920/17920/71732/23789/17920/17920/17920/17920/102502/17920/72042/228545/17918/17920/19230/74117/14360/102502/109711/83964/102502/23789/17920/102502/22003/11464/22330/17920/19353/17920/102502/17920/50884/102502/56351/11629/17920/102866/102866/17920/17920
GO:0098791	Golgi apparatus subcompartment	80	0.520638	1.31804	0.00666203	0.0266046	0.0140024	2421	tags=34%, list=35%, signal=23%	18220/16897/13430/78885/19325/16897/66988/19325/106572/66988/16897/66988/68365/16897/20909/66988/52639/16897/52639/50770/66988/13430/19325/56214/11981/13430/57437/57437/11769/76686/11764/71648/66988/213760/52639/19325/11980/11487/14964/76499/11980/19347/20955/230584/228960/16784/13430/14824/11980/76686/20955/16897/13430/18805/76499/230584/11980/260302/13430/19353/13430/14972/14972/14972/14972/181…
GO:0000502	proteasome complex	42	0.579074	1.40831	0.00675673	0.0266046	0.0140024	3225	tags=44%, list=47%, signal=24%	56812/56812/19172/56812/56436/22215/59029/56812/19167/30940/23997/22215/53382/26440/19359/56812/26446/269523/56812/21762/22215/56812/22123/269523/22215/22215/17463/59025/19166/22215/269523/19166/59025/19179/19185/26444/15925/26441/70247/19177/19181/56207/56812/19185/67089/19181/15925/53382/22215/19184/23997/21762/26440/23996/19358/56085/269523/30940/269523/26442/269523/19182/22123/19181/15925/217…
GO:1905369	endopeptidase complex	42	0.579074	1.40831	0.00675673	0.0266046	0.0140024	3225	tags=44%, list=47%, signal=24%	56812/56812/19172/56812/56436/22215/59029/56812/19167/30940/23997/22215/53382/26440/19359/56812/26446/269523/56812/21762/22215/56812/22123/269523/22215/22215/17463/59025/19166/22215/269523/19166/59025/19179/19185/26444/15925/26441/70247/19177/19181/56207/56812/19185/67089/19181/15925/53382/22215/19184/23997/21762/26440/23996/19358/56085/269523/30940/269523/26442/269523/19182/22123/19181/15925/217…
GO:0043230	extracellular organelle	29	0.612743	1.44365	0.00758703	0.0289687	0.0152467	2679	tags=60%, list=39%, signal=37%	11674/109552/15481/18571/12520/109652/12527/12527/18571/18571/15481/15481/12520/71955/11421/18571/109552/15481/22088/18571/18571/15481/18571/15525/15481/12520/18571/15481/74012/15481/15481/109652/15481/15525/16784/18571/18571/15525/15481/15481/74104/14469/15481/18786/11674/18571/22088/18571/15925/15481/22088/15481/15481/15925/53378/353172/11674/11674/353172/11674/170625/11674/11674/15481/15481/22…
GO:0065010	extracellular membrane-bounded organelle	29	0.612743	1.44365	0.00758703	0.0289687	0.0152467	2679	tags=60%, list=39%, signal=37%	11674/109552/15481/18571/12520/109652/12527/12527/18571/18571/15481/15481/12520/71955/11421/18571/109552/15481/22088/18571/18571/15481/18571/15525/15481/12520/18571/15481/74012/15481/15481/109652/15481/15525/16784/18571/18571/15525/15481/15481/74104/14469/15481/18786/11674/18571/22088/18571/15925/15481/22088/15481/15481/15925/53378/353172/11674/11674/353172/11674/170625/11674/11674/15481/15481/22…
GO:0005802	trans-Golgi network	69	0.539526	1.35742	0.00831991	0.0312928	0.0164699	2320	tags=33%, list=34%, signal=23%	18220/16897/13430/78885/19325/16897/66988/19325/106572/66988/16897/66988/68365/16897/20909/66988/52639/16897/52639/50770/66988/13430/19325/56214/11981/13430/11769/76686/11764/71648/66988/213760/52639/19325/11980/11487/76499/11980/19347/20955/230584/228960/16784/13430/14824/11980/76686/20955/16897/13430/76499/230584/11980/260302/13430/19353/13430/216344/11765/11981/76686/19347/20909/213760/20909/2…
GO:0032432	actin filament bundle	29	0.609737	1.43657	0.00872462	0.0323324	0.0170171	2372	tags=54%, list=34%, signal=37%	14086/14086/14086/12631/102502/102502/218952/14086/71960/12955/60595/12955/14086/218952/14086/14086/12955/218952/14086/218952/14086/23789/14086/14086/12631/12955/12955/102502/71960/52398/218952/235072/218952/12631/102502/12631/109711/12631/235431/102502/23789/12631/102502/71960/12631/22003/71960/12631/71960/208846/22330/26936/17886/17118/71960/218952/235072/102502/17886/14086/14086/235431/102502/…
GO:0098796	membrane protein complex	309	0.452046	1.18892	0.0088928	0.032478	0.0170937	3046	tags=37%, list=44%, signal=25%	29876/29876/16419/15512/15512/29876/11933/14673/14673/14678/11946/14672/14693/11964/14693/14678/14688/14682/101772/18823/29876/29876/15166/58869/29876/14673/58869/14672/72543/58869/14677/14682/29876/29876/11771/56440/14673/20512/29876/14677/14693/20909/71732/58869/56440/14672/14677/18570/14677/14673/14677/14677/16412/14674/14673/14693/18750/14673/68942/22317/18570/14677/14677/14681/15512/217365/1…
GO:0000793	condensed chromosome	33	0.59894	1.42202	0.00973735	0.0342976	0.0180514	2362	tags=40%, list=34%, signal=27%	69654/15512/15512/19047/69654/19047/18676/15512/18472/15512/15512/235072/19047/18472/19047/19047/56455/19047/69654/20964/234663/76499/235661/13191/69654/15512/223697/53598/15512/20964/59288/76499/217449/93687/93687/235072/56455/13191/235072/69654/235072/52696/15512/56455/15512
GO:0031514	motile cilium	32	0.602894	1.42986	0.00973735	0.0342976	0.0180514	2561	tags=34%, list=37%, signal=22%	11674/11933/14866/18952/18412/14866/15275/18412/18412/14866/16828/11421/18472/18412/235072/18952/18472/11931/18952/14866/18412/15275/11931/18412/14866/14866/18952/18952/11928/18952/15275/19384/12345/14866/18648/208846/16828/11674/216618/19384/18952/17118/27222/18952/11933/216618/235072/18412/381290/14866/18952/14866/18648/15275/235072/11928/19384/235072/11674/11674/216618/11674/26941/18472/11931/…
GO:0009898	cytoplasmic side of plasma membrane	75	0.527239	1.33214	0.00979932	0.0342976	0.0180514	1812	tags=30%, list=26%, signal=23%	20779/19414/19414/26396/14673/19414/14673/14678/17698/14672/14693/14693/14678/14688/14682/218952/19414/19414/19414/19414/14673/14381/14672/19414/14677/14682/20200/218952/14673/19414/14677/19414/19414/14693/218952/14672/218952/14677/14677/14673/19414/19414/14677/14677/14674/14673/14693/14673/14677/14677/14681/14681/14677/20200/215114/14381/19414/218952/19414/14678/218952/14381/19414/14681/14681/19…
GO:0031234	extrinsic component of cytoplasmic side of plasma membrane	50	0.557143	1.36952	0.0101391	0.0350007	0.0184214	1861	tags=30%, list=27%, signal=22%	20779/14673/14673/14678/14672/14693/14693/14678/14688/14682/218952/14673/14672/14677/14682/20200/218952/14673/14677/14693/218952/14672/218952/14677/14677/14673/14677/14677/14674/14673/14693/14673/14677/14677/14681/14681/14677/20200/215114/218952/14678/218952/14681/14681/14360/14681/67043/14674/14672/14682/14678/14677/14682/14682/14673/14688/18555/11848/14677/14681/14677/14681/14677/18555/14672/13…
GO:0001726	ruffle	59	0.543231	1.34983	0.0107291	0.0357909	0.0188373	2019	tags=39%, list=29%, signal=28%	17920/20779/17920/216190/17920/14086/14086/13627/14086/13430/17920/15519/216190/72993/14086/17920/17920/14086/17920/20200/14086/14086/13627/14086/13627/16800/14086/13627/216190/14086/13627/15519/17920/14086/16412/17920/13627/17920/17920/13430/17920/13627/20200/17918/13627/227753/19684/17920/15519/13430/19230/13627/74117/19684/15519/109711/216190/16412/13627/76499/227753/227753/15519/121021/15519/…
GO:0031674	I band	48	0.557137	1.36564	0.0107291	0.0357909	0.0188373	1088	tags=15%, list=16%, signal=13%	11674/11747/109552/11747/30948/11747/30948/11747/30948/11464/12955/60595/12955/23950/12955/30948/30948/30948/20193/12955/12955/20525/19309/11747/109552/11747/11747/13007/19309/109711/72157
GO:0000775	chromosome, centromeric region	32	0.600015	1.42303	0.0107941	0.0357909	0.0188373	1995	tags=37%, list=29%, signal=27%	69654/19047/51792/69654/51792/51792/19047/51792/18676/51792/18472/19052/19052/235072/19047/18472/19047/19047/56455/19047/69654/51792/234663/76499/19052/235661/26931/13191/69654/53598/59288/76499/19052/26931/217449/93687/93687/30932/51792/51792/19053/235072/19052/56455
GO:0044853	plasma membrane raft	43	0.571549	1.39	0.0119416	0.0390815	0.0205692	1451	tags=32%, list=21%, signal=26%	338367/338367/338367/338367/338367/338367/338367/20779/26417/338367/338367/338367/338367/338367/338367/338367/338367/338367/338367/338367/11933/338367/338367/338367/338367/26417/338367/14682/338367/338367/338367/338367/338367/338367/338367/14682/338367/26413/338367/338367/338367/338367/15275/338367/338367/20525/338367/13030/338367/26417/26417/338367/11931/338367/13030/14682/15275/11931/338367/264…
GO:0030016	myofibril	63	0.529745	1.32147	0.0125172	0.0404403	0.0212844	1678	tags=17%, list=24%, signal=14%	11674/11747/109552/11747/30948/11747/30948/11747/30948/11464/12955/60595/12955/23950/12955/30948/30948/30948/20193/12955/12955/20525/19309/11747/109552/11747/19230/11747/13007/19309/109711/72157/50876/12283/14812/13007/20742/11747/12345/22003/69807/11733/19055/19988/11464/22330/11674
GO:0042641	actomyosin	29	0.598403	1.40987	0.0128213	0.0408984	0.0215255	2375	tags=49%, list=34%, signal=32%	14086/14086/14086/18571/218952/226751/14086/71960/18571/60595/14086/218952/14086/14086/218952/14086/18571/218952/14086/23789/14086/14086/226751/71960/52398/17918/18571/218952/235072/218952/18571/18571/109711/18571/18571/235431/23789/18571/18571/71960/22003/71960/71960/208846/22330/18571/26936/17886/71960/18571/218952/235072/17886/14086/14086/235431/235072/60595/17880/17880/235072/18951/104027/538…
GO:0070062	extracellular exosome	26	0.614285	1.43306	0.0137473	0.0430107	0.0226372	2679	tags=62%, list=39%, signal=38%	11674/109552/15481/18571/12520/109652/12527/12527/18571/18571/15481/15481/12520/71955/11421/18571/109552/15481/22088/18571/18571/15481/18571/15525/15481/12520/18571/15481/74012/15481/15481/109652/15481/15525/16784/18571/18571/15525/15481/15481/74104/15481/18786/11674/18571/22088/18571/15925/15481/22088/15481/15481/15925/53378/353172/11674/11674/353172/11674/170625/11674/11674/15481/15481/22088/15…
GO:0032587	ruffle membrane	31	0.595094	1.4086	0.0138553	0.0430107	0.0226372	1943	tags=44%, list=28%, signal=32%	17920/20779/17920/216190/17920/13627/13430/17920/15519/216190/17920/17920/17920/13627/13627/16800/13627/216190/13627/15519/17920/16412/17920/13627/17920/17920/13430/17920/13627/13627/17920/15519/13430/19230/13627/15519/216190/16412/13627/76499/15519/15519/17920/13430/11848/22003/11843/13430/76499/230073/13627/16412/17920/13430/19353/13430/17920/17920
GO:0098687	chromosomal region	45	0.564528	1.37712	0.0140444	0.0430107	0.0226372	1995	tags=34%, list=29%, signal=25%	69654/19047/51792/69654/19045/51792/51792/19047/51792/18676/19046/51792/19045/18472/19052/19052/235072/19047/18472/19047/19047/56455/19047/69654/51792/234663/76499/19052/235661/26931/13191/69654/223697/53598/19046/59288/76499/19052/26931/217449/93687/93687/30932/51792/51792/19053/235072/19052/56455
GO:0019897	extrinsic component of plasma membrane	63	0.526297	1.31287	0.0141662	0.0430107	0.0226372	1861	tags=26%, list=27%, signal=20%	20779/14673/14673/14678/14672/14693/14693/14678/14688/14682/218952/14673/14672/14677/14682/20200/218952/14673/14677/14693/218952/14672/218952/14677/14677/14673/14677/14677/14674/14673/14693/14673/14677/14677/14681/13806/14681/14677/20200/215114/218952/14678/218952/14681/14681/14360/14681/11816/67043/14674/14672/14682/14678/14677/14682/14682/14673/14688/18555/11848/13806/14677/14681/12552/14677/14…
GO:0030426	growth cone	72	0.521011	1.31443	0.0146013	0.0438039	0.0230547	1648	tags=24%, list=24%, signal=19%	69654/12934/14086/12934/14086/14086/12934/13430/12631/15519/22627/239606/12934/14086/69654/71960/15516/14086/52822/20336/14086/14086/14086/13807/14086/14086/15519/14086/12631/52822/12568/239606/13430/71960/18472/12847/68585/15519/13430/17755/15516/22152/22152/22284/18472/12631/15519/12631/67043/15516/52822/50876/15516/69654/22284/12568/12631/76499/15519/239606/15519/20336/22284/11820/12631/69654/…
GO:1905368	peptidase complex	43	0.565029	1.37414	0.0150959	0.0444515	0.0233955	3225	tags=44%, list=47%, signal=24%	56812/56812/19172/56812/56436/22215/59029/56812/19167/30940/23997/22215/53382/26440/19359/56812/26446/269523/56812/21762/22215/56812/22123/269523/22215/22215/17463/59025/19166/22215/269523/19166/59025/19179/19185/26444/15925/26441/70247/19177/19181/56207/56812/19185/67089/19181/15925/53382/22215/19184/23997/21762/26440/23996/19358/56085/269523/30940/269523/26442/269523/19182/22123/19181/15925/217…
GO:0030133	transport vesicle	132	0.485421	1.24814	0.0151699	0.0444515	0.0233955	2805	tags=32%, list=41%, signal=21%	11747/19027/67903/13167/218038/15481/19027/11747/30948/11747/19325/30948/54673/11747/20661/30948/19063/19325/67903/68365/20909/54673/30948/19027/18952/30948/15481/15481/18570/30948/74772/20661/16783/18570/19325/11747/56214/54673/17918/13429/15481/11747/74772/18952/11747/67903/11769/13195/15481/218038/19325/18952/74772/15481/74772/56216/11487/15481/20964/67808/19063/18952/16560/13195/18952/19339/1…
GO:0150034	distal axon	132	0.482282	1.24007	0.0169723	0.0491523	0.0258697	1648	tags=22%, list=24%, signal=19%	11747/109552/69654/12934/14086/12934/14086/14086/12934/218038/15481/13430/11747/12631/30948/11747/30948/11747/15519/22627/239606/12934/30948/14086/69654/71960/15516/14086/52822/20336/14645/14086/14086/30948/14086/13807/30948/15481/15481/14086/30948/14086/15519/14086/12631/14645/52822/14645/18750/12568/239606/13430/71960/11747/18472/19052/12847/109552/19052/15481/11747/68585/235072/15519/13430/117…
GO:0005765	lysosomal membrane	53	0.540905	1.33687	0.0173594	0.0491523	0.0258697	2758	tags=60%, list=40%, signal=37%	15481/14580/14580/15516/66141/208795/24017/15481/15481/74772/73067/13033/68724/16783/208795/15481/74772/14580/68724/68724/22201/71900/15516/15481/56717/14580/15516/66530/74772/15516/15481/74772/15481/14964/66530/14580/214597/208795/66530/20955/15481/14580/15481/68421/22201/15481/208795/16784/15481/15481/66626/14824/11305/22201/14580/74104/20955/15516/14580/66530/15481/66530/11305/15516/22201/2220…
GO:0098852	lytic vacuole membrane	53	0.540905	1.33687	0.0173594	0.0491523	0.0258697	2758	tags=60%, list=40%, signal=37%	15481/14580/14580/15516/66141/208795/24017/15481/15481/74772/73067/13033/68724/16783/208795/15481/74772/14580/68724/68724/22201/71900/15516/15481/56717/14580/15516/66530/74772/15516/15481/74772/15481/14964/66530/14580/214597/208795/66530/20955/15481/14580/15481/68421/22201/15481/208795/16784/15481/15481/66626/14824/11305/22201/14580/74104/20955/15516/14580/66530/15481/66530/11305/15516/22201/2220…
GO:1903561	extracellular vesicle	28	0.608446	1.43084	0.0185254	0.0518712	0.0273006	2679	tags=59%, list=39%, signal=37%	11674/109552/15481/18571/12520/109652/12527/12527/18571/18571/15481/15481/12520/71955/11421/18571/109552/15481/22088/18571/18571/15481/18571/15525/15481/12520/18571/15481/74012/15481/15481/109652/15481/15525/16784/18571/18571/15525/15481/15481/74104/15481/18786/11674/18571/22088/18571/15925/15481/22088/15481/15481/15925/53378/353172/11674/11674/353172/11674/170625/11674/11674/15481/15481/22088/15…
GO:0043025	neuronal cell body	247	0.44643	1.16777	0.0193754	0.0532638	0.0280336	1628	tags=23%, list=24%, signal=21%	338367/338367/338367/338367/338367/338367/338367/11747/17920/13424/338367/17920/338367/338367/13424/338367/338367/338367/338367/338367/12934/17920/338367/12934/64383/12934/338367/338367/13424/15481/338367/11747/17920/12631/12709/338367/11747/338367/54673/11747/20661/338367/15519/13628/338367/338367/13424/338367/338367/15166/338367/12934/338367/19063/338367/338367/13424/15516/19045/12955/13628/129…
GO:0097386	glial cell projection	22	0.624276	1.41996	0.0194455	0.0532638	0.0280336	1798	tags=35%, list=26%, signal=26%	64383/14580/239606/11677/14580/108069/14645/64383/16412/14645/14645/64383/239606/14580/14360/14580/16412/14645/64383/14580/14645/239606/64383/64383/14580/11820/64383/14580/14580/11932/17762/64383/16412
GO:0140535	intracellular protein-containing complex	153	0.468971	1.21177	0.0202765	0.0549068	0.0288983	2368	tags=30%, list=34%, signal=22%	17920/17920/140580/17920/56812/56812/19172/17920/71978/71978/51792/71978/15516/56812/17920/51792/51792/17920/17920/16396/56438/71978/51792/56436/18570/17920/140580/71978/17920/22215/69754/66884/51792/17920/18570/17920/17920/19052/110854/59029/26965/19052/56812/17920/66317/19167/30940/23997/230904/224826/22215/140580/140580/15516/53382/56717/216080/26440/15516/67923/15516/19359/56812/71978/26446/5…
GO:0005875	microtubule associated complex	32	0.580826	1.37752	0.0204811	0.0549068	0.0288983	1653	tags=28%, list=24%, signal=22%	13424/13424/69654/18611/13424/13424/22627/11464/69654/13424/13424/13424/18611/13424/18611/13424/18472/13424/13424/18611/13424/17755/18472/13424/13424/110606/56455/69654/13424/13424/234663/16560/235661/13424/13191/69654/53598/13424/59288/13424/13427/11464
GO:0005769	early endosome	103	0.489905	1.25243	0.0223792	0.0593638	0.0312441	2709	tags=40%, list=39%, signal=25%	26417/18220/16897/26396/16897/54673/20661/26417/72993/72543/106572/26413/101490/16897/68365/56440/66141/16897/16396/54673/71732/56440/16897/20661/54673/77573/228545/17918/11981/26417/26417/22088/65114/76686/72183/11816/30930/66530/14964/66530/234664/26417/109905/66530/268752/11820/72993/101490/74104/76686/270190/66530/16897/57440/66530/21968/234664/260302/56440/72993/101490/11852/19353/66530/2208…
GO:0016324	apical plasma membrane	75	0.512255	1.29429	0.023003	0.0603828	0.0317804	2613	tags=32%, list=38%, signal=21%	11746/20912/11933/17698/12520/11964/20912/101772/12527/12527/14664/15516/20912/68365/11771/20912/11746/20912/20909/20525/13030/12520/58810/11941/12297/11746/19684/20912/17250/11964/15516/19684/11931/17698/13030/15516/15516/58810/12520/20496/20912/11931/20496/16485/20912/11771/17698/11928/58810/17250/19684/11964/15516/58810/20496/17698/17698/20912/18805/11932/11941/11964/15516/11771/20496/20496/11…
GO:0005774	vacuolar membrane	76	0.510756	1.29177	0.0233037	0.0605415	0.0318639	2843	tags=53%, list=41%, signal=33%	15481/54673/11964/14580/14580/15516/66141/208795/54673/52639/24017/15481/15481/52639/74772/73067/13033/68724/16783/108124/54673/208795/15481/74772/14580/68724/68724/11964/22201/71900/15516/15481/56717/21871/14580/52639/15516/66530/74772/17957/15516/15481/74772/15481/14964/66530/14580/214597/208795/66530/20955/15481/14580/15481/68421/22201/15481/208795/16784/15481/15481/66626/14824/11305/11964/222…
GO:0043292	contractile fiber	66	0.522173	1.30981	0.023953	0.0615933	0.0324175	2685	tags=30%, list=39%, signal=19%	11674/11747/109552/13167/11747/30948/11747/30948/11747/30948/11464/12955/60595/12955/23950/12955/30948/30948/30948/20193/12955/12955/20525/19309/11747/109552/11747/19230/11747/13007/19309/109711/72157/50876/12283/14812/13007/13167/20742/11747/12345/22003/69807/11733/19055/19988/11464/22330/11674/11747/319195/30948/67891/20742/20971/319565/30948/381290/13167/20742/50876/19055/13007/60595/17880/178…
GO:0005911	cell-cell junction	126	0.487511	1.25284	0.0247823	0.0619352	0.0325975	2047	tags=27%, list=30%, signal=21%	18417/11747/29876/17988/29876/29876/14086/14086/64383/18417/22388/14086/26396/11747/18571/12631/11747/11747/218952/226751/29876/29876/11677/14086/29876/18571/108903/19045/29876/29876/60595/14086/108903/218952/29876/14086/64383/108903/14086/22388/22388/218952/22388/14086/18571/16800/218952/14086/14086/14086/226751/12631/16412/22388/22388/20525/18750/64383/13640/11747/19045/108903/18571/218952/1174…
GO:0019898	extrinsic component of membrane	89	0.494183	1.25449	0.025	0.0619352	0.0325975	1917	tags=28%, list=28%, signal=21%	20779/18220/14673/14673/14678/14672/14693/14693/14678/14688/14682/218952/14673/14672/14677/14682/20200/56440/218952/14673/14677/14693/218952/56440/52639/14672/218952/14677/52639/74781/14677/14673/14677/14677/14674/14673/14693/14673/14677/14677/14681/13806/14681/14677/20200/215114/218952/14678/218952/14681/14681/27008/14360/14681/74781/11816/67043/52639/14674/66530/14672/14682/66530/14678/74781/16…
GO:0030427	site of polarized growth	75	0.510275	1.28928	0.0251078	0.0619352	0.0325975	1648	tags=24%, list=24%, signal=19%	69654/12934/14086/12934/14086/14086/12934/13430/12631/15519/22627/239606/12934/14086/69654/71960/15516/14086/52822/20336/14086/14086/14086/13807/14086/14086/15519/14086/12631/52822/12568/239606/13430/71960/18472/12847/68585/15519/13430/17755/15516/22152/22152/22284/18472/12631/15519/12631/67043/15516/52822/50876/15516/69654/22284/12568/12631/76499/15519/239606/15519/20336/22284/11820/12631/69654/…
GO:0036126	sperm flagellum	26	0.601957	1.4043	0.0256674	0.0619352	0.0325975	2561	tags=34%, list=37%, signal=22%	11674/11933/14866/18952/18412/14866/15275/18412/18412/14866/16828/11421/18412/235072/18952/11931/18952/14866/18412/15275/11931/18412/14866/14866/18952/18952/11928/18952/15275/19384/12345/14866/18648/16828/11674/19384/18952/17118/27222/18952/11933/235072/18412/381290/14866/18952/14866/18648/15275/235072/11928/19384/235072/11674/11674/11674/26941/11931/11674/11674
GO:0097729	9+2 motile cilium	26	0.601957	1.4043	0.0256674	0.0619352	0.0325975	2561	tags=34%, list=37%, signal=22%	11674/11933/14866/18952/18412/14866/15275/18412/18412/14866/16828/11421/18412/235072/18952/11931/18952/14866/18412/15275/11931/18412/14866/14866/18952/18952/11928/18952/15275/19384/12345/14866/18648/16828/11674/19384/18952/17118/27222/18952/11933/235072/18412/381290/14866/18952/14866/18648/15275/235072/11928/19384/235072/11674/11674/11674/26941/11931/11674/11674
GO:0005694	chromosome	123	0.481358	1.23674	0.0256835	0.0619352	0.0325975	2727	tags=39%, list=39%, signal=25%	11674/18477/69654/15512/15512/19047/64383/21454/51792/18477/69654/19045/66713/51792/51792/19047/64383/18477/18600/51792/18676/18600/18600/21454/66385/19046/64383/51792/18477/15512/71955/19045/68953/21454/18472/19052/15512/15512/19052/21454/235072/66317/19047/22201/224826/18472/19047/19047/56455/19047/64383/69654/17955/20964/58243/18477/51792/234663/21454/269523/76499/19052/224826/235661/26931/643…
GO:0030117	membrane coat	37	0.563902	1.36126	0.0260521	0.0619352	0.0325975	2961	tags=44%, list=43%, signal=26%	11771/71732/18570/18570/68953/77573/228545/12847/13429/104015/13858/11773/11769/11764/11771/69162/20224/67300/11772/13429/13859/13854/11773/11771/67898/232910/11765/232910/67300/67300/71770/11771/67300/67300/13858/77573/67300/67300/13858/13855/13854/13855/11771/11776/11777/11771/67300/11772/11764/67300/233489/20616/13855/55946/67300/11764/67300/12847/11773
GO:0048475	coated membrane	37	0.563902	1.36126	0.0260521	0.0619352	0.0325975	2961	tags=44%, list=43%, signal=26%	11771/71732/18570/18570/68953/77573/228545/12847/13429/104015/13858/11773/11769/11764/11771/69162/20224/67300/11772/13429/13859/13854/11773/11771/67898/232910/11765/232910/67300/67300/71770/11771/67300/67300/13858/77573/67300/67300/13858/13855/13854/13855/11771/11776/11777/11771/67300/11772/11764/67300/233489/20616/13855/55946/67300/11764/67300/12847/11773
GO:0030017	sarcomere	59	0.524428	1.3031	0.0270812	0.063253	0.0332911	1678	tags=17%, list=24%, signal=14%	11674/11747/109552/11747/30948/11747/30948/11747/30948/11464/12955/60595/12955/23950/12955/30948/30948/30948/20193/12955/12955/20525/19309/11747/109552/11747/11747/13007/19309/109711/72157/50876/12283/14812/13007/20742/11747/12345/22003/69807/11733/19055/19988/11464/22330/11674
GO:0030018	Z disc	47	0.546404	1.33576	0.0271084	0.063253	0.0332911	1088	tags=14%, list=16%, signal=12%	11674/11747/109552/11747/30948/11747/30948/11747/30948/12955/60595/12955/23950/12955/30948/30948/30948/20193/12955/12955/20525/19309/11747/109552/11747/11747/13007/19309/109711/72157
GO:0099023	vesicle tethering complex	20	0.627476	1.41561	0.0274551	0.0633374	0.0333355	855	tags=35%, list=12%, signal=31%	217517/217517/217517/217517/217517/217517/66482/217517/20336/71732/102058/217517/77573/228545/102058
GO:0098948	intrinsic component of postsynaptic specialization membrane	24	-0.365718	-1.52286	0.0276473	0.0633374	0.0333355	1136	tags=68%, list=16%, signal=58%	14800/81905/12300/269994/72555/19280/14812/232813/14800/52882/14800/81905/216856/14799/14810/14812/269994/319504/12300/14812/14812/52882/54376/432530/432530/14812/12300/14812/14812/14812/72555/14812/11496/380702/14810/12558/14812/229791/14804/14811/232813
GO:0030135	coated vesicle	68	0.513516	1.29143	0.0290749	0.0660079	0.034741	2961	tags=48%, list=43%, signal=28%	54130/17920/17920/54130/17920/13430/17920/20661/101490/17920/17920/17920/68365/11771/54130/18570/17920/20661/17920/17920/18570/54130/17920/13430/17920/215114/12847/17920/13430/13858/11773/11769/20964/19339/11771/17920/68421/11820/13430/69162/101490/20224/20964/67300/235442/11772/13430/20333/13854/77407/11773/66191/11771/215114/17920/13430/101490/13430/67898/232910/11765/17920/232910/17920/67300/5…
GO:0000776	kinetochore	24	0.600055	1.38939	0.0298969	0.0666727	0.0350909	2350	tags=43%, list=34%, signal=29%	69654/19047/69654/19047/18676/18472/235072/19047/18472/19047/19047/56455/19047/69654/234663/76499/235661/13191/69654/53598/59288/76499/217449/93687/93687/235072/56455/13191/235072/69654/235072/52696/56455
GO:0000779	condensed chromosome, centromeric region	24	0.600055	1.38939	0.0298969	0.0666727	0.0350909	2350	tags=43%, list=34%, signal=29%	69654/19047/69654/19047/18676/18472/235072/19047/18472/19047/19047/56455/19047/69654/234663/76499/235661/13191/69654/53598/59288/76499/217449/93687/93687/235072/56455/13191/235072/69654/235072/52696/56455
GO:0005783	endoplasmic reticulum	293	0.433707	1.13857	0.037962	0.0835201	0.043958	2146	tags=28%, list=31%, signal=22%	338367/338367/338367/338367/338367/338367/338367/11747/338367/338367/338367/18220/338367/338367/338367/109552/338367/338367/338367/13167/56812/56812/21881/338367/338367/26396/338367/11747/18571/338367/11747/19325/338367/54673/11747/20661/338367/338367/338367/338367/109754/15944/217893/225845/338367/338367/338367/338367/338367/19325/18571/225845/56812/338367/338367/68365/14645/22099/338367/66141/2…
GO:0043204	perikaryon	49	0.534312	1.31124	0.0381143	0.0835201	0.043958	1484	tags=22%, list=21%, signal=18%	11747/64383/15481/11747/11747/11747/19045/12955/12955/26413/52822/14645/64383/12955/13807/18952/15481/15481/14645/52822/12955/14645/12955/64383/11747/19045/15481/11747/18952/11747/17755/15481/67043/18952/52822/14645/15481/64383/15481/14645/18952/18952/15481/64383/64383/15481/15481/18952/15481/52822/15481/11747/52822/64383
GO:0001725	stress fiber	24	0.592569	1.37206	0.0391753	0.0843775	0.0444092	2372	tags=48%, list=34%, signal=32%	14086/14086/14086/218952/14086/71960/60595/14086/218952/14086/14086/218952/14086/218952/14086/23789/14086/14086/71960/52398/218952/235072/218952/109711/235431/23789/71960/22003/71960/71960/208846/22330/26936/17886/71960/218952/235072/17886/14086/14086/235431/235072/60595/17880/17880/235072/18951/104027/53860
GO:0097517	contractile actin filament bundle	24	0.592569	1.37206	0.0391753	0.0843775	0.0444092	2372	tags=48%, list=34%, signal=32%	14086/14086/14086/218952/14086/71960/60595/14086/218952/14086/14086/218952/14086/218952/14086/23789/14086/14086/71960/52398/218952/235072/218952/109711/235431/23789/71960/22003/71960/71960/208846/22330/26936/17886/71960/218952/235072/17886/14086/14086/235431/235072/60595/17880/17880/235072/18951/104027/53860
GO:0036477	somatodendritic compartment	361	0.426776	1.12511	0.040959	0.0874719	0.0460378	1820	tags=23%, list=26%, signal=22%	338367/338367/338367/338367/338367/338367/338367/11747/17920/13424/338367/17920/338367/338367/13424/338367/338367/338367/109552/338367/338367/67903/12934/17920/19047/14086/338367/12934/14086/64383/14086/12934/338367/338367/13424/15481/338367/11747/17920/12631/12709/30948/338367/11747/30948/338367/54673/14678/11747/20661/338367/15519/14678/13628/14688/338367/14682/338367/13424/338367/338367/15166/…
GO:0005798	Golgi-associated vesicle	28	0.57987	1.36364	0.0417515	0.088415	0.0465342	2958	tags=36%, list=43%, signal=21%	54130/18220/54130/20661/16432/68365/54130/20661/54130/12847/11769/11487/29873/11820/67300/235442/20333/11765/67300/67300/67300/67300/29873/67300/67300/208158/208158/23969/14683/14683/67300/67300/68365/14683/14683/68365/67300/67300/12847
GO:0030667	secretory granule membrane	23	0.592046	1.35824	0.0428422	0.0891764	0.0469349	1602	tags=17%, list=23%, signal=14%	109552/17698/22317/20527/109552/17698/109711/16560/20955/17698/14252/16784/19276/20955/20527/17698/17698
GO:0031253	cell projection membrane	104	0.479515	1.22658	0.042957	0.0891764	0.0469349	1846	tags=30%, list=27%, signal=24%	338367/338367/338367/338367/338367/338367/338367/17920/20779/338367/17920/338367/338367/338367/338367/338367/338367/338367/216190/17920/14086/338367/14086/13627/14086/338367/338367/13430/338367/17920/14673/338367/338367/14673/17698/338367/15519/216190/14688/338367/338367/338367/338367/15166/338367/338367/14086/338367/14673/338367/15516/338367/17920/17920/14086/338367/17920/14673/338367/14086/1408…
GO:0005819	spindle	43	0.53876	1.31025	0.0431727	0.0891764	0.0469349	2374	tags=43%, list=34%, signal=29%	15512/15512/64383/66711/66711/22070/72948/64383/212307/66711/66711/66711/68724/212307/64383/15512/18472/22070/15512/73242/15512/212307/68724/68724/212307/212307/216963/216963/18472/56455/64383/11740/76499/235661/64383/64383/22070/13191/11820/216963/227937/15512/20479/386649/15512/64383/67300/12540/20479/76499/212307/64383/212307/17886/11740/67300/17886/56455/12540/68724/11651/12540/13191/67300/64…
GO:0030027	lamellipodium	60	0.509052	1.26743	0.0461384	0.0939061	0.0494243	2308	tags=37%, list=33%, signal=25%	14086/14086/14086/13430/12631/226751/14086/66713/14086/52822/14086/14086/20909/14086/14086/23789/14086/14086/226751/12631/52822/12568/13430/227753/19684/13430/74117/22152/22152/19684/12631/12631/52822/12568/12631/23790/227753/227753/20955/23789/14252/11820/12631/13430/52822/52822/19684/11848/12345/12631/20955/12631/13430/18805/52822/16490/13430/19353/52822/19684/13430/170736/12568/14086/14086/319…
GO:0008021	synaptic vesicle	103	0.479244	1.22518	0.046953	0.0939061	0.0494243	2158	tags=23%, list=31%, signal=17%	11747/19027/67903/13167/218038/15481/19027/11747/30948/11747/19325/30948/54673/11747/30948/19063/19325/67903/20909/54673/30948/19027/18952/30948/15481/15481/30948/16783/19325/11747/54673/17918/13429/15481/11747/18952/11747/67903/13195/15481/218038/19325/18952/15481/56216/11487/15481/20964/67808/19063/18952/16560/13195/18952/19339/14812/20955/15481/15481/11820/15481/19276/18952/13167/67903/15481/1…
GO:0070382	exocytic vesicle	110	0.473508	1.21222	0.046953	0.0939061	0.0494243	2158	tags=22%, list=31%, signal=16%	11747/19027/67903/13167/218038/15481/19027/11747/30948/11747/19325/30948/54673/11747/30948/19063/19325/67903/20909/54673/30948/19027/18952/30948/15481/15481/30948/16783/19325/11747/54673/17918/13429/15481/11747/18952/11747/67903/13195/15481/218038/19325/18952/15481/56216/11487/15481/20964/67808/19063/18952/16560/13195/18952/19339/14812/20955/15481/15481/11820/15481/19276/18952/13167/67903/15481/1…
GO:0098590	plasma membrane region	347	0.427088	1.12478	0.046953	0.0939061	0.0494243	2365	tags=27%, list=34%, signal=23%	338367/338367/338367/338367/338367/338367/338367/17920/20779/70527/11746/26417/338367/17920/338367/338367/12349/338367/338367/338367/12349/338367/338367/16897/16419/216190/17920/14086/338367/20912/14086/13627/14086/338367/338367/11933/15481/13430/338367/17920/12631/14673/338367/16897/338367/14673/17698/20661/12520/338367/15519/216190/11964/20912/26417/14688/338367/14682/338367/101772/338367/12527…
GO:0030136	clathrin-coated vesicle	47	0.527925	1.29058	0.0512048	0.101603	0.0534754	2961	tags=47%, list=43%, signal=28%	17920/17920/17920/13430/17920/20661/101490/17920/17920/17920/68365/11771/17920/20661/17920/17920/17920/13430/17920/215114/17920/13430/13858/11773/11769/20964/19339/11771/17920/68421/13430/101490/20964/67300/235442/11772/13430/13854/77407/11773/11771/215114/17920/13430/101490/13430/232910/11765/17920/232910/17920/67300/67300/71770/13002/14417/11771/54198/67300/67300/17920/13858/13430/14415/17920/6…
GO:0045335	phagocytic vesicle	39	0.533238	1.29239	0.0531595	0.104658	0.055083	2278	tags=43%, list=33%, signal=30%	216190/20912/216190/20912/15944/72993/106572/20912/68365/20912/20912/20909/22352/216190/15944/16783/54445/227753/20912/56717/216190/22352/20912/14964/109905/227753/227753/20912/20955/72993/16784/20955/235442/12540/20912/20910/72993/22352/22352/72519/14972/14972/14972/14972/19349/22352/22352/100226/12540/12540/22352/20909/20910/20909/12540/54198/20909/72993/227753/20909/55943/72993/229521
GO:0030662	coated vesicle membrane	34	0.54632	1.30474	0.0613682	0.119882	0.0630958	2961	tags=45%, list=43%, signal=26%	11771/18570/18570/12847/13858/11773/11769/20964/19339/11771/69162/20224/20964/67300/11772/20333/13854/11773/11771/67898/232910/11765/232910/67300/53612/56041/67300/71770/13002/14417/11771/56041/67300/67300/13858/14415/67300/67300/13858/13855/13854/13855/11771/11771/67300/11772/67300/20616/20964/13855/22318/22318/67300/67300/20964/12847/11773
GO:0060076	excitatory synapse	31	-0.319524	-1.33154	0.0677842	0.131397	0.0691563	1486	tags=57%, list=21%, signal=46%	16524/56320/20979/72961/56508/20979/19058/12386/20977/20979/94332/20979/94332/12386/72961/229521/20979/232813/13385/13385/140919/20979/20979/18212/26556/13385/216856/140919/14799/14810/13385/20979/13385/13385/140919/12217/54376/53623/229521/13385/53623/20979/13385/12386/13385/380702/14810/12386/66797/14804/320405/232813/20979/12386
GO:0099060	integral component of postsynaptic specialization membrane	22	-0.347322	-1.3705	0.0715286	0.137597	0.0724195	1136	tags=70%, list=16%, signal=59%	14800/81905/12300/269994/72555/19280/14812/232813/14800/14800/81905/216856/14799/14810/14812/269994/319504/12300/14812/14812/54376/432530/432530/14812/12300/14812/14812/14812/72555/14812/11496/380702/14810/12558/14812/229791/14804/14811/232813
GO:0030118	clathrin coat	21	0.581077	1.31709	0.0748156	0.140904	0.0741599	2961	tags=45%, list=43%, signal=26%	11771/77573/104015/13858/11773/11769/11764/11771/67300/11772/13859/13854/11773/11771/232910/11765/232910/67300/67300/71770/11771/67300/67300/13858/77573/67300/67300/13858/13855/13854/13855/11771/11771/67300/11772/11764/67300/233489/20616/13855/55946/67300/11764/67300/11773
GO:0030425	dendrite	280	0.425436	1.11622	0.0749251	0.140904	0.0741599	1801	tags=22%, list=26%, signal=20%	338367/338367/338367/338367/338367/338367/338367/11747/338367/338367/338367/338367/338367/338367/109552/338367/338367/67903/12934/19047/14086/338367/12934/14086/14086/12934/338367/338367/15481/338367/11747/12631/12709/30948/338367/11747/30948/338367/14678/11747/20661/338367/15519/14678/14688/338367/14682/338367/338367/338367/15166/338367/12934/30948/58869/338367/14086/19063/338367/338367/58869/10…
GO:0097447	dendritic tree	280	0.425436	1.11622	0.0749251	0.140904	0.0741599	1801	tags=22%, list=26%, signal=20%	338367/338367/338367/338367/338367/338367/338367/11747/338367/338367/338367/338367/338367/338367/109552/338367/338367/67903/12934/19047/14086/338367/12934/14086/14086/12934/338367/338367/15481/338367/11747/12631/12709/30948/338367/11747/30948/338367/14678/11747/20661/338367/15519/14678/14688/338367/14682/338367/338367/338367/15166/338367/12934/30948/58869/338367/14086/19063/338367/338367/58869/10…
GO:0045178	basal part of cell	89	0.471178	1.1961	0.076	0.141867	0.0746667	1372	tags=21%, list=20%, signal=18%	338367/338367/338367/338367/338367/18417/338367/338367/338367/338367/338367/12349/338367/338367/338367/12349/338367/338367/16897/338367/20912/18417/338367/338367/11933/338367/338367/16897/338367/17698/12520/338367/20912/338367/338367/338367/338367/338367/338367/338367/338367/14664/15516/338367/20912/12349/16897/338367/11771/20512/338367/16897/20912/20912/20909/12349/59079/338367/338367/16897/3383…
GO:0009986	cell surface	151	0.446615	1.15428	0.0769231	0.142534	0.0750179	2422	tags=34%, list=35%, signal=23%	17441/11747/29876/11746/29876/16419/15512/15512/29876/15481/11747/11747/11946/11747/17698/20661/101772/29876/12527/29876/84004/29876/12527/15516/12955/29876/29876/12955/20512/29876/66141/12955/11746/17441/20909/12337/13807/15481/15481/64451/16412/20661/12955/12955/16783/13030/22317/13640/15512/11747/13806/11421/15512/15512/15481/11747/245537/11746/11747/29876/15516/15481/17698/29876/13030/11816/1…
GO:0030120	vesicle coat	22	0.573367	1.30417	0.0799159	0.146999	0.0773677	2961	tags=46%, list=43%, signal=27%	11771/18570/18570/12847/13858/11773/11769/11771/69162/20224/67300/11772/13854/11773/11771/67898/232910/11765/232910/67300/67300/71770/11771/67300/67300/13858/67300/67300/13858/13855/13854/13855/11771/11771/67300/11772/67300/20616/13855/67300/67300/12847/11773
GO:0055037	recycling endosome	44	0.514074	1.25262	0.0813253	0.148507	0.0781616	2325	tags=33%, list=34%, signal=23%	17988/19325/19325/22142/101490/68365/50770/226016/19325/56214/17918/11981/22142/22142/76686/19325/74012/22142/17988/11820/101490/19384/76686/57440/22142/22142/22142/19384/260302/101490/19353/22142/22142/11765/100226/11981/76686/22142/53612/226016/76108/19384/76686/22142/55943/229521/11307/19325/17988
GO:0031256	leading edge membrane	72	0.479469	1.20962	0.0820821	0.148811	0.0783214	2161	tags=36%, list=31%, signal=26%	338367/338367/338367/338367/338367/338367/338367/17920/20779/338367/17920/338367/338367/338367/338367/338367/338367/338367/216190/17920/338367/13627/218038/338367/338367/13430/338367/17920/338367/338367/338367/15519/216190/338367/338367/338367/338367/15166/338367/338367/338367/338367/338367/17920/17920/338367/17920/338367/13627/20909/13627/16800/338367/338367/13627/216190/13627/15519/17920/338367…
GO:0098793	presynapse	213	0.430761	1.12298	0.0869131	0.155651	0.0819213	2459	tags=25%, list=36%, signal=19%	11747/17920/19027/17920/109552/67903/12934/17920/13167/20912/12934/12934/218038/15481/19027/11747/17920/30948/11747/19325/30948/54673/11747/20912/12934/30948/19063/19325/108069/20912/17920/17920/17920/67903/56440/14645/20912/20912/20909/54673/30948/71732/56440/19027/18952/30948/15481/15481/30948/17920/14645/17920/14645/16783/20525/18750/12568/17920/17920/19325/11747/380785/17920/54673/19052/21511…
GO:0016234	inclusion body	27	0.554158	1.29737	0.0870902	0.155651	0.0819213	2705	tags=41%, list=39%, signal=26%	56812/56812/15516/56812/19156/18412/18412/18412/69754/70369/18412/56812/13858/13629/15516/15516/18412/15516/56812/18412/56812/13629/18761/70369/56812/23806/15516/17762/15516/13629/18412/70369/13629/13629/15516/56812/13629/67089/15114/13858/19184/19122/15516/23806/15516/13858/13629/23996/56085/72145/15194/233489/15516
GO:0031984	organelle subcompartment	167	0.437902	1.13433	0.0929071	0.164877	0.0867776	2595	tags=34%, list=37%, signal=23%	18220/109552/16897/56812/56812/21881/13430/78885/19325/16897/109754/15944/66988/19325/106572/56812/66988/16897/66988/68365/16897/20909/66988/52639/16897/52639/50770/16211/21881/15944/66988/13430/19325/217365/56214/11981/109552/18117/56812/21881/68585/13430/57437/57437/12330/22201/59021/11769/76686/11764/71648/21881/21881/66988/213760/52639/19325/11980/21881/21881/56812/11487/14964/21881/269523/76…
GO:0097730	non-motile cilium	20	0.572764	1.29218	0.0992608	0.174921	0.0920638	950	tags=8%, list=14%, signal=7%	27276/14688/18750/17918/235072/17755
GO:0031201	SNARE complex	22	0.560741	1.27545	0.104101	0.182177	0.0958825	2936	tags=38%, list=42%, signal=22%	20909/22317/108124/56418/56418/17957/56418/56216/20955/228960/20955/20333/56216/56216/56216/56216/100226/67826/67826/17957/20965/108124/53612/20909/108124/20909/20909/17957/20909/55943/53330/20965/20907/108124/56216/56216/17957/22318/22320/22318/20965
GO:0045111	intermediate filament cytoskeleton	23	0.555422	1.27421	0.105538	0.183418	0.0965358	2154	tags=34%, list=31%, signal=24%	18417/18417/15481/14580/14580/15481/15481/22352/17918/15481/14580/226180/12469/15481/224129/12469/14580/12469/22352/15481/15481/14580/12469/15481/14580/15481/12469/15481/386649/15481/15481/14580/14580/15481/93687/22352/93687/22352/12469/224129/12469/22352/22352/14580/15481/319565/15481/22352/18039/20513/15481
GO:0042383	sarcolemma	57	0.486166	1.20726	0.106319	0.183509	0.0965839	2783	tags=27%, list=40%, signal=17%	11747/109552/11747/30948/11747/30948/11747/17698/30948/20909/30948/30948/30948/16412/16783/20525/13030/11747/12297/109552/11747/11747/11931/17698/224129/13030/16412/11931/16404/18761/17698/11928/98660/11747/67300/17698/17698/11733/22330/16412/11747/224129/30948/67300/22782/30948/381290/67300/20909/232975/20909/13383/67300/20909/11928/67300/20909/232975/30948/17698/17698/98660/67300/67300/18585/17…
GO:0009897	external side of plasma membrane	40	0.51041	1.2375	0.109328	0.187419	0.0986418	2086	tags=35%, list=30%, signal=25%	17441/11747/11747/11747/11747/101772/12527/84004/12527/17441/16412/16783/13030/13640/11747/11421/11747/11747/13030/11816/16412/14964/18439/17441/11747/11932/16412/11747/14972/14972/14972/14972/15925/16195/16590/101772
GO:0030665	clathrin-coated vesicle membrane	23	0.553126	1.26895	0.111808	0.190375	0.100198	2961	tags=43%, list=43%, signal=25%	11771/13858/11773/11769/20964/19339/11771/20964/67300/11772/13854/11773/11771/232910/11765/232910/67300/67300/71770/13002/14417/11771/67300/67300/13858/14415/67300/67300/13858/13855/13854/13855/11771/11771/67300/11772/67300/20616/20964/13855/22318/22318/67300/67300/20964/11773
GO:0030312	external encapsulating structure	41	0.505228	1.22541	0.118355	0.198837	0.104651	1171	tags=28%, list=17%, signal=23%	66222/66222/11747/11746/66222/66222/11747/11747/11747/66222/66222/66222/20200/11746/13033/16412/18746/13030/13640/11747/20200/66222/11747/11746/11747/18746/18746/13030/11816/16412/11487
GO:0031012	extracellular matrix	41	0.505228	1.22541	0.118355	0.198837	0.104651	1171	tags=28%, list=17%, signal=23%	66222/66222/11747/11746/66222/66222/11747/11747/11747/66222/66222/66222/20200/11746/13033/16412/18746/13030/13640/11747/20200/66222/11747/11746/11747/18746/18746/13030/11816/16412/11487
GO:0062023	collagen-containing extracellular matrix	34	0.51704	1.23481	0.123742	0.206511	0.10869	1171	tags=30%, list=17%, signal=26%	66222/66222/11747/11746/66222/66222/11747/11747/11747/66222/66222/66222/20200/11746/13033/16412/18746/13030/13640/11747/20200/66222/11747/11746/11747/18746/18746/13030/16412/11487
GO:0098839	postsynaptic density membrane	29	-0.319874	-1.30548	0.135411	0.224497	0.118156	1136	tags=73%, list=16%, signal=62%	14800/81905/12300/11941/269060/11941/269994/72555/19280/14812/245666/13383/13383/13385/11941/11941/13385/14800/11941/11941/13383/11941/269060/13385/52882/11941/14800/81905/23859/23859/14799/14810/13385/245666/13385/11941/13383/13383/14812/269994/319504/12300/14812/14812/13385/13383/52882/54376/432530/23859/11941/23859/432530/14812/11941/13385/11941/12300/23859/14812/13385/14816/245666/14812/14812…
GO:0044291	cell-cell contact zone	38	0.502116	1.2141	0.137412	0.226326	0.119119	1502	tags=12%, list=22%, signal=9%	11747/11747/11747/11747/16412/20525/18750/11747/11747/11747/11931/109711/16412/83964/11931/22629/74012/14252/11928/227937/98660/11747/12345
GO:0031300	intrinsic component of organelle membrane	73	0.460704	1.16236	0.139139	0.227682	0.119833	2158	tags=25%, list=31%, signal=17%	56812/56812/16432/56812/74772/66461/18117/56812/68585/74772/57437/57437/12330/12894/74772/67510/74772/56812/20964/14964/66437/56812/19339/18439/16784/56812/223697/106529/74104/20964/22348/67420/66437/66191/65113/14972/14972/14972/14972/66437/100226/56812/14545/54208/11975/18145/75965/11975
GO:0098978	glutamatergic synapse	145	0.43225	1.11621	0.152847	0.247154	0.130081	1481	tags=13%, list=21%, signal=11%	18643/17920/17920/16419/67903/17920/218038/15481/17920/71978/71978/51792/11464/71978/108069/17920/51792/51792/17920/17920/67903/20909/71978/51792/59079/15481/15481/17920/16412/22631/71978/17920/51792/17920/18643/22317/17920/380785/108124/17920/228545/11941/17918/13429/15481/16180/17920/59079/104015/65114/20405/67903/11773/15481/11816/109711/218038/17957/16412/15481/11487/15481/71978/22629/51792/1…
GO:0005635	nuclear envelope	75	0.455377	1.15058	0.153	0.247154	0.130081	1514	tags=33%, list=22%, signal=27%	17920/11746/13424/26417/17920/13424/17920/56812/56812/13424/17920/30948/30948/26417/22154/13424/225845/30948/225845/13424/56812/17920/17920/17920/13424/14433/20200/13424/276770/11746/13424/30948/30948/14433/30948/17920/16211/17920/17920/17920/17920/68953/13424/18472/20200/13424/26417/14433/56812/68585/13424/11746/17920/26417/14433/14433/225845/14433/13424/18472/13424/56717/13424/276770/11816/1443…
GO:0099568	cytoplasmic region	47	0.483979	1.18315	0.155622	0.248323	0.130697	1996	tags=22%, list=29%, signal=16%	54130/54130/68743/11677/14677/26413/22153/14677/22153/54130/14677/14677/14677/14677/54130/14677/14677/13806/14677/102693/235072/22153/12330/102693/102693/56455/76499/14677/13191/13806/14677/13822/14677/13427/76499/14677/17762/216618/13822/14677/13822/216618/235072/22153/56455/13822
GO:0016328	lateral plasma membrane	23	0.538034	1.23432	0.155695	0.248323	0.130697	3104	tags=33%, list=45%, signal=18%	14664/108903/108903/108903/108903/17250/11931/20496/11931/23790/20496/11928/108903/17250/20496/11932/20496/20496/20501/20496/14618/20496/13383/20496/13867/11928/20496/14618/20496/20496/20740/93840/11931/14609/108903/20496/20496/13383/20496/20496/14618/11928/11928/11928/11928/20740/11928
