# Supplementary material for: Aging and diet alter the protein ubiquitylation landscape in the mouse brain
Source: Nat Commun. 2025 Jun 6;16:5266. doi: 10.1038/s41467-025-60542-6 (PMC12144301; doi:10.1038/s41467-025-60542-6)
Supplement: Supplementary file 13 — Source Data [file 41467_2025_60542_MOESM13_ESM.zip › Source_data/Figure_1/D/D.xlsx]

## Sheet: Sheet1
Comparison..group1.group2.	AVG.Log2.Ratio	Pvalue	Genes	PTMLabel
Geriatric / Young	0.532051	0.00193525	Ube2ql1	Ube2ql1_K142
Geriatric / Young	-0.0530156	0.919541	Tbc1d25	Tbc1d25_K344
Geriatric / Young	-0.255005	0.0625293	Fam171a2	Fam171a2_K353
Geriatric / Young	-0.790871	6.89571e-06	Fam171a2	Fam171a2_K645
Geriatric / Young	0.258231	0.204264	Kiaa1522	C77080_K17
Geriatric / Young	-0.246878	0.46939	Ptprf	Ptprf_K1286
Geriatric / Young	0.102227	0.0615859	Kiaa1109	4932438A13Rik_K677
Geriatric / Young	0.034578	0.520449	Ddi2	Ddi2_K153
Geriatric / Young	1.20316	0.00181	Ddi2	Ddi2_K170
Geriatric / Young	1.31149	0.00369944	Ddi2	Ddi2_K283
Geriatric / Young	0.0453832	0.484608	Ddi2	Ddi2_K67
Geriatric / Young	-0.426173	0.740127	Ddi2	Ddi2_K77
Geriatric / Young	2.19993	6.07067e-05	Dock11	Dock11_K1728
Geriatric / Young	-0.152662	0.751872	Dock11	Dock11_K1785
Geriatric / Young	-2.33549	0.14259	Ckap5	Ckap5_K689
Geriatric / Young	0.616754	0.134982	Ckap5	Ckap5_K754
Geriatric / Young	-0.26392	0.0878337	Ambra1	Ambra1_K175
Geriatric / Young	-0.324802	0.198327	Camsap1	Camsap1_K210
Geriatric / Young	-0.320114	0.120131	Camsap1	Camsap1_K273
Geriatric / Young	-0.494362	0.00765713	Rap1gap	Rap1gap_K176
Geriatric / Young	-0.466823	0.00117135	Ubr4	Ubr4_K1149
Geriatric / Young	-0.104245	0.176187	Ubr4	Ubr4_K3461
Geriatric / Young	-0.535247	0.00107748	Ubr4	Ubr4_K4019
Geriatric / Young	3.28075	1.14303e-05	Fmnl2	Fmnl2_K408
Geriatric / Young	2.5954	0.0256776	Fmnl2	Fmnl2_K432
Geriatric / Young	3.88214	1.63824e-07	Fmnl2	Fmnl2_K746
Geriatric / Young	2.8506	7.74332e-06	Fmnl2	Fmnl2_K903
Geriatric / Young	4.07012	7.64828e-07	Fmnl2	Fmnl2_K935
Geriatric / Young	4.0824	2.12031e-06	Fmnl2	Fmnl2_K962
Geriatric / Young	-0.661953	0.460977	Fibcd1	Fibcd1_K7
Geriatric / Young	0.0442758	0.0139559	Kalrn	Kalrn_K1319
Geriatric / Young	0.610276	0.82586	Kalrn	Kalrn_K1928
Geriatric / Young	0.251057	0.751127	Uhrf1bp1l	Uhrf1bp1l_K316
Geriatric / Young	-4.0524	0.0144818	Dennd5b	Dennd5b_K480
Geriatric / Young	1.65748	0.000176367	Exoc6b	Exoc6b_K247
Geriatric / Young	1.30135	1.2255e-05	Armt1	Armt1_K11
Geriatric / Young	-0.651775	0.543917	Kcnb2	Kcnb2_K232
Geriatric / Young	0.135588	0.286297	Vwa5b1	Vwa5b1_K249
Geriatric / Young	-0.436905	0.0315466	Ptprs	Ptprs_K1297
Geriatric / Young	0.0768379	0.112237	Ptprs	Ptprs_K1810
Geriatric / Young	-0.313626	0.00255712	Usp24	Usp24_K1761
Geriatric / Young	0.0953003	0.651357	Usp24	Usp24_K418
Geriatric / Young	-0.766113	0.0014484	Usp24	Usp24_K645
Geriatric / Young	-0.765352	0.000109566	Dlgap4	Dlgap4_K314
Geriatric / Young	0.594697	0.000889247	Gnai1	Gnai1_K132
Geriatric / Young	1.66596	2.10578e-05	Gnai1	Gnai1_K180
Geriatric / Young	0.715712	0.00400756	Gnai1	Gnai1_K192
Geriatric / Young	2.3188	2.27048e-08	Gnai1	Gnai1_K197
Geriatric / Young	1.43534	0.00140906	Gnai1	Gnai1_K248
Geriatric / Young	1.38351	0.0072733	Gnai1	Gnai1_K270
Geriatric / Young	1.23166	6.01994e-05	Gnai1	Gnai1_K271
Geriatric / Young	2.70922	5.13908e-05	Gnai1	Gnai1_K271
Geriatric / Young	2.41157	5.42412e-07	Gnai1	Gnai1_K277
Geriatric / Young	2.89762	2.18182e-05	Gnai1	Gnai1_K277
Geriatric / Young	3.17004	2.02055e-09	Gnai1	Gnai1_K279
Geriatric / Young	0.43361	0.00182813	Gnai1	Gnai1_K29
Geriatric / Young	2.57614	3.60093e-05	Gnai1	Gnai1_K317
Geriatric / Young	-0.0559267	0.352312	Gnai1	Gnai1_K330
Geriatric / Young	-0.156637	0.747903	Gnai1	Gnai1_K345
Geriatric / Young	0.297687	0.168162	Gnai1	Gnai1_K349
Geriatric / Young	1.31256	1.65944e-06	Gnai1	Gnai1_K35
Geriatric / Young	2.39672	3.76005e-06	Gnai1	Gnai1_K46
Geriatric / Young	2.62485	8.52095e-06	Gnai1	Gnai1_K51
Geriatric / Young	0.339486	0.18035	Gnai1	Gnai1_K54
Geriatric / Young	2.57985	4.52945e-05	Gnai1	Gnai1_K67
Geriatric / Young	-0.238645	0.00496021	Gnai1	Gnai1_K92
Geriatric / Young	2.46374	1.63131e-05	Otud7b	Otud7b_K215
Geriatric / Young	0.266281	0.712908	Otud7b	Otud7b_K223
Geriatric / Young	1.15863	0.0252162	Otud7b	Otud7b_K243
Geriatric / Young	0.677467	2.42242e-07	Otud7b	Otud7b_K263
Geriatric / Young	3.25222	4.35121e-07	Otud7b	Otud7b_K385
Geriatric / Young	1.50586	0.0152492	Otud7b	Otud7b_K93
Geriatric / Young	-0.150769	0.0341439	Trappc11	Trappc11_K1119
Geriatric / Young	0.559869	0.00269791	Trappc11	Trappc11_K237
Geriatric / Young	0.379001	0.303484	Dock5	Dock5_K110
Geriatric / Young	2.12971	5.39256e-05	Dock5	Dock5_K1616
Geriatric / Young	0.472934	0.0749504	Dock5	Dock5_K430
Geriatric / Young	1.08367	3.21925e-05	Clip3	Clip3_K256
Geriatric / Young	0.909325	0.68337	Clip3	Clip3_K306
Geriatric / Young	1.98731	0.0934864	Clip3	Clip3_K428
Geriatric / Young	1.4224	0.109571	Clip3	Clip3_K456
Geriatric / Young	0.00204918	0.766079	Clip3	Clip3_K520
Geriatric / Young	0.157579	0.0242547	Ptprz1	Ptprz1_K1765
Geriatric / Young	-1.24689	0.0116014	Slc35g2	Slc35g2_K55
Geriatric / Young	-0.787337	0.00112926	Gsg1l	Gsg1l_K262
Geriatric / Young	-0.423038	0.00106553	Gsg1l	Gsg1l_K270
Geriatric / Young	-0.0646054	0.150145	Soga1	Soga1_K346
Geriatric / Young	-0.581855	0.00265017	Prrt2	Prrt2_K113
Geriatric / Young	0.00364028	0.818219	Prrt2	Prrt2_K227
Geriatric / Young	0.131154	0.136155	Prrt2	Prrt2_K270
Geriatric / Young	-0.543247	0.00466784	Prrt2	Prrt2_K96
Geriatric / Young	0.0698727	0.958482	Dchs1	Dchs1_K2960
Geriatric / Young	0.137659	0.86606	Chd2	Chd2_K204
Geriatric / Young	-0.174785	0.4155	Ryr2	Ryr2_K2152
Geriatric / Young	-0.54213	0.687138	Ryr2	Ryr2_K2603
Geriatric / Young	-0.0739957	0.387082	Ryr2	Ryr2_K2607
Geriatric / Young	-0.26884	0.0801219	Ryr2	Ryr2_K3296
Geriatric / Young	-0.104277	0.146091	Ryr2	Ryr2_K3328
Geriatric / Young	0.179822	0.449093	Ryr2	Ryr2_K3907
Geriatric / Young	-0.44071	0.275636	Fry	Fry_K1821
Geriatric / Young	-0.360501	0.011046	Fry	Fry_K2296
Geriatric / Young	-0.594518	0.119755	NaN	4930562C15Rik_K175
Geriatric / Young	-0.0730563	0.0343328	Syngap1	Syngap1_K1080
Geriatric / Young	-1.13631	3.34243e-05	Syngap1	Syngap1_K1108
Geriatric / Young	-1.32881	5.82714e-05	Syngap1	Syngap1_K1127
Geriatric / Young	0.758628	0.145022	Syngap1	Syngap1_K114
Geriatric / Young	-0.0559158	0.865004	Syngap1	Syngap1_K1193
Geriatric / Young	-0.588408	0.800732	Syngap1	Syngap1_K1203
Geriatric / Young	-1.20203	6.34773e-05	Syngap1	Syngap1_K1229
Geriatric / Young	-0.660691	3.37072e-05	Syngap1	Syngap1_K1257
Geriatric / Young	-0.137218	0.465603	Syngap1	Syngap1_K1285
Geriatric / Young	-0.161242	0.935995	Syngap1	Syngap1_K241
Geriatric / Young	-0.994123	0.000259531	Syngap1	Syngap1_K339
Geriatric / Young	-1.32918	0.000777839	Syngap1	Syngap1_K492
Geriatric / Young	0.0230112	0.747633	Syngap1	Syngap1_K638
Geriatric / Young	-0.947915	0.000167564	Syngap1	Syngap1_K710
Geriatric / Young	-1.1905	5.85128e-06	Syngap1	Syngap1_K793
Geriatric / Young	-0.553843	0.0113316	Syngap1	Syngap1_K833
Geriatric / Young	-0.726829	0.000137579	Syngap1	Syngap1_K839
Geriatric / Young	0.951405	0.105444	Farp1	Farp1_K1043
Geriatric / Young	-0.36826	0.0398145	Farp1	Farp1_K548
Geriatric / Young	-0.408221	0.418223	Farp1	Farp1_K602
Geriatric / Young	-0.663926	0.000307111	Farp1	Farp1_K659
Geriatric / Young	0.577334	0.175699	Farp1	Farp1_K7
Geriatric / Young	-0.688584	2.20734e-05	Farp1	Farp1_K748
Geriatric / Young	-0.376297	0.00147128	Farp1	Farp1_K771
Geriatric / Young	-0.726733	0.134218	Arfgef1	Arfgef1_K754
Geriatric / Young	0.205793	0.582722	Atp2b1	Atp2b1_K1070
Geriatric / Young	-0.0937292	0.337921	Atp2b1	Atp2b1_K1078
Geriatric / Young	0.678032	0.00307227	Atp2b1	Atp2b1_K1134
Geriatric / Young	-0.303049	0.000874073	Atp2b1	Atp2b1_K19
Geriatric / Young	0.0306756	0.509922	Atp2b1	Atp2b1_K193
Geriatric / Young	0.105628	0.258362	Atp2b1	Atp2b1_K237
Geriatric / Young	0.115458	0.048095	Atp2b1	Atp2b1_K251
Geriatric / Young	0.553597	0.00634301	Atp2b1	Atp2b1_K256
Geriatric / Young	-0.315115	0.810009	Atp2b1	Atp2b1_K300
Geriatric / Young	-0.334631	0.0274733	Atp2b1	Atp2b1_K324
Geriatric / Young	-0.735534	0.00197956	Atp2b1	Atp2b1_K337
Geriatric / Young	-0.512272	0.250465	Atp2b1	Atp2b1_K452
Geriatric / Young	-0.132438	0.0146893	Atp2b1	Atp2b1_K48
Geriatric / Young	-0.23636	0.213053	Atp2b1	Atp2b1_K533
Geriatric / Young	-0.372004	3.0961e-07	Atp2b1	Atp2b1_K62
Geriatric / Young	-0.35337	8.9876e-05	Atp2b1	Atp2b1_K634
Geriatric / Young	-0.447009	0.00363666	Atp2b1	Atp2b1_K64
Geriatric / Young	-0.602179	0.000106129	Atp2b1	Atp2b1_K747
Geriatric / Young	0.0834145	0.099808	Atp2b1	Atp2b1_K778
Geriatric / Young	-0.681461	9.59512e-07	Atp2b1	Atp2b1_K806
Geriatric / Young	0.0773222	0.782456	Atp2b1	Atp2b1_K807
Geriatric / Young	-0.0813183	0.616819	Atp2b1	Atp2b1_K921
Geriatric / Young	-0.28721	0.00673447	Ank3	Ank3_K1030
Geriatric / Young	0.295232	0.889152	Ank3	Ank3_K260
Geriatric / Young	-0.0745659	0.619568	Ank3	Ank3_K595
Geriatric / Young	-1.09133	0.000315363	Ank3	Ank3_K814
Geriatric / Young	-0.658004	3.0359e-05	S1pr1	S1pr1_K341
Geriatric / Young	-0.02864	0.325098	Cacna2d1	Cacna2d1_K381
Geriatric / Young	2.78817	2.4616e-05	Bin1	Bin1_K13
Geriatric / Young	3.6002	0.000144554	Bin1	Bin1_K137
Geriatric / Young	0.383646	0.000760437	Bin1	Bin1_K164
Geriatric / Young	0.3633	0.0677363	Bin1	Bin1_K173
Geriatric / Young	1.02768	0.000274539	Bin1	Bin1_K211
Geriatric / Young	1.13471	0.0168027	Bin1	Bin1_K214
Geriatric / Young	2.62436	3.68909e-06	Bin1	Bin1_K258
Geriatric / Young	0.80884	0.000681916	Bin1	Bin1_K272
Geriatric / Young	0.100046	0.685999	Bin1	Bin1_K282
Geriatric / Young	0.870758	0.00369827	Bin1	Bin1_K292
Geriatric / Young	3.64292	5.56036e-05	Bin1	Bin1_K570
Geriatric / Young	2.68104	2.88536e-05	Bin1	Bin1_K7
Geriatric / Young	3.293	2.55588e-05	Bin1	Bin1_K73
Geriatric / Young	2.39899	0.0486754	Efna5	Efna5_K166
Geriatric / Young	1.32428	0.154552	Sec22b	Sec22b_K82
Geriatric / Young	0.587376	0.00142294	Dpysl2	Dpysl2_K146
Geriatric / Young	-0.521539	0.0610821	Dpysl2	Dpysl2_K254
Geriatric / Young	4.05996	1.08882e-07	Dpysl2	Dpysl2_K258
Geriatric / Young	0.590704	0.000265623	Dpysl2	Dpysl2_K293
Geriatric / Young	0.560515	0.000271813	Dpysl2	Dpysl2_K345
Geriatric / Young	0.823796	2.32143e-07	Dpysl2	Dpysl2_K368
Geriatric / Young	3.29407	2.96753e-05	Dpysl2	Dpysl2_K374
Geriatric / Young	3.78238	0.000904386	Dpysl2	Dpysl2_K390
Geriatric / Young	3.92899	0.000445024	Dpysl2	Dpysl2_K418
Geriatric / Young	0.0870084	0.464473	Dpysl2	Dpysl2_K423
Geriatric / Young	0.173255	0.28108	Dpysl2	Dpysl2_K472
Geriatric / Young	0.613942	0.0143211	Dpysl2	Dpysl2_K480
Geriatric / Young	0.077401	0.827994	Dpysl2	Dpysl2_K511
Geriatric / Young	-0.715277	0.00262239	Dpysl2	Dpysl2_K520
Geriatric / Young	-0.503573	0.020573	Dpysl2	Dpysl2_K525
Geriatric / Young	0.472912	0.000168745	Dpysl2	Dpysl2_K56
Geriatric / Young	-0.354529	0.0028699	Kcnk1	Kcnk1_K316
Geriatric / Young	0.156903	0.165011	Clta	Clta_K210
Geriatric / Young	-0.729184	0.0180067	Clta	Clta_K229
Geriatric / Young	0.271901	0.363302	Stxbp1	Stxbp1_K120
Geriatric / Young	-0.621367	9.45101e-06	Stxbp1	Stxbp1_K13
Geriatric / Young	-0.956818	0.00266668	Stxbp1	Stxbp1_K165
Geriatric / Young	-0.448172	0.0481711	Stxbp1	Stxbp1_K196
Geriatric / Young	-0.0656895	0.397645	Stxbp1	Stxbp1_K208
Geriatric / Young	1.31405	0.00651813	Stxbp1	Stxbp1_K225
Geriatric / Young	-0.31012	0.0858501	Stxbp1	Stxbp1_K294
Geriatric / Young	-0.322689	0.0171052	Stxbp1	Stxbp1_K308
Geriatric / Young	-0.970022	0.000955918	Stxbp1	Stxbp1_K321
Geriatric / Young	-0.397248	0.165114	Stxbp1	Stxbp1_K364
Geriatric / Young	0.984685	0.0169265	Stxbp1	Stxbp1_K382
Geriatric / Young	0.33349	0.00103945	Stxbp1	Stxbp1_K483
Geriatric / Young	-0.82189	0.00112633	Stxbp1	Stxbp1_K497
Geriatric / Young	-0.0518013	0.355279	Stxbp1	Stxbp1_K562
Geriatric / Young	-0.450985	0.0609544	Stxbp1	Stxbp1_K583
Geriatric / Young	0.170205	0.567643	Stxbp1	Stxbp1_K587
Geriatric / Young	-0.490443	0.00614993	Stxbp1	Stxbp1_K92
Geriatric / Young	0.900758	2.01156e-05	Myh11	Myh11_K232
Geriatric / Young	0.883734	0.138709	Myh11	Myh11_K414
Geriatric / Young	0.53767	0.000329469	Metap2	Metap2_K281
Geriatric / Young	0.81483	0.00771081	Capn5	Capn5_K352
Geriatric / Young	1.00409	1.61084e-05	Capn5	Capn5_K396
Geriatric / Young	2.76908	0.108292	Capn5	Capn5_K42
Geriatric / Young	0.939509	0.00032185	Prdx6	Prdx6_K106
Geriatric / Young	1.20085	0.00534577	Prdx6	Prdx6_K173
Geriatric / Young	-0.0301276	0.567707	Prdx6	Prdx6_K199
Geriatric / Young	1.12018	0.000504594	Prdx6	Prdx6_K209
Geriatric / Young	0.539944	0.106732	Prdx6	Prdx6_K56
Geriatric / Young	-0.225956	0.22537	Prdx6	Prdx6_K97
Geriatric / Young	0.541229	0.266956	Ampd3	Ampd3_K501
Geriatric / Young	0.160436	0.563718	Ube3a	Ube3a_K28
Geriatric / Young	1.21082	9.58384e-06	Ube3a	Ube3a_K318
Geriatric / Young	-1.20977	0.346524	Ube3a	Ube3a_K325
Geriatric / Young	1.53261	0.0220716	Ube3a	Ube3a_K368
Geriatric / Young	-2.30006	0.00621151	Ube3a	Ube3a_K706
Geriatric / Young	0.198093	0.0761426	Ube3a	Ube3a_K75
Geriatric / Young	1.38119	5.49257e-08	Ube3a	Ube3a_K817
Geriatric / Young	0.856437	0.00293036	Ube3a	Ube3a_K819
Geriatric / Young	1.39201	3.56044e-05	Ube3a	Ube3a_K824
Geriatric / Young	2.46712	0.000330701	Ube3a	Ube3a_K850
Geriatric / Young	2.01692	0.00371049	Ube3a	Ube3a_K859
Geriatric / Young	0.190067	0.165695	Dctn1	Dctn1_K1154
Geriatric / Young	1.00904	0.000485865	Dctn1	Dctn1_K1161
Geriatric / Young	1.5683	0.0390561	Dctn1	Dctn1_K518
Geriatric / Young	-0.686407	0.0677095	Dctn1	Dctn1_K722
Geriatric / Young	0.378786	0.683507	Diaph1	Diaph1_K494
Geriatric / Young	0.259634	0.192093	Trove2	Ro60_K312
Geriatric / Young	1.73533	0.00101833	Trove2	Ro60_K342
Geriatric / Young	-0.307586	0.105363	Faah	Faah_K57
Geriatric / Young	0.336032	0.217021	Flot1	Flot1_K392
Geriatric / Young	-0.532239	0.00237943	Mras	Mras_K15
Geriatric / Young	0.913036	0.000615406	Sdcbp	Sdcbp_K186
Geriatric / Young	-1.12679	0.000719736	Pex5	Pex5_K456
Geriatric / Young	0.133391	0.271861	Psmb1	Psmb1_K76
Geriatric / Young	0.38267	0.12797	Ndufb11	Ndufb11_K43
Geriatric / Young	3.70407	2.78931e-09	Sypl1	Sypl_K180
Geriatric / Young	4.36081	5.0906e-06	Sypl1	Sypl_K57
Geriatric / Young	2.74473	2.01093e-06	Sypl1	Sypl_K66
Geriatric / Young	-0.376923	0.0420812	Sema4d	Sema4d_K774
Geriatric / Young	-1.20233	0.00120188	Sema4d	Sema4d_K778
Geriatric / Young	-0.241617	0.0414058	Rpl21	Rpl21_K122
Geriatric / Young	-0.0933611	0.202318	Gclm	Gclm_K90
Geriatric / Young	0.0281667	0.0321788	Kif1c	Kif1c_K183
Geriatric / Young	0.253047	0.226559	Cnih2	Cnih2_K39
Geriatric / Young	1.48697	1.49804e-05	Dpysl4	Dpysl4_K159
Geriatric / Young	1.48697	1.49804e-05	Dpysl4	Dpysl4_K171
Geriatric / Young	-0.268148	0.0365951	Dpysl4	Dpysl4_K511
Geriatric / Young	0.323143	0.503061	Scarb2	Scarb2_K360
Geriatric / Young	-0.131621	0.0416586	Ncam2	Ncam2_K757
Geriatric / Young	0.312109	0.820164	Ncam2	Ncam2_K802
Geriatric / Young	-0.232032	0.0909444	Cx3cl1	Cx3cl1_K369
Geriatric / Young	1.14498	4.69847e-07	Psmd4	Psmd4_K122
Geriatric / Young	0.194892	0.106838	Psmd4	Psmd4_K126
Geriatric / Young	0.983285	5.70256e-07	Psmd4	Psmd4_K135
Geriatric / Young	-1.03944	0.023139	Psmd4	Psmd4_K364
Geriatric / Young	0.524594	0.0290103	Psmd4	Psmd4_K40
Geriatric / Young	-0.176388	0.166591	Psmd4	Psmd4_K74
Geriatric / Young	-0.685602	0.00409564	Psmd4	Psmd4_K83
Geriatric / Young	-0.334592	0.00357376	Ptpn9	Ptpn9_K218
Geriatric / Young	0.390102	0.759962	Slc6a6	Slc6a6_K19
Geriatric / Young	1.48896	0.0387092	Abcc1	Abcc1_K162
Geriatric / Young	2.08031	0.0030376	Abcc1	Abcc1_K262
Geriatric / Young	-0.00402268	0.964732	Abcc1	Abcc1_K504
Geriatric / Young	0.529614	0.263399	Anp32a	Anp32a_K68
Geriatric / Young	-0.205005	0.744476	Anp32a	Anp32a_K99
Geriatric / Young	1.5864	3.26281e-09	Exoc4	Exoc4_K241
Geriatric / Young	2.96419	9.89572e-05	Exoc4	Exoc4_K9
Geriatric / Young	0.170508	0.299913	Pld3	Pld3_K11
Geriatric / Young	0.800711	0.0028897	Pld3	Pld3_K30
Geriatric / Young	-0.170833	0.134952	Pld3	Pld3_K307
Geriatric / Young	0.115949	0.974827	Rnf5	Rnf5_K75
Geriatric / Young	-0.126134	0.605041	Rnf5	Rnf5_K93
Geriatric / Young	0.194661	0.0535521	Clcn6	Clcn6_K224
Geriatric / Young	2.83495	7.17594e-07	Clcn6	Clcn6_K46
Geriatric / Young	0.370129	0.035764	Clcn6	Clcn6_K649
Geriatric / Young	0.211064	0.876348	Clcn6	Clcn6_K659
Geriatric / Young	0.36179	0.166658	Clcn6	Clcn6_K680
Geriatric / Young	1.28233	0.11471	Clcn6	Clcn6_K703
Geriatric / Young	2.10859	0.00011832	Clcn6	Clcn6_K71
Geriatric / Young	-1.08776	0.0387576	Fkbp8	Fkbp8_K324
Geriatric / Young	0.798277	0.590251	Stx1a	Stx1a_K126
Geriatric / Young	-0.345787	0.102823	Stx1a	Stx1a_K204
Geriatric / Young	0.280875	0.0555399	Stx1a	Stx1a_K46
Geriatric / Young	-0.554757	0.000623838	Stx1a	Stx1a_K55
Geriatric / Young	-0.233186	0.0462088	Stx1a	Stx1a_K57
Geriatric / Young	-0.906379	0.000818135	Stx1a	Stx1a_K70
Geriatric / Young	-0.381526	0.00132038	Stx1a	Stx1a_K94
Geriatric / Young	0.982753	0.277305	Slc1a6	Slc1a6_K538
Geriatric / Young	-0.998421	0.000118921	Slc1a6	Slc1a6_K541
Geriatric / Young	-0.0375153	0.21438	Rabep1	Rabep1_K107
Geriatric / Young	2.25646	5.85672e-10	Psmd14	Psmd14_K152
Geriatric / Young	1.78244	0.000339569	Adam10	Adam10_K715
Geriatric / Young	0.974733	0.000203093	Npc1	Npc1_K1179
Geriatric / Young	0.185347	0.128758	Npc1	Npc1_K822
Geriatric / Young	0.104243	0.283968	Scamp3	Scamp3_K103
Geriatric / Young	0.0402799	0.129229	Scamp3	Scamp3_K315
Geriatric / Young	0.46945	0.0431024	Pmm1	Pmm1_K165
Geriatric / Young	0.657959	0.439014	Pmm1	Pmm1_K171
Geriatric / Young	-0.10946	0.11624	Pmm1	Pmm1_K177
Geriatric / Young	0.867551	0.00691773	Pmm1	Pmm1_K30
Geriatric / Young	1.19019	0.00130865	Pmm1	Pmm1_K41
Geriatric / Young	1.34283	9.00287e-05	Slc32a1	Slc32a1_K113
Geriatric / Young	0.436689	0.559118	Slc32a1	Slc32a1_K19
Geriatric / Young	-0.214866	0.450808	Slc32a1	Slc32a1_K64
Geriatric / Young	1.96425	6.93895e-07	Ap1b1	Ap1b1_K117
Geriatric / Young	0.569123	0.495068	Ap1b1	Ap1b1_K312
Geriatric / Young	0.256824	0.000844098	Ap1b1	Ap1b1_K538
Geriatric / Young	0.696146	0.175959	Ap1b1	Ap1b1_K727
Geriatric / Young	0.0401656	0.877876	Hap1	Hap1_K103
Geriatric / Young	-0.0947588	0.989185	Hap1	Hap1_K172
Geriatric / Young	-0.414849	0.00778824	Hap1	Hap1_K273
Geriatric / Young	0.932816	0.00229094	Hap1	Hap1_K439
Geriatric / Young	-0.00404243	0.5018	Hap1	Hap1_K97
Geriatric / Young	0.134705	0.638927	Mgll	Mgll_K245
Geriatric / Young	0.221104	0.654197	Syt3	Syt3_K265
Geriatric / Young	-0.6244	0.00491647	Syt3	Syt3_K273
Geriatric / Young	-0.571249	0.084803	Syt3	Syt3_K87
Geriatric / Young	0.396906	0.0792242	Enc1	Enc1_K263
Geriatric / Young	5.68139	0.00965986	Hnrnph1	Hnrnph1_K124
Geriatric / Young	-0.387677	0.925963	Cops5	Cops5_K326
Geriatric / Young	-0.378332	0.00480794	Cops5	Cops5_K56
Geriatric / Young	-1.11605	0.0124404	Slc1a4	Slc1a4_K493
Geriatric / Young	-0.182332	0.018694	Slc1a4	Slc1a4_K528
Geriatric / Young	-0.455209	0.0374803	Ctnnd2	Ctnnd2_K1106
Geriatric / Young	-0.845557	0.000183956	Ctnnd2	Ctnnd2_K700
Geriatric / Young	-0.469554	0.109245	Ctnnd2	Ctnnd2_K953
Geriatric / Young	1.83198	0.00363392	Rab33b	Rab33b_K149
Geriatric / Young	1.70019	0.000283302	Rab33b	Rab33b_K165
Geriatric / Young	-0.329494	0.0539641	Gamt	Gamt_K109
Geriatric / Young	1.49917	0.00326418	Gamt	Gamt_K235
Geriatric / Young	1.89019	0.000103336	Gamt	Gamt_K39
Geriatric / Young	1.05417	0.000104429	Sdc4	Sdc4_K175
Geriatric / Young	0.294032	0.0160721	Sdc4	Sdc4_K190
Geriatric / Young	1.38663	0.000636956	Ptrf	Cavin1_K111
Geriatric / Young	0.40265	0.635316	Ptrf	Cavin1_K175
Geriatric / Young	-0.252239	0.219773	Ap3d1	Ap3d1_K216
Geriatric / Young	0.737588	0.000665715	Ap3d1	Ap3d1_K714
Geriatric / Young	0.386233	0.0361032	Rgs7	Rgs7_K349
Geriatric / Young	-1.1357	3.0708e-05	Rgs7	Rgs7_K451
Geriatric / Young	-0.832518	0.652115	Gucy1b3	Gucy1b1_K27
Geriatric / Young	-0.852473	0.254412	Gucy1b3	Gucy1b1_K47
Geriatric / Young	0.0153315	0.292418	Dnajb6	Dnajb6_K197
Geriatric / Young	0.73271	0.0519711	Dnajb6	Dnajb6_K20
Geriatric / Young	0.87237	1.37735e-05	Dnajb6	Dnajb6_K29
Geriatric / Young	0.454748	0.0307408	Dnajb6	Dnajb6_K34
Geriatric / Young	2.9607	4.39772e-05	Dnajb6	Dnajb6_K47
Geriatric / Young	-0.00763924	0.916676	Dnajb6	Dnajb6_K60
Geriatric / Young	-0.0450334	0.574986	Dnajb6	Dnajb6_K67
Geriatric / Young	1.17795	3.43649e-06	Prkag1	Prkag1_K233
Geriatric / Young	2.74253	0.0003871	Rnf13	Rnf13_K142
Geriatric / Young	0.486131	0.0181629	Rnf13	Rnf13_K233
Geriatric / Young	0.986246	0.00207873	Rnf13	Rnf13_K273
Geriatric / Young	-0.0934633	0.0799167	Tnk2	Tnk2_K131
Geriatric / Young	0.57866	0.369913	Tnk2	Tnk2_K219
Geriatric / Young	0.444489	0.499524	Crym	Crym_K290
Geriatric / Young	0.0510804	0.813167	Asna1	Get3_K86
Geriatric / Young	-0.0467969	0.573384	Cntnap1	Cntnap1_K1313
Geriatric / Young	0.160559	0.490915	Cntnap1	Cntnap1_K1322
Geriatric / Young	-0.895597	0.00143088	Cntnap1	Cntnap1_K1332
Geriatric / Young	0.119657	0.952164	Trappc3	Trappc3_K156
Geriatric / Young	1.47011	0.000896749	Cacna1b	Cacna1b_K1098
Geriatric / Young	-0.634657	9.63848e-05	Cacna1b	Cacna1b_K1804
Geriatric / Young	-0.320721	0.00231087	Cacna1b	Cacna1b_K1814
Geriatric / Young	-0.627207	0.0270929	Pgrmc1	Pgrmc1_K102
Geriatric / Young	-0.522872	0.0094905	Pgrmc1	Pgrmc1_K105
Geriatric / Young	0.637077	0.00059015	Impa1	Impa1_K260
Geriatric / Young	0.815365	0.0961249	Impa1	Impa1_K264
Geriatric / Young	-1.14385	0.0278124	Entpd2	Entpd2_K490
Geriatric / Young	-0.0381645	0.23289	Akap7	Akap7_K43
Geriatric / Young	-1.16429	0.000219199	Akap7	Akap7_K55
Geriatric / Young	-0.257804	0.00125412	Impact	Impact_K116
Geriatric / Young	-0.191231	0.77906	Impact	Impact_K127
Geriatric / Young	-0.0351994	0.808816	Impact	Impact_K210
Geriatric / Young	-0.554386	0.110676	Impact	Impact_K291
Geriatric / Young	-1.41607	0.0154165	Impact	Impact_K302
Geriatric / Young	-0.821775	1.14234e-07	Sap18	Sap18_K74
Geriatric / Young	0.265709	0.00499413	Sept7	Septin7_K185
Geriatric / Young	0.461461	0.178416	Sept7	Septin7_K207
Geriatric / Young	0.000702831	0.688467	Sept7	Septin7_K212
Geriatric / Young	0.158913	0.140513	Sept7	Septin7_K234
Geriatric / Young	0.877652	4.74342e-05	Sept7	Septin7_K297
Geriatric / Young	2.18102	2.2811e-07	Sept7	Septin7_K325
Geriatric / Young	0.933531	0.0818322	Sept7	Septin7_K332
Geriatric / Young	0.314319	0.00953524	Sept7	Septin7_K372
Geriatric / Young	0.123232	0.0487507	Sept7	Septin7_K394
Geriatric / Young	1.11376	9.15257e-07	Sept7	Septin7_K407
Geriatric / Young	-0.261077	0.032959	Sept7	Septin7_K96
Geriatric / Young	2.2696	4.32729e-05	Rpl35a	Rpl35a_K95
Geriatric / Young	0.0912844	0.402417	Atp2a2	Atp2a2_K204
Geriatric / Young	-0.655108	0.00317078	Atp2a2	Atp2a2_K611
Geriatric / Young	0.084516	0.881286	Atp2a2	Atp2a2_K712
Geriatric / Young	-0.108926	0.209013	Atp2a2	Atp2a2_K996
Geriatric / Young	-1.0493	0.268617	Psmb5	Psmb5_K207
Geriatric / Young	0.0832684	0.261911	Psmb5	Psmb5_K91
Geriatric / Young	-0.476303	0.011118	Dhx9	Dhx9_K1050
Geriatric / Young	-0.795995	0.634168	Dhx9	Dhx9_K193
Geriatric / Young	-0.278037	0.0602571	Dhx9	Dhx9_K859
Geriatric / Young	-1.09097	0.038846	Dpm1	Dpm1_K160
Geriatric / Young	-0.556639	0.00190515	Pip5k1c	Pip5k1c_K97
Geriatric / Young	-0.525404	0.16043	Stmn3	Stmn3_K135
Geriatric / Young	-0.223137	0.027706	Stmn3	Stmn3_K87
Geriatric / Young	-0.325603	0.00319845	Stmn3	Stmn3_K9
Geriatric / Young	1.7479	0.000328865	Pip4k2a	Pip4k2a_K160
Geriatric / Young	0.447045	0.0195872	Pip4k2a	Pip4k2a_K91
Geriatric / Young	0.914673	0.208976	Aif1	Aif1_K76
Geriatric / Young	0.193442	0.0905766	Atp9a	Atp9a_K1044
Geriatric / Young	0.20319	0.00758326	Atp9a	Atp9a_K181
Geriatric / Young	1.09302	0.0171683	Atp9a	Atp9a_K367
Geriatric / Young	0.52457	1.78286e-06	Atp9a	Atp9a_K48
Geriatric / Young	0.359302	0.00215447	Atp9a	Atp9a_K622
Geriatric / Young	2.23247	0.000413229	Atp9a	Atp9a_K805
Geriatric / Young	-0.33131	0.0507867	Eef1b	Eef1b2_K185
Geriatric / Young	0.921607	0.0190936	Eef1b	Eef1b2_K78
Geriatric / Young	0.799212	0.0574905	Hmox2	Hmox2_K198
Geriatric / Young	0.254851	0.184436	Sgce	Sgce_K366
Geriatric / Young	4.10186	2.15379e-07	Itgb5	Itgb5_K756
Geriatric / Young	1.05085	0.138994	Itgb5	Itgb5_K776
Geriatric / Young	-0.03242	0.219509	Nmt1	Nmt1_K310
Geriatric / Young	0.809425	0.0706067	Epb41l2	Epb41l2_K151
Geriatric / Young	1.19003	4.44624e-05	Epb41l2	Epb41l2_K177
Geriatric / Young	1.01847	0.0315233	Epb41l2	Epb41l2_K196
Geriatric / Young	0.574813	0.000173081	Epb41l2	Epb41l2_K263
Geriatric / Young	1.40579	2.69056e-07	Epb41l2	Epb41l2_K367
Geriatric / Young	0.476968	0.00455724	Epb41l2	Epb41l2_K392
Geriatric / Young	1.06766	3.85771e-06	Epb41l2	Epb41l2_K498
Geriatric / Young	1.26552	0.0627913	Epb41l2	Epb41l2_K500
Geriatric / Young	2.20753	0.00404909	Emc8	Emc8_K107
Geriatric / Young	0.593138	0.140237	Vamp8	Vamp8_K59
Geriatric / Young	-0.606584	2.32273e-07	Fzd1	Fzd1_K636
Geriatric / Young	2.12277	0.0192809	Psma3	Psma3_K206
Geriatric / Young	0.377569	0.160196	Psma3	Psma3_K65
Geriatric / Young	-0.0642492	0.50329	Gnaz	Gnaz_K117
Geriatric / Young	-0.51065	0.0002748	Gnaz	Gnaz_K189
Geriatric / Young	-0.489767	0.00410331	Gnaz	Gnaz_K193
Geriatric / Young	0.108084	0.0858721	Gnaz	Gnaz_K272
Geriatric / Young	-0.32898	0.68603	Gnaz	Gnaz_K70
Geriatric / Young	-0.800695	0.000551247	Gnaz	Gnaz_K92
Geriatric / Young	0.0345409	0.728333	Vamp4	Vamp4_K19
Geriatric / Young	0.819863	0.00336108	Vamp4	Vamp4_K73
Geriatric / Young	0.349583	0.00832291	Vamp4	Vamp4_K87
Geriatric / Young	0.299765	0.0484405	Snx3	Snx3_K119
Geriatric / Young	0.956222	0.000249176	Snx3	Snx3_K95
Geriatric / Young	0.713002	0.0477561	Snx12	Snx12_K87
Geriatric / Young	-0.218448	0.738636	Hsd17b12	Hsd17b12_K156
Geriatric / Young	-0.379108	0.0128967	Cask	Cask_K143
Geriatric / Young	-0.0914787	0.120851	Cask	Cask_K41
Geriatric / Young	-0.698067	0.00316554	Cask	Cask_K665
Geriatric / Young	1.20912	1.51558e-06	Cask	Cask_K825
Geriatric / Young	0.18174	0.212702	Pfdn2	Pfdn2_K94
Geriatric / Young	0.0451612	0.601988	Pfdn2	Pfdn2_K99
Geriatric / Young	0.832441	0.0764022	Pde9a	Pde9a_K126
Geriatric / Young	0.425045	0.0597394	Pde9a	Pde9a_K84
Geriatric / Young	-0.91653	0.533759	Ttc3	Ttc3_K1818
Geriatric / Young	-0.672308	0.00389285	Ttc3	Ttc3_K470
Geriatric / Young	2.51238	9.94406e-09	Wdr1	Wdr1_K104
Geriatric / Young	2.15047	0.000139146	Wdr1	Wdr1_K106
Geriatric / Young	1.96321	1.02128e-08	Wdr1	Wdr1_K115
Geriatric / Young	1.7527	0.000276354	Wdr1	Wdr1_K155
Geriatric / Young	2.81593	1.2439e-09	Wdr1	Wdr1_K182
Geriatric / Young	1.6646	2.88003e-07	Wdr1	Wdr1_K21
Geriatric / Young	2.52107	4.68182e-06	Wdr1	Wdr1_K223
Geriatric / Young	2.19888	0.000857772	Wdr1	Wdr1_K256
Geriatric / Young	1.80826	0.00392198	Wdr1	Wdr1_K405
Geriatric / Young	2.8354	2.90884e-07	Wdr1	Wdr1_K480
Geriatric / Young	2.78815	2.45973e-05	Wdr1	Wdr1_K484
Geriatric / Young	2.04057	0.000327747	Wdr1	Wdr1_K81
Geriatric / Young	3.81447	1.85962e-08	Wdr1	Wdr1_K90
Geriatric / Young	1.65214	5.16062e-05	Wdr1	Wdr1_K95
Geriatric / Young	-0.322732	0.233695	Slc4a4	Slc4a4_K133
Geriatric / Young	0.0955412	0.248659	Slc4a4	Slc4a4_K137
Geriatric / Young	0.883083	0.00449887	Slc4a4	Slc4a4_K197
Geriatric / Young	-0.505964	0.000379275	Slc4a4	Slc4a4_K203
Geriatric / Young	-0.241074	0.035227	Slc4a4	Slc4a4_K229
Geriatric / Young	-0.211575	0.748016	Slc4a4	Slc4a4_K331
Geriatric / Young	-0.802078	0.19569	Slc4a4	Slc4a4_K335
Geriatric / Young	-0.725944	6.03913e-05	Slc4a4	Slc4a4_K359
Geriatric / Young	-0.995948	0.0413736	Slc4a4	Slc4a4_K448
Geriatric / Young	-0.254409	0.241133	Slc4a4	Slc4a4_K67
Geriatric / Young	-0.0717933	0.0464788	Slc4a4	Slc4a4_K82
Geriatric / Young	-0.634873	0.000170828	Slc4a4	Slc4a4_K934
Geriatric / Young	1.21205	0.0821359	Ikbkb	Ikbkb_K555
Geriatric / Young	0.111813	0.564021	Vti1b	Vti1b_K13
Geriatric / Young	1.01535	1.79456e-06	Vti1b	Vti1b_K190
Geriatric / Young	-0.846694	0.000162021	Adcy1	Adcy1_K292
Geriatric / Young	-0.109719	0.0330241	Adcy1	Adcy1_K333
Geriatric / Young	-0.881191	6.51928e-05	Adcy1	Adcy1_K493
Geriatric / Young	0.307321	0.00620779	Klc1	Klc1_K307
Geriatric / Young	1.34918	0.00376308	Dync1i2	Dync1i2_K229
Geriatric / Young	0.379507	0.00507389	Pde8a	Pde8a_K147
Geriatric / Young	0.7892	2.49884e-06	Pde8a	Pde8a_K264
Geriatric / Young	0.957572	0.000223131	Pde8a	Pde8a_K311
Geriatric / Young	4.96951	0.000884003	Pde8a	Pde8a_K391
Geriatric / Young	3.26784	5.14265e-05	Ppt1	Ppt1_K104
Geriatric / Young	1.71971	0.029466	Ppt1	Ppt1_K174
Geriatric / Young	1.33937	0.00545446	Ppt1	Ppt1_K253
Geriatric / Young	1.66992	1.92942e-05	Ddc	Ddc_K380
Geriatric / Young	1.98845	0.00222829	Ddc	Ddc_K414
Geriatric / Young	1.16118	0.0091198	Ddc	Ddc_K432
Geriatric / Young	0.063147	0.347511	Cops3	Cops3_K125
Geriatric / Young	0.647171	0.00923504	Cops3	Cops3_K171
Geriatric / Young	0.361488	0.254008	Cops3	Cops3_K281
Geriatric / Young	0.54351	0.067493	Cops3	Cops3_K312
Geriatric / Young	0.179358	0.918293	Cops6	Cops6_K94
Geriatric / Young	-0.883778	2.5865e-05	Hnrnpa2b1	Hnrnpa2b1_K112
Geriatric / Young	0.272995	0.0847208	Comt	Comt_K252
Geriatric / Young	-0.90912	0.00055325	Cacng2	Cacng2_K258
Geriatric / Young	-0.39775	0.00209982	Cacng2	Cacng2_K279
Geriatric / Young	-0.806958	0.00183303	Cacng2	Cacng2_K308
Geriatric / Young	-0.430143	0.68453	Pak1	Pak1_K391
Geriatric / Young	-0.0626497	0.0802966	Psmc3	Psmc3_K149
Geriatric / Young	0.594483	0.0547148	Psmc3	Psmc3_K176
Geriatric / Young	0.497356	5.1336e-05	Psmc3	Psmc3_K19
Geriatric / Young	0.0717655	0.905558	Psmc3	Psmc3_K253
Geriatric / Young	-0.102791	0.0999268	Psmc3	Psmc3_K279
Geriatric / Young	0.434686	0.000532363	Psmc3	Psmc3_K56
Geriatric / Young	-0.177938	0.438998	Psmc3	Psmc3_K59
Geriatric / Young	-0.148434	0.654137	Psmc3	Psmc3_K73
Geriatric / Young	0.0702168	0.963324	Hcn2	Hcn2_K150
Geriatric / Young	0.230459	0.0696653	Hcn2	Hcn2_K160
Geriatric / Young	1.4668	3.34458e-07	Hcn2	Hcn2_K170
Geriatric / Young	1.8787	1.30245e-06	Hcn2	Hcn2_K291
Geriatric / Young	0.725692	0.00716078	Hcn2	Hcn2_K454
Geriatric / Young	1.08683	0.000189415	Hcn2	Hcn2_K464
Geriatric / Young	3.30668	8.22405e-05	Hcn2	Hcn2_K472
Geriatric / Young	1.69466	1.38401e-07	Hcn2	Hcn2_K484
Geriatric / Young	0.575009	0.546018	Hcn2	Hcn2_K510
Geriatric / Young	2.07023	0.00228429	Hcn2	Hcn2_K534
Geriatric / Young	0.1768	0.272434	Hcn2	Hcn2_K567
Geriatric / Young	-0.200736	0.188766	Hcn2	Hcn2_K639
Geriatric / Young	1.46521	0.00974579	Hcn2	Hcn2_K646
Geriatric / Young	1.35367	0.00350396	Hcn2	Hcn2_K669
Geriatric / Young	0.304879	0.799286	Hcn2	Hcn2_K99
Geriatric / Young	-0.820192	0.00413966	Hcn1	Hcn1_K586
Geriatric / Young	-0.673673	8.0583e-05	Hcn1	Hcn1_K593
Geriatric / Young	-0.145123	0.674258	Hcn1	Hcn1_K596
Geriatric / Young	-1.1927	0.00143025	Hcn1	Hcn1_K97
Geriatric / Young	0.787336	0.00346599	Hcn3	Hcn3_K68
Geriatric / Young	-0.844816	0.03297	Bsn	Bsn_K663
Geriatric / Young	-0.177966	0.0697544	Birc6	Birc6_K2293
Geriatric / Young	0.397885	0.687871	Birc6	Birc6_K2300
Geriatric / Young	-0.845518	0.00951198	Gdap1	Gdap1_K188
Geriatric / Young	-0.395701	0.0530037	Gdap1	Gdap1_K203
Geriatric / Young	1.00711	4.56529e-05	Gdap1	Gdap1_K207
Geriatric / Young	1.32696	4.36205e-07	Tom1	Tom1_K106
Geriatric / Young	0.740976	1.77511e-06	Tom1	Tom1_K385
Geriatric / Young	3.06644	1.33634e-05	Cradd	Cradd_K53
Geriatric / Young	3.525	1.69629e-05	Idh1	Idh1_K126
Geriatric / Young	0.505631	0.0334579	Idh1	Idh1_K233
Geriatric / Young	2.63778	6.49978e-05	Idh1	Idh1_K58
Geriatric / Young	-0.575957	5.04209e-06	Slc22a8	Slc22a8_K525
Geriatric / Young	-0.350013	0.932244	Slc22a8	Slc22a8_K533
Geriatric / Young	0.226983	0.596554	Syn1	Syn1_K128
Geriatric / Young	1.76782	0.0335187	Syn1	Syn1_K179
Geriatric / Young	0.663871	5.32941e-05	Syn1	Syn1_K238
Geriatric / Young	1.4185	0.00224176	Syn1	Syn1_K281
Geriatric / Young	0.553876	0.0610421	Syn1	Syn1_K299
Geriatric / Young	-0.284239	0.463427	Syn1	Syn1_K311
Geriatric / Young	0.0830339	0.205903	Syn1	Syn1_K413
Geriatric / Young	0.0256723	0.616029	Gnpda1	Gnpda1_K197
Geriatric / Young	0.904093	0.00015024	Stx8	Stx8_K146
Geriatric / Young	0.383276	0.00344218	Stx8	Stx8_K98
Geriatric / Young	0.19231	0.630463	Mkln1	Mkln1_K260
Geriatric / Young	-0.447322	0.0021455	Itm2b	Itm2b_K13
Geriatric / Young	0.26944	0.596269	Itm2b	Itm2b_K13
Geriatric / Young	0.146362	0.395855	Itm2b	Itm2b_K13
Geriatric / Young	0.460722	0.890134	Itm2b	Itm2b_K16
Geriatric / Young	0.146362	0.395855	Itm2b	Itm2b_K16
Geriatric / Young	-0.275519	0.000176937	Itm2b	Itm2b_K17
Geriatric / Young	0.146362	0.395855	Itm2b	Itm2b_K17
Geriatric / Young	-0.275519	0.000176937	Itm2b	Itm2b_K21
Geriatric / Young	-0.293976	0.00296548	Itm2b	Itm2b_K3
Geriatric / Young	-0.748283	0.00106397	Itm2b	Itm2b_K3
Geriatric / Young	-0.145657	0.0489718	Itm2b	Itm2b_K39
Geriatric / Young	3.29289	9.3474e-05	Itm2b	Itm2b_K95
Geriatric / Young	0.496135	0.00171067	Hprt1	Hprt_K103
Geriatric / Young	-0.00512603	0.481762	Hprt1	Hprt_K151
Geriatric / Young	-0.123712	0.964499	Ca2	Car2_K111
Geriatric / Young	-0.45967	0.0577128	Ca2	Car2_K113
Geriatric / Young	0.28416	0.00612213	Ca2	Car2_K126
Geriatric / Young	4.23398	1.17436e-07	Ca2	Car2_K132
Geriatric / Young	2.34679	1.02133e-05	Ca2	Car2_K148
Geriatric / Young	2.79868	1.17872e-06	Ca2	Car2_K158
Geriatric / Young	4.29004	1.46896e-08	Ca2	Car2_K167
Geriatric / Young	2.3796	5.15463e-08	Ca2	Car2_K18
Geriatric / Young	1.18662	0.000158068	Ca2	Car2_K53
Geriatric / Young	2.09027	1.01415e-07	Ca2	Car2_K57
Geriatric / Young	3.09157	1.00252e-07	Ca2	Car2_K80
Geriatric / Young	0.300767	0.236435	Thy1	Thy1_K61
Geriatric / Young	1.76403	7.5086e-05	H2-D1	H2-D1_K340
Geriatric / Young	1.14537	1.90129e-10	H2-K1	H2-K1_K338
Geriatric / Young	-0.533688	0.0031715	Hba	Hba-a1_K12
Geriatric / Young	-0.572262	0.0194512	Hba	Hba-a1_K17
Geriatric / Young	-0.519291	0.000102106	Hba	Hba-a1_K41
Geriatric / Young	-0.306845	0.0742085	Hba	Hba-a1_K57
Geriatric / Young	-0.780385	1.13574e-06	Hba	Hba-a1_K8
Geriatric / Young	-0.419488	0.00547772	NaN	NA_K17
Geriatric / Young	0.282319	0.965756	NaN	NA_K69
Geriatric / Young	-0.919863	0.000111642	NaN	NA_K69
Geriatric / Young	-0.919863	0.000111642	NaN	NA_K91
Geriatric / Young	-0.937981	2.69817e-07	Hbb-b1	Hbb-b1_K60
Geriatric / Young	-0.668013	2.80337e-05	Hbb-b1	Hbb-b1_K67
Geriatric / Young	-0.397042	0.0722011	Hbb-b1	Hbb-b1_K83
Geriatric / Young	-0.908314	4.4078e-05	Hbb-b1	Hbb-b1_K96
Geriatric / Young	0.601548	0.0381811	NaN	NA_K127
Geriatric / Young	1.26908	4.7497e-07	NaN	NA_K70
Geriatric / Young	0.0906439	0.900748	Mt1	Mt1_K31
Geriatric / Young	0.329275	0.330378	Mt1	Mt1_K51
Geriatric / Young	1.13197	0.536194	Mtnd5	ND5_K515
Geriatric / Young	0.450152	0.00574503	Iap	NA_K67
Geriatric / Young	0.689854	0.0216407	Iap	NA_K74
Geriatric / Young	1.14537	1.90129e-10	H2-K1	H2-K1_K337
Geriatric / Young	1.43954	1.64834e-07	Gfap	Gfap_K108
Geriatric / Young	1.40998	1.14239e-10	Gfap	Gfap_K151
Geriatric / Young	3.47369	1.05198e-06	Gfap	Gfap_K186
Geriatric / Young	1.88089	1.08639e-07	Gfap	Gfap_K199
Geriatric / Young	2.16697	0.00757647	Gfap	Gfap_K225
Geriatric / Young	3.26177	1.41933e-16	Gfap	Gfap_K365
Geriatric / Young	1.06164	2.2501e-05	Gfap	Gfap_K394
Geriatric / Young	1.72719	2.97869e-05	Gfap	Gfap_K83
Geriatric / Young	1.59034	8.62776e-07	Gfap	Gfap_K92
Geriatric / Young	1.14537	1.90129e-10	H2-K1	H2-K1_K338
Geriatric / Young	1.42757	6.06494e-06	Mbp	Mbp_K145
Geriatric / Young	1.47299	2.18491e-06	Mbp	Mbp_K205
Geriatric / Young	1.26098	5.08166e-05	Mbp	Mbp_K222
Geriatric / Young	-0.423914	0.0553087	Araf	Araf_K22
Geriatric / Young	-0.640009	0.0118095	Slc4a1	Slc4a1_K252
Geriatric / Young	-1.08357	0.000110627	Slc4a1	Slc4a1_K353
Geriatric / Young	0.81621	0.0093282	Prnp	Prnp_K27
Geriatric / Young	-0.172613	0.21854	Aldoc	Aldoc_K101
Geriatric / Young	0.0558395	0.935464	Aldoc	Aldoc_K108
Geriatric / Young	1.23095	3.4564e-06	Aldoc	Aldoc_K111
Geriatric / Young	0.930497	0.130138	Aldoc	Aldoc_K14
Geriatric / Young	0.712917	3.55745e-07	Aldoc	Aldoc_K153
Geriatric / Young	0.352404	0.065227	Aldoc	Aldoc_K230
Geriatric / Young	0.172752	0.156891	Aldoc	Aldoc_K28
Geriatric / Young	0.0770894	0.447503	Aldoc	Aldoc_K330
Geriatric / Young	0.0329635	0.280206	Aldoc	Aldoc_K42
Geriatric / Young	0.272916	0.0106294	Aldoa	Aldoa_K108
Geriatric / Young	0.484207	0.000500641	Aldoa	Aldoa_K111
Geriatric / Young	0.797762	0.00636264	Aldoa	Aldoa_K13
Geriatric / Young	0.130883	0.0604052	Aldoa	Aldoa_K14
Geriatric / Young	4.99372	0.0329177	Aldoa	Aldoa_K140
Geriatric / Young	1.29894	1.13926e-10	Aldoa	Aldoa_K147
Geriatric / Young	0.260427	0.0855729	Aldoa	Aldoa_K153
Geriatric / Young	0.240157	0.00359132	Aldoa	Aldoa_K200
Geriatric / Young	0.777397	0.0281684	Aldoa	Aldoa_K208
Geriatric / Young	0.826094	4.81706e-05	Aldoa	Aldoa_K243
Geriatric / Young	0.115422	0.683411	Aldoa	Aldoa_K28
Geriatric / Young	0.490711	0.190532	Aldoa	Aldoa_K294
Geriatric / Young	0.681809	0.0234441	Aldoa	Aldoa_K312
Geriatric / Young	0.746269	0.00737327	Aldoa	Aldoa_K318
Geriatric / Young	0.109019	0.882097	Aldoa	Aldoa_K322
Geriatric / Young	0.746269	0.00737327	Aldoa	Aldoa_K322
Geriatric / Young	0.173082	0.173713	Aldoa	Aldoa_K330
Geriatric / Young	0.462089	0.056338	Aldoa	Aldoa_K342
Geriatric / Young	0.223312	0.0170598	Aldoa	Aldoa_K42
Geriatric / Young	0.687232	1.56438e-07	Aldoa	Aldoa_K99
Geriatric / Young	-0.712922	3.36703e-06	Prkaca	Prkaca_K286
Geriatric / Young	-0.350422	0.0109983	Got1	Got1_K290
Geriatric / Young	0.586389	0.000132567	Got1	Got1_K318
Geriatric / Young	1.38459	0.00022671	Got1	Got1_K346
Geriatric / Young	-0.0354972	0.314477	Got1	Got1_K378
Geriatric / Young	0.425798	0.497617	Got1	Got1_K60
Geriatric / Young	4.68356	5.39954e-05	Src	Src_K435
Geriatric / Young	-1.33536	4.75494e-07	Kit	Kit_K596
Geriatric / Young	-0.320311	0.0878944	Kit	Kit_K605
Geriatric / Young	-0.901033	0.00745374	Kit	Kit_K629
Geriatric / Young	1.03642	0.556122	Kit	Kit_K920
Geriatric / Young	0.265538	0.226402	Ldha	Ldha_K118
Geriatric / Young	0.0574996	0.899878	Ldha	Ldha_K14
Geriatric / Young	2.31074	0.000333623	Ldha	Ldha_K224
Geriatric / Young	-0.163687	0.598229	Ldha	Ldha_K243
Geriatric / Young	0.20902	0.133239	Ldha	Ldha_K318
Geriatric / Young	1.33291	0.0312865	Ldha	Ldha_K328
Geriatric / Young	0.13465	0.155937	Ldha	Ldha_K81
Geriatric / Young	0.572955	0.0172462	Gpi	Gpi1_K116
Geriatric / Young	0.845723	3.55193e-07	Gpi	Gpi1_K12
Geriatric / Young	0.657251	0.414244	Gpi	Gpi1_K172
Geriatric / Young	1.77885	0.000206493	Gpi	Gpi1_K211
Geriatric / Young	1.43013	9.73174e-07	Gpi	Gpi1_K226
Geriatric / Young	-0.164132	0.862717	Gpi	Gpi1_K234
Geriatric / Young	2.21915	1.04172e-09	Gpi	Gpi1_K25
Geriatric / Young	1.89379	5.12997e-09	Gpi	Gpi1_K252
Geriatric / Young	0.907064	0.01056	Gpi	Gpi1_K423
Geriatric / Young	0.464747	0.000109332	Gpi	Gpi1_K438
Geriatric / Young	1.04744	0.55497	Gpi	Gpi1_K440
Geriatric / Young	0.514739	0.00032471	Gpi	Gpi1_K454
Geriatric / Young	0.481036	0.0037	Gpi	Gpi1_K466
Geriatric / Young	0.898638	0.0267596	Gpi	Gpi1_K62
Geriatric / Young	1.32711	0.000678045	Gpi	Gpi1_K73
Geriatric / Young	2.79855	2.31489e-08	Gpi	Gpi1_K89
Geriatric / Young	0.26456	0.0397711	Ptprc	Ptprc_K774
Geriatric / Young	0.69453	0.00836413	Me1	Me1_K476
Geriatric / Young	1.1604	0.00187484	Me1	Me1_K492
Geriatric / Young	-0.147218	0.393725	Me1	Me1_K516
Geriatric / Young	-0.68833	0.00153149	Gap43	Gap43_K104
Geriatric / Young	-0.340539	0.0751357	Gap43	Gap43_K125
Geriatric / Young	-0.764854	0.00202438	Gap43	Gap43_K136
Geriatric / Young	-1.16848	0.000114527	Gap43	Gap43_K146
Geriatric / Young	0.348418	0.43827	Gap43	Gap43_K153
Geriatric / Young	0.132164	0.757707	Gap43	Gap43_K157
Geriatric / Young	-0.775867	0.00147144	Gap43	Gap43_K19
Geriatric / Young	-0.263267	0.243352	Gap43	Gap43_K199
Geriatric / Young	-1.6878	0.000369322	Gap43	Gap43_K217
Geriatric / Young	-0.591503	0.00787254	Gap43	Gap43_K26
Geriatric / Young	-2.68016	1.02966e-05	Gap43	Gap43_K30
Geriatric / Young	-1.0971	0.000538805	Gap43	Gap43_K37
Geriatric / Young	-0.401152	0.0157229	Gap43	Gap43_K67
Geriatric / Young	0.154133	0.503608	Gap43	Gap43_K69
Geriatric / Young	-0.279622	0.0629244	Gap43	Gap43_K80
Geriatric / Young	-0.0527136	0.760066	Gap43	Gap43_K81
Geriatric / Young	-1.24661	0.000325764	Gap43	Gap43_K98
Geriatric / Young	0.956482	0.0108523	Hsp90aa1	Hsp90aa1_K209
Geriatric / Young	0.739161	0.00326669	Hsp90aa1	Hsp90aa1_K224
Geriatric / Young	2.15629	5.12117e-05	Hsp90aa1	Hsp90aa1_K437
Geriatric / Young	0.558695	0.139424	Hsp90aa1	Hsp90aa1_K444
Geriatric / Young	1.61156	3.54438e-06	Hsp90aa1	Hsp90aa1_K490
Geriatric / Young	1.63534	5.22276e-05	Hsp90aa1	Hsp90aa1_K540
Geriatric / Young	2.60579	3.42275e-06	Hsp90aa1	Hsp90aa1_K547
Geriatric / Young	-1.15399	0.840845	Hsp90aa1	Hsp90aa1_K58
Geriatric / Young	3.52357	7.21921e-06	Hsp90aa1	Hsp90aa1_K633
Geriatric / Young	0.365557	0.0119556	Hsp90aa1	Hsp90aa1_K74
Geriatric / Young	1.91881	2.25429e-06	Hsp90aa1	Hsp90aa1_K84
Geriatric / Young	-0.423288	0.247243	Aprt	Aprt_K34
Geriatric / Young	2.26702	0.000779492	Aprt	Aprt_K7
Geriatric / Young	0.0360101	0.506205	Apoe	Apoe_K105
Geriatric / Young	0.732994	0.0119191	Apoe	Apoe_K173
Geriatric / Young	0.354574	0.0329879	Apoe	Apoe_K252
Geriatric / Young	1.90753	2.87717e-05	Apoe	Apoe_K86
Geriatric / Young	-0.266992	0.868842	Sod1	Sod1_K10
Geriatric / Young	0.820257	2.45356e-07	Sod1	Sod1_K123
Geriatric / Young	0.373793	1.52199e-06	Sod1	Sod1_K92
Geriatric / Young	1.18342	4.8524e-06	Mdh2	Mdh2_K239
Geriatric / Young	-0.19687	0.542101	Camk4	Camk4_K129
Geriatric / Young	-0.439864	0.0297375	Camk4	Camk4_K282
Geriatric / Young	-0.248049	0.127618	Camk4	Camk4_K327
Geriatric / Young	-0.46442	0.0602825	Nefl	Nefl_K15
Geriatric / Young	-0.307916	0.110645	Nefl	Nefl_K157
Geriatric / Young	0.558261	0.00587317	Nefl	Nefl_K272
Geriatric / Young	0.99346	0.0204254	Nefl	Nefl_K282
Geriatric / Young	-0.14718	0.0442647	Nefl	Nefl_K294
Geriatric / Young	-0.513011	1.41943e-05	Nefl	Nefl_K316
Geriatric / Young	-0.134163	0.600505	Nefl	Nefl_K371
Geriatric / Young	-1.29607	3.3752e-07	Nefl	Nefl_K468
Geriatric / Young	-0.162129	0.0128901	Nefl	Nefl_K484
Geriatric / Young	-0.289627	0.0393533	Nefl	Nefl_K91
Geriatric / Young	0.0221233	0.610687	Nefm	Nefm_K100
Geriatric / Young	0.069671	0.0258435	Nefm	Nefm_K137
Geriatric / Young	0.633804	0.00896101	Nefm	Nefm_K166
Geriatric / Young	-0.435859	0.0478447	Nefm	Nefm_K261
Geriatric / Young	-0.504097	6.61651e-05	Nefm	Nefm_K269
Geriatric / Young	-0.446391	0.00141206	Nefm	Nefm_K296
Geriatric / Young	0.157485	0.17333	Nefm	Nefm_K305
Geriatric / Young	-0.424541	0.413339	Nefm	Nefm_K325
Geriatric / Young	0.530981	0.0525578	Nefm	Nefm_K450
Geriatric / Young	-0.560612	0.00125972	Nefm	Nefm_K460
Geriatric / Young	0.559499	0.744232	Nefm	Nefm_K465
Geriatric / Young	0.134507	0.347747	Nefm	Nefm_K484
Geriatric / Young	-0.763377	0.000977678	Nefm	Nefm_K592
Geriatric / Young	-0.948954	0.829923	Nefm	Nefm_K596
Geriatric / Young	0.0916122	0.18492	Nefm	Nefm_K674
Geriatric / Young	-1.79825	0.00166438	Nefm	Nefm_K684
Geriatric / Young	-1.18482	0.0086574	Nefm	Nefm_K687
Geriatric / Young	-0.0648948	0.711339	Nefm	Nefm_K708
Geriatric / Young	-0.31634	0.179257	Nefm	Nefm_K803
Geriatric / Young	-0.642486	0.0118282	Nefm	Nefm_K807
Geriatric / Young	-0.117207	0.0148444	Nefm	Nefm_K842
Geriatric / Young	0.898201	0.0143257	Nras	Nras_K128
Geriatric / Young	2.16687	1.30309e-06	Gnai2	Gnai2_K296
Geriatric / Young	3.5742	2.25377e-07	Gnai2	Gnai2_K307
Geriatric / Young	3.49412	3.11788e-08	Gnai2	Gnai2_K313
Geriatric / Young	1.70926	7.7672e-06	Gnai2	Gnai2_K54
Geriatric / Young	0.308969	0.311584	Itgb1	Itgb1_K765
Geriatric / Young	2.53548	0.00147874	Itgb1	Itgb1_K774
Geriatric / Young	1.20074	0.00103367	Itgb1	Itgb1_K784
Geriatric / Young	1.84199	1.7772e-09	Itgb1	Itgb1_K794
Geriatric / Young	0.910509	0.000222676	Pgk1	Pgk1_K131
Geriatric / Young	0.407431	0.000843715	Pgk1	Pgk1_K146
Geriatric / Young	1.44093	0.000572182	Pgk1	Pgk1_K192
Geriatric / Young	0.924073	0.00227694	Pgk1	Pgk1_K199
Geriatric / Young	0.147242	0.222904	Pgk1	Pgk1_K216
Geriatric / Young	1.38417	0.0189687	Pgk1	Pgk1_K220
Geriatric / Young	-0.769544	0.162831	Pgk1	Pgk1_K264
Geriatric / Young	-0.0308808	0.316992	Pgk1	Pgk1_K267
Geriatric / Young	1.39724	0.00547896	Pgk1	Pgk1_K291
Geriatric / Young	-0.143629	0.0639914	Pgk1	Pgk1_K30
Geriatric / Young	1.70177	0.000885324	Pgk1	Pgk1_K323
Geriatric / Young	0.445061	0.411994	Pgk1	Pgk1_K361
Geriatric / Young	2.17922	0.0006771	Pgk1	Pgk1_K75
Geriatric / Young	1.76054	0.00239221	Pgk1	Pgk1_K86
Geriatric / Young	2.30793	0.00295078	Ace	Ace_K1207
Geriatric / Young	3.75695	2.25241e-09	Fth1	Fth1_K120
Geriatric / Young	2.18463	3.00141e-09	Fth1	Fth1_K147
Geriatric / Young	0.877474	0.0173284	Fth1	Fth1_K173
Geriatric / Young	0.885541	0.000355785	Csf1r	Csf1r_K584
Geriatric / Young	0.998406	0.0130018	Csf1r	Csf1r_K604
Geriatric / Young	-0.0902504	0.202402	H2afz;H2afv	H2az1;H2az2_K116
Geriatric / Young	-0.321463	0.595259	H2afz;H2afv	H2az1;H2az2_K121
Geriatric / Young	-0.321463	0.595259	H2afz;H2afv	H2az1;H2az2_K122
Geriatric / Young	3.251	0.00205542	Ubb;Ubc	Ubb;Ubc_K158
Geriatric / Young	3.251	0.00205542	Ubb;Ubc	Ubb;Ubc_K234
Geriatric / Young	3.251	0.00205542	Ubb;Ubc	Ubb;Ubc_K82
Geriatric / Young	3.251	0.00205542	Ubb;Ubc	Ubb;Ubc_K158
Geriatric / Young	3.251	0.00205542	Ubb;Ubc	Ubb;Ubc_K234
Geriatric / Young	3.251	0.00205542	Ubb;Ubc	Ubb;Ubc_K310
Geriatric / Young	3.251	0.00205542	Ubb;Ubc	Ubb;Ubc_K386
Geriatric / Young	3.251	0.00205542	Ubb;Ubc	Ubb;Ubc_K462
Geriatric / Young	3.251	0.00205542	Ubb;Ubc	Ubb;Ubc_K538
Geriatric / Young	3.251	0.00205542	Ubb;Ubc	Ubb;Ubc_K614
Geriatric / Young	3.251	0.00205542	Ubb;Ubc	Ubb;Ubc_K690
Geriatric / Young	3.251	0.00205542	Ubb;Ubc	Ubb;Ubc_K82
Geriatric / Young	2.82968	2.2944e-06	Eef1a1	Eef1a1_K154
Geriatric / Young	1.71192	3.6273e-06	Eef1a1	Eef1a1_K165
Geriatric / Young	2.12392	3.09709e-07	Eef1a1	Eef1a1_K172
Geriatric / Young	2.23057	6.04994e-11	Eef1a1	Eef1a1_K179
Geriatric / Young	2.61268	2.97302e-05	Eef1a1	Eef1a1_K219
Geriatric / Young	3.90194	0.000135126	Eef1a1	Eef1a1_K244
Geriatric / Young	2.77695	4.4538e-06	Eef1a1	Eef1a1_K273
Geriatric / Young	2.44949	2.81221e-08	Eef1a1	Eef1a1_K392
Geriatric / Young	2.31398	1.95836e-06	Eef1a1	Eef1a1_K395
Geriatric / Young	2.64666	1.68784e-06	Eef1a1	Eef1a1_K408
Geriatric / Young	1.27128	0.00345275	Eef1a1	Eef1a1_K439
Geriatric / Young	0.219174	0.723259	Alad	Alad_K184
Geriatric / Young	0.793174	2.75397e-05	Alad	Alad_K87
Geriatric / Young	1.92229	0.00109192	Ctsb	Ctsb_K220
Geriatric / Young	2.44986	1.77251e-05	Ctsb	Ctsb_K223
Geriatric / Young	1.28807	0.000478123	Mapt	Mapt_K573
Geriatric / Young	0.882194	1.23929e-05	Gstm1	Gstm1_K144
Geriatric / Young	2.01184	4.72076e-06	Gstm1	Gstm1_K50
Geriatric / Young	0.0155139	0.247383	Slc3a2	Slc3a2_K10
Geriatric / Young	0.0824907	0.78852	Slc3a2	Slc3a2_K21
Geriatric / Young	0.180314	0.152884	Slc3a2	Slc3a2_K42
Geriatric / Young	0.881971	0.000852555	Slc3a2	Slc3a2_K53
Geriatric / Young	0.311831	0.00767836	Slc3a2	Slc3a2_K59
Geriatric / Young	0.279814	0.00080562	Slc3a2	Slc3a2_K64
Geriatric / Young	-1.04869	0.000361387	H1f0	H1f0_K12
Geriatric / Young	0.428429	0.0781238	H1f0	H1f0_K40
Geriatric / Young	0.128934	0.211421	H1f0	H1f0_K59
Geriatric / Young	0.115153	0.438001	H1f0	H1f0_K82
Geriatric / Young	0.054959	0.13985	Fabp3	Fabp3_K22
Geriatric / Young	2.45857	2.59078e-06	Lamp1	Lamp1_K140
Geriatric / Young	0.299158	0.645683	Lamp1	Lamp1_K145
Geriatric / Young	0.309006	0.00407319	Hsp90ab1	Hsp90ab1_K107
Geriatric / Young	-0.271243	0.0215736	Hsp90ab1	Hsp90ab1_K180
Geriatric / Young	0.316582	0.00607932	Hsp90ab1	Hsp90ab1_K186
Geriatric / Young	1.22414	0.0912891	Hsp90ab1	Hsp90ab1_K204
Geriatric / Young	0.571947	0.0386912	Hsp90ab1	Hsp90ab1_K219
Geriatric / Young	0.787718	4.64756e-08	Hsp90ab1	Hsp90ab1_K275
Geriatric / Young	1.81985	0.0016205	Hsp90ab1	Hsp90ab1_K284
Geriatric / Young	0.267281	0.0959219	Hsp90ab1	Hsp90ab1_K354
Geriatric / Young	0.801532	0.0115237	Hsp90ab1	Hsp90ab1_K399
Geriatric / Young	1.41033	2.29468e-07	Hsp90ab1	Hsp90ab1_K428
Geriatric / Young	1.02026	4.11396e-05	Hsp90ab1	Hsp90ab1_K435
Geriatric / Young	3.19262	0.000137364	Hsp90ab1	Hsp90ab1_K481
Geriatric / Young	2.00101	0.000778084	Hsp90ab1	Hsp90ab1_K491
Geriatric / Young	0.151348	0.279946	Hsp90ab1	Hsp90ab1_K531
Geriatric / Young	0.207259	0.696063	Hsp90ab1	Hsp90ab1_K607
Geriatric / Young	0.671995	0.00110459	Hsp90ab1	Hsp90ab1_K624
Geriatric / Young	1.86065	3.21621e-07	Hsp90ab1	Hsp90ab1_K64
Geriatric / Young	0.409031	0.00136306	Hsp90ab1	Hsp90ab1_K72
Geriatric / Young	0.867934	0.00916371	L1cam	L1cam_K1159
Geriatric / Young	-0.357696	0.001239	Camk2a	Camk2a_K137
Geriatric / Young	-0.933904	4.33623e-05	Camk2a	Camk2a_K137
Geriatric / Young	-1.09943	1.89721e-09	Camk2a	Camk2a_K146
Geriatric / Young	-0.96505	3.3482e-08	Camk2a	Camk2a_K146
Geriatric / Young	-0.97259	7.94407e-08	Camk2a	Camk2a_K148
Geriatric / Young	0.0865508	0.719665	Camk2a	Camk2a_K21
Geriatric / Young	-0.521122	3.18328e-05	Camk2a	Camk2a_K226
Geriatric / Young	-0.575943	0.0263474	Camk2a	Camk2a_K226
Geriatric / Young	-0.517005	1.2234e-06	Camk2a	Camk2a_K245
Geriatric / Young	-0.575943	0.0263474	Camk2a	Camk2a_K245
Geriatric / Young	-0.807739	9.56453e-07	Camk2a	Camk2a_K250
Geriatric / Young	-0.989727	2.66023e-07	Camk2a	Camk2a_K258
Geriatric / Young	-0.641134	0.000342426	Camk2a	Camk2a_K267
Geriatric / Young	-0.944534	3.25594e-07	Camk2a	Camk2a_K291
Geriatric / Young	-1.01037	5.2569e-05	Camk2a	Camk2a_K300
Geriatric / Young	0.407295	0.158094	Camk2a	Camk2a_K32
Geriatric / Young	-0.568497	0.0216034	Camk2a	Camk2a_K328
Geriatric / Young	-0.541519	0.000500908	Camk2a	Camk2a_K344
Geriatric / Young	-0.703579	7.59772e-06	Camk2a	Camk2a_K42
Geriatric / Young	-2.53595	0.0138262	Camk2a	Camk2a_K461
Geriatric / Young	-0.858988	1.98707e-10	Camk2a	Camk2a_K68
Geriatric / Young	-0.367354	0.000325826	Itpr1	Itpr1_K1310
Geriatric / Young	-0.424944	0.00843902	Itpr1	Itpr1_K1317
Geriatric / Young	-1.27923	1.01253e-07	Itpr1	Itpr1_K1654
Geriatric / Young	-0.397633	5.48057e-05	Itpr1	Itpr1_K1660
Geriatric / Young	-0.439906	0.00030949	Itpr1	Itpr1_K1857
Geriatric / Young	-0.694419	3.33868e-05	Itpr1	Itpr1_K1884
Geriatric / Young	-0.608453	1.08338e-05	Itpr1	Itpr1_K2093
Geriatric / Young	-0.677732	1.30314e-05	Itpr1	Itpr1_K2125
Geriatric / Young	-0.232449	0.998615	Itpr1	Itpr1_K2238
Geriatric / Young	-0.34115	0.0522813	Itpr1	Itpr1_K2257
Geriatric / Young	0.239115	0.00599943	Itpr1	Itpr1_K279
Geriatric / Young	0.366714	0.0612143	Itpr1	Itpr1_K427
Geriatric / Young	-0.409563	0.0247296	Itpr1	Itpr1_K451
Geriatric / Young	0.100508	0.674063	Itpr1	Itpr1_K462
Geriatric / Young	-0.607665	0.00107745	Itpr1	Itpr1_K517
Geriatric / Young	-0.545564	0.000360224	Itpr1	Itpr1_K861
Geriatric / Young	-1.04437	1.76025e-06	Itpr1	Itpr1_K971
Geriatric / Young	1.70228	8.15217e-05	Tcp1	Tcp1_K111
Geriatric / Young	-0.701441	0.13442	Tcp1	Tcp1_K126
Geriatric / Young	2.58283	3.99748e-06	Tcp1	Tcp1_K199
Geriatric / Young	1.18767	0.00223181	Tcp1	Tcp1_K365
Geriatric / Young	3.50866	1.09656e-05	Tcp1	Tcp1_K400
Geriatric / Young	2.31247	0.0032516	Tcp1	Tcp1_K466
Geriatric / Young	2.19589	2.07306e-09	Tcp1	Tcp1_K532
Geriatric / Young	0.602676	1.434e-06	Tcp1	Tcp1_K541
Geriatric / Young	1.56596	0.000456663	App	App_K726
Geriatric / Young	-0.18316	0.141834	App	App_K751
Geriatric / Young	-0.633651	0.110312	Prkar2a	Prkar2a_K247
Geriatric / Young	1.2577	0.00111932	Pfkl	Pfkl_K677
Geriatric / Young	3.02245	8.237e-06	Pfkl	Pfkl_K726
Geriatric / Young	-0.131956	0.0967459	Chrm1	Chrm1_K233
Geriatric / Young	0.393964	0.329017	Calb1	Calb1_K49
Geriatric / Young	2.64362	2.56614e-05	Pdcd6	Pdcd6_K116
Geriatric / Young	2.41296	1.57759e-05	Pdcd6	Pdcd6_K77
Geriatric / Young	-0.179522	0.14452	Prkar1b	Prkar1b_K222
Geriatric / Young	0.29599	0.113582	Prkar1b	Prkar1b_K252
Geriatric / Young	0.29017	0.01556	Prkar1b	Prkar1b_K261
Geriatric / Young	-0.227436	0.532501	Rpl7a	Rpl7a_K217
Geriatric / Young	1.35786	5.41917e-08	Rpl7a	Rpl7a_K34
Geriatric / Young	0.326673	6.30847e-05	Rpl7a	Rpl7a_K48
Geriatric / Young	-0.154855	0.00368506	Rpl7a	Rpl7a_K75
Geriatric / Young	-0.867293	0.00435908	Scd2	Scd2_K161
Geriatric / Young	-0.162888	0.835487	Scd2	Scd2_K198
Geriatric / Young	-0.0912333	0.0816438	Scd2	Scd2_K205
Geriatric / Young	-0.475689	0.00263614	Scd2	Scd2_K208
Geriatric / Young	0.089497	0.708274	Scd2	Scd2_K36
Geriatric / Young	2.22722	0.000281459	Gsn	Gsn_K175
Geriatric / Young	0.910544	0.00150363	Gsn	Gsn_K191
Geriatric / Young	0.288682	0.0569796	Gsn	Gsn_K243
Geriatric / Young	-0.106497	0.309925	Gsn	Gsn_K344
Geriatric / Young	1.63649	4.93748e-06	Gsn	Gsn_K358
Geriatric / Young	-0.60526	0.0012768	Gsn	Gsn_K366
Geriatric / Young	1.66403	0.0135655	Gsn	Gsn_K582
Geriatric / Young	-0.921936	6.77093e-05	Ncam1	Ncam1_K1083
Geriatric / Young	-0.56713	0.0152487	Ncam1	Ncam1_K1092
Geriatric / Young	-0.914889	0.000681792	Ncam1	Ncam1_K1099
Geriatric / Young	-1.19455	0.000112854	Ncam1	Ncam1_K1109
Geriatric / Young	-0.47614	0.0028993	Ncam1	Ncam1_K766
Geriatric / Young	0.206903	0.108445	Ncam1	Ncam1_K775
Geriatric / Young	-2.14773	6.75539e-05	Ncam1	Ncam1_K981
Geriatric / Young	2.51789	1.55515e-08	Gpd1	Gpd1_K272
Geriatric / Young	2.10542	3.83511e-08	Gpd1	Gpd1_K313
Geriatric / Young	2.01753	0.0178245	Gpd1	Gpd1_K318
Geriatric / Young	2.7844	6.47251e-06	Gpd1	Gpd1_K49
Geriatric / Young	1.82722	0.00025873	Gpd1	Gpd1_K62
Geriatric / Young	-0.208794	0.15834	Dnmt1	Dnmt1_K669
Geriatric / Young	-0.371922	0.310825	Dnmt1	Dnmt1_K678
Geriatric / Young	2.27284	1.30227e-07	S100a6	S100a6_K47
Geriatric / Young	2.9892	0.100822	S100a6	S100a6_K64
Geriatric / Young	1.96699	1.75536e-07	Atp1b1	Atp1b1_K118
Geriatric / Young	-0.0633349	0.280934	Atp1b1	Atp1b1_K14
Geriatric / Young	-0.0789482	0.228985	Atp1b1	Atp1b1_K21
Geriatric / Young	0.152434	0.652158	Atp1b1	Atp1b1_K217
Geriatric / Young	0.246076	0.333481	Atp1b1	Atp1b1_K278
Geriatric / Young	0.749044	0.132932	Atp1b1	Atp1b1_K289
Geriatric / Young	-0.131889	0.784225	Atp1b1	Atp1b1_K7
Geriatric / Young	1.76319	0.000110234	Atp1b1	Atp1b1_K85
Geriatric / Young	-0.260048	0.72884	Atp1b1	Atp1b1_K96
Geriatric / Young	0.351375	0.491105	Rpl27a	Rpl27a_K125
Geriatric / Young	-0.0113899	0.427863	Rps16	Rps16_K4
Geriatric / Young	2.6179	0.000792407	Rps16	Rps16_K50
Geriatric / Young	-0.245714	0.00600544	Rpl7	Rpl7_K146
Geriatric / Young	-0.370567	0.00178579	Rpl7	Rpl7_K51
Geriatric / Young	-0.287048	0.022509	Rpl7	Rpl7_K62
Geriatric / Young	-0.0714023	0.963326	Mdh1	Mdh1_K103
Geriatric / Young	1.34403	8.057e-07	Mdh1	Mdh1_K107
Geriatric / Young	0.619009	0.0055926	Mdh1	Mdh1_K110
Geriatric / Young	0.711073	0.00047436	Mdh1	Mdh1_K118
Geriatric / Young	-0.070334	0.0553431	Mdh1	Mdh1_K125
Geriatric / Young	-0.187951	0.203341	Mdh1	Mdh1_K142
Geriatric / Young	1.46392	0.0107763	Mdh1	Mdh1_K199
Geriatric / Young	0.0127672	0.377738	Mdh1	Mdh1_K205
Geriatric / Young	0.418527	0.074083	Mdh1	Mdh1_K214
Geriatric / Young	0.810538	0.000357646	Mdh1	Mdh1_K298
Geriatric / Young	1.7619	0.0613192	Mdh1	Mdh1_K312
Geriatric / Young	0.854374	0.000102865	Mdh1	Mdh1_K318
Geriatric / Young	0.00340752	0.442044	Rpsa	Rpsa_K220
Geriatric / Young	0.422537	0.000160235	Rpsa	Rpsa_K89
Geriatric / Young	0.249057	0.106904	Atp1b2	Atp1b2_K18
Geriatric / Young	1.32025	0.0341557	Atp1b2	Atp1b2_K8
Geriatric / Young	-0.493125	0.0194998	Fgr	Fgr_K165
Geriatric / Young	-0.411961	0.00649597	Fgr	Fgr_K407
Geriatric / Young	1.14537	1.90129e-10	H2-K1	H2-K1_K297
Geriatric / Young	-0.00309312	0.507178	Hspb1	Hspb1_K202
Geriatric / Young	0.584902	0.0440689	Psmd3	Psmd3_K219
Geriatric / Young	1.4831	0.000171042	Psmd3	Psmd3_K269
Geriatric / Young	0.134505	0.0467872	Psmd3	Psmd3_K292
Geriatric / Young	0.3298	0.034146	Psmd3	Psmd3_K52
Geriatric / Young	-0.820651	0.00705703	Lmnb1	Lmnb1_K533
Geriatric / Young	-0.406815	0.00287141	Anxa6	Anxa6_K135
Geriatric / Young	-0.349278	0.0388714	Anxa6	Anxa6_K3
Geriatric / Young	0.654839	0.103871	Anxa6	Anxa6_K377
Geriatric / Young	-0.365753	0.0470378	Anxa6	Anxa6_K478
Geriatric / Young	-0.0104285	0.669862	Anxa6	Anxa6_K600
Geriatric / Young	-0.592161	0.010267	Anxa6	Anxa6_K81
Geriatric / Young	0.118708	0.0703842	Rplp0	Rplp0_K106
Geriatric / Young	-0.394106	0.143757	Rplp0	Rplp0_K38
Geriatric / Young	-0.451527	0.777468	Map1b	Map1b_K1854
Geriatric / Young	0.209359	0.701732	Map1b	Map1b_K1904
Geriatric / Young	-0.39979	0.962606	Map1b	Map1b_K1910
Geriatric / Young	-0.0978393	0.115663	Map1b	Map1b_K1958
Geriatric / Young	-0.25771	0.111635	Map1b	Map1b_K1972
Geriatric / Young	2.04504	0.0712923	Map1b	Map1b_K2026
Geriatric / Young	-0.413496	0.0115593	Map1b	Map1b_K2046
Geriatric / Young	-0.692006	0.00883288	Map1b	Map1b_K2132
Geriatric / Young	0.602428	0.000116765	Map1b	Map1b_K327
Geriatric / Young	0.12697	0.447284	Map1b	Map1b_K366
Geriatric / Young	0.401108	0.0346267	Map1b	Map1b_K512
Geriatric / Young	-0.292785	0.00244133	Map1b	Map1b_K519
Geriatric / Young	-1.48758	4.33593e-05	Map1b	Map1b_K531
Geriatric / Young	0.341583	0.166468	Map1b	Map1b_K841
Geriatric / Young	0.277465	0.0628614	Map1b	Map1b_K852
Geriatric / Young	0.363293	0.0259963	Map1b	Map1b_K863
Geriatric / Young	-0.341319	0.00520092	Map1b	Map1b_K865
Geriatric / Young	-0.462914	0.00350657	Map1b	Map1b_K877
Geriatric / Young	1.81901	6.51395e-08	Glul	Glul_K103
Geriatric / Young	2.49657	0.000876832	Glul	Glul_K107
Geriatric / Young	2.52921	2.31267e-05	Glul	Glul_K11
Geriatric / Young	2.94421	0.000220066	Glul	Glul_K14
Geriatric / Young	0.63159	0.000923253	Glul	Glul_K268
Geriatric / Young	1.71801	0.000421953	Glul	Glul_K276
Geriatric / Young	0.51151	7.14369e-05	Glul	Glul_K291
Geriatric / Young	0.291376	0.051048	Glul	Glul_K372
Geriatric / Young	0.551	4.59288e-05	Glul	Glul_K91
Geriatric / Young	0.941335	3.8404e-05	Glul	Glul_K95
Geriatric / Young	0.551	4.59288e-05	Glul	Glul_K95
Geriatric / Young	0.367315	0.0140923	Cdh2	Cdh2_K756
Geriatric / Young	-1.12408	0.0352452	Cdh2	Cdh2_K802
Geriatric / Young	0.768621	3.33302e-08	Insr	Insr_K1012
Geriatric / Young	-0.147323	0.798343	Insr	Insr_K1037
Geriatric / Young	-0.00210852	0.516385	Insr	Insr_K1047
Geriatric / Young	-0.286977	0.177587	Insr	Insr_K1185
Geriatric / Young	-0.60023	0.00476738	Ntrk2	Ntrk2_K524
Geriatric / Young	-0.326668	0.875277	Bpgm	Bpgm_K102
Geriatric / Young	1.03336	1.84385e-05	Bpgm	Bpgm_K143
Geriatric / Young	0.972218	2.27227e-06	Bpgm	Bpgm_K170
Geriatric / Young	-0.6911	0.291642	Bpgm	Bpgm_K29
Geriatric / Young	0.922965	0.0438032	Bpgm	Bpgm_K5
Geriatric / Young	0.164613	0.892259	Sptb	Sptb_K1662
Geriatric / Young	-0.469978	0.00575384	Sptb	Sptb_K577
Geriatric / Young	-0.458244	0.00509392	Nme1	Nme1_K124
Geriatric / Young	0.41859	0.157859	Nme1	Nme1_K49
Geriatric / Young	-0.0322171	0.769269	Nme1	Nme1_K56
Geriatric / Young	1.45134	0.0110491	Gstm2	Gstm2_K136
Geriatric / Young	3.51727	1.70826e-08	Gstm2	Gstm2_K52
Geriatric / Young	2.58594	5.00643e-08	Gstm2	Gstm2_K69
Geriatric / Young	-0.019066	0.891194	Hist1h1c	H1f2_K17
Geriatric / Young	0.0303653	0.87958	Atp6v0a2	Atp6v0a2_K136
Geriatric / Young	0.124746	0.10681	Atp6v0a2	Atp6v0a2_K172
Geriatric / Young	1.93031	0.00013237	Atp6v0a2	Atp6v0a2_K279
Geriatric / Young	-0.661297	0.164413	Atp6v0a2	Atp6v0a2_K828
Geriatric / Young	0.19806	0.342619	Atp6v0a2	Atp6v0a2_K92
Geriatric / Young	0.17334	0.067541	Chgb	Chgb_K116
Geriatric / Young	1.23698	0.00134827	Chgb	Chgb_K116
Geriatric / Young	1.05865	0.000243465	Chgb	Chgb_K121
Geriatric / Young	1.23698	0.00134827	Chgb	Chgb_K121
Geriatric / Young	1.02357	0.0152945	Ldhb	Ldhb_K119
Geriatric / Young	-0.314943	0.277088	Ldhb	Ldhb_K233
Geriatric / Young	0.800634	0.0172953	Ldhb	Ldhb_K244
Geriatric / Young	0.0762914	0.610557	Ldhb	Ldhb_K308
Geriatric / Young	2.84192	0.000358291	Ldhb	Ldhb_K310
Geriatric / Young	1.47604	0.00200333	Ldhb	Ldhb_K319
Geriatric / Young	1.78487	5.18831e-08	Ldhb	Ldhb_K329
Geriatric / Young	1.94636	0.0001057	Ldhb	Ldhb_K58
Geriatric / Young	0.331403	0.00897801	Ldhb	Ldhb_K7
Geriatric / Young	2.61764	0.00124326	Ldhb	Ldhb_K77
Geriatric / Young	-0.514101	0.982402	Srp14	Srp14_K74
Geriatric / Young	0.264792	0.309462	Slc4a3	Slc4a3_K1067
Geriatric / Young	-0.815865	5.15192e-07	Slc4a3	Slc4a3_K642
Geriatric / Young	0.176139	0.21752	Slc4a3	Slc4a3_K656
Geriatric / Young	-0.779277	0.04537	Gabra6	Gabra6_K389
Geriatric / Young	0.582886	0.00396321	Cnp	Cnp_K101
Geriatric / Young	1.20271	0.000191542	Cnp	Cnp_K15
Geriatric / Young	-0.268718	0.00662082	Cnp	Cnp_K161
Geriatric / Young	0.940879	1.15467e-07	Cnp	Cnp_K163
Geriatric / Young	0.3988	8.05683e-05	Cnp	Cnp_K174
Geriatric / Young	1.58347	4.69106e-06	Cnp	Cnp_K203
Geriatric / Young	0.0946645	0.0967375	Cnp	Cnp_K203
Geriatric / Young	0.269581	0.00558075	Cnp	Cnp_K216
Geriatric / Young	0.0946645	0.0967375	Cnp	Cnp_K216
Geriatric / Young	1.61423	1.88992e-09	Cnp	Cnp_K232
Geriatric / Young	1.16076	3.50868e-06	Cnp	Cnp_K234
Geriatric / Young	2.43955	2.609e-07	Cnp	Cnp_K243
Geriatric / Young	-0.225982	0.123372	Cnp	Cnp_K254
Geriatric / Young	0.0140973	0.549353	Cnp	Cnp_K260
Geriatric / Young	1.01583	1.79531e-06	Cnp	Cnp_K274
Geriatric / Young	0.399363	0.0124456	Cnp	Cnp_K279
Geriatric / Young	1.30371	2.15219e-06	Cnp	Cnp_K29
Geriatric / Young	2.10691	4.23523e-06	Cnp	Cnp_K315
Geriatric / Young	0.747705	0.0010934	Cnp	Cnp_K355
Geriatric / Young	0.446741	4.75227e-05	Cnp	Cnp_K370
Geriatric / Young	1.55634	9.90217e-10	Cnp	Cnp_K376
Geriatric / Young	0.429266	0.0603577	Cnp	Cnp_K385
Geriatric / Young	0.624877	0.0560261	Cnp	Cnp_K390
Geriatric / Young	2.31993	3.80564e-09	Cnp	Cnp_K399
Geriatric / Young	0.550096	0.00177497	Cnp	Cnp_K401
Geriatric / Young	2.69068	4.99079e-05	Cnp	Cnp_K63
Geriatric / Young	-0.545052	4.29808e-05	Cnp	Cnp_K73
Geriatric / Young	-0.000732689	0.0017782	Cnp	Cnp_K79
Geriatric / Young	0.234992	0.0740257	Cnp	Cnp_K87
Geriatric / Young	0.853173	0.0120031	Kcna1	Kcna1_K129
Geriatric / Young	0.320418	0.0305128	Kcna1	Kcna1_K138
Geriatric / Young	0.528071	0.000579591	Kcna1	Kcna1_K147
Geriatric / Young	1.63286	0.000207547	Kcna1	Kcna1_K310
Geriatric / Young	-1.05744	0.0208849	Kcna1	Kcna1_K488
Geriatric / Young	-0.371847	0.0102108	Kcna1	Kcna1_K490
Geriatric / Young	0.0549016	0.609654	Kcna1	Kcna1_K53
Geriatric / Young	-0.178275	0.0581996	Kcna1	Kcna1_K67
Geriatric / Young	0.457632	0.346724	Ass1	Ass1_K121
Geriatric / Young	0.241331	0.301462	Sptan1	Sptan1_K1002
Geriatric / Young	-0.605704	0.00295425	Sptan1	Sptan1_K1057
Geriatric / Young	-0.243172	0.584158	Sptan1	Sptan1_K1067
Geriatric / Young	-0.896354	0.00353052	Sptan1	Sptan1_K1187
Geriatric / Young	-0.295746	0.627762	Sptan1	Sptan1_K1311
Geriatric / Young	-0.405827	0.0854877	Sptan1	Sptan1_K2047
Geriatric / Young	-0.477021	0.0113147	Sptan1	Sptan1_K2052
Geriatric / Young	0.488132	1.02586e-05	Sptan1	Sptan1_K441
Geriatric / Young	-0.251694	0.0772748	Sptan1	Sptan1_K73
Geriatric / Young	0.215862	0.00688404	Sptan1	Sptan1_K803
Geriatric / Young	0.755154	0.000197808	Sptan1	Sptan1_K909
Geriatric / Young	1.69	3.02301e-05	Gapdh	Gapdh_K105
Geriatric / Young	2.09228	0.000221335	Gapdh	Gapdh_K137
Geriatric / Young	0.702371	8.86678e-05	Gapdh	Gapdh_K143
Geriatric / Young	2.99718	0.000154985	Gapdh	Gapdh_K160
Geriatric / Young	1.82083	5.5106e-07	Gapdh	Gapdh_K184
Geriatric / Young	0.790843	2.19218e-06	Gapdh	Gapdh_K192
Geriatric / Young	0.589223	2.98769e-05	Gapdh	Gapdh_K213
Geriatric / Young	0.395689	0.421114	Gapdh	Gapdh_K217
Geriatric / Young	0.341243	0.00629292	Gapdh	Gapdh_K225
Geriatric / Young	1.32146	0.839864	Gapdh	Gapdh_K252
Geriatric / Young	2.12569	0.000252096	Gapdh	Gapdh_K258
Geriatric / Young	0.744375	5.93297e-05	Gapdh	Gapdh_K261
Geriatric / Young	2.12569	0.000252096	Gapdh	Gapdh_K261
Geriatric / Young	0.369884	0.00421997	Gapdh	Gapdh_K3
Geriatric / Young	2.65425	3.07515e-14	Gapdh	Gapdh_K332
Geriatric / Young	0.322781	0.0514444	Gapdh	Gapdh_K59
Geriatric / Young	2.21275	9.12554e-07	Gapdh	Gapdh_K70
Geriatric / Young	1.47383	0.000208147	Gapdh	Gapdh_K84
Geriatric / Young	0.0192077	0.113398	Lamp2	Lamp2_K134
Geriatric / Young	1.52672	0.000111983	Lamp2	Lamp2_K140
Geriatric / Young	1.48878	4.90671e-08	Hspa2	Hspa2_K109
Geriatric / Young	4.07285	6.05083e-06	Hspa2	Hspa2_K160
Geriatric / Young	0.384336	0.00529067	Hspa2	Hspa2_K188
Geriatric / Young	2.3917	0.139834	Hspa2	Hspa2_K196
Geriatric / Young	4.09978	5.57435e-07	Hspa2	Hspa2_K322
Geriatric / Young	0.446076	0.00176419	Hspa2	Hspa2_K351
Geriatric / Young	2.24517	0.000210978	Hspa2	Hspa2_K360
Geriatric / Young	0.681297	7.71573e-05	Hspa2	Hspa2_K454
Geriatric / Young	1.53028	1.50778e-05	Hspa2	Hspa2_K461
Geriatric / Young	0.851381	1.3743e-08	Hspa2	Hspa2_K503
Geriatric / Young	0.591819	1.08183e-06	Hspa2	Hspa2_K510
Geriatric / Young	2.26968	1.00693e-07	Hspa2	Hspa2_K542
Geriatric / Young	0.843846	0.00773323	Hspa2	Hspa2_K560
Geriatric / Young	-0.672032	0.375082	Eno1	Eno1_K103
Geriatric / Young	-0.433838	0.39073	Eno1	Eno1_K126
Geriatric / Young	1.46559	0.000226614	Eno1	Eno1_K193
Geriatric / Young	0.508563	0.000400352	Eno1	Eno1_K202
Geriatric / Young	0.192988	0.591838	Eno1	Eno1_K221
Geriatric / Young	0.591672	0.000419809	Eno1	Eno1_K228
Geriatric / Young	-0.112066	0.926969	Eno1	Eno1_K256
Geriatric / Young	-0.0412039	0.317259	Eno1	Eno1_K262
Geriatric / Young	0.0984343	0.596496	Eno1	Eno1_K28
Geriatric / Young	2.33658	0.00364036	Eno1	Eno1_K326
Geriatric / Young	-1.31852	0.290653	Eno1	Eno1_K335
Geriatric / Young	-0.384082	0.417651	Eno1	Eno1_K406
Geriatric / Young	0.273796	0.406925	Eno1	Eno1_K420
Geriatric / Young	0.170883	0.183531	Eno1	Eno1_K60
Geriatric / Young	-0.0594033	0.657591	Eno1	Eno1_K80
Geriatric / Young	0.621659	0.00587851	Eno1	Eno1_K81
Geriatric / Young	0.578751	0.00696033	Eno1	Eno1_K89
Geriatric / Young	0.0296297	0.497953	Eno2	Eno2_K120
Geriatric / Young	2.72423	0.00761994	Eno2	Eno2_K162
Geriatric / Young	-1.04927	0.00979027	Eno2	Eno2_K193
Geriatric / Young	0.014765	0.439348	Eno2	Eno2_K228
Geriatric / Young	-0.101779	0.750272	Eno2	Eno2_K239
Geriatric / Young	0.453866	0.00782697	Eno2	Eno2_K5
Geriatric / Young	0.171882	0.386341	Eno2	Eno2_K64
Geriatric / Young	0.744181	0.000161673	Ap2a1	Ap2a1_K117
Geriatric / Young	-0.21637	0.0563414	Ap2a1	Ap2a1_K35
Geriatric / Young	0.958674	0.00116265	Ap2a1	Ap2a1_K403
Geriatric / Young	0.733471	0.0572823	Ap2a1	Ap2a1_K620
Geriatric / Young	1.59952	0.0281728	Ap2a1	Ap2a1_K766
Geriatric / Young	2.96857	0.000381141	Ap2a1	Ap2a1_K810
Geriatric / Young	-0.0183194	0.843996	Ap2a1	Ap2a1_K880
Geriatric / Young	1.21406	0.00525939	Ap2a1	Ap2a1_K907
Geriatric / Young	0.726217	0.045482	Ap2a2	Ap2a2_K569
Geriatric / Young	-0.428775	5.69536e-05	Ap2a2	Ap2a2_K631
Geriatric / Young	0.161578	0.592135	Ap2a2	Ap2a2_K841
Geriatric / Young	1.35984	4.36046e-05	Ap2a2	Ap2a2_K868
Geriatric / Young	3.58905	0.000308512	Selenbp1	Selenbp1_K397
Geriatric / Young	0.86499	9.53988e-06	Selenbp1	Selenbp1_K93
Geriatric / Young	0.937476	0.012643	Hk1	Hk1_K133
Geriatric / Young	0.0313995	0.0362701	Hk1	Hk1_K203
Geriatric / Young	0.166118	0.315185	Hk1	Hk1_K243
Geriatric / Young	0.490736	0.134193	Hk1	Hk1_K247
Geriatric / Young	0.0138155	0.914884	Hk1	Hk1_K389
Geriatric / Young	1.77072	7.31511e-05	Hk1	Hk1_K402
Geriatric / Young	0.311828	0.154217	Hk1	Hk1_K409
Geriatric / Young	2.59442	0.00411948	Hk1	Hk1_K507
Geriatric / Young	-0.46856	0.00164557	Hk1	Hk1_K544
Geriatric / Young	-0.395712	0.0183641	Hk1	Hk1_K566
Geriatric / Young	-0.0126056	0.400665	Hk1	Hk1_K819
Geriatric / Young	1.49941	0.00759706	Hk1	Hk1_K841
Geriatric / Young	-0.188229	0.0131818	Hk1	Hk1_K884
Geriatric / Young	-0.238025	0.487332	Hk1	Hk1_K900
Geriatric / Young	0.0545935	0.776681	Hk1	Hk1_K936
Geriatric / Young	-0.35153	0.028136	Hk1	Hk1_K941
Geriatric / Young	1.64073	0.0112877	Ppia	Ppia_K118
Geriatric / Young	1.72477	4.05886e-05	Ppia	Ppia_K125
Geriatric / Young	2.14098	0.000315883	Ppia	Ppia_K131
Geriatric / Young	4.02306	1.26889e-05	Ppia	Ppia_K133
Geriatric / Young	2.86567	1.5897e-08	Ppia	Ppia_K155
Geriatric / Young	0.790942	7.75339e-07	Ppia	Ppia_K28
Geriatric / Young	1.72569	8.98805e-08	Ppia	Ppia_K31
Geriatric / Young	1.81358	8.40131e-08	Ppia	Ppia_K44
Geriatric / Young	3.0999	1.89977e-08	Ppia	Ppia_K49
Geriatric / Young	1.82514	8.72569e-07	Ppia	Ppia_K82
Geriatric / Young	-0.0734582	0.411977	Tpi1	Tpi1_K192
Geriatric / Young	0.884628	0.0125078	Tpi1	Tpi1_K199
Geriatric / Young	0.0603658	0.868734	Tpi1	Tpi1_K206
Geriatric / Young	0.0956958	0.365871	Tpi1	Tpi1_K225
Geriatric / Young	1.30854	0.00203072	Tpi1	Tpi1_K238
Geriatric / Young	1.97725	0.000452841	Tpi1	Tpi1_K244
Geriatric / Young	1.15883	3.03097e-05	Tpi1	Tpi1_K288
Geriatric / Young	-0.440167	0.0354567	Tpi1	Tpi1_K64
Geriatric / Young	0.2308	0.141891	Slc2a1	Slc2a1_K245
Geriatric / Young	2.45435	6.38682e-07	Slc2a1	Slc2a1_K477
Geriatric / Young	0.515058	8.18278e-05	Hspa1b;Hspa1a	Hspa1b;Hspa1a_K108
Geriatric / Young	0.818655	0.475117	Hspa1b;Hspa1a	Hspa1b;Hspa1a_K126
Geriatric / Young	1.56188	0.000730812	Hspa1b;Hspa1a	Hspa1b;Hspa1a_K159
Geriatric / Young	0.483766	0.00137443	Hspa1b;Hspa1a	Hspa1b;Hspa1a_K246
Geriatric / Young	2.70648	0.000371006	Hspa1b;Hspa1a	Hspa1b;Hspa1a_K348
Geriatric / Young	0.995492	0.00028876	Hspa1b;Hspa1a	Hspa1b;Hspa1a_K512
Geriatric / Young	2.00111	5.96331e-05	Hspa1b;Hspa1a	Hspa1b;Hspa1a_K539
Geriatric / Young	-0.585428	0.770409	Hspa1b;Hspa1a	Hspa1b;Hspa1a_K56
Geriatric / Young	-0.0529688	0.218251	Pcna	Pcna_K164
Geriatric / Young	0.677433	0.327044	Ptpra	Ptpra_K172
Geriatric / Young	2.59432	5.16769e-07	Ctsd	Ctsd_K174
Geriatric / Young	-3.59672	0.259982	Ctsd	Ctsd_K224
Geriatric / Young	0.416204	0.000843073	Bsg	Bsg_K354
Geriatric / Young	0.571375	0.332241	Cfl1	Cfl1_K112
Geriatric / Young	1.95388	0.00162057	Cfl1	Cfl1_K114
Geriatric / Young	1.43721	2.64562e-06	Cfl1	Cfl1_K121
Geriatric / Young	1.56244	0.00160391	Cfl1	Cfl1_K132
Geriatric / Young	0.468399	0.00806896	Cfl1	Cfl1_K144
Geriatric / Young	3.66697	4.45529e-05	Cfl1	Cfl1_K164
Geriatric / Young	1.72589	1.04376e-05	Cfl1	Cfl1_K19
Geriatric / Young	1.37567	6.27916e-05	Cfl1	Cfl1_K44
Geriatric / Young	1.91407	1.03629e-07	Cfl1	Cfl1_K45
Geriatric / Young	0.761975	0.000432666	Cfl1	Cfl1_K53
Geriatric / Young	2.53966	5.57551e-08	Cfl1	Cfl1_K73
Geriatric / Young	0.530706	0.00908517	Cfl1	Cfl1_K92
Geriatric / Young	2.05961	0.0118273	Gnao1	Gnao1_K101
Geriatric / Young	0.72567	0.000208543	Gnao1	Gnao1_K105
Geriatric / Young	2.05961	0.0118273	Gnao1	Gnao1_K105
Geriatric / Young	1.10578	2.64803e-06	Gnao1	Gnao1_K154
Geriatric / Young	2.33437	4.47184e-06	Gnao1	Gnao1_K193
Geriatric / Young	0.364629	0.023799	Gnao1	Gnao1_K24
Geriatric / Young	1.21579	0.00324346	Gnao1	Gnao1_K24
Geriatric / Young	0.791896	0.000822953	Gnao1	Gnao1_K272
Geriatric / Young	2.39227	1.66848e-07	Gnao1	Gnao1_K278
Geriatric / Young	0.470688	0.000799812	Gnao1	Gnao1_K32
Geriatric / Young	1.21579	0.00324346	Gnao1	Gnao1_K32
Geriatric / Young	0.937129	1.33858e-05	Gnao1	Gnao1_K35
Geriatric / Young	1.90949	2.62249e-06	Gnao1	Gnao1_K54
Geriatric / Young	0.821679	5.24139e-05	Gnao1	Gnao1_K67
Geriatric / Young	0.609382	0.0504324	Gnao1	Gnao1_K67
Geriatric / Young	1.43005	1.73184e-06	Gnao1	Gnao1_K70
Geriatric / Young	0.609382	0.0504324	Gnao1	Gnao1_K70
Geriatric / Young	1.348	6.78678e-05	Gnao1	Gnao1_K98
Geriatric / Young	1.86701	1.77895e-08	Fasn	Fasn_K1020
Geriatric / Young	1.64304	6.66838e-06	Fasn	Fasn_K1071
Geriatric / Young	1.28842	1.00023e-06	Fasn	Fasn_K1152
Geriatric / Young	1.63226	1.05697e-05	Fasn	Fasn_K1159
Geriatric / Young	0.44627	0.0737541	Fasn	Fasn_K1236
Geriatric / Young	0.970316	7.8011e-05	Fasn	Fasn_K1276
Geriatric / Young	1.46638	0.000479733	Fasn	Fasn_K1386
Geriatric / Young	1.06257	0.433477	Fasn	Fasn_K1516
Geriatric / Young	2.5232	7.39116e-06	Fasn	Fasn_K1584
Geriatric / Young	-0.148641	0.801492	Fasn	Fasn_K1826
Geriatric / Young	1.40926	7.91687e-06	Fasn	Fasn_K1844
Geriatric / Young	0.35326	0.0303067	Fasn	Fasn_K1986
Geriatric / Young	-0.0972112	0.148997	Fasn	Fasn_K2107
Geriatric / Young	1.30517	0.000113618	Fasn	Fasn_K2187
Geriatric / Young	2.24417	0.000212801	Fasn	Fasn_K2375
Geriatric / Young	2.51786	1.72351e-08	Fasn	Fasn_K2384
Geriatric / Young	2.7362	1.35738e-05	Fasn	Fasn_K2399
Geriatric / Young	2.5349	3.63738e-09	Fasn	Fasn_K2431
Geriatric / Young	0.225872	0.0323085	Fasn	Fasn_K2442
Geriatric / Young	3.00803	7.39366e-08	Fasn	Fasn_K41
Geriatric / Young	3.80186	2.28897e-08	Fasn	Fasn_K528
Geriatric / Young	2.06113	0.000183165	Fasn	Fasn_K673
Geriatric / Young	0.408393	0.000224036	Fasn	Fasn_K70
Geriatric / Young	0.748666	0.0217086	Fasn	Fasn_K790
Geriatric / Young	3.2658	8.09636e-05	Fasn	Fasn_K993
Geriatric / Young	0.695345	3.42759e-05	Gstp1	Gstp1_K103
Geriatric / Young	1.59675	0.0126062	Gstp1	Gstp1_K116
Geriatric / Young	1.89047	3.96738e-06	Gstp1	Gstp1_K121
Geriatric / Young	1.79337	8.64673e-09	Gstp1	Gstp1_K128
Geriatric / Young	3.25218	1.43038e-05	Gstp1	Gstp1_K82
Geriatric / Young	0.194399	0.0905773	Nefh	Nefh_K112
Geriatric / Young	-0.411213	0.0106062	Nefh	Nefh_K303
Geriatric / Young	-1.4118	2.30938e-06	Nefh	Nefh_K435
Geriatric / Young	-0.766129	0.038365	Nefh	Nefh_K443
Geriatric / Young	0.18078	0.404644	Nefh	Nefh_K450
Geriatric / Young	-0.200695	0.12562	Nefh	Nefh_K96
Geriatric / Young	-1.20931	0.0563306	Rpl13a	Rpl13a_K114
Geriatric / Young	-0.276164	0.546968	Rpl13a	Rpl13a_K125
Geriatric / Young	2.28892	0.252516	Rpl13a	Rpl13a_K134
Geriatric / Young	-0.577371	0.0040905	Rpl13a	Rpl13a_K159
Geriatric / Young	0.236755	0.102133	Cox5b	Cox5b_K85
Geriatric / Young	-0.0205372	0.877095	Cox4i1	Cox4i1_K29
Geriatric / Young	0.272594	0.0554273	Tmsb4x	Tmsb4x_K38
Geriatric / Young	1.12734	0.000354671	Vim	Vim_K104
Geriatric / Young	1.11705	2.51636e-06	Vim	Vim_K120
Geriatric / Young	1.82573	2.84483e-05	Vim	Vim_K129
Geriatric / Young	1.18838	0.000141336	Vim	Vim_K139
Geriatric / Young	0.693934	6.81415e-05	Vim	Vim_K168
Geriatric / Young	0.454857	0.00810261	Vim	Vim_K188
Geriatric / Young	2.65591	5.68608e-05	Vim	Vim_K223
Geriatric / Young	0.202235	0.664016	Vim	Vim_K334
Geriatric / Young	1.19404	0.0030896	Vim	Vim_K402
Geriatric / Young	1.02696	1.95014e-06	Vim	Vim_K439
Geriatric / Young	0.362717	0.064559	Vim	Vim_K445
Geriatric / Young	-0.296444	0.179048	Map2	Map2_K1046
Geriatric / Young	0.0922475	0.413769	Map2	Map2_K107
Geriatric / Young	-0.923553	0.864581	Map2	Map2_K1510
Geriatric / Young	0.13589	0.39006	Map2	Map2_K272
Geriatric / Young	-0.33512	0.106299	Map2	Map2_K273
Geriatric / Young	-0.00411732	0.341579	Map2	Map2_K349
Geriatric / Young	0.251284	0.232349	Map2	Map2_K920
Geriatric / Young	2.45397	2.79977e-06	Prkca	Prkca_K172
Geriatric / Young	-0.18791	0.0506552	Prkca	Prkca_K197
Geriatric / Young	0.0352936	0.53001	Prkca	Prkca_K199
Geriatric / Young	-0.335288	0.939083	Prkca	Prkca_K335
Geriatric / Young	-0.165513	0.0819673	Prkca	Prkca_K388
Geriatric / Young	-0.0660189	0.982582	Prkca	Prkca_K628
Geriatric / Young	0.451789	0.0017049	Prkca	Prkca_K76
Geriatric / Young	-0.1609	0.935196	Mag	Mag_K539
Geriatric / Young	0.826739	0.000369471	Mag	Mag_K539
Geriatric / Young	0.837441	0.000319494	Mag	Mag_K540
Geriatric / Young	0.826739	0.000369471	Mag	Mag_K540
Geriatric / Young	-0.427651	0.00133656	Mag	Mag_K570
Geriatric / Young	-0.380577	0.268513	Mag	Mag_K604
Geriatric / Young	0.429797	0.483171	Evi2a	Evi2a_K189
Geriatric / Young	0.34993	0.065488	Evi2a	Evi2a_K192
Geriatric / Young	0.373892	0.249625	Tpm3	Tpm3_K113
Geriatric / Young	-0.265033	0.853991	Tpm3	Tpm3_K206
Geriatric / Young	0.486238	0.134369	Tpm3	Tpm3_K214
Geriatric / Young	-0.47438	0.00433169	Gna11	Gna11_K102
Geriatric / Young	0.125755	0.720513	Gna11	Gna11_K107
Geriatric / Young	3.53504	3.5273e-06	Gna11	Gna11_K120
Geriatric / Young	2.73606	1.2158e-06	Gna11	Gna11_K158
Geriatric / Young	1.82215	4.23621e-05	Gna11	Gna11_K27
Geriatric / Young	3.22149	0.00092298	Gna11	Gna11_K282
Geriatric / Young	1.27469	1.63228e-06	Gna11	Gna11_K72
Geriatric / Young	0.079923	0.3181	Gnaq	Gnaq_K102
Geriatric / Young	1.62761	6.39679e-08	Gnaq	Gnaq_K107
Geriatric / Young	0.105352	0.000375748	Gnaq	Gnaq_K120
Geriatric / Young	1.62539	1.00466e-07	Gnaq	Gnaq_K158
Geriatric / Young	0.651602	0.0271864	Gnaq	Gnaq_K16
Geriatric / Young	1.78137	1.32042e-08	Gnaq	Gnaq_K252
Geriatric / Young	0.25362	0.10759	Gnaq	Gnaq_K345
Geriatric / Young	-0.0184987	0.513921	Gnaq	Gnaq_K354
Geriatric / Young	3.15755	0.000154446	Gnaq	Gnaq_K41
Geriatric / Young	3.45536	1.32822e-07	Gnaq	Gnaq_K52
Geriatric / Young	0.536307	6.19303e-08	Gnaq	Gnaq_K72
Geriatric / Young	1.19104	0.0342535	Gnaq	Gnaq_K98
Geriatric / Young	-0.48436	1.71155e-06	Abcb1a	Abcb1a_K414
Geriatric / Young	0.0239335	0.577248	Abcb1a	Abcb1a_K511
Geriatric / Young	0.726266	0.434842	Abcb1a	Abcb1a_K639
Geriatric / Young	-0.119171	0.273935	Eno3	Eno3_K60
Geriatric / Young	0.687837	0.138258	Tgm2	Tgm2_K425
Geriatric / Young	-0.698418	0.0216541	Gabrg2	Gabrg2_K222
Geriatric / Young	-0.498548	0.000113333	Hist1h2ab;Hist3h2a;Hist1h2af;Hist1h2ah	NA;H2aw;H2ac10;H2ac12_K119
Geriatric / Young	-1.69502	0.00105283	Hist1h2ab;Hist3h2a;Hist1h2af;Hist1h2ah	NA;H2aw;H2ac10;H2ac12_K119
Geriatric / Young	-0.314185	0.0708961	Hist1h2ab;Hist3h2a;Hist1h2af;Hist1h2ah	NA;H2aw;H2ac10;H2ac12_K120
Geriatric / Young	-1.69502	0.00105283	Hist1h2ab;Hist3h2a;Hist1h2af;Hist1h2ah	NA;H2aw;H2ac10;H2ac12_K120
Geriatric / Young	-0.643502	8.28985e-07	Hist1h2ab;Hist3h2a;Hist1h2af;Hist1h2ah	NA;H2aw;H2ac10;H2ac12_K96
Geriatric / Young	-0.139708	0.280397	Ap1g1	Ap1g1_K362
Geriatric / Young	1.12404	5.16195e-05	Ap1g1	Ap1g1_K546
Geriatric / Young	1.50383	0.00423201	Eif3a	Eif3a_K285
Geriatric / Young	1.14099	0.00016977	Eif3a	Eif3a_K420
Geriatric / Young	-0.222746	0.103038	Eif3a	Eif3a_K775
Geriatric / Young	-0.2853	0.236987	Gja1	Gja1_K114
Geriatric / Young	-0.348527	0.000622958	Gja1	Gja1_K128
Geriatric / Young	-0.219348	0.319791	Gja1	Gja1_K13
Geriatric / Young	-0.12471	0.0182889	Gja1	Gja1_K136
Geriatric / Young	0.736246	0.00519992	Gja1	Gja1_K144
Geriatric / Young	-0.373016	0.00595307	Gja1	Gja1_K258
Geriatric / Young	-0.0918424	0.00960629	Gja1	Gja1_K264
Geriatric / Young	0.0590627	0.601284	Gja1	Gja1_K303
Geriatric / Young	-0.0492358	0.340853	Gja1	Gja1_K346
Geriatric / Young	0.209574	0.0461796	Gja1	Gja1_K9
Geriatric / Young	1.54683	0.00229768	Pnp	Pnp_K95
Geriatric / Young	-0.677372	1.34564e-05	Gria1	Gria1_K358
Geriatric / Young	-0.572092	0.000910712	Gria2	Gria2_K850
Geriatric / Young	-0.385821	0.132531	Gria2	Gria2_K870
Geriatric / Young	-0.649266	5.11545e-05	Gria2	Gria2_K882
Geriatric / Young	2.48879	1.65964e-07	Cryab	Cryab_K103
Geriatric / Young	3.11516	1.31314e-07	Cryab	Cryab_K166
Geriatric / Young	0.339095	0.91269	Cryab	Cryab_K174
Geriatric / Young	2.84869	1.17259e-08	Cryab	Cryab_K82
Geriatric / Young	2.50396	5.09619e-08	Cryab	Cryab_K90
Geriatric / Young	3.17013	1.782e-08	Cryab	Cryab_K92
Geriatric / Young	0.755557	0.00312207	Cat	Cat_K243
Geriatric / Young	-0.245904	0.0382581	Bcat1	Bcat1_K28
Geriatric / Young	1.59187	3.07058e-05	Lta4h	Lta4h_K519
Geriatric / Young	0.763215	0.647933	Lta4h	Lta4h_K566
Geriatric / Young	0.365446	0.0861997	Lta4h	Lta4h_K73
Geriatric / Young	-0.602775	0.000818055	Impdh2	Impdh2_K134
Geriatric / Young	-0.734355	0.00649282	Impdh2	Impdh2_K195
Geriatric / Young	-0.444815	0.00581568	Impdh2	Impdh2_K208
Geriatric / Young	-0.0827153	0.200094	Impdh2	Impdh2_K450
Geriatric / Young	1.05755	0.004078	Aldh1a1	Aldh1a1_K435
Geriatric / Young	1.01227	2.31789e-06	Aldh1a1	Aldh1a1_K91
Geriatric / Young	2.42852	0.000427238	Rps2	Rps2_K257
Geriatric / Young	0.436184	0.202807	Rps2	Rps2_K275
Geriatric / Young	1.02489	0.000145631	Rps2	Rps2_K58
Geriatric / Young	-0.144733	0.183549	Rps2	Rps2_K65
Geriatric / Young	0.120586	0.423402	Lyn	Lyn_K20
Geriatric / Young	-0.507681	0.249848	Ubtf	Ubtf_K71
Geriatric / Young	0.211838	0.0124048	Ezr	Ezr_K79
Geriatric / Young	1.38037	6.5837e-05	Msn	Msn_K139
Geriatric / Young	0.867512	0.0332971	Msn	Msn_K143
Geriatric / Young	0.830657	0.000250626	Msn	Msn_K162
Geriatric / Young	1.35902	3.8598e-05	Msn	Msn_K237
Geriatric / Young	1.59708	1.01931e-05	Msn	Msn_K263
Geriatric / Young	3.54514	3.21723e-07	Msn	Msn_K35
Geriatric / Young	0.86699	1.61835e-05	Msn	Msn_K79
Geriatric / Young	1.96312	1.53582e-05	Msn	Msn_K83
Geriatric / Young	0.407969	0.000279374	Rdx	Rdx_K162
Geriatric / Young	1.47067	0.00230537	Rdx	Rdx_K209
Geriatric / Young	-0.107863	0.00302698	Rdx	Rdx_K35
Geriatric / Young	2.16764	0.000821325	Rdx	Rdx_K435
Geriatric / Young	1.97194	7.72728e-06	Rdx	Rdx_K458
Geriatric / Young	0.358409	0.761834	Rdx	Rdx_K526
Geriatric / Young	0.541622	0.000319002	Rdx	Rdx_K79
Geriatric / Young	1.15101	5.28358e-05	Rdx	Rdx_K83
Geriatric / Young	-0.0431374	0.0177078	Ctnna1	Ctnna1_K16
Geriatric / Young	-0.0528148	0.503945	Ctnna1	Ctnna1_K417
Geriatric / Young	0.331651	0.105995	Ptma	Ptma_K103
Geriatric / Young	0.0721827	0.716435	Ptma	Ptma_K15
Geriatric / Young	1.13158	0.288349	Glud1	Glud1_K84
Geriatric / Young	1.26683	0.0088335	Psmd7	Psmd7_K100
Geriatric / Young	4.05216	0.00294115	Sars	Sars_K323
Geriatric / Young	1.36038	0.00833818	Sars	Sars_K376
Geriatric / Young	-1.79749	0.000125864	Marcks	Marcks_K11
Geriatric / Young	1.2073	0.0453948	Marcks	Marcks_K169
Geriatric / Young	-0.665152	0.00146336	Marcks	Marcks_K85
Geriatric / Young	0.602496	0.0137136	Fkbp1a	Fkbp1a_K35
Geriatric / Young	0.804587	0.000264534	Fkbp1a	Fkbp1a_K53
Geriatric / Young	2.94267	0.000458819	Gna12	Gna12_K101
Geriatric / Young	3.63476	6.03067e-05	Gna12	Gna12_K196
Geriatric / Young	0.429486	0.00931248	Gna12	Gna12_K207
Geriatric / Young	1.54817	4.51918e-05	Gna12	Gna12_K217
Geriatric / Young	2.61904	0.00815869	Gna12	Gna12_K342
Geriatric / Young	2.47332	0.00010501	Gna12	Gna12_K365
Geriatric / Young	-0.347379	9.99806e-05	Gna12	Gna12_K57
Geriatric / Young	3.57857	5.54349e-06	Gna12	Gna12_K68
Geriatric / Young	2.42629	7.99783e-05	Gna12	Gna12_K73
Geriatric / Young	3.25084	0.000229463	Gna12	Gna12_K86
Geriatric / Young	2.4915	0.00314845	Gna13	Gna13_K121
Geriatric / Young	0.848183	0.014615	Gna13	Gna13_K175
Geriatric / Young	1.17591	0.000123769	Gna13	Gna13_K204
Geriatric / Young	0.606107	0.000748176	Gna13	Gna13_K214
Geriatric / Young	-0.819376	0.302343	Gna13	Gna13_K219
Geriatric / Young	1.86971	4.187e-08	Gna13	Gna13_K363
Geriatric / Young	0.6391	4.64746e-05	Gna13	Gna13_K372
Geriatric / Young	0.345414	0.719692	Plaa	Plaa_K456
Geriatric / Young	1.3129	0.0112378	Plaa	Plaa_K773
Geriatric / Young	-0.387485	0.000532077	Rpl3	Rpl3_K286
Geriatric / Young	0.0185463	0.849935	Rpl3	Rpl3_K300
Geriatric / Young	-0.333625	0.0175525	H2afx	H2ax_K120
Geriatric / Young	-0.876856	0.000410277	H2afx	H2ax_K128
Geriatric / Young	-1.79073	0.304335	H2afx	H2ax_K135
Geriatric / Young	-0.728931	0.0194719	Rasgrf1	Rasgrf1_K196
Geriatric / Young	-0.132579	0.991328	Rasgrf1	Rasgrf1_K227
Geriatric / Young	-0.896579	0.00197608	Mt3	Mt3_K32
Geriatric / Young	-1.22551	0.0256672	Mt3	Mt3_K44
Geriatric / Young	-0.118863	0.45064	Mt3	Mt3_K52
Geriatric / Young	1.04293	0.000296751	Gjb1	Gjb1_K121
Geriatric / Young	0.211874	0.0683467	Gjb1	Gjb1_K244
Geriatric / Young	0.294835	0.60597	Gjb1	Gjb1_K250
Geriatric / Young	0.54226	0.00958385	Gjb1	Gjb1_K260
Geriatric / Young	0.875715	1.10757e-05	Gjb1	Gjb1_K276
Geriatric / Young	0.808842	8.2464e-07	Gja4	Gja4_K119
Geriatric / Young	1.1329	2.33571e-08	Aco1	Aco1_K464
Geriatric / Young	2.61858	0.000448455	Aco1	Aco1_K621
Geriatric / Young	0.56602	0.000296561	Aco1	Aco1_K785
Geriatric / Young	0.642323	0.00279904	Aco1	Aco1_K79
Geriatric / Young	2.79791	6.47612e-05	Adh5	Adh5_K120
Geriatric / Young	0.12116	0.839075	Adh5	Adh5_K18
Geriatric / Young	3.27935	0.000122024	Adh5	Adh5_K226
Geriatric / Young	3.70044	7.67006e-06	Adh5	Adh5_K233
Geriatric / Young	4.40186	6.21882e-09	Adh5	Adh5_K31
Geriatric / Young	2.2414	1.42564e-06	Adh5	Adh5_K323
Geriatric / Young	1.40531	0.0479538	Adh5	Adh5_K338
Geriatric / Young	1.0787	3.2678e-06	Adh5	Adh5_K84
Geriatric / Young	3.24346	2.93823e-07	Slc6a9	Slc6a9_K261
Geriatric / Young	0.400093	0.00167874	Slc6a9	Slc6a9_K673
Geriatric / Young	-1.59454	2.03928e-06	Camk2b	Camk2b_K147
Geriatric / Young	-0.244029	0.039107	Camk2b	Camk2b_K22
Geriatric / Young	-0.280922	0.859154	Camk2b	Camk2b_K246
Geriatric / Young	-0.957391	3.84034e-08	Camk2b	Camk2b_K259
Geriatric / Young	-0.362654	0.00988599	Camk2b	Camk2b_K268
Geriatric / Young	-0.155251	0.123758	Camk2b	Camk2b_K408
Geriatric / Young	-0.819897	0.133081	Camk2b	Camk2b_K43
Geriatric / Young	-0.89441	9.60132e-07	Camk2b	Camk2b_K469
Geriatric / Young	-0.733438	9.46249e-07	Camk2b	Camk2b_K69
Geriatric / Young	-0.398552	0.00876316	Nap1l1	Nap1l1_K105
Geriatric / Young	0.0299988	0.0046947	Nap1l1	Nap1l1_K116
Geriatric / Young	0.911641	0.681165	Nap1l1	Nap1l1_K135
Geriatric / Young	0.178864	0.948419	Nap1l1	Nap1l1_K82
Geriatric / Young	-0.398528	0.0288142	Atxn10	Atxn10_K237
Geriatric / Young	0.00452606	0.78234	Atxn10	Atxn10_K262
Geriatric / Young	0.0368273	0.290299	Atxn10	Atxn10_K288
Geriatric / Young	0.254775	0.679369	Atxn10	Atxn10_K34
Geriatric / Young	0.381544	0.139665	Atxn10	Atxn10_K345
Geriatric / Young	0.42838	0.471464	Atxn10	Atxn10_K55
Geriatric / Young	2.00238	0.00203801	Atxn10	Atxn10_K56
Geriatric / Young	0.0420689	0.348236	Nckap1	Nckap1_K1056
Geriatric / Young	-0.144266	0.113449	Nckap1	Nckap1_K12
Geriatric / Young	0.131727	0.221277	Nckap1	Nckap1_K16
Geriatric / Young	0.404725	0.0625933	Nckap1	Nckap1_K351
Geriatric / Young	0.679844	0.065533	Nckap1	Nckap1_K718
Geriatric / Young	1.02124	0.335263	Nckap1	Nckap1_K735
Geriatric / Young	0.0560813	0.268217	Nckap1	Nckap1_K943
Geriatric / Young	1.86025	8.28321e-06	Sept4	Septin4_K190
Geriatric / Young	1.26007	1.47689e-08	Sept4	Septin4_K198
Geriatric / Young	0.992961	3.53624e-05	Sept4	Septin4_K290
Geriatric / Young	1.67806	1.01752e-05	Sept4	Septin4_K339
Geriatric / Young	1.65334	1.53847e-06	Sept4	Septin4_K36
Geriatric / Young	2.13293	3.83479e-08	Sept4	Septin4_K396
Geriatric / Young	2.7216	0.000198444	Sept4	Septin4_K451
Geriatric / Young	1.5195	0.00586242	Sept4	Septin4_K469
Geriatric / Young	1.16541	0.00202126	Sept4	Septin4_K53
Geriatric / Young	0.156194	0.809829	Napb	Napb_K19
Geriatric / Young	0.909289	0.315425	Napb	Napb_K199
Geriatric / Young	-2.25988	0.299725	Napb	Napb_K22
Geriatric / Young	0.0167946	0.659056	Napb	Napb_K227
Geriatric / Young	1.84727	2.19773e-05	Napb	Napb_K246
Geriatric / Young	0.615694	0.149471	Napb	Napb_K264
Geriatric / Young	1.03605	7.17772e-05	Napb	Napb_K285
Geriatric / Young	0.448097	0.329017	Napb	Napb_K6
Geriatric / Young	-0.320956	0.00704686	Napb	Napb_K93
Geriatric / Young	-0.27933	0.567488	Kif5c	Kif5c_K10
Geriatric / Young	0.501498	0.0187438	Kif5c	Kif5c_K227
Geriatric / Young	-1.37299	0.0876022	Kif5c	Kif5c_K274
Geriatric / Young	0.0278172	0.0675673	Kif5c	Kif5c_K385
Geriatric / Young	0.0419669	0.276998	Kif5c	Kif5c_K413
Geriatric / Young	0.923618	0.0065977	Kif5c	Kif5c_K415
Geriatric / Young	0.291381	0.695623	Kif2a	Kif2a_K451
Geriatric / Young	-0.0854987	0.168844	Kif2a	Kif2a_K507
Geriatric / Young	1.47638	0.050658	Grn	Grn_K281
Geriatric / Young	-0.0402505	0.414913	Pabpc1	Pabpc1_K188
Geriatric / Young	-0.43599	0.38671	Pabpc1	Pabpc1_K259
Geriatric / Young	-0.297983	0.196949	Pabpc1	Pabpc1_K312
Geriatric / Young	0.820209	0.00682093	Gnb4	Gnb4_K23
Geriatric / Young	0.241514	0.0656366	Nedd8	Nedd8_K11
Geriatric / Young	0.507185	8.82543e-07	Nedd8	Nedd8_K22
Geriatric / Young	0.943573	0.000494587	Nedd8	Nedd8_K33
Geriatric / Young	0.123362	0.594999	Nedd8	Nedd8_K48
Geriatric / Young	0.366668	0.000277581	Nedd8	Nedd8_K54
Geriatric / Young	1.80086	0.000545557	Nedd8	Nedd8_K60
Geriatric / Young	0.668017	0.283413	Ckmt1	Ckmt1_K200
Geriatric / Young	0.113963	0.120842	Fkbp4	Fkbp4_K28
Geriatric / Young	-0.104571	0.405891	Fkbp4	Fkbp4_K354
Geriatric / Young	-0.0405231	0.819953	Ctnnd1	Ctnnd1_K25
Geriatric / Young	0.127237	0.296527	Ctnnd1	Ctnnd1_K517
Geriatric / Young	0.30233	0.0961996	Ctnnd1	Ctnnd1_K710
Geriatric / Young	1.33553	0.00589233	Aimp1	Aimp1_K35
Geriatric / Young	-0.195674	0.0780187	Prkar2b	Prkar2b_K357
Geriatric / Young	1.43689	0.00204353	Slc6a1	Slc6a1_K26
Geriatric / Young	-0.448496	0.0184103	Slc6a1	Slc6a1_K26
Geriatric / Young	-0.289598	0.00696095	Slc6a1	Slc6a1_K28
Geriatric / Young	1.79326	0.00240061	Slc6a1	Slc6a1_K28
Geriatric / Young	-0.266319	0.00537341	Slc6a1	Slc6a1_K33
Geriatric / Young	0.617286	0.00173579	Slc6a1	Slc6a1_K37
Geriatric / Young	0.0295671	0.491848	Slc6a1	Slc6a1_K595
Geriatric / Young	-0.161943	0.0403143	Slc6a1	Slc6a1_K7
Geriatric / Young	-0.657631	0.0396404	Slc6a1	Slc6a1_K7
Geriatric / Young	-0.527151	0.00477979	Slc6a11	Slc6a11_K13
Geriatric / Young	-0.586792	0.0129798	Slc6a11	Slc6a11_K581
Geriatric / Young	-0.410532	0.00327451	Slc6a11	Slc6a11_K590
Geriatric / Young	-0.207349	0.705037	Slc6a11	Slc6a11_K594
Geriatric / Young	-0.385204	0.0152274	Slc6a11	Slc6a11_K610
Geriatric / Young	-0.317598	0.010898	Slc6a11	Slc6a11_K612
Geriatric / Young	-0.117915	0.161616	Slc6a11	Slc6a11_K623
Geriatric / Young	-0.159086	0.691888	Akt1	Akt1_K276
Geriatric / Young	1.04017	8.93331e-05	Akt1	Akt1_K377
Geriatric / Young	0.546456	0.00784506	Dbi	Dbi_K51
Geriatric / Young	0.142734	0.827578	Dbi	Dbi_K55
Geriatric / Young	1.50925	0.112097	Dbi	Dbi_K61
Geriatric / Young	1.01497	0.000149051	Dbi	Dbi_K77
Geriatric / Young	3.96276	1.57765e-07	Dbi	Dbi_K8
Geriatric / Young	0.239483	0.161454	Map2k1	Map2k1_K104
Geriatric / Young	0.101774	0.958941	Map2k1	Map2k1_K168
Geriatric / Young	1.39989	0.000441801	Slc2a3	Slc2a3_K217
Geriatric / Young	0.841349	0.0759832	Slc2a3	Slc2a3_K243
Geriatric / Young	2.32857	0.0430446	Slc2a3	Slc2a3_K253
Geriatric / Young	-0.459366	0.00263015	Slc2a3	Slc2a3_K473
Geriatric / Young	-0.416435	0.00921978	Slc2a3	Slc2a3_K487
Geriatric / Young	-0.86829	0.128033	Ssb	Ssb_K340
Geriatric / Young	-0.948988	0.0044972	Pvalb	Pvalb_K46
Geriatric / Young	-0.897208	0.00994706	Pvalb	Pvalb_K84
Geriatric / Young	-0.64361	0.98645	Kras	Kras_K117
Geriatric / Young	0.08406	0.645197	Kras	Kras_K128
Geriatric / Young	0.480486	0.0337304	Kras	Kras_K147
Geriatric / Young	-0.264724	0.524829	Kras	Kras_K5
Geriatric / Young	0.609803	0.0189315	Kif1a	Kif1a_K1038
Geriatric / Young	0.0956869	0.606441	Kif1a	Kif1a_K1110
Geriatric / Young	1.67333	0.00315543	Kif1a	Kif1a_K280
Geriatric / Young	0.959131	0.0229155	Kif1a	Kif1a_K294
Geriatric / Young	0.36803	0.341026	Kif1a	Kif1a_K367
Geriatric / Young	0.836649	0.0966566	Kif1a	Kif1a_K373
Geriatric / Young	0.324881	0.0850265	Kif1a	Kif1a_K876
Geriatric / Young	0.0739137	0.478944	Kif1a	Kif1a_K880
Geriatric / Young	-0.743243	0.0239479	Kif5a	Kif5a_K223
Geriatric / Young	0.035841	0.225623	Mif	Mif_K78
Geriatric / Young	0.475482	0.000580602	Usp4	Usp4_K836
Geriatric / Young	-0.24343	0.800171	Ptpn11	Ptpn11_K389
Geriatric / Young	0.213049	0.00854035	Rab5c	Rab5c_K135
Geriatric / Young	0.869245	0.0088252	Rab6a	Rab6a_K127
Geriatric / Young	0.265268	0.0457508	Rab6a	Rab6a_K146
Geriatric / Young	-0.0445882	0.798638	Rab6a	Rab6a_K15
Geriatric / Young	0.051094	0.23036	Rab6a	Rab6a_K26
Geriatric / Young	0.741442	0.0203092	Rab21	Rab21_K113
Geriatric / Young	1.1246	0.00065801	Rab21	Rab21_K155
Geriatric / Young	1.86234	0.00326248	Rab24	Rab24_K104
Geriatric / Young	2.31951	0.00197546	Rab24	Rab24_K156
Geriatric / Young	0.215489	0.695386	Rab18	Rab18_K123
Geriatric / Young	-0.633308	0.00493223	Rab18	Rab18_K142
Geriatric / Young	-0.564435	0.00140637	Htr2a	Htr2a_K277
Geriatric / Young	-1.41138	8.26896e-06	Grin2a	Grin2a_K1235
Geriatric / Young	-0.353471	0.0347056	Grin2a	Grin2a_K1352
Geriatric / Young	0.342971	0.538096	Grin2a	Grin2a_K902
Geriatric / Young	-0.237382	0.00379422	Grin2a	Grin2a_K938
Geriatric / Young	0.192692	0.795128	Grin2a	Grin2a_K952
Geriatric / Young	-1.10953	0.000201459	Grin1	Grin1_K892
Geriatric / Young	-0.680958	2.77456e-05	Grin1	Grin1_K913
Geriatric / Young	-0.0716641	0.638829	Pdha1	Pdha1_K149
Geriatric / Young	2.21298	0.000580888	Pdha1	Pdha1_K63
Geriatric / Young	2.19861	0.00091437	Fah	Fah_K144
Geriatric / Young	0.035545	0.0350702	Canx	Canx_K145
Geriatric / Young	-0.579941	0.432403	Canx	Canx_K171
Geriatric / Young	2.08198	0.00047015	Canx	Canx_K517
Geriatric / Young	2.39749	0.00265905	Prdx1	Prdx1_K109
Geriatric / Young	2.88114	3.04925e-08	Prdx1	Prdx1_K120
Geriatric / Young	3.32487	1.81102e-07	Prdx1	Prdx1_K136
Geriatric / Young	4.58057	1.52063e-06	Prdx1	Prdx1_K27
Geriatric / Young	1.75171	9.46332e-06	Prdx1	Prdx1_K35
Geriatric / Young	1.14375	4.48606e-06	Prdx1	Prdx1_K7
Geriatric / Young	1.53947	1.76597e-05	Prdx1	Prdx1_K93
Geriatric / Young	0.594193	0.0267476	Cd81	Cd81_K121
Geriatric / Young	2.44763	0.00604346	Cd81	Cd81_K124
Geriatric / Young	3.52658	6.8827e-05	Cd81	Cd81_K144
Geriatric / Young	1.7871	0.00151074	Cd81	Cd81_K148
Geriatric / Young	0.898284	0.214528	Gpm6a	Gpm6a_K190
Geriatric / Young	-0.215913	0.0802512	Gpm6a	Gpm6a_K250
Geriatric / Young	-0.786026	0.0160401	Gpm6a	Gpm6a_K250
Geriatric / Young	0.0366682	0.971932	Gpm6a	Gpm6a_K255
Geriatric / Young	0.342949	0.135063	Gpm6a	Gpm6a_K255
Geriatric / Young	-0.286249	0.0407436	Gpm6a	Gpm6a_K257
Geriatric / Young	0.643198	0.0799135	Gpm6a	Gpm6a_K257
Geriatric / Young	0.557219	0.0109533	Gpm6b	Gpm6b_K164
Geriatric / Young	0.276801	0.102059	Gpm6b	Gpm6b_K2
Geriatric / Young	-0.74968	0.00126793	Gpm6b	Gpm6b_K298
Geriatric / Young	-0.565109	0.000360942	Gpm6b	Gpm6b_K306
Geriatric / Young	-0.255334	0.0163265	Gpm6b	Gpm6b_K308
Geriatric / Young	-0.73871	0.00021542	Gpm6b	Gpm6b_K321
Geriatric / Young	0.258079	0.0309839	Flt1	Flt1_K1153
Geriatric / Young	1.21175	0.0324462	Flt1	Flt1_K1167
Geriatric / Young	-1.13216	0.00783629	Flt1	Flt1_K1218
Geriatric / Young	-0.680353	0.0457255	Flt1	Flt1_K792
Geriatric / Young	-0.403182	0.0174245	Flt1	Flt1_K820
Geriatric / Young	-0.0390397	0.643474	Flt1	Flt1_K942
Geriatric / Young	0.0339398	0.192513	Flt1	Flt1_K955
Geriatric / Young	-0.708229	8.50704e-06	Rpl12	Rpl12_K83
Geriatric / Young	0.0213252	0.290991	Rpl18	Rpl18_K132
Geriatric / Young	-0.590615	0.00913303	Rpl18	Rpl18_K49
Geriatric / Young	0.133021	0.283366	Rpl18	Rpl18_K78
Geriatric / Young	1.43527	0.00125157	Sar1a	Sar1a_K146
Geriatric / Young	-0.882519	0.00403266	Bmpr1a	Bmpr1a_K232
Geriatric / Young	-0.424266	0.415478	Bmpr1a	Bmpr1a_K531
Geriatric / Young	1.513	0.0148389	Ppm1b	Ppm1b_K90
Geriatric / Young	-1.133	9.89049e-07	Acvr1	Acvr1_K497
Geriatric / Young	-0.0224521	0.568061	Acvr1	Acvr1_K504
Geriatric / Young	-0.270475	0.442787	Dnm1	Dnm1_K191
Geriatric / Young	-0.808201	0.000463647	Dnm1	Dnm1_K257
Geriatric / Young	0.213153	0.195758	Dnm1	Dnm1_K299
Geriatric / Young	2.22032	0.00149117	Dnm1	Dnm1_K309
Geriatric / Young	-0.367586	0.0243733	Dnm1	Dnm1_K315
Geriatric / Young	0.0656287	0.0452128	Dnm1	Dnm1_K327
Geriatric / Young	0.258885	0.0546896	Dnm1	Dnm1_K342
Geriatric / Young	-0.492104	0.00155985	Dnm1	Dnm1_K393
Geriatric / Young	0.0690367	0.613964	Dnm1	Dnm1_K510
Geriatric / Young	1.27684	0.000328416	Dnm1	Dnm1_K87
Geriatric / Young	0.527061	0.0972861	Dnm1	Dnm1_K90
Geriatric / Young	-0.173517	0.083072	Dnm2	Dnm2_K113
Geriatric / Young	2.37822	1.06251e-07	Dnm2	Dnm2_K191
Geriatric / Young	2.14914	0.00182686	Dnm2	Dnm2_K206
Geriatric / Young	0.0576048	0.190876	Dnm2	Dnm2_K223
Geriatric / Young	1.33919	3.2213e-07	Dnm2	Dnm2_K257
Geriatric / Young	1.17793	0.00105525	Dnm2	Dnm2_K299
Geriatric / Young	0.88304	0.823582	Dnm2	Dnm2_K309
Geriatric / Young	1.1505	0.086792	Dnm2	Dnm2_K327
Geriatric / Young	-0.547978	0.313062	Dnm2	Dnm2_K376
Geriatric / Young	1.50555	2.38961e-05	Dnm2	Dnm2_K393
Geriatric / Young	3.73944	4.00899e-05	Dnm2	Dnm2_K669
Geriatric / Young	0.154283	0.912174	Dnm2	Dnm2_K677
Geriatric / Young	0.838754	0.0300416	Tjp1	Tjp1_K702
Geriatric / Young	0.612327	0.0477756	Fyn	Fyn_K259
Geriatric / Young	1.95448	0.000162132	Fyn	Fyn_K275
Geriatric / Young	0.146875	0.0248452	Cap1	Cap1_K286
Geriatric / Young	0.349695	0.0377217	Cap1	Cap1_K311
Geriatric / Young	3.69054	3.30488e-14	Cap1	Cap1_K326
Geriatric / Young	-0.128999	0.108652	Cap1	Cap1_K397
Geriatric / Young	2.77403	0.000131313	Cap1	Cap1_K403
Geriatric / Young	0.410453	0.451608	Tkt	Tkt_K102
Geriatric / Young	0.861332	7.26269e-07	Tkt	Tkt_K16
Geriatric / Young	1.9406	0.000140727	Tkt	Tkt_K204
Geriatric / Young	1.80946	2.42578e-08	Tkt	Tkt_K232
Geriatric / Young	2.19642	2.88919e-12	Tkt	Tkt_K241
Geriatric / Young	0.83561	0.00199241	Tkt	Tkt_K254
Geriatric / Young	1.01578	0.0024867	Tkt	Tkt_K260
Geriatric / Young	2.49228	0.000491235	Tkt	Tkt_K264
Geriatric / Young	0.763989	0.0001193	Tkt	Tkt_K281
Geriatric / Young	1.45961	1.14177e-05	Tkt	Tkt_K283
Geriatric / Young	1.6416	2.5959e-06	Tkt	Tkt_K310
Geriatric / Young	0.621179	1.64708e-07	Tkt	Tkt_K319
Geriatric / Young	1.82375	0.0401715	Tkt	Tkt_K352
Geriatric / Young	1.94216	0.00303928	Tkt	Tkt_K456
Geriatric / Young	0.477493	0.0141478	Tkt	Tkt_K493
Geriatric / Young	1.7344	0.00506734	Tkt	Tkt_K499
Geriatric / Young	3.87003	2.57157e-10	Tkt	Tkt_K538
Geriatric / Young	1.05147	9.87756e-07	Tkt	Tkt_K543
Geriatric / Young	0.736701	0.101207	Tkt	Tkt_K597
Geriatric / Young	1.21005	0.00129482	Tkt	Tkt_K603
Geriatric / Young	0.927416	0.00115311	Tkt	Tkt_K617
Geriatric / Young	3.37681	3.941e-06	Cd9	Cd9_K124
Geriatric / Young	3.25116	2.14174e-06	Cd9	Cd9_K129
Geriatric / Young	1.90312	1.25837e-05	Vps26a	Vps26a_K242
Geriatric / Young	-0.565553	0.0363514	Syt4	Syt4_K52
Geriatric / Young	0.268559	0.478735	Syt4	Syt4_K58
Geriatric / Young	-0.311916	0.116948	Syt4	Syt4_K70
Geriatric / Young	0.791538	0.233823	Rpl28	Rpl28_K101
Geriatric / Young	-0.280131	0.0142838	Acsl1	Acsl1_K518
Geriatric / Young	0.581179	0.00822605	Abca1	Abca1_K2019
Geriatric / Young	0.317472	2.70486e-05	Abca1	Abca1_K2023
Geriatric / Young	0.581179	0.00822605	Abca1	Abca1_K2023
Geriatric / Young	0.661878	0.686766	Abca1	Abca1_K2036
Geriatric / Young	0.228102	0.0813022	Abca2	Abca2_K1336
Geriatric / Young	1.30094	0.000152833	Abca2	Abca2_K1340
Geriatric / Young	0.641415	0.0118612	Abca2	Abca2_K2026
Geriatric / Young	1.47566	0.00923545	Abca2	Abca2_K203
Geriatric / Young	0.8686	0.00616704	Abca2	Abca2_K2178
Geriatric / Young	-0.050603	0.540045	Matk	Matk_K373
Geriatric / Young	0.552172	0.309629	Cd63	Cd63_K138
Geriatric / Young	-0.531298	0.753536	Sept2	Septin2_K249
Geriatric / Young	0.289928	0.115491	Pik3ca	Pik3ca_K100
Geriatric / Young	0.189431	0.515267	Eps15	Eps15_K795
Geriatric / Young	0.180662	0.654792	Eps15	Eps15_K803
Geriatric / Young	0.776874	2.27542e-05	Eps15	Eps15_K818
Geriatric / Young	0.901479	0.000793422	Eps15	Eps15_K820
Geriatric / Young	2.0487	0.00440762	Eps15	Eps15_K837
Geriatric / Young	-0.048017	0.772947	Pura	Pura_K86
Geriatric / Young	-0.0130569	0.659693	Htt	Htt_K1218
Geriatric / Young	0.684185	0.00364866	Htt	Htt_K1242
Geriatric / Young	-0.354379	0.063266	Htt	Htt_K1411
Geriatric / Young	0.738799	0.0954543	Cct8	Cct8_K16
Geriatric / Young	0.137506	0.850454	Cct8	Cct8_K235
Geriatric / Young	1.56593	0.584982	Cct8	Cct8_K254
Geriatric / Young	1.91066	0.00709701	Cct8	Cct8_K296
Geriatric / Young	1.62403	0.000206938	Cct8	Cct8_K367
Geriatric / Young	0.608136	0.00230004	Cct8	Cct8_K400
Geriatric / Young	1.18208	0.000419218	Cct8	Cct8_K421
Geriatric / Young	1.97103	3.01022e-07	Cct8	Cct8_K440
Geriatric / Young	1.82695	0.00468575	Cct8	Cct8_K459
Geriatric / Young	1.16788	7.73117e-05	Cct8	Cct8_K466
Geriatric / Young	-0.250401	0.615448	Cct8	Cct8_K528
Geriatric / Young	0.245688	0.579952	Cct8	Cct8_K534
Geriatric / Young	0.553181	0.000232386	Cct8	Cct8_K62
Geriatric / Young	0.0936659	0.254778	Cct8	Cct8_K7
Geriatric / Young	0.00221533	0.737085	Slc1a2	Slc1a2_K12
Geriatric / Young	-0.787656	0.711028	Slc1a2	Slc1a2_K158
Geriatric / Young	-0.300128	0.00407246	Slc1a2	Slc1a2_K29
Geriatric / Young	0.0841302	0.425245	Slc1a2	Slc1a2_K382
Geriatric / Young	-0.171022	0.0441765	Slc1a2	Slc1a2_K497
Geriatric / Young	-0.11577	0.256616	Slc1a2	Slc1a2_K517
Geriatric / Young	0.173229	0.601404	Slc1a2	Slc1a2_K517
Geriatric / Young	-0.435532	0.00128691	Slc1a2	Slc1a2_K525
Geriatric / Young	0.173229	0.601404	Slc1a2	Slc1a2_K525
Geriatric / Young	-0.064182	0.467172	Slc1a2	Slc1a2_K569
Geriatric / Young	-0.0855011	0.485248	Hist1h1e	H1f4_K17
Geriatric / Young	-0.269598	0.0237028	Hist1h1e	H1f4_K34
Geriatric / Young	-0.442256	0.000628765	Hist1h1e	H1f4_K46
Geriatric / Young	-0.0233389	0.436217	Hist1h1a	H1f1_K17
Geriatric / Young	-0.222498	0.0888015	Hist1h1a	H1f1_K66
Geriatric / Young	-0.936788	0.0710057	Hist1h1a	H1f1_K77
Geriatric / Young	-0.222498	0.0888015	Hist1h1a	H1f1_K77
Geriatric / Young	-1.31391	1.6862e-06	Hist1h1b	H1f5_K17
Geriatric / Young	-2.7	8.00256e-11	Hist1h1b	H1f5_K46
Geriatric / Young	-2.51469	5.27667e-09	Hist1h1b	H1f5_K75
Geriatric / Young	-0.498527	3.03317e-06	Hist1h1d	H1f3_K107
Geriatric / Young	-0.982199	0.995788	Hist1h1d	H1f3_K161
Geriatric / Young	-0.171504	0.28422	Hist1h1d	H1f3_K17
Geriatric / Young	-0.375885	0.00292296	Hist1h1d	H1f3_K35
Geriatric / Young	0.28198	0.69948	Hist1h1d	H1f3_K47
Geriatric / Young	0.401358	0.00136597	Hist1h1d	H1f3_K65
Geriatric / Young	-0.319806	0.00278571	Hist1h1d	H1f3_K76
Geriatric / Young	0.0123547	0.0785813	Hist1h1d	H1f3_K86
Geriatric / Young	-0.303531	0.00454945	Hist1h1d	H1f3_K91
Geriatric / Young	-0.176039	0.013367	Hist1h1d	H1f3_K98
Geriatric / Young	0.971578	0.0118853	Sdc2	Sdc2_K174
Geriatric / Young	1.51797	0.000289512	Sdc2	Sdc2_K175
Geriatric / Young	0.233375	0.902958	Sdc2	Sdc2_K194
Geriatric / Young	3.27667	3.8759e-06	Akr1b1	Akr1b3_K263
Geriatric / Young	0.190379	0.181885	Akr1b1	Akr1b3_K90
Geriatric / Young	0.664732	0.000138826	Cfl2	Cfl2_K144
Geriatric / Young	-0.378784	0.0816479	Syt1	Syt1_K104
Geriatric / Young	0.400739	0.306673	Syt1	Syt1_K107
Geriatric / Young	0.113223	0.0644793	Syt1	Syt1_K114
Geriatric / Young	-0.52748	8.41179e-05	Syt1	Syt1_K119
Geriatric / Young	-0.92805	0.00118171	Syt1	Syt1_K133
Geriatric / Young	0.152346	0.575842	Syt1	Syt1_K141
Geriatric / Young	-0.328137	0.00270151	Syt1	Syt1_K189
Geriatric / Young	-0.573517	0.00105911	Syt1	Syt1_K200
Geriatric / Young	0.0478815	0.57981	Syt1	Syt1_K213
Geriatric / Young	-0.407323	0.0763234	Syt1	Syt1_K222
Geriatric / Young	-0.244342	0.239199	Syt1	Syt1_K236
Geriatric / Young	0.713271	0.571234	Syt1	Syt1_K244
Geriatric / Young	0.028905	0.782395	Syt1	Syt1_K267
Geriatric / Young	0.464309	0.00012133	Syt1	Syt1_K272
Geriatric / Young	-0.69577	0.000401247	Syt1	Syt1_K288
Geriatric / Young	-0.165763	0.136951	Syt1	Syt1_K297
Geriatric / Young	-0.581181	0.00183148	Syt1	Syt1_K313
Geriatric / Young	0.155016	0.188926	Syt1	Syt1_K332
Geriatric / Young	-0.277455	0.29556	Syt1	Syt1_K366
Geriatric / Young	-0.0590278	0.453511	Syt1	Syt1_K369
Geriatric / Young	-0.140752	0.216564	Syt1	Syt1_K375
Geriatric / Young	-1.56115	0.0210975	Syt1	Syt1_K420
Geriatric / Young	0.623805	0.492128	Syt2	Syt2_K115
Geriatric / Young	0.526534	0.179475	Syt2	Syt2_K138
Geriatric / Young	0.652094	0.0188908	Syt2	Syt2_K268
Geriatric / Young	0.240093	0.0680895	Syt2	Syt2_K376
Geriatric / Young	0.818012	0.0110573	Nsf	Nsf_K105
Geriatric / Young	-0.194714	0.271867	Nsf	Nsf_K161
Geriatric / Young	-0.263434	0.01051	Nsf	Nsf_K198
Geriatric / Young	1.12996	0.134401	Nsf	Nsf_K217
Geriatric / Young	-0.17437	0.0744416	Nsf	Nsf_K266
Geriatric / Young	-0.0725833	0.747806	Nsf	Nsf_K283
Geriatric / Young	0.3599	0.0322908	Nsf	Nsf_K304
Geriatric / Young	0.196047	0.554702	Nsf	Nsf_K401
Geriatric / Young	-0.0138433	0.211403	Nsf	Nsf_K434
Geriatric / Young	-0.59264	0.000393793	Nsf	Nsf_K462
Geriatric / Young	0.295053	0.0295437	Nsf	Nsf_K469
Geriatric / Young	-0.326294	0.0400055	Nsf	Nsf_K529
Geriatric / Young	0.0533019	0.348948	Nsf	Nsf_K555
Geriatric / Young	-0.491259	0.499395	Nsf	Nsf_K699
Geriatric / Young	0.764219	0.819111	Nsf	Nsf_K702
Geriatric / Young	1.51749	2.16296e-06	Vps4b	Vps4b_K147
Geriatric / Young	-0.397475	0.428703	Vps4b	Vps4b_K155
Geriatric / Young	1.35714	0.00534612	Vps4b	Vps4b_K180
Geriatric / Young	0.448835	0.148852	Psmc2	Psmc2_K110
Geriatric / Young	-0.39033	0.0020996	Psmc2	Psmc2_K116
Geriatric / Young	1.05977	0.000172258	Psmc2	Psmc2_K356
Geriatric / Young	0.541375	0.224085	Psmc2	Psmc2_K407
Geriatric / Young	-0.0349621	0.27919	Psmc2	Psmc2_K58
Geriatric / Young	0.933581	0.0135589	Psmc2	Psmc2_K66
Geriatric / Young	-0.651442	0.745105	Rab11b	Rab11b_K125
Geriatric / Young	0.305485	0.253707	Rab11b	Rab11b_K145
Geriatric / Young	0.0172881	0.637779	Rab11b	Rab11b_K179
Geriatric / Young	2.12937	0.0140126	Ina	Ina_K216
Geriatric / Young	-0.211613	0.335412	Ina	Ina_K290
Geriatric / Young	0.362599	0.000457873	Ina	Ina_K398
Geriatric / Young	-0.363576	0.0166505	Ina	Ina_K438
Geriatric / Young	-0.413775	0.183561	Ina	Ina_K447
Geriatric / Young	-0.0623859	0.799967	Ina	Ina_K448
Geriatric / Young	-0.962076	0.0132712	Ina	Ina_K88
Geriatric / Young	-0.116454	0.773636	Ina	Ina_K95
Geriatric / Young	0.516529	0.209499	Adss	Adss_K419
Geriatric / Young	0.369229	0.00932217	Nedd4	Nedd4_K130
Geriatric / Young	0.480741	0.0200165	Nedd4	Nedd4_K206
Geriatric / Young	0.0374767	0.157434	Nedd4	Nedd4_K429
Geriatric / Young	-0.116716	0.0240131	Nedd4	Nedd4_K453
Geriatric / Young	-0.728586	0.0028914	Nedd4	Nedd4_K83
Geriatric / Young	0.662018	0.0547662	Nedd4	Nedd4_K92
Geriatric / Young	-0.12217	0.995071	Cnr1	Cnr1_K226
Geriatric / Young	-0.154787	0.242198	Cnr1	Cnr1_K316
Geriatric / Young	-0.352783	0.0111878	Cnr1	Cnr1_K327
Geriatric / Young	0.0366057	0.590998	Capza2	Capza2_K273
Geriatric / Young	0.0224653	0.484615	Capza2	Capza2_K278
Geriatric / Young	-0.208521	0.0102968	Capzb	Capzb_K235
Geriatric / Young	1.45091	0.285971	Capzb	Capzb_K95
Geriatric / Young	-0.324588	0.0109146	Nsg2	Nsg2_K14
Geriatric / Young	-0.555051	0.210882	Nsg2	Nsg2_K14
Geriatric / Young	0.157536	0.329365	Nsg2	Nsg2_K43
Geriatric / Young	-0.555051	0.210882	Nsg2	Nsg2_K43
Geriatric / Young	-0.47368	3.02935e-05	Mtx1	Mtx1_K41
Geriatric / Young	0.0793425	0.847363	Mtx1	Mtx1_K78
Geriatric / Young	2.43554	0.000214009	Gfpt1	Gfpt1_K48
Geriatric / Young	0.0153012	0.62695	Pfkm	Pfkm_K678
Geriatric / Young	-0.484075	0.000564271	Rpl6	Rpl6_K102
Geriatric / Young	-0.537367	0.254019	Rpl6	Rpl6_K215
Geriatric / Young	1.33719	0.0270718	Rpl6	Rpl6_K245
Geriatric / Young	-0.655479	3.14406e-05	Rpl6	Rpl6_K95
Geriatric / Young	-0.0770737	0.298047	Rpl29	Rpl29_K101
Geriatric / Young	-0.20623	0.911435	Rpl29	Rpl29_K38
Geriatric / Young	-0.360851	0.00381298	Rpl29	Rpl29_K63
Geriatric / Young	1.90902	0.0711847	Rplp1	Rplp1_K27
Geriatric / Young	1.19985	4.98122e-05	Anxa5	Anxa5_K106
Geriatric / Young	4.76106	3.45808e-06	Anxa5	Anxa5_K191
Geriatric / Young	2.34622	0.00680912	Anxa5	Anxa5_K240
Geriatric / Young	-0.119294	0.0205009	Anxa5	Anxa5_K258
Geriatric / Young	3.6037	2.87682e-05	Anxa5	Anxa5_K27
Geriatric / Young	2.12036	3.39089e-08	Anxa5	Anxa5_K56
Geriatric / Young	3.68399	5.35851e-07	Anxa5	Anxa5_K68
Geriatric / Young	2.20566	6.81805e-08	Anxa5	Anxa5_K74
Geriatric / Young	1.47178	0.000131028	Anxa5	Anxa5_K77
Geriatric / Young	-0.104513	0.318329	Anxa5	Anxa5_K84
Geriatric / Young	3.5593	2.84216e-06	Anxa5	Anxa5_K95
Geriatric / Young	-0.840117	2.01037e-05	Ednrb	Ednrb_K304
Geriatric / Young	0.866522	0.0115137	Gad1	Gad1_K73
Geriatric / Young	-0.177665	0.10046	Gad2	Gad2_K286
Geriatric / Young	0.981288	4.20495e-06	Gad2	Gad2_K462
Geriatric / Young	-0.350827	0.0172495	Gad2	Gad2_K78
Geriatric / Young	0.375363	0.25586	Ppp3cb	Ppp3cb_K56
Geriatric / Young	-0.268918	0.156238	Kcnj9	Kcnj9_K360
Geriatric / Young	0.291756	0.643472	Hspa4l	Hspa4l_K194
Geriatric / Young	0.0277197	0.335165	Hspa4l	Hspa4l_K351
Geriatric / Young	-0.471829	0.736199	Hspa4l	Hspa4l_K634
Geriatric / Young	2.65571	1.47349e-05	Gstm5	Gstm5_K176
Geriatric / Young	1.85403	2.5937e-05	Gstm5	Gstm5_K196
Geriatric / Young	0.993665	0.000966968	Gstm5	Gstm5_K208
Geriatric / Young	2.4094	0.000104698	Gstm5	Gstm5_K34
Geriatric / Young	1.69204	2.81491e-05	Gstm5	Gstm5_K4
Geriatric / Young	2.82262	1.00194e-05	Gstm5	Gstm5_K53
Geriatric / Young	1.68356	2.35494e-05	Gstm5	Gstm5_K70
Geriatric / Young	1.44466	6.69638e-06	Gstm5	Gstm5_K72
Geriatric / Young	0.954598	0.343311	Gstm5	Gstm5_K97
Geriatric / Young	0.706432	0.00107058	Slc25a4	Slc25a4_K147
Geriatric / Young	0.629725	0.485015	Slc25a4	Slc25a4_K166
Geriatric / Young	0.502669	0.000848036	Slc25a4	Slc25a4_K263
Geriatric / Young	0.0077515	0.278446	Slc25a4	Slc25a4_K43
Geriatric / Young	0.214333	0.0383995	Slc25a4	Slc25a4_K63
Geriatric / Young	-0.975761	0.00280052	Cit	Cit_K1149
Geriatric / Young	-1.3038	0.0057295	Cit	Cit_K628
Geriatric / Young	0.621145	0.813558	Ptpre	Ptpre_K650
Geriatric / Young	0.992543	0.00741749	Ptpre	Ptpre_K662
Geriatric / Young	0.164503	0.0388677	Cdk5	Cdk5_K128
Geriatric / Young	2.42577	1.57395e-05	Cdk5	Cdk5_K20
Geriatric / Young	0.339331	1.32791e-05	Cdk5	Cdk5_K213
Geriatric / Young	0.675817	0.0276253	Cdk5	Cdk5_K237
Geriatric / Young	0.799006	0.423363	Cdk5	Cdk5_K254
Geriatric / Young	1.11422	5.34419e-07	Cdk5	Cdk5_K33
Geriatric / Young	0.720974	0.00109729	Cdk5	Cdk5_K56
Geriatric / Young	0.906051	0.0211343	Cdk5	Cdk5_K74
Geriatric / Young	1.73296	9.65841e-05	Cdk5	Cdk5_K9
Geriatric / Young	1.19913	0.380354	Psma2	Psma2_K50
Geriatric / Young	-0.125572	0.138412	Psma2	Psma2_K70
Geriatric / Young	1.24797	0.0471318	Psma2	Psma2_K92
Geriatric / Young	0.100695	0.476939	Cav1	Cav1_K176
Geriatric / Young	0.347905	0.329317	Cav1	Cav1_K26
Geriatric / Young	0.470345	0.0339757	Cav1	Cav1_K39
Geriatric / Young	0.0508342	0.767708	Cav1	Cav1_K5
Geriatric / Young	2.26707	0.00301131	Impdh1	Impdh1_K195
Geriatric / Young	-0.442242	0.564551	S100b	S100b_K6
Geriatric / Young	-0.762594	9.13459e-05	Gng4	Gng4_K24
Geriatric / Young	0.757955	0.005637	Ahcy	Ahcy_K166
Geriatric / Young	2.41701	8.14086e-05	Ahcy	Ahcy_K389
Geriatric / Young	1.35633	0.00188368	Ahcy	Ahcy_K405
Geriatric / Young	1.50855	0.000212608	Gdi1	Gdi1_K103
Geriatric / Young	2.87416	9.45125e-07	Gdi1	Gdi1_K112
Geriatric / Young	1.82935	0.0040507	Gdi1	Gdi1_K118
Geriatric / Young	2.79964	9.07876e-05	Gdi1	Gdi1_K174
Geriatric / Young	2.31425	0.000120504	Gdi1	Gdi1_K210
Geriatric / Young	2.34239	0.000165238	Gdi1	Gdi1_K221
Geriatric / Young	2.33628	1.15094e-07	Gdi1	Gdi1_K269
Geriatric / Young	2.20872	1.66114e-06	Gdi1	Gdi1_K278
Geriatric / Young	2.54369	9.35621e-08	Gdi1	Gdi1_K293
Geriatric / Young	1.08439	8.8236e-05	Gdi1	Gdi1_K435
Geriatric / Young	1.92616	5.10166e-06	Gdi1	Gdi1_K437
Geriatric / Young	2.33111	1.1146e-06	Gdi1	Gdi1_K54
Geriatric / Young	0.182901	0.362338	Atp6v1a	Atp6v1a_K139
Geriatric / Young	3.51714	0.00101066	Atp6v1a	Atp6v1a_K163
Geriatric / Young	1.23848	0.00642428	Atp6v1a	Atp6v1a_K202
Geriatric / Young	1.46955	0.00107487	Atp6v1a	Atp6v1a_K220
[truncated: 5,058 more rows]
