# Supplementary material for: Aging and diet alter the protein ubiquitylation landscape in the mouse brain
Source: Nat Commun. 2025 Jun 6;16:5266. doi: 10.1038/s41467-025-60542-6 (PMC12144301; doi:10.1038/s41467-025-60542-6)
Supplement: Supplementary file 13 — Source Data [file 41467_2025_60542_MOESM13_ESM.zip › Source_data/Figure_2/B/B.xlsx]

## Sheet: Sheet1
var1	var2	cor	statistic	p	conf.low	conf.high	method	comp	data	thr	size
logFC.x	logFC.y	0.47	5.41274	4.01e-07	0.305374	0.605431	Pearson	M.musculus|N.furzeri	Ubiquitin	0.05	106
logFC.x	logFC.y	0.42	6.43516	9.01e-10	0.293495	0.523366	Pearson	M.musculus|N.furzeri	Ubiquitin	0.1	201
logFC.x	logFC.y	0.37	6.72081	9.88e-11	0.265875	0.466381	Pearson	M.musculus|N.furzeri	Ubiquitin	0.15	286
logFC.x	logFC.y	0.37	7.64628	1.76e-13	0.276842	0.452011	Pearson	M.musculus|N.furzeri	Ubiquitin	0.2	376
logFC.x	logFC.y	0.35	7.9307	1.65e-14	0.263171	0.423447	Pearson	M.musculus|N.furzeri	Ubiquitin	0.25	465
logFC.x	logFC.y	0.33	7.96347	1.02e-14	0.248596	0.400452	Pearson	M.musculus|N.furzeri	Ubiquitin	0.3	533
logFC.x	logFC.y	0.32	8.34423	4.72e-16	0.245984	0.387794	Pearson	M.musculus|N.furzeri	Ubiquitin	0.35	618
logFC.x	logFC.y	0.3	8.2268	9.53e-16	0.229148	0.364799	Pearson	M.musculus|N.furzeri	Ubiquitin	0.4	694
logFC.x	logFC.y	0.29	8.38892	2.34e-16	0.223651	0.353149	Pearson	M.musculus|N.furzeri	Ubiquitin	0.45	770
logFC.x	logFC.y	0.29	8.72282	1.42e-17	0.223902	0.347301	Pearson	M.musculus|N.furzeri	Ubiquitin	0.5	851
logFC.x	logFC.y	0.27	8.65009	2.23e-17	0.212388	0.331293	Pearson	M.musculus|N.furzeri	Ubiquitin	0.55	932
logFC.x	logFC.y	0.26	8.57171	3.75e-17	0.201371	0.315949	Pearson	M.musculus|N.furzeri	Ubiquitin	0.6	1019
logFC.x	logFC.y	0.25	8.42388	1.13e-16	0.189962	0.300979	Pearson	M.musculus|N.furzeri	Ubiquitin	0.65	1101
logFC.x	logFC.y	0.24	8.5551	3.59e-17	0.186776	0.293934	Pearson	M.musculus|N.furzeri	Ubiquitin	0.7	1188
logFC.x	logFC.y	0.24	8.93731	1.36e-18	0.18999	0.293005	Pearson	M.musculus|N.furzeri	Ubiquitin	0.75	1284
logFC.x	logFC.y	0.23	8.95926	1.03e-18	0.183554	0.283009	Pearson	M.musculus|N.furzeri	Ubiquitin	0.8	1389
logFC.x	logFC.y	0.23	8.87759	1.96e-18	0.176981	0.274217	Pearson	M.musculus|N.furzeri	Ubiquitin	0.85	1464
logFC.x	logFC.y	0.22	8.99574	6.62e-19	0.17418	0.268388	Pearson	M.musculus|N.furzeri	Ubiquitin	0.9	1566
logFC.x	logFC.y	0.22	8.99563	6.28e-19	0.169711	0.261643	Pearson	M.musculus|N.furzeri	Ubiquitin	0.95	1653
logFC.x	logFC.y	0.21	9.10492	2.3e-19	0.16797	0.257638	Pearson	M.musculus|N.furzeri	Ubiquitin	1	1742
avg.nf	avg.mm	0.23	9.12471	2.24e-19	0.180436	0.27609	Pearson	M.musculus|N.furzeri	Proteome	0.05	3398
avg.nf	avg.mm	0.2	8.69787	7.33e-18	0.154172	0.241764	Pearson	M.musculus|N.furzeri	Proteome	0.1	4474
avg.nf	avg.mm	0.19	8.79775	2.88e-18	0.148103	0.231186	Pearson	M.musculus|N.furzeri	Proteome	0.15	4932
avg.nf	avg.mm	0.19	9.13006	1.48e-19	0.14877	0.228385	Pearson	M.musculus|N.furzeri	Proteome	0.2	5275
avg.nf	avg.mm	0.19	9.30426	2.94e-20	0.147725	0.224948	Pearson	M.musculus|N.furzeri	Proteome	0.25	5540
avg.nf	avg.mm	0.18	9.45404	7.14e-21	0.146375	0.221409	Pearson	M.musculus|N.furzeri	Proteome	0.3	5774
avg.nf	avg.mm	0.18	9.55889	2.6e-21	0.145091	0.218476	Pearson	M.musculus|N.furzeri	Proteome	0.35	6533
avg.nf	avg.mm	0.18	9.4224	8.97e-21	0.13967	0.211697	Pearson	M.musculus|N.furzeri	Proteome	0.4	6715
avg.nf	avg.mm	0.17	9.40853	9.87e-21	0.136231	0.206679	Pearson	M.musculus|N.furzeri	Proteome	0.45	6925
avg.nf	avg.mm	0.17	9.28567	2.99e-20	0.132056	0.201554	Pearson	M.musculus|N.furzeri	Proteome	0.5	7113
avg.nf	avg.mm	0.16	9.19206	6.88e-20	0.128514	0.197076	Pearson	M.musculus|N.furzeri	Proteome	0.55	7280
avg.nf	avg.mm	0.16	9.19634	6.53e-20	0.127053	0.194821	Pearson	M.musculus|N.furzeri	Proteome	0.6	7406
avg.nf	avg.mm	0.16	9.2275	4.84e-20	0.125856	0.19272	Pearson	M.musculus|N.furzeri	Proteome	0.65	7587
avg.nf	avg.mm	0.16	9.31406	2.16e-20	0.125681	0.191675	Pearson	M.musculus|N.furzeri	Proteome	0.7	7755
avg.nf	avg.mm	0.16	9.29369	2.58e-20	0.123935	0.189219	Pearson	M.musculus|N.furzeri	Proteome	0.75	7881
avg.nf	avg.mm	0.16	9.40179	9.38e-21	0.124163	0.188619	Pearson	M.musculus|N.furzeri	Proteome	0.8	8025
avg.nf	avg.mm	0.16	9.41735	8.02e-21	0.123105	0.186897	Pearson	M.musculus|N.furzeri	Proteome	0.85	8141
avg.nf	avg.mm	0.15	9.42683	7.27e-21	0.122198	0.185453	Pearson	M.musculus|N.furzeri	Proteome	0.9	8262
avg.nf	avg.mm	0.15	9.38803	1.03e-20	0.120497	0.18322	Pearson	M.musculus|N.furzeri	Proteome	0.95	8383
avg.nf	avg.mm	0.15	9.6207	1.15e-21	0.123048	0.18513	Pearson	M.musculus|N.furzeri	Proteome	1	8508
