# Supplementary material for: Aging and diet alter the protein ubiquitylation landscape in the mouse brain
Source: Nat Commun. 2025 Jun 6;16:5266. doi: 10.1038/s41467-025-60542-6 (PMC12144301; doi:10.1038/s41467-025-60542-6)
Supplement: Supplementary file 13 — Source Data [file 41467_2025_60542_MOESM13_ESM.zip › Source_data/Figure_1/F/F.xlsx]

## Sheet: Sheet1
SYMBOL	AVG.Log2.Ratio.Ub	Qvalue-Ub	AVG.Log2.Ratio.Prot	adj.P.Val-Proteome
2310022B05Rik	1.13423	3.3763e-06	0.166484	0.000544655
4931406C07Rik	2.14434	0.00172871	0.515397	5.26981e-06
4932438A13Rik	0.102227	0.0392083	-0.0860327	0.0639852
Aars	0.617306	0.108624	0.168999	0.000742913
Aars	2.13467	4.88802e-05	0.168999	0.000742913
Aars	-0.138663	0.0761882	0.168999	0.000742913
Aarsd1	-0.327117	0.0362059	0.185595	0.00356406
Abat	0.0587052	0.0645637	0.169412	0.00161355
Abca1	0.661878	0.253392	0.339426	0.000113046
Abca1	0.581179	0.00829159	0.339426	0.000113046
Abca1	0.317472	0.000104729	0.339426	0.000113046
Abca1	0.581179	0.00829159	0.339426	0.000113046
Abca2	1.30094	0.0003907	0.185514	0.000607273
Abca2	0.228102	0.0486561	0.185514	0.000607273
Abca2	1.47566	0.00905078	0.185514	0.000607273
Abca2	0.641415	0.0109718	0.185514	0.000607273
Abca2	0.8686	0.00659758	0.185514	0.000607273
Abca3	-1.83849	0.0297386	-0.105729	0.140334
Abca3	-0.196285	0.00218883	-0.105729	0.140334
Abca3	0.037105	0.303501	-0.105729	0.140334
Abca3	-0.369178	0.00715821	-0.105729	0.140334
Abca3	-0.149849	0.0526945	-0.105729	0.140334
Abca3	0.35755	0.00841333	-0.105729	0.140334
Abca3	-0.149849	0.0526945	-0.105729	0.140334
Abca3	0.260713	0.0683837	-0.105729	0.140334
Abca3	0.0767574	0.210114	-0.105729	0.140334
Abca5	0.422429	0.143661	0.155888	0.00804721
Abca5	0.559924	0.00432845	0.155888	0.00804721
Abca7	0.72219	0.0036054	0.0536774	0.224707
Abcb1a	0.726266	0.179507	-0.0178318	0.686672
Abcb1a	-0.48436	1.36322e-05	-0.0178318	0.686672
Abcb1a	0.0239335	0.222664	-0.0178318	0.686672
Abcb6	1.4254	8.43971e-06	-0.0110669	0.796447
Abcb9	0.168003	0.0387682	0.0191407	0.73673
Abcc1	-0.00402268	0.324621	-0.00937751	0.821022
Abcc1	2.08031	0.00387264	-0.00937751	0.821022
Abcc1	1.48896	0.0274084	-0.00937751	0.821022
Abcd3	-0.877009	0.00080852	-0.0210946	0.760488
Abcd3	-0.936312	0.0102596	-0.0210946	0.760488
Abcd3	0.248801	0.014781	-0.0210946	0.760488
Abce1	-0.333319	0.00850701	-0.0213867	0.620953
Abcf2	-0.560491	0.250335	-0.0660295	0.0955622
Abcf2	0.327439	0.115025	-0.0660295	0.0955622
Abcf3	1.83058	0.0117047	0.0891821	0.0566999
Abcg2	0.00524118	0.189278	-0.234702	0.000448811
Abcg2	-0.330345	0.258259	-0.234702	0.000448811
Abcg2	-0.134642	0.0719321	-0.234702	0.000448811
Abhd16a	-0.111406	0.200525	-0.0760843	0.181792
Abhd17a	-0.11019	0.122269	-0.0394322	0.741074
Abhd17a	0.754616	0.00105869	-0.0394322	0.741074
Abhd17a	-0.170566	0.180384	-0.0394322	0.741074
Abhd17b	0.583596	0.0313014	-0.0618748	0.343322
Abhd17b	2.49718	0.0129443	-0.0618748	0.343322
Abhd17b	1.0127	0.0129898	-0.0618748	0.343322
Abhd3	0.138377	0.143097	-0.0577793	0.230064
Abhd4	4.18262	6.09917e-06	0.388924	2.47081e-06
Abhd4	4.73334	0.00159247	0.388924	2.47081e-06
Abhd4	3.52598	3.7323e-06	0.388924	2.47081e-06
Abhd4	3.11098	3.3763e-06	0.388924	2.47081e-06
Abhd6	0.255172	0.150041	-0.0504962	0.344766
Abhd6	0.202429	0.215958	-0.0504962	0.344766
Abi1	0.234605	0.119301	-0.0361395	0.408409
Abi1	0.300437	0.0360307	-0.0361395	0.408409
Abi2	0.137921	0.239503	0.0474564	0.461069
Abr	-2.47352	0.00856096	-0.125243	0.00257957
Abr	-0.352659	0.00965959	-0.125243	0.00257957
Acaa1a	-0.389206	0.163759	0.160825	0.00208502
Acbd5	-0.204163	0.0948146	0.118732	0.0336065
Ace	2.30793	0.00379037	0.00885628	0.86333
Acly	-0.0160603	0.271238	0.109433	0.0203412
Acly	0.0846266	0.274295	0.109433	0.0203412
Acly	0.266694	0.118738	0.109433	0.0203412
Aco1	0.56602	0.000643616	0.0783073	0.0795837
Aco1	1.1329	6.75866e-07	0.0783073	0.0795837
Aco1	2.61858	0.000885195	0.0783073	0.0795837
Aco1	0.642323	0.00363669	0.0783073	0.0795837
Aco2	0.480197	0.0474998	0.093485	0.0384475
Acot11	0.639253	0.284015	-0.223071	0.00389582
Acot2	2.2741	0.00167567	0.404408	4.58594e-05
Acot7	1.45921	0.00834524	0.0639336	0.294655
Acot7	0.885247	0.00333074	0.0639336	0.294655
Acot7	-0.217159	0.140636	0.0639336	0.294655
Acot7	0.676183	0.0443986	0.0639336	0.294655
Acot7	0.0739967	0.28516	0.0639336	0.294655
Acp1	0.280427	0.227129	0.0216574	0.533083
Acp6	2.49611	0.00158137	0.103004	0.0476957
Acsbg1	-0.421425	0.032498	-0.0188584	0.707896
Acsbg1	0.876397	0.00328217	-0.0188584	0.707896
Acsbg1	-0.109244	0.188411	-0.0188584	0.707896
Acsbg1	-0.481604	0.0149742	-0.0188584	0.707896
Acsbg1	0.430616	0.000149285	-0.0188584	0.707896
Acsl1	-0.280131	0.0126122	-0.0449904	0.197665
Acsl6	0.605141	9.37937e-05	-0.0279129	0.6348
Acsl6	-0.303496	0.305791	-0.0279129	0.6348
Acsl6	0.0694668	0.315322	-0.0279129	0.6348
Acsl6	0.311128	0.00287655	-0.0279129	0.6348
Acsl6	-0.272587	0.0335856	-0.0279129	0.6348
Actc1	1.31967	0.000435646	0.0208903	0.536965
Actc1	3.27427	0.000399762	0.0208903	0.536965
Actn1	1.89697	0.00337258	-0.221922	0.00117345
Actn1	0.12325	0.062029	-0.221922	0.00117345
Actn1	-0.083704	0.292964	-0.221922	0.00117345
Actn1	0.014233	0.302748	-0.221922	0.00117345
Actn2	0.359145	0.294583	-0.24989	0.00357576
Actn2	-0.175547	0.0210012	-0.24989	0.00357576
Actn2	0.154862	0.0822059	-0.24989	0.00357576
Actn2	-1.12235	0.0294359	-0.24989	0.00357576
Actn2	-0.232512	0.0606333	-0.24989	0.00357576
Actn2	0.809683	0.00396439	-0.24989	0.00357576
Actn2	0.0709992	0.191566	-0.24989	0.00357576
Actn4	3.11643	6.57836e-07	-0.0977848	0.0176639
Actn4	0.909538	0.0976525	-0.0977848	0.0176639
Actn4	-0.0901815	0.219278	-0.0977848	0.0176639
Actr10	0.833034	0.0172339	0.0141244	0.648399
Actr10	0.50729	0.00238414	0.0141244	0.648399
Actr1a	4.71449	5.29057e-05	0.109254	0.00804721
Actr1a	2.84485	9.74963e-06	0.109254	0.00804721
Actr1a	2.41233	0.00391722	0.109254	0.00804721
Actr1a	4.12498	4.03264e-06	0.109254	0.00804721
Actr1a	0.270415	0.0250817	0.109254	0.00804721
Actr1b	1.6554	0.00379484	-0.037507	0.255702
Actr1b	-0.0189366	0.330422	-0.037507	0.255702
Actr1b	2.23947	0.000265126	-0.037507	0.255702
Actr2	-0.230941	0.126367	-0.00378153	0.943957
Actr2	0.32198	0.0566168	-0.00378153	0.943957
Actr2	0.47451	0.0189708	-0.00378153	0.943957
Actr2	3.09429	0.00105869	-0.00378153	0.943957
Actr2	-1.22398	0.0136462	-0.00378153	0.943957
Actr3	0.198265	0.0728394	-0.0205313	0.679615
Actr3	0.329298	0.019408	-0.0205313	0.679615
Actr3	0.21077	0.0475183	-0.0205313	0.679615
Actr3	2.09905	0.000309816	-0.0205313	0.679615
Acvr1b	-0.708864	0.000264711	-0.155289	0.0103825
Acvr1b	0.714604	0.0805978	-0.155289	0.0103825
Acy1	3.40543	2.94905e-08	0.43374	2.68062e-06
Acy1	1.55596	0.00456311	0.43374	2.68062e-06
Adam10	1.78244	0.000713472	0.433711	3.28599e-05
Adam22	-1.08857	0.00957657	-0.152221	0.0111186
Adam22	-0.0419942	0.286956	-0.152221	0.0111186
Adcy1	-0.846694	0.000407398	-0.0968037	0.142465
Adcy1	-0.109719	0.0241981	-0.0968037	0.142465
Adcy1	-0.881191	0.000207155	-0.0968037	0.142465
Adcy2	-0.481503	0.00590089	-0.106238	0.0266691
Adcy2	-0.335586	0.187207	-0.106238	0.0266691
Adcy2	0.311685	0.196971	-0.106238	0.0266691
Adcy2	-0.0973789	0.14779	-0.106238	0.0266691
Adcy5	1.17029	0.0855384	-0.169905	0.0362006
Adcy5	0.698715	0.0116686	-0.169905	0.0362006
Adcy5	0.0431157	0.149606	-0.169905	0.0362006
Adcy5	1.93427	0.0150903	-0.169905	0.0362006
Adcy9	-0.0681449	0.279576	-0.0238162	0.702098
Adcy9	-0.728615	0.0236096	-0.0238162	0.702098
Adcy9	0.059971	0.151135	-0.0238162	0.702098
Adcy9	0.830552	0.018811	-0.0238162	0.702098
Adcy9	0.37377	0.0014691	-0.0238162	0.702098
Adcy9	1.49811	0.00256512	-0.0238162	0.702098
Adcy9	0.232729	0.10361	-0.0238162	0.702098
Adcy9	-0.0618034	0.302062	-0.0238162	0.702098
Adcyap1r1	-1.05863	0.000167578	-0.0299197	0.614816
Add1	0.799843	0.0319606	0.0219214	0.589433
Add1	0.534044	0.027449	0.0219214	0.589433
Add1	-0.608417	0.0105957	0.0219214	0.589433
Add3	0.0436624	0.201287	0.0877285	0.0209598
Add3	0.345625	0.239457	0.0877285	0.0209598
Adgrb1	-1.16974	0.00150049	-0.178381	0.00221338
Adgrb1	-0.723199	0.0056374	-0.178381	0.00221338
Adgrb1	-0.590212	0.00670277	-0.178381	0.00221338
Adgrb1	-0.964552	0.000415461	-0.178381	0.00221338
Adgrb1	-0.809975	0.000393827	-0.178381	0.00221338
Adgrb1	0.641126	0.173147	-0.178381	0.00221338
Adgrb3	-1.4371	1.25482e-06	-0.221174	0.00205907
Adgrb3	-1.06004	0.00231215	-0.221174	0.00205907
Adgrb3	-0.27205	0.206093	-0.221174	0.00205907
Adgrg1	-0.0895604	0.228219	0.0918416	0.331771
Adgrl1	0.69667	0.00501166	-0.208778	0.000296361
Adgrl1	-0.646239	2.01829e-06	-0.208778	0.000296361
Adh5	0.12116	0.293108	0.281007	0.000110704
Adh5	2.2414	1.18767e-05	0.281007	0.000110704
Adh5	1.0787	2.13921e-05	0.281007	0.000110704
Adh5	1.40531	0.0323578	0.281007	0.000110704
Adh5	3.27935	0.00032927	0.281007	0.000110704
Adh5	2.79791	0.000206024	0.281007	0.000110704
Adh5	4.40186	2.73045e-07	0.281007	0.000110704
Adh5	3.70044	4.14763e-05	0.281007	0.000110704
Adk	1.28578	0.00282914	0.276435	0.000205969
Ado	4.37866	1.75719e-05	0.142131	0.00434166
Ado	2.58236	8.43491e-07	0.142131	0.00434166
Ado	3.49332	1.73715e-05	0.142131	0.00434166
Adora1	-0.608884	0.00105786	-0.0403721	0.492027
Adprh	1.72528	0.000250571	0.180115	0.00234191
Adprh	1.25257	0.0164621	0.180115	0.00234191
Adrm1	-0.361065	0.000972025	0.1772	0.00207981
Adrm1	-0.0351001	0.211392	0.1772	0.00207981
Adrm1	2.69418	0.00582733	0.1772	0.00207981
Adss	0.516529	0.101521	0.0298589	0.490646
Agbl4	-0.0513581	0.0280473	0.111868	0.0225106
Ago3	0.389257	0.0109059	0.026444	0.551692
Ahcy	2.41701	0.000244745	0.231638	0.000375274
Ahcy	0.757955	0.00619626	0.231638	0.000375274
Ahcy	1.35633	0.00267551	0.231638	0.000375274
Ahcyl1	0.767503	0.000795467	-0.0922505	0.027696
Ahcyl1	-0.445862	0.009456	-0.0922505	0.027696
Ahcyl2	0.574019	0.00283924	0.00661064	0.89716
Ahi1	0.0300976	0.0865022	0.00895385	0.902309
Ahsa1	1.10215	0.0765682	-0.331958	9.5615e-05
Ahsa1	2.62531	8.19805e-05	-0.331958	9.5615e-05
AI837181	-0.483817	0.00158907	0.0768804	0.155972
Aif1	0.914673	0.101312	0.598528	6.06223e-07
Aifm2	-0.610308	0.00543879	0.0845577	0.14449
Aimp1	1.33553	0.00640701	0.0195429	0.723344
Akap7	-1.16429	0.000510902	-0.331604	8.06029e-05
Akap7	-1.16429	0.000510902	-0.331604	8.06029e-05
Akap7	-0.0381645	0.110171	-0.331604	8.06029e-05
Akap7	-0.0381645	0.110171	-0.331604	8.06029e-05
Akr1a1	1.11032	0.00245825	0.280181	0.000203905
Akr1a1	1.8079	0.00163215	0.280181	0.000203905
Akr1a1	1.40025	0.00451116	0.280181	0.000203905
Akr1a1	2.32177	0.0100137	0.280181	0.000203905
Akr1a1	1.51352	0.00438536	0.280181	0.000203905
Akr1b3	0.190379	0.090734	0.212267	0.00114433
Akr1b3	3.27667	2.41799e-05	0.212267	0.00114433
Akt1	-0.159086	0.254781	0.147218	0.00273157
Akt1	1.04017	0.000261275	0.147218	0.00273157
Akt2	-0.00254224	0.190926	-0.0956842	0.054391
Alad	0.219174	0.263691	0.155342	0.00744655
Alad	0.793174	0.000106177	0.155342	0.00744655
Alcam	-0.202863	0.196393	-0.345714	1.4578e-05
Aldh1a1	1.05755	0.00484586	-0.0693206	0.382029
Aldh1a1	1.01227	1.67677e-05	-0.0693206	0.382029
Aldh3b1	1.49271	0.00099695	0.318368	3.59506e-05
Aldh3b1	0.225314	0.105538	0.318368	3.59506e-05
Aldh3b1	0.55836	0.00796896	0.318368	3.59506e-05
Aldh7a1	0.230221	0.0119902	0.206237	0.00270838
Aldh7a1	1.27613	0.000132451	0.206237	0.00270838
Aldh7a1	0.550128	0.00114148	0.206237	0.00270838
Aldh9a1	2.65756	0.000161052	0.340611	1.77145e-05
Aldh9a1	3.90447	0.000464602	0.340611	1.77145e-05
Aldoa	0.826094	0.000163738	0.165293	0.00917219
Aldoa	0.260427	0.0505733	0.165293	0.00917219
Aldoa	0.797762	0.00677089	0.165293	0.00917219
Aldoa	1.29894	2.70201e-08	0.165293	0.00917219
Aldoa	0.240157	0.0044111	0.165293	0.00917219
Aldoa	0.272916	0.0100914	0.165293	0.00917219
Aldoa	0.681809	0.0184968	0.165293	0.00917219
Aldoa	0.173082	0.0874998	0.165293	0.00917219
Aldoa	4.99372	0.024137	0.165293	0.00917219
Aldoa	0.484207	0.000964066	0.165293	0.00917219
Aldoa	0.490711	0.0941666	0.165293	0.00917219
Aldoa	0.746269	0.00763139	0.165293	0.00917219
Aldoa	0.115422	0.252531	0.165293	0.00917219
Aldoa	0.777397	0.0214196	0.165293	0.00917219
Aldoa	0.130883	0.0386366	0.165293	0.00917219
Aldoa	0.109019	0.303882	0.165293	0.00917219
Aldoa	0.462089	0.0366142	0.165293	0.00917219
Aldoa	0.687232	2.48837e-06	0.165293	0.00917219
Aldoa	0.223312	0.0145235	0.165293	0.00917219
Aldoa	0.746269	0.00763139	0.165293	0.00917219
Aldoc	0.0558395	0.317423	0.1865	0.00977102
Aldoc	0.930497	0.0700526	0.1865	0.00977102
Aldoc	0.712917	4.28153e-06	0.1865	0.00977102
Aldoc	-0.172613	0.104911	0.1865	0.00977102
Aldoc	0.0329635	0.127473	0.1865	0.00977102
Aldoc	0.352404	0.0410688	0.1865	0.00977102
Aldoc	1.23095	2.21114e-05	0.1865	0.00977102
Aldoc	0.0770894	0.183521	0.1865	0.00977102
Aldoc	0.172752	0.08093	0.1865	0.00977102
Als2	0.22598	0.0729642	-0.118885	0.033529
Als2	-0.194622	0.0278292	-0.118885	0.033529
Ambra1	-0.26392	0.0515276	-0.11113	0.0429533
Amfr	-0.139619	0.215088	-0.101217	0.0963656
Amotl1	0.875062	0.0174309	0.183454	0.161492
Amotl1	0.878748	0.00387889	0.183454	0.161492
Ampd3	0.541229	0.122971	0.164581	0.00721951
Amph	1.8943	0.000710189	-0.0404174	0.295189
Amph	0.189444	0.00254146	-0.0404174	0.295189
Amph	-0.135631	0.0111851	-0.0404174	0.295189
Amph	3.76992	1.42523e-06	-0.0404174	0.295189
Amt	1.67696	0.00903953	0.681592	2.24193e-05
Anapc1	0.859797	0.00610026	-0.0308698	0.475079
Anapc5	-0.907618	0.0121577	-0.0113731	0.797483
Ank1	-0.913324	4.15385e-05	-0.107137	0.232473
Ank1	-1.22823	0.000130964	-0.107137	0.232473
Ank1	-0.804929	0.000383114	-0.107137	0.232473
Ank1	-0.130896	0.135254	-0.107137	0.232473
Ank1	1.34614	0.0024483	-0.107137	0.232473
Ank2	0.24526	0.296073	-0.0705223	0.0385255
Ank2	-0.719672	0.00115387	-0.0705223	0.0385255
Ank2	0.295594	0.204445	-0.0705223	0.0385255
Ank2	0.397621	0.0934251	-0.0705223	0.0385255
Ank2	0.106719	0.2876	-0.0705223	0.0385255
Ank2	0.101904	0.205542	-0.0705223	0.0385255
Ank2	0.0259694	0.279002	-0.0705223	0.0385255
Ank2	0.630171	0.0306745	-0.0705223	0.0385255
Ank2	0.0647246	0.108289	-0.0705223	0.0385255
Ank2	-0.189793	0.0099587	-0.0705223	0.0385255
Ank3	-0.0745659	0.234564	-0.110147	0.0573874
Ank3	0.295232	0.305674	-0.110147	0.0573874
Ank3	-1.09133	0.000678898	-0.110147	0.0573874
Ank3	-0.28721	0.00707796	-0.110147	0.0573874
Ankfy1	0.680113	0.00832749	0.116538	0.0110226
Ankib1	0.602762	0.000595147	0.0362456	0.48821
Ankib1	0.969827	0.00191255	0.0362456	0.48821
Ankib1	1.33503	0.0002023	0.0362456	0.48821
Ankib1	0.326738	0.0489058	0.0362456	0.48821
Ankib1	-0.854963	0.00546234	0.0362456	0.48821
Ankrd13a	3.37947	0.000351317	0.293079	4.10332e-05
Ankrd13a	2.5119	0.000708029	0.293079	4.10332e-05
Ankrd13a	1.50442	0.000105706	0.293079	4.10332e-05
Ankrd13a	2.31037	0.00021463	0.293079	4.10332e-05
Ankrd13a	1.31526	0.000115501	0.293079	4.10332e-05
Ankrd13a	2.50027	1.15723e-05	0.293079	4.10332e-05
Ankrd13a	1.58773	0.00055838	0.293079	4.10332e-05
Ankrd13a	1.51241	0.00222757	0.293079	4.10332e-05
Ankrd13d	-0.415482	0.0146653	0.0864947	0.101721
Ankrd13d	-0.134702	0.0850316	0.0864947	0.101721
Ankrd13d	0.400378	0.00170577	0.0864947	0.101721
Ankrd13d	-0.244911	0.124992	0.0864947	0.101721
Ankrd13d	1.41469	0.0023801	0.0864947	0.101721
Ankrd13d	0.551331	0.00441986	0.0864947	0.101721
Ankrd46	1.82907	0.0164678	-0.134101	0.0207132
Ankrd46	0.303725	0.120863	-0.134101	0.0207132
Anks1b	-0.00674402	0.11584	-0.260894	0.000685837
Anks1b	-0.345818	0.0729624	-0.260894	0.000685837
Anks1b	-0.438776	0.00262689	-0.260894	0.000685837
Anks1b	-1.04454	7.77804e-05	-0.260894	0.000685837
Anln	0.75822	0.000902218	0.422586	0.000273692
Anln	0.693027	0.0128088	0.422586	0.000273692
Anln	3.5789	3.34032e-06	0.422586	0.000273692
Ano6	0.659024	0.197032	0.108355	0.110423
Anp32a	-0.205005	0.269207	0.0748457	0.0948935
Anp32a	0.529614	0.121627	0.0748457	0.0948935
Anxa4	4.48265	1.90948e-05	0.610392	4.08293e-07
Anxa4	2.16946	0.0109106	0.610392	4.08293e-07
Anxa4	2.84746	0.000324561	0.610392	4.08293e-07
Anxa5	-0.119294	0.0166804	0.324001	5.33036e-05
Anxa5	1.19985	0.000167788	0.324001	5.33036e-05
Anxa5	4.76106	2.21114e-05	0.324001	5.33036e-05
Anxa5	-0.104513	0.140709	0.324001	5.33036e-05
Anxa5	2.20566	1.42523e-06	0.324001	5.33036e-05
Anxa5	3.5593	1.91789e-05	0.324001	5.33036e-05
Anxa5	3.6037	0.000109837	0.324001	5.33036e-05
Anxa5	1.47178	0.000347363	0.324001	5.33036e-05
Anxa5	2.34622	0.00714591	0.324001	5.33036e-05
Anxa5	3.68399	5.87708e-06	0.324001	5.33036e-05
Anxa5	2.12036	8.74239e-07	0.324001	5.33036e-05
Anxa6	-0.349278	0.0274838	-0.206061	0.00118219
Anxa6	-0.365753	0.0318623	-0.206061	0.00118219
Anxa6	0.654839	0.0588725	-0.206061	0.00118219
Anxa6	-0.592161	0.00982455	-0.206061	0.00118219
Anxa6	-0.0104285	0.248656	-0.206061	0.00118219
Anxa6	-0.406815	0.00371071	-0.206061	0.00118219
Anxa7	-1.36035	0.00385284	-0.00124165	0.985919
Ap1b1	0.256824	0.00144581	-0.0419195	0.294047
Ap1b1	1.96425	7.12224e-06	-0.0419195	0.294047
Ap1b1	0.569123	0.198231	-0.0419195	0.294047
Ap1b1	0.696146	0.0883776	-0.0419195	0.294047
Ap1g1	1.12404	0.000171749	-0.0950837	0.0135936
Ap1g1	-0.139708	0.127538	-0.0950837	0.0135936
Ap1s1	1.99333	0.00530758	-0.0771578	0.0520342
Ap1s2	0.0289296	0.0876346	-0.0660943	0.195706
Ap2a1	2.96857	0.000780356	-0.031185	0.40232
Ap2a1	-0.0183194	0.294496	-0.031185	0.40232
Ap2a1	0.958674	0.00184505	-0.031185	0.40232
Ap2a1	-0.21637	0.0366142	-0.031185	0.40232
Ap2a1	1.21406	0.00587014	-0.031185	0.40232
Ap2a1	0.744181	0.000406987	-0.031185	0.40232
Ap2a1	1.59952	0.02142	-0.031185	0.40232
Ap2a1	0.733471	0.0370927	-0.031185	0.40232
Ap2a2	0.726217	0.0310325	-0.0145045	0.720281
Ap2a2	0.161578	0.226867	-0.0145045	0.720281
Ap2a2	1.35984	0.000152252	-0.0145045	0.720281
Ap2a2	-0.428775	0.000185415	-0.0145045	0.720281
Ap2b1	0.996529	0.0337372	-0.0464836	0.19223
Ap2b1	0.287094	0.0693132	-0.0464836	0.19223
Ap2b1	0.0993253	0.0608236	-0.0464836	0.19223
Ap2b1	-0.127204	0.275318	-0.0464836	0.19223
Ap2b1	-0.127293	0.00197024	-0.0464836	0.19223
Ap2m1	2.03498	0.000204146	0.0106616	0.862929
Ap2m1	-0.243654	0.00824241	0.0106616	0.862929
Ap2m1	-0.553539	0.0317709	0.0106616	0.862929
Ap2m1	0.332505	0.0144393	0.0106616	0.862929
Ap2m1	0.549517	0.046421	0.0106616	0.862929
Ap2m1	0.476491	0.0247492	0.0106616	0.862929
Ap2m1	0.255339	0.0867263	0.0106616	0.862929
Ap2m1	1.23726	0.000105219	0.0106616	0.862929
Ap2m1	-0.0186562	0.143848	0.0106616	0.862929
Ap2m1	-0.0404871	0.210993	0.0106616	0.862929
Ap2s1	1.14119	1.10681e-05	0.00699944	0.874423
Ap2s1	1.11689	0.000252955	0.00699944	0.874423
Ap3d1	0.737588	0.00120395	-0.171341	0.000759298
Ap3d1	-0.252239	0.105373	-0.171341	0.000759298
Ap3m1	0.60151	0.00291837	-0.157021	0.00427383
Ap3s1	0.733653	0.260846	-0.244053	4.1472e-05
Aplp1	1.97571	0.0121808	0.17622	0.00173185
Aplp2	-0.203726	0.1042	0.00476008	0.902415
Aplp2	1.92742	0.0389796	0.00476008	0.902415
Apoe	0.732994	0.0110085	0.271855	4.1472e-05
Apoe	0.0360101	0.201354	0.271855	4.1472e-05
Apoe	0.354574	0.0241787	0.271855	4.1472e-05
Apoe	1.90753	0.000109837	0.271855	4.1472e-05
App	-0.18316	0.0746928	0.1114	0.00721062
App	1.56596	0.000896517	0.1114	0.00721062
Appl1	1.54681	0.000903865	-0.0685267	0.071855
Appl1	1.20315	0.00111598	-0.0685267	0.071855
Appl1	0.353192	0.178349	-0.0685267	0.071855
Appl1	0.932707	0.00092521	-0.0685267	0.071855
Appl1	0.897148	0.0788227	-0.0685267	0.071855
Appl1	3.35872	0.000173243	-0.0685267	0.071855
Appl2	0.751134	0.00245825	0.0860013	0.167748
Appl2	4.081	5.53866e-06	0.0860013	0.167748
Appl2	3.52079	1.82843e-08	0.0860013	0.167748
Appl2	-0.355758	0.0238266	0.0860013	0.167748
Appl2	0.439206	0.103063	0.0860013	0.167748
Appl2	1.84241	0.000125946	0.0860013	0.167748
Appl2	2.6267	3.57303e-05	0.0860013	0.167748
Aprt	-0.423288	0.115669	0.194443	0.00282045
Aprt	2.26702	0.0013648	0.194443	0.00282045
Aqp4	-0.0882032	0.0917761	-0.0275398	0.736238
Aqp4	0.118701	0.141134	-0.0275398	0.736238
Aqp4	0.74526	0.000223996	-0.0275398	0.736238
Aqp4	0.726857	0.0535747	-0.0275398	0.736238
Aqp4	-0.0250069	0.227754	-0.0275398	0.736238
Aqp4	0.0735531	0.25468	-0.0275398	0.736238
Araf	-0.423914	0.0360983	0.0513186	0.301778
Arc	-0.502407	0.0298757	-0.280499	0.00090866
Arc	-0.0635367	0.230844	-0.280499	0.00090866
Arf4	1.35925	0.000872354	0.0429205	0.307275
Arf5	2.59827	0.000135066	-0.135966	0.00183391
Arf6	0.730138	0.00237651	-0.0560625	0.16562
Arfgap1	-0.233576	0.101521	-0.0102755	0.824058
Arfgap1	1.57675	0.210115	-0.0102755	0.824058
Arfgap1	-0.182221	0.22655	-0.0102755	0.824058
Arfgap1	-0.0290175	0.0327321	-0.0102755	0.824058
Arfgef1	-0.726733	0.0716956	-0.15876	0.001505
Arfgef3	-0.126019	0.167405	-0.165233	0.00166941
Arfgef3	0.476772	0.264433	-0.165233	0.00166941
Arfip2	-0.167804	0.00655702	0.0112403	0.7977
Arhgap1	0.029915	0.245481	-0.0500208	0.265208
Arhgap26	-0.686445	8.7192e-05	-0.112509	0.0446252
Arhgap44	-0.51653	0.218324	-0.144379	0.00683853
Arhgdia	1.49491	0.000572477	0.176184	0.00584885
Arhgdia	-0.138523	0.0553869	0.176184	0.00584885
Arhgdia	0.309493	0.00380029	0.176184	0.00584885
Arhgdia	0.725778	0.000237069	0.176184	0.00584885
Arhgdia	2.35424	1.64871e-07	0.176184	0.00584885
Arhgef10	1.78118	0.000767264	0.396173	3.08092e-05
Arhgef2	0.0288486	0.32839	-0.198416	0.000640151
Arhgef2	2.74313	0.000357762	-0.198416	0.000640151
Arih1	0.0384132	0.257578	-0.0119532	0.71327
Arih1	0.793994	0.0935073	-0.0119532	0.71327
Arih1	1.46543	0.00222757	-0.0119532	0.71327
Arih1	-0.351252	0.224209	-0.0119532	0.71327
Arih1	0.336839	0.0270736	-0.0119532	0.71327
Arih2	0.166036	0.0175496	-0.0456334	0.421285
Arl10	-0.364391	0.32047	-0.0569496	0.369651
Arl15	-0.0712781	0.107281	-0.133427	0.00563707
Arl2	0.743356	0.00213138	0.186969	0.00171559
Arl2	1.40914	0.0111249	0.186969	0.00171559
Arl2	1.15543	0.0165418	0.186969	0.00171559
Arl6ip1	1.00136	0.00357352	-0.175972	0.0591616
Arl6ip5	0.412282	0.224335	-0.175394	0.000619157
Arl8a	0.787712	0.0311962	0.0183286	0.687212
Arl8a	2.09792	0.00034951	0.0183286	0.687212
Arl8a	0.441519	0.00694726	0.0183286	0.687212
Arl8a	1.05071	0.000685918	0.0183286	0.687212
Arl8a	2.58593	6.0697e-05	0.0183286	0.687212
Arl8a	2.12845	0.00252485	0.0183286	0.687212
Arl8a	0.903029	0.258314	0.0183286	0.687212
Arl8b	0.0729471	0.245181	-0.0356303	0.363343
Arl8b	0.207787	0.00706679	-0.0356303	0.363343
Armc1	-0.621298	0.0288269	-0.0428982	0.351165
Armcx3	0.00552267	0.0446769	-0.00357878	0.930761
Armt1	1.30135	5.82625e-05	0.0645803	0.206095
Arpc1a	-0.105878	0.292352	-0.0469606	0.515692
Arpc1a	0.101373	0.240255	-0.0469606	0.515692
Arpc1a	0.162618	0.298904	-0.0469606	0.515692
Arpc1a	0.183789	0.139631	-0.0469606	0.515692
Arpc4	1.42092	1.9413e-05	0.0505611	0.367809
Arpc4	3.11995	7.14334e-05	0.0505611	0.367809
Arpc4	2.22119	2.24711e-08	0.0505611	0.367809
Arpc5l	0.395353	0.316455	-0.0369233	0.352883
Arrb1	0.661642	0.0449749	0.0875346	0.0973309
Arrb1	0.00230007	0.240924	0.0875346	0.0973309
Asah1	1.48045	0.0250394	0.51762	3.57304e-07
Asic1	-0.764219	0.000333288	-0.194873	0.000715961
Asns	-0.0681823	0.139318	-0.0448423	0.470918
Asns	0.0900496	0.281668	-0.0448423	0.470918
Aspa	4.62408	1.61643e-07	0.809884	1.53039e-08
Aspa	4.35724	3.60365e-05	0.809884	1.53039e-08
Aspa	3.99177	4.28153e-06	0.809884	1.53039e-08
Aspa	3.43606	0.00165131	0.809884	1.53039e-08
Aspa	4.20548	0.00582082	0.809884	1.53039e-08
Aspa	2.84379	3.4434e-06	0.809884	1.53039e-08
Aspa	4.6226	1.14335e-06	0.809884	1.53039e-08
Ass1	0.457632	0.150389	0.480412	1.09935e-06
Astn1	-0.666298	0.094085	-0.266583	0.000153594
Astn1	-1.98037	0.00363815	-0.266583	0.000153594
Astn2	-0.29921	0.00779093	-0.230886	0.00325888
Atat1	0.715416	0.00836571	-0.0594012	0.0992101
Atat1	2.24697	0.00100755	-0.0594012	0.0992101
Atat1	0.378746	0.0596033	-0.0594012	0.0992101
Atg3	0.44745	0.302578	0.0162212	0.627553
Atic	1.66598	0.000108984	0.227101	0.000361103
Atic	0.749463	0.0318094	0.227101	0.000361103
Atl1	-0.602699	0.02994	-0.112664	0.0302269
Atl2	-0.371306	0.0056435	-0.188129	0.00505001
Atl3	0.934233	0.00229734	0.109415	0.0368372
Atl3	-0.0876551	0.000593674	0.109415	0.0368372
Atp11a	0.474268	0.00357352	0.123584	0.0285845
Atp11a	2.50507	0.00705339	0.123584	0.0285845
Atp1a1	0.509316	0.00846795	-0.0561886	0.159759
Atp1a1	-0.144848	0.0629253	-0.0561886	0.159759
Atp1a1	-0.226763	0.0855666	-0.0561886	0.159759
Atp1a1	0.485829	0.137635	-0.0561886	0.159759
Atp1a1	-0.719543	5.13843e-05	-0.0561886	0.159759
Atp1a1	-0.141131	0.037064	-0.0561886	0.159759
Atp1a1	-0.040012	0.0965855	-0.0561886	0.159759
Atp1a1	0.509127	0.00721912	-0.0561886	0.159759
Atp1a1	-0.255431	0.0157804	-0.0561886	0.159759
Atp1a1	-0.0219045	0.245499	-0.0561886	0.159759
Atp1a1	0.526597	0.000723869	-0.0561886	0.159759
Atp1a1	-0.0266372	0.16115	-0.0561886	0.159759
Atp1a1	0.450164	0.00736078	-0.0561886	0.159759
Atp1a1	-0.606964	0.164148	-0.0561886	0.159759
Atp1a1	0.118675	0.114393	-0.0561886	0.159759
Atp1a1	0.0890078	0.256424	-0.0561886	0.159759
Atp1a1	0.0148763	0.08093	-0.0561886	0.159759
Atp1a1	-0.370131	0.00859083	-0.0561886	0.159759
Atp1a1	0.121376	0.0318482	-0.0561886	0.159759
Atp1a1	0.931168	0.000260325	-0.0561886	0.159759
Atp1a1	0.0855207	0.0387839	-0.0561886	0.159759
Atp1a1	-0.155177	0.113582	-0.0561886	0.159759
Atp1a1	0.109168	0.222247	-0.0561886	0.159759
Atp1a1	-0.0793144	0.0903566	-0.0561886	0.159759
Atp1a1	1.56262	9.71411e-08	-0.0561886	0.159759
Atp1a1	-0.367131	0.000373959	-0.0561886	0.159759
Atp1a1	-0.460888	0.0283753	-0.0561886	0.159759
Atp1a1	0.198925	0.0431389	-0.0561886	0.159759
Atp1a1	0.542153	3.73329e-06	-0.0561886	0.159759
Atp1a1	-0.091031	0.10788	-0.0561886	0.159759
Atp1a1	-0.322351	0.016639	-0.0561886	0.159759
Atp1a1	-0.449781	0.00375184	-0.0561886	0.159759
Atp1a2	0.0144326	0.28809	-0.0724714	0.136285
Atp1a2	-0.907574	6.74327e-05	-0.0724714	0.136285
Atp1a2	-0.792084	0.000389859	-0.0724714	0.136285
Atp1a2	-0.360505	0.00147447	-0.0724714	0.136285
Atp1a2	0.0824481	0.0270532	-0.0724714	0.136285
Atp1a2	-0.744603	3.7811e-06	-0.0724714	0.136285
Atp1a2	0.858621	0.00251177	-0.0724714	0.136285
Atp1a2	-0.604069	8.43582e-05	-0.0724714	0.136285
Atp1a2	-0.109231	0.0756622	-0.0724714	0.136285
Atp1a2	-0.474339	0.000478915	-0.0724714	0.136285
Atp1a2	1.53176	0.0434003	-0.0724714	0.136285
Atp1a2	0.474607	0.0385026	-0.0724714	0.136285
Atp1a2	0.698668	0.033967	-0.0724714	0.136285
Atp1a2	-0.176619	0.0274842	-0.0724714	0.136285
Atp1a2	-0.482145	1.6483e-05	-0.0724714	0.136285
Atp1a2	-0.0763704	0.120495	-0.0724714	0.136285
Atp1a2	0.410521	0.0215637	-0.0724714	0.136285
Atp1a2	-0.796213	0.000250366	-0.0724714	0.136285
Atp1a2	-0.583416	0.00366095	-0.0724714	0.136285
Atp1a2	0.0717938	0.208099	-0.0724714	0.136285
Atp1a2	-0.229201	0.177987	-0.0724714	0.136285
Atp1a2	0.206402	0.165521	-0.0724714	0.136285
Atp1a2	-0.363722	7.27436e-06	-0.0724714	0.136285
Atp1a2	-0.466658	0.000352628	-0.0724714	0.136285
Atp1a2	-0.0491735	0.0123902	-0.0724714	0.136285
Atp1a2	-0.506949	6.19315e-05	-0.0724714	0.136285
Atp1a2	-0.335101	0.0151986	-0.0724714	0.136285
Atp1a3	0.674063	0.0205301	-0.0874955	0.0243723
Atp1a3	-0.547361	3.13729e-05	-0.0874955	0.0243723
Atp1a3	0.999079	0.000344692	-0.0874955	0.0243723
Atp1a3	0.101457	0.107412	-0.0874955	0.0243723
Atp1a3	0.459642	0.0139198	-0.0874955	0.0243723
Atp1a3	-0.361561	0.000478163	-0.0874955	0.0243723
Atp1a3	-0.427973	0.175623	-0.0874955	0.0243723
Atp1a3	-0.152316	0.0813985	-0.0874955	0.0243723
Atp1a3	-0.042079	0.0498952	-0.0874955	0.0243723
Atp1a3	-0.632297	5.34781e-06	-0.0874955	0.0243723
Atp1a3	-0.35859	0.00548429	-0.0874955	0.0243723
Atp1a3	0.674063	0.0205301	-0.0874955	0.0243723
Atp1a3	-0.546956	0.000487996	-0.0874955	0.0243723
Atp1a3	-0.493237	0.0334613	-0.0874955	0.0243723
Atp1a3	-0.557716	0.000359676	-0.0874955	0.0243723
Atp1a3	0.904322	0.071262	-0.0874955	0.0243723
Atp1a3	-0.405264	0.00198951	-0.0874955	0.0243723
Atp1a3	-0.276115	0.00328416	-0.0874955	0.0243723
Atp1a3	-0.00818001	0.20505	-0.0874955	0.0243723
Atp1a3	-0.321011	0.088143	-0.0874955	0.0243723
Atp1a3	-0.322328	0.00116891	-0.0874955	0.0243723
Atp1a4	1.17051	0.037689	-0.153449	0.196217
Atp1b1	-0.0633349	0.127665	-0.147051	0.00089416
Atp1b1	-0.260048	0.265232	-0.147051	0.00089416
Atp1b1	0.152434	0.243535	-0.147051	0.00089416
Atp1b1	1.96699	2.67581e-06	-0.147051	0.00089416
Atp1b1	-0.131889	0.279609	-0.147051	0.00089416
Atp1b1	0.246076	0.145866	-0.147051	0.00089416
Atp1b1	-0.0789482	0.108774	-0.147051	0.00089416
Atp1b1	1.76319	0.000306375	-0.147051	0.00089416
Atp1b1	0.749044	0.0712322	-0.147051	0.00089416
Atp1b2	1.32025	0.0248272	-0.0781276	0.149626
Atp1b2	0.249057	0.0601466	-0.0781276	0.149626
Atp1b3	3.76307	0.000139129	0.0856118	0.133139
Atp1b3	1.16123	2.73045e-07	0.0856118	0.133139
Atp2a2	-0.108926	0.101313	-0.215123	0.00185161
Atp2a2	0.084516	0.303661	-0.215123	0.00185161
Atp2a2	-0.655108	0.00400113	-0.215123	0.00185161
Atp2a2	0.0912844	0.16897	-0.215123	0.00185161
Atp2b1	-0.512272	0.116835	-0.221271	0.00115099
Atp2b1	-0.132438	0.0129116	-0.221271	0.00115099
Atp2b1	-0.0937292	0.147417	-0.221271	0.00115099
Atp2b1	0.678032	0.00390403	-0.221271	0.00115099
Atp2b1	-0.315115	0.285714	-0.221271	0.00115099
Atp2b1	0.0773222	0.279247	-0.221271	0.00115099
Atp2b1	-0.334631	0.0210263	-0.221271	0.00115099
Atp2b1	0.205793	0.224247	-0.221271	0.00115099
Atp2b1	-0.447009	0.00444945	-0.221271	0.00115099
Atp2b1	-0.681461	8.82284e-06	-0.221271	0.00115099
Atp2b1	-0.735534	0.00278408	-0.221271	0.00115099
Atp2b1	-0.0813183	0.233783	-0.221271	0.00115099
Atp2b1	0.0834145	0.0570212	-0.221271	0.00115099
Atp2b1	-0.602179	0.000298522	-0.221271	0.00115099
Atp2b1	-0.372004	3.90003e-06	-0.221271	0.00115099
Atp2b1	-0.35337	0.000262606	-0.221271	0.00115099
Atp2b1	0.0306756	0.202465	-0.221271	0.00115099
Atp2b1	-0.303049	0.00148453	-0.221271	0.00115099
Atp2b1	0.115458	0.0324209	-0.221271	0.00115099
Atp2b1	0.553597	0.00675131	-0.221271	0.00115099
Atp2b1	-0.23636	0.102923	-0.221271	0.00115099
Atp2b1	0.105628	0.119728	-0.221271	0.00115099
Atp2b2	-0.54203	0.000333113	-0.283263	3.46969e-05
Atp2b2	-0.901067	0.00103193	-0.283263	3.46969e-05
Atp2b2	0.00708017	0.116679	-0.283263	3.46969e-05
Atp2b2	-2.05675	0.00178638	-0.283263	3.46969e-05
Atp2b2	-0.646237	0.000799005	-0.283263	3.46969e-05
Atp2b2	-0.867546	0.00638059	-0.283263	3.46969e-05
Atp2b2	-0.548452	0.00278079	-0.283263	3.46969e-05
Atp2b2	2.26506	0.0357505	-0.283263	3.46969e-05
Atp2b2	-0.406897	0.00333426	-0.283263	3.46969e-05
Atp2b2	-0.908351	0.000866299	-0.283263	3.46969e-05
Atp2b2	-0.608959	0.00397395	-0.283263	3.46969e-05
Atp2b2	1.24664	0.24873	-0.283263	3.46969e-05
Atp2b2	-0.755826	0.000191739	-0.283263	3.46969e-05
Atp2b2	-0.0510841	0.125456	-0.283263	3.46969e-05
Atp2b2	-0.289515	0.00650901	-0.283263	3.46969e-05
Atp2b2	-0.412082	0.00106698	-0.283263	3.46969e-05
Atp2b2	-0.589473	5.92667e-06	-0.283263	3.46969e-05
Atp2b2	-0.588332	7.33875e-06	-0.283263	3.46969e-05
Atp2b2	-0.163749	0.102923	-0.283263	3.46969e-05
Atp2b4	-0.321034	0.0133836	-0.102673	0.11101
Atp2b4	1.02115	0.29663	-0.102673	0.11101
Atp2b4	-0.0562206	0.225139	-0.102673	0.11101
Atp2b4	0.717334	0.082381	-0.102673	0.11101
Atp2b4	-0.00657299	0.0313014	-0.102673	0.11101
Atp2b4	-0.180099	0.0575927	-0.102673	0.11101
Atp2b4	-0.0343675	0.00966313	-0.102673	0.11101
Atp2b4	0.216151	0.0724178	-0.102673	0.11101
Atp2b4	-0.338517	0.0829163	-0.102673	0.11101
Atp2b4	0.357503	0.0587151	-0.102673	0.11101
Atp2c1	-0.511932	0.0137359	-0.169001	0.000319905
Atp2c1	-0.192692	0.00820849	-0.169001	0.000319905
Atp2c1	-0.787898	0.0268386	-0.169001	0.000319905
Atp5a1	3.56879	1.78648e-05	0.00560681	0.883335
Atp5a1	0.347951	0.0489972	0.00560681	0.883335
Atp5b	0.959732	0.00154146	-0.0201923	0.545341
Atp5b	0.513818	0.00382503	-0.0201923	0.545341
Atp5b	1.48732	5.84595e-05	-0.0201923	0.545341
Atp5b	0.860102	0.317058	-0.0201923	0.545341
Atp5h	-0.422399	0.225085	-0.039035	0.239481
Atp5h	2.15535	0.00382452	-0.039035	0.239481
Atp5h	-0.422399	0.225085	-0.039035	0.239481
Atp5md	-0.0918722	0.168887	-0.0361133	0.554942
Atp5o	0.500984	0.269506	-0.0386292	0.190573
Atp5o	-1.14069	0.000226456	-0.0386292	0.190573
Atp5o	-0.16918	0.0202801	-0.0386292	0.190573
Atp5pb	-0.746077	0.0335856	-0.00637511	0.845876
Atp6ap1	1.55077	1.77497e-07	0.146428	0.0201803
Atp6v0a1	0.996121	0.00128219	-0.147559	0.00238858
Atp6v0a1	-0.571287	0.184279	-0.147559	0.00238858
Atp6v0a1	-0.350135	0.00177254	-0.147559	0.00238858
Atp6v0a1	0.852345	0.162718	-0.147559	0.00238858
Atp6v0a1	-0.18255	0.175649	-0.147559	0.00238858
Atp6v0a1	-0.122383	0.242368	-0.147559	0.00238858
Atp6v0a1	0.130391	0.277604	-0.147559	0.00238858
Atp6v0a1	0.958338	0.0261937	-0.147559	0.00238858
Atp6v0a2	0.19806	0.149061	-0.0721923	0.0807309
Atp6v0a2	0.124746	0.0601227	-0.0721923	0.0807309
Atp6v0a2	1.93031	0.000350069	-0.0721923	0.0807309
Atp6v0a2	0.0303653	0.303311	-0.0721923	0.0807309
Atp6v0a2	-0.661297	0.0838402	-0.0721923	0.0807309
Atp6v0d1	0.78095	0.00017041	-0.164207	0.00272803
Atp6v0d1	0.668684	0.0150198	-0.164207	0.00272803
Atp6v0d1	0.548681	0.0158443	-0.164207	0.00272803
Atp6v0d1	0.205366	0.227131	-0.164207	0.00272803
Atp6v0d1	-1.02183	0.185474	-0.164207	0.00272803
Atp6v0d1	0.780174	0.100352	-0.164207	0.00272803
Atp6v0d1	-0.23525	0.0937398	-0.164207	0.00272803
Atp6v0d1	0.733023	0.0001664	-0.164207	0.00272803
Atp6v1a	-0.289184	0.0107467	0.0680966	0.0561932
Atp6v1a	0.124433	0.115038	0.0680966	0.0561932
Atp6v1a	2.08025	0.000382345	0.0680966	0.0561932
Atp6v1a	-0.110289	0.0863219	0.0680966	0.0561932
Atp6v1a	-0.839642	0.19897	0.0680966	0.0561932
Atp6v1a	0.605339	0.050987	0.0680966	0.0561932
Atp6v1a	0.61386	0.0204475	0.0680966	0.0561932
Atp6v1a	0.28862	0.0361106	0.0680966	0.0561932
Atp6v1a	0.807628	0.103153	0.0680966	0.0561932
Atp6v1a	0.182901	0.155463	0.0680966	0.0561932
Atp6v1a	-0.0926553	0.243262	0.0680966	0.0561932
Atp6v1a	0.391091	0.0698264	0.0680966	0.0561932
Atp6v1a	3.51714	0.00166053	0.0680966	0.0561932
Atp6v1a	0.86251	0.00137394	0.0680966	0.0561932
Atp6v1a	1.46955	0.00173459	0.0680966	0.0561932
Atp6v1a	1.23848	0.00682212	0.0680966	0.0561932
Atp6v1b2	0.230001	0.0212535	0.0414646	0.240318
Atp6v1b2	0.18485	0.143097	0.0414646	0.240318
Atp6v1b2	0.292299	0.0663343	0.0414646	0.240318
Atp6v1b2	-0.255466	0.0122879	0.0414646	0.240318
Atp6v1b2	-0.440792	0.11363	0.0414646	0.240318
Atp6v1c1	-0.368927	0.00409566	0.0278509	0.447459
Atp6v1c1	-0.207287	0.182827	0.0278509	0.447459
Atp6v1c1	-0.238389	0.198485	0.0278509	0.447459
Atp6v1c1	0.624484	0.0391863	0.0278509	0.447459
Atp6v1c1	0.611407	0.000435295	0.0278509	0.447459
Atp6v1c1	0.123682	0.20821	0.0278509	0.447459
Atp6v1c1	-0.172432	0.264007	0.0278509	0.447459
Atp6v1e1	-0.285628	0.196568	0.0243993	0.529585
Atp6v1e1	0.115439	0.145726	0.0243993	0.529585
Atp6v1e1	0.446485	0.000152252	0.0243993	0.529585
Atp6v1e1	0.42977	0.00823873	0.0243993	0.529585
Atp6v1f	0.602499	0.0279348	0.0429814	0.234455
Atp6v1g2	-0.0265937	0.167271	0.0409737	0.353796
Atp6v1h	1.03151	0.026246	-0.0231137	0.508676
Atp6v1h	-0.0629183	0.0470678	-0.0231137	0.508676
Atp6v1h	0.51275	0.271069	-0.0231137	0.508676
Atp6v1h	0.680076	0.00546831	-0.0231137	0.508676
Atp6v1h	0.388469	0.211767	-0.0231137	0.508676
Atp6v1h	0.30976	0.12313	-0.0231137	0.508676
Atp6v1h	-0.0458708	0.0696959	-0.0231137	0.508676
Atp6v1h	1.02614	0.016627	-0.0231137	0.508676
Atp8a1	1.42376	0.000433783	0.00914486	0.836915
Atp8a1	1.67314	1.99964e-05	0.00914486	0.836915
Atp8a1	0.815009	0.00181654	0.00914486	0.836915
Atp8a1	0.389925	0.309205	0.00914486	0.836915
Atp8a1	1.84643	0.000819505	0.00914486	0.836915
Atp8a1	0.357694	0.0155247	0.00914486	0.836915
Atp8a1	1.23337	5.83893e-06	0.00914486	0.836915
Atp8a1	0.474583	0.000129872	0.00914486	0.836915
Atp8a1	0.0297622	0.25563	0.00914486	0.836915
Atp8a1	0.34912	0.0189416	0.00914486	0.836915
Atp8a2	-0.720891	0.0051416	-0.127989	0.0122363
Atp9a	0.359302	0.00296717	-0.0229113	0.509634
Atp9a	0.52457	1.40422e-05	-0.0229113	0.509634
Atp9a	0.193442	0.0528037	-0.0229113	0.509634
Atp9a	0.20319	0.00779093	-0.0229113	0.509634
Atp9a	1.09302	0.0145881	-0.0229113	0.509634
Atp9a	2.23247	0.000832273	-0.0229113	0.509634
Atp9b	0.673868	0.00462843	-0.0387943	0.454075
Atrn	-0.323231	0.00613394	0.031938	0.624183
Atxn10	0.254775	0.25143	-0.180196	0.00471493
Atxn10	0.0368273	0.131013	-0.180196	0.00471493
Atxn10	2.00238	0.00284569	-0.180196	0.00471493
Atxn10	-0.398528	0.0217811	-0.180196	0.00471493
Atxn10	0.00452606	0.279242	-0.180196	0.00471493
Atxn10	0.381544	0.0738008	-0.180196	0.00471493
Atxn10	0.42838	0.190888	-0.180196	0.00471493
Atxn3	0.0759223	0.00303786	0.0925206	0.0620715
Atxn3	0.455152	0.0110431	0.0925206	0.0620715
AW549877	2.86262	0.000245573	-0.141869	0.0146147
Bag5	2.33912	0.000290454	-0.0172083	0.657424
Bag5	1.08575	0.00166899	-0.0172083	0.657424
Bag5	1.6298	0.0193094	-0.0172083	0.657424
Bag5	0.425136	0.0508373	-0.0172083	0.657424
Bag6	-0.225657	0.0918053	-0.00922893	0.836915
Bag6	-0.279234	0.132891	-0.00922893	0.836915
Basp1	-0.485544	0.0906529	-0.12696	0.0660546
Basp1	-2.17248	0.00137664	-0.12696	0.0660546
Basp1	0.958515	0.00769164	-0.12696	0.0660546
Basp1	-0.178234	0.16307	-0.12696	0.0660546
Basp1	-0.416205	0.00264422	-0.12696	0.0660546
Basp1	-0.897233	0.0120053	-0.12696	0.0660546
Basp1	-1.68878	0.000213772	-0.12696	0.0660546
Basp1	-0.473348	0.0220372	-0.12696	0.0660546
Basp1	-1.13	0.000736432	-0.12696	0.0660546
Basp1	-0.74832	0.00112684	-0.12696	0.0660546
Basp1	0.921802	0.0250035	-0.12696	0.0660546
Basp1	-0.276722	0.0195634	-0.12696	0.0660546
Basp1	-0.387878	0.0102131	-0.12696	0.0660546
Bbs4	-0.573442	0.0882234	0.0277544	0.527093
Bcas1	0.882724	0.0564636	0.164761	0.00478139
Bcas1	0.881468	0.00874855	0.164761	0.00478139
Bcas1	1.71527	0.00108922	0.164761	0.00478139
Bcas1	-0.347437	0.325122	0.164761	0.00478139
Bcas1	2.8846	0.000552975	0.164761	0.00478139
Bcas1	2.35061	0.0823683	0.164761	0.00478139
Bcat1	-0.245904	0.0271596	0.0643215	0.300928
Bcl2l1	-0.0714535	0.0862093	-0.0385331	0.354619
Bcr	-3.19371	0.00498529	-0.0827983	0.0570387
Begain	2.33567	0.000819505	-0.261656	0.00203088
Bin1	3.293	0.000100173	0.227635	2.04653e-05
Bin1	3.64292	0.00018189	0.227635	2.04653e-05
Bin1	1.13471	0.0143541	0.227635	2.04653e-05
Bin1	1.02768	0.000608527	0.227635	2.04653e-05
Bin1	2.62436	2.31739e-05	0.227635	2.04653e-05
Bin1	3.6002	0.000374286	0.227635	2.04653e-05
Bin1	0.383646	0.0013379	0.227635	2.04653e-05
Bin1	0.80884	0.00122349	0.227635	2.04653e-05
Bin1	0.100046	0.253172	0.227635	2.04653e-05
Bin1	0.3633	0.0422672	0.227635	2.04653e-05
Bin1	2.68104	0.000110073	0.227635	2.04653e-05
Bin1	2.78817	9.72482e-05	0.227635	2.04653e-05
Bin1	0.870758	0.00450383	0.227635	2.04653e-05
Birc6	-0.177966	0.0432752	-0.126428	0.00200062
Birc6	0.397885	0.253731	-0.126428	0.00200062
Bmpr1a	-0.424266	0.173258	-0.134093	0.0714087
Bmpr1a	-0.882519	0.00480458	-0.134093	0.0714087
Bpgm	0.922965	0.0301238	-0.0038681	0.965831
Bpgm	0.972218	1.65922e-05	-0.0038681	0.965831
Bpgm	-0.6911	0.131466	-0.0038681	0.965831
Bpgm	1.03336	7.846e-05	-0.0038681	0.965831
Bpgm	-0.326668	0.302299	-0.0038681	0.965831
Bphl	0.526896	0.0644204	0.128458	0.0227235
Bpnt1	2.10138	0.00471484	0.121601	0.00980541
Bpnt1	0.83898	1.4669e-05	0.121601	0.00980541
Bpnt1	1.92304	8.60415e-05	0.121601	0.00980541
Bpnt1	3.36348	0.000166329	0.121601	0.00980541
Bpnt1	2.63205	0.000203588	0.121601	0.00980541
Bpnt1	4.1995	1.77497e-07	0.121601	0.00980541
Brap	0.689527	0.00161205	0.0604671	0.155296
Brk1	0.00232776	0.211012	-0.0613985	0.310815
Brk1	0.0203462	0.206146	-0.0613985	0.310815
Brox	0.324621	0.0777462	0.116144	0.00812649
Brsk1	-0.514391	0.00811274	-0.124893	0.00835237
Brsk2	-0.311221	0.325773	-0.120009	0.00455569
Bsg	0.416204	0.00144542	-0.162761	0.00116542
Bsn	-0.844816	0.0241688	-0.0966389	0.0833887
Bub3	0.57149	0.0147303	0.0702306	0.118795
Bzw1	1.17336	0.00838726	-0.00397029	0.918295
Bzw1	1.9613	0.00144581	-0.00397029	0.918295
Bzw1	0.319246	0.0446967	-0.00397029	0.918295
Bzw1	2.83293	0.000104793	-0.00397029	0.918295
Bzw1	0.549385	0.00243625	-0.00397029	0.918295
C2cd2l	-0.00813783	0.10895	-0.132267	0.0269989
C77080	0.258231	0.0994049	-0.107267	0.0953666
C9orf72	0.431311	0.0822822	-0.0197788	0.670097
Cab39	1.76048	0.00544108	-0.146282	0.000572008
Cacna1a	-0.272593	0.223862	-0.246784	0.00118219
Cacna1a	-0.317976	0.24503	-0.246784	0.00118219
Cacna1a	-0.547098	0.00854293	-0.246784	0.00118219
Cacna1a	-0.870592	2.82711e-05	-0.246784	0.00118219
Cacna1a	-0.756253	0.124975	-0.246784	0.00118219
Cacna1a	0.0617566	0.20668	-0.246784	0.00118219
Cacna1a	-0.690991	1.36791e-06	-0.246784	0.00118219
Cacna1a	-0.304773	0.0626779	-0.246784	0.00118219
Cacna1a	-0.481221	0.201352	-0.246784	0.00118219
Cacna1a	0.0700155	0.313812	-0.246784	0.00118219
Cacna1b	-0.634657	0.000276985	-0.164968	0.00250175
Cacna1b	-0.320721	0.00313024	-0.164968	0.00250175
Cacna1b	1.47011	0.00151453	-0.164968	0.00250175
Cacna1c	-0.713259	0.00453563	-0.0529901	0.259634
Cacna1e	-1.061	0.000586681	-0.211826	0.000948513
Cacna1e	-0.879731	1.11731e-05	-0.211826	0.000948513
Cacna1e	0.224127	0.0499108	-0.211826	0.000948513
Cacna1e	-0.857476	0.00207375	-0.211826	0.000948513
Cacna1e	-0.065549	0.253945	-0.211826	0.000948513
Cacna2d1	-0.02864	0.143097	-0.147523	0.00653289
Cacnb3	2.25687	0.00400466	-0.118696	0.0192485
Cacng2	-0.90912	0.00104394	-0.262927	0.0214285
Cacng2	-0.39775	0.0029044	-0.262927	0.0214285
Cacng2	-0.806958	0.00261943	-0.262927	0.0214285
Cacng3	0.0586994	0.288909	-0.273468	0.0323128
Cacng3	-0.844914	8.72877e-05	-0.273468	0.0323128
Cacng8	-0.395788	0.0503345	-0.135702	0.0185368
Cacng8	-0.654202	0.000453882	-0.135702	0.0185368
Cadm1	0.703932	0.0020416	-0.166964	0.00199332
Cadm1	0.430256	0.094001	-0.166964	0.00199332
Cadm1	-1.01567	0.0045295	-0.166964	0.00199332
Cadm2	-0.549771	0.00297961	-0.320658	4.00583e-05
Cadm2	-0.20449	0.0036882	-0.320658	4.00583e-05
Cadm2	-0.399899	0.000108646	-0.320658	4.00583e-05
Cadm3	-0.400145	0.00471419	-0.108329	0.0879786
Cadm3	0.462445	0.0150687	-0.108329	0.0879786
Cadm3	-0.416545	0.000295036	-0.108329	0.0879786
Cadm4	0.487731	0.0150565	-0.0387618	0.455963
Cadps	-0.872241	0.000407398	-0.0986534	0.023385
Cadps	-0.096101	0.0708782	-0.0986534	0.023385
Cadps	-0.10061	0.331686	-0.0986534	0.023385
Cadps	-0.154418	0.0576025	-0.0986534	0.023385
Cadps	0.167961	0.0635399	-0.0986534	0.023385
Cadps2	-1.43019	0.00342202	-0.140305	0.0448001
Calb1	0.393964	0.144383	-0.0880577	0.475312
Camk2a	-0.575943	0.0203392	-0.208335	0.00211574
Camk2a	-1.09943	1.41381e-07	-0.208335	0.00211574
Camk2a	-0.517005	1.05385e-05	-0.208335	0.00211574
Camk2a	-0.521122	0.0001188	-0.208335	0.00211574
Camk2a	-0.575943	0.0203392	-0.208335	0.00211574
Camk2a	-0.641134	0.000718672	-0.208335	0.00211574
Camk2a	-0.944534	4.0164e-06	-0.208335	0.00211574
Camk2a	0.0865508	0.262743	-0.208335	0.00211574
Camk2a	-0.96505	8.71494e-07	-0.208335	0.00211574
Camk2a	-0.703579	4.12491e-05	-0.208335	0.00211574
Camk2a	-0.807739	8.82284e-06	-0.208335	0.00211574
Camk2a	-1.01037	0.000173951	-0.208335	0.00211574
Camk2a	-0.933904	0.000151894	-0.208335	0.00211574
Camk2a	-0.858988	2.94905e-08	-0.208335	0.00211574
Camk2a	0.407295	0.0813498	-0.208335	0.00211574
Camk2a	-0.989727	3.55568e-06	-0.208335	0.00211574
Camk2a	-0.357696	0.00193683	-0.208335	0.00211574
Camk2a	-0.541519	0.00096424	-0.208335	0.00211574
Camk2a	-2.53595	0.0123161	-0.208335	0.00211574
Camk2a	-0.568497	0.017367	-0.208335	0.00211574
Camk2a	-0.97259	1.58299e-06	-0.208335	0.00211574
Camk2b	-0.819897	0.07127	-0.178846	0.00439222
Camk2b	-0.957391	9.5514e-07	-0.178846	0.00439222
Camk2b	-0.155251	0.067264	-0.178846	0.00439222
Camk2b	-0.733438	8.75441e-06	-0.178846	0.00439222
Camk2b	-1.59454	1.54508e-05	-0.178846	0.00439222
Camk2b	-0.362654	0.00953035	-0.178846	0.00439222
Camk2b	-0.89441	8.82284e-06	-0.178846	0.00439222
Camk2b	-0.280922	0.298378	-0.178846	0.00439222
Camk2b	-0.244029	0.027593	-0.178846	0.00439222
Camk2d	-1.25926	1.4256e-06	-0.125167	0.012952
Camk2d	-0.729531	0.000113918	-0.125167	0.012952
Camk2d	-0.239585	0.124177	-0.125167	0.012952
Camk2d	-0.9287	0.0128788	-0.125167	0.012952
Camk2g	-0.831934	0.00117275	-0.0672646	0.264649
Camk2g	-0.74554	0.0786946	-0.0672646	0.264649
Camk2g	-0.806464	0.153499	-0.0672646	0.264649
Camk2g	0.132764	0.303276	-0.0672646	0.264649
Camk4	-0.19687	0.212084	-0.183625	0.00364057
Camk4	-0.248049	0.0690104	-0.183625	0.00364057
Camk4	-0.439864	0.0223286	-0.183625	0.00364057
Camkv	-0.519963	0.0485663	-0.0507262	0.428262
Camkv	0.490893	0.0577833	-0.0507262	0.428262
Camkv	-0.0630274	0.217797	-0.0507262	0.428262
Camkv	-0.88546	0.0227497	-0.0507262	0.428262
Camkv	-0.741584	0.00139227	-0.0507262	0.428262
Camsap1	-0.320114	0.0657722	-0.101565	0.0329313
Camsap1	-0.324802	0.0972595	-0.101565	0.0329313
Camsap2	0.0187698	0.0526986	-0.0926375	0.0643741
Camsap3	-0.392031	0.0194198	-0.0944392	0.0351978
Camsap3	0.111698	0.149858	-0.0944392	0.0351978
Cand1	0.187058	0.137017	-0.0992507	0.026525
Cand1	0.390824	0.12517	-0.0992507	0.026525
Cand1	-0.402666	0.330249	-0.0992507	0.026525
Cand1	-0.219526	0.0301379	-0.0992507	0.026525
Cand1	-0.283455	0.0213214	-0.0992507	0.026525
Cand1	1.15346	0.00468206	-0.0992507	0.026525
Cand1	0.943311	0.00946756	-0.0992507	0.026525
Canx	2.08198	0.000914742	-0.117907	0.0151961
Canx	0.035545	0.0253508	-0.117907	0.0151961
Canx	-0.579941	0.178776	-0.117907	0.0151961
Cap1	3.69054	4.49464e-11	-0.0620021	0.107541
Cap1	0.349695	0.0268629	-0.0620021	0.107541
Cap1	-0.128999	0.0609538	-0.0620021	0.107541
Cap1	2.77403	0.000347951	-0.0620021	0.107541
Cap1	0.146875	0.0193747	-0.0620021	0.107541
Capn5	1.00409	7.08978e-05	-0.149936	0.0051553
Capn5	0.81483	0.00787881	-0.149936	0.0051553
Capn5	2.76908	0.0607891	-0.149936	0.0051553
Caprin1	-0.493642	0.0323973	-0.0764033	0.057039
Caprin1	-0.0548025	0.279721	-0.0764033	0.057039
Capza2	0.0366057	0.226564	-0.0655838	0.0525466
Capza2	0.0224653	0.194935	-0.0655838	0.0525466
Capzb	-0.208521	0.00984781	-0.08623	0.0117904
Capzb	1.45091	0.129554	-0.08623	0.0117904
Car14	0.287045	0.0237266	0.225503	0.00723596
Car2	2.3796	1.19188e-06	0.557994	1.4123e-06
Car2	1.18662	0.000399762	0.557994	1.4123e-06
Car2	0.28416	0.00656949	0.557994	1.4123e-06
Car2	4.29004	5.11737e-07	0.557994	1.4123e-06
Car2	2.34679	5.07193e-05	0.557994	1.4123e-06
Car2	-0.45967	0.0373137	0.557994	1.4123e-06
Car2	3.09157	1.8574e-06	0.557994	1.4123e-06
Car2	2.09027	1.8574e-06	0.557994	1.4123e-06
Car2	2.79868	1.03164e-05	0.557994	1.4123e-06
Car2	4.23398	2.0153e-06	0.557994	1.4123e-06
Car2	-0.123712	0.324583	0.557994	1.4123e-06
Cars	-0.213065	0.187449	-0.0688815	0.168676
Cask	-0.698067	0.00399641	-0.183047	0.000181275
Cask	-0.379108	0.0117047	-0.183047	0.000181275
Cask	1.20912	1.25228e-05	-0.183047	0.000181275
Cask	-0.0914787	0.0660911	-0.183047	0.000181275
Cat	0.755557	0.00395531	0.0755751	0.123689
Cav1	0.347905	0.144493	0.249896	0.000267581
Cav1	0.470345	0.0247295	0.249896	0.000267581
Cav1	0.0508342	0.275393	0.249896	0.000267581
Cav1	0.100695	0.19256	0.249896	0.000267581
Cavin1	1.38663	0.00116238	0.272069	8.86874e-05
Cavin1	0.40265	0.239161	0.272069	8.86874e-05
Cavin3	1.60994	0.000341939	0.411219	6.24017e-05
Cbs	0.37482	0.0184106	0.512142	1.04581e-05
Ccdc47	-0.492514	0.0797612	-0.0695693	0.0419796
Ccdc50	0.139639	0.143822	0.0266737	0.654576
Ccdc50	0.6522	0.0435079	0.0266737	0.654576
Ccdc50	0.631438	0.0048009	0.0266737	0.654576
Ccdc50	1.49085	0.000490557	0.0266737	0.654576
Ccdc50	2.1963	0.00126159	0.0266737	0.654576
Ccdc50	0.524202	0.0385757	0.0266737	0.654576
Ccny	0.579739	0.0114514	-0.151194	0.00329884
Ccny	-0.59856	0.279289	-0.151194	0.00329884
Ccny	1.26997	1.05385e-05	-0.151194	0.00329884
Ccsap	-2.55958	0.00561407	-0.0601497	0.308654
Cct2	2.40867	1.09216e-05	0.0376009	0.220814
Cct2	1.62029	0.0109535	0.0376009	0.220814
Cct2	1.40079	1.24614e-10	0.0376009	0.220814
Cct2	2.864	0.000828215	0.0376009	0.220814
Cct2	0.501086	0.00852742	0.0376009	0.220814
Cct2	3.86104	0.000707815	0.0376009	0.220814
Cct2	0.969006	8.80944e-07	0.0376009	0.220814
Cct2	2.95982	1.66313e-07	0.0376009	0.220814
Cct2	0.593408	0.0238052	0.0376009	0.220814
Cct2	2.10144	5.54229e-05	0.0376009	0.220814
Cct2	1.03051	0.0375829	0.0376009	0.220814
Cct2	1.01184	0.00088544	0.0376009	0.220814
Cct2	3.94622	7.58752e-06	0.0376009	0.220814
Cct2	1.76275	0.000539273	0.0376009	0.220814
Cct3	0.151773	0.219868	0.0356166	0.295544
Cct3	1.74314	0.0141965	0.0356166	0.295544
Cct3	1.8495	0.0611783	0.0356166	0.295544
Cct3	1.2009	1.02143e-06	0.0356166	0.295544
Cct3	2.83051	0.000312953	0.0356166	0.295544
Cct3	2.99763	0.000107691	0.0356166	0.295544
Cct3	2.04027	0.000701904	0.0356166	0.295544
Cct3	2.84248	3.96774e-05	0.0356166	0.295544
Cct3	0.533481	0.158672	0.0356166	0.295544
Cct4	-0.178853	0.0124126	0.0396124	0.208143
Cct4	0.909383	0.000141454	0.0396124	0.208143
Cct4	2.65939	1.19188e-06	0.0396124	0.208143
Cct4	2.59205	0.0011092	0.0396124	0.208143
Cct4	1.75881	0.00197988	0.0396124	0.208143
Cct4	1.14803	5.40018e-06	0.0396124	0.208143
Cct4	1.7179	0.00201386	0.0396124	0.208143
Cct4	0.478072	0.00176302	0.0396124	0.208143
Cct4	0.829382	0.119681	0.0396124	0.208143
Cct5	1.17675	0.00123564	0.0273298	0.348686
Cct5	1.74092	0.000514176	0.0273298	0.348686
Cct5	3.08003	2.24438e-07	0.0273298	0.348686
Cct5	0.367001	0.00791825	0.0273298	0.348686
Cct5	0.368706	0.0627573	0.0273298	0.348686
Cct5	2.57455	0.00145147	0.0273298	0.348686
Cct5	1.7516	7.02373e-05	0.0273298	0.348686
Cct6a	2.01099	0.0170724	0.0410724	0.18714
Cct6a	-0.191279	0.116182	0.0410724	0.18714
Cct6a	0.72438	7.80418e-05	0.0410724	0.18714
Cct6a	-0.0455675	0.192153	0.0410724	0.18714
Cct6a	0.470265	5.92686e-05	0.0410724	0.18714
Cct6a	2.33681	8.26227e-08	0.0410724	0.18714
Cct6a	0.803648	0.00110919	0.0410724	0.18714
Cct6a	0.586621	0.00428238	0.0410724	0.18714
Cct7	1.87554	0.000537576	0.0254068	0.430339
Cct7	3.96873	7.7806e-06	0.0254068	0.430339
Cct7	0.125713	0.278615	0.0254068	0.430339
Cct7	2.7448	5.34566e-06	0.0254068	0.430339
Cct7	2.44615	1.59544e-07	0.0254068	0.430339
Cct7	3.94904	2.12753e-06	0.0254068	0.430339
Cct7	3.85829	0.000130964	0.0254068	0.430339
Cct7	2.58912	0.00543879	0.0254068	0.430339
Cct7	0.653591	0.00108356	0.0254068	0.430339
Cct7	2.26592	6.67742e-06	0.0254068	0.430339
Cct8	0.608136	0.00311948	0.0176119	0.555728
Cct8	1.91066	0.00738867	0.0176119	0.555728
Cct8	-0.250401	0.233394	0.0176119	0.555728
Cct8	0.553181	0.000534084	0.0176119	0.555728
Cct8	1.56593	0.224977	0.0176119	0.555728
Cct8	0.738799	0.0550251	0.0176119	0.555728
Cct8	1.82695	0.00538455	0.0176119	0.555728
Cct8	1.62403	0.000488816	0.0176119	0.555728
Cct8	0.0936659	0.118431	0.0176119	0.555728
Cct8	1.97103	3.82607e-06	0.0176119	0.555728
Cct8	1.16788	0.000236013	0.0176119	0.555728
Cct8	0.137506	0.296094	0.0176119	0.555728
Cct8	0.245688	0.223438	0.0176119	0.555728
Cct8	1.18208	0.000841089	0.0176119	0.555728
Cd63	0.552172	0.137647	0.667349	1.3221e-07
Cd81	3.52658	0.000215431	0.0079304	0.87632
Cd81	1.7871	0.0022514	0.0079304	0.87632
Cd81	2.44763	0.0065231	0.0079304	0.87632
Cd81	0.594193	0.0205733	0.0079304	0.87632
Cd9	3.37681	2.45017e-05	0.623656	1.4039e-06
Cd9	3.25116	1.59654e-05	0.623656	1.4039e-06
Cd99l2	-0.525233	0.297223	-0.175544	0.0110197
Cdc42	0.336734	0.0469671	-0.0641757	0.18713
Cdc42	1.05525	8.68965e-05	-0.0641757	0.18713
Cdc42	1.03067	0.00812497	-0.0641757	0.18713
Cdc42	1.36809	0.0397537	-0.0641757	0.18713
Cdc42	0.967643	5.8223e-05	-0.0641757	0.18713
Cdc42	0.107739	0.140717	-0.0641757	0.18713
Cdc42	0.381783	0.00158902	-0.0641757	0.18713
Cdc42	-0.150939	0.0953608	-0.0641757	0.18713
Cdc42bpa	3.38597	2.82357e-05	0.0678911	0.117419
Cdc42bpa	2.54111	0.00313317	0.0678911	0.117419
Cdc42bpa	0.83839	0.315589	0.0678911	0.117419
Cdc42bpb	0.785368	0.00219061	-0.0653897	0.0502805
Cdh11	1.42961	0.00137214	-0.137253	0.0247488
Cdh2	0.367315	0.0124918	-0.180715	0.000885084
Cdh2	-1.12408	0.0254593	-0.180715	0.000885084
Cdh20	0.719335	0.000468871	0.00697012	0.91499
Cdh6	-0.290541	0.000184389	-0.220273	0.00163105
Cdip1	1.4771	0.0347641	0.0165412	0.817552
Cdip1	0.0281305	0.262779	0.0165412	0.817552
Cdipt	-0.436837	0.178983	-0.161049	0.00832484
Cdk16	1.46807	2.85844e-05	-0.146689	0.0018301
Cdk16	1.28883	0.00238373	-0.146689	0.0018301
Cdk17	2.3699	1.18984e-06	-0.198646	8.57963e-05
Cdk18	1.9176	0.000382591	-0.00413149	0.921496
Cdk18	2.82545	0.000288306	-0.00413149	0.921496
Cdk18	3.6664	2.26097e-06	-0.00413149	0.921496
Cdk18	2.8657	1.67983e-06	-0.00413149	0.921496
Cdk18	4.00671	0.000462841	-0.00413149	0.921496
Cdk18	3.56649	0.00333927	-0.00413149	0.921496
Cdk18	2.57343	0.000109837	-0.00413149	0.921496
Cdk5	0.799006	0.175785	0.0385581	0.260991
Cdk5	1.11422	5.87321e-06	0.0385581	0.260991
Cdk5	0.675817	0.0211248	0.0385581	0.260991
Cdk5	0.720974	0.00176302	0.0385581	0.260991
Cdk5	0.906051	0.0170724	0.0385581	0.260991
Cdk5	0.339331	6.1548e-05	0.0385581	0.260991
Cdk5	0.164503	0.0274838	0.0385581	0.260991
Cdk5	2.42577	6.96686e-05	0.0385581	0.260991
Cdk5	1.73296	0.000277412	0.0385581	0.260991
Cds2	0.328713	0.0709536	-0.0912961	0.0976572
Celf2	-0.613666	0.00345503	-0.032036	0.55784
Celf2	-0.120506	0.268163	-0.032036	0.55784
Celf2	-0.296671	0.00501484	-0.032036	0.55784
Celf4	-0.676465	0.000875592	0.0252596	0.544689
Celf4	0.188205	0.25563	0.0252596	0.544689
Cend1	-0.824661	7.73291e-06	-0.119377	0.0297745
Cend1	-0.892127	0.00856096	-0.119377	0.0297745
Cend1	-0.429034	0.0918128	-0.119377	0.0297745
Cfap36	0.147816	0.156234	0.134977	0.00792698
Cfap36	1.26642	0.00041304	0.134977	0.00792698
Cfap36	1.1283	0.0219644	0.134977	0.00792698
Cfap36	0.320049	0.0726009	0.134977	0.00792698
Cfap36	0.797673	0.0845099	0.134977	0.00792698
Cfap36	-0.0469971	0.323936	0.134977	0.00792698
Cfl1	1.37567	0.000201288	0.0637881	0.145659
Cfl1	1.95388	0.0023801	0.0637881	0.145659
Cfl1	0.530706	0.00893893	0.0637881	0.145659
Cfl1	0.468399	0.00816654	0.0637881	0.145659
Cfl1	1.43721	1.82808e-05	0.0637881	0.145659
Cfl1	1.91407	1.87665e-06	0.0637881	0.145659
Cfl1	0.761975	0.000861216	0.0637881	0.145659
Cfl1	2.53966	1.24306e-06	0.0637881	0.145659
Cfl1	1.72589	5.15453e-05	0.0637881	0.145659
Cfl1	3.66697	0.000154571	0.0637881	0.145659
Cfl1	1.56244	0.00236321	0.0637881	0.145659
Cfl1	0.571375	0.145464	0.0637881	0.145659
Cfl2	0.664732	0.000362908	0.142887	0.00164474
Chchd6	-0.17978	0.0946258	-0.0656053	0.0850776
Chchd6	-0.110909	0.0152358	-0.0656053	0.0850776
Chd2	0.137659	0.300156	-0.156398	0.00529637
Chgb	1.05865	0.000553468	0.114293	0.0560741
Chgb	0.17334	0.0421889	0.114293	0.0560741
Chgb	1.23698	0.00206262	0.114293	0.0560741
Chgb	1.23698	0.00206262	0.114293	0.0560741
Chic1	0.508307	1.04683e-05	0.234273	0.00659952
Chl1	0.705437	0.0983912	-0.148796	0.00413314
Chmp1a	0.0703793	0.309387	-0.128819	0.00173185
Chmp2a	2.31794	0.00729499	0.0176027	0.59119
Chmp2b	2.42155	0.000461384	-0.0739278	0.0883853
Chmp4b	-0.526793	0.0183631	-0.133573	0.00649979
Chn2	-0.0201567	0.156837	0.0171606	0.899302
Chn2	1.26653	0.000795284	0.0171606	0.899302
Chordc1	0.509986	0.00264224	-0.26149	0.00729048
Chp1	0.240684	0.196929	-0.028205	0.453642
Chp1	0.556252	0.0208909	-0.028205	0.453642
Chp1	-0.191407	0.124164	-0.028205	0.453642
Chp1	1.1835	0.00348901	-0.028205	0.453642
Chrm1	-0.131956	0.0556222	-0.122993	0.0941391
Cisd1	1.0896	0.00404171	-0.0793699	0.0485564
Cisd1	1.08293	0.000299056	-0.0793699	0.0485564
Cisd1	-0.0605789	0.0690062	-0.0793699	0.0485564
Cisd1	0.0287886	0.143723	-0.0793699	0.0485564
Cit	-1.3038	0.00627605	-0.146788	0.00514803
Cit	-0.975761	0.00363773	-0.146788	0.00514803
Ckap5	-2.33549	0.0750475	-0.0633568	0.197651
Ckap5	0.616754	0.0719413	-0.0633568	0.197651
Ckb	-0.512498	0.0414921	0.206798	0.00105778
Ckb	0.0585397	0.198931	0.206798	0.00105778
Ckb	1.08268	1.18303e-07	0.206798	0.00105778
Ckb	3.65306	1.85287e-05	0.206798	0.00105778
Ckb	2.68469	1.25228e-05	0.206798	0.00105778
Ckb	0.577889	0.21847	0.206798	0.00105778
Ckb	2.22438	1.48805e-05	0.206798	0.00105778
Ckb	2.39544	0.00357573	0.206798	0.00105778
Ckb	1.85765	2.19483e-08	0.206798	0.00105778
Ckb	0.0830792	0.0223879	0.206798	0.00105778
Ckb	1.06942	8.74239e-07	0.206798	0.00105778
Ckb	1.2336	2.34163e-06	0.206798	0.00105778
Ckb	1.31241	0.000301527	0.206798	0.00105778
Ckb	1.42688	0.000477875	0.206798	0.00105778
Ckb	1.83058	4.37025e-06	0.206798	0.00105778
Ckmt1	0.668017	0.128577	0.110523	0.0166514
Clasp2	1.32293	0.000473922	-0.110398	0.0325121
Clasp2	-0.268478	0.00288036	-0.110398	0.0325121
Clasp2	1.68579	0.000625179	-0.110398	0.0325121
Clasp2	0.260824	0.0870616	-0.110398	0.0325121
Clcn2	1.25685	0.0081609	0.0231995	0.806493
Clcn4	-0.331573	0.0095817	-0.129432	0.00459637
Clcn6	2.10859	0.000321992	-0.112674	0.0168635
Clcn6	1.28233	0.0635399	-0.112674	0.0168635
Clcn6	0.194661	0.0352265	-0.112674	0.0168635
Clcn6	0.211064	0.302569	-0.112674	0.0168635
Clcn6	2.83495	7.26948e-06	-0.112674	0.0168635
Clcn6	0.370129	0.0257554	-0.112674	0.0168635
Clcn6	0.36179	0.0846756	-0.112674	0.0168635
Cldn10	-0.65885	0.000232727	-0.230185	0.00443274
Cldn10	-0.80928	0.00141901	-0.230185	0.00443274
Cldn10	-0.368621	0.00398807	-0.230185	0.00443274
Cldn11	4.82805	0.000257352	1.14455	9.73421e-08
Cldn11	3.84348	3.78915e-06	1.14455	9.73421e-08
Cldn11	0.669714	0.00467149	1.14455	9.73421e-08
Cldnd1	0.435169	0.000407708	-0.156659	0.0102568
Clic4	1.92842	2.09516e-05	0.422031	1.38701e-05
Clic4	3.37797	7.23967e-06	0.422031	1.38701e-05
Clic4	3.12955	4.51612e-10	0.422031	1.38701e-05
Clic4	1.60561	0.00338138	0.422031	1.38701e-05
Clic4	3.35222	6.85313e-05	0.422031	1.38701e-05
Clic4	2.91877	0.000207179	0.422031	1.38701e-05
Clic4	2.00752	1.05385e-05	0.422031	1.38701e-05
Clic4	0.42291	0.00147128	0.422031	1.38701e-05
Clic4	4.55086	1.21759e-07	0.422031	1.38701e-05
Clic4	3.14753	1.20642e-07	0.422031	1.38701e-05
Clic4	4.06937	6.73423e-07	0.422031	1.38701e-05
Clic4	4.13983	8.71839e-05	0.422031	1.38701e-05
Clic4	1.50185	0.257564	0.422031	1.38701e-05
Clic4	3.26135	8.17789e-05	0.422031	1.38701e-05
Clic6	0.523238	0.00198399	-0.0352887	0.607753
Clip3	1.4224	0.0613239	-0.0387691	0.371186
Clip3	1.08367	0.00011995	-0.0387691	0.371186
Clip3	0.00204918	0.274944	-0.0387691	0.371186
Clip3	1.98731	0.0541258	-0.0387691	0.371186
Clip3	0.909325	0.252531	-0.0387691	0.371186
Clta	-0.729184	0.0151004	0.0559529	0.383816
Clta	0.156903	0.0840505	0.0559529	0.383816
Cltb	-0.139043	0.0155902	-0.0954479	0.0524623
Cltb	-0.263336	0.0516254	-0.0954479	0.0524623
Cltb	-0.0349202	0.292974	-0.0954479	0.0524623
Cltb	-0.144477	0.0973414	-0.0954479	0.0524623
Cltc	-0.0028022	0.0662714	0.0091633	0.853149
Cltc	1.07534	0.00224699	0.0091633	0.853149
Cltc	-0.0760981	0.26828	0.0091633	0.853149
Cltc	0.570415	0.0122575	0.0091633	0.853149
Cltc	0.683432	7.29278e-05	0.0091633	0.853149
Cltc	0.848272	0.00020777	0.0091633	0.853149
Cltc	0.149707	0.0307665	0.0091633	0.853149
Cltc	-0.0704723	0.282396	0.0091633	0.853149
Cltc	0.948125	0.025845	0.0091633	0.853149
Cltc	0.132485	0.187388	0.0091633	0.853149
Cltc	-0.318333	0.064247	0.0091633	0.853149
Cltc	0.34003	0.10788	0.0091633	0.853149
Cltc	0.245962	0.241296	0.0091633	0.853149
Cltc	1.40608	0.000821629	0.0091633	0.853149
Cltc	0.930189	0.134942	0.0091633	0.853149
Cltc	0.111382	0.125628	0.0091633	0.853149
Cltc	0.0161023	0.154712	0.0091633	0.853149
Cltc	0.85789	0.000114409	0.0091633	0.853149
Cltc	-0.125921	0.225837	0.0091633	0.853149
Cltc	1.00643	0.0359605	0.0091633	0.853149
Cltc	0.153618	0.0877696	0.0091633	0.853149
Cltc	0.560095	0.0499232	0.0091633	0.853149
Cltc	-0.0354397	0.134557	0.0091633	0.853149
Cltc	0.72707	0.000133268	0.0091633	0.853149
Cltc	-0.297949	0.000220803	0.0091633	0.853149
Cltc	-0.187779	0.0467029	0.0091633	0.853149
Cluh	1.44613	0.019674	0.104242	0.0137522
Clvs1	0.0682025	0.277283	-0.146279	0.00619862
Cmas	0.0744537	0.134138	0.0792324	0.0231975
Cmip	-0.317542	0.0138365	0.125387	0.112981
Cmip	-0.0745013	0.163545	0.125387	0.112981
Cmip	0.275616	0.0414537	0.125387	0.112981
Cmip	1.88538	0.00174692	0.125387	0.112981
Cmip	0.522229	0.0272376	0.125387	0.112981
Cmip	0.553041	0.0212743	0.125387	0.112981
Cmpk1	0.693065	0.00300574	-0.00413232	0.939282
Cmpk1	-0.0861742	0.175323	-0.00413232	0.939282
Cmtm5	1.29098	0.00039849	0.0778883	0.371186
Cndp2	1.78751	8.90181e-05	0.268938	6.66238e-05
Cnksr2	-1.16948	0.00160886	-0.19172	0.00468757
Cnksr2	-0.690998	0.000345743	-0.19172	0.00468757
Cnksr2	-0.601204	0.144066	-0.19172	0.00468757
Cnksr2	-1.01401	0.00306675	-0.19172	0.00468757
Cnksr2	-1.55644	3.24292e-05	-0.19172	0.00468757
Cnn3	1.27854	0.00120839	0.245408	0.00158933
Cnn3	1.35303	6.70739e-06	0.245408	0.00158933
Cnnm1	-1.6997	1.73209e-05	-0.0821865	0.0705296
Cnnm1	0.149083	0.00846795	-0.0821865	0.0705296
Cnnm1	-0.282688	0.00737408	-0.0821865	0.0705296
Cnnm2	-0.318307	0.309994	-0.0130524	0.707188
Cnnm2	0.257427	0.112151	-0.0130524	0.707188
Cnnm2	0.410699	0.0393561	-0.0130524	0.707188
Cnnm3	0.534593	0.0199347	0.19229	0.00563286
Cnnm3	0.0556782	0.208478	0.19229	0.00563286
Cnnm3	0.0191655	0.105195	0.19229	0.00563286
Cnnm3	0.355637	0.00313304	0.19229	0.00563286
Cnp	0.940879	1.9941e-06	0.052265	0.302598
Cnp	1.01583	1.40728e-05	0.052265	0.302598
Cnp	0.0946645	0.0556222	0.052265	0.302598
Cnp	2.31993	1.97168e-07	0.052265	0.302598
Cnp	-0.225982	0.0671009	0.052265	0.302598
Cnp	0.234992	0.0452015	0.052265	0.302598
Cnp	0.3988	0.000242784	0.052265	0.302598
Cnp	0.399363	0.0113921	0.052265	0.302598
Cnp	1.55634	9.61925e-08	0.052265	0.302598
Cnp	0.0140973	0.214366	0.052265	0.302598
Cnp	1.20271	0.000461874	0.052265	0.302598
Cnp	0.582886	0.00474052	0.052265	0.302598
Cnp	1.61423	1.41381e-07	0.052265	0.302598
Cnp	-0.000732689	0.00255775	0.052265	0.302598
Cnp	0.446741	0.000161872	0.052265	0.302598
Cnp	-0.268718	0.00698144	0.052265	0.302598
Cnp	1.16076	2.23489e-05	0.052265	0.302598
Cnp	-0.545052	0.000150946	0.052265	0.302598
Cnp	0.624877	0.036445	0.052265	0.302598
Cnp	0.0946645	0.0556222	0.052265	0.302598
Cnp	0.429266	0.0386119	0.052265	0.302598
Cnp	0.550096	0.00255446	0.052265	0.302598
Cnp	2.69068	0.000167903	0.052265	0.302598
Cnp	0.269581	0.00615342	0.052265	0.302598
Cnp	1.58347	2.8136e-05	0.052265	0.302598
Cnp	2.10691	2.58003e-05	0.052265	0.302598
Cnp	1.30371	1.59654e-05	0.052265	0.302598
Cnp	0.747705	0.00175979	0.052265	0.302598
Cnp	2.43955	3.4958e-06	0.052265	0.302598
Cnr1	-0.352783	0.0105016	-0.0653108	0.332861
Cnr1	-0.154787	0.113749	-0.0653108	0.332861
Cnr1	-0.12217	0.331508	-0.0653108	0.332861
Cntnap1	-0.0467969	0.221519	0.140275	0.0197464
Cntnap1	0.160559	0.196902	0.140275	0.0197464
Cntnap1	-0.895597	0.00215922	0.140275	0.0197464
Cntnap2	-1.21819	0.00139102	0.000137103	0.99796
Comt	0.272995	0.0502159	-0.0419377	0.244497
Comtd1	-0.629811	0.0760477	-0.0434437	0.247267
Copa	2.25454	0.000360878	-0.113038	0.0133904
Copa	-1.35754	0.00315032	-0.113038	0.0133904
Copa	0.550518	0.00283248	-0.113038	0.0133904
Copg1	-0.700099	0.0138961	-0.0104821	0.829265
Cops2	0.142789	0.28295	0.00745422	0.826663
Cops2	-0.022827	0.331262	0.00745422	0.826663
Cops3	0.063147	0.150634	-0.0180076	0.550869
Cops3	0.54351	0.0421637	-0.0180076	0.550869
Cops3	0.361488	0.118158	-0.0180076	0.550869
Cops3	0.647171	0.00905078	-0.0180076	0.550869
Cops5	-0.378332	0.00549133	0.0464516	0.106271
Cops5	-0.387677	0.315024	0.0464516	0.106271
Cops6	0.179358	0.312955	-0.0319807	0.346347
Cops7a	2.07081	0.00609805	0.0553152	0.117435
Cops7a	-0.162948	0.287673	0.0553152	0.117435
Coro1b	1.59679	0.00839722	0.0905231	0.0676242
Coro1b	2.63385	0.000602232	0.0905231	0.0676242
Coro1c	1.71815	5.63856e-05	0.122687	0.00361668
Coro1c	0.204792	0.119436	0.122687	0.00361668
Coro2a	2.64549	1.79789e-05	0.00327781	0.9481
Coro2b	-0.863121	0.027422	-0.0321982	0.360852
Coro2b	1.63968	2.49938e-07	-0.0321982	0.360852
Coro2b	0.511937	0.0981896	-0.0321982	0.360852
Coro2b	1.01848	9.5514e-07	-0.0321982	0.360852
Coro7	3.73393	0.000376309	0.173299	0.00251641
Coro7	0.882421	0.0483901	0.173299	0.00251641
Cotl1	2.3148	0.000231758	0.346075	2.2278e-05
Cox4i1	-0.0205372	0.302735	-0.100287	0.0171811
Cox5b	0.236755	0.0580905	-0.0752117	0.159031
Cox6b1	0.078841	0.273098	-0.0871872	0.0490138
Cox6c	0.847054	0.0112736	-0.103054	0.0137732
Cpe	-0.374181	0.00671977	0.000457572	0.993053
Cplx2	0.127285	0.100975	-0.0256155	0.605525
Cpne1	1.1683	0.190598	-0.00790408	0.847804
Cpne2	-0.44974	0.00264011	-0.0960077	0.0585424
Cpne5	-0.092267	0.0385932	-0.0555787	0.329571
Cpne5	-0.276213	0.177901	-0.0555787	0.329571
Cpne6	0.134854	0.155313	-0.033001	0.579855
Cpped1	1.90399	0.0107897	0.337809	0.00410806
Cpt1a	1.88695	0.00389485	-0.0482562	0.277209
Cpt1a	-0.622693	0.0230999	-0.0482562	0.277209
Crmp1	-0.349035	0.00701495	-0.00945248	0.844328
Crmp1	-0.586595	0.00927869	-0.00945248	0.844328
Crmp1	0.810246	0.000757654	-0.00945248	0.844328
Crmp1	1.12791	0.000994493	-0.00945248	0.844328
Crmp1	-0.392016	0.0157864	-0.00945248	0.844328
Crmp1	-0.283917	0.0464617	-0.00945248	0.844328
Crmp1	-1.70393	0.000106302	-0.00945248	0.844328
Crmp1	-0.279693	0.0667989	-0.00945248	0.844328
Crmp1	0.732926	0.128617	-0.00945248	0.844328
Crmp1	-0.650271	0.0354729	-0.00945248	0.844328
Crmp1	0.227499	0.0333479	-0.00945248	0.844328
Cryab	2.50396	1.18984e-06	0.354153	1.24812e-05
Cryab	3.17013	5.66905e-07	0.354153	1.24812e-05
Cryab	2.48879	2.56489e-06	0.354153	1.24812e-05
Cryab	0.339095	0.311678	0.354153	1.24812e-05
Cryab	2.84869	4.39922e-07	0.354153	1.24812e-05
Cryab	3.11516	2.17789e-06	0.354153	1.24812e-05
Crym	0.444489	0.199397	0.0702948	0.366657
Csde1	0.911849	7.8204e-06	0.00608993	0.876416
Csf1r	0.885541	0.000738448	0.119424	0.0948935
Csf1r	0.998406	0.0117707	0.119424	0.0948935
Csnk1a1	0.481532	0.0157554	-0.0620712	0.0620715
Csnk1a1	1.19341	0.0347679	-0.0620712	0.0620715
Csnk1a1	1.2051	0.0101043	-0.0620712	0.0620715
Csnk1g1	-0.517839	0.022529	-0.172719	0.00581867
Csnk2a1	-1.9749	0.00530181	-0.089698	0.04746
Csnk2b	-0.346352	0.164615	-0.130503	0.00130671
Cspg4	1.61801	7.2275e-07	0.0140953	0.704933
Cspg5	-0.222449	0.0719482	-0.12589	0.0115217
Cspg5	-0.0372652	0.326336	-0.12589	0.0115217
Cspg5	0.859869	0.159398	-0.12589	0.0115217
Cspg5	-0.471803	0.002793	-0.12589	0.0115217
Cspg5	1.68847	0.0160673	-0.12589	0.0115217
Csrp1	1.55659	0.000174329	0.380388	0.000102096
Csrp1	0.934675	0.00315489	0.380388	0.000102096
Csrp1	2.11699	0.00129019	0.380388	0.000102096
Cstb	1.05927	0.00437749	0.236091	0.00040535
Cstf2	-0.252001	0.246624	-0.0204489	0.765448
Ctnna1	-0.0431374	0.014928	0.102079	0.0401986
Ctnna1	-0.0528148	0.200663	0.102079	0.0401986
Ctnna2	-0.994993	0.000499044	-0.305881	0.000119649
Ctnna2	-0.34163	0.0332642	-0.305881	0.000119649
Ctnna2	-1.18426	0.00207195	-0.305881	0.000119649
Ctnna2	-2.07294	0.000118436	-0.305881	0.000119649
Ctnna2	-0.453142	0.0210445	-0.305881	0.000119649
Ctnnb1	0.0443981	0.241676	-0.1946	0.000817841
Ctnnbip1	-0.784436	0.0358455	-0.0429293	0.503632
Ctnnd1	0.30233	0.0553725	-0.168082	0.00401578
Ctnnd1	-0.0405231	0.288205	-0.168082	0.00401578
Ctnnd1	0.127237	0.133161	-0.168082	0.00401578
Ctnnd2	-0.455209	0.026712	-0.19851	0.00192106
Ctnnd2	-0.469554	0.0612106	-0.19851	0.00192106
Ctnnd2	-0.845557	0.000447749	-0.19851	0.00192106
Ctps	1.45427	0.000309628	0.0653696	0.134671
Ctps2	0.327749	0.0323267	0.125818	0.00583731
Ctsb	2.44986	7.60447e-05	0.542475	5.50143e-06
Ctsb	1.92229	0.00175793	0.542475	5.50143e-06
Ctsd	-3.59672	0.120366	0.621999	1.09343e-07
Ctsd	2.59432	5.74893e-06	0.621999	1.09343e-07
Cuedc1	0.200187	0.0617407	0.0278886	0.73029
Cuedc2	-0.0926971	0.123691	-0.102386	0.0785592
Cul1	2.24278	6.18154e-05	0.0363811	0.299477
Cul1	-0.632698	0.0597761	0.0363811	0.299477
Cul2	0.649509	0.132522	-0.0630323	0.0715856
Cul2	0.463676	0.00858614	-0.0630323	0.0715856
Cul3	0.031315	0.0375046	-0.0252571	0.386834
Cul3	0.277979	0.0105409	-0.0252571	0.386834
Cul3	-0.553704	0.0105689	-0.0252571	0.386834
Cul4a	-0.675312	0.0028773	-0.0546971	0.105029
Cul4a	-0.720463	0.198485	-0.0546971	0.105029
Cul4a	1.63328	0.00284868	-0.0546971	0.105029
Cul4a	0.76329	0.0304514	-0.0546971	0.105029
Cul5	-0.249387	0.00515117	-0.0198048	0.535626
Cul9	-0.366114	0.00820964	0.0265275	0.650308
Cx3cl1	-0.232032	0.0529641	-0.140705	0.0428815
Cyb5b	0.616117	0.166797	0.0615103	0.145657
Cyb5r3	3.38306	5.82625e-05	0.234243	0.000376234
Cyb5r3	0.361999	0.0443581	0.234243	0.000376234
Cycs	-0.196022	0.31647	0.180109	0.00320865
Cyfip1	0.0771126	0.214426	0.0154546	0.656714
Cyfip1	-0.149068	0.253375	0.0154546	0.656714
Cyfip2	0.261483	0.239307	-0.0889332	0.027696
Cyfip2	-1.15128	0.00979269	-0.0889332	0.027696
Cyfip2	0.468644	0.0954773	-0.0889332	0.027696
Cyfip2	-0.263801	0.00488539	-0.0889332	0.027696
Cyp46a1	-0.779138	0.000240323	-0.0778874	0.146783
Cyp46a1	-0.964559	0.0345019	-0.0778874	0.146783
Cyp46a1	-1.00159	0.00438277	-0.0778874	0.146783
Cyp51	0.0902027	0.185701	0.0847586	0.168212
Cyria	1.45854	0.129725	-0.212935	0.000317116
Cyrib	0.522513	0.00202246	0.0392729	0.255481
Cyrib	0.0322519	0.285928	0.0392729	0.255481
Cyrib	0.887771	0.0130146	0.0392729	0.255481
Cyrib	0.107785	0.0417999	0.0392729	0.255481
Cyrib	0.303006	0.168223	0.0392729	0.255481
Cyrib	0.274142	0.102035	0.0392729	0.255481
Cyrib	2.38201	0.21036	0.0392729	0.255481
D6Wsu163e	0.576516	0.217062	0.0127433	0.726396
Daam1	1.33704	0.00526682	-0.130052	0.00372728
Daam2	-2.56099	0.00963705	0.127538	0.0241289
Daam2	3.3692	1.99964e-05	0.127538	0.0241289
Daam2	2.37993	1.66014e-05	0.127538	0.0241289
Daam2	0.546906	0.00234834	0.127538	0.0241289
Daam2	1.05944	0.00117706	0.127538	0.0241289
Daam2	1.89707	9.19256e-05	0.127538	0.0241289
Daam2	2.21209	1.61982e-08	0.127538	0.0241289
Daam2	2.86992	2.21114e-05	0.127538	0.0241289
Daam2	2.02034	0.000283415	0.127538	0.0241289
Dag1	0.136878	0.061164	0.0891683	0.0380945
Dag1	-0.269037	0.00714346	0.0891683	0.0380945
Dagla	-0.408762	0.0514528	-0.192235	0.00292899
Dagla	-0.635324	5.66905e-07	-0.192235	0.00292899
Dagla	-1.10747	4.20797e-06	-0.192235	0.00292899
Dbi	3.96276	2.48856e-06	0.314722	0.00112996
Dbi	0.142734	0.290177	0.314722	0.00112996
Dbi	1.01497	0.000383114	0.314722	0.00112996
Dbi	0.546456	0.00798599	0.314722	0.00112996
Dbi	1.50925	0.062442	0.314722	0.00112996
Dbn1	-0.276953	0.188055	-0.194377	0.00159821
Dbnl	0.643646	0.119454	0.120447	0.0293767
Dcaf8	0.314645	0.0837925	0.0701278	0.0974101
Dcakd	-0.0498617	0.0637332	-0.284207	0.00039635
Dcakd	-0.347344	0.283537	-0.284207	0.00039635
Dcakd	-0.455605	0.00506893	-0.284207	0.00039635
Dchs1	0.0698727	0.323337	0.286577	0.00378066
Dcps	-0.305475	0.0116064	0.18954	0.00264103
Dcps	0.0565261	0.269353	0.18954	0.00264103
Dctn1	0.190067	0.0843171	-0.0269971	0.537816
Dctn1	1.00904	0.000937603	-0.0269971	0.537816
Dctn1	-0.686407	0.0422553	-0.0269971	0.537816
Dctn1	1.5683	0.0275714	-0.0269971	0.537816
Dctn2	-0.695374	0.140244	0.0320611	0.269301
Dctn2	4.20504	0.000262606	0.0320611	0.269301
Dctn2	1.80215	0.00160206	0.0320611	0.269301
Dctn2	0.896393	0.00909888	0.0320611	0.269301
Dctn2	3.25279	0.000118672	0.0320611	0.269301
Dctn2	0.561628	0.0264333	0.0320611	0.269301
Dctn2	1.5494	5.30361e-05	0.0320611	0.269301
Dctn3	0.465308	0.00518642	-0.00191271	0.96719
Dctn3	1.51317	0.00203247	-0.00191271	0.96719
Dctn3	0.622202	0.0036912	-0.00191271	0.96719
Dctn5	1.40526	0.00654967	0.0244024	0.51028
Dctn5	0.702116	0.0302249	0.0244024	0.51028
Dcun1d1	0.822852	0.248184	-0.0306242	0.475312
Dcun1d1	-0.169366	0.0224084	-0.0306242	0.475312
Dcun1d1	0.173012	0.15058	-0.0306242	0.475312
Dcun1d1	-0.120985	0.0772421	-0.0306242	0.475312
Ddah1	-0.84957	0.0978513	0.0778981	0.0407213
Ddah2	0.367081	0.0303129	0.124707	0.0684874
Ddah2	2.47468	4.8738e-05	0.124707	0.0684874
Ddb1	-0.185762	0.216385	0.0575387	0.150188
Ddb1	-0.296651	0.00203913	0.0575387	0.150188
Ddb1	-0.0739251	0.131796	0.0575387	0.150188
Ddb1	0.290329	0.0509385	0.0575387	0.150188
Ddb1	-0.0290198	0.200043	0.0575387	0.150188
Ddb1	0.411433	0.0301378	0.0575387	0.150188
Ddc	1.98845	0.00304494	0.328043	0.000201167
Ddc	1.16118	0.00896814	0.328043	0.000201167
Ddc	1.66992	8.13994e-05	0.328043	0.000201167
Ddhd1	1.41225	0.0352567	-0.0914145	0.0421059
Ddhd2	0.413897	0.329491	-0.139801	0.00336032
Ddi2	1.31149	0.00450392	-0.0159333	0.732378
Ddi2	-0.426173	0.268116	-0.0159333	0.732378
Ddi2	0.034578	0.205628	-0.0159333	0.732378
Ddi2	0.0453832	0.194935	-0.0159333	0.732378
Ddi2	1.20316	0.00259525	-0.0159333	0.732378
Ddr1	-0.1128	0.231463	0.193279	0.0151549
Ddr1	0.392044	0.112204	0.193279	0.0151549
Ddx1	-0.405903	0.286216	0.0596571	0.0810125
Ddx3x	1.40608	0.00139346	-0.0853129	0.123329
Ddx3x	1.2596	0.0015123	-0.0853129	0.123329
Ddx3x	1.00382	0.00618173	-0.0853129	0.123329
Ddx3y	0.205122	0.0709134	0.0552783	0.572461
Ddx3y	-1.11137	0.316321	0.0552783	0.572461
Ddx58	1.30528	4.18641e-05	0.618586	4.45105e-07
Dennd11	-1.1646	0.0392132	-0.112523	0.0761702
Dennd5a	1.07428	0.0257771	0.0696403	0.133663
Dennd5a	1.62139	4.78769e-05	0.0696403	0.133663
Dennd5b	-4.0524	0.0127642	0.0867807	0.171043
Depdc5	-0.219077	0.147235	0.23632	0.000296071
Dgke	0.197095	0.309197	-0.0514097	0.234088
Dgkg	-0.173697	0.275472	0.0632372	0.142393
Dgkz	-0.894745	0.000604532	-0.109091	0.0274189
Dhrs7b	-0.430292	0.0463527	-0.198847	0.000626801
Dhrs7b	-0.502964	0.0459645	-0.198847	0.000626801
Dhx57	0.145219	0.285975	0.0250799	0.555303
Dhx9	-0.476303	0.0104456	-0.040403	0.224277
Dhx9	-0.795995	0.238828	-0.040403	0.224277
Dhx9	-0.278037	0.0385964	-0.040403	0.224277
Diaph1	0.378786	0.252549	-0.0874329	0.0252042
Dip2a	2.61327	5.09029e-09	0.272537	2.76848e-05
Dip2a	0.915525	0.000143096	0.272537	2.76848e-05
Dip2b	0.127096	0.0340487	0.145339	0.00696421
Dip2b	0.0894174	0.0931666	0.145339	0.00696421
Dip2b	0.17702	0.00697191	0.145339	0.00696421
Dlg1	-0.760003	8.34009e-05	-0.0613543	0.0596454
Dlg1	-0.759027	8.61777e-05	-0.0613543	0.0596454
Dlg1	-0.606171	0.000155027	-0.0613543	0.0596454
Dlg1	-0.51611	7.30567e-05	-0.0613543	0.0596454
Dlg1	-0.84191	4.46404e-05	-0.0613543	0.0596454
Dlg1	0.278068	0.270149	-0.0613543	0.0596454
Dlg1	-0.468434	0.076835	-0.0613543	0.0596454
Dlg1	0.979343	0.0829571	-0.0613543	0.0596454
Dlg1	0.587908	0.0440258	-0.0613543	0.0596454
Dlg1	-0.288797	0.13374	-0.0613543	0.0596454
Dlg2	-1.2819	0.000125511	-0.195845	0.000275061
Dlg2	0.633078	0.035521	-0.195845	0.000275061
Dlg2	-0.675913	2.48856e-06	-0.195845	0.000275061
Dlg2	-0.671186	1.12839e-05	-0.195845	0.000275061
Dlg2	-0.866253	0.00144379	-0.195845	0.000275061
Dlg2	-0.88053	2.55211e-05	-0.195845	0.000275061
Dlg2	-0.919638	0.000250366	-0.195845	0.000275061
Dlg3	-1.61009	6.95652e-06	-0.157281	0.00378631
Dlg3	-0.328446	0.00997529	-0.157281	0.00378631
Dlg4	-0.63827	0.170147	-0.213847	0.00166518
Dlg4	-0.541698	0.000303896	-0.213847	0.00166518
Dlg4	-0.701996	3.45084e-05	-0.213847	0.00166518
Dlg4	-0.903911	8.43582e-05	-0.213847	0.00166518
Dlg4	-0.177775	0.12246	-0.213847	0.00166518
Dlg4	-0.690313	0.000110815	-0.213847	0.00166518
Dlg4	-0.559807	0.033355	-0.213847	0.00166518
Dlg4	-0.946941	4.56177e-08	-0.213847	0.00166518
Dlg4	-1.0569	0.00399493	-0.213847	0.00166518
Dlg4	-0.831738	0.0133393	-0.213847	0.00166518
Dlgap1	0.528249	0.0742697	-0.149935	0.0234714
Dlgap1	-0.680391	0.00139076	-0.149935	0.0234714
Dlgap1	-0.37388	0.0189521	-0.149935	0.0234714
Dlgap1	-0.682652	0.00689353	-0.149935	0.0234714
Dlgap1	-0.883112	9.15343e-05	-0.149935	0.0234714
Dlgap1	-1.17738	0.0335842	-0.149935	0.0234714
Dlgap2	-1.24053	0.000513984	-0.242082	0.000855511
Dlgap2	-3.08823	0.000624736	-0.242082	0.000855511
Dlgap2	-0.320283	0.303311	-0.242082	0.000855511
Dlgap2	-0.973098	0.00124119	-0.242082	0.000855511
Dlgap2	-0.764691	0.138596	-0.242082	0.000855511
Dlgap2	-0.935783	9.65455e-06	-0.242082	0.000855511
Dlgap3	-1.15684	0.0387716	-0.243749	0.00212443
Dlgap3	-1.89121	0.000920429	-0.243749	0.00212443
Dlgap3	-0.72224	0.00117659	-0.243749	0.00212443
Dlgap4	-0.765352	0.000305348	-0.211733	0.00155969
Dmxl2	0.033827	0.191594	-0.0728902	0.0414629
Dmxl2	0.208665	0.249997	-0.0728902	0.0414629
Dmxl2	-0.145358	0.12598	-0.0728902	0.0414629
Dnaja1	-0.120809	0.1249	-0.26332	5.96733e-05
Dnaja1	0.0217492	0.148819	-0.26332	5.96733e-05
Dnaja1	1.61423	0.00178818	-0.26332	5.96733e-05
Dnaja1	-0.874686	0.107665	-0.26332	5.96733e-05
Dnaja1	-1.09325	0.0129863	-0.26332	5.96733e-05
Dnaja1	2.1283	6.1548e-05	-0.26332	5.96733e-05
Dnaja2	1.0132	0.0112033	-0.149475	0.00134348
Dnaja2	-0.503849	0.228363	-0.149475	0.00134348
Dnaja2	-0.475635	0.266632	-0.149475	0.00134348
Dnaja2	0.777791	0.00414259	-0.149475	0.00134348
Dnaja2	0.286418	0.26622	-0.149475	0.00134348
Dnaja2	1.23781	0.000237368	-0.149475	0.00134348
Dnaja4	-1.26925	0.00561793	-0.121243	0.00539851
Dnajb2	1.01957	1.99764e-05	0.154258	0.0112761
Dnajb2	1.67434	1.40422e-05	0.154258	0.0112761
Dnajb2	1.79581	9.5727e-06	0.154258	0.0112761
Dnajb2	3.94064	9.16396e-06	0.154258	0.0112761
Dnajb2	3.94064	9.16396e-06	0.154258	0.0112761
Dnajb2	1.51615	2.64925e-05	0.154258	0.0112761
Dnajb2	2.20477	0.000987245	0.154258	0.0112761
Dnajb2	3.15016	8.67245e-06	0.154258	0.0112761
Dnajb4	0.549104	0.0169645	-0.0774468	0.0602831
Dnajb4	-0.0303558	0.318697	-0.0774468	0.0602831
Dnajb4	1.73813	0.00147128	-0.0774468	0.0602831
Dnajb4	0.339764	0.0234637	-0.0774468	0.0602831
Dnajb6	2.9607	0.00015316	-0.0085719	0.88125
Dnajb6	-0.0450334	0.222062	-0.0085719	0.88125
Dnajb6	0.73271	0.0343945	-0.0085719	0.88125
Dnajb6	0.0153315	0.131783	-0.0085719	0.88125
Dnajb6	-0.00763924	0.312588	-0.0085719	0.88125
Dnajb6	0.87237	6.29542e-05	-0.0085719	0.88125
Dnajb6	0.454748	0.0228863	-0.0085719	0.88125
Dnajc5	0.269178	0.0612409	-0.0612108	0.314661
Dnajc5	0.992552	1.10681e-05	-0.0612108	0.314661
Dnajc5	0.264177	0.0293061	-0.0612108	0.314661
Dnajc5	0.170029	0.0218901	-0.0612108	0.314661
Dnajc7	1.64251	2.90263e-05	-0.195324	0.000181311
Dnajc7	0.859991	8.2782e-05	-0.195324	0.000181311
Dnm1	0.258885	0.0358016	-0.127766	0.00674061
Dnm1	-0.367586	0.0190634	-0.127766	0.00674061
Dnm1	-0.492104	0.00231215	-0.127766	0.00674061
Dnm1	0.527061	0.0558679	-0.127766	0.00674061
Dnm1	1.27684	0.000699072	-0.127766	0.00674061
Dnm1	0.0656287	0.0308986	-0.127766	0.00674061
Dnm1	-0.808201	0.000903865	-0.127766	0.00674061
Dnm1	0.0690367	0.232994	-0.127766	0.00674061
Dnm1	2.22032	0.00222917	-0.127766	0.00674061
Dnm1	-0.270475	0.181985	-0.127766	0.00674061
Dnm1	0.213153	0.0962166	-0.127766	0.00674061
Dnm2	0.88304	0.289133	0.304066	3.97691e-05
Dnm2	2.14914	0.00261461	0.304066	3.97691e-05
Dnm2	1.33919	3.99177e-06	0.304066	3.97691e-05
Dnm2	-0.547978	0.138855	0.304066	3.97691e-05
Dnm2	3.73944	0.000142915	0.304066	3.97691e-05
Dnm2	0.0576048	0.0942596	0.304066	3.97691e-05
Dnm2	0.154283	0.311541	0.304066	3.97691e-05
Dnm2	2.37822	1.8951e-06	0.304066	3.97691e-05
Dnm2	1.17793	0.0017106	0.304066	3.97691e-05
Dnm2	-0.173517	0.0494595	0.304066	3.97691e-05
Dnm2	1.1505	0.0510928	0.304066	3.97691e-05
Dnm2	1.50555	9.48072e-05	0.304066	3.97691e-05
Dnm3	1.70374	0.000739409	0.00088201	0.989514
Dnm3	0.147091	0.303109	0.00088201	0.989514
Dnm3	-1.36861	0.294226	0.00088201	0.989514
Dnm3	1.56835	0.00524874	0.00088201	0.989514
Dnmt1	-0.371922	0.138043	0.0868768	0.0948935
Dnmt1	-0.208794	0.0814223	0.0868768	0.0948935
Dnpep	0.64522	0.0113611	0.01565	0.616554
Dock1	-0.212869	0.126548	0.26646	3.04854e-05
Dock1	1.14686	0.0022033	0.26646	3.04854e-05
Dock10	0.905195	0.00314804	0.149654	0.0139611
Dock10	1.95785	0.0084289	0.149654	0.0139611
Dock10	2.0686	0.00601682	0.149654	0.0139611
Dock10	1.30261	0.00836958	0.149654	0.0139611
Dock10	1.26736	1.78555e-06	0.149654	0.0139611
Dock10	1.51694	0.0043217	0.149654	0.0139611
Dock11	-0.152662	0.271053	-0.036361	0.59534
Dock11	2.19993	0.000195065	-0.036361	0.59534
Dock4	-0.378455	0.0283509	-0.0688821	0.0793772
Dock4	-1.60073	0.00131228	-0.0688821	0.0793772
Dock4	2.37148	0.0134955	-0.0688821	0.0793772
Dock5	0.472934	0.0456074	0.391282	1.18346e-05
Dock5	0.379001	0.135602	0.391282	1.18346e-05
Dock5	2.12971	0.000177361	0.391282	1.18346e-05
Dock9	0.187161	0.147648	0.101479	0.0534999
Dock9	1.25561	0.150777	0.101479	0.0534999
Dock9	2.49121	0.00160206	0.101479	0.0534999
Dpm1	-1.09097	0.0274837	0.0256963	0.650059
Dpp3	2.62314	0.000104198	0.0980887	0.0337003
Dpp3	1.66403	0.00277025	0.0980887	0.0337003
Dpp3	-1.1804	0.184569	0.0980887	0.0337003
Dpp3	1.90834	3.8076e-06	0.0980887	0.0337003
Dpp3	1.79247	5.60027e-06	0.0980887	0.0337003
Dpp8	0.0839024	0.230267	0.0437464	0.32087
Dpp9	0.47737	0.0445769	0.0301601	0.654718
Dpp9	0.589575	0.200525	0.0301601	0.654718
Dpysl2	-0.521539	0.0389723	0.205007	0.000973021
Dpysl2	0.590704	0.000593674	0.205007	0.000973021
Dpysl2	0.472912	0.000418974	0.205007	0.000973021
Dpysl2	0.077401	0.290206	0.205007	0.000973021
Dpysl2	3.29407	0.00011289	0.205007	0.000973021
Dpysl2	4.05996	1.92937e-06	0.205007	0.000973021
Dpysl2	-0.503573	0.0167165	0.205007	0.000973021
Dpysl2	-0.715277	0.00345503	0.205007	0.000973021
Dpysl2	0.560515	0.000604275	0.205007	0.000973021
Dpysl2	0.0870084	0.188661	0.205007	0.000973021
Dpysl2	3.78238	0.00152554	0.205007	0.000973021
Dpysl2	0.173255	0.1277	0.205007	0.000973021
Dpysl2	3.92899	0.000880339	0.205007	0.000973021
Dpysl2	0.823796	3.25662e-06	0.205007	0.000973021
Dpysl2	0.587376	0.00215022	0.205007	0.000973021
Dpysl2	0.613942	0.012641	0.205007	0.000973021
Dpysl3	-0.319177	0.00335178	-0.382583	1.41984e-05
Dpysl3	-2.23524	0.000187288	-0.382583	1.41984e-05
Dpysl3	0.322643	0.0680259	-0.382583	1.41984e-05
Dpysl3	-0.389654	0.0274956	-0.382583	1.41984e-05
Dpysl3	-0.348569	0.0731215	-0.382583	1.41984e-05
Dpysl3	-0.901368	0.000103763	-0.382583	1.41984e-05
Dpysl4	-0.268148	0.0261944	0.0383722	0.350612
Dpysl4	1.48697	6.71748e-05	0.0383722	0.350612
Dpysl4	1.48697	6.71748e-05	0.0383722	0.350612
Dpysl5	-0.533188	0.0052407	-0.209228	0.000390478
Dpysl5	-0.624909	0.0115791	-0.209228	0.000390478
Drp2	-0.756457	4.26982e-05	-0.0505914	0.233555
Dstn	1.15938	0.0052214	0.0646884	0.0620279
Dstn	0.815469	0.000593428	0.0646884	0.0620279
Dstn	1.59181	1.76102e-06	0.0646884	0.0620279
Dstn	3.74832	1.65961e-05	0.0646884	0.0620279
Dstn	2.98615	0.000161872	0.0646884	0.0620279
Dtx3	1.41833	2.27886e-05	0.214777	0.00205907
Dusp15	1.59972	0.002691	0.798061	2.06277e-06
Dusp15	3.94263	4.51205e-06	0.798061	2.06277e-06
Dusp15	2.2873	4.16547e-05	0.798061	2.06277e-06
Dusp15	2.74684	1.87678e-06	0.798061	2.06277e-06
Dusp3	3.52443	6.91179e-05	0.106465	0.0333188
Dusp3	2.68338	6.09376e-05	0.106465	0.0333188
Dusp3	2.55135	4.00731e-07	0.106465	0.0333188
Dync1h1	3.19334	0.00459254	-0.0961333	0.046704
Dync1h1	1.60555	0.0675746	-0.0961333	0.046704
Dync1h1	1.78611	0.00340567	-0.0961333	0.046704
Dync1h1	-0.443161	0.292221	-0.0961333	0.046704
Dync1h1	2.22706	0.000700722	-0.0961333	0.046704
Dync1h1	2.31527	0.00100275	-0.0961333	0.046704
Dync1h1	2.89281	3.00266e-05	-0.0961333	0.046704
Dync1h1	4.47532	0.000281485	-0.0961333	0.046704
Dync1h1	0.261729	0.166643	-0.0961333	0.046704
Dync1h1	2.05066	0.00901346	-0.0961333	0.046704
Dync1h1	3.75822	0.00195789	-0.0961333	0.046704
Dync1h1	0.17945	0.224199	-0.0961333	0.046704
Dync1h1	1.35915	0.00186607	-0.0961333	0.046704
Dync1h1	2.82072	0.000738448	-0.0961333	0.046704
Dync1h1	1.19718	0.000215342	-0.0961333	0.046704
Dync1h1	0.954961	0.00147635	-0.0961333	0.046704
Dync1h1	2.19157	7.08431e-05	-0.0961333	0.046704
Dync1h1	0.909181	0.00607898	-0.0961333	0.046704
Dync1h1	3.43217	8.54992e-08	-0.0961333	0.046704
Dync1h1	0.269244	0.0940659	-0.0961333	0.046704
Dync1h1	0.175121	0.0843171	-0.0961333	0.046704
Dync1h1	1.73106	0.0126744	-0.0961333	0.046704
Dync1h1	0.840749	0.0181157	-0.0961333	0.046704
Dync1h1	0.789106	0.119508	-0.0961333	0.046704
Dync1h1	-0.0199665	0.0308074	-0.0961333	0.046704
Dync1h1	1.94985	3.57993e-05	-0.0961333	0.046704
Dync1h1	0.165371	0.0804741	-0.0961333	0.046704
Dync1h1	1.92581	0.00291649	-0.0961333	0.046704
Dync1h1	3.00718	0.000296954	-0.0961333	0.046704
Dync1h1	1.44917	0.00154586	-0.0961333	0.046704
Dync1h1	4.29102	0.000295721	-0.0961333	0.046704
Dync1i2	1.34918	0.00455725	0.172683	0.00132035
Dync1li1	1.62019	0.0116018	-0.180766	0.00030231
Dync1li2	1.7157	1.14558e-06	0.129653	0.00458139
Dynll1	1.83818	0.0232147	-0.0259602	0.526766
Dynll1	1.06879	3.35152e-05	-0.0259602	0.526766
Dynll1	0.850484	8.7192e-05	-0.0259602	0.526766
Dynll2	0.210403	0.138037	-0.191432	0.00440344
Dynll2	0.298256	0.161288	-0.191432	0.00440344
Dynlrb1	-0.00630925	0.271395	0.0134525	0.753867
Dzank1	-0.78924	0.0101246	-0.032493	0.358987
Ecpas	-0.346015	0.302014	-0.0227745	0.629202
Eef1a1	3.90194	0.0003558	0.118538	0.00604405
Eef1a1	2.12392	3.90003e-06	0.118538	0.00604405
Eef1a1	2.61268	0.000112941	0.118538	0.00604405
Eef1a1	2.64666	1.35226e-05	0.118538	0.00604405
Eef1a1	2.31398	1.48999e-05	0.118538	0.00604405
Eef1a1	1.27128	0.00427371	0.118538	0.00604405
Eef1a1	2.82968	1.66642e-05	0.118538	0.00604405
Eef1a1	2.44949	7.72648e-07	0.118538	0.00604405
Eef1a1	1.71192	2.2865e-05	0.118538	0.00604405
Eef1a1	2.77695	2.68611e-05	0.118538	0.00604405
Eef1a1	2.23057	1.82843e-08	0.118538	0.00604405
Eef1a2	1.38075	2.46095e-05	0.0162829	0.723938
Eef1a2	3.13263	5.22082e-07	0.0162829	0.723938
Eef1a2	3.4834	2.94905e-08	0.0162829	0.723938
Eef1a2	0.927234	0.15168	0.0162829	0.723938
Eef1a2	0.0504981	0.0639261	0.0162829	0.723938
Eef1a2	2.82788	1.79289e-05	0.0162829	0.723938
Eef1a2	0.351397	0.184546	0.0162829	0.723938
Eef1a2	-0.672832	0.00471484	0.0162829	0.723938
Eef1a2	-0.309908	0.235631	0.0162829	0.723938
Eef1a2	-0.0777742	0.138237	0.0162829	0.723938
Eef1a2	0.14226	0.330788	0.0162829	0.723938
Eef1b2	-0.33131	0.0337421	0.0287939	0.550679
Eef1b2	0.921607	0.0157808	0.0287939	0.550679
Eef1g	-0.129672	0.307653	-0.0291152	0.536965
Eef1g	0.732887	0.05567	-0.0291152	0.536965
Eef1g	0.0297313	0.27448	-0.0291152	0.536965
Eef2	1.06174	0.022707	0.0109618	0.812171
Eef2	1.13566	0.0105617	0.0109618	0.812171
Eef2	1.643	0.00169278	0.0109618	0.812171
Eef2	-0.658783	0.00634281	0.0109618	0.812171
Eef2	-0.544567	0.18525	0.0109618	0.812171
Eef2	0.624304	0.0469232	0.0109618	0.812171
Eef2	-0.83461	0.11929	0.0109618	0.812171
Eef2	-0.474131	0.0131499	0.0109618	0.812171
Eef2	2.00941	7.8204e-06	0.0109618	0.812171
Eef2	0.736102	0.00945873	0.0109618	0.812171
Eef2	1.05387	0.000251	0.0109618	0.812171
Eef2	0.594714	0.0378496	0.0109618	0.812171
Eef2	0.980976	0.130747	0.0109618	0.812171
Eef2	0.437114	4.87116e-05	0.0109618	0.812171
Efhd1	3.22846	0.000407398	0.348298	0.000121808
Efhd1	2.99658	3.15713e-05	0.348298	0.000121808
Efhd1	1.32281	6.08637e-05	0.348298	0.000121808
Efhd2	-0.38851	0.0775847	-0.00669361	0.884339
Efhd2	1.97646	0.000161403	-0.00669361	0.884339
Efhd2	2.44859	0.00288946	-0.00669361	0.884339
Efr3a	-0.471838	0.000222682	-0.16614	0.00167632
Efr3a	-0.180554	0.200128	-0.16614	0.00167632
Efr3a	0.314533	0.0805813	-0.16614	0.00167632
Efr3a	0.0094336	0.266128	-0.16614	0.00167632
Efr3a	-0.0638847	0.143218	-0.16614	0.00167632
Efr3b	-0.335658	0.0296368	-0.168799	0.000619157
Efr3b	0.240273	0.156133	-0.168799	0.000619157
Efr3b	-0.347858	0.00585687	-0.168799	0.000619157
Efr3b	-0.735101	0.000599884	-0.168799	0.000619157
Efr3b	-0.383913	0.00102027	-0.168799	0.000619157
Efr3b	-0.533278	0.0202008	-0.168799	0.000619157
Efr3b	-0.222363	0.00994668	-0.168799	0.000619157
Efr3b	1.28989	0.000521435	-0.168799	0.000619157
Ehd1	0.201053	0.0666395	-0.0254321	0.564056
Ehd3	1.38356	4.45131e-05	0.0414068	0.192198
Ehd3	0.129777	0.0663858	0.0414068	0.192198
Ehd3	-0.439151	0.123987	0.0414068	0.192198
Ehd3	0.643235	0.115525	0.0414068	0.192198
Eif2b5	0.0116365	0.244107	0.11345	0.0120188
Eif3a	1.50383	0.00498207	0.0652617	0.0535714
Eif3a	1.14099	0.000420692	0.0652617	0.0535714
Eif3a	-0.222746	0.0584918	0.0652617	0.0535714
Eif3c	-0.246605	0.0534271	0.03922	0.252813
Eif3c	-0.0749664	0.138071	0.03922	0.252813
Eif3c	1.84718	0.000205159	0.03922	0.252813
Eif3e	-0.315512	0.0741517	0.000131484	0.996862
Eif3e	0.203977	0.135436	0.000131484	0.996862
Eif3h	0.262423	0.0629152	0.0305918	0.447668
Eif3i	1.23098	0.0472418	0.0378037	0.234276
Eif3k	0.179804	0.108955	-0.0362415	0.45015
Eif4a1	2.37818	0.00259819	0.02596	0.530675
Eif4a1	2.32883	0.000168483	0.02596	0.530675
Eif4a1	3.40004	0.000710189	0.02596	0.530675
Eif4a1	2.8965	1.42381e-05	0.02596	0.530675
Eif4a1	2.63823	1.76102e-06	0.02596	0.530675
Eif4a1	2.39674	9.31357e-05	0.02596	0.530675
Eif5a	0.137597	0.0491221	0.0861101	0.123672
Eif5a	2.88599	0.000454957	0.0861101	0.123672
Eif5a	1.9083	0.00781415	0.0861101	0.123672
Eif5a	1.5685	7.3023e-05	0.0861101	0.123672
Eif5a	1.43878	0.00207997	0.0861101	0.123672
Elavl2	0.18615	0.181714	-0.0475349	0.244535
Elavl2	-0.334961	0.000655252	-0.0475349	0.244535
Elavl3	1.15434	0.012582	-0.0595704	0.079405
Elavl3	0.344438	0.240924	-0.0595704	0.079405
Elavl4	-0.316741	0.0053768	-0.0912158	0.0450838
Elfn2	-0.776658	0.000626725	-0.164142	0.0165436
Elfn2	-1.42099	0.000501381	-0.164142	0.0165436
Elfn2	1.27739	5.62063e-07	-0.164142	0.0165436
Elmo1	4.05856	1.47216e-05	0.321287	4.87968e-05
Elmo1	0.900665	0.0113577	0.321287	4.87968e-05
Elmo1	1.4037	0.000118165	0.321287	4.87968e-05
Elmo1	0.699496	0.0188273	0.321287	4.87968e-05
Elmo1	2.01333	0.00135683	0.321287	4.87968e-05
Elmo1	0.945118	0.00401951	0.321287	4.87968e-05
Elmo1	1.69881	0.000401968	0.321287	4.87968e-05
Elmo1	1.71365	0.000102175	0.321287	4.87968e-05
Elmo1	2.01135	1.78555e-06	0.321287	4.87968e-05
Elmo1	0.679133	0.00305719	0.321287	4.87968e-05
Elmo1	2.50265	0.000566142	0.321287	4.87968e-05
Elmo2	0.289865	0.32731	-0.134059	0.011595
Elmod1	-0.963082	0.192967	-0.225348	0.00107841
Elob	1.14624	0.00321583	0.0110024	0.805693
Eloc	1.82114	0.00258904	-0.0889428	0.0232317
Elp2	0.726105	0.00704002	-0.0225301	0.656132
Emc1	0.149878	0.127118	-0.14769	0.00529637
Emc8	2.20753	0.00481992	-0.0715033	0.268268
Eml3	0.402086	0.0636587	0.105894	0.173976
Endod1	3.84316	0.00650784	0.145767	0.011757
Eno1	0.591672	0.000841785	0.228839	0.0269771
Eno1	0.273796	0.170453	0.228839	0.0269771
Eno1	-0.0412039	0.140339	0.228839	0.0269771
Eno1	-0.433838	0.165285	0.228839	0.0269771
Eno1	0.578751	0.00727384	0.228839	0.0269771
Eno1	-0.384082	0.173981	0.228839	0.0269771
Eno1	-1.31852	0.131162	0.228839	0.0269771
Eno1	0.0984343	0.228099	0.228839	0.0269771
Eno1	0.192988	0.22678	0.228839	0.0269771
Eno1	-0.112066	0.315248	0.228839	0.0269771
Eno1	-0.0594033	0.245087	0.228839	0.0269771
Eno1	2.33658	0.00445124	0.228839	0.0269771
Eno1	1.46559	0.000523473	0.228839	0.0269771
Eno1	0.170883	0.0914696	0.228839	0.0269771
Eno1	0.621659	0.00639884	0.228839	0.0269771
Eno1	0.508563	0.000811745	0.228839	0.0269771
Eno1	-0.672032	0.159859	0.228839	0.0269771
Eno2	0.171882	0.163798	0.115391	0.0414629
Eno2	0.0296297	0.19897	0.115391	0.0414629
Eno2	0.014765	0.180818	0.115391	0.0414629
Eno2	-0.101779	0.270653	0.115391	0.0414629
Eno2	2.72423	0.00781532	0.115391	0.0414629
Eno2	0.453866	0.00797354	0.115391	0.0414629
Eno2	-1.04927	0.00945987	0.115391	0.0414629
Enoph1	1.40178	0.0016885	0.1264	0.0093702
Entpd2	-1.14385	0.021241	0.160601	0.0140661
Epb41l1	-0.569712	0.123242	0.0178169	0.7117
Epb41l2	1.26552	0.0398431	0.162118	0.000280043
Epb41l2	0.809425	0.0436925	0.162118	0.000280043
Epb41l2	1.06766	2.40941e-05	0.162118	0.000280043
Epb41l2	0.574813	0.000426624	0.162118	0.000280043
Epb41l2	1.01847	0.0233524	0.162118	0.000280043
Epb41l2	1.40579	3.5713e-06	0.162118	0.000280043
Epb41l2	1.19003	0.000154356	0.162118	0.000280043
Epb41l2	0.476968	0.00526804	0.162118	0.000280043
Epb41l3	1.07637	0.00146078	0.08434	0.0428626
Epb41l3	1.16917	0.000303471	0.08434	0.0428626
Epb41l3	1.07694	0.0109922	0.08434	0.0428626
Epb41l3	0.402759	5.53142e-06	0.08434	0.0428626
Epb41l3	0.173984	0.276065	0.08434	0.0428626
Epb41l3	0.746852	0.0609752	0.08434	0.0428626
Epb41l3	1.24462	0.000194815	0.08434	0.0428626
Epb41l3	1.03099	3.48431e-07	0.08434	0.0428626
Epb41l3	0.167933	0.0932444	0.08434	0.0428626
Epb41l3	-0.726962	0.000912734	0.08434	0.0428626
Epb41l3	0.258891	0.0646479	0.08434	0.0428626
Epb41l3	0.724375	0.00292844	0.08434	0.0428626
Epb41l3	1.2432	4.39922e-07	0.08434	0.0428626
Epb41l3	-0.0919461	0.0303393	0.08434	0.0428626
Epb41l3	0.196075	0.0651661	0.08434	0.0428626
Epha4	0.374419	0.0337049	-0.263331	0.000227111
Ephx1	0.10336	0.288756	0.161563	0.0158792
Epm2aip1	0.0638569	0.151186	0.0939418	0.0643868
Epn1	1.25095	0.00160206	0.0829923	0.0805449
Epn1	0.416787	0.00457033	0.0829923	0.0805449
Epn1	0.765278	0.00111257	0.0829923	0.0805449
Epn1	0.0596988	0.222381	0.0829923	0.0805449
Epn1	-0.438167	0.327944	0.0829923	0.0805449
Epn2	0.762243	0.00248304	0.109441	0.0462984
Epn2	0.338624	0.00499369	0.109441	0.0462984
Epn2	0.623613	0.301093	0.109441	0.0462984
Epn2	0.768156	0.00203247	0.109441	0.0462984
Epn2	0.254727	0.134468	0.109441	0.0462984
Epn2	0.115348	0.324017	0.109441	0.0462984
Eprs	-0.642492	0.200786	0.00728809	0.870013
Eprs	-0.0837316	0.3013	0.00728809	0.870013
Eps15	0.776874	9.16908e-05	0.156345	0.00572097
Eps15	2.0487	0.00514096	0.156345	0.00572097
Eps15	0.180662	0.244245	0.156345	0.00572097
Eps15	0.901479	0.00138031	0.156345	0.00572097
Eps15	0.189431	0.204141	0.156345	0.00572097
Eps15l1	0.144488	0.221991	0.0437752	0.164327
Eps15l1	-0.238983	0.0188747	0.0437752	0.164327
Eps15l1	-0.68702	0.0242088	0.0437752	0.164327
Eps15l1	1.27551	0.0142305	0.0437752	0.164327
Erbb4	-0.213482	0.126871	-0.0442203	0.429982
Erbin	2.16204	2.77625e-06	0.269508	0.000134111
Erbin	2.71992	1.04683e-05	0.269508	0.000134111
Ercc4	-0.120951	0.194729	0.0659798	0.200854
Erh	-0.240984	0.0327434	-0.0597218	0.177708
Ermn	2.41138	0.000984436	0.615627	1.32189e-07
Ermn	1.76468	3.12275e-05	0.615627	1.32189e-07
Ermn	1.079	2.9464e-05	0.615627	1.32189e-07
Ermn	1.98183	0.00243991	0.615627	1.32189e-07
Ermn	2.42345	8.20274e-05	0.615627	1.32189e-07
Esd	0.96065	0.00124724	0.0764955	0.129777
[truncated: 4,712 more rows]
