# Supplementary material for: Aging and diet alter the protein ubiquitylation landscape in the mouse brain
Source: Nat Commun. 2025 Jun 6;16:5266. doi: 10.1038/s41467-025-60542-6 (PMC12144301; doi:10.1038/s41467-025-60542-6)
Supplement: Supplementary file 13 — Source Data [file 41467_2025_60542_MOESM13_ESM.zip › Source_data/Figure_S2/C/Analysis.xlsx]

## Sheet: Tabelle1
Sample		Fk2_Ub			Tubulin	Ponceau	Normalization factor	Normalized FK2_Ub
Y1		1715028				5569650	2784825	0.615848
Y2		2756936				4403850	2201925	1.25206
Y3		1510152				4141425	2.07071e+06	0.729291
Y4		552608				2175900	1087950	0.507935
Y5		814436				5002650	2501325	0.325602
O1		2689596				4034100	2017050	1.33343
O2		1437772				3181350	1590675	0.903875
O3		2466604				5067375	2.53369e+06	0.973523
O4		1937936				3334650	1667325	1.1623
O5		3221456				3686325	1.84316e+06	1.74779
Pull_Youngs		2353428				6372825	3.18641e+06	0.738582
Pulls_Old		3291820				4716825	2.35841e+06	1.39578
	Fk2_Ub_FC		Young set to 1		Average Youngs
			Normal.		1.11415
Y1	1		Y1	0.897545
Y2	2.03306		Y2	1.82477
Y3	1.18421		Y3	1.06288
Y4	0.824774		Y4	0.740272
Y5	0.528705		Y5	0.474537
O1	2.1652		O1	1.94336
O2	1.46769		O2	1.31732
O3	1.58079		O3	1.41883
O4	1.88732		O4	1.69396
O5	2.83802		O5	2.54725
Pull_Youngs	1.19929
Pulls_Old	2.26643
