# Supplementary material for: Aging and diet alter the protein ubiquitylation landscape in the mouse brain
Source: Nat Commun. 2025 Jun 6;16:5266. doi: 10.1038/s41467-025-60542-6 (PMC12144301; doi:10.1038/s41467-025-60542-6)
Supplement: Supplementary file 13 — Source Data [file 41467_2025_60542_MOESM13_ESM.zip › Source_data/Figure_S1/F/F.xlsx]

## Sheet: Sheet1
Comparison..group1.group2.	AVG.Log2.Ratio	Pvalue	Genes	PTM.CollapseKey.y
Old / Young	-1.10983	0.00740929	Cul4b	A2A432_K772_M1
Old / Young	0.0785593	0.86667	Cul4b	A2A432_K872_M1
Old / Young	0.342761	0.439785	Map7d2	A2AG50_K419_M1
Old / Young	0.338998	0.91599	Map7d2	A2AG50_K451_M1
Old / Young	0.245377	0.993481	Ckap5	A2AGT5_K15_M1
Old / Young	1.76098	0.00062788	Prdm11	A2AGX3_K256_M1
Old / Young	0.0391033	0.179206	Map7d1	A2AJI0_K706_M1
Old / Young	0.288903	0.728473	Rap1gap	A2ALS5_K262_M1
Old / Young	0.0756324	0.655918	Shroom2	A2ALU4_K1411_M1
Old / Young	-0.511525	0.122513	Ubr4	A2AN08_K2541_M1
Old / Young	-0.38715	0.602777	Ndufaf5	A2APY7_K114_M1
Old / Young	-0.26674	0.598249	Skt	A2AQ25_K100_M1
Old / Young	0.418349	0.00253958	Armt1	A6H630_K40_M1
Old / Young	-0.801448	5.26712e-07	Cisd3	B1AR13_K124_M1
Old / Young	-0.443067	0.000686227	Tomm5	B1AXP6_K46_M1
Old / Young	0.412874	0.000255667	Gnai1	B2RSH2_K192_M1
Old / Young	0.346484	0.0655847	Gnai1	B2RSH2_K197_M1
Old / Young	-0.0126447	0.669428	Gnai1	B2RSH2_K248_M1
Old / Young	1.95566	1.38032e-08	Gnai1	B2RSH2_K277_M1
Old / Young	0.765068	0.0965483	Gnai1	B2RSH2_K29_M1
Old / Young	0.62721	0.171204	Gnai1	B2RSH2_K317_M1
Old / Young	0.379041	0.344615	Gnai1	B2RSH2_K35_M1
Old / Young	-0.595019	0.20267	Gnai1	B2RSH2_K51_M1
Old / Young	-0.104492	0.152847	Gnai1	B2RSH2_K67_M1
Old / Young	-0.336603	0.690258	Gnai1	B2RSH2_K92_M1
Old / Young	0.263164	0.829067	Ep300	B2RWS6_K14_M1
Old / Young	0.132656	0.64862	Ep300	B2RWS6_K1498_M1
Old / Young	-0.28043	0.0145631	Ep300	B2RWS6_K1541_M1
Old / Young	-1.56111	0.0410125	Ep300	B2RWS6_K1553_M3
Old / Young	-1.56111	0.0410125	Ep300	B2RWS6_K1554_M3
Old / Young	-0.251359	0.524274	Ep300	B2RWS6_K1557_M2
Old / Young	-1.56111	0.0410125	Ep300	B2RWS6_K1557_M3
Old / Young	-0.251359	0.524274	Ep300	B2RWS6_K1559_M2
Old / Young	-0.59072	0.00536406	Ep300	B2RWS6_K1589_M1
Old / Young	-0.293622	0.00247878	Ep300	B2RWS6_K1673_M1
Old / Young	-0.0817752	0.645537	Trappc11	B2RXC1_K591_M1
Old / Young	-0.310876	0.124594	Trappc11	B2RXC1_K898_M1
Old / Young	-0.673591	0.126454	Cttnbp2	B9EJA2_K153_M1
Old / Young	-0.0918924	0.0146671	Cttnbp2	B9EJA2_K887_M1
Old / Young	0.496563	0.036559	Ptprz1	B9EKR1_K125_M1
Old / Young	0.0449882	0.427648	Ptprz1	B9EKR1_K171_M1
Old / Young	0.103797	0.79181	Ptprz1	B9EKR1_K291_M1
Old / Young	0.152084	0.743883	Ptprz1	B9EKR1_K81_M1
Old / Young	0.243234	0.506655	Ptprz1	B9EKR1_K87_M1
Old / Young	-0.320798	0.0202876	Gls	D3Z7P3_K163_M1
Old / Young	-0.522918	0.000133707	Gls	D3Z7P3_K169_M1
Old / Young	-0.644799	0.0337219	Gls	D3Z7P3_K223_M1
Old / Young	-0.516428	0.00659111	Gls	D3Z7P3_K284_M1
Old / Young	-0.175529	0.11798	Gls	D3Z7P3_K297_M1
Old / Young	-0.289068	0.0528231	Gls	D3Z7P3_K316_M1
Old / Young	-0.669452	0.042637	Gls	D3Z7P3_K325_M1
Old / Young	-0.0757798	0.877286	Gls	D3Z7P3_K401_M1
Old / Young	-0.524312	0.234926	Gls	D3Z7P3_K621_M1
Old / Young	-0.585528	0.184582	Prrt2	E9PUL5_K19_M1
Old / Young	-0.194542	0.455264	Prrt2	E9PUL5_K227_M1
Old / Young	-0.438869	0.00825333	Ryr2	E9Q401_K603_M1
Old / Young	0.230685	0.00431724	Fry	E9Q8I9_K1010_M1
Old / Young	-0.156562	0.440697	Fry	E9Q8I9_K572_M1
Old / Young	0.825795	0.0516101	NaN	ENSEMBL:ENSBTAP00000024462_K151_M1
Old / Young	0.36608	0.176376	NaN	ENSEMBL:ENSBTAP00000024462_K287_M3
Old / Young	0.36608	0.176376	NaN	ENSEMBL:ENSBTAP00000024462_K290_M3
Old / Young	0.36608	0.176376	NaN	ENSEMBL:ENSBTAP00000024462_K292_M3
Old / Young	0.669862	0.8993	NaN	ENSEMBL:ENSBTAP00000024462_K330_M1
Old / Young	-0.786373	0.00390984	Syngap1	F6SEU4_K1080_M1
Old / Young	-0.159384	0.796956	Syngap1	F6SEU4_K1203_M1
Old / Young	-0.212261	0.018071	Syngap1	F6SEU4_K241_M1
Old / Young	-0.681027	0.0187487	Syngap1	F6SEU4_K710_M1
Old / Young	-0.126682	0.497398	Tpr	F6ZDS4_K1435_M1
Old / Young	2.16062	0.0868286	Tpr	F6ZDS4_K326_M1
Old / Young	0.130123	0.474383	Tpr	F6ZDS4_K389_M1
Old / Young	0.186457	0.420656	Tpr	F6ZDS4_K551_M1
Old / Young	-0.150251	0.378537	Tpr	F6ZDS4_K822_M1
Old / Young	0.408552	0.485055	Farp1	F8VPU2_K1043_M1
Old / Young	-0.21696	0.0825296	Farp1	F8VPU2_K602_M1
Old / Young	-0.161028	0.131428	Atp2b1	G5E829_K1070_M1
Old / Young	0.746296	0.876933	Atp2b1	G5E829_K1078_M1
Old / Young	-2.94943	0.0474733	Atp2b1	G5E829_K1134_M1
Old / Young	-0.224227	0.319964	Atp2b1	G5E829_K193_M1
Old / Young	-0.242306	0.525959	Atp2b1	G5E829_K365_M1
Old / Young	0.0798138	0.388471	Atp2b1	G5E829_K495_M1
Old / Young	-0.54411	0.165323	Atp2b1	G5E829_K590_M1
Old / Young	-0.517714	0.394941	Atp2b1	G5E829_K601_M1
Old / Young	-0.184289	0.112169	Atp2b1	G5E829_K609_M1
Old / Young	-0.271344	0.020305	Atp2b1	G5E829_K747_M1
Old / Young	-0.177084	0.206368	Atp2b1	G5E829_K773_M1
Old / Young	-0.362205	0.0203451	Atp2b1	G5E829_K778_M1
Old / Young	-0.807411	0.0341247	Ank3	G5E8K5_K1417_M1
Old / Young	0.637694	0.678338	Capn2	O08529_K637_M1
Old / Young	-0.183334	0.162946	Cacna2d1	O08532_K334_M1
Old / Young	0.664105	1.2976e-05	Bin1	O08539_K164_M1
Old / Young	-0.545032	0.168636	Bin1	O08539_K211_M1
Old / Young	-0.00805118	0.303917	Bin1	O08539_K347_M1
Old / Young	0.182393	0.706106	Bin1	O08539_K570_M1
Old / Young	0.934325	0.000480235	Bin1	O08539_K73_M1
Old / Young	0.407391	0.0112298	Dpysl2	O08553_K171_M1
Old / Young	0.0649145	0.76519	Dpysl2	O08553_K254_M1
Old / Young	0.185988	0.286751	Dpysl2	O08553_K293_M1
Old / Young	0.33192	0.209828	Dpysl2	O08553_K345_M1
Old / Young	0.340785	0.0921583	Dpysl2	O08553_K368_M1
Old / Young	0.427466	0.0833645	Dpysl2	O08553_K390_M1
Old / Young	1.05375	0.00806468	Dpysl2	O08553_K423_M1
Old / Young	0.367116	0.0206682	Dpysl2	O08553_K472_M1
Old / Young	0.25846	0.148382	Dpysl2	O08553_K480_M1
Old / Young	0.425628	0.00521181	Dpysl2	O08553_K520_M1
Old / Young	0.0844802	0.553843	Dpysl2	O08553_K56_M1
Old / Young	0.24927	0.160864	Clta	O08585_K155_M1
Old / Young	-0.185357	0.0912691	Clta	O08585_K229_M1
Old / Young	2.17142	0.921673	Pten	O08586_K60_M1
Old / Young	-0.0225254	0.657373	Stxbp1	O08599_K120_M1
Old / Young	-0.0980074	0.472569	Stxbp1	O08599_K13_M1
Old / Young	-2.0672	0.00803406	Stxbp1	O08599_K165_M1
Old / Young	-0.372492	0.0205314	Stxbp1	O08599_K196_M1
Old / Young	-0.201444	0.04024	Stxbp1	O08599_K20_M1
Old / Young	-0.079764	0.0398104	Stxbp1	O08599_K208_M1
Old / Young	-0.227572	0.0215573	Stxbp1	O08599_K213_M1
Old / Young	0.183045	0.72697	Stxbp1	O08599_K294_M1
Old / Young	0.106913	0.319321	Stxbp1	O08599_K308_M1
Old / Young	0.335279	0.942782	Stxbp1	O08599_K314_M1
Old / Young	0.972936	0.278349	Stxbp1	O08599_K332_M1
Old / Young	-0.5093	0.0233004	Stxbp1	O08599_K339_M1
Old / Young	0.00566116	0.67497	Stxbp1	O08599_K356_M1
Old / Young	-0.449244	0.260441	Stxbp1	O08599_K364_M1
Old / Young	-0.459159	0.110167	Stxbp1	O08599_K382_M1
Old / Young	-0.0924518	0.27438	Stxbp1	O08599_K493_M1
Old / Young	-0.291686	0.0320879	Stxbp1	O08599_K497_M1
Old / Young	-0.969733	0.0203116	Stxbp1	O08599_K524_M1
Old / Young	-0.398849	0.757646	Stxbp1	O08599_K526_M1
Old / Young	-0.17296	0.130338	Stxbp1	O08599_K583_M1
Old / Young	-0.268471	0.0698075	Stxbp1	O08599_K92_M1
Old / Young	-0.303135	0.0294937	Stxbp1	O08599_K98_M1
Old / Young	0.544995	0.189821	Metap2	O08663_K323_M1
Old / Young	-0.176514	0.720596	Capn5	O08688_K588_M1
Old / Young	0.38858	0.0338197	Prdx6	O08709_K106_M1
Old / Young	0.502636	0.0468938	Prdx6	O08709_K141_M1
Old / Young	-0.29671	0.820839	Prdx6	O08709_K173_M1
Old / Young	0.431093	0.0374027	Prdx6	O08709_K209_M1
Old / Young	0.539144	0.0160094	Prdx6	O08709_K56_M1
Old / Young	0.474477	0.000101719	Prdx6	O08709_K63_M1
Old / Young	0.590414	0.0173117	Prdx6	O08709_K67_M1
Old / Young	-0.329736	3.38279e-07	Dld	O08749_K104_M1
Old / Young	-0.457057	0.00112368	Dld	O08749_K122_M1
Old / Young	0.292996	0.104831	Dld	O08749_K127_M1
Old / Young	-0.0499902	0.98341	Dld	O08749_K132_M1
Old / Young	-0.217998	0.0997105	Dld	O08749_K132_M2
Old / Young	-0.488767	0.000254364	Dld	O08749_K143_M1
Old / Young	-0.217998	0.0997105	Dld	O08749_K143_M2
Old / Young	-0.303571	0.77622	Dld	O08749_K146_M1
Old / Young	-0.191595	0.0257079	Dld	O08749_K155_M1
Old / Young	-0.0601809	0.518992	Dld	O08749_K159_M1
Old / Young	-0.419152	0.713396	Dld	O08749_K277_M1
Old / Young	-0.157315	0.0480372	Dld	O08749_K334_M1
Old / Young	-0.362436	0.00857381	Dld	O08749_K410_M1
Old / Young	-0.318052	4.78564e-05	Dld	O08749_K420_M1
Old / Young	0.404285	0.0830007	Dld	O08749_K440_M1
Old / Young	-0.400512	1.49767e-07	Dld	O08749_K445_M1
Old / Young	-0.409964	0.0130818	Dld	O08749_K505_M1
Old / Young	-0.243098	0.301363	Dld	O08749_K66_M1
Old / Young	-0.709493	0.00225746	Hsd17b10	O08756_K107_M1
Old / Young	-0.161648	0.0366728	Tcof1	O08784_K153_M1
Old / Young	-0.0203979	0.294238	Dctn1	O08788_K385_M1
Old / Young	0.176935	0.895577	Dctn1	O08788_K558_M1
Old / Young	0.193135	0.518907	Dctn1	O08788_K618_M1
Old / Young	-0.112544	0.916491	Prkcsh	O08795_K188_M1
Old / Young	0.200075	0.440999	Prkcsh	O08795_K429_M1
Old / Young	-0.346529	0.853406	Prdx4	O08807_K81_M1
Old / Young	0.0697218	0.00477191	Diaph1	O08808_K193_M1
Old / Young	0.0286031	0.286783	Eftud2	O08810_K243_M1
Old / Young	0.441627	0.061241	Trove2	O08848_K214_M1
Old / Young	-0.00209968	0.386713	Flot1	O08917_K166_M1
Old / Young	-0.887133	0.000372028	Flot1	O08917_K423_M1
Old / Young	-0.872407	0.0791448	Mras	O08989_K166_M1
Old / Young	-0.276563	0.705721	Sdcbp	O08992_K180_M1
Old / Young	-0.392779	0.0883056	Sdcbp	O08992_K224_M1
Old / Young	0.186785	0.208548	Atox1	O08997_K60_M1
Old / Young	0.337693	0.621716	Psmb1	O09061_K203_M1
Old / Young	0.816045	0.0531412	Ptgds	O09114_K162_M1
Old / Young	0.833158	0.00303161	Sypl1	O09117_K180_M1
Old / Young	-1.16791	0.0131881	Sema4d	O09126_K641_M1
Old / Young	0.654082	0.760837	Gclm	O09172_K255_M1
Old / Young	0.190699	0.0171569	Dpysl4	O35098_K149_M1
Old / Young	0.209858	0.616674	Phb2	O35129_K147_M1
Old / Young	-0.191621	0.0199652	Phb2	O35129_K216_M1
Old / Young	-0.17245	0.273833	Phb2	O35129_K250_M1
Old / Young	0.102891	0.738192	Phb2	O35129_K262_M1
Old / Young	-0.0138677	0.557677	Phb2	O35129_K296_M1
Old / Young	0.293031	0.557467	Ncam2	O35136_K518_M1
Old / Young	0.239199	0.127799	Ncam2	O35136_K610_M1
Old / Young	-0.110701	0.297949	Atpif1	O35143_K103_M1
Old / Young	0.0399737	0.824089	Atpif1	O35143_K83_M1
Old / Young	-0.144092	0.834589	Atpif1	O35143_K90_M1
Old / Young	2.47282	0.016236	Ddt	O35215_K33_M1
Old / Young	-0.112206	0.585441	Psmd4	O35226_K126_M1
Old / Young	-0.576616	0.00740619	Psmd4	O35226_K74_M1
Old / Young	0.121603	0.0757973	Psmd4	O35226_K98_M1
Old / Young	-1.42496	1.05846e-05	Exoc7	O35250_K65_M1
Old / Young	-1.31581	0.0345781	Dhx15	O35286_K132_M1
Old / Young	-0.0695263	0.475768	Purb	O35295_K132_M1
Old / Young	-0.0480033	0.410561	Purb	O35295_K148_M1
Old / Young	0.159571	0.620198	Purb	O35295_K263_M1
Old / Young	-0.0018828	0.970139	Purb	O35295_K275_M1
Old / Young	-1.29744	0.000799174	Purb	O35295_K292_M1
Old / Young	0.130559	0.569932	Purb	O35295_K63_M1
Old / Young	-0.574492	0.613873	Purb	O35295_K72_M1
Old / Young	-0.768059	0.0228161	Srsf5	O35326_K167_M1
Old / Young	-0.853678	0.144046	Srsf5	O35326_K25_M1
Old / Young	-0.0618067	0.572618	Anp32a	O35381_K101_M1
Old / Young	-0.592437	0.0805478	Exoc4	O35382_K203_M1
Old / Young	-0.842397	0.426887	Pld3	O35405_K394_M1
Old / Young	-0.518264	0.0417628	Ech1	O35459_K147_M1
Old / Young	0.0920729	0.325602	Ech1	O35459_K76_M1
Old / Young	-0.08154	0.644682	Stx1a	O35526_K204_M1
Old / Young	-0.223464	0.0295329	Stx1a	O35526_K55_M1
Old / Young	-0.264338	0.174605	Stx1a	O35526_K57_M1
Old / Young	-1.35708	0.0159599	Stx1a	O35526_K70_M1
Old / Young	1.09711	0.226831	Stx1a	O35526_K72_M1
Old / Young	-0.513223	0.00337388	Stx1a	O35526_K83_M1
Old / Young	-0.11227	0.675618	Stx1a	O35526_K94_M1
Old / Young	-0.0788479	0.731451	Slc32a1	O35633_K113_M1
Old / Young	-0.0290943	0.0941549	Stag2	O35638_K607_M1
Old / Young	0.144014	0.354655	Ap1b1	O35643_K312_M1
Old / Young	-0.141339	0.108602	Ap1b1	O35643_K318_M1
Old / Young	0.0990692	0.63336	Ap1b1	O35643_K322_M1
Old / Young	-0.524957	0.0625887	Ap1b1	O35643_K327_M1
Old / Young	0.070529	0.694108	Ap1b1	O35643_K335_M1
Old / Young	-1.29936	0.339387	Mgll	O35678_K36_M1
Old / Young	0.408071	0.73169	Nudc	O35685_K68_M1
Old / Young	-0.307772	0.839398	Pnn	O35691_K237_M1
Old / Young	-0.163208	0.266803	Hnrnph1	O35737_K167_M1
Old / Young	0.19853	0.185127	Hnrnph1	O35737_K185_M1
Old / Young	0.0204554	0.125513	Hnrnph1	O35737_K98_M1
Old / Young	-0.384244	0.0162421	Cops5	O35864_K53_M1
Old / Young	-0.258753	0.271849	Ap3d1	O54774_K176_M1
Old / Young	0.0705421	0.771639	Ap3d1	O54774_K580_M1
Old / Young	-0.704198	0.421167	Rgs7	O54829_K451_M1
Old / Young	-0.727359	0.18716	Csnk2a2	O54833_K261_M1
Old / Young	-1.00555	0.0968531	Gucy1b3	O54865_K26_M1
Old / Young	-0.699584	0.163801	Cd200	O54901_K91_M1
Old / Young	-2.59744	0.0132799	Crym	O54983_K175_M1
Old / Young	0.231626	0.206946	Crym	O54983_K285_M1
Old / Young	-1.12713	0.160886	Crym	O54983_K54_M1
Old / Young	0.273602	0.82201	Asna1	O54984_K89_M1
Old / Young	0.143274	0.882356	Slk	O54988_K1017_M1
Old / Young	0.141972	0.205147	Slk	O54988_K1022_M1
Old / Young	0.00288354	0.458285	Slk	O54988_K1163_M1
Old / Young	-0.131502	0.85925	Slk	O54988_K464_M1
Old / Young	0.207075	0.373617	Cntnap1	O54991_K1223_M1
Old / Young	0.616691	0.350522	Cntnap1	O54991_K583_M1
Old / Young	-0.151995	0.171751	Pgrmc1	O55022_K102_M1
Old / Young	-0.0361727	0.684221	Pgrmc1	O55022_K169_M1
Old / Young	0.0119017	0.757245	Impa1	O55023_K264_M1
Old / Young	-0.720902	0.0729294	Impa1	O55023_K49_M1
Old / Young	0.000749571	0.828738	Impa1	O55023_K61_M1
Old / Young	-0.639886	0.0765242	Bckdk	O55028_K184_M1
Old / Young	-0.55796	0.143667	Bckdk	O55028_K192_M1
Old / Young	0.333147	0.827166	Bckdk	O55028_K323_M1
Old / Young	-0.291358	0.622153	Copb2	O55029_K627_M1
Old / Young	-0.0660847	0.742225	Copb2	O55029_K64_M1
Old / Young	0.283041	0.0111143	Snca	O55042_K45_M1
Old / Young	-0.188219	0.114232	Nipsnap1	O55125_K146_M1
Old / Young	0.0586698	0.585318	Nipsnap1	O55125_K193_M1
Old / Young	-0.644451	0.085185	Nipsnap1	O55125_K279_M1
Old / Young	-0.32821	0.0829554	Nipsnap1	O55125_K51_M1
Old / Young	-0.27212	0.00133428	Nipsnap1	O55125_K65_M1
Old / Young	-0.247222	0.975207	Gbas	O55126_K140_M1
Old / Young	-0.183743	0.122137	Gbas	O55126_K276_M1
Old / Young	1.28108	0.494321	Gbas	O55126_K77_M1
Old / Young	2.46103	0.041659	Gbas	O55126_K94_M1
Old / Young	-0.00190272	0.378309	Sept7	O55131_K180_M1
Old / Young	-0.0486376	0.869693	Sept7	O55131_K185_M1
Old / Young	-0.128172	0.344204	Sept7	O55131_K207_M1
Old / Young	0.0888385	0.94238	Sept7	O55131_K212_M1
Old / Young	0.104657	0.806879	Sept7	O55131_K218_M1
Old / Young	-0.011139	0.870684	Sept7	O55131_K220_M1
Old / Young	-0.0434976	0.280421	Sept7	O55131_K234_M1
Old / Young	0.00778905	0.448728	Sept7	O55131_K297_M1
Old / Young	0.23456	0.876251	Sept7	O55131_K363_M1
Old / Young	-0.0482712	0.741493	Sept7	O55131_K394_M1
Old / Young	-0.00620895	0.800004	Sept7	O55131_K96_M1
Old / Young	0.112072	0.731809	Rpl35a	O55142_K15_M1
Old / Young	-0.315081	0.470227	Rpl35a	O55142_K45_M1
Old / Young	-0.111174	0.369902	Rpl35a	O55142_K95_M1
Old / Young	0.184581	0.884097	Atp2a2	O55143_K189_M1
Old / Young	-0.578638	0.190763	Atp2a2	O55143_K514_M1
Old / Young	0.167929	0.896661	Dhx9	O70133_K1026_M1
Old / Young	-0.0596885	0.673355	Dhx9	O70133_K201_M1
Old / Young	-0.945804	0.0981939	Pip5k1c	O70161_K134_M1
Old / Young	0.171091	0.680662	Pip5k1c	O70161_K193_M1
Old / Young	0.499913	0.10362	Pip5k1c	O70161_K255_M1
Old / Young	0.188105	0.386554	Pip5k1c	O70161_K72_M1
Old / Young	0.415622	0.0142095	Pip4k2a	O70172_K160_M1
Old / Young	0.484586	0.304658	Pip4k2a	O70172_K213_M1
Old / Young	0.299795	0.212263	Pip4k2a	O70172_K378_M1
Old / Young	0.2052	0.549857	Pip4k2a	O70172_K395_M1
Old / Young	0.178316	0.560806	Pip4k2a	O70172_K81_M1
Old / Young	0.261024	0.341461	Pip4k2a	O70172_K89_M1
Old / Young	-0.541664	0.566125	Eif3d	O70194_K510_M1
Old / Young	0.226095	0.836613	Atp9a	O70228_K48_M1
Old / Young	0.508094	0.156579	Hmox2	O70252_K88_M1
Old / Young	-0.308275	0.271888	Epb41l2	O70318_K367_M1
Old / Young	-0.26204	0.890595	Epb41l2	O70318_K405_M1
Old / Young	0.203743	0.904576	Epb41l2	O70318_K467_M1
Old / Young	0.313468	0.136532	Epb41l2	O70318_K626_M1
Old / Young	0.359295	0.112331	Gpx4	O70325_K172_M1
Old / Young	0.224936	0.342911	Psma3	O70435_K110_M1
Old / Young	0.353148	0.033549	Psma3	O70435_K206_M1
Old / Young	-0.526551	0.2621	Psma3	O70435_K230_M1
Old / Young	0.571984	0.443574	Psma3	O70435_K57_M1
Old / Young	0.0437532	0.902827	Gnaz	O70443_K193_M1
Old / Young	-0.345295	0.935947	Gnaz	O70443_K70_M1
Old / Young	-0.313468	0.0719739	Gnaz	O70443_K92_M1
Old / Young	-0.482334	0.529972	Hsd17b12	O70503_K97_M1
Old / Young	0.282852	0.44283	Hcn4	O70507_K530_M1
Old / Young	-0.536089	0.144313	Cask	O70589_K143_M1
Old / Young	0.0579227	0.328404	Cask	O70589_K277_M1
Old / Young	-0.15514	0.130085	Cask	O70589_K762_M1
Old / Young	-0.25664	0.33148	Myo1a	O88329_K792_M1
Old / Young	-0.200669	0.883367	Wdr1	O88342_K104_M1
Old / Young	0.627525	0.394087	Wdr1	O88342_K115_M1
Old / Young	-0.559098	0.625695	Wdr1	O88342_K155_M1
Old / Young	0.164886	0.258418	Wdr1	O88342_K182_M1
Old / Young	0.00664089	0.792839	Wdr1	O88342_K256_M1
Old / Young	0.153578	0.793086	Wdr1	O88342_K28_M1
Old / Young	0.437952	0.0848199	Wdr1	O88342_K321_M1
Old / Young	0.169023	0.883167	Wdr1	O88342_K480_M1
Old / Young	0.106713	0.63981	Wdr1	O88342_K484_M1
Old / Young	0.346616	0.190463	Wdr1	O88342_K90_M1
Old / Young	0.159779	0.260519	Wdr1	O88342_K95_M1
Old / Young	-0.11399	0.46018	Slc4a4	O88343_K133_M1
Old / Young	-0.136803	0.104269	Slc4a4	O88343_K137_M1
Old / Young	-0.367569	0.0829824	Slc4a4	O88343_K203_M1
Old / Young	-1.95341	0.0441296	Slc4a4	O88343_K264_M1
Old / Young	-2.67596	0.0464702	Slc4a4	O88343_K335_M1
Old / Young	-0.110352	0.423784	Slc4a4	O88343_K359_M1
Old / Young	-0.476002	0.0445332	Slc4a4	O88343_K448_M1
Old / Young	-1.9376	0.00375194	Slc4a4	O88343_K67_M1
Old / Young	-0.519851	0.000859267	Slc4a4	O88343_K676_M1
Old / Young	-0.00914783	0.013712	Slc4a4	O88343_K760_M1
Old / Young	-0.0299934	0.0541898	Slc4a4	O88343_K934_M1
Old / Young	-0.249447	0.327146	Klc1	O88447_K331_M1
Old / Young	-0.0238569	0.338102	Klc2	O88448_K298_M1
Old / Young	-0.0196696	0.850894	Klc2	O88448_K317_M1
Old / Young	-0.254626	0.133655	Klc2	O88448_K377_M1
Old / Young	0.567989	6.31545e-05	Capns1	O88456_K180_M1
Old / Young	0.490731	0.039338	Capns1	O88456_K245_M1
Old / Young	0.376715	0.140729	Dync1i1	O88485_K269_M1
Old / Young	1.77324	3.20578e-05	Ppt1	O88531_K191_M1
Old / Young	-0.0959889	0.384587	Cops3	O88543_K281_M1
Old / Young	-0.0201096	0.898349	Cops4	O88544_K150_M1
Old / Young	-0.0379043	0.735352	Cops4	O88544_K20_M1
Old / Young	-0.101172	0.296376	Cops4	O88544_K214_M1
Old / Young	-0.523776	0.256358	Cops4	O88544_K25_M1
Old / Young	-0.124534	0.355929	Cops6	O88545_K226_M1
Old / Young	-0.903488	0.256415	Hnrnpa2b1	O88569_K104_M1
Old / Young	-0.2727	0.169352	Hnrnpa2b1	O88569_K112_M1
Old / Young	0.148923	0.196199	Hnrnpa2b1	O88569_K120_M1
Old / Young	0.390095	0.176807	Hnrnpa2b1	O88569_K168_M1
Old / Young	-0.0207168	0.953511	Hnrnpa2b1	O88569_K173_M1
Old / Young	-0.969014	0.00329234	Cacng2	O88602_K308_M1
Old / Young	-0.349333	0.13242	Pak1	O88643_K256_M1
Old / Young	-1.9614	0.00653719	Pak1	O88643_K267_M1
Old / Young	-0.0962336	0.642531	Pak1	O88643_K522_M1
Old / Young	0.406097	0.679617	Pak1	O88643_K63_M1
Old / Young	-0.0434967	0.528592	Clpp	O88696_K207_M1
Old / Young	-0.367081	0.0399125	Ctbp1	O88712_K280_M1
Old / Young	0.26458	0.254404	Ctbp1	O88712_K88_M1
Old / Young	-0.338406	0.457037	Bsn	O88737_K1359_M1
Old / Young	-0.456351	2.34182e-05	Bsn	O88737_K2364_M1
Old / Young	-0.510009	0.76101	Bsn	O88737_K2431_M1
Old / Young	-1.60711	0.0130338	Bsn	O88737_K2966_M1
Old / Young	0.145541	0.986793	Bsn	O88737_K739_M1
Old / Young	-0.592326	0.0311127	Bsn	O88737_K761_M1
Old / Young	0.00252381	0.754868	Bsn	O88737_K774_M1
Old / Young	-0.0536863	0.359584	Gdap1	O88741_K203_M1
Old / Young	-0.0935707	0.247582	Gdap1	O88741_K259_M1
Old / Young	-0.119337	0.332466	Gdap1	O88741_K47_M1
Old / Young	-0.192117	0.109798	Stam2;Stam	O88811_K343_M1
Old / Young	0.187522	0.216809	Idh1	O88844_K224_M1
Old / Young	0.0741661	0.439811	Idh1	O88844_K243_M1
Old / Young	0.155312	0.982864	Idh1	O88844_K406_M1
Old / Young	0.878589	0.00373709	Idh1	O88844_K65_M1
Old / Young	0.136264	0.154282	Idh1	O88844_K66_M1
Old / Young	-0.322105	0.036497	Idh1	O88844_K81_M1
Old / Young	-0.25564	0.0582909	Arl6	O88848_K106_M1
Old / Young	-0.308287	0.979486	Arl6	O88848_K119_M1
Old / Young	-0.680375	3.2114e-05	Arl6	O88848_K14_M1
Old / Young	0.208291	0.120145	Rbbp9	O88851_K122_M1
Old / Young	0.100927	0.730799	Rbbp9	O88851_K159_M1
Old / Young	-0.677981	0.0599252	Mpp3	O88910_K450_M1
Old / Young	0.32753	0.015933	Syn1	O88935_K128_M1
Old / Young	-0.060553	0.400758	Syn1	O88935_K179_M1
Old / Young	-0.119725	0.707521	Syn1	O88935_K269_M1
Old / Young	-0.534284	0.276836	Syn1	O88935_K281_M1
Old / Young	-0.0954637	0.940557	Syn1	O88935_K299_M1
Old / Young	-0.209294	0.0708287	Syn1	O88935_K311_M1
Old / Young	0.306183	0.163272	Syn1	O88935_K318_M1
Old / Young	0.0485122	0.560001	Syn1	O88935_K324_M1
Old / Young	0.221878	0.763153	Syn1	O88935_K689_M1
Old / Young	-0.0432311	0.940188	Lin7c	O88952_K161_M1
Old / Young	0.335933	0.0169562	Gcat	O88986_K184_M1
Old / Young	-2.88431	0.00204859	Olfm1	O88998_K135_M1
Old / Young	-0.228308	0.304103	Olfm1	O88998_K144_M1
Old / Young	0.176273	0.742758	Cpd	O89001_K1217_M1
Old / Young	1.03251	0.00127859	Tpp1	O89023_K372_M1
Old / Young	-0.0759932	0.928589	Coro1a	O89053_K20_M1
Old / Young	0.126991	0.998432	Coro1a	O89053_K214_M1
Old / Young	-2.23277	0.00113913	Cope	O89079_K288_M1
Old / Young	-0.288085	0.974147	Fhit	O89106_K135_M1
Old / Young	-0.877918	0.0713287	Lancl1	O89112_K128_M1
Old / Young	-0.672151	0.0174927	Lancl1	O89112_K142_M1
Old / Young	-0.100492	0.235074	Lancl1	O89112_K245_M1
Old / Young	0.28215	0.340716	Cyp1a1	P00184_K445_M1
Old / Young	0.300065	0.272231	Hprt1	P00493_K166_M1
Old / Young	0.432567	0.994909	NaN	P00735_K449_M1
Old / Young	0.988621	0.000114201	Ca2	P00920_K113_M1
Old / Young	1.01247	3.08572e-06	Ca2	P00920_K126_M1
Old / Young	0.772578	0.000848185	Ca2	P00920_K158_M1
Old / Young	0.76204	0.000275283	Ca2	P00920_K167_M1
Old / Young	0.75038	3.43176e-05	Ca2	P00920_K18_M1
Old / Young	1.22638	1.803e-06	Ca2	P00920_K9_M1
Old / Young	-0.148209	0.51214	NaN	P01044-1_K305_M1
Old / Young	0.297041	0.681944	Thy1	P01831_K61_M1
Old / Young	1.96124	0.000382527	NaN	P01837_K39_M1
Old / Young	0.106223	0.150389	NaN	P01837_K91_M1
Old / Young	-0.499635	0.460712	Igh-3	P01867_K280_M1
Old / Young	-0.270897	0.0996942	Hba	P01942_K100_M1
Old / Young	-0.267724	0.213574	Hba	P01942_K12_M1
Old / Young	-0.275134	0.714777	Hba	P01942_K140_M1
Old / Young	-0.201861	0.0888085	Hba	P01942_K17_M1
Old / Young	-0.367818	0.0285922	Hba	P01942_K41_M1
Old / Young	-0.253798	0.0891143	Hba	P01942_K57_M1
Old / Young	-0.475864	0.0281839	Hba	P01942_K8_M1
Old / Young	0.38919	0.205034	Hbb-b1	P02088_K145_M1
Old / Young	-0.298159	0.606356	Hbb-b1	P02088_K67_M1
Old / Young	-0.277747	0.0708203	Hbb-b1	P02088_K83_M1
Old / Young	-0.318992	0.0298348	Hbb-b1	P02088_K96_M1
Old / Young	0.321035	0.314867	Lamc1	P02468_K1591_M1
Old / Young	0.824607	0.00079784	NaN	P02768-1_K236_M1
Old / Young	2.46353	0.000234145	NaN	P02769_K235_M1
Old / Young	-0.305753	0.492159	Mtatp8	P03930_K48_M1
Old / Young	-0.0316945	0.185638	Mtatp8	P03930_K54_M1
Old / Young	-0.177118	0.0373561	Mtatp8	P03930_K57_M1
Old / Young	0.958577	0.000101587	Gfap	P03995_K257_M1
Old / Young	1.48848	3.42911e-06	Gfap	P03995_K336_M1
Old / Young	1.03601	2.65976e-07	Gfap	P03995_K394_M1
Old / Young	1.21396	9.56683e-07	Gfap	P03995_K402_M1
Old / Young	0.34861	0.430571	Gfap	P03995_K419_M1
Old / Young	1.273	2.59202e-05	Gfap	P03995_K83_M1
Old / Young	0.141855	0.380179	Mbp	P04370_K145_M1
Old / Young	0.396315	0.0028033	Mbp	P04370_K205_M1
Old / Young	0.115289	0.630343	Mbp	P04370_K222_M1
Old / Young	-0.31784	0.276022	Prnp	P04925_K109_M1
Old / Young	0.380455	0.334346	NaN	P04940_K52_M1
Old / Young	0.380455	0.334346	NaN	P04941_K52_M1
Old / Young	0.380455	0.334346	NaN	P04944_K52_M1
Old / Young	0.281387	0.358819	Aldoc	P05063_K101_M1
Old / Young	0.452681	0.0954248	Aldoc	P05063_K108_M1
Old / Young	-0.0417597	0.585786	Aldoc	P05063_K13_M1
Old / Young	0.140445	0.198348	Aldoc	P05063_K153_M1
Old / Young	0.119603	0.657047	Aldoc	P05063_K230_M1
Old / Young	-0.198186	0.939347	Aldoc	P05063_K330_M1
Old / Young	0.279553	0.553606	Aldoc	P05063_K42_M1
Old / Young	0.160307	0.596262	Aldoa	P05064_K108_M1
Old / Young	0.533798	0.0927494	Aldoa	P05064_K111_M1
Old / Young	-0.113668	0.820286	Aldoa	P05064_K13_M1
Old / Young	0.160941	0.488798	Aldoa	P05064_K147_M1
Old / Young	0.029075	0.538693	Aldoa	P05064_K153_M1
Old / Young	-0.692979	0.310697	Aldoa	P05064_K200_M1
Old / Young	0.0851731	0.882566	Aldoa	P05064_K208_M1
Old / Young	0.0671366	0.740744	Aldoa	P05064_K215_M1
Old / Young	0.057002	0.728196	Aldoa	P05064_K230_M1
Old / Young	-0.138576	0.3199	Aldoa	P05064_K243_M1
Old / Young	0.312057	0.903299	Aldoa	P05064_K294_M1
Old / Young	0.299048	0.0575308	Aldoa	P05064_K312_M1
Old / Young	0.160316	0.0411862	Aldoa	P05064_K322_M1
Old / Young	0.106787	0.180918	Aldoa	P05064_K330_M1
Old / Young	0.0913177	0.854371	Aldoa	P05064_K42_M1
Old / Young	0.287362	0.119822	Aldoa	P05064_K99_M1
Old / Young	-0.304507	0.304544	Prkaca	P05132_K73_M1
Old / Young	0.323932	0.232765	Got1	P05201_K166_M1
Old / Young	0.299675	0.0988868	Got1	P05201_K290_M1
Old / Young	0.124303	0.0583722	Got1	P05201_K378_M1
Old / Young	-1.06774	0.00954247	Got2	P05202_K107_M1
Old / Young	-0.235007	0.121263	Got2	P05202_K122_M1
Old / Young	-0.175952	0.0398493	Got2	P05202_K159_M1
Old / Young	-0.539723	0.0258881	Got2	P05202_K185_M1
Old / Young	-0.117984	0.32314	Got2	P05202_K200_M1
Old / Young	-0.354809	0.0363331	Got2	P05202_K227_M1
Old / Young	-0.185618	1.27741e-05	Got2	P05202_K234_M1
Old / Young	-0.265591	0.0757907	Got2	P05202_K296_M1
Old / Young	0.489538	0.923937	Got2	P05202_K296_M2
Old / Young	0.489538	0.923937	Got2	P05202_K302_M2
Old / Young	-0.186933	0.00238217	Got2	P05202_K309_M1
Old / Young	0.12197	0.504738	Got2	P05202_K338_M1
Old / Young	-0.161325	0.00932109	Got2	P05202_K345_M1
Old / Young	-0.254094	0.000638492	Got2	P05202_K363_M1
Old / Young	-0.13466	0.561993	Got2	P05202_K387_M1
Old / Young	-0.306856	0.0502216	Got2	P05202_K396_M1
Old / Young	-0.277378	0.00614752	Got2	P05202_K404_M1
Old / Young	-0.336179	0.00236491	Got2	P05202_K73_M1
Old / Young	0.0345951	0.448961	Got2	P05202_K82_M2
Old / Young	-0.308032	4.42698e-05	Got2	P05202_K90_M1
Old / Young	0.0345951	0.448961	Got2	P05202_K90_M2
Old / Young	-0.435338	0.0952864	Src	P05480_K364_M1
Old / Young	-0.0179053	0.506283	Ldha	P06151_K118_M1
Old / Young	-0.0312632	0.35384	Ldha	P06151_K14_M1
Old / Young	-0.874842	0.413419	Ldha	P06151_K155_M1
Old / Young	-0.103263	0.590697	Ldha	P06151_K224_M1
Old / Young	0.113155	0.492992	Ldha	P06151_K228_M1
Old / Young	0.0954616	0.936276	Ldha	P06151_K232_M1
Old / Young	-0.204896	0.198021	Ldha	P06151_K243_M1
Old / Young	-0.294987	0.115458	Ldha	P06151_K5_M1
Old / Young	0.42013	0.642728	Ldha	P06151_K59_M1
Old / Young	0.0633017	0.651502	Ldha	P06151_K73_M1
Old / Young	0.396553	0.11397	Ldha	P06151_K76_M1
Old / Young	-0.249997	0.311115	Ldha	P06151_K81_M1
Old / Young	0.416913	0.475719	C5	P06684_K961_M1
Old / Young	0.11447	0.755958	Gpi	P06745_K112_M1
Old / Young	0.241703	0.00426719	Gpi	P06745_K116_M1
Old / Young	0.287372	0.120301	Gpi	P06745_K12_M1
Old / Young	0.0438915	0.827976	Gpi	P06745_K130_M1
Old / Young	0.247003	0.00989678	Gpi	P06745_K142_M1
Old / Young	0.258539	0.25125	Gpi	P06745_K176_M1
Old / Young	0.200029	0.712363	Gpi	P06745_K234_M1
Old / Young	0.265307	0.208159	Gpi	P06745_K241_M1
Old / Young	0.348151	0.442609	Gpi	P06745_K25_M1
Old / Young	1.51971	0.000862192	Gpi	P06745_K362_M1
Old / Young	0.39348	0.000737009	Gpi	P06745_K366_M1
Old / Young	0.485431	0.104337	Gpi	P06745_K423_M1
Old / Young	1.00192	0.0383727	Gpi	P06745_K440_M1
Old / Young	0.0200739	0.85882	Gpi	P06745_K461_M1
Old / Young	0.0389825	0.91703	Gpi	P06745_K466_M1
Old / Young	0.18522	0.289673	Gpi	P06745_K550_M1
Old / Young	1.07366	0.00815793	Gpi	P06745_K89_M1
Old / Young	0.409408	0.00531349	Me1	P06801_K492_M1
Old / Young	0.188938	0.972353	Me1	P06801_K523_M1
Old / Young	0.336626	0.148926	Me1	P06801_K60_M1
Old / Young	-0.650792	6.63816e-05	Gap43	P06837_K146_M1
Old / Young	-0.50024	0.0074922	Gap43	P06837_K153_M1
Old / Young	-0.574215	0.00337265	Gap43	P06837_K19_M1
Old / Young	-0.582072	0.00237918	Gap43	P06837_K199_M1
Old / Young	-0.439693	0.0392205	Gap43	P06837_K217_M1
Old / Young	-0.414664	8.61822e-05	Gap43	P06837_K26_M1
Old / Young	0.00156778	0.67674	Anxa2	P07356_K227_M1
Old / Young	0.698134	0.000609172	Alb	P07724_K117_M1
Old / Young	0.568417	0.00045116	Alb	P07724_K229_M1
Old / Young	0.51913	0.000417636	Alb	P07724_K264_M1
Old / Young	-1.00381	0.0202036	Alb	P07724_K28_M1
Old / Young	0.507853	0.0599051	Alb	P07724_K305_M1
Old / Young	0.680277	5.52974e-05	Alb	P07724_K376_M1
Old / Young	1.04782	0.21118	Alb	P07724_K413_M1
Old / Young	0.509905	0.0131303	Alb	P07724_K490_M1
Old / Young	0.654869	0.00296875	Alb	P07724_K499_M1
Old / Young	0.701596	0.0279631	Alb	P07724_K524_M1
Old / Young	0.670571	0.203934	Alb	P07724_K543_M1
Old / Young	0.591257	7.10431e-05	Alb	P07724_K558_M1
Old / Young	0.733155	0.0165881	Alb	P07724_K588_M1
Old / Young	0.691518	0.19884	Alb	P07724_K65_M1
Old / Young	-1.04786	0.22031	Alb	P07724_K75_M1
Old / Young	0.748278	0.00769124	Alb	P07724_K97_M1
Old / Young	-0.504858	0.0784188	Serpina1a;Serpina1c	P07758_K181_M1
Old / Young	-2.50214	0.00117168	Serpina1a;Serpina1c	P07758_K292_M1
Old / Young	-0.229833	0.127921	Hsp90aa1	P07901_K209_M1
Old / Young	-0.365738	0.0202589	Hsp90aa1	P07901_K357_M1
Old / Young	-0.200097	0.0380042	Hsp90aa1	P07901_K437_M1
Old / Young	-0.330361	0.114874	Hsp90aa1	P07901_K444_M1
Old / Young	-0.247474	0.250169	Hsp90aa1	P07901_K447_M1
Old / Young	-0.317978	0.0600217	Hsp90aa1	P07901_K490_M1
Old / Young	-0.134475	0.911642	Hsp90aa1	P07901_K500_M1
Old / Young	-0.470731	0.277164	Hsp90aa1	P07901_K540_M1
Old / Young	-0.379216	0.91738	Hsp90aa1	P07901_K547_M1
Old / Young	-0.245332	0.0158002	Hsp90aa1	P07901_K577_M1
Old / Young	-0.218144	0.445927	Hsp90aa1	P07901_K633_M1
Old / Young	-0.494706	0.0984334	Hsp90aa1	P07901_K74_M1
Old / Young	-0.265189	0.04659	Hsp90aa1	P07901_K84_M1
Old / Young	-0.480994	0.138013	Pdia4	P08003_K328_M1
Old / Young	-0.055173	0.526719	Pdia4	P08003_K355_M1
Old / Young	-0.287652	0.232861	Pdia4	P08003_K384_M1
Old / Young	0.254184	0.0585487	Pdia4	P08003_K499_M1
Old / Young	0.297746	0.0199534	Pdia4	P08003_K622_M1
Old / Young	-0.814424	0.138662	Hsp90b1	P08113_K455_M1
Old / Young	-0.118812	0.447881	Hsp90b1	P08113_K593_M1
Old / Young	0.0415209	0.621171	Hsp90b1	P08113_K603_M1
Old / Young	-0.0957426	0.740908	Hsp90b1	P08113_K97_M1
Old / Young	0.329064	0.145498	Apoe	P08226_K167_M1
Old / Young	-1.1965	0.0288212	Sod1	P08228_K10_M1
Old / Young	0.0570126	0.68807	Sod1	P08228_K123_M1
Old / Young	0.176156	0.179942	Sod1	P08228_K129_M1
Old / Young	0.261097	0.318048	Sod1	P08228_K137_M1
Old / Young	-2.64951	0.00836711	Mdh2	P08249_K157_M1
Old / Young	-0.176248	0.049904	Mdh2	P08249_K165_M1
Old / Young	-0.246625	0.0392838	Mdh2	P08249_K185_M1
Old / Young	-0.374102	0.140463	Mdh2	P08249_K203_M1
Old / Young	-0.104775	0.477823	Mdh2	P08249_K239_M1
Old / Young	-0.268975	0.220575	Mdh2	P08249_K296_M1
Old / Young	-0.0233999	0.241259	Mdh2	P08249_K297_M2
Old / Young	-0.146757	0.0614915	Mdh2	P08249_K301_M1
Old / Young	-0.0810958	0.998223	Mdh2	P08249_K301_M2
Old / Young	-0.262553	0.0318924	Mdh2	P08249_K307_M1
Old / Young	-0.111962	0.381356	Mdh2	P08249_K307_M2
Old / Young	-0.404161	0.0296852	Mdh2	P08249_K314_M1
Old / Young	-0.337188	0.017779	Mdh2	P08249_K324_M1
Old / Young	-0.415855	0.0182874	Mdh2	P08249_K328_M2
Old / Young	-0.157011	0.121673	Mdh2	P08249_K329_M1
Old / Young	-0.415855	0.0182874	Mdh2	P08249_K329_M2
Old / Young	-0.409893	0.00114499	Mdh2	P08249_K335_M1
Old / Young	0.220406	0.147062	Mdh2	P08249_K45_M1
Old / Young	-0.245407	0.0734302	Mdh2	P08249_K78_M1
Old / Young	0.103336	0.314017	Mdh2	P08249_K91_M1
Old / Young	0.0297314	0.544669	Camk4	P08414_K162_M1
Old / Young	0.108552	0.487273	Camk4	P08414_K327_M1
Old / Young	-0.485374	0.112398	Camk4	P08414_K370_M1
Old / Young	-0.295444	0.217795	Camk4	P08414_K71_M1
Old / Young	-0.330728	0.0587861	Camk4	P08414_K99_M1
Old / Young	-0.28907	0.0421817	Nefl	P08551_K157_M1
Old / Young	-0.213799	0.257683	Nefl	P08551_K224_M1
Old / Young	-0.463004	0.000921228	Nefl	P08551_K268_M1
Old / Young	-0.369497	0.187716	Nefl	P08551_K272_M1
Old / Young	-0.257127	0.0752521	Nefl	P08551_K303_M1
Old / Young	-0.686996	0.00171492	Nefl	P08551_K332_M1
Old / Young	-0.597738	0.126571	Nefl	P08551_K363_M1
Old / Young	-0.188839	0.0261977	Nefl	P08551_K371_M1
Old / Young	0.274871	0.695298	Nefl	P08551_K91_M1
Old / Young	-0.129304	0.339936	Nefm	P08553_K100_M1
Old / Young	-0.176178	0.233156	Nefm	P08553_K116_M1
Old / Young	-0.122896	0.326929	Nefm	P08553_K125_M1
Old / Young	0.175179	0.421187	Nefm	P08553_K166_M1
Old / Young	-0.795194	0.4404	Nefm	P08553_K261_M1
Old / Young	-0.264799	0.194113	Nefm	P08553_K269_M1
Old / Young	-0.409834	0.0166148	Nefm	P08553_K296_M1
Old / Young	0.0083389	0.659931	Nefm	P08553_K305_M1
Old / Young	0.134658	0.645754	Nefm	P08553_K312_M1
Old / Young	-0.975391	0.00477934	Nefm	P08553_K325_M1
Old / Young	-0.0190529	0.277174	Nefm	P08553_K336_M1
Old / Young	-0.433656	0.260316	Nefm	P08553_K372_M1
Old / Young	0.462084	0.123745	Nefm	P08553_K450_M1
Old / Young	1.18627	2.37954e-05	Nefm	P08553_K487_M1
Old / Young	-0.326918	0.0472368	Nefm	P08553_K53_M1
Old / Young	-1.1197	0.0174739	Nefm	P08553_K592_M1
Old / Young	-1.11516	0.00113094	Nefm	P08553_K618_M1
Old / Young	0.0667769	0.609956	Nefm	P08553_K633_M1
Old / Young	-0.190013	0.406511	Nefm	P08553_K803_M1
Old / Young	-0.617183	0.356641	Nefm	P08553_K807_M1
Old / Young	-0.0671677	0.133032	Nefm	P08553_K825_M1
Old / Young	-0.184496	0.413917	Nefm	P08553_K842_M1
Old / Young	-0.627264	0.223361	Krt13;	P08730_K387_M1
Old / Young	-0.627264	0.223361	Krt13;	P08730-1_K387_M1
Old / Young	0.0800337	0.934946	P4hb	P09103_K224_M1
Old / Young	0.113552	0.1629	P4hb	P09103_K265_M1
Old / Young	0.0840438	0.993102	P4hb	P09103_K310_M1
Old / Young	-2.23705	0.921379	P4hb	P09103_K417_M1
Old / Young	0.0722289	0.309028	P4hb	P09103_K446_M1
Old / Young	-0.374296	0.05729	Ncl	P09405_K102_M1
Old / Young	-0.326926	0.00393822	Ncl	P09405_K230_M1
Old / Young	-0.734488	0.0232128	Ncl	P09405_K522_M1
Old / Young	0.150753	0.294221	Pgk1	P09411_K11_M1
Old / Young	0.0406068	0.679364	Pgk1	P09411_K131_M1
Old / Young	-1.40472	0.00279563	Pgk1	P09411_K139_M1
Old / Young	0.354814	0.0324532	Pgk1	P09411_K146_M1
Old / Young	0.153309	0.320891	Pgk1	P09411_K156_M1
Old / Young	-0.0905887	0.688948	Pgk1	P09411_K184_M1
Old / Young	0.313248	0.161741	Pgk1	P09411_K191_M1
Old / Young	0.107565	0.161042	Pgk1	P09411_K199_M1
Old / Young	0.0477771	0.0466847	Pgk1	P09411_K216_M1
Old / Young	0.167081	0.39829	Pgk1	P09411_K220_M1
Old / Young	0.16467	0.201204	Pgk1	P09411_K267_M1
Old / Young	-0.242997	0.202715	Pgk1	P09411_K291_M1
Old / Young	0.181626	0.0810625	Pgk1	P09411_K30_M1
Old / Young	-0.027968	0.993952	Pgk1	P09411_K323_M1
Old / Young	0.0466744	0.630854	Pgk1	P09411_K361_M1
Old / Young	-0.0765484	0.686449	Pgk1	P09411_K48_M1
Old / Young	0.181102	0.729689	Pgk1	P09411_K6_M1
Old / Young	-0.102396	0.146981	Pgk1	P09411_K75_M1
Old / Young	-0.10756	0.590253	Pgk1	P09411_K86_M1
Old / Young	0.215543	0.449936	Pgk1	P09411_K91_M1
Old / Young	1.07911	1.43549e-06	Fth1	P09528_K120_M1
Old / Young	1.10313	1.46434e-05	Fth1	P09528_K147_M1
Old / Young	0.695913	0.0960978	Fth1	P09528_K173_M1
Old / Young	0.474298	0.109188	Fth1	P09528_K54_M1
Old / Young	0.145562	0.290262	Hmgn2	P09602_K36_M1
Old / Young	0.127732	0.478925	Hmgn2	P09602_K40_M1
Old / Young	-0.192973	0.054141	Sod2	P09671_K114_M1
Old / Young	-0.283256	0.0121338	Sod2	P09671_K122_M1
Old / Young	-0.304092	0.00256888	Sod2	P09671_K130_M1
Old / Young	-0.0484253	0.759464	Sod2	P09671_K53_M1
Old / Young	-0.126961	0.207337	Sod2	P09671_K68_M1
Old / Young	-0.0556602	0.856383	Sod2	P09671_K75_M1
Old / Young	0.161331	0.712035	Apoa2	P09813_K67_M1
Old / Young	-0.562571	0.130192	Nudt10;Nudt11	P0C027_K127_M1
Old / Young	0.849988	0.306615	Nudt10;Nudt11	P0C027_K133_M1
Old / Young	-0.0160707	0.558572	Nudt10;Nudt11	P0C027_K142_M1
Old / Young	-0.562571	0.130192	Nudt10;Nudt11	P0C028_K127_M1
Old / Young	0.849988	0.306615	Nudt10;Nudt11	P0C028_K133_M1
Old / Young	-0.0160707	0.558572	Nudt10;Nudt11	P0C028_K142_M1
Old / Young	0.226577	0.848463	Rc3h2	P0C090_K93_M1
Old / Young	0.0961418	0.651385	H2afz;H2afv	P0C0S6_K102_M1
Old / Young	-0.198092	0.387221	H2afz;H2afv	P0C0S6_K116_M1
Old / Young	-0.149598	0.0317842	H2afz;H2afv	P0C0S6_K12_M2
Old / Young	-0.0277755	0.664664	H2afz;H2afv	P0C0S6_K12_M3
Old / Young	-0.0277755	0.664664	H2afz;H2afv	P0C0S6_K5_M3
Old / Young	-0.149598	0.0317842	H2afz;H2afv	P0C0S6_K8_M2
Old / Young	-0.0277755	0.664664	H2afz;H2afv	P0C0S6_K8_M3
Old / Young	-0.235789	0.416026	Ndufb1	P0DN34_K40_M1
Old / Young	0.464938	0.00520141	Eef1a1	P10126_K172_M1
Old / Young	0.12328	0.0470994	Eef1a1	P10126_K179_M1
Old / Young	-1.11657	0.0526432	Eef1a1	P10126_K273_M1
Old / Young	0.0676711	0.998489	Eef1a1	P10126_K392_M1
Old / Young	0.480986	0.0257875	Eef1a1	P10126_K439_M1
Old / Young	-0.190043	0.432138	Alad	P10518_K184_M1
Old / Young	0.581394	0.120823	Ctsb	P10605_K220_M1
Old / Young	0.76673	0.000787907	Ctsb	P10605_K223_M1
Old / Young	0.887379	6.47041e-05	Ctsb	P10605_K268_M1
Old / Young	-0.314207	0.016963	Eif4a2	P10630_K175_M1
Old / Young	-0.307644	0.577377	Mapt	P10637_K163_M1
Old / Young	0.15545	0.143642	Mapt	P10637_K559_M1
Old / Young	0.175728	0.386866	Mapt	P10637_K573_M1
Old / Young	1.12683	0.491869	Mapt	P10637_K590_M1
Old / Young	-0.0792527	0.465522	Mapt	P10637_K603_M1
Old / Young	-0.145607	0.828358	Mapt	P10637_K609_M1
Old / Young	0.0140453	0.256943	Mapt	P10637_K623_M1
Old / Young	0.220739	0.135782	Mapt	P10637_K632_M1
Old / Young	0.182978	0.229235	Mapt	P10637_K635_M1
Old / Young	0.205729	0.199028	Mapt	P10637_K667_M1
Old / Young	0.351773	0.872452	Mapt	P10637_K687_M1
Old / Young	-0.165179	0.267612	Txn	P10639_K39_M1
Old / Young	0.282355	0.493597	Txn	P10639_K8_M1
Old / Young	-0.0726631	0.648048	Txn	P10639_K94_M1
Old / Young	0.0823665	0.534936	Gstm1	P10649_K129_M1
Old / Young	0.344108	0.00791399	Gstm1	P10649_K144_M1
Old / Young	0.351722	0.401829	Gstm1	P10649_K173_M1
Old / Young	0.520606	0.00112204	Gstm1	P10649_K199_M1
Old / Young	0.788183	0.00158621	Gstm1	P10649_K211_M1
Old / Young	0.569452	0.00126416	Gstm1	P10649_K50_M1
Old / Young	1.05052	0.000729285	Gstm1	P10649_K52_M1
Old / Young	0.85841	0.00684888	Gstm1	P10649_K69_M1
Old / Young	0.668266	0.0308573	Gstm1	P10649_K83_M1
Old / Young	0.0657881	0.4462	Slc3a2	P10852_K114_M1
Old / Young	-0.0277952	0.604431	Slc3a2	P10852_K138_M1
Old / Young	0.155908	0.415328	Slc3a2	P10852_K148_M1
Old / Young	0.00963698	0.969751	Slc3a2	P10852_K159_M1
Old / Young	-0.19698	0.0744152	Slc3a2	P10852_K162_M1
Old / Young	-0.101379	0.243269	Slc3a2	P10852_K59_M1
Old / Young	-0.202717	0.190351	Hist1h2bf;Hist1h2bc	P10853_K109_M1
Old / Young	-0.495267	0.066169	Hist1h2bf;Hist1h2bc	P10853_K117_M1
Old / Young	-2.69468	0.00108919	Hist1h2bf;Hist1h2bc	P10853_K12_M2
Old / Young	-0.730784	9.43827e-07	Hist1h2bf;Hist1h2bc	P10853_K12_M3
Old / Young	-0.0937492	0.402431	Hist1h2bf;Hist1h2bc	P10853_K121_M1
Old / Young	-2.96117	0.00113079	Hist1h2bf;Hist1h2bc	P10853_K13_M2
Old / Young	-0.684753	3.5174e-06	Hist1h2bf;Hist1h2bc	P10853_K13_M3
Old / Young	-2.41628	0.00289329	Hist1h2bf;Hist1h2bc	P10853_K16_M2
Old / Young	-0.68581	3.38593e-06	Hist1h2bf;Hist1h2bc	P10853_K16_M3
Old / Young	-0.880031	0.0019492	Hist1h2bf;Hist1h2bc	P10853_K17_M2
Old / Young	-0.515222	8.35032e-05	Hist1h2bf;Hist1h2bc	P10853_K17_M3
Old / Young	-0.808981	0.00570442	Hist1h2bf;Hist1h2bc	P10853_K21_M2
Old / Young	-1.10284	7.34541e-08	Hist1h2bf;Hist1h2bc	P10853_K21_M3
Old / Young	-0.930752	0.00615186	Hist1h2bf;Hist1h2bc	P10853_K35_M1
Old / Young	-0.357588	0.110744	Hist1h2bf;Hist1h2bc	P10853_K44_M1
Old / Young	-0.105629	0.385792	Hist1h2bf;Hist1h2bc	P10853_K47_M1
Old / Young	-0.613883	0.000117923	Hist1h2bf;Hist1h2bc	P10853_K6_M1
Old / Young	-0.889814	3.90659e-07	Hist1h2bf;Hist1h2bc	P10853_K6_M2
Old / Young	-1.15848	5.80926e-07	Hist1h2bf;Hist1h2bc	P10853_K6_M3
Old / Young	-0.140659	0.241834	Hist1h2bf;Hist1h2bc	P10853_K86_M1
Old / Young	-0.715907	1.00753e-07	H1f0	P10922_K12_M1
Old / Young	0.129184	0.0847583	H1f0	P10922_K27_M1
Old / Young	0.12125	0.331942	H1f0	P10922_K52_M1
Old / Young	0.298545	0.578195	H1f0	P10922_K55_M1
Old / Young	0.547418	0.00157751	H1f0	P10922_K59_M1
Old / Young	0.488016	0.0252643	H1f0	P10922_K82_M1
Old / Young	-1.12101	0.00433814	Gpx1	P11352_K62_M1
Old / Young	0.203325	0.637763	Fabp3	P11404_K15_M1
Old / Young	0.018465	0.532944	Fabp3	P11404_K91_M1
Old / Young	-0.999182	0.0609236	Hsp90ab1	P11499_K180_M1
Old / Young	0.101882	0.585529	Hsp90ab1	P11499_K186_M1
Old / Young	-0.299542	0.102926	Hsp90ab1	P11499_K204_M1
Old / Young	-0.0114745	0.899431	Hsp90ab1	P11499_K247_M1
Old / Young	-0.39355	0.0138884	Hsp90ab1	P11499_K275_M1
Old / Young	-0.270609	0.0606269	Hsp90ab1	P11499_K284_M1
Old / Young	-0.245516	0.0884262	Hsp90ab1	P11499_K286_M1
Old / Young	-0.0122908	0.329749	Hsp90ab1	P11499_K347_M1
Old / Young	-0.18471	0.132628	Hsp90ab1	P11499_K354_M1
Old / Young	-0.483141	0.02384	Hsp90ab1	P11499_K399_M1
Old / Young	-0.248278	0.845759	Hsp90ab1	P11499_K428_M1
Old / Young	-0.208774	0.305811	Hsp90ab1	P11499_K435_M1
Old / Young	-0.480458	0.0386223	Hsp90ab1	P11499_K438_M1
Old / Young	-0.313097	0.145593	Hsp90ab1	P11499_K481_M1
Old / Young	-0.479941	0.100571	Hsp90ab1	P11499_K53_M1
Old / Young	-1.30564	0.0177377	Hsp90ab1	P11499_K531_M1
Old / Young	0.500302	0.713751	Hsp90ab1	P11499_K538_M1
Old / Young	-0.164092	0.0509115	Hsp90ab1	P11499_K550_M1
Old / Young	-0.257469	0.069411	Hsp90ab1	P11499_K568_M1
Old / Young	0.11712	0.683681	Hsp90ab1	P11499_K623_M1
Old / Young	-0.0322241	0.881236	Hsp90ab1	P11499_K624_M1
Old / Young	0.108086	0.606913	Hsp90ab1	P11499_K64_M1
Old / Young	-0.196432	0.982737	Dmd	P11531_K3301_M1
Old / Young	-0.213755	0.0979161	L1cam	P11627_K1052_M1
Old / Young	-0.22391	0.158231	L1cam	P11627_K1094_M1
Old / Young	0.050326	0.193629	L1cam	P11627_K841_M1
Old / Young	-0.38023	0.0763925	Camk2a	P11798_K146_M1
Old / Young	-0.409285	0.967294	Camk2a	P11798_K21_M1
Old / Young	-0.185696	0.185084	Camk2a	P11798_K250_M1
Old / Young	-0.246015	0.067143	Camk2a	P11798_K267_M1
Old / Young	-0.326686	0.363035	Camk2a	P11798_K42_M1
Old / Young	-0.0358692	0.607671	Camk2a	P11798_K461_M1
Old / Young	-0.42881	0.0353849	Camk2a	P11798_K68_M1
Old / Young	-0.156866	0.296367	Itpr1	P11881_K100_M1
Old / Young	0.147991	0.50827	Itpr1	P11881_K1164_M1
Old / Young	-0.472652	0.0745195	Itpr1	P11881_K1177_M1
Old / Young	-0.940329	0.0782478	Itpr1	P11881_K130_M1
Old / Young	-0.239979	0.13529	Itpr1	P11881_K1317_M1
Old / Young	-0.616959	0.112497	Itpr1	P11881_K1571_M1
Old / Young	-0.577003	0.948604	Itpr1	P11881_K2220_M1
Old / Young	-0.146008	0.723742	Itpr1	P11881_K249_M1
Old / Young	-1.41079	0.000121436	Itpr1	P11881_K720_M1
Old / Young	-0.352466	0.162095	Itpr1	P11881_K91_M1
Old / Young	0.0145525	0.0701646	Itpr1	P11881_K971_M1
Old / Young	0.228461	0.174652	Tcp1	P11983_K199_M1
Old / Young	0.509968	0.103028	Tcp1	P11983_K272_M1
Old / Young	-0.453165	0.636986	Tcp1	P11983_K317_M1
Old / Young	-0.561902	0.131207	Tcp1	P11983_K365_M1
Old / Young	-0.0646604	0.918505	Tcp1	P11983_K400_M1
Old / Young	0.171354	0.946973	Tcp1	P11983_K484_M1
Old / Young	0.223715	0.720204	Tcp1	P11983_K494_M1
Old / Young	0.0318808	0.339548	Tcp1	P11983_K532_M1
Old / Young	-0.939017	0.00098795	Tcp1	P11983_K541_M1
Old / Young	0.167313	0.362997	App	P12023_K393_M1
Old / Young	0.0783677	0.409764	App	P12023_K438_M1
Old / Young	0.424566	0.0134952	App	P12023_K510_M1
Old / Young	-0.936886	0.00594743	Prkar2a	P12367_K119_M1
Old / Young	-0.558611	0.560875	Prkar2a	P12367_K277_M1
Old / Young	0.112734	0.900284	Prkar2a	P12367_K280_M1
Old / Young	-0.406271	0.642231	Pfkl	P12382_K280_M1
Old / Young	0.282039	0.40995	Pfkl	P12382_K386_M1
Old / Young	-0.21994	0.365296	Pfkl	P12382_K474_M1
Old / Young	-0.189612	0.526408	Pfkl	P12382_K614_M1
Old / Young	-0.149875	0.374825	Pfkl	P12382_K629_M1
Old / Young	-0.206016	0.0509945	Calb1	P12658_K109_M1
Old / Young	0.154038	0.713471	Calb1	P12658_K133_M1
Old / Young	-0.0841963	0.643242	Calb1	P12658_K180_M1
Old / Young	-0.52756	0.322036	Calb1	P12658_K235_M1
Old / Young	-0.630134	0.0842056	Calb1	P12658_K236_M1
Old / Young	-0.327626	0.0152425	Cox5a	P12787_K109_M1
Old / Young	-0.368331	0.0971188	Cox5a	P12787_K116_M1
Old / Young	-0.229432	0.157155	Cox5a	P12787_K58_M1
Old / Young	-0.861507	0.0104638	Cox5a	P12787_K83_M1
Old / Young	1.66076	0.0144481	Prkar1b	P12849_K56_M1
Old / Young	-0.138616	0.120115	Cntn1	P12960_K225_M1
Old / Young	0.3266	0.0819609	Cntn1	P12960_K366_M1
Old / Young	-1.05531	0.0562613	Cntn1	P12960_K373_M1
Old / Young	0.113898	0.509799	Cntn1	P12960_K437_M1
Old / Young	0.141047	0.968685	Cntn1	P12960_K638_M1
Old / Young	-0.371216	0.00037088	Cntn1	P12960_K772_M1
Old / Young	-0.92304	0.121015	Cntn1	P12960_K787_M1
Old / Young	0.438373	0.260505	Cntn1	P12960_K832_M1
Old / Young	0.288343	0.157276	Cntn1	P12960_K837_M1
Old / Young	0.178021	0.372481	Cntn1	P12960_K852_M1
Old / Young	0.156117	0.159597	Cntn1	P12960_K955_M1
Old / Young	-0.0182816	0.77221	Cntn1	P12960_K961_M1
Old / Young	-0.11294	0.202704	Rpl7a	P12970_K101_M1
Old / Young	-0.671197	0.000676553	Rpl7a	P12970_K131_M1
Old / Young	-0.0223563	0.314212	Rpl7a	P12970_K34_M1
Old / Young	-0.201864	0.276868	Rpl7a	P12970_K97_M1
Old / Young	0.12954	0.156839	Gsn	P13020_K175_M1
Old / Young	0.664678	0.509843	Gsn	P13020_K344_M1
Old / Young	-0.34731	0.512865	Gsn	P13020_K546_M1
Old / Young	0.634704	0.372319	Gsn	P13020_K621_M1
Old / Young	-0.110835	0.279248	Ncam1	P13595_K117_M1
Old / Young	-0.245279	0.519709	Ncam1	P13595_K121_M1
Old / Young	0.193787	0.0875212	Ncam1	P13595_K304_M1
Old / Young	-0.135961	0.505604	Ncam1	P13595_K539_M1
Old / Young	0.060888	0.392293	Ncam1	P13595_K549_M1
Old / Young	0.00720357	0.917383	Ncam1	P13595_K624_M1
Old / Young	-0.111641	0.417662	Ncam1	P13595_K638_M1
Old / Young	0.124819	0.513026	Ncam1	P13595_K647_M1
Old / Young	-0.0879427	0.483536	Ncam1	P13595_K684_M1
Old / Young	-0.590359	0.000166503	Ncam1	P13595_K771_M1
Old / Young	-0.443259	0.357839	Ncam1	P13595_K775_M1
Old / Young	0.832764	0.00219471	Gpd1	P13707_K110_M1
Old / Young	0.0527467	0.934849	Gpd1	P13707_K313_M1
Old / Young	0.149399	0.238734	Gpd1	P13707_K318_M1
Old / Young	0.0538099	0.992361	Gpd1	P13707_K62_M1
Old / Young	-0.588902	0.0984453	Atp1b1	P14094_K118_M1
Old / Young	-0.174514	0.277189	Atp1b1	P14094_K13_M1
Old / Young	-0.308511	0.176304	Atp1b1	P14094_K134_M1
Old / Young	0.0654277	0.417777	Atp1b1	P14094_K14_M1
Old / Young	-0.666418	0.247955	Atp1b1	P14094_K173_M1
Old / Young	0.0336626	0.816751	Atp1b1	P14094_K179_M1
Old / Young	-0.809253	0.0513564	Atp1b1	P14094_K187_M1
Old / Young	-0.0484981	0.649953	Atp1b1	P14094_K21_M1
Old / Young	-0.526006	0.133749	Atp1b1	P14094_K217_M1
Old / Young	0.252073	0.529325	Atp1b1	P14094_K278_M1
Old / Young	-0.207565	0.0529272	Atp1b1	P14094_K289_M1
Old / Young	-0.0379785	0.920691	Atp1b1	P14094_K7_M1
Old / Young	-0.255439	0.225273	Atp1b1	P14094_K85_M1
Old / Young	-0.133125	0.827783	Atp1b1	P14094_K96_M1
Old / Young	0.609219	0.103862	Rpl27a	P14115_K110_M1
Old / Young	-0.0598205	0.386886	Rpl27a	P14115_K47_M1
Old / Young	-0.18088	0.229038	Rpl27a	P14115_K55_M1
Old / Young	0.486641	0.896071	Rps16	P14131_K109_M1
Old / Young	-1.17309	0.112439	Rps16	P14131_K131_M1
Old / Young	0.249004	0.0508303	Rps16	P14131_K50_M1
Old / Young	-0.0537216	0.515851	Rpl7	P14148_K178_M1
Old / Young	0.293899	0.741895	Rpl7	P14148_K51_M1
Old / Young	-0.419398	0.00725873	Rpl7	P14148_K62_M1
Old / Young	-0.125949	0.827331	Rpl7	P14148_K75_M1
Old / Young	0.0930773	0.542051	Mdh1	P14152_K103_M1
Old / Young	0.106509	0.729689	Mdh1	P14152_K107_M1
Old / Young	0.192329	0.14415	Mdh1	P14152_K110_M1
Old / Young	0.0067679	0.750479	Mdh1	P14152_K118_M1
Old / Young	-0.818672	0.0848774	Mdh1	P14152_K149_M1
Old / Young	-0.0461299	0.449963	Mdh1	P14152_K179_M1
Old / Young	0.299089	0.124676	Mdh1	P14152_K199_M1
Old / Young	0.287035	0.0487	Mdh1	P14152_K236_M1
Old / Young	0.300707	0.267163	Mdh1	P14152_K298_M1
Old / Young	0.315744	0.0287034	Mdh1	P14152_K312_M1
Old / Young	0.111651	0.776466	Mdh1	P14152_K318_M1
Old / Young	0.176703	0.20536	Rpsa	P14206_K57_M1
Old / Young	-0.514861	0.0572355	Calr	P14211_K111_M1
Old / Young	-0.124621	0.347392	Calr	P14211_K151_M1
Old / Young	0.0701735	0.796003	Calr	P14211_K159_M1
Old / Young	-0.0317309	0.628534	Calr	P14211_K238_M1
Old / Young	-0.668835	0.0182495	Calr	P14211_K368_M1
Old / Young	-1.33169	0.0104999	Calr	P14211_K41_M1
Old / Young	-0.0301874	0.105463	Calr	P14211_K48_M1
Old / Young	0.108433	0.616246	Calr	P14211_K55_M1
Old / Young	0.187466	0.457845	Calr	P14211_K62_M1
Old / Young	0.571901	0.0408887	Calr	P14211_K98_M1
Old / Young	0.00254398	0.712774	Atp1b2	P14231_K181_M1
Old / Young	-0.214011	0.199142	Atp1b2	P14231_K276_M1
Old / Young	-0.187768	0.395622	Psmd3	P14685_K321_M1
Old / Young	-0.0957882	0.564555	Psmd3	P14685_K72_M1
Old / Young	-0.841807	0.0413847	Lmnb1	P14733_K103_M1
Old / Young	-0.660408	0.000394557	Lmnb1	P14733_K110_M1
Old / Young	-1.04567	0.000828744	Lmnb1	P14733_K112_M1
Old / Young	-0.662434	0.000211265	Lmnb1	P14733_K124_M1
Old / Young	-0.870278	0.0146763	Lmnb1	P14733_K262_M1
Old / Young	-0.714334	0.000154639	Lmnb1	P14733_K272_M1
Old / Young	0.247759	0.958689	Lmnb1	P14733_K380_M1
Old / Young	-0.545914	0.687001	Lmnb1	P14733_K50_M1
Old / Young	-1.17187	0.115851	Lmnb1	P14733_K533_M1
Old / Young	-0.0278454	0.479239	Anxa6	P14824_K102_M1
Old / Young	-0.136365	0.990185	Anxa6	P14824_K135_M1
Old / Young	-1.30812	0.00607152	Anxa6	P14824_K224_M1
Old / Young	-0.347693	0.0473039	Anxa6	P14824_K406_M1
Old / Young	-0.926158	0.0039033	Anxa6	P14824_K442_M1
Old / Young	-0.420082	0.0250424	Anxa6	P14824_K478_M1
Old / Young	-1.62867	0.000476668	Anxa6	P14824_K483_M1
Old / Young	-0.523793	0.266069	Anxa6	P14824_K568_M1
Old / Young	-1.04874	0.0178353	Anxa6	P14824_K579_M1
Old / Young	-0.633092	0.0870302	Anxa6	P14824_K607_M1
Old / Young	-0.516365	0.934627	Anxa6	P14824_K620_M1
Old / Young	-0.544604	0.0250846	Anxa6	P14824_K644_M1
Old / Young	0.804265	0.0771292	Anxa6	P14824_K81_M1
Old / Young	-0.132574	0.0953465	Rplp0	P14869_K10_M1
Old / Young	-0.176964	0.266617	Rplp0	P14869_K77_M1
Old / Young	-0.418973	0.00410421	Map1b	P14873_K1216_M1
Old / Young	-0.256066	0.0743424	Map1b	P14873_K1228_M1
Old / Young	-1.10504	0.00119153	Map1b	P14873_K1773_M1
Old / Young	0.127153	0.0351763	Map1b	P14873_K1854_M1
Old / Young	0.275352	0.532614	Map1b	P14873_K1904_M1
Old / Young	-0.348055	0.00198579	Map1b	P14873_K1972_M1
Old / Young	-0.0941763	0.456376	Map1b	P14873_K2274_M1
Old / Young	0.26172	0.517702	Map1b	P14873_K2374_M1
Old / Young	0.0274106	0.853634	Map1b	P14873_K296_M1
Old / Young	-0.079941	0.308833	Map1b	P14873_K504_M1
Old / Young	-0.00331071	0.450731	Map1b	P14873_K506_M1
Old / Young	-0.611091	0.101925	Map1b	P14873_K512_M1
Old / Young	0.715025	0.285793	Map1b	P14873_K562_M1
Old / Young	-0.98732	0.00131961	Map1b	P14873_K623_M1
Old / Young	0.027462	0.916625	Map1b	P14873_K98_M1
Old / Young	-0.024037	0.539818	Map1b	P14873_K984_M1
Old / Young	0.489803	0.00204267	Glul	P15105_K103_M1
Old / Young	0.43452	0.00114321	Glul	P15105_K11_M1
Old / Young	0.168112	0.0327325	Glul	P15105_K14_M1
Old / Young	1.45435	0.352785	Glul	P15105_K268_M1
Old / Young	0.265167	0.173526	Glul	P15105_K276_M1
Old / Young	0.249206	0.00807269	Glul	P15105_K291_M1
Old / Young	0.0933374	0.908763	Glul	P15105_K372_M1
Old / Young	0.375992	0.13521	Glul	P15105_K95_M1
Old / Young	-0.286957	0.617273	Ntrk2	P15209_K113_M1
Old / Young	-0.330797	0.399904	Ntrk2	P15209_K369_M1
Old / Young	0.0881315	0.847957	NaN	P15497_K130_M1
Old / Young	0.369313	0.385752	NaN	P15497_K141_M1
Old / Young	0.362408	0.249584	NaN	P15497_K163_M1
Old / Young	0.406021	0.42382	NaN	P15497_K205_M1
Old / Young	-0.374841	0.26462	NaN	P15497_K35_M1
Old / Young	0.185266	0.901832	NaN	P15497_K46_M1
Old / Young	0.050159	0.341015	NaN	P15497_K68_M1
Old / Young	-0.0180038	0.278897	Sptb	P15508_K1940_M1
Old / Young	-0.374585	0.448749	Sptb	P15508_K214_M1
Old / Young	-0.414581	0.793498	Sptb	P15508_K387_M1
Old / Young	-0.327981	0.508198	Sptb	P15508_K561_M1
Old / Young	-0.0354854	0.387601	Nme1	P15532_K124_M1
Old / Young	0.0317987	0.464788	Nme1	P15532_K39_M1
Old / Young	0.0439438	0.598682	Nme1	P15532_K49_M1
Old / Young	-0.00817792	0.743609	Nme1	P15532_K56_M1
Old / Young	0.213453	0.9548	Lgals1	P16045_K108_M1
Old / Young	-0.268387	0.240662	Prkce	P16054_K244_M1
Old / Young	0.179268	0.31139	Ldhb	P16125_K119_M1
Old / Young	0.221085	0.0732837	Ldhb	P16125_K156_M1
Old / Young	0.808809	0.00142902	Ldhb	P16125_K233_M1
Old / Young	0.0816671	0.846039	Ldhb	P16125_K244_M1
Old / Young	0.0865127	0.809757	Ldhb	P16125_K308_M1
Old / Young	0.360921	0.091033	Ldhb	P16125_K310_M1
Old / Young	-0.000322748	0.542801	Ldhb	P16125_K329_M1
Old / Young	0.113425	0.46694	Ldhb	P16125_K58_M1
Old / Young	0.0728921	0.427705	Ldhb	P16125_K82_M1
Old / Young	-0.112835	0.342535	Slc4a3	P16283_K423_M1
Old / Young	0.205893	0.0177755	Cnp	P16330_K101_M1
Old / Young	0.281214	0.114512	Cnp	P16330_K15_M1
Old / Young	-0.0769212	0.605647	Cnp	P16330_K161_M1
Old / Young	-0.0230949	0.791212	Cnp	P16330_K174_M1
Old / Young	0.443529	0.00022779	Cnp	P16330_K177_M1
Old / Young	0.249744	0.127227	Cnp	P16330_K216_M1
Old / Young	0.0999823	0.308709	Cnp	P16330_K232_M1
Old / Young	0.164112	0.349006	Cnp	P16330_K234_M1
Old / Young	0.740793	6.83692e-06	Cnp	P16330_K243_M1
Old / Young	0.0523861	0.599961	Cnp	P16330_K254_M1
Old / Young	0.35022	0.00665347	Cnp	P16330_K260_M1
Old / Young	0.207903	0.128027	Cnp	P16330_K274_M1
Old / Young	0.36425	0.0210032	Cnp	P16330_K279_M1
Old / Young	0.503783	0.0102283	Cnp	P16330_K370_M1
Old / Young	0.696787	0.00044442	Cnp	P16330_K376_M1
Old / Young	0.351018	0.00812115	Cnp	P16330_K399_M1
Old / Young	0.610552	0.0011031	Cnp	P16330_K401_M1
Old / Young	-0.0536348	0.755572	Cnp	P16330_K73_M1
Old / Young	0.358643	0.0235405	Cnp	P16330_K79_M1
Old / Young	0.0978618	0.624173	Cnp	P16330_K87_M1
Old / Young	0.323223	0.0027188	Mut	P16332_K52_M1
Old / Young	-0.271445	0.175492	Mut	P16332_K575_M1
Old / Young	-0.434079	0.435748	Kcna1	P16388_K147_M1
Old / Young	-0.148085	0.206053	Ass1	P16460_K112_M1
Old / Young	-0.305677	0.0178232	Sptan1	P16546_K1132_M1
Old / Young	-0.34343	0.55352	Sptan1	P16546_K1141_M1
Old / Young	-0.584322	0.0999173	Sptan1	P16546_K1246_M1
Old / Young	-1.56674	0.0178468	Sptan1	P16546_K1252_M1
Old / Young	-0.850406	0.0179121	Sptan1	P16546_K1311_M1
Old / Young	-0.222003	0.162538	Sptan1	P16546_K1334_M1
Old / Young	-0.373079	0.195657	Sptan1	P16546_K1369_M1
Old / Young	-0.381135	0.050377	Sptan1	P16546_K1419_M1
Old / Young	-0.271651	0.553806	Sptan1	P16546_K1432_M1
Old / Young	-0.382944	0.0420132	Sptan1	P16546_K1485_M1
Old / Young	-0.0612667	0.745678	Sptan1	P16546_K1492_M1
Old / Young	-0.176697	0.190916	Sptan1	P16546_K150_M1
Old / Young	0.0639128	0.954742	Sptan1	P16546_K1519_M1
Old / Young	0.166148	0.0187879	Sptan1	P16546_K1591_M1
Old / Young	-0.00769516	0.840017	Sptan1	P16546_K1630_M1
Old / Young	-1.48929	0.00684214	Sptan1	P16546_K1698_M1
Old / Young	-1.00685	0.0478234	Sptan1	P16546_K1699_M1
Old / Young	-0.428874	0.00024914	Sptan1	P16546_K1829_M1
Old / Young	-0.141977	0.150823	Sptan1	P16546_K1853_M1
Old / Young	-0.093444	0.484229	Sptan1	P16546_K1856_M1
Old / Young	0.0465542	0.520409	Sptan1	P16546_K190_M1
Old / Young	-0.42121	0.164609	Sptan1	P16546_K1910_M1
Old / Young	-0.304221	0.361638	Sptan1	P16546_K1911_M1
Old / Young	0.0599879	0.854813	Sptan1	P16546_K1923_M1
Old / Young	-0.61148	0.000525381	Sptan1	P16546_K1938_M1
Old / Young	-0.192192	0.13843	Sptan1	P16546_K1963_M1
Old / Young	-1.02365	0.00308977	Sptan1	P16546_K2000_M1
Old / Young	-0.12624	0.528208	Sptan1	P16546_K2047_M1
Old / Young	-0.595625	0.053418	Sptan1	P16546_K2052_M1
Old / Young	-0.0460365	0.188975	Sptan1	P16546_K2088_M1
Old / Young	-0.368654	0.0829045	Sptan1	P16546_K2098_M1
Old / Young	-0.137446	0.133767	Sptan1	P16546_K2127_M1
Old / Young	-0.383648	0.00221583	Sptan1	P16546_K2184_M1
Old / Young	-0.20376	0.794814	Sptan1	P16546_K2195_M1
Old / Young	-1.25981	0.0319392	Sptan1	P16546_K2205_M1
Old / Young	-0.311438	0.154214	Sptan1	P16546_K227_M1
Old / Young	-0.627007	0.0104357	Sptan1	P16546_K229_M1
Old / Young	0.41534	0.438367	Sptan1	P16546_K2333_M1
Old / Young	-0.201068	0.458293	Sptan1	P16546_K2349_M1
Old / Young	-0.486488	0.00074665	Sptan1	P16546_K2421_M1
Old / Young	0.089425	0.72686	Sptan1	P16546_K2426_M1
Old / Young	-0.296664	0.0954281	Sptan1	P16546_K2446_M1
Old / Young	-0.567394	5.17949e-06	Sptan1	P16546_K2452_M1
Old / Young	-0.113196	0.258034	Sptan1	P16546_K274_M1
Old / Young	-0.137914	0.371598	Sptan1	P16546_K30_M1
Old / Young	-1.05721	0.0303195	Sptan1	P16546_K310_M1
Old / Young	-0.351453	0.868487	Sptan1	P16546_K335_M1
Old / Young	0.00553162	0.981185	Sptan1	P16546_K407_M1
Old / Young	-0.283604	0.688621	Sptan1	P16546_K418_M1
Old / Young	-0.0402966	0.795254	Sptan1	P16546_K514_M1
Old / Young	-0.0154403	0.826743	Sptan1	P16546_K602_M1
Old / Young	-0.392731	0.0949109	Sptan1	P16546_K613_M1
Old / Young	-0.239759	0.122736	Sptan1	P16546_K633_M1
Old / Young	-0.00368332	0.56851	Sptan1	P16546_K637_M1
Old / Young	-0.270617	0.927104	Sptan1	P16546_K646_M1
Old / Young	-0.0485691	0.989829	Sptan1	P16546_K670_M1
Old / Young	-0.32272	0.126654	Sptan1	P16546_K718_M1
Old / Young	0.0820829	0.632046	Sptan1	P16546_K719_M1
Old / Young	-0.574098	0.00649871	Sptan1	P16546_K73_M1
Old / Young	-0.246499	0.0668233	Sptan1	P16546_K824_M1
Old / Young	-1.2375	0.0276503	Sptan1	P16546_K825_M1
Old / Young	-1.06737	0.0353943	Sptan1	P16546_K84_M1
Old / Young	-0.150903	0.40462	Sptan1	P16546_K862_M1
Old / Young	-0.105309	0.0799231	Sptan1	P16546_K864_M1
Old / Young	-0.505844	0.04181	Sptan1	P16546_K871_M1
Old / Young	-0.498446	0.000543446	Sptan1	P16546_K920_M1
Old / Young	-1.01049	0.0159142	Sptan1	P16546_K930_M1
Old / Young	0.0121072	0.759321	Gapdh	P16858_K137_M1
Old / Young	0.346805	0.0375632	Gapdh	P16858_K143_M1
Old / Young	0.236297	0.87716	Gapdh	P16858_K160_M1
Old / Young	0.26133	0.210046	Gapdh	P16858_K184_M1
Old / Young	0.0389702	0.359195	Gapdh	P16858_K192_M1
Old / Young	0.0805529	0.0369625	Gapdh	P16858_K213_M1
Old / Young	0.13829	0.477055	Gapdh	P16858_K217_M1
Old / Young	0.157971	0.445704	Gapdh	P16858_K225_M1
Old / Young	0.116216	0.3025	Gapdh	P16858_K252_M1
Old / Young	0.0616049	0.210604	Gapdh	P16858_K261_M1
Old / Young	-0.00511582	0.981371	Gapdh	P16858_K332_M1
Old / Young	0.173351	0.0364975	Gapdh	P16858_K59_M1
Old / Young	0.115083	0.796629	Gapdh	P16858_K64_M1
Old / Young	-0.0866629	0.710878	Gapdh	P16858_K70_M1
Old / Young	-0.0737497	0.483144	Hmga1	P17095_K15_M1
Old / Young	0.192567	0.0177499	Eno1	P17182_K126_M1
Old / Young	0.132427	0.399234	Eno1	P17182_K193_M1
Old / Young	0.139866	0.500529	Eno1	P17182_K202_M1
Old / Young	0.0488046	0.836072	Eno1	P17182_K221_M1
Old / Young	0.280755	0.301821	Eno1	P17182_K228_M1
Old / Young	0.437725	0.0312475	Eno1	P17182_K256_M1
Old / Young	0.353246	0.0903912	Eno1	P17182_K262_M1
Old / Young	0.306766	0.78124	Eno1	P17182_K335_M1
Old / Young	0.213521	0.099013	Eno1	P17182_K406_M1
Old / Young	0.247642	0.734722	Eno1	P17182_K420_M1
Old / Young	0.60345	0.000615126	Eno1	P17182_K60_M1
Old / Young	0.174619	0.335577	Eno1	P17182_K71_M1
Old / Young	0.468461	0.00364229	Eno1	P17182_K80_M1
Old / Young	0.0946465	0.0530839	Eno1	P17182_K89_M1
Old / Young	0.103121	0.356569	Eno1	P17182_K92_M1
Old / Young	0.0599564	0.586724	Eno2	P17183_K193_M1
Old / Young	0.0112719	0.577744	Eno2	P17183_K233_M1
Old / Young	0.0850226	0.742322	Eno2	P17183_K256_M1
Old / Young	-0.782222	0.0112149	Eno2	P17183_K262_M1
Old / Young	0.154512	0.79781	Eno2	P17183_K5_M1
Old / Young	-0.0179288	0.873003	Eno2	P17183_K64_M1
Old / Young	-0.156006	0.553809	Eno2	P17183_K89_M1
Old / Young	-0.16185	0.163216	Ap2a1	P17426_K177_M1
Old / Young	0.217801	0.762915	Ap2a1	P17426_K378_M1
Old / Young	0.329011	0.295111	Ap2a1	P17426_K529_M1
Old / Young	-0.0703728	0.63666	Ap2a1	P17426_K894_M1
Old / Young	0.00487966	0.940206	Ap2a1	P17426_K905_M1
Old / Young	0.145192	0.937539	Ap2a1	P17426_K962_M1
Old / Young	-0.596016	0.755415	Ap2a2	P17427_K117_M1
Old / Young	-0.5727	0.0842486	Ap2a2	P17427_K35_M1
Old / Young	0.122866	0.765151	Ap2a2	P17427_K377_M1
Old / Young	0.187182	0.263584	Ap2a2	P17427_K857_M1
Old / Young	0.552412	0.159873	Ap2a2	P17427_K923_M1
Old / Young	0.108928	0.971489	Selenbp1	P17563_K120_M1
Old / Young	-0.583671	0.00651765	Cox7c	P17665_K25_M1
Old / Young	-0.109541	0.834329	Cox7c	P17665_K34_M1
Old / Young	-0.746177	0.283159	Hk1	P17710_K203_M1
Old / Young	-0.330857	0.0815599	Hk1	P17710_K243_M1
Old / Young	-0.0867149	0.423939	Hk1	P17710_K247_M1
Old / Young	0.133118	0.0839199	Hk1	P17710_K346_M1
Old / Young	0.276097	0.046879	Hk1	P17710_K368_M1
Old / Young	0.31923	0.396082	Hk1	P17710_K371_M1
Old / Young	0.0190261	0.31654	Hk1	P17710_K389_M1
Old / Young	0.625585	0.283772	Hk1	P17710_K402_M1
Old / Young	-0.0578923	0.440248	Hk1	P17710_K409_M1
Old / Young	0.00611673	0.626528	Hk1	P17710_K474_M1
Old / Young	0.889639	0.346829	Hk1	P17710_K537_M1
Old / Young	0.272043	0.158045	Hk1	P17710_K544_M1
Old / Young	0.669412	0.955551	Hk1	P17710_K566_M1
Old / Young	0.15433	0.125562	Hk1	P17710_K600_M1
Old / Young	-0.0662604	0.722888	Hk1	P17710_K680_M1
Old / Young	-0.0427106	0.319986	Hk1	P17710_K783_M1
Old / Young	0.124785	0.311305	Hk1	P17710_K80_M1
Old / Young	-0.0489246	0.220741	Hk1	P17710_K819_M1
Old / Young	0.0880008	0.484546	Hk1	P17710_K833_M1
Old / Young	0.171086	0.976562	Hk1	P17710_K884_M1
Old / Young	0.240983	0.33402	Hk1	P17710_K922_M1
Old / Young	-0.0926782	0.936473	Hk1	P17710_K936_M1
Old / Young	0.274684	0.126496	Ppia	P17742_K125_M1
Old / Young	-0.557909	0.0428962	Ppia	P17742_K131_M1
Old / Young	0.0150559	0.80246	Ppia	P17742_K28_M1
Old / Young	0.269422	0.0711489	Ppia	P17742_K31_M1
Old / Young	0.326657	0.00614188	Ppia	P17742_K44_M1
Old / Young	0.163488	0.0906824	Ppia	P17742_K49_M1
Old / Young	0.217647	0.456264	Ppia	P17742_K82_M1
Old / Young	1.1361	0.0827152	Tpi1	P17751_K163_M1
Old / Young	0.223188	0.535962	Tpi1	P17751_K181_M1
Old / Young	0.431968	0.00370046	Tpi1	P17751_K199_M1
Old / Young	0.326089	0.0053664	Tpi1	P17751_K206_M1
Old / Young	-0.138633	0.428129	Tpi1	P17751_K210_M1
Old / Young	0.216539	0.137182	Tpi1	P17751_K238_M1
Old / Young	0.272324	0.0203951	Tpi1	P17751_K244_M1
Old / Young	-0.255153	0.579223	Tpi1	P17751_K288_M1
Old / Young	0.251598	0.0995739	Tpi1	P17751_K56_M1
Old / Young	0.286599	0.224959	Tpi1	P17751_K64_M1
Old / Young	-1.22189	0.0157852	Hspa1b;Hspa1a	P17879_K108_M1
Old / Young	-0.0756809	0.801642	Hspa1b;Hspa1a	P17879_K246_M1
Old / Young	1.02175	0.0128555	Ctsd	P18242_K122_M1
Old / Young	0.621929	0.10143	Ctsd	P18242_K127_M1
Old / Young	0.886402	0.00941156	Ctsd	P18242_K174_M1
Old / Young	0.781349	0.0466058	Ctsd	P18242_K182_M1
Old / Young	-0.478514	0.96497	Ctsd	P18242_K351_M1
Old / Young	0.931409	0.00191745	Ctsd	P18242_K355_M1
Old / Young	0.181264	0.560153	Bsg	P18572_K189_M1
Old / Young	0.478117	0.00296783	Cfl1	P18760_K114_M1
Old / Young	0.463096	0.00432725	Cfl1	P18760_K121_M1
Old / Young	0.0329639	0.492153	Cfl1	P18760_K132_M1
Old / Young	0.33786	0.00708199	Cfl1	P18760_K144_M1
Old / Young	0.260798	0.0687202	Cfl1	P18760_K19_M1
Old / Young	0.230503	0.0245425	Cfl1	P18760_K30_M1
Old / Young	0.433206	0.00131853	Cfl1	P18760_K92_M1
Old / Young	-0.109657	0.253803	Gnao1	P18872_K105_M1
Old / Young	0.368645	0.0371405	Gnao1	P18872_K193_M1
Old / Young	0.281854	0.0271066	Gnao1	P18872_K24_M1
Old / Young	0.0670462	0.764267	Gnao1	P18872_K278_M1
Old / Young	-0.0227053	0.294402	Gnao1	P18872_K32_M1
Old / Young	-0.301914	0.143505	Gnao1	P18872_K35_M1
Old / Young	-0.0418248	0.557322	Gnao1	P18872_K54_M1
Old / Young	0.0736454	0.707254	Gnao1	P18872_K67_M1
Old / Young	-0.164459	0.233431	Gnao1	P18872_K70_M1
Old / Young	0.2243	0.133575	Fasn	P19096_K1071_M1
Old / Young	0.702791	0.179974	Fasn	P19096_K1276_M1
Old / Young	-0.234003	0.0886508	Fasn	P19096_K1516_M1
Old / Young	-1.2381	0.104413	Fasn	P19096_K1575_M1
Old / Young	0.159389	0.8575	Fasn	P19096_K1697_M1
Old / Young	0.443122	0.110897	Fasn	P19096_K1817_M1
Old / Young	-0.0377809	0.906894	Fasn	P19096_K1840_M1
Old / Young	-0.386476	0.710702	Fasn	P19096_K2375_M1
Old / Young	-0.792649	0.717247	Fasn	P19096_K2399_M1
Old / Young	0.870483	5.68681e-05	Fasn	P19096_K2419_M1
Old / Young	0.238321	0.601791	Fasn	P19096_K2427_M1
Old / Young	0.118364	0.276411	Fasn	P19096_K2431_M1
Old / Young	0.304485	0.842812	Fasn	P19096_K528_M1
Old / Young	-0.00407532	0.591785	Fasn	P19096_K59_M1
Old / Young	0.0370707	0.671625	Fasn	P19096_K673_M1
Old / Young	0.176312	0.722345	Fasn	P19096_K70_M1
Old / Young	0.0833679	0.0806769	Fasn	P19096_K790_M1
Old / Young	-0.151802	0.0855288	Fasn	P19096_K993_M1
Old / Young	0.769777	0.000543011	Gstp1	P19157_K103_M1
Old / Young	0.796317	1.16846e-05	Gstp1	P19157_K121_M1
Old / Young	0.812173	0.00019019	Gstp1	P19157_K128_M1
Old / Young	1.00957	0.017895	Gstp1	P19157_K191_M1
Old / Young	0.877908	3.65557e-07	Gstp1	P19157_K82_M1
Old / Young	-0.491735	0.000332894	Nefh	P19246_K1008_M1
Old / Young	-1.28841	0.0180502	Nefh	P19246_K112_M1
Old / Young	-0.270765	0.106321	Nefh	P19246_K334_M1
Old / Young	0.0731845	0.502795	Nefh	P19246_K337_M1
Old / Young	-0.824388	0.212728	Nefh	P19246_K373_M1
Old / Young	-1.08524	0.0861971	Nefh	P19246_K435_M1
Old / Young	-0.708741	0.0012778	Nefh	P19246_K943_M1
Old / Young	-0.295574	0.0541747	Nefh	P19246_K96_M1
Old / Young	-0.844814	0.0123345	Nefh	P19246_K989_M1
Old / Young	0.202219	0.417547	Rpl13a	P19253_K134_M1
Old / Young	0.491767	0.449436	Rpl13a	P19253_K148_M1
Old / Young	-0.746487	2.90176e-07	Cox5b	P19536_K120_M1
Old / Young	-0.151	0.154065	Cox5b	P19536_K56_M1
Old / Young	-0.454006	0.000163672	Cox5b	P19536_K73_M1
Old / Young	-1.57287	0.00415793	Cox5b	P19536_K85_M1
Old / Young	-0.117725	0.9663	Cox4i1	P19783_K149_M1
Old / Young	-0.0189378	0.319888	Cox4i1	P19783_K159_M1
Old / Young	-0.276641	0.460536	Cox4i1	P19783_K164_M1
Old / Young	-0.0664748	0.143918	Cox4i1	P19783_K29_M1
Old / Young	-0.472541	0.00863223	Cox4i1	P19783_K67_M1
Old / Young	-0.437022	0.00657321	Cox4i1	P19783_K78_M1
Old / Young	-0.106895	0.287875	Hspa5	P20029_K119_M1
Old / Young	-0.562799	0.99531	Hspa5	P20029_K164_M1
Old / Young	-0.427509	0.0697217	Hspa5	P20029_K214_M1
Old / Young	-0.199851	0.32273	Hspa5	P20029_K269_M1
Old / Young	0.297133	0.295292	Hspa5	P20029_K345_M1
Old / Young	0.145307	0.255409	Hspa5	P20029_K597_M1
Old / Young	0.106646	0.0744444	Hspa5	P20029_K97_M1
Old / Young	0.490449	0.131677	Hexb	P20060_K196_M1
Old / Young	-0.986762	0.923975	Hexb	P20060_K506_M1
Old / Young	-0.477122	0.698203	Tmsb4x	P20065_K32_M1
Old / Young	-0.0876965	0.480351	Tmsb4x	P20065_K38_M1
Old / Young	-1.83764	0.0320596	Tmsb4x	P20065_K45_M1
Old / Young	0.068194	0.99661	Prdx3	P20108_K197_M1
Old / Young	0.744999	0.0693508	Prdx3	P20108_K249_M1
Old / Young	-0.17659	0.427814	Prdx3	P20108_K254_M1
Old / Young	-0.439247	0.545259	Prdx3	P20108_K84_M1
Old / Young	-0.289623	0.00654422	Prdx3	P20108_K92_M1
Old / Young	0.900078	0.134013	Vim	P20152_K120_M1
Old / Young	0.254261	0.0911841	Vim	P20152_K235_M1
Old / Young	0.711485	0.11868	Vim	P20152_K294_M1
Old / Young	0.398811	0.940994	Vim	P20152_K439_M1
Old / Young	1.19775	0.0014448	Vim	P20152_K445_M1
Old / Young	-1.35529	0.0321398	Map2	P20357_K1429_M1
Old / Young	-0.173535	0.44316	Map2	P20357_K1493_M1
Old / Young	-0.127095	0.112481	Map2	P20357_K1508_M1
Old / Young	-0.0214773	0.101829	Map2	P20357_K1672_M1
Old / Young	-0.71046	0.603113	Map2	P20357_K1685_M1
Old / Young	0.0525839	0.496134	Map2	P20357_K1698_M1
Old / Young	-0.126655	0.0326528	Map2	P20357_K366_M1
Old / Young	-0.012005	0.794826	Map2	P20357_K610_M1
Old / Young	-0.198609	0.0782881	Map2	P20357_K616_M1
Old / Young	0.195912	0.638802	Map2	P20357_K679_M1
Old / Young	0.0719976	0.803727	Map2	P20357_K770_M1
Old / Young	-0.289172	0.152029	Map2	P20357_K928_M1
Old / Young	0.0330652	0.5923	Map2	P20357_K968_M1
Old / Young	-0.0390224	0.686919	Map2	P20357_K976_M1
Old / Young	0.0375862	0.976658	Prkca	P20444_K172_M1
Old / Young	0.837066	0.0439151	Prkca	P20444_K205_M1
Old / Young	0.159364	0.888415	Prkca	P20444_K368_M1
Old / Young	0.338794	0.970332	Prkca	P20444_K38_M1
Old / Young	0.262085	0.631108	Prkca	P20444_K486_M1
Old / Young	-0.0365074	0.426835	Prkca	P20444_K615_M1
Old / Young	-0.299805	0.40517	Prkca	P20444_K628_M1
Old / Young	-0.0366477	0.68137	Mag	P20917_K604_M1
Old / Young	-0.105424	0.529035	Mag	P20917_K75_M1
Old / Young	-0.0417277	0.777991	Plg	P20918_K570_M1
Old / Young	0.0628835	0.36423	Tpm3	P21107_K113_M1
Old / Young	-1.41823	0.00549117	Tpm3	P21107_K137_M1
Old / Young	-0.21066	0.193002	Tpm3	P21107_K153_M1
Old / Young	-0.445023	0.0346281	Tpm3	P21107_K162_M1
Old / Young	-0.370572	0.00427572	Tpm3	P21107_K214_M1
Old / Young	-0.213011	0.0119239	Tpm3	P21107_K221_M1
Old / Young	-0.0650447	0.837036	Tpm3	P21107_K232_M1
Old / Young	-0.991324	0.0391197	Ubl4a	P21126_K76_M1
Old / Young	0.205847	0.555539	Gna11	P21278_K102_M1
Old / Young	0.175405	0.768889	Gna11	P21278_K282_M1
Old / Young	0.153544	0.507354	Gna11	P21278_K72_M1
Old / Young	0.100269	0.879248	Gnaq	P21279_K102_M1
Old / Young	-0.215411	0.530538	Gnaq	P21279_K107_M1
Old / Young	-0.246882	0.65954	Gnaq	P21279_K252_M1
Old / Young	0.198456	0.171117	Gnaq	P21279_K57_M1
Old / Young	0.218351	0.51856	Gnaq	P21279_K72_M1
Old / Young	-0.334906	0.402153	Cst3	P21460_K134_M1
Old / Young	0.0888941	0.508638	Eno3	P21550_K406_M1
Old / Young	0.0935527	0.724725	Eno3	P21550_K60_M1
Old / Young	0.266992	0.0423974	Lmnb2	P21619_K128_M1
Old / Young	-0.128703	0.0918736	Lmnb2	P21619_K276_M1
Old / Young	-0.113415	0.019775	Lmnb2	P21619_K59_M1
Old / Young	0.690598	0.0694393	Ache	P21836_K607_M1
Old / Young	0.460122	0.266581	Fech	P22315_K155_M1
Old / Young	-0.758096	0.0294008	Fech	P22315_K283_M1
Old / Young	-1.90612	0.0120474	Serpina1b	P22599_K287_M1
Old / Young	-1.5699	0.00210133	Serpina1b	P22599_K292_M1
Old / Young	-0.504068	0.0305365	Hist1h2ab;Hist3h2a;Hist1h2af;Hist1h2ah;Hist1h2ak;H2afj	P22752_K96_M1
Old / Young	-1.57301	0.0313603	Ap1g1	P22892_K147_M1
Old / Young	0.601892	0.153809	Eif3a	P23116_K100_M1
Old / Young	-0.105337	0.840664	Eif3a	P23116_K68_M1
Old / Young	-0.393653	0.0371801	Cbx3	P23198_K44_M1
Old / Young	-0.614391	0.103189	Cbx3	P23198_K5_M1
Old / Young	-0.0103606	0.709133	Gja1	P23242_K136_M1
Old / Young	-0.256765	0.08387	Gja1	P23242_K303_M1
Old / Young	0.0895971	0.914376	Pcmt1	P23506_K113_M1
Old / Young	-0.79266	0.348256	Pcmt1	P23506_K4_M1
Old / Young	-0.251666	0.379023	Gria2	P23819_K228_M1
Old / Young	-0.726055	0.48053	Gria2	P23819_K462_M1
Old / Young	-0.857148	0.0277033	Gria2	P23819_K786_M1
Old / Young	1.15503	6.87541e-06	Cryab	P23927_K103_M1
Old / Young	2.06299	6.7105e-08	Cryab	P23927_K150_M1
Old / Young	2.43752	0.0179963	Cryab	P23927_K166_M1
Old / Young	0.998466	4.71632e-06	Cryab	P23927_K82_M1
Old / Young	1.78488	1.80665e-08	Cryab	P23927_K90_M1
Old / Young	-0.228845	0.876941	Cat	P24270_K237_M1
Old / Young	-0.603251	0.0417018	Cat	P24270_K504_M1
Old / Young	-0.172922	0.324161	Bcat1	P24288_K134_M1
Old / Young	-0.0315417	0.992038	Bcat1	P24288_K215_M1
Old / Young	-0.0936547	0.598936	Bcat1	P24288_K368_M1
Old / Young	-0.576383	0.667208	Ppib	P24369_K131_M1
Old / Young	0.108909	0.335661	Ppib	P24369_K165_M1
Old / Young	0.286027	0.45383	Ppib	P24369_K89_M1
Old / Young	-0.00654937	0.328292	Ppib	P24369_K98_M1
Old / Young	0.456053	0.0177772	Lta4h	P24527_K337_M1
Old / Young	-0.0839412	0.116986	Lta4h	P24527_K434_M1
Old / Young	-0.755086	0.183092	Lta4h	P24527_K519_M1
Old / Young	0.429748	0.0045732	Lta4h	P24527_K573_M1
Old / Young	-0.413884	0.743611	Lta4h	P24527_K580_M1
Old / Young	1.1574	0.00818184	Impdh2	P24547_K134_M1
Old / Young	1.15866	0.0557482	Impdh2	P24547_K436_M1
Old / Young	0.655315	0.0169432	Impdh2	P24547_K511_M1
Old / Young	-0.261137	0.429639	Aldh1a1	P24549_K348_M1
Old / Young	-0.138056	0.273204	Aldh1a1	P24549_K419_M1
Old / Young	-0.165045	0.439624	M6pr	P24668_K39_M1
Old / Young	0.579122	0.041979	Rps2	P25444_K263_M1
Old / Young	0.963728	0.189786	Rps2	P25444_K275_M1
Old / Young	-0.61159	0.264833	Tln1	P26039_K1917_M1
Old / Young	0.454166	0.350526	Msn	P26041_K139_M1
Old / Young	0.869898	7.31947e-05	Msn	P26041_K143_M1
Old / Young	0.949529	0.210398	Msn	P26041_K165_M1
Old / Young	0.791983	0.220253	Msn	P26041_K253_M1
Old / Young	0.739238	0.0140656	Msn	P26041_K258_M1
Old / Young	-0.107244	0.477917	Msn	P26041_K60_M1
Old / Young	0.839146	0.161418	Msn	P26041_K79_M1
Old / Young	0.677589	0.0191169	Rdx	P26043_K165_M1
Old / Young	-0.312397	0.0168417	Ctnna1	P26231_K842_M1
Old / Young	0.54823	0.530205	Ptma	P26350_K103_M1
Old / Young	0.281057	0.137249	Glud1	P26443_K110_M1
Old / Young	0.193279	0.346395	Glud1	P26443_K191_M1
Old / Young	0.068926	0.550882	Glud1	P26443_K200_M1
Old / Young	0.504561	0.289397	Glud1	P26443_K258_M1
Old / Young	-0.0189571	0.373673	Glud1	P26443_K352_M1
Old / Young	-0.42577	0.702473	Glud1	P26443_K363_M1
Old / Young	0.194147	0.0119421	Glud1	P26443_K390_M1
Old / Young	0.437728	0.0299873	Glud1	P26443_K399_M1
Old / Young	-0.180777	0.121216	Glud1	P26443_K415_M1
Old / Young	0.250488	0.195485	Glud1	P26443_K457_M1
Old / Young	0.154864	0.24759	Glud1	P26443_K480_M1
Old / Young	0.0216868	0.969455	Glud1	P26443_K503_M1
Old / Young	-0.138125	0.442452	Glud1	P26443_K527_M1
Old / Young	0.0573184	0.841591	Glud1	P26443_K545_M1
Old / Young	0.879181	0.0250191	Glud1	P26443_K548_M1
Old / Young	-0.133881	0.142068	Glud1	P26443_K84_M1
Old / Young	-0.29294	0.00151457	Glud1	P26443_K90_M1
Old / Young	-0.899715	0.827996	Psmd7	P26516_K180_M1
Old / Young	0.11168	0.347568	Psmd7	P26516_K199_M1
Old / Young	0.334113	0.4251	Psmd7	P26516_K279_M1
Old / Young	0.643869	0.0482593	Sars	P26638_K323_M1
Old / Young	-0.0869544	0.0602544	Marcks	P26645_K158_M1
Old / Young	-0.43987	0.00432344	Marcks	P26645_K165_M1
Old / Young	0.199282	0.331197	Fkbp1a	P26883_K48_M1
Old / Young	0.190639	0.932696	Fkbp1a	P26883_K53_M1
Old / Young	0.146382	0.0221456	Map4	P27546_K1028_M1
Old / Young	-0.473932	0.118762	Map4	P27546_K919_M1
Old / Young	0.050463	0.927008	Map4	P27546_K988_M1
Old / Young	0.0281479	0.744518	Gna13	P27601_K121_M1
Old / Young	0.589476	0.222052	Gna13	P27601_K214_M1
Old / Young	0.260409	0.782061	Gna13	P27601_K363_M1
Old / Young	0.136198	0.0483518	Gna13	P27601_K66_M1
Old / Young	0.367349	0.00900115	Plaa	P27612_K259_M1
Old / Young	1.09387	0.041054	Rpl3	P27659_K115_M1
Old / Young	-1.43721	0.031295	Rpl3	P27659_K120_M1
Old / Young	-0.163725	0.127257	Rpl3	P27659_K148_M1
Old / Young	-0.0344934	0.717139	Rpl3	P27659_K229_M1
Old / Young	-0.857698	0.0840878	Rpl3	P27659_K294_M1
Old / Young	-0.269108	0.0629857	Rpl3	P27659_K373_M1
Old / Young	-0.0617998	0.426318	Rpl3	P27659_K39_M1
Old / Young	0.126474	0.958799	Rasgrf1	P27671_K953_M1
Old / Young	0.13221	0.679356	Pdia3	P27773_K146_M1
Old / Young	-0.700391	0.00329006	Pdia3	P27773_K173_M1
Old / Young	-0.0908591	0.660427	Pdia3	P27773_K218_M1
Old / Young	0.151664	0.268742	Pdia3	P27773_K296_M1
Old / Young	0.0434132	0.13486	Pdia3	P27773_K415_M1
Old / Young	-0.106566	0.406337	Pdia3	P27773_K75_M1
Old / Young	-2.42815	2.18162e-05	Braf	P28028_K138_M1
Old / Young	-0.277608	0.0926178	Mt3	P28184_K44_M1
Old / Young	-0.903227	0.0060283	Mt3	P28184_K47_M1
Old / Young	-0.595475	0.0391273	Mt3	P28184_K52_M1
Old / Young	0.0307599	0.967643	Mt3	P28184_K58_M1
Old / Young	0.159405	0.0904054	Gjb1	P28230_K121_M1
Old / Young	0.00152254	0.834167	Apex1	P28352_K196_M1
Old / Young	1.02375	0.0222559	Adh5	P28474_K226_M1
Old / Young	0.350742	0.0144387	Adssl1	P28650_K158_M1
Old / Young	-0.423313	0.0286003	Camk2b	P28652_K138_M1
Old / Young	-0.193075	0.106551	Camk2b	P28652_K268_M1
Old / Young	1.95537	0.185919	Camk2b	P28652_K43_M1
Old / Young	0.454469	0.27718	Camk2b	P28652_K525_M1
Old / Young	-0.338851	0.0499949	Camk2b	P28652_K69_M1
Old / Young	0.00862479	0.382166	Nap1l1	P28656_K194_M1
Old / Young	-0.405579	0.46026	Nap1l1	P28656_K271_M1
Old / Young	0.249758	0.463743	Atxn10	P28658_K345_M1
Old / Young	-0.124673	0.29765	Atxn10	P28658_K55_M1
Old / Young	-0.303262	0.523773	Celf1	P28659_K190_M1
Old / Young	2.50496	0.0668495	Celf1	P28659_K436_M1
Old / Young	-0.311668	0.329717	Nckap1	P28660_K1048_M1
Old / Young	-0.796595	0.235143	Nckap1	P28660_K351_M1
Old / Young	-0.451194	0.104736	Nckap1	P28660_K895_M1
Old / Young	0.0242595	0.631129	Nckap1	P28660_K905_M1
Old / Young	0.196108	0.134176	Sept4	P28661_K198_M1
Old / Young	0.417773	0.790651	Sept4	P28661_K396_M1
Old / Young	0.61708	0.051451	Napb	P28663_K22_M1
Old / Young	-0.35742	0.0354597	Napb	P28663_K264_M1
Old / Young	0.255151	0.248723	Napb	P28663_K70_M1
Old / Young	0.070938	0.903629	Napb	P28663_K78_M1
Old / Young	-0.346164	0.0317236	Napb	P28663_K93_M1
Old / Young	6.25994	0.0634787	Kif5c	P28738_K160_M1
Old / Young	0.811048	0.464141	Kif5c	P28738_K543_M1
Old / Young	0.200458	0.263874	Kif5c	P28738_K845_M1
Old / Young	-0.002431	0.630469	Kif2a	P28740_K451_M1
Old / Young	-0.171379	0.00392656	Pabpc1	P29341_K108_M1
Old / Young	-0.704395	0.520022	Pabpc1	P29341_K361_M1
Old / Young	-0.380765	0.0897387	Pabpc1	P29341_K620_M1
Old / Young	0.779162	0.0582764	Ftl1;Ftl2	P29391_K59_M1
Old / Young	-0.752458	0.000276666	Nedd8	P29595_K48_M1
Old / Young	-0.469829	0.251345	Nedd8	P29595_K54_M1
Old / Young	3.59424	0.132981	Nedd8	P29595_K6_M1
Old / Young	0.892987	0.129256	Oat	P29758_K107_M1
Old / Young	0.199174	0.154161	Oat	P29758_K362_M1
Old / Young	-0.309703	0.962928	Oat	P29758_K405_M1
Old / Young	0.140711	0.777953	Oat	P29758_K49_M1
Old / Young	-0.080189	0.963307	Ckmt1	P30275_K140_M1
Old / Young	-0.0909762	0.733558	Ckmt1	P30275_K149_M1
Old / Young	-0.0743563	0.766293	Ckmt1	P30275_K200_M1
Old / Young	-0.505297	0.0237374	Ckmt1	P30275_K230_M1
Old / Young	0.58342	0.0377202	Ckmt1	P30275_K257_M1
Old / Young	0.0641544	0.802733	Ckmt1	P30275_K276_M1
Old / Young	-0.019994	0.207469	Ckmt1	P30275_K292_M1
Old / Young	-0.0911615	0.656938	Ckmt1	P30275_K296_M1
Old / Young	0.190488	0.576524	Ckmt1	P30275_K332_M1
Old / Young	0.149809	0.215464	Ckmt1	P30275_K338_M1
Old / Young	-0.126351	0.17518	Ckmt1	P30275_K344_M1
Old / Young	0.0517497	0.705344	Ckmt1	P30275_K417_M1
Old / Young	-0.374385	0.281351	Fkbp4	P30416_K222_M1
Old / Young	-0.215453	0.129777	Fkbp4	P30416_K274_M1
Old / Young	0.103665	0.300883	Fkbp4	P30416_K287_M1
Old / Young	1.24424	0.189552	Fkbp4	P30416_K294_M1
Old / Young	-0.104648	0.366393	Fkbp4	P30416_K424_M1
Old / Young	-0.591065	0.00117792	Ctnnd1	P30999_K517_M1
Old / Young	-0.855387	0.0341356	Ctnnd1	P30999_K749_M1
Old / Young	-0.841003	0.00274181	Aimp1	P31230_K294_M1
Old / Young	-0.547285	0.131228	Prkar2b	P31324_K135_M1
Old / Young	-1.77229	0.156566	Prkar2b	P31324_K256_M1
Old / Young	-0.352688	0.312859	Prkar2b	P31324_K285_M1
Old / Young	-0.513539	0.189214	Slc6a1	P31648_K26_M1
Old / Young	-0.107564	0.0206096	Slc6a11	P31650_K570_M1
Old / Young	-0.084689	0.67114	Slc6a11	P31650_K578_M1
Old / Young	0.151278	0.711421	Slc6a11	P31650_K590_M1
Old / Young	-0.472118	0.206058	Slc6a11	P31650_K610_M1
Old / Young	0.0898284	0.0387745	Slc6a11	P31650_K623_M1
Old / Young	0.495276	8.66328e-05	Dbi	P31786_K17_M1
Old / Young	0.560572	0.0020469	Dbi	P31786_K51_M1
Old / Young	0.693277	3.50861e-06	Dbi	P31786_K55_M1
Old / Young	0.829803	4.5446e-06	Dbi	P31786_K61_M1
Old / Young	0.347507	0.354431	Dbi	P31786_K72_M1
Old / Young	0.319058	0.036029	Dbi	P31786_K77_M1
Old / Young	-0.150662	0.310653	Map2k1	P31938_K104_M1
Old / Young	0.0854444	0.325528	Scp2	P32020_K270_M1
Old / Young	-0.278427	0.0826996	Scp2	P32020_K453_M1
Old / Young	0.266579	0.29973	Scp2	P32020_K462_M1
Old / Young	-0.0430264	0.254778	Ssb	P32067_K275_M1
Old / Young	-0.147908	0.122189	Ssb	P32067_K311_M1
Old / Young	0.253588	0.106227	Pvalb	P32848_K28_M1
Old / Young	0.197361	0.554942	Pvalb	P32848_K53_M1
Old / Young	0.00309719	0.607135	Wars	P32921_K158_M1
Old / Young	-0.11971	0.706111	Wars	P32921_K260_M1
Old / Young	-0.381694	0.0454127	Wars	P32921_K335_M1
Old / Young	-0.428169	0.178213	Wars	P32921_K378_M1
Old / Young	0.0239992	0.812175	Ranbp1	P34022_K150_M1
Old / Young	-0.236666	0.147698	Ranbp1	P34022_K178_M1
Old / Young	0.427718	0.276135	Mif	P34884_K78_M1
Old / Young	-0.269895	0.333998	Ptpn11	P35235_K124_M1
Old / Young	0.14065	0.312774	Ptpn11	P35235_K198_M1
Old / Young	-0.0966456	0.770885	Ptpn11	P35235_K280_M1
Old / Young	-0.726672	0.0378548	Rab5c	P35278_K184_M1
Old / Young	0.0563785	0.822249	Rab21	P35282_K136_M1
Old / Young	0.314761	0.0106752	Rab21	P35282_K155_M1
Old / Young	0.176926	0.0602931	Rab23	P35288_K168_M1
Old / Young	-0.493564	0.797795	Rab18	P35293_K138_M1
Old / Young	-0.521358	0.864196	Rab18	P35293_K48_M1
Old / Young	-1.29225	0.00101373	Grin2a	P35436_K1093_M1
Old / Young	0.376536	0.241668	Grin1	P35438_K322_M1
Old / Young	-0.293175	0.681092	Grin1	P35438_K329_M1
Old / Young	-0.152632	0.166098	Grin1	P35438_K708_M1
Old / Young	-0.291345	0.0314816	Pdha1	P35486_K18_M1
Old / Young	-0.015381	0.586811	Pdha1	P35486_K244_M1
Old / Young	0.0493572	0.571	Pdha1	P35486_K267_M1
Old / Young	-0.0402916	0.341556	Pdha1	P35486_K313_M2
Old / Young	-0.217043	0.0143586	Pdha1	P35486_K321_M1
Old / Young	-0.0402916	0.341556	Pdha1	P35486_K321_M2
Old / Young	-0.0266709	0.448359	Pdha1	P35486_K336_M1
Old / Young	0.169531	0.397308	Pdha1	P35486_K385_M1
Old / Young	-0.363749	0.0848423	Pdha1	P35486_K39_M1
Old / Young	-0.0805321	0.956464	Pdha1	P35486_K63_M1
Old / Young	-0.162371	0.00381989	Pdha1	P35486_K77_M1
Old / Young	-0.121384	0.120247	Pdha1	P35486_K83_M1
Old / Young	-1.38627	0.00297266	Fbl	P35550_K211_M1
Old / Young	0.314211	0.0930462	Canx	P35564_K135_M1
Old / Young	-0.192633	0.711585	Canx	P35564_K138_M1
Old / Young	-0.261763	0.975903	Canx	P35564_K171_M1
Old / Young	-0.101681	0.262299	Canx	P35564_K218_M1
Old / Young	-0.104473	0.357014	Canx	P35564_K221_M1
Old / Young	-1.12991	0.089322	Canx	P35564_K228_M1
Old / Young	-0.165655	0.655724	Ap1m1	P35585_K237_M1
Old / Young	0.30901	0.548925	Ap1m1	P35585_K274_M1
Old / Young	0.219296	0.440858	Prdx1	P35700_K168_M1
Old / Young	0.538053	0.00695943	Prdx1	P35700_K192_M1
Old / Young	0.361077	0.381051	Prdx1	P35700_K197_M1
Old / Young	0.974113	0.0251908	Prdx1	P35700_K27_M1
Old / Young	0.153585	0.532358	Prdx1	P35700_K35_M1
Old / Young	0.0371801	0.355763	Cd81	P35762_K121_M1
Old / Young	-0.276024	0.173111	Gpm6a	P35802_K189_M1
Old / Young	-0.38331	0.00288274	Gpm6a	P35802_K250_M1
Old / Young	-0.397999	0.00109421	Gpm6a	P35802_K255_M1
Old / Young	-0.144313	0.0236481	Gpm6a	P35802_K257_M1
Old / Young	0.336873	0.673721	Gpm6b	P35803_K2_M1
Old / Young	-0.0389398	0.454807	Rpl12	P35979_K99_M1
Old / Young	0.0927596	0.899452	Rpl18	P35980_K164_M1
Old / Young	-0.0211221	0.691378	Rpl18	P35980_K30_M1
Old / Young	-0.613848	0.517096	Rpl18	P35980_K97_M1
Old / Young	1.08781	0.0653662	Sar1a	P36536_K146_M1
Old / Young	-0.0102618	0.984647	Por	P37040_K602_M1
Old / Young	-0.237523	0.164783	Hmgcl	P38060_K48_M1
Old / Young	-0.532712	0.349985	Hspa9	P38647_K121_M1
Old / Young	-0.520267	1.6727e-06	Hspa9	P38647_K135_M1
Old / Young	-0.363713	0.77663	Hspa9	P38647_K138_M1
Old / Young	-0.306613	0.159915	Hspa9	P38647_K143_M1
Old / Young	-0.702172	0.0368998	Hspa9	P38647_K187_M1
Old / Young	-1.39622	0.0147966	Hspa9	P38647_K234_M1
Old / Young	-0.549515	6.51999e-07	Hspa9	P38647_K288_M1
Old / Young	-0.307484	0.508355	Hspa9	P38647_K300_M1
Old / Young	-0.4861	0.0101167	Hspa9	P38647_K360_M1
Old / Young	-0.510586	0.832637	Hspa9	P38647_K567_M1
Old / Young	-1.08698	0.0089884	Hspa9	P38647_K600_M1
Old / Young	-0.58325	6.92944e-09	Hspa9	P38647_K612_M1
Old / Young	-0.204857	0.00235724	Hspa9	P38647_K625_M1
Old / Young	-0.365512	0.0225767	Hspa9	P38647_K76_M1
Old / Young	-0.154909	0.16011	Dnm1	P39053_K257_M1
Old / Young	-0.365474	0.153556	Dnm1	P39053_K279_M1
Old / Young	-0.286519	0.276158	Dnm1	P39053_K309_M1
Old / Young	-0.228662	0.28248	Dnm1	P39053_K315_M1
Old / Young	-0.296276	0.316604	Dnm1	P39053_K382_M1
Old / Young	-0.39189	0.00033603	Dnm1	P39053_K562_M1
Old / Young	-0.219919	0.377169	Dnm1	P39053_K571_M1
Old / Young	0.0650714	0.64908	Dnm1	P39053_K577_M1
Old / Young	-0.198972	0.0738902	Dnm1	P39053_K583_M1
Old / Young	-0.0600301	0.233251	Dnm1	P39053_K683_M1
Old / Young	-0.275553	0.564688	Dnm1	P39053_K87_M1
Old / Young	-0.152275	0.0944704	Dnm1	P39053_K90_M1
Old / Young	-0.290195	0.182969	Dnm2	P39054_K393_M1
Old / Young	0.467407	0.0432917	Cap1	P40124_K208_M1
Old / Young	-0.0744121	0.222158	Cap1	P40124_K271_M1
Old / Young	0.167372	0.97783	Cap1	P40124_K286_M1
Old / Young	-0.6097	0.667739	Cap1	P40124_K411_M1
Old / Young	0.424967	0.145146	Cap1	P40124_K62_M1
Old / Young	-0.126463	0.377189	Cap1	P40124_K70_M1
Old / Young	-0.271308	0.107138	Cap1	P40124_K80_M1
Old / Young	0.462837	0.0528959	Tkt	P40142_K11_M1
Old / Young	0.505621	0.0291948	Tkt	P40142_K144_M1
Old / Young	0.501933	0.470593	Tkt	P40142_K16_M1
Old / Young	0.382884	0.0202826	Tkt	P40142_K204_M1
Old / Young	0.288469	0.00964072	Tkt	P40142_K232_M1
Old / Young	0.355087	0.0380762	Tkt	P40142_K241_M1
Old / Young	0.0527072	0.0716226	Tkt	P40142_K254_M1
Old / Young	0.359792	9.78019e-06	Tkt	P40142_K260_M1
Old / Young	0.460967	0.0870808	Tkt	P40142_K327_M1
Old / Young	0.218408	0.230176	Tkt	P40142_K352_M1
Old / Young	0.475312	0.00489184	Tkt	P40142_K538_M1
Old / Young	1.00222	0.067239	Tkt	P40142_K59_M1
Old / Young	0.312427	0.00254384	Tkt	P40142_K6_M1
Old / Young	0.238137	0.156622	Tkt	P40142_K609_M1
Old / Young	-0.226086	0.0687929	Cd82	P40237_K180_M1
Old / Young	0.764711	0.00367425	Cd9	P40240_K124_M1
Old / Young	0.897242	1.74569e-05	Cd9	P40240_K129_M1
Old / Young	0.20247	0.278565	Rpl28	P41105_K101_M1
Old / Young	-0.0479267	0.277065	Rpl28	P41105_K122_M1
Old / Young	-0.83666	0.0119714	Rpl28	P41105_K19_M1
Old / Young	-1.03651	0.736146	Rpl28	P41105_K84_M1
Old / Young	-0.429523	0.099904	Acsl1	P41216_K420_M1
Old / Young	-0.0312184	0.753105	NaN	P41361_K183_M1
Old / Young	0.0700344	0.832816	Eci1	P42125_K222_M1
Old / Young	0.0300363	0.46537	Eci1	P42125_K229_M1
Old / Young	-1.2393	0.120636	Eci1	P42125_K255_M1
Old / Young	0.00293522	0.473596	Eci1	P42125_K76_M1
Old / Young	-0.0853795	0.902554	Sept2	P42208_K174_M1
Old / Young	-0.708393	0.0761029	Pura	P42669_K153_M1
Old / Young	0.0364681	0.383526	Pura	P42669_K159_M1
Old / Young	-0.000340464	0.638152	Pura	P42669_K249_M1
Old / Young	0.0292086	0.686385	Pura	P42669_K261_M1
Old / Young	0.261206	0.0239416	Pura	P42669_K265_M1
Old / Young	-0.270825	0.0553758	Pura	P42669_K272_M1
Old / Young	-0.0117193	0.425918	Pura	P42669_K86_M1
Old / Young	0.130495	0.617175	Htt	P42859_K1224_M1
Old / Young	-0.146533	0.673105	Htt	P42859_K1390_M1
Old / Young	-0.211015	0.745656	Htt	P42859_K866_M1
Old / Young	0.487653	0.403187	Cct8	P42932_K20_M1
Old / Young	-0.0732087	0.331032	Cct8	P42932_K367_M1
Old / Young	-0.0427197	0.0874701	Cct8	P42932_K440_M1
Old / Young	-0.20823	0.199435	Slc1a2	P43006_K12_M1
Old / Young	0.585115	0.00989395	Slc1a2	P43006_K29_M1
Old / Young	-0.119648	0.369166	Slc1a2	P43006_K382_M1
Old / Young	0.120459	0.781619	Slc1a2	P43006_K497_M1
Old / Young	-0.125246	0.0560316	Slc1a2	P43006_K517_M1
Old / Young	-0.409852	0.000523489	Slc1a2	P43006_K525_M1
Old / Young	-0.264385	0.0601385	Slc1a2	P43006_K569_M1
Old / Young	-0.254631	0.000605067	Cox6a1	P43024_K84_M1
Old / Young	-0.369168	0.000806826	Hist1h1e	P43274_K17_M1
Old / Young	-0.503908	0.206632	Hist1h1d	P43277_K107_M1
Old / Young	-1.80348	0.0062644	Hist1h1d	P43277_K17_M1
Old / Young	-0.252483	0.271292	Hist1h1d	P43277_K64_M1
Old / Young	-0.350816	0.963777	Hist1h1d	P43277_K76_M1
Old / Young	-0.607246	0.0502043	Hist1h1d	P43277_K86_M1
Old / Young	-0.779633	0.0745846	Hist1h1d	P43277_K91_M1
Old / Young	0.442775	0.00465293	Akr1b1	P45376_K240_M1
Old / Young	0.0611413	0.88475	Akr1b1	P45376_K263_M1
Old / Young	0.105532	0.862462	Akr1b1	P45376_K308_M1
Old / Young	0.210636	0.114094	Akr1b8	P45377_K179_M1
Old / Young	-0.499418	0.0217977	Crebbp	P45481_K1015_M1
Old / Young	-0.289316	0.816273	Crebbp	P45481_K1584_M1
Old / Young	-0.333609	0.00087699	Crebbp	P45481_K1584_M2
Old / Young	-0.559458	0.000295743	Crebbp	P45481_K1584_M3
Old / Young	-0.333609	0.00087699	Crebbp	P45481_K1587_M2
Old / Young	-0.559458	0.000295743	Crebbp	P45481_K1587_M3
Old / Young	-0.559458	0.000295743	Crebbp	P45481_K1588_M3
Old / Young	-0.0259002	0.125602	Crebbp	P45481_K1592_M3
Old / Young	-0.405766	0.0409482	Crebbp	P45481_K1593_M3
Old / Young	-0.083553	0.332874	Crebbp	P45481_K1596_M2
Old / Young	-0.405766	0.0409482	Crebbp	P45481_K1596_M3
Old / Young	-0.083553	0.332874	Crebbp	P45481_K1598_M2
Old / Young	-0.421885	0.0321825	Crebbp	P45481_K1598_M3
Old / Young	-0.797819	0.118743	Crebbp	P45481_K1938_M1
Old / Young	0.304833	0.499424	Cfl2	P45591_K132_M1
Old / Young	-0.224618	0.0260447	Fkbp2	P45878_K43_M1
Old / Young	-0.142599	0.0206229	Acadm	P45952_K212_M1
Old / Young	0.830169	0.012985	Acadm	P45952_K79_M1
Old / Young	0.183707	0.555099	Syt1	P46096_K107_M1
Old / Young	-0.123853	0.505578	Syt1	P46096_K189_M1
Old / Young	0.000651543	0.225033	Syt1	P46096_K196_M1
Old / Young	-0.338018	0.235495	Syt1	P46096_K236_M1
Old / Young	0.247871	0.764816	Syt1	P46096_K244_M1
Old / Young	-0.38321	0.00813101	Syt1	P46096_K267_M1
Old / Young	-0.140636	0.324458	Syt1	P46096_K301_M1
Old / Young	-0.462525	0.0843822	Syt1	P46096_K313_M1
Old / Young	-0.390879	0.0281277	Syt2	P46097_K237_M1
Old / Young	0.045628	0.815352	Syt2	P46097_K409_M1
Old / Young	-4.92126	0.0505429	Nsf	P46460_K254_M1
Old / Young	-0.131885	0.554751	Nsf	P46460_K392_M1
Old / Young	0.193802	0.169407	Nsf	P46460_K427_M1
Old / Young	-0.302924	0.111837	Nsf	P46460_K44_M1
Old / Young	0.207822	0.587519	Nsf	P46460_K572_M1
Old / Young	0.111865	0.252632	Nsf	P46460_K699_M1
Old / Young	0.149394	0.707095	Nsf	P46460_K708_M1
Old / Young	-0.0764529	0.235182	Vps4b	P46467_K155_M1
Old / Young	-0.331436	0.362162	Psmc2	P46471_K356_M1
Old / Young	0.603056	0.0348464	Rab11b	P46638_K58_M1
Old / Young	0.259121	0.147353	Rab11b	P46638_K95_M1
Old / Young	0.122621	0.898681	Ina	P46660_K111_M1
Old / Young	-0.43781	0.233611	Ina	P46660_K288_M1
Old / Young	-0.12612	0.268694	Ina	P46660_K290_M1
Old / Young	-0.455165	0.0191902	Ina	P46660_K398_M1
Old / Young	-0.494709	0.272934	Ina	P46660_K447_M1
Old / Young	-0.139781	0.24965	Ina	P46660_K88_M1
Old / Young	0.177337	0.820341	Ina	P46660_K95_M1
Old / Young	-0.279379	0.313019	Cryz	P47199_K208_M1
Old / Young	0.173989	0.95304	Rph3a	P47708_K474_M1
Old / Young	0.47048	0.370089	Rph3a	P47708_K653_M1
Old / Young	-0.0066345	0.643413	Aldh2	P47738_K157_M1
Old / Young	0.0411446	0.863721	Aldh2	P47738_K161_M1
Old / Young	0.388894	0.0507446	Aldh2	P47738_K370_M1
Old / Young	0.276737	0.685715	Aldh2	P47738_K377_M1
Old / Young	0.149149	0.25132	Aldh2	P47738_K409_M1
Old / Young	0.059981	0.0578408	Aldh2	P47738_K430_M1
Old / Young	-0.0696907	0.405125	Aldh2	P47738_K443_M1
Old / Young	0.0756967	0.137498	Aldh2	P47738_K80_M1
Old / Young	-1.02087	0.0400825	Capza1	P47753_K97_M1
Old / Young	-0.163973	0.0391751	Capza2	P47754_K133_M1
Old / Young	-0.444536	0.858521	Capza2	P47754_K146_M1
Old / Young	-0.250301	0.967545	Capza2	P47754_K278_M1
Old / Young	-0.162703	0.0788293	Capza2	P47754_K86_M1
Old / Young	-0.612115	0.00713342	Capza2	P47754_K91_M1
Old / Young	-0.207909	0.129422	Capza2	P47754_K97_M1
Old / Young	-0.0560269	0.0948559	Capzb	P47757_K199_M1
Old / Young	0.260714	0.9755	Capzb	P47757_K223_M1
Old / Young	-0.00710728	0.374257	Capzb	P47757_K235_M1
Old / Young	-0.276391	0.579877	Capzb	P47757_K254_M1
Old / Young	0.305844	0.368354	Gsr	P47791_K122_M1
Old / Young	-0.28563	0.047671	Gsr	P47791_K274_M1
Old / Young	0.527077	0.162537	Gsr	P47791_K332_M1
Old / Young	0.138903	0.871106	Gsr	P47791_K75_M1
Old / Young	0.881804	0.0561628	Mtx1	P47802_K38_M1
Old / Young	-0.760598	0.401806	Mtx1	P47802_K78_M1
Old / Young	-0.127754	0.216652	Map2k4	P47809_K212_M1
Old / Young	-0.244457	0.116393	Map2k4	P47809_K218_M1
Old / Young	-0.167934	0.324903	Map2k4	P47809_K222_M1
Old / Young	0.0368485	0.749635	Pfkm	P47857_K10_M1
Old / Young	-0.405602	0.364062	Pfkm	P47857_K280_M1
Old / Young	-0.168913	0.150876	Pfkm	P47857_K360_M1
Old / Young	-0.281856	0.0936233	Pfkm	P47857_K372_M1
Old / Young	0.268355	0.825549	Pfkm	P47857_K615_M1
Old / Young	-0.236848	1.32052e-05	Pfkm	P47857_K678_M1
Old / Young	0.0585447	0.440368	Pfkm	P47857_K682_M1
Old / Young	-0.240271	0.206883	Pfkm	P47857_K727_M1
Old / Young	0.144823	0.84735	Pfkm	P47857_K744_M1
Old / Young	0.220939	0.506626	Pfkm	P47857_K750_M1
Old / Young	0.279367	0.175611	Pfkm	P47857_K754_M1
Old / Young	-0.0591494	0.999234	Rpl6	P47911_K139_M1
Old / Young	0.0798069	0.185276	Rpl6	P47911_K200_M1
Old / Young	-0.334154	0.181117	Rpl6	P47911_K218_M1
Old / Young	-0.214686	0.771449	Rpl6	P47911_K226_M1
Old / Young	-0.0517565	0.817757	Rpl6	P47911_K245_M1
Old / Young	-0.402636	0.554657	Rpl6	P47911_K247_M1
Old / Young	0.030701	0.815424	Rpl29	P47915_K101_M1
Old / Young	-0.136629	0.536056	Rpl29	P47915_K38_M1
Old / Young	-0.477198	0.462413	Rpl29	P47915_K82_M1
Old / Young	-0.00194826	0.0250305	Crat	P47934_K261_M1
Old / Young	0.00622494	0.0814255	Crat	P47934_K268_M1
Old / Young	-0.178445	0.680346	Crat	P47934_K315_M1
Old / Young	0.0647844	0.619426	Crat	P47934_K609_M1
Old / Young	-1.1145	0.0534671	Rpl5	P47962_K48_M1
Old / Young	-0.429701	0.0101327	Rpl5	P47962_K5_M1
Old / Young	0.0861209	0.470482	Rpl13	P47963_K16_M1
Old / Young	0.110842	0.795349	Rpl13	P47963_K209_M1
Old / Young	0.199431	0.857735	Rpl36	P47964_K62_M1
Old / Young	0.699501	0.0465399	Anxa5	P48036_K106_M1
Old / Young	0.084192	0.462472	Anxa5	P48036_K68_M1
Old / Young	0.487373	0.00296336	Anxa5	P48036_K74_M1
Old / Young	0.550259	0.00100247	Anxa5	P48036_K77_M1
Old / Young	0.523513	0.00464883	Anxa5	P48036_K95_M1
Old / Young	-0.214782	0.494974	Gad1	P48318_K176_M1
Old / Young	0.151795	0.350836	Gad1	P48318_K265_M1
Old / Young	0.289674	0.119776	Gad1	P48318_K294_M1
Old / Young	-0.450888	0.616147	Gad1	P48318_K59_M1
Old / Young	-0.0737677	0.166799	Gad2	P48320_K286_M1
Old / Young	0.352743	0.267357	Gad2	P48320_K380_M1
Old / Young	-1.16663	0.0159388	Gad2	P48320_K442_M1
Old / Young	-0.484772	0.420049	Gad2	P48320_K498_M1
Old / Young	0.0155741	0.445617	Gad2	P48320_K528_M1
Old / Young	-0.345729	0.869007	Gad2	P48320_K78_M1
Old / Young	-0.0491778	0.515102	Ppp3cb	P48453_K56_M1
Old / Young	0.274293	0.841181	Lmna	P48678_K108_M1
Old / Young	0.144016	0.986742	Lmna	P48678_K135_M1
Old / Young	0.0417036	0.242949	Lmna	P48678_K270_M1
Old / Young	-0.349637	7.71254e-05	Hspa4l	P48722_K194_M1
Old / Young	-1.4768	0.0103136	Hspa4l	P48722_K257_M1
Old / Young	0.0185285	0.688571	Hspa4l	P48722_K422_M1
Old / Young	0.49623	0.160584	Hspa4l	P48722_K430_M1
Old / Young	0.526405	0.522456	Hspa4l	P48722_K436_M1
Old / Young	0.0369424	0.977616	Hspa4l	P48722_K527_M1
Old / Young	0.0302136	0.960404	Hspa4l	P48722_K539_M1
Old / Young	-0.107059	0.691413	Hspa4l	P48722_K68_M1
Old / Young	-0.359078	0.000205854	Pcnt	P48725_K2285_M1
Old / Young	0.185641	0.819039	Cbr1	P48758_K157_M1
Old / Young	0.363047	0.00191659	Cbr1	P48758_K180_M1
Old / Young	-0.244916	0.773492	Cbr1	P48758_K28_M1
Old / Young	0.52281	0.872402	Cbr1	P48758_K49_M1
Old / Young	-0.550459	0.251914	Cox7a2	P48771_K33_M1
Old / Young	-0.0707502	0.140471	Cox7a2	P48771_K46_M1
Old / Young	0.532546	0.0271107	Gstm5	P48774_K208_M1
Old / Young	0.0175068	0.724038	Gstm5	P48774_K217_M1
Old / Young	0.602062	0.000176692	Gstm5	P48774_K53_M1
Old / Young	0.0382716	0.900468	Slc25a4	P48962_K147_M1
Old / Young	-0.496344	1.94513e-08	Slc25a4	P48962_K166_M1
Old / Young	-0.384255	0.41309	Slc25a4	P48962_K23_M1
Old / Young	-0.388119	0.00101253	Slc25a4	P48962_K263_M1
Old / Young	-0.0102281	0.711157	Slc25a4	P48962_K272_M1
Old / Young	-0.0183318	0.976694	Slc25a4	P48962_K43_M1
Old / Young	-0.0496044	0.641136	Slc25a4	P48962_K63_M1
Old / Young	-0.0968919	0.476061	Slc25a4	P48962_K96_M1
Old / Young	0.0930526	0.347892	Cit	P49025_K1930_M1
Old / Young	-1.21917	0.000470373	Cit	P49025_K740_M1
Old / Young	-0.298422	0.234442	Hnrnpa1	P49312_K166_M1
Old / Young	-0.0818241	0.595433	Hnrnpa1	P49312_K298_M1
Old / Young	0.554171	0.133714	Ppm1a	P49443_K12_M1
Old / Young	0.170511	0.0651238	Ppm1a	P49443_K203_M1
Old / Young	0.186146	0.308772	Cdk5	P49615_K33_M1
Old / Young	-0.0386885	0.366984	Cdk5	P49615_K56_M1
Old / Young	-0.590604	0.161316	Cdk5	P49615_K74_M1
Old / Young	0.0710152	0.16525	Psma2	P49722_K171_M1
Old / Young	-0.0350745	0.914331	Psma2	P49722_K53_M1
Old / Young	0.290993	0.201313	Psma2	P49722_K64_M1
Old / Young	0.404292	0.949101	Psma2	P49722_K70_M1
Old / Young	0.739531	0.0644874	Psma2	P49722_K92_M1
Old / Young	0.779162	0.0582764	Ftl1;Ftl2	P49945_K59_M1
Old / Young	0.674485	0.0217494	S100b	P50114_K49_M1
Old / Young	0.0139116	0.742746	Hsd17b8	P50171_K66_M1
Old / Young	-2.83939	0.0480571	Ahcy	P50247_K166_M1
Old / Young	0.532646	0.879095	Ahcy	P50247_K186_M1
Old / Young	0.00768032	0.667339	Ahcy	P50247_K204_M1
Old / Young	-1.01323	0.42495	Ahcy	P50247_K388_M1
Old / Young	0.627734	0.000361631	Ahcy	P50247_K389_M1
Old / Young	-0.0436476	0.338668	Ahcy	P50247_K4_M1
Old / Young	0.268474	0.188234	Gdi1	P50396_K112_M1
Old / Young	0.401496	0.0105013	Gdi1	P50396_K174_M1
Old / Young	0.14928	0.00786348	Gdi1	P50396_K269_M1
Old / Young	0.0193387	0.360015	Gdi1	P50396_K329_M1
Old / Young	-0.0762836	0.511602	Gdi1	P50396_K435_M1
Old / Young	-0.386451	0.848717	Gdi1	P50396_K54_M1
Old / Young	-0.0259911	0.521695	Atp6v1a	P50516_K132_M1
Old / Young	0.385803	0.164058	Atp6v1a	P50516_K139_M1
Old / Young	0.383226	0.293426	Atp6v1a	P50516_K163_M1
Old / Young	0.579373	0.0240347	Atp6v1a	P50516_K202_M1
Old / Young	-0.0317442	0.868266	Atp6v1a	P50516_K220_M1
Old / Young	0.493653	0.00124153	Atp6v1a	P50516_K443_M1
Old / Young	0.0564275	0.685464	Atp6v1a	P50516_K467_M1
Old / Young	-0.03925	0.717392	Atp6v1a	P50516_K513_M1
Old / Young	0.11155	0.537307	Atp6v1a	P50516_K516_M1
Old / Young	0.215026	0.973209	Atp6v1a	P50516_K580_M1
Old / Young	0.659295	0.0585344	Atp6v1a	P50516_K585_M1
Old / Young	-1.42753	0.175761	Atp6v1a	P50516_K84_M1
Old / Young	-0.279826	0.858201	Atp6v1e1	P50518_K10_M1
Old / Young	0.0309176	0.685637	Atp6v1e1	P50518_K13_M1
Old / Young	0.0107618	0.274429	Atp6v1e1	P50518_K150_M1
Old / Young	0.247872	0.0399544	Atp6v1e1	P50518_K191_M1
Old / Young	-0.202776	0.542051	Atp6v1e1	P50518_K42_M1
Old / Young	0.176037	0.973936	Atp6v1e1	P50518_K52_M1
Old / Young	0.0983369	0.570677	Atp6v1e1	P50518_K59_M1
Old / Young	0.107671	0.24175	Atp6v1e1	P50518_K99_M1
Old / Young	-0.191738	0.781601	Acadvl	P50544_K359_M1
Old / Young	-0.556968	0.00641351	Acadvl	P50544_K373_M1
Old / Young	-0.6182	0.00848481	Gabrb1	P50571_K137_M1
Old / Young	0.210029	0.575628	Pa2g4	P50580_K287_M1
Old / Young	-2.21215	0.0976858	Rab7a	P51150_K32_M1
Old / Young	0.148535	0.609712	Uros	P51163_K7_M1
Old / Young	0.684484	0.281687	Acadl	P51174_K156_M1
Old / Young	-0.00893532	0.464856	Acadl	P51174_K254_M1
Old / Young	0.516403	0.265617	Acadl	P51174_K322_M1
Old / Young	0.174885	0.0306754	Acadl	P51174_K66_M1
Old / Young	-0.0495744	0.439011	Acadl	P51174_K81_M1
Old / Young	0.118973	0.20882	Acadl	P51174_K92_M1
Old / Young	0.120108	0.738603	Rpl9	P51410_K121_M1
Old / Young	0.509877	0.740299	Plcb3	P51432_K1069_M1
Old / Young	-0.296764	0.291266	Atp6v0d1	P51863_K239_M1
Old / Young	-0.054305	0.408579	Atp6v0d1	P51863_K300_M1
Old / Young	0.331259	0.715098	Atp6v0d1	P51863_K77_M1
Old / Young	-0.276482	0.547509	Fabp7	P51880_K91_M1
Old / Young	0.00499849	0.749055	Fabp7	P51880_K97_M1
Old / Young	-0.450453	0.0991719	Slc25a5	P51881_K10_M1
Old / Young	-0.130443	0.160362	Slc25a5	P51881_K105_M1
Old / Young	0.062281	0.233115	Slc25a5	P51881_K147_M1
Old / Young	-0.6745	0.00140194	Slc25a5	P51881_K155_M1
Old / Young	-0.394171	0.0129622	Slc25a5	P51881_K163_M1
Old / Young	-0.40908	2.68002e-08	Slc25a5	P51881_K166_M1
Old / Young	-0.38622	0.429501	Slc25a5	P51881_K23_M1
Old / Young	-0.286494	0.00465958	Slc25a5	P51881_K268_M1
Old / Young	-0.344803	0.00185133	Slc25a5	P51881_K272_M1
Old / Young	0.305424	0.599948	Slc25a5	P51881_K33_M1
Old / Young	0.507738	0.180966	Slc25a5	P51881_K43_M1
Old / Young	-0.415218	0.0132181	Slc25a5	P51881_K92_M1
Old / Young	-0.107647	0.248258	Slc25a5	P51881_K96_M1
Old / Young	0.704842	0.000942077	Tst	P52196_K136_M1
Old / Young	0.235719	0.196596	Tst	P52196_K14_M1
Old / Young	0.160727	0.0999183	Pkm	P52480_K135_M1
Old / Young	0.168754	0.848543	Pkm	P52480_K166_M1
Old / Young	-0.578811	0.183906	Pkm	P52480_K261_M1
Old / Young	-0.431168	0.137121	Pkm	P52480_K266_M1
Old / Young	0.274871	0.102447	Pkm	P52480_K270_M1
Old / Young	-0.0625651	0.425667	Pkm	P52480_K305_M1
Old / Young	0.0745927	0.443262	Pkm	P52480_K311_M1
Old / Young	0.456463	0.0673904	Pkm	P52480_K336_M1
Old / Young	0.349616	0.0652787	Pkm	P52480_K498_M1
Old / Young	0.372841	0.0681849	Pkm	P52480_K505_M1
Old / Young	0.175444	0.353924	Pkm	P52480_K62_M1
Old / Young	0.408832	0.349856	Pkm	P52480_K66_M1
Old / Young	0.415457	0.00598885	Pkm	P52480_K89_M1
Old / Young	-0.130696	0.79073	Ndufs6	P52503_K112_M1
Old / Young	-0.222112	0.0570799	Ndufs6	P52503_K41_M1
Old / Young	-0.548435	0.359915	Ndufs6	P52503_K90_M1
Old / Young	0.0302882	0.648131	Ndufs6	P52503_K97_M1
Old / Young	0.780337	0.0328177	Cpt2	P52825_K239_M1
Old / Young	0.233657	0.235836	Cpt2	P52825_K305_M1
Old / Young	-0.067908	0.581688	Rpl10a	P53026_K106_M1
Old / Young	0.406207	0.0663413	Rpl10a	P53026_K45_M1
Old / Young	-0.320475	0.0706523	Rpl10a	P53026_K91_M1
Old / Young	-0.0236541	0.560465	Dbt	P53395_K167_M1
Old / Young	-2.2415	0.000708096	Dbt	P53395_K261_M1
Old / Young	-0.242532	0.000800538	Dbt	P53395_K295_M1
Old / Young	-0.355652	0.261262	Dbt	P53395_K435_M1
Old / Young	-0.141344	0.049804	Dbt	P53395_K440_M1
Old / Young	-0.575617	0.0118882	Pitpna	P53810_K117_M1
Old / Young	-0.944853	0.499495	Pitpna	P53810_K156_M1
Old / Young	-0.226546	0.0506257	Pitpna	P53810_K163_M1
Old / Young	-2.69271	0.0194657	Pitpna	P53810_K200_M1
Old / Young	0.334421	0.0506928	Pitpna	P53810_K202_M1
Old / Young	-0.0931248	0.41806	Pitpna	P53810_K216_M1
Old / Young	-0.749118	0.205416	Pitpna	P53810_K5_M1
Old / Young	-0.015856	0.10817	Pitpna	P53810_K55_M1
Old / Young	-0.0468424	0.623864	Pitpna	P53810_K61_M1
Old / Young	-0.527513	0.207671	Idh2	P54071_K133_M1
Old / Young	0.249049	0.611363	Idh2	P54071_K155_M1
Old / Young	0.00673192	0.587851	Idh2	P54071_K166_M1
Old / Young	0.041322	0.334532	Idh2	P54071_K180_M1
Old / Young	0.693369	0.0816484	Idh2	P54071_K193_M1
Old / Young	0.115462	0.218459	Idh2	P54071_K199_M1
Old / Young	0.103636	0.587236	Idh2	P54071_K243_M1
Old / Young	-0.00361918	0.48904	Idh2	P54071_K256_M1
Old / Young	-0.187979	0.0234319	Idh2	P54071_K263_M1
Old / Young	0.0291283	0.573423	Idh2	P54071_K272_M1
Old / Young	0.0416809	0.0924487	Idh2	P54071_K275_M1
Old / Young	0.0477358	0.701067	Idh2	P54071_K280_M1
Old / Young	0.0501965	0.54086	Idh2	P54071_K282_M1
Old / Young	0.217616	0.178182	Idh2	P54071_K384_M1
Old / Young	0.361581	0.241827	Idh2	P54071_K442_M1
Old / Young	0.132202	0.262053	Idh2	P54071_K48_M1
Old / Young	0.421882	0.0453954	Idh2	P54071_K67_M1
Old / Young	0.126913	0.423214	Idh2	P54071_K80_M1
Old / Young	-0.53022	0.0805535	Stmn1	P54227_K100_M1
Old / Young	-0.0338272	0.851634	Stmn1	P54227_K119_M1
Old / Young	-0.116625	0.206551	Stmn1	P54227_K128_M1
Old / Young	-1.48607	0.122123	Stmn1	P54227_K52_M1
Old / Young	-0.00976046	0.836551	Stmn1	P54227_K70_M1
Old / Young	0.236725	0.0740006	Stmn1	P54227_K80_M1
Old / Young	-0.752249	0.501992	Stmn1	P54227_K85_M1
Old / Young	-1.41263	0.0209887	Stmn1	P54227_K9_M1
Old / Young	1.02222	0.826475	Psmc4	P54775_K401_M1
Old / Young	0.268775	0.66851	Adsl	P54822_K147_M1
Old / Young	-0.138306	0.276588	Adsl	P54822_K295_M1
Old / Young	-2.41256	0.195983	Adsl	P54822_K35_M1
Old / Young	0.648356	0.355403	Adprh	P54923_K90_M1
Old / Young	0.580842	0.259849	Slc12a2	P55012_K1111_M1
Old / Young	-0.544139	0.0646608	Slc12a2	P55012_K964_M1
Old / Young	-0.445979	0.0238064	Ncan	P55066_K1185_M1
Old / Young	0.372899	0.0242819	Ncan	P55066_K79_M1
Old / Young	0.1353	0.131054	Aqp4	P55088_K263_M1
Old / Young	-0.0634612	0.694453	Aqp4	P55088_K268_M1
Old / Young	-0.226412	0.0306741	Aqp4	P55088_K295_M1
Old / Young	-0.886342	0.00518792	Sh3bp1	P55194_K60_M1
Old / Young	0.442735	0.000677789	Adk	P55264_K116_M1
Old / Young	-0.139402	0.97837	Adk	P55264_K60_M1
Old / Young	0.366163	0.540706	Adk	P55264_K70_M1
Old / Young	-0.760617	0.0269781	Lrpap1	P55302_K223_M1
Old / Young	-0.0282636	0.796406	Lrpap1	P55302_K290_M1
Old / Young	0.405709	0.278392	Lrpap1	P55302_K309_M1
Old / Young	-0.3877	0.17193	Atp5j2	P56135_K16_M1
Old / Young	-0.0302671	0.930913	Atp5j2	P56135_K48_M1
Old / Young	-0.0366181	0.801046	Atp5j2	P56135_K8_M1
Old / Young	0.0173385	0.606425	Arpp19	P56212_K69_M1
Old / Young	0.613754	0.0368041	Rab4a	P56371_K60_M1
Old / Young	-0.406969	0.138591	Atp5e	P56382_K21_M1
Old / Young	-0.36019	0.00162934	Atp5e	P56382_K28_M1
Old / Young	-0.00577422	0.370779	Atp5e	P56382_K32_M1
Old / Young	-0.635875	0.0417438	Atp5e	P56382_K37_M1
Old / Young	-0.288809	0.389855	Atp5e	P56382_K44_M1
Old / Young	0.109671	0.970153	Cox6b1	P56391_K13_M1
Old / Young	-0.0733583	0.631455	Cox6b1	P56391_K28_M1
Old / Young	-0.300397	0.0512853	Cox6b1	P56391_K6_M1
Old / Young	0.0660639	0.857538	Cox6b1	P56391_K62_M1
Old / Young	0.321071	0.450597	Cyb5a	P56395_K19_M1
[truncated: 4,072 more rows]
