# Supplementary material for: Aging and diet alter the protein ubiquitylation landscape in the mouse brain
Source: Nat Commun. 2025 Jun 6;16:5266. doi: 10.1038/s41467-025-60542-6 (PMC12144301; doi:10.1038/s41467-025-60542-6)
Supplement: Supplementary file 13 — Source Data [file 41467_2025_60542_MOESM13_ESM.zip › Source_data/Figure_1/I_top/I_top.xlsx]

## Sheet: Sheet1
ProteinGroups.x	cond.y	cond.x	FoldChanges	pvals	adj.pvals	ids	conds	SYMBOL.x	data	common.cond	Uniprot.entry.name	Gene.name(s)	Protein.name(s)	Protein.half-life.in.brain.cortex.homogenate.control.(days)	SYMBOL.y	log.half.life	quants.hl
A0PJN4	Young	Old	0.542517	0.0636632	0.159176	A0PJN4_K142_M1	Old / Young	Ube2ql1	Ubiquit. - M.musc	Geriatric / Young
A1A5B6	Young	Old	-0.0167741	0.92779	0.959117	A1A5B6_K344_M1	Old / Young	Tbc1d25	Ubiquit. - M.musc	Geriatric / Young
A2A699	Young	Old	-0.607092	0.0551419	0.142447	A2A699_K645_M1	Old / Young	Fam171a2	Ubiquit. - M.musc	Geriatric / Young	F1712_MOUSE	Fam171a2	Protein FAM171A2		F1712
A2A699	Young	Old	0.0179285	0.960702	0.978441	A2A699_K353_M1	Old / Young	Fam171a2	Ubiquit. - M.musc	Geriatric / Young	F1712_MOUSE	Fam171a2	Protein FAM171A2		F1712
A2A8L5	Young	Old	-0.423839	0.0344814	0.102585	A2A8L5_K1286_M1	Old / Young	Ptprf	Ubiquit. - M.musc	Geriatric / Young	PTPRF_MOUSE	Ptprf Lar	Receptor-type tyrosine-protein phosphatase F (EC 3.1.3.48) (Leukocyte common antigen related) (LAR)		PTPRF
A2A8Z1	Young	Old	0.269196	0.20795	0.363322	A2A8Z1_K688_M1	Old / Young	Osbpl9	Ubiquit. - M.musc	Geriatric / Young
A2ADY9	Young	Old	1.50615	0.00842975	0.0361382	A2ADY9_K170_M1	Old / Young	Ddi2	Ubiquit. - M.musc	Geriatric / Young	DDI2_MOUSE	Ddi2	Protein DDI1 homolog 2 (EC 3.4.23.-)		DDI2
A2ADY9	Young	Old	-0.0905054	0.608079	0.742404	A2ADY9_K77_M1	Old / Young	Ddi2	Ubiquit. - M.musc	Geriatric / Young	DDI2_MOUSE	Ddi2	Protein DDI1 homolog 2 (EC 3.4.23.-)		DDI2
A2ADY9	Young	Old	0.195852	0.807511	0.890428	A2ADY9_K283_M1	Old / Young	Ddi2	Ubiquit. - M.musc	Geriatric / Young	DDI2_MOUSE	Ddi2	Protein DDI1 homolog 2 (EC 3.4.23.-)		DDI2
A2ADY9	Young	Old	0.0594082	0.762817	0.856681	A2ADY9_K153_M1	Old / Young	Ddi2	Ubiquit. - M.musc	Geriatric / Young	DDI2_MOUSE	Ddi2	Protein DDI1 homolog 2 (EC 3.4.23.-)		DDI2
A2AGT5	Young	Old	-0.0092149	0.969002	0.983297	A2AGT5_K754_M1	Old / Young	Ckap5	Ubiquit. - M.musc	Geriatric / Young	CKAP5_MOUSE	Ckap5	Cytoskeleton-associated protein 5	3.47658	CKAP5	0.541153	1
A2AH22	Young	Old	-0.057425	0.83406	0.908334	A2AH22_K175_M1	Old / Young	Ambra1	Ubiquit. - M.musc	Geriatric / Young
A2AKG8	Young	Old	0.0906197	0.908356	0.949589	A2AKG8_K587_M1	Old / Young	Focad	Ubiquit. - M.musc	Geriatric / Young
A2AN08	Young	Old	0.0375808	0.849957	0.913633	A2AN08_K3461_M1	Old / Young	Ubr4	Ubiquit. - M.musc	Geriatric / Young	UBR4_MOUSE	Ubr4 Kiaa0462 Zubr1	E3 ubiquitin-protein ligase UBR4 (EC 2.3.2.27) (N-recognin-4) (RING-type E3 ubiquitin transferase UBR4) (Zinc finger UBR1-type protein 1) (p600)	4.30072	UBR4	0.633541	1
A2AN08	Young	Old	-0.342375	0.200703	0.35437	A2AN08_K4019_M1	Old / Young	Ubr4	Ubiquit. - M.musc	Geriatric / Young	UBR4_MOUSE	Ubr4 Kiaa0462 Zubr1	E3 ubiquitin-protein ligase UBR4 (EC 2.3.2.27) (N-recognin-4) (RING-type E3 ubiquitin transferase UBR4) (Zinc finger UBR1-type protein 1) (p600)	4.30072	UBR4	0.633541	1
A2AN08	Young	Old	-0.223185	0.324075	0.487468	A2AN08_K1149_M1	Old / Young	Ubr4	Ubiquit. - M.musc	Geriatric / Young	UBR4_MOUSE	Ubr4 Kiaa0462 Zubr1	E3 ubiquitin-protein ligase UBR4 (EC 2.3.2.27) (N-recognin-4) (RING-type E3 ubiquitin transferase UBR4) (Zinc finger UBR1-type protein 1) (p600)	4.30072	UBR4	0.633541	1
A2APV2	Young	Old	2.57296	0.000676367	0.00506565	A2APV2_K962_M1	Old / Young	Fmnl2	Ubiquit. - M.musc	Geriatric / Young	FMNL2_MOUSE	Fmnl2 Kiaa1902 Man	Formin-like protein 2 (Protein Man)	6.78964	FMNL2	0.831847	2
A2APV2	Young	Old	1.52141	0.00215459	0.0126205	A2APV2_K408_M1	Old / Young	Fmnl2	Ubiquit. - M.musc	Geriatric / Young	FMNL2_MOUSE	Fmnl2 Kiaa1902 Man	Formin-like protein 2 (Protein Man)	6.78964	FMNL2	0.831847	2
A2APV2	Young	Old	2.29038	1.62505e-07	1.06681e-05	A2APV2_K935_M1	Old / Young	Fmnl2	Ubiquit. - M.musc	Geriatric / Young	FMNL2_MOUSE	Fmnl2 Kiaa1902 Man	Formin-like protein 2 (Protein Man)	6.78964	FMNL2	0.831847	2
A2APV2	Young	Old	1.30146	0.000153676	0.00153925	A2APV2_K903_M1	Old / Young	Fmnl2	Ubiquit. - M.musc	Geriatric / Young	FMNL2_MOUSE	Fmnl2 Kiaa1902 Man	Formin-like protein 2 (Protein Man)	6.78964	FMNL2	0.831847	2
A2APV2	Young	Old	1.36329	0.00219282	0.0127159	A2APV2_K432_M1	Old / Young	Fmnl2	Ubiquit. - M.musc	Geriatric / Young	FMNL2_MOUSE	Fmnl2 Kiaa1902 Man	Formin-like protein 2 (Protein Man)	6.78964	FMNL2	0.831847	2
A2AQH4;Q8CGN4	Young	Old	-0.401546	0.0802533	0.186265	A2AQH4_K1491_M1;Q8CGN4_K1464_M1	Old / Young	Bcorl1;Bcor	Ubiquit. - M.musc	Geriatric / Young
B0V2N1	Young	Old	0.388575	0.0743008	0.176531	B0V2N1_K1810_M1	Old / Young	Ptprs	Ubiquit. - M.musc	Geriatric / Young	PTPRS_MOUSE	Ptprs	Receptor-type tyrosine-protein phosphatase S (R-PTP-S) (EC 3.1.3.48) (PTPNU-3) (Receptor-type tyrosine-protein phosphatase sigma) (R-PTP-sigma)	5.89795	PTPRS	0.770701	2
B0V2N1	Young	Old	1.54023	0.000102231	0.00112297	B0V2N1_K1824_M1	Old / Young	Ptprs	Ubiquit. - M.musc	Geriatric / Young	PTPRS_MOUSE	Ptprs	Receptor-type tyrosine-protein phosphatase S (R-PTP-S) (EC 3.1.3.48) (PTPNU-3) (Receptor-type tyrosine-protein phosphatase sigma) (R-PTP-sigma)	5.89795	PTPRS	0.770701	2
B1AY13	Young	Old	-0.620752	0.0266853	0.0850189	B1AY13_K645_M1	Old / Young	Usp24	Ubiquit. - M.musc	Geriatric / Young	UBP24_MOUSE	Usp24	Ubiquitin carboxyl-terminal hydrolase 24 (EC 3.4.19.12) (Deubiquitinating enzyme 24) (Ubiquitin thioesterase 24) (Ubiquitin-specific-processing protease 24)	5.61677	UBP24	0.749487	2
B1AY13	Young	Old	-0.255181	0.262251	0.423788	B1AY13_K1761_M1	Old / Young	Usp24	Ubiquit. - M.musc	Geriatric / Young	UBP24_MOUSE	Usp24	Ubiquitin carboxyl-terminal hydrolase 24 (EC 3.4.19.12) (Deubiquitinating enzyme 24) (Ubiquitin thioesterase 24) (Ubiquitin-specific-processing protease 24)	5.61677	UBP24	0.749487	2
B1AZP2	Young	Old	-0.197146	0.505474	0.660461	B1AZP2_K314_M1	Old / Young	Dlgap4	Ubiquit. - M.musc	Geriatric / Young	DLGP4_MOUSE	Dlgap4 Kiaa0964 Sapap4	Disks large-associated protein 4 (DAP-4) (PSD-95/SAP90-binding protein 4) (SAP90/PSD-95-associated protein 4) (SAPAP-4)	6.63079	DLGP4	0.821565	2
B2RSH2	Young	Old	0.0839942	0.84847	0.913428	B2RSH2_K270_M1	Old / Young	Gnai1	Ubiquit. - M.musc	Geriatric / Young	GNAI1_MOUSE	Gnai1 Gnai-1	Guanine nucleotide-binding protein G(i) subunit alpha-1 (Adenylate cyclase-inhibiting G alpha protein)	21.3786	GNAI1	1.32998	4
B2RSH2	Young	Old	1.74288	0.00013281	0.00137823	B2RSH2_K197_M1	Old / Young	Gnai1	Ubiquit. - M.musc	Geriatric / Young	GNAI1_MOUSE	Gnai1 Gnai-1	Guanine nucleotide-binding protein G(i) subunit alpha-1 (Adenylate cyclase-inhibiting G alpha protein)	21.3786	GNAI1	1.32998	4
B2RSH2	Young	Old	0.513366	0.105622	0.22506	B2RSH2_K248_M1	Old / Young	Gnai1	Ubiquit. - M.musc	Geriatric / Young	GNAI1_MOUSE	Gnai1 Gnai-1	Guanine nucleotide-binding protein G(i) subunit alpha-1 (Adenylate cyclase-inhibiting G alpha protein)	21.3786	GNAI1	1.32998	4
B2RSH2	Young	Old	2.34252	4.38651e-05	0.000576851	B2RSH2_K317_M1	Old / Young	Gnai1	Ubiquit. - M.musc	Geriatric / Young	GNAI1_MOUSE	Gnai1 Gnai-1	Guanine nucleotide-binding protein G(i) subunit alpha-1 (Adenylate cyclase-inhibiting G alpha protein)	21.3786	GNAI1	1.32998	4
B2RSH2	Young	Old	0.532907	0.00359291	0.0183243	B2RSH2_K349_M1	Old / Young	Gnai1	Ubiquit. - M.musc	Geriatric / Young	GNAI1_MOUSE	Gnai1 Gnai-1	Guanine nucleotide-binding protein G(i) subunit alpha-1 (Adenylate cyclase-inhibiting G alpha protein)	21.3786	GNAI1	1.32998	4
B2RSH2	Young	Old	2.42848	5.34745e-09	2.59754e-06	B2RSH2_K277_M1	Old / Young	Gnai1	Ubiquit. - M.musc	Geriatric / Young	GNAI1_MOUSE	Gnai1 Gnai-1	Guanine nucleotide-binding protein G(i) subunit alpha-1 (Adenylate cyclase-inhibiting G alpha protein)	21.3786	GNAI1	1.32998	4
B2RSH2	Young	Old	0.609548	0.0244199	0.0797593	B2RSH2_K29_M1	Old / Young	Gnai1	Ubiquit. - M.musc	Geriatric / Young	GNAI1_MOUSE	Gnai1 Gnai-1	Guanine nucleotide-binding protein G(i) subunit alpha-1 (Adenylate cyclase-inhibiting G alpha protein)	21.3786	GNAI1	1.32998	4
B2RSH2	Young	Old	0.450413	0.0303823	0.0934857	B2RSH2_K132_M1	Old / Young	Gnai1	Ubiquit. - M.musc	Geriatric / Young	GNAI1_MOUSE	Gnai1 Gnai-1	Guanine nucleotide-binding protein G(i) subunit alpha-1 (Adenylate cyclase-inhibiting G alpha protein)	21.3786	GNAI1	1.32998	4
B2RSH2	Young	Old	1.00985	0.00148877	0.00939622	B2RSH2_K271_M1	Old / Young	Gnai1	Ubiquit. - M.musc	Geriatric / Young	GNAI1_MOUSE	Gnai1 Gnai-1	Guanine nucleotide-binding protein G(i) subunit alpha-1 (Adenylate cyclase-inhibiting G alpha protein)	21.3786	GNAI1	1.32998	4
B2RSH2	Young	Old	0.151326	0.731646	0.837014	B2RSH2_K54_M1	Old / Young	Gnai1	Ubiquit. - M.musc	Geriatric / Young	GNAI1_MOUSE	Gnai1 Gnai-1	Guanine nucleotide-binding protein G(i) subunit alpha-1 (Adenylate cyclase-inhibiting G alpha protein)	21.3786	GNAI1	1.32998	4
B2RSH2	Young	Old	-0.165054	0.380118	0.544269	B2RSH2_K92_M1	Old / Young	Gnai1	Ubiquit. - M.musc	Geriatric / Young	GNAI1_MOUSE	Gnai1 Gnai-1	Guanine nucleotide-binding protein G(i) subunit alpha-1 (Adenylate cyclase-inhibiting G alpha protein)	21.3786	GNAI1	1.32998	4
B2RSH2	Young	Old	2.44873	7.07141e-08	6.93802e-06	B2RSH2_K46_M1	Old / Young	Gnai1	Ubiquit. - M.musc	Geriatric / Young	GNAI1_MOUSE	Gnai1 Gnai-1	Guanine nucleotide-binding protein G(i) subunit alpha-1 (Adenylate cyclase-inhibiting G alpha protein)	21.3786	GNAI1	1.32998	4
B2RSH2	Young	Old	-0.351365	0.357952	0.520571	B2RSH2_K345_M1	Old / Young	Gnai1	Ubiquit. - M.musc	Geriatric / Young	GNAI1_MOUSE	Gnai1 Gnai-1	Guanine nucleotide-binding protein G(i) subunit alpha-1 (Adenylate cyclase-inhibiting G alpha protein)	21.3786	GNAI1	1.32998	4
B2RSH2	Young	Old	0.529754	0.0210592	0.0715283	B2RSH2_K192_M1	Old / Young	Gnai1	Ubiquit. - M.musc	Geriatric / Young	GNAI1_MOUSE	Gnai1 Gnai-1	Guanine nucleotide-binding protein G(i) subunit alpha-1 (Adenylate cyclase-inhibiting G alpha protein)	21.3786	GNAI1	1.32998	4
B2RSH2	Young	Old	2.50028	0.00683864	0.0307205	B2RSH2_K51_M1	Old / Young	Gnai1	Ubiquit. - M.musc	Geriatric / Young	GNAI1_MOUSE	Gnai1 Gnai-1	Guanine nucleotide-binding protein G(i) subunit alpha-1 (Adenylate cyclase-inhibiting G alpha protein)	21.3786	GNAI1	1.32998	4
B2RSH2	Young	Old	1.29559	4.96473e-06	0.000118497	B2RSH2_K35_M1	Old / Young	Gnai1	Ubiquit. - M.musc	Geriatric / Young	GNAI1_MOUSE	Gnai1 Gnai-1	Guanine nucleotide-binding protein G(i) subunit alpha-1 (Adenylate cyclase-inhibiting G alpha protein)	21.3786	GNAI1	1.32998	4
B2RSH2	Young	Old	1.74552	4.63563e-06	0.000113062	B2RSH2_K180_M1	Old / Young	Gnai1	Ubiquit. - M.musc	Geriatric / Young	GNAI1_MOUSE	Gnai1 Gnai-1	Guanine nucleotide-binding protein G(i) subunit alpha-1 (Adenylate cyclase-inhibiting G alpha protein)	21.3786	GNAI1	1.32998	4
B2RSH2	Young	Old	1.27149	2.10547e-05	0.000331726	B2RSH2_K277_M2	Old / Young	Gnai1	Ubiquit. - M.musc	Geriatric / Young	GNAI1_MOUSE	Gnai1 Gnai-1	Guanine nucleotide-binding protein G(i) subunit alpha-1 (Adenylate cyclase-inhibiting G alpha protein)	21.3786	GNAI1	1.32998	4
B2RSH2	Young	Old	1.1299	0.00739771	0.0327212	B2RSH2_K67_M1	Old / Young	Gnai1	Ubiquit. - M.musc	Geriatric / Young	GNAI1_MOUSE	Gnai1 Gnai-1	Guanine nucleotide-binding protein G(i) subunit alpha-1 (Adenylate cyclase-inhibiting G alpha protein)	21.3786	GNAI1	1.32998	4
B2RSH2	Young	Old	1.21838	0.000188361	0.00181913	B2RSH2_K271_M2	Old / Young	Gnai1	Ubiquit. - M.musc	Geriatric / Young	GNAI1_MOUSE	Gnai1 Gnai-1	Guanine nucleotide-binding protein G(i) subunit alpha-1 (Adenylate cyclase-inhibiting G alpha protein)	21.3786	GNAI1	1.32998	4
B2RSH2	Young	Old	1.43217	7.96625e-05	0.000909797	B2RSH2_K279_M2	Old / Young	Gnai1	Ubiquit. - M.musc	Geriatric / Young	GNAI1_MOUSE	Gnai1 Gnai-1	Guanine nucleotide-binding protein G(i) subunit alpha-1 (Adenylate cyclase-inhibiting G alpha protein)	21.3786	GNAI1	1.32998	4
B2RUR8	Young	Old	0.75632	0.00220238	0.01272	B2RUR8_K263_M1	Old / Young	Otud7b	Ubiquit. - M.musc	Geriatric / Young	OTU7B_MOUSE	Otud7b	OTU domain-containing protein 7B (EC 3.4.19.12) (Cellular zinc finger anti-NF-kappa-B protein) (Zinc finger A20 domain-containing protein 1) (Zinc finger protein Cezanne)		OTU7B
B2RXC1	Young	Old	0.648406	0.00436882	0.0213834	B2RXC1_K237_M1	Old / Young	Trappc11	Ubiquit. - M.musc	Geriatric / Young	TPC11_MOUSE	Trappc11	Trafficking protein particle complex subunit 11	6.56705	TPC11	0.81737	2
B2RXC1	Young	Old	-0.147086	0.497508	0.654995	B2RXC1_K1119_M1	Old / Young	Trappc11	Ubiquit. - M.musc	Geriatric / Young	TPC11_MOUSE	Trappc11	Trafficking protein particle complex subunit 11	6.56705	TPC11	0.81737	2
B9EHT4	Young	Old	1.20151	3.06465e-06	8.32083e-05	B9EHT4_K256_M1	Old / Young	Clip3	Ubiquit. - M.musc	Geriatric / Young
B9EHT4	Young	Old	0.861087	0.22383	0.383139	B9EHT4_K520_M1	Old / Young	Clip3	Ubiquit. - M.musc	Geriatric / Young
D3Z5L6	Young	Old	0.3084	0.517523	0.669508	D3Z5L6_K440_M1	Old / Young	Slc18b1	Ubiquit. - M.musc	Geriatric / Young
D3Z7H4	Young	Old	-0.0549623	0.870571	0.928408	D3Z7H4_K270_M1	Old / Young	Gsg1l	Ubiquit. - M.musc	Geriatric / Young	GSG1L_MOUSE	Gsg1l	Germ cell-specific gene 1-like protein (GSG1-like protein)		GSG1L
D3Z7H4	Young	Old	-0.239689	0.376302	0.539699	D3Z7H4_K262_M1	Old / Young	Gsg1l	Ubiquit. - M.musc	Geriatric / Young	GSG1L_MOUSE	Gsg1l	Germ cell-specific gene 1-like protein (GSG1-like protein)		GSG1L
E9PUL5	Young	Old	0.196275	0.2781	0.441554	E9PUL5_K227_M1	Old / Young	Prrt2	Ubiquit. - M.musc	Geriatric / Young	PRRT2_MOUSE	Prrt2	Proline-rich transmembrane protein 2 (Dispanin subfamily B member 3) (DSPB3)	14.035	PRRT2	1.14721	4
E9PUL5	Young	Old	0.251626	0.179361	0.327123	E9PUL5_K270_M1	Old / Young	Prrt2	Ubiquit. - M.musc	Geriatric / Young	PRRT2_MOUSE	Prrt2	Proline-rich transmembrane protein 2 (Dispanin subfamily B member 3) (DSPB3)	14.035	PRRT2	1.14721	4
E9PUL5	Young	Old	-0.33174	0.229626	0.389507	E9PUL5_K113_M1	Old / Young	Prrt2	Ubiquit. - M.musc	Geriatric / Young	PRRT2_MOUSE	Prrt2	Proline-rich transmembrane protein 2 (Dispanin subfamily B member 3) (DSPB3)	14.035	PRRT2	1.14721	4
E9PUL5	Young	Old	-0.309955	0.240623	0.401265	E9PUL5_K96_M1	Old / Young	Prrt2	Ubiquit. - M.musc	Geriatric / Young	PRRT2_MOUSE	Prrt2	Proline-rich transmembrane protein 2 (Dispanin subfamily B member 3) (DSPB3)	14.035	PRRT2	1.14721	4
E9PUL5	Young	Old	1.05786	0.149906	0.286855	E9PUL5_K19_M1	Old / Young	Prrt2	Ubiquit. - M.musc	Geriatric / Young	PRRT2_MOUSE	Prrt2	Proline-rich transmembrane protein 2 (Dispanin subfamily B member 3) (DSPB3)	14.035	PRRT2	1.14721	4
E9Q401	Young	Old	0.81653	0.101912	0.218883	E9Q401_K3296_M1	Old / Young	Ryr2	Ubiquit. - M.musc	Geriatric / Young	RYR2_MOUSE	Ryr2	Ryanodine receptor 2 (RYR-2) (RyR2) (Cardiac muscle ryanodine receptor) (Cardiac muscle ryanodine receptor-calcium release channel) (Type 2 ryanodine receptor)	6.85623	RYR2	0.836085	2
E9Q401	Young	Old	0.169125	0.563603	0.708998	E9Q401_K2152_M1	Old / Young	Ryr2	Ubiquit. - M.musc	Geriatric / Young	RYR2_MOUSE	Ryr2	Ryanodine receptor 2 (RYR-2) (RyR2) (Cardiac muscle ryanodine receptor) (Cardiac muscle ryanodine receptor-calcium release channel) (Type 2 ryanodine receptor)	6.85623	RYR2	0.836085	2
E9Q401	Young	Old	0.0138531	0.990057	0.994434	E9Q401_K3328_M1	Old / Young	Ryr2	Ubiquit. - M.musc	Geriatric / Young	RYR2_MOUSE	Ryr2	Ryanodine receptor 2 (RYR-2) (RyR2) (Cardiac muscle ryanodine receptor) (Cardiac muscle ryanodine receptor-calcium release channel) (Type 2 ryanodine receptor)	6.85623	RYR2	0.836085	2
E9Q401	Young	Old	0.311921	0.611874	0.745965	E9Q401_K2607_M1	Old / Young	Ryr2	Ubiquit. - M.musc	Geriatric / Young	RYR2_MOUSE	Ryr2	Ryanodine receptor 2 (RYR-2) (RyR2) (Cardiac muscle ryanodine receptor) (Cardiac muscle ryanodine receptor-calcium release channel) (Type 2 ryanodine receptor)	6.85623	RYR2	0.836085	2
E9Q8I9	Young	Old	-0.0703574	0.773972	0.864709	E9Q8I9_K2296_M1	Old / Young	Fry	Ubiquit. - M.musc	Geriatric / Young	FRY_MOUSE	Fry Kiaa4143	Protein furry homolog	2.57676	FRY	0.411074	1
F6SEU4	Young	Old	0.209721	0.364304	0.527044	F6SEU4_K1285_M1	Old / Young	Syngap1	Ubiquit. - M.musc	Geriatric / Young	SYGP1_MOUSE	Syngap1	Ras/Rap GTPase-activating protein SynGAP (Neuronal RasGAP) (Synaptic Ras GTPase-activating protein 1) (Synaptic Ras-GAP 1)	16.3471	SYGP1	1.21344	4
F6SEU4	Young	Old	-0.790951	0.0116466	0.0464324	F6SEU4_K710_M1	Old / Young	Syngap1	Ubiquit. - M.musc	Geriatric / Young	SYGP1_MOUSE	Syngap1	Ras/Rap GTPase-activating protein SynGAP (Neuronal RasGAP) (Synaptic Ras GTPase-activating protein 1) (Synaptic Ras-GAP 1)	16.3471	SYGP1	1.21344	4
F6SEU4	Young	Old	-0.317986	0.109861	0.231352	F6SEU4_K1257_M1	Old / Young	Syngap1	Ubiquit. - M.musc	Geriatric / Young	SYGP1_MOUSE	Syngap1	Ras/Rap GTPase-activating protein SynGAP (Neuronal RasGAP) (Synaptic Ras GTPase-activating protein 1) (Synaptic Ras-GAP 1)	16.3471	SYGP1	1.21344	4
F6SEU4	Young	Old	-0.471651	0.0799112	0.185671	F6SEU4_K793_M1	Old / Young	Syngap1	Ubiquit. - M.musc	Geriatric / Young	SYGP1_MOUSE	Syngap1	Ras/Rap GTPase-activating protein SynGAP (Neuronal RasGAP) (Synaptic Ras GTPase-activating protein 1) (Synaptic Ras-GAP 1)	16.3471	SYGP1	1.21344	4
F6SEU4	Young	Old	-0.47312	0.0819546	0.188592	F6SEU4_K339_M1	Old / Young	Syngap1	Ubiquit. - M.musc	Geriatric / Young	SYGP1_MOUSE	Syngap1	Ras/Rap GTPase-activating protein SynGAP (Neuronal RasGAP) (Synaptic Ras GTPase-activating protein 1) (Synaptic Ras-GAP 1)	16.3471	SYGP1	1.21344	4
F6SEU4	Young	Old	0.155181	0.846196	0.913192	F6SEU4_K839_M1	Old / Young	Syngap1	Ubiquit. - M.musc	Geriatric / Young	SYGP1_MOUSE	Syngap1	Ras/Rap GTPase-activating protein SynGAP (Neuronal RasGAP) (Synaptic Ras GTPase-activating protein 1) (Synaptic Ras-GAP 1)	16.3471	SYGP1	1.21344	4
F6SEU4	Young	Old	-0.225857	0.564785	0.710011	F6SEU4_K1182_M1	Old / Young	Syngap1	Ubiquit. - M.musc	Geriatric / Young	SYGP1_MOUSE	Syngap1	Ras/Rap GTPase-activating protein SynGAP (Neuronal RasGAP) (Synaptic Ras GTPase-activating protein 1) (Synaptic Ras-GAP 1)	16.3471	SYGP1	1.21344	4
F6SEU4	Young	Old	-0.549083	0.0199768	0.06879	F6SEU4_K1229_M1	Old / Young	Syngap1	Ubiquit. - M.musc	Geriatric / Young	SYGP1_MOUSE	Syngap1	Ras/Rap GTPase-activating protein SynGAP (Neuronal RasGAP) (Synaptic Ras GTPase-activating protein 1) (Synaptic Ras-GAP 1)	16.3471	SYGP1	1.21344	4
F6SEU4	Young	Old	0.837884	0.114753	0.237592	F6SEU4_K1080_M1	Old / Young	Syngap1	Ubiquit. - M.musc	Geriatric / Young	SYGP1_MOUSE	Syngap1	Ras/Rap GTPase-activating protein SynGAP (Neuronal RasGAP) (Synaptic Ras GTPase-activating protein 1) (Synaptic Ras-GAP 1)	16.3471	SYGP1	1.21344	4
F6SEU4	Young	Old	-0.0598539	0.838103	0.909525	F6SEU4_K833_M1	Old / Young	Syngap1	Ubiquit. - M.musc	Geriatric / Young	SYGP1_MOUSE	Syngap1	Ras/Rap GTPase-activating protein SynGAP (Neuronal RasGAP) (Synaptic Ras GTPase-activating protein 1) (Synaptic Ras-GAP 1)	16.3471	SYGP1	1.21344	4
F8VPU2	Young	Old	0.284137	0.612501	0.746518	F8VPU2_K771_M1	Old / Young	Farp1	Ubiquit. - M.musc	Geriatric / Young	FARP1_MOUSE	Farp1	FERM, ARHGEF and pleckstrin domain-containing protein 1 (FERM, RhoGEF and pleckstrin domain-containing protein 1)	6.20196	FARP1	0.792529	2
F8VPU2	Young	Old	-0.587626	0.0126809	0.0496766	F8VPU2_K659_M1	Old / Young	Farp1	Ubiquit. - M.musc	Geriatric / Young	FARP1_MOUSE	Farp1	FERM, ARHGEF and pleckstrin domain-containing protein 1 (FERM, RhoGEF and pleckstrin domain-containing protein 1)	6.20196	FARP1	0.792529	2
F8VPU2	Young	Old	-0.258532	0.305657	0.46908	F8VPU2_K548_M1	Old / Young	Farp1	Ubiquit. - M.musc	Geriatric / Young	FARP1_MOUSE	Farp1	FERM, ARHGEF and pleckstrin domain-containing protein 1 (FERM, RhoGEF and pleckstrin domain-containing protein 1)	6.20196	FARP1	0.792529	2
F8VPU2	Young	Old	-0.498264	0.0719961	0.172478	F8VPU2_K748_M1	Old / Young	Farp1	Ubiquit. - M.musc	Geriatric / Young	FARP1_MOUSE	Farp1	FERM, ARHGEF and pleckstrin domain-containing protein 1 (FERM, RhoGEF and pleckstrin domain-containing protein 1)	6.20196	FARP1	0.792529	2
F8VPU2	Young	Old	-0.208064	0.352344	0.514395	F8VPU2_K602_M1	Old / Young	Farp1	Ubiquit. - M.musc	Geriatric / Young	FARP1_MOUSE	Farp1	FERM, ARHGEF and pleckstrin domain-containing protein 1 (FERM, RhoGEF and pleckstrin domain-containing protein 1)	6.20196	FARP1	0.792529	2
G5E829	Young	Old	0.998391	0.000376526	0.00313796	G5E829_K1134_M1	Old / Young	Atp2b1	Ubiquit. - M.musc	Geriatric / Young	AT2B1_MOUSE	Atp2b1	Plasma membrane calcium-transporting ATPase 1 (PMCA1) (EC 3.6.3.8) (Plasma membrane calcium ATPase isoform 1) (Plasma membrane calcium pump isoform 1)	14.2908	AT2B1	1.15506	4
G5E829	Young	Old	-0.416819	0.00645504	0.0294571	G5E829_K806_M1	Old / Young	Atp2b1	Ubiquit. - M.musc	Geriatric / Young	AT2B1_MOUSE	Atp2b1	Plasma membrane calcium-transporting ATPase 1 (PMCA1) (EC 3.6.3.8) (Plasma membrane calcium ATPase isoform 1) (Plasma membrane calcium pump isoform 1)	14.2908	AT2B1	1.15506	4
G5E829	Young	Old	-0.076186	0.898408	0.943426	G5E829_K452_M1	Old / Young	Atp2b1	Ubiquit. - M.musc	Geriatric / Young	AT2B1_MOUSE	Atp2b1	Plasma membrane calcium-transporting ATPase 1 (PMCA1) (EC 3.6.3.8) (Plasma membrane calcium ATPase isoform 1) (Plasma membrane calcium pump isoform 1)	14.2908	AT2B1	1.15506	4
G5E829	Young	Old	-1.04332	0.175406	0.321541	G5E829_K15_M1	Old / Young	Atp2b1	Ubiquit. - M.musc	Geriatric / Young	AT2B1_MOUSE	Atp2b1	Plasma membrane calcium-transporting ATPase 1 (PMCA1) (EC 3.6.3.8) (Plasma membrane calcium ATPase isoform 1) (Plasma membrane calcium pump isoform 1)	14.2908	AT2B1	1.15506	4
G5E829	Young	Old	-0.170083	0.445814	0.604611	G5E829_K337_M1	Old / Young	Atp2b1	Ubiquit. - M.musc	Geriatric / Young	AT2B1_MOUSE	Atp2b1	Plasma membrane calcium-transporting ATPase 1 (PMCA1) (EC 3.6.3.8) (Plasma membrane calcium ATPase isoform 1) (Plasma membrane calcium pump isoform 1)	14.2908	AT2B1	1.15506	4
G5E829	Young	Old	-0.0723493	0.649255	0.772343	G5E829_K1078_M1	Old / Young	Atp2b1	Ubiquit. - M.musc	Geriatric / Young	AT2B1_MOUSE	Atp2b1	Plasma membrane calcium-transporting ATPase 1 (PMCA1) (EC 3.6.3.8) (Plasma membrane calcium ATPase isoform 1) (Plasma membrane calcium pump isoform 1)	14.2908	AT2B1	1.15506	4
G5E829	Young	Old	-0.60774	0.0874908	0.197334	G5E829_K1070_M1	Old / Young	Atp2b1	Ubiquit. - M.musc	Geriatric / Young	AT2B1_MOUSE	Atp2b1	Plasma membrane calcium-transporting ATPase 1 (PMCA1) (EC 3.6.3.8) (Plasma membrane calcium ATPase isoform 1) (Plasma membrane calcium pump isoform 1)	14.2908	AT2B1	1.15506	4
G5E829	Young	Old	-0.144006	0.274199	0.436474	G5E829_K64_M1	Old / Young	Atp2b1	Ubiquit. - M.musc	Geriatric / Young	AT2B1_MOUSE	Atp2b1	Plasma membrane calcium-transporting ATPase 1 (PMCA1) (EC 3.6.3.8) (Plasma membrane calcium ATPase isoform 1) (Plasma membrane calcium pump isoform 1)	14.2908	AT2B1	1.15506	4
G5E829	Young	Old	0.384804	0.195017	0.347027	G5E829_K807_M1	Old / Young	Atp2b1	Ubiquit. - M.musc	Geriatric / Young	AT2B1_MOUSE	Atp2b1	Plasma membrane calcium-transporting ATPase 1 (PMCA1) (EC 3.6.3.8) (Plasma membrane calcium ATPase isoform 1) (Plasma membrane calcium pump isoform 1)	14.2908	AT2B1	1.15506	4
G5E829	Young	Old	-0.161468	0.622144	0.754861	G5E829_K778_M1	Old / Young	Atp2b1	Ubiquit. - M.musc	Geriatric / Young	AT2B1_MOUSE	Atp2b1	Plasma membrane calcium-transporting ATPase 1 (PMCA1) (EC 3.6.3.8) (Plasma membrane calcium ATPase isoform 1) (Plasma membrane calcium pump isoform 1)	14.2908	AT2B1	1.15506	4
G5E829	Young	Old	0.318717	0.0825518	0.189562	G5E829_K48_M1	Old / Young	Atp2b1	Ubiquit. - M.musc	Geriatric / Young	AT2B1_MOUSE	Atp2b1	Plasma membrane calcium-transporting ATPase 1 (PMCA1) (EC 3.6.3.8) (Plasma membrane calcium ATPase isoform 1) (Plasma membrane calcium pump isoform 1)	14.2908	AT2B1	1.15506	4
G5E829	Young	Old	-0.105382	0.530262	0.68124	G5E829_K634_M1	Old / Young	Atp2b1	Ubiquit. - M.musc	Geriatric / Young	AT2B1_MOUSE	Atp2b1	Plasma membrane calcium-transporting ATPase 1 (PMCA1) (EC 3.6.3.8) (Plasma membrane calcium ATPase isoform 1) (Plasma membrane calcium pump isoform 1)	14.2908	AT2B1	1.15506	4
G5E829	Young	Old	-0.84273	0.22605	0.385714	G5E829_K300_M1	Old / Young	Atp2b1	Ubiquit. - M.musc	Geriatric / Young	AT2B1_MOUSE	Atp2b1	Plasma membrane calcium-transporting ATPase 1 (PMCA1) (EC 3.6.3.8) (Plasma membrane calcium ATPase isoform 1) (Plasma membrane calcium pump isoform 1)	14.2908	AT2B1	1.15506	4
G5E829	Young	Old	-0.66685	0.181513	0.329443	G5E829_K324_M1	Old / Young	Atp2b1	Ubiquit. - M.musc	Geriatric / Young	AT2B1_MOUSE	Atp2b1	Plasma membrane calcium-transporting ATPase 1 (PMCA1) (EC 3.6.3.8) (Plasma membrane calcium ATPase isoform 1) (Plasma membrane calcium pump isoform 1)	14.2908	AT2B1	1.15506	4
G5E829	Young	Old	0.0755541	0.77606	0.866221	G5E829_K193_M1	Old / Young	Atp2b1	Ubiquit. - M.musc	Geriatric / Young	AT2B1_MOUSE	Atp2b1	Plasma membrane calcium-transporting ATPase 1 (PMCA1) (EC 3.6.3.8) (Plasma membrane calcium ATPase isoform 1) (Plasma membrane calcium pump isoform 1)	14.2908	AT2B1	1.15506	4
G5E829	Young	Old	-0.270661	0.151602	0.289586	G5E829_K747_M1	Old / Young	Atp2b1	Ubiquit. - M.musc	Geriatric / Young	AT2B1_MOUSE	Atp2b1	Plasma membrane calcium-transporting ATPase 1 (PMCA1) (EC 3.6.3.8) (Plasma membrane calcium ATPase isoform 1) (Plasma membrane calcium pump isoform 1)	14.2908	AT2B1	1.15506	4
G5E829	Young	Old	-0.164608	0.322255	0.486085	G5E829_K19_M1	Old / Young	Atp2b1	Ubiquit. - M.musc	Geriatric / Young	AT2B1_MOUSE	Atp2b1	Plasma membrane calcium-transporting ATPase 1 (PMCA1) (EC 3.6.3.8) (Plasma membrane calcium ATPase isoform 1) (Plasma membrane calcium pump isoform 1)	14.2908	AT2B1	1.15506	4
G5E829	Young	Old	-0.128727	0.312592	0.477684	G5E829_K62_M1	Old / Young	Atp2b1	Ubiquit. - M.musc	Geriatric / Young	AT2B1_MOUSE	Atp2b1	Plasma membrane calcium-transporting ATPase 1 (PMCA1) (EC 3.6.3.8) (Plasma membrane calcium ATPase isoform 1) (Plasma membrane calcium pump isoform 1)	14.2908	AT2B1	1.15506	4
G5E8K5	Young	Old	0.154543	0.609331	0.743705	G5E8K5_K595_M1	Old / Young	Ank3	Ubiquit. - M.musc	Geriatric / Young	ANK3_MOUSE	Ank3	Ankyrin-3 (ANK-3) (Ankyrin-G)	16.595	ANK3	1.21998	4
G5E8K5	Young	Old	-0.132302	0.388969	0.552181	G5E8K5_K1030_M1	Old / Young	Ank3	Ubiquit. - M.musc	Geriatric / Young	ANK3_MOUSE	Ank3	Ankyrin-3 (ANK-3) (Ankyrin-G)	16.595	ANK3	1.21998	4
O08532	Young	Old	0.277263	0.604736	0.739979	O08532_K381_M1	Old / Young	Cacna2d1	Ubiquit. - M.musc	Geriatric / Young	CA2D1_MOUSE	Cacna2d1 Cacna2	Voltage-dependent calcium channel subunit alpha-2/delta-1 (Voltage-gated calcium channel subunit alpha-2/delta-1) [Cleaved into: Voltage-dependent calcium channel subunit alpha-2-1; Voltage-dependent calcium channel subunit delta-1]	10.3097	CA2D1	1.01325	3
O08539	Young	Old	1.0005	0.0859913	0.194971	O08539_K73_M1	Old / Young	Bin1	Ubiquit. - M.musc	Geriatric / Young	BIN1_MOUSE	Bin1 Amphl Sh3p9	Myc box-dependent-interacting protein 1 (Amphiphysin II) (Amphiphysin-like protein) (Bridging integrator 1) (SH3 domain-containing protein 9)	18.188	BIN1	1.25978	4
O08539	Young	Old	-0.0279087	0.925515	0.957453	O08539_K282_M1	Old / Young	Bin1	Ubiquit. - M.musc	Geriatric / Young	BIN1_MOUSE	Bin1 Amphl Sh3p9	Myc box-dependent-interacting protein 1 (Amphiphysin II) (Amphiphysin-like protein) (Bridging integrator 1) (SH3 domain-containing protein 9)	18.188	BIN1	1.25978	4
O08539	Young	Old	1.4188	0.00098304	0.00679005	O08539_K7_M1	Old / Young	Bin1	Ubiquit. - M.musc	Geriatric / Young	BIN1_MOUSE	Bin1 Amphl Sh3p9	Myc box-dependent-interacting protein 1 (Amphiphysin II) (Amphiphysin-like protein) (Bridging integrator 1) (SH3 domain-containing protein 9)	18.188	BIN1	1.25978	4
O08539	Young	Old	1.88768	2.13671e-05	0.000333003	O08539_K258_M1	Old / Young	Bin1	Ubiquit. - M.musc	Geriatric / Young	BIN1_MOUSE	Bin1 Amphl Sh3p9	Myc box-dependent-interacting protein 1 (Amphiphysin II) (Amphiphysin-like protein) (Bridging integrator 1) (SH3 domain-containing protein 9)	18.188	BIN1	1.25978	4
O08539	Young	Old	0.635314	0.0173697	0.0619199	O08539_K272_M1	Old / Young	Bin1	Ubiquit. - M.musc	Geriatric / Young	BIN1_MOUSE	Bin1 Amphl Sh3p9	Myc box-dependent-interacting protein 1 (Amphiphysin II) (Amphiphysin-like protein) (Bridging integrator 1) (SH3 domain-containing protein 9)	18.188	BIN1	1.25978	4
O08539	Young	Old	2.38441	0.000137172	0.00140659	O08539_K137_M1	Old / Young	Bin1	Ubiquit. - M.musc	Geriatric / Young	BIN1_MOUSE	Bin1 Amphl Sh3p9	Myc box-dependent-interacting protein 1 (Amphiphysin II) (Amphiphysin-like protein) (Bridging integrator 1) (SH3 domain-containing protein 9)	18.188	BIN1	1.25978	4
O08539	Young	Old	-1.93877	0.000227355	0.00209721	O08539_K164_M1	Old / Young	Bin1	Ubiquit. - M.musc	Geriatric / Young	BIN1_MOUSE	Bin1 Amphl Sh3p9	Myc box-dependent-interacting protein 1 (Amphiphysin II) (Amphiphysin-like protein) (Bridging integrator 1) (SH3 domain-containing protein 9)	18.188	BIN1	1.25978	4
O08553	Young	Old	-0.698098	0.0867867	0.196053	O08553_K520_M1	Old / Young	Dpysl2	Ubiquit. - M.musc	Geriatric / Young	DPYL2_MOUSE	Dpysl2 Crmp2 Ulip2	Dihydropyrimidinase-related protein 2 (DRP-2) (Unc-33-like phosphoprotein 2) (ULIP-2)	26.1305	DPYL2	1.41715	4
O08553	Young	Old	0.247754	0.518314	0.67033	O08553_K293_M1	Old / Young	Dpysl2	Ubiquit. - M.musc	Geriatric / Young	DPYL2_MOUSE	Dpysl2 Crmp2 Ulip2	Dihydropyrimidinase-related protein 2 (DRP-2) (Unc-33-like phosphoprotein 2) (ULIP-2)	26.1305	DPYL2	1.41715	4
O08553	Young	Old	0.626336	0.00306848	0.0163741	O08553_K368_M1	Old / Young	Dpysl2	Ubiquit. - M.musc	Geriatric / Young	DPYL2_MOUSE	Dpysl2 Crmp2 Ulip2	Dihydropyrimidinase-related protein 2 (DRP-2) (Unc-33-like phosphoprotein 2) (ULIP-2)	26.1305	DPYL2	1.41715	4
O08553	Young	Old	-0.452174	0.250589	0.412268	O08553_K525_M1	Old / Young	Dpysl2	Ubiquit. - M.musc	Geriatric / Young	DPYL2_MOUSE	Dpysl2 Crmp2 Ulip2	Dihydropyrimidinase-related protein 2 (DRP-2) (Unc-33-like phosphoprotein 2) (ULIP-2)	26.1305	DPYL2	1.41715	4
O08553	Young	Old	0.0806096	0.68135	0.797772	O08553_K472_M1	Old / Young	Dpysl2	Ubiquit. - M.musc	Geriatric / Young	DPYL2_MOUSE	Dpysl2 Crmp2 Ulip2	Dihydropyrimidinase-related protein 2 (DRP-2) (Unc-33-like phosphoprotein 2) (ULIP-2)	26.1305	DPYL2	1.41715	4
O08553	Young	Old	2.89278	5.95837e-05	0.000714507	O08553_K258_M1	Old / Young	Dpysl2	Ubiquit. - M.musc	Geriatric / Young	DPYL2_MOUSE	Dpysl2 Crmp2 Ulip2	Dihydropyrimidinase-related protein 2 (DRP-2) (Unc-33-like phosphoprotein 2) (ULIP-2)	26.1305	DPYL2	1.41715	4
O08553	Young	Old	0.865111	0.075695	0.17853	O08553_K146_M1	Old / Young	Dpysl2	Ubiquit. - M.musc	Geriatric / Young	DPYL2_MOUSE	Dpysl2 Crmp2 Ulip2	Dihydropyrimidinase-related protein 2 (DRP-2) (Unc-33-like phosphoprotein 2) (ULIP-2)	26.1305	DPYL2	1.41715	4
O08553	Young	Old	0.456605	0.052214	0.13736	O08553_K345_M1	Old / Young	Dpysl2	Ubiquit. - M.musc	Geriatric / Young	DPYL2_MOUSE	Dpysl2 Crmp2 Ulip2	Dihydropyrimidinase-related protein 2 (DRP-2) (Unc-33-like phosphoprotein 2) (ULIP-2)	26.1305	DPYL2	1.41715	4
O08553	Young	Old	0.518128	0.438736	0.598428	O08553_K254_M1	Old / Young	Dpysl2	Ubiquit. - M.musc	Geriatric / Young	DPYL2_MOUSE	Dpysl2 Crmp2 Ulip2	Dihydropyrimidinase-related protein 2 (DRP-2) (Unc-33-like phosphoprotein 2) (ULIP-2)	26.1305	DPYL2	1.41715	4
O08553	Young	Old	-0.00710096	0.974721	0.986374	O08553_K511_M1	Old / Young	Dpysl2	Ubiquit. - M.musc	Geriatric / Young	DPYL2_MOUSE	Dpysl2 Crmp2 Ulip2	Dihydropyrimidinase-related protein 2 (DRP-2) (Unc-33-like phosphoprotein 2) (ULIP-2)	26.1305	DPYL2	1.41715	4
O08553	Young	Old	2.01047	0.000270284	0.00241577	O08553_K374_M1	Old / Young	Dpysl2	Ubiquit. - M.musc	Geriatric / Young	DPYL2_MOUSE	Dpysl2 Crmp2 Ulip2	Dihydropyrimidinase-related protein 2 (DRP-2) (Unc-33-like phosphoprotein 2) (ULIP-2)	26.1305	DPYL2	1.41715	4
O08553	Young	Old	2.86496	0.00409387	0.0204079	O08553_K390_M1	Old / Young	Dpysl2	Ubiquit. - M.musc	Geriatric / Young	DPYL2_MOUSE	Dpysl2 Crmp2 Ulip2	Dihydropyrimidinase-related protein 2 (DRP-2) (Unc-33-like phosphoprotein 2) (ULIP-2)	26.1305	DPYL2	1.41715	4
O08553	Young	Old	-0.000503998	0.998468	0.9987	O08553_K423_M1	Old / Young	Dpysl2	Ubiquit. - M.musc	Geriatric / Young	DPYL2_MOUSE	Dpysl2 Crmp2 Ulip2	Dihydropyrimidinase-related protein 2 (DRP-2) (Unc-33-like phosphoprotein 2) (ULIP-2)	26.1305	DPYL2	1.41715	4
O08553	Young	Old	4.19785	2.48103e-05	0.00037061	O08553_K418_M1	Old / Young	Dpysl2	Ubiquit. - M.musc	Geriatric / Young	DPYL2_MOUSE	Dpysl2 Crmp2 Ulip2	Dihydropyrimidinase-related protein 2 (DRP-2) (Unc-33-like phosphoprotein 2) (ULIP-2)	26.1305	DPYL2	1.41715	4
O08553	Young	Old	0.627507	0.0323231	0.0977162	O08553_K56_M1	Old / Young	Dpysl2	Ubiquit. - M.musc	Geriatric / Young	DPYL2_MOUSE	Dpysl2 Crmp2 Ulip2	Dihydropyrimidinase-related protein 2 (DRP-2) (Unc-33-like phosphoprotein 2) (ULIP-2)	26.1305	DPYL2	1.41715	4
O08585	Young	Old	-0.143712	0.548091	0.69638	O08585_K229_M1	Old / Young	Clta	Ubiquit. - M.musc	Geriatric / Young	CLCA_MOUSE	Clta	Clathrin light chain A (Lca)	20.7655	CLCA	1.31734	4
O08599	Young	Old	-0.252992	0.260593	0.422448	O08599_K92_M1	Old / Young	Stxbp1	Ubiquit. - M.musc	Geriatric / Young	STXB1_MOUSE	Stxbp1	Syntaxin-binding protein 1 (Protein unc-18 homolog 1) (Unc18-1) (Protein unc-18 homolog A) (Unc-18A)	21.776	STXB1	1.33798	4
O08599	Young	Old	-0.312767	0.328117	0.491322	O08599_K364_M1	Old / Young	Stxbp1	Ubiquit. - M.musc	Geriatric / Young	STXB1_MOUSE	Stxbp1	Syntaxin-binding protein 1 (Protein unc-18 homolog 1) (Unc18-1) (Protein unc-18 homolog A) (Unc-18A)	21.776	STXB1	1.33798	4
O08599	Young	Old	0.389818	0.0765186	0.179723	O08599_K587_M1	Old / Young	Stxbp1	Ubiquit. - M.musc	Geriatric / Young	STXB1_MOUSE	Stxbp1	Syntaxin-binding protein 1 (Protein unc-18 homolog 1) (Unc18-1) (Protein unc-18 homolog A) (Unc-18A)	21.776	STXB1	1.33798	4
O08599	Young	Old	-0.163984	0.546992	0.695542	O08599_K308_M1	Old / Young	Stxbp1	Ubiquit. - M.musc	Geriatric / Young	STXB1_MOUSE	Stxbp1	Syntaxin-binding protein 1 (Protein unc-18 homolog 1) (Unc18-1) (Protein unc-18 homolog A) (Unc-18A)	21.776	STXB1	1.33798	4
O08599	Young	Old	-0.260301	0.554534	0.702031	O08599_K562_M1	Old / Young	Stxbp1	Ubiquit. - M.musc	Geriatric / Young	STXB1_MOUSE	Stxbp1	Syntaxin-binding protein 1 (Protein unc-18 homolog 1) (Unc18-1) (Protein unc-18 homolog A) (Unc-18A)	21.776	STXB1	1.33798	4
O08599	Young	Old	-0.480168	0.00918032	0.0386788	O08599_K13_M1	Old / Young	Stxbp1	Ubiquit. - M.musc	Geriatric / Young	STXB1_MOUSE	Stxbp1	Syntaxin-binding protein 1 (Protein unc-18 homolog 1) (Unc18-1) (Protein unc-18 homolog A) (Unc-18A)	21.776	STXB1	1.33798	4
O08599	Young	Old	0.108327	0.595581	0.733415	O08599_K208_M1	Old / Young	Stxbp1	Ubiquit. - M.musc	Geriatric / Young	STXB1_MOUSE	Stxbp1	Syntaxin-binding protein 1 (Protein unc-18 homolog 1) (Unc18-1) (Protein unc-18 homolog A) (Unc-18A)	21.776	STXB1	1.33798	4
O08599	Young	Old	-0.660843	0.0670539	0.163892	O08599_K321_M1	Old / Young	Stxbp1	Ubiquit. - M.musc	Geriatric / Young	STXB1_MOUSE	Stxbp1	Syntaxin-binding protein 1 (Protein unc-18 homolog 1) (Unc18-1) (Protein unc-18 homolog A) (Unc-18A)	21.776	STXB1	1.33798	4
O08599	Young	Old	-0.170199	0.603895	0.739159	O08599_K196_M1	Old / Young	Stxbp1	Ubiquit. - M.musc	Geriatric / Young	STXB1_MOUSE	Stxbp1	Syntaxin-binding protein 1 (Protein unc-18 homolog 1) (Unc18-1) (Protein unc-18 homolog A) (Unc-18A)	21.776	STXB1	1.33798	4
O08599	Young	Old	-0.641186	0.0720195	0.172478	O08599_K497_M1	Old / Young	Stxbp1	Ubiquit. - M.musc	Geriatric / Young	STXB1_MOUSE	Stxbp1	Syntaxin-binding protein 1 (Protein unc-18 homolog 1) (Unc18-1) (Protein unc-18 homolog A) (Unc-18A)	21.776	STXB1	1.33798	4
O08599	Young	Old	0.327022	0.106869	0.226821	O08599_K483_M1	Old / Young	Stxbp1	Ubiquit. - M.musc	Geriatric / Young	STXB1_MOUSE	Stxbp1	Syntaxin-binding protein 1 (Protein unc-18 homolog 1) (Unc18-1) (Protein unc-18 homolog A) (Unc-18A)	21.776	STXB1	1.33798	4
O08599	Young	Old	-0.122179	0.878773	0.932259	O08599_K294_M1	Old / Young	Stxbp1	Ubiquit. - M.musc	Geriatric / Young	STXB1_MOUSE	Stxbp1	Syntaxin-binding protein 1 (Protein unc-18 homolog 1) (Unc18-1) (Protein unc-18 homolog A) (Unc-18A)	21.776	STXB1	1.33798	4
O08599	Young	Old	-0.22027	0.330669	0.494115	O08599_K120_M1	Old / Young	Stxbp1	Ubiquit. - M.musc	Geriatric / Young	STXB1_MOUSE	Stxbp1	Syntaxin-binding protein 1 (Protein unc-18 homolog 1) (Unc18-1) (Protein unc-18 homolog A) (Unc-18A)	21.776	STXB1	1.33798	4
O08599	Young	Old	-0.411115	0.372802	0.535391	O08599_K382_M1	Old / Young	Stxbp1	Ubiquit. - M.musc	Geriatric / Young	STXB1_MOUSE	Stxbp1	Syntaxin-binding protein 1 (Protein unc-18 homolog 1) (Unc18-1) (Protein unc-18 homolog A) (Unc-18A)	21.776	STXB1	1.33798	4
O08663	Young	Old	0.458813	0.180348	0.328333	O08663_K281_M1	Old / Young	Metap2	Ubiquit. - M.musc	Geriatric / Young	MAP2_MOUSE	Metap2 Mnpep P67eif2	Methionine aminopeptidase 2 (MAP 2) (MetAP 2) (EC 3.4.11.18) (Initiation factor 2-associated 67 kDa glycoprotein) (p67) (p67eIF2) (Peptidase M)	6.34849	MAP2	0.80267	2
O08688	Young	Old	0.620476	0.0371933	0.108051	O08688_K396_M1	Old / Young	Capn5	Ubiquit. - M.musc	Geriatric / Young	CAN5_MOUSE	Capn5 Ncl3	Calpain-5 (EC 3.4.22.-) (New calpain 3) (nCL-3)	8.72367	CAN5	0.940699	3
O08709	Young	Old	1.01234	0.000217548	0.0020328	O08709_K209_M1	Old / Young	Prdx6	Ubiquit. - M.musc	Geriatric / Young	PRDX6_MOUSE	Prdx6 Aop2 Ltw4 Prdx5	Peroxiredoxin-6 (EC 1.11.1.15) (1-Cys peroxiredoxin) (1-Cys PRX) (Acidic calcium-independent phospholipase A2) (aiPLA2) (EC 3.1.1.4) (Antioxidant protein 2) (Non-selenium glutathione peroxidase) (NSGPx)	12.7887	PRDX6	1.10683	4
O08709	Young	Old	0.414662	0.133468	0.264567	O08709_K97_M1	Old / Young	Prdx6	Ubiquit. - M.musc	Geriatric / Young	PRDX6_MOUSE	Prdx6 Aop2 Ltw4 Prdx5	Peroxiredoxin-6 (EC 1.11.1.15) (1-Cys peroxiredoxin) (1-Cys PRX) (Acidic calcium-independent phospholipase A2) (aiPLA2) (EC 3.1.1.4) (Antioxidant protein 2) (Non-selenium glutathione peroxidase) (NSGPx)	12.7887	PRDX6	1.10683	4
O08709	Young	Old	1.08146	0.0189649	0.0662389	O08709_K56_M1	Old / Young	Prdx6	Ubiquit. - M.musc	Geriatric / Young	PRDX6_MOUSE	Prdx6 Aop2 Ltw4 Prdx5	Peroxiredoxin-6 (EC 1.11.1.15) (1-Cys peroxiredoxin) (1-Cys PRX) (Acidic calcium-independent phospholipase A2) (aiPLA2) (EC 3.1.1.4) (Antioxidant protein 2) (Non-selenium glutathione peroxidase) (NSGPx)	12.7887	PRDX6	1.10683	4
O08739	Young	Old	-0.0829239	0.767875	0.859231	O08739_K501_M1	Old / Young	Ampd3	Ubiquit. - M.musc	Geriatric / Young
O08759	Young	Old	0.926588	0.0186154	0.0651526	O08759_K850_M1	Old / Young	Ube3a	Ubiquit. - M.musc	Geriatric / Young	UBE3A_MOUSE	Ube3a	Ubiquitin-protein ligase E3A (EC 2.3.2.26) (HECT-type ubiquitin transferase E3A) (Oncogenic protein-associated protein E6-AP)	5.09215	UBE3A	0.706902	1
O08759	Young	Old	0.218592	0.563278	0.708998	O08759_K318_M1	Old / Young	Ube3a	Ubiquit. - M.musc	Geriatric / Young	UBE3A_MOUSE	Ube3a	Ubiquitin-protein ligase E3A (EC 2.3.2.26) (HECT-type ubiquitin transferase E3A) (Oncogenic protein-associated protein E6-AP)	5.09215	UBE3A	0.706902	1
O08759	Young	Old	0.40685	0.319032	0.482742	O08759_K859_M1	Old / Young	Ube3a	Ubiquit. - M.musc	Geriatric / Young	UBE3A_MOUSE	Ube3a	Ubiquitin-protein ligase E3A (EC 2.3.2.26) (HECT-type ubiquitin transferase E3A) (Oncogenic protein-associated protein E6-AP)	5.09215	UBE3A	0.706902	1
O08759	Young	Old	0.520594	0.0142947	0.0535523	O08759_K817_M1	Old / Young	Ube3a	Ubiquit. - M.musc	Geriatric / Young	UBE3A_MOUSE	Ube3a	Ubiquitin-protein ligase E3A (EC 2.3.2.26) (HECT-type ubiquitin transferase E3A) (Oncogenic protein-associated protein E6-AP)	5.09215	UBE3A	0.706902	1
O08759	Young	Old	0.217362	0.281729	0.444892	O08759_K75_M1	Old / Young	Ube3a	Ubiquit. - M.musc	Geriatric / Young	UBE3A_MOUSE	Ube3a	Ubiquitin-protein ligase E3A (EC 2.3.2.26) (HECT-type ubiquitin transferase E3A) (Oncogenic protein-associated protein E6-AP)	5.09215	UBE3A	0.706902	1
O08759	Young	Old	1.34178	0.00685348	0.0307255	O08759_K824_M1	Old / Young	Ube3a	Ubiquit. - M.musc	Geriatric / Young	UBE3A_MOUSE	Ube3a	Ubiquitin-protein ligase E3A (EC 2.3.2.26) (HECT-type ubiquitin transferase E3A) (Oncogenic protein-associated protein E6-AP)	5.09215	UBE3A	0.706902	1
O08759	Young	Old	1.30834	0.0589155	0.150229	O08759_K819_M1	Old / Young	Ube3a	Ubiquit. - M.musc	Geriatric / Young	UBE3A_MOUSE	Ube3a	Ubiquitin-protein ligase E3A (EC 2.3.2.26) (HECT-type ubiquitin transferase E3A) (Oncogenic protein-associated protein E6-AP)	5.09215	UBE3A	0.706902	1
O08788	Young	Old	1.56947	0.00194467	0.0116599	O08788_K1161_M1	Old / Young	Dctn1	Ubiquit. - M.musc	Geriatric / Young	DCTN1_MOUSE	Dctn1	Dynactin subunit 1 (150 kDa dynein-associated polypeptide) (DAP-150) (DP-150) (p150-glued)	5.46083	DCTN1	0.737258	2
O08808	Young	Old	-0.768573	0.180481	0.328333	O08808_K494_M1	Old / Young	Diaph1	Ubiquit. - M.musc	Geriatric / Young	DIAP1_MOUSE	Diaph1 Diap1	Protein diaphanous homolog 1 (Diaphanous-related formin-1) (DRF1) (p140mDIA) (mDIA1)	6.33579	DIAP1	0.801801	2
O08848	Young	Old	1.59141	0.00963025	0.0400905	O08848_K342_M1	Old / Young	Ro60	Ubiquit. - M.musc	Geriatric / Young	RO60_MOUSE	Trove2 Ssa2	60 kDa SS-A/Ro ribonucleoprotein (60 kDa Ro protein) (60 kDa ribonucleoprotein Ro) (RoRNP) (TROVE domain family member 2)	5.268	RO60	0.721646	1
O08848	Young	Old	0.32537	0.430301	0.590466	O08848_K312_M1	Old / Young	Ro60	Ubiquit. - M.musc	Geriatric / Young	RO60_MOUSE	Trove2 Ssa2	60 kDa SS-A/Ro ribonucleoprotein (60 kDa Ro protein) (60 kDa ribonucleoprotein Ro) (RoRNP) (TROVE domain family member 2)	5.268	RO60	0.721646	1
O08917	Young	Old	0.211068	0.330937	0.494285	O08917_K392_M1	Old / Young	Flot1	Ubiquit. - M.musc	Geriatric / Young	FLOT1_MOUSE	Flot1	Flotillin-1	17.9434	FLOT1	1.2539	4
O08969	Young	Old	-0.062049	0.68383	0.800026	O08969_K4_M1	Old / Young	Phlda2	Ubiquit. - M.musc	Geriatric / Young
O08989	Young	Old	-0.323428	0.0935478	0.20667	O08989_K15_M1	Old / Young	Mras	Ubiquit. - M.musc	Geriatric / Young	RASM_MOUSE	Mras Xras	Ras-related protein M-Ras (Muscle and microspikes Ras) (Ras-related protein R-Ras3) (X-Ras)	6.34377	RASM	0.802347	2
O08992	Young	Old	0.89009	0.00172416	0.0105727	O08992_K186_M1	Old / Young	Sdcbp	Ubiquit. - M.musc	Geriatric / Young	SDCB1_MOUSE	Sdcbp	Syntenin-1 (Scaffold protein Pbp1) (Syndecan-binding protein 1)		SDCB1
O09012	Young	Old	-0.59504	0.0277918	0.0878309	O09012_K456_M1	Old / Young	Pex5	Ubiquit. - M.musc	Geriatric / Young
O09117	Young	Old	2.79318	3.16373e-06	8.48313e-05	O09117_K57_M1	Old / Young	Sypl	Ubiquit. - M.musc	Geriatric / Young	SYPL1_MOUSE	Sypl1 Pphn Sypl	Synaptophysin-like protein 1 (Pantophysin)	25.529	SYPL1	1.40703	4
O09117	Young	Old	2.09396	6.03112e-08	6.05496e-06	O09117_K66_M1	Old / Young	Sypl	Ubiquit. - M.musc	Geriatric / Young	SYPL1_MOUSE	Sypl1 Pphn Sypl	Synaptophysin-like protein 1 (Pantophysin)	25.529	SYPL1	1.40703	4
O09117	Young	Old	2.31701	3.10365e-08	4.18701e-06	O09117_K180_M1	Old / Young	Sypl	Ubiquit. - M.musc	Geriatric / Young	SYPL1_MOUSE	Sypl1 Pphn Sypl	Synaptophysin-like protein 1 (Pantophysin)	25.529	SYPL1	1.40703	4
O09126	Young	Old	-0.351998	0.273873	0.436276	O09126_K774_M1	Old / Young	Sema4d	Ubiquit. - M.musc	Geriatric / Young	SEM4D_MOUSE	Sema4d Semacl2 Semaj	Semaphorin-4D (M-Sema G) (Semaphorin-C-like 2) (Semaphorin-J) (Sema J) (CD antigen CD100)		SEM4D
O09167	Young	Old	-0.165798	0.585415	0.725176	O09167_K122_M1	Old / Young	Rpl21	Ubiquit. - M.musc	Geriatric / Young	RL21_MOUSE	Rpl21	60S ribosomal protein L21	9.26433	RL21	0.966814	3
O09172	Young	Old	-0.0913431	0.642231	0.767796	O09172_K90_M1	Old / Young	Gclm	Ubiquit. - M.musc	Geriatric / Young
O35098	Young	Old	-0.283483	0.271448	0.433687	O35098_K511_M1	Old / Young	Dpysl4	Ubiquit. - M.musc	Geriatric / Young	DPYL4_MOUSE	Dpysl4 Crmp3 Ulip4	Dihydropyrimidinase-related protein 4 (DRP-4) (Collapsin response mediator protein 3) (CRMP-3) (UNC33-like phosphoprotein 4) (ULIP-4)	22.0651	DPYL4	1.34371	4
O35136	Young	Old	0.152576	0.434165	0.594069	O35136_K757_M1	Old / Young	Ncam2	Ubiquit. - M.musc	Geriatric / Young	NCAM2_MOUSE	Ncam2 Ocam Rncam	Neural cell adhesion molecule 2 (N-CAM-2) (NCAM-2) (Neural cell adhesion molecule RB-8) (R4B12)	12.7312	NCAM2	1.10487	4
O35188	Young	Old	0.264352	0.108225	0.228686	O35188_K369_M1	Old / Young	Cx3cl1	Ubiquit. - M.musc	Geriatric / Young
O35226	Young	Old	0.0998142	0.522373	0.674569	O35226_K126_M1	Old / Young	Psmd4	Ubiquit. - M.musc	Geriatric / Young	PSMD4_MOUSE	Psmd4 Mcb1	26S proteasome non-ATPase regulatory subunit 4 (26S proteasome regulatory subunit RPN10) (26S proteasome regulatory subunit S5A) (Multiubiquitin chain-binding protein)	4.61835	PSMD4	0.664486	1
O35226	Young	Old	1.02084	0.00218733	0.0127089	O35226_K122_M1	Old / Young	Psmd4	Ubiquit. - M.musc	Geriatric / Young	PSMD4_MOUSE	Psmd4 Mcb1	26S proteasome non-ATPase regulatory subunit 4 (26S proteasome regulatory subunit RPN10) (26S proteasome regulatory subunit S5A) (Multiubiquitin chain-binding protein)	4.61835	PSMD4	0.664486	1
O35226	Young	Old	-0.197222	0.549821	0.698089	O35226_K364_M1	Old / Young	Psmd4	Ubiquit. - M.musc	Geriatric / Young	PSMD4_MOUSE	Psmd4 Mcb1	26S proteasome non-ATPase regulatory subunit 4 (26S proteasome regulatory subunit RPN10) (26S proteasome regulatory subunit S5A) (Multiubiquitin chain-binding protein)	4.61835	PSMD4	0.664486	1
O35226	Young	Old	-0.261716	0.264252	0.425822	O35226_K74_M1	Old / Young	Psmd4	Ubiquit. - M.musc	Geriatric / Young	PSMD4_MOUSE	Psmd4 Mcb1	26S proteasome non-ATPase regulatory subunit 4 (26S proteasome regulatory subunit RPN10) (26S proteasome regulatory subunit S5A) (Multiubiquitin chain-binding protein)	4.61835	PSMD4	0.664486	1
O35226	Young	Old	0.536951	0.0172135	0.0615154	O35226_K135_M1	Old / Young	Psmd4	Ubiquit. - M.musc	Geriatric / Young	PSMD4_MOUSE	Psmd4 Mcb1	26S proteasome non-ATPase regulatory subunit 4 (26S proteasome regulatory subunit RPN10) (26S proteasome regulatory subunit S5A) (Multiubiquitin chain-binding protein)	4.61835	PSMD4	0.664486	1
O35226	Young	Old	0.026637	0.953477	0.975711	O35226_K40_M1	Old / Young	Psmd4	Ubiquit. - M.musc	Geriatric / Young	PSMD4_MOUSE	Psmd4 Mcb1	26S proteasome non-ATPase regulatory subunit 4 (26S proteasome regulatory subunit RPN10) (26S proteasome regulatory subunit S5A) (Multiubiquitin chain-binding protein)	4.61835	PSMD4	0.664486	1
O35316	Young	Old	-0.0551461	0.918733	0.953486	O35316_K19_M1	Old / Young	Slc6a6	Ubiquit. - M.musc	Geriatric / Young	SC6A6_MOUSE	Slc6a6 Taut	Sodium- and chloride-dependent taurine transporter (Solute carrier family 6 member 6)		SC6A6
O35379	Young	Old	0.0153636	0.962115	0.979357	O35379_K497_M1	Old / Young	Abcc1	Ubiquit. - M.musc	Geriatric / Young
O35381	Young	Old	-1.37442	0.0293284	0.0912182	O35381_K99_M1	Old / Young	Anp32a	Ubiquit. - M.musc	Geriatric / Young	AN32A_MOUSE	Anp32a Anp32 Lanp	Acidic leucine-rich nuclear phosphoprotein 32 family member A (Acidic nuclear phosphoprotein pp32) (Leucine-rich acidic nuclear protein) (LANP) (Potent heat-stable protein phosphatase 2A inhibitor I1PP2A)	6.07159	AN32A	0.783303	2
O35382	Young	Old	1.81145	0.000171402	0.00168169	O35382_K9_M1	Old / Young	Exoc4	Ubiquit. - M.musc	Geriatric / Young	EXOC4_MOUSE	Exoc4 Sec8 Sec8l1	Exocyst complex component 4 (Exocyst complex component Sec8)	7.41557	EXOC4	0.870145	2
O35405	Young	Old	0.300099	0.0787881	0.183555	O35405_K30_M1	Old / Young	Pld3	Ubiquit. - M.musc	Geriatric / Young	PLD3_MOUSE	Pld3 Sam9	Phospholipase D3 (PLD 3) (EC 3.1.4.4) (Choline phosphatase 3) (Phosphatidylcholine-hydrolyzing phospholipase D3) (Schwannoma-associated protein 9) (SAM-9)	1.91456	PLD3	0.28207	1
O35405	Young	Old	0.194107	0.425864	0.587179	O35405_K11_M1	Old / Young	Pld3	Ubiquit. - M.musc	Geriatric / Young	PLD3_MOUSE	Pld3 Sam9	Phospholipase D3 (PLD 3) (EC 3.1.4.4) (Choline phosphatase 3) (Phosphatidylcholine-hydrolyzing phospholipase D3) (Schwannoma-associated protein 9) (SAM-9)	1.91456	PLD3	0.28207	1
O35454	Young	Old	0.285462	0.134458	0.265655	O35454_K224_M1	Old / Young	Clcn6	Ubiquit. - M.musc	Geriatric / Young
O35454	Young	Old	2.54697	2.4937e-06	6.94537e-05	O35454_K46_M1	Old / Young	Clcn6	Ubiquit. - M.musc	Geriatric / Young
O35454	Young	Old	0.214509	0.250934	0.41234	O35454_K649_M1	Old / Young	Clcn6	Ubiquit. - M.musc	Geriatric / Young
O35454	Young	Old	0.295774	0.292578	0.455973	O35454_K680_M1	Old / Young	Clcn6	Ubiquit. - M.musc	Geriatric / Young
O35454	Young	Old	-0.0476555	0.910899	0.949964	O35454_K703_M1	Old / Young	Clcn6	Ubiquit. - M.musc	Geriatric / Young
O35526	Young	Old	-0.18051	0.257594	0.418687	O35526_K94_M1	Old / Young	Stx1a	Ubiquit. - M.musc	Geriatric / Young	STX1A_MOUSE	Stx1a	Syntaxin-1A (Neuron-specific antigen HPC-1)	31.4819	STX1A	1.49806	4
O35526	Young	Old	-0.202725	0.291875	0.45554	O35526_K204_M1	Old / Young	Stx1a	Ubiquit. - M.musc	Geriatric / Young	STX1A_MOUSE	Stx1a	Syntaxin-1A (Neuron-specific antigen HPC-1)	31.4819	STX1A	1.49806	4
O35526	Young	Old	0.442144	0.0817091	0.188227	O35526_K46_M1	Old / Young	Stx1a	Ubiquit. - M.musc	Geriatric / Young	STX1A_MOUSE	Stx1a	Syntaxin-1A (Neuron-specific antigen HPC-1)	31.4819	STX1A	1.49806	4
O35526	Young	Old	-0.566413	0.0580756	0.148614	O35526_K70_M1	Old / Young	Stx1a	Ubiquit. - M.musc	Geriatric / Young	STX1A_MOUSE	Stx1a	Syntaxin-1A (Neuron-specific antigen HPC-1)	31.4819	STX1A	1.49806	4
O35593	Young	Old	1.01865	0.000127744	0.00133671	O35593_K152_M1	Old / Young	Psmd14	Ubiquit. - M.musc	Geriatric / Young	PSDE_MOUSE	Psmd14 Pad1	26S proteasome non-ATPase regulatory subunit 14 (EC 3.4.19.-) (26S proteasome regulatory subunit RPN11) (MAD1)	6.44937	PSDE	0.809518	2
O35604	Young	Old	0.288404	0.345277	0.508075	O35604_K1179_M1	Old / Young	Npc1	Ubiquit. - M.musc	Geriatric / Young
O35607	Young	Old	0.367719	0.595373	0.733415	O35607_K180_M1	Old / Young	Bmpr2	Ubiquit. - M.musc	Geriatric / Young	BMPR2_MOUSE	Bmpr2	Bone morphogenetic protein receptor type-2 (BMP type-2 receptor) (BMPR-2) (EC 2.7.11.30) (BRK-3) (Bone morphogenetic protein receptor type II) (BMP type II receptor) (BMPR-II)		BMPR2
O35609	Young	Old	0.229707	0.393538	0.555561	O35609_K103_M1	Old / Young	Scamp3	Ubiquit. - M.musc	Geriatric / Young	SCAM3_MOUSE	Scamp3	Secretory carrier-associated membrane protein 3 (Secretory carrier membrane protein 3)		SCAM3
O35609	Young	Old	0.230366	0.1147	0.237592	O35609_K315_M1	Old / Young	Scamp3	Ubiquit. - M.musc	Geriatric / Young	SCAM3_MOUSE	Scamp3	Secretory carrier-associated membrane protein 3 (Secretory carrier membrane protein 3)		SCAM3
O35621	Young	Old	0.77305	0.0063984	0.0293226	O35621_K41_M1	Old / Young	Pmm1	Ubiquit. - M.musc	Geriatric / Young	PMM1_MOUSE	Pmm1	Phosphomannomutase 1 (PMM 1) (EC 5.4.2.8)	4.99773	PMM1	0.698773	1
O35621	Young	Old	0.230225	0.373139	0.535697	O35621_K30_M1	Old / Young	Pmm1	Ubiquit. - M.musc	Geriatric / Young	PMM1_MOUSE	Pmm1	Phosphomannomutase 1 (PMM 1) (EC 5.4.2.8)	4.99773	PMM1	0.698773	1
O35633	Young	Old	0.212841	0.623117	0.755305	O35633_K64_M1	Old / Young	Slc32a1	Ubiquit. - M.musc	Geriatric / Young	VIAAT_MOUSE	Slc32a1 Vgat Viaat	Vesicular inhibitory amino acid transporter (GABA and glycine transporter) (Solute carrier family 32 member 1) (Vesicular GABA transporter) (mVGAT) (mVIAAT)	17.7436	VIAAT	1.24904	4
O35633	Young	Old	1.43892	0.000361817	0.00304477	O35633_K113_M1	Old / Young	Slc32a1	Ubiquit. - M.musc	Geriatric / Young	VIAAT_MOUSE	Slc32a1 Vgat Viaat	Vesicular inhibitory amino acid transporter (GABA and glycine transporter) (Solute carrier family 32 member 1) (Vesicular GABA transporter) (mVGAT) (mVIAAT)	17.7436	VIAAT	1.24904	4
O35643	Young	Old	-0.0235543	0.95985	0.97838	O35643_K117_M1	Old / Young	Ap1b1	Ubiquit. - M.musc	Geriatric / Young	AP1B1_MOUSE	Ap1b1 Adtb1	AP-1 complex subunit beta-1 (Adaptor protein complex AP-1 subunit beta-1) (Adaptor-related protein complex 1 subunit beta-1) (Beta-1-adaptin) (Beta-adaptin 1) (Clathrin assembly protein complex 1 beta large chain) (Golgi adaptor HA1/AP1 adaptin beta subunit)	12.5365	AP1B1	1.09818	4
O35643	Young	Old	0.159214	0.386761	0.550313	O35643_K538_M1	Old / Young	Ap1b1	Ubiquit. - M.musc	Geriatric / Young	AP1B1_MOUSE	Ap1b1 Adtb1	AP-1 complex subunit beta-1 (Adaptor protein complex AP-1 subunit beta-1) (Adaptor-related protein complex 1 subunit beta-1) (Beta-1-adaptin) (Beta-adaptin 1) (Clathrin assembly protein complex 1 beta large chain) (Golgi adaptor HA1/AP1 adaptin beta subunit)	12.5365	AP1B1	1.09818	4
O35668	Young	Old	-0.389363	0.133728	0.264603	O35668_K172_M1	Old / Young	Hap1	Ubiquit. - M.musc	Geriatric / Young
O35668	Young	Old	-0.321224	0.158993	0.299988	O35668_K273_M1	Old / Young	Hap1	Ubiquit. - M.musc	Geriatric / Young
O35668	Young	Old	0.331157	0.28041	0.443905	O35668_K439_M1	Old / Young	Hap1	Ubiquit. - M.musc	Geriatric / Young
O35681	Young	Old	-0.335253	0.111932	0.234426	O35681_K87_M1	Old / Young	Syt3	Ubiquit. - M.musc	Geriatric / Young	SYT3_MOUSE	Syt3	Synaptotagmin-3 (Synaptotagmin III) (SytIII)	12.422	SYT3	1.09419	3
O35681	Young	Old	-0.358759	0.248615	0.409694	O35681_K273_M1	Old / Young	Syt3	Ubiquit. - M.musc	Geriatric / Young	SYT3_MOUSE	Syt3	Synaptotagmin-3 (Synaptotagmin III) (SytIII)	12.422	SYT3	1.09419	3
O35864	Young	Old	-0.322631	0.173355	0.319448	O35864_K56_M1	Old / Young	Cops5	Ubiquit. - M.musc	Geriatric / Young	CSN5_MOUSE	Cops5 Csn5 Jab1 Kic2	COP9 signalosome complex subunit 5 (SGN5) (Signalosome subunit 5) (EC 3.4.-.-) (Jun activation domain-binding protein 1) (Kip1 C-terminus-interacting protein 2)	8.53416	CSN5	0.931161	3
O35927	Young	Old	-0.677399	0.0239057	0.0788504	O35927_K700_M1	Old / Young	Ctnnd2	Ubiquit. - M.musc	Geriatric / Young	CTND2_MOUSE	Ctnnd2 Catnd2 Nprap	Catenin delta-2 (Neural plakophilin-related ARM-repeat protein) (NPRAP) (Neurojungin)	8.05698	CTND2	0.906173	2
O35969	Young	Old	1.7386	0.000220233	0.00205345	O35969_K39_M1	Old / Young	Gamt	Ubiquit. - M.musc	Geriatric / Young
O35988	Young	Old	1.59527	0.212502	0.368867	O35988_K175_M1	Old / Young	Sdc4	Ubiquit. - M.musc	Geriatric / Young
O54724	Young	Old	-0.0980172	0.744342	0.846241	O54724_K111_M1	Old / Young	Cavin1	Ubiquit. - M.musc	Geriatric / Young	CAVN1_MOUSE	Cavin1 Ptrf	Caveolae-associated protein 1 (Cav-p60) (Cavin-1) (Polymerase I and transcript release factor)	2.53816	CAVN1	0.404518	1
O54829	Young	Old	0.378312	0.207961	0.363322	O54829_K349_M1	Old / Young	Rgs7	Ubiquit. - M.musc	Geriatric / Young	RGS7_MOUSE	Rgs7	Regulator of G-protein signaling 7 (RGS7)	15.5821	RGS7	1.19263	4
O54829	Young	Old	-0.37349	0.384081	0.548125	O54829_K451_M1	Old / Young	Rgs7	Ubiquit. - M.musc	Geriatric / Young	RGS7_MOUSE	Rgs7	Regulator of G-protein signaling 7 (RGS7)	15.5821	RGS7	1.19263	4
O54946	Young	Old	2.12459	1.94629e-05	0.000313027	O54946_K47_M1	Old / Young	Dnajb6	Ubiquit. - M.musc	Geriatric / Young	DNJB6_MOUSE	Dnajb6 Hsj2 Mrj	DnaJ homolog subfamily B member 6 (Heat shock protein J2) (HSJ-2) (MRJ) (mDj4)	5.64385	DNJB6	0.751575	2
O54946	Young	Old	0.0756279	0.662927	0.78407	O54946_K60_M1	Old / Young	Dnajb6	Ubiquit. - M.musc	Geriatric / Young	DNJB6_MOUSE	Dnajb6 Hsj2 Mrj	DnaJ homolog subfamily B member 6 (Heat shock protein J2) (HSJ-2) (MRJ) (mDj4)	5.64385	DNJB6	0.751575	2
O54946	Young	Old	0.784285	0.00189299	0.0113976	O54946_K29_M1	Old / Young	Dnajb6	Ubiquit. - M.musc	Geriatric / Young	DNJB6_MOUSE	Dnajb6 Hsj2 Mrj	DnaJ homolog subfamily B member 6 (Heat shock protein J2) (HSJ-2) (MRJ) (mDj4)	5.64385	DNJB6	0.751575	2
O54946	Young	Old	0.046492	0.861735	0.922418	O54946_K20_M1	Old / Young	Dnajb6	Ubiquit. - M.musc	Geriatric / Young	DNJB6_MOUSE	Dnajb6 Hsj2 Mrj	DnaJ homolog subfamily B member 6 (Heat shock protein J2) (HSJ-2) (MRJ) (mDj4)	5.64385	DNJB6	0.751575	2
O54946	Young	Old	1.52918	0.181586	0.329443	O54946_K67_M1	Old / Young	Dnajb6	Ubiquit. - M.musc	Geriatric / Young	DNJB6_MOUSE	Dnajb6 Hsj2 Mrj	DnaJ homolog subfamily B member 6 (Heat shock protein J2) (HSJ-2) (MRJ) (mDj4)	5.64385	DNJB6	0.751575	2
O54950	Young	Old	0.986443	0.00122241	0.00804442	O54950_K233_M1	Old / Young	Prkag1	Ubiquit. - M.musc	Geriatric / Young	AAKG1_MOUSE	Prkag1 Prkaac	5'-AMP-activated protein kinase subunit gamma-1 (AMPK gamma1) (AMPK subunit gamma-1) (AMPKg)	7.79659	AAKG1	0.891905	2
O54965	Young	Old	0.523667	0.327476	0.490873	O54965_K273_M1	Old / Young	Rnf13	Ubiquit. - M.musc	Geriatric / Young
O54965	Young	Old	-0.106103	0.648293	0.771705	O54965_K233_M1	Old / Young	Rnf13	Ubiquit. - M.musc	Geriatric / Young
O54967	Young	Old	0.431138	0.43743	0.597213	O54967_K219_M1	Old / Young	Tnk2	Ubiquit. - M.musc	Geriatric / Young
O54983	Young	Old	0.236935	0.569137	0.713612	O54983_K290_M1	Old / Young	Crym	Ubiquit. - M.musc	Geriatric / Young	CRYM_MOUSE	Crym	Ketimine reductase mu-crystallin (EC 1.5.1.25) (NADP-regulated thyroid-hormone-binding protein)	10.5281	CRYM	1.02235	3
O54984	Young	Old	1.14378	0.0462309	0.126636	O54984_K86_M1	Old / Young	Get3	Ubiquit. - M.musc	Geriatric / Young	ASNA_MOUSE	Asna1 Arsa	ATPase Asna1 (EC 3.6.-.-) (Arsenical pump-driving ATPase) (Arsenite-stimulated ATPase)	7.32791	ASNA	0.86498	2
O54991	Young	Old	-0.104329	0.714981	0.824859	O54991_K1322_M1	Old / Young	Cntnap1	Ubiquit. - M.musc	Geriatric / Young	CNTP1_MOUSE	Cntnap1 Nrxn4	Contactin-associated protein 1 (Caspr) (Caspr1) (MHDNIV) (NCP1) (Neurexin IV) (Neurexin-4) (Paranodin)	11.1963	CNTP1	1.04907	3
O55013	Young	Old	0.525239	0.512812	0.666266	O55013_K156_M1	Old / Young	Trappc3	Ubiquit. - M.musc	Geriatric / Young	TPPC3_MOUSE	Trappc3 Bet3	Trafficking protein particle complex subunit 3 (BET3 homolog)	6.63576	TPPC3	0.821891	2
O55017	Young	Old	-0.10226	0.527246	0.678532	O55017_K1814_M1	Old / Young	Cacna1b	Ubiquit. - M.musc	Geriatric / Young	CAC1B_MOUSE	Cacna1b Cach5 Cacnl1a5 Cchn1a	Voltage-dependent N-type calcium channel subunit alpha-1B (Brain calcium channel III) (BIII) (Calcium channel, L type, alpha-1 polypeptide isoform 5) (Voltage-gated calcium channel subunit alpha Cav2.2)		CAC1B
O55017	Young	Old	0.0222284	0.950671	0.973929	O55017_K1098_M1	Old / Young	Cacna1b	Ubiquit. - M.musc	Geriatric / Young	CAC1B_MOUSE	Cacna1b Cach5 Cacnl1a5 Cchn1a	Voltage-dependent N-type calcium channel subunit alpha-1B (Brain calcium channel III) (BIII) (Calcium channel, L type, alpha-1 polypeptide isoform 5) (Voltage-gated calcium channel subunit alpha Cav2.2)		CAC1B
O55017	Young	Old	-1.34498	0.0834462	0.190905	O55017_K1804_M1	Old / Young	Cacna1b	Ubiquit. - M.musc	Geriatric / Young	CAC1B_MOUSE	Cacna1b Cach5 Cacnl1a5 Cchn1a	Voltage-dependent N-type calcium channel subunit alpha-1B (Brain calcium channel III) (BIII) (Calcium channel, L type, alpha-1 polypeptide isoform 5) (Voltage-gated calcium channel subunit alpha Cav2.2)		CAC1B
O55022	Young	Old	-0.523884	0.257048	0.418115	O55022_K102_M1	Old / Young	Pgrmc1	Ubiquit. - M.musc	Geriatric / Young	PGRC1_MOUSE	Pgrmc1 Pgrmc	Membrane-associated progesterone receptor component 1 (mPR)	5.88829	PGRC1	0.769989	2
O55022	Young	Old	-0.306143	0.153466	0.291674	O55022_K105_M1	Old / Young	Pgrmc1	Ubiquit. - M.musc	Geriatric / Young	PGRC1_MOUSE	Pgrmc1 Pgrmc	Membrane-associated progesterone receptor component 1 (mPR)	5.88829	PGRC1	0.769989	2
O55023	Young	Old	0.621278	0.045525	0.125339	O55023_K260_M1	Old / Young	Impa1	Ubiquit. - M.musc	Geriatric / Young	IMPA1_MOUSE	Impa1	Inositol monophosphatase 1 (IMP 1) (IMPase 1) (EC 3.1.3.25) (D-galactose 1-phosphate phosphatase) (EC 3.1.3.94) (Inositol-1(or 4)-monophosphatase 1) (Lithium-sensitive myo-inositol monophosphatase A1)	12.1084	IMPA1	1.08309	3
O55074;Q7TN79	Young	Old	1.08707	0.0366666	0.10688	O55074_K43_M1;Q7TN79_K276_M1	Old / Young	Akap7	Ubiquit. - M.musc	Geriatric / Young
O55074;Q7TN79	Young	Old	0.0416226	0.859652	0.921102	O55074_K55_M1;Q7TN79_K288_M1	Old / Young	Akap7	Ubiquit. - M.musc	Geriatric / Young
O55091	Young	Old	0.0161271	0.979977	0.988218	O55091_K127_M1	Old / Young	Impact	Ubiquit. - M.musc	Geriatric / Young	IMPCT_MOUSE	Impact	Protein IMPACT (Imprinted and ancient gene protein)	2.65337	IMPCT	0.423798	1
O55091	Young	Old	0.141912	0.412748	0.57349	O55091_K116_M1	Old / Young	Impact	Ubiquit. - M.musc	Geriatric / Young	IMPCT_MOUSE	Impact	Protein IMPACT (Imprinted and ancient gene protein)	2.65337	IMPCT	0.423798	1
O55091	Young	Old	-0.19686	0.169417	0.314433	O55091_K210_M1	Old / Young	Impact	Ubiquit. - M.musc	Geriatric / Young	IMPCT_MOUSE	Impact	Protein IMPACT (Imprinted and ancient gene protein)	2.65337	IMPCT	0.423798	1
O55100	Young	Old	0.132402	0.457187	0.615812	O55100_K10_M1	Old / Young	Syngr1	Ubiquit. - M.musc	Geriatric / Young	SNG1_MOUSE	Syngr1	Synaptogyrin-1		SNG1
O55128	Young	Old	-0.782491	0.00804452	0.0350083	O55128_K74_M1	Old / Young	Sap18	Ubiquit. - M.musc	Geriatric / Young	SAP18_MOUSE	Sap18	Histone deacetylase complex subunit SAP18 (18 kDa Sin3-associated polypeptide) (Sin3-associated polypeptide p18)		SAP18
O55131	Young	Old	0.695697	0.0999331	0.215813	O55131_K332_M1	Old / Young	Septin7	Ubiquit. - M.musc	Geriatric / Young	SEPT7_MOUSE	Sept7 Cdc10	Septin-7 (CDC10 protein homolog)	17.4884	SEPT7	1.24275	4
O55131	Young	Old	0.993309	0.000682574	0.00508924	O55131_K407_M1	Old / Young	Septin7	Ubiquit. - M.musc	Geriatric / Young	SEPT7_MOUSE	Sept7 Cdc10	Septin-7 (CDC10 protein homolog)	17.4884	SEPT7	1.24275	4
O55131	Young	Old	0.20769	0.315676	0.480527	O55131_K394_M1	Old / Young	Septin7	Ubiquit. - M.musc	Geriatric / Young	SEPT7_MOUSE	Sept7 Cdc10	Septin-7 (CDC10 protein homolog)	17.4884	SEPT7	1.24275	4
O55131	Young	Old	0.380353	0.0627055	0.157201	O55131_K297_M1	Old / Young	Septin7	Ubiquit. - M.musc	Geriatric / Young	SEPT7_MOUSE	Sept7 Cdc10	Septin-7 (CDC10 protein homolog)	17.4884	SEPT7	1.24275	4
O55131	Young	Old	0.0413153	0.815976	0.894734	O55131_K212_M1	Old / Young	Septin7	Ubiquit. - M.musc	Geriatric / Young	SEPT7_MOUSE	Sept7 Cdc10	Septin-7 (CDC10 protein homolog)	17.4884	SEPT7	1.24275	4
O55131	Young	Old	0.473964	0.173864	0.319663	O55131_K372_M1	Old / Young	Septin7	Ubiquit. - M.musc	Geriatric / Young	SEPT7_MOUSE	Sept7 Cdc10	Septin-7 (CDC10 protein homolog)	17.4884	SEPT7	1.24275	4
O55131	Young	Old	1.15985	0.000636267	0.00483585	O55131_K325_M1	Old / Young	Septin7	Ubiquit. - M.musc	Geriatric / Young	SEPT7_MOUSE	Sept7 Cdc10	Septin-7 (CDC10 protein homolog)	17.4884	SEPT7	1.24275	4
O55131	Young	Old	0.1824	0.426527	0.587716	O55131_K234_M1	Old / Young	Septin7	Ubiquit. - M.musc	Geriatric / Young	SEPT7_MOUSE	Sept7 Cdc10	Septin-7 (CDC10 protein homolog)	17.4884	SEPT7	1.24275	4
O55131	Young	Old	0.283996	0.0781798	0.182532	O55131_K185_M1	Old / Young	Septin7	Ubiquit. - M.musc	Geriatric / Young	SEPT7_MOUSE	Sept7 Cdc10	Septin-7 (CDC10 protein homolog)	17.4884	SEPT7	1.24275	4
O55143	Young	Old	0.164893	0.248655	0.409694	O55143_K996_M1	Old / Young	Atp2a2	Ubiquit. - M.musc	Geriatric / Young	AT2A2_MOUSE	Atp2a2	Sarcoplasmic/endoplasmic reticulum calcium ATPase 2 (SERCA2) (SR Ca(2+)-ATPase 2) (EC 3.6.3.8) (Calcium pump 2) (Calcium-transporting ATPase sarcoplasmic reticulum type, slow twitch skeletal muscle isoform) (Endoplasmic reticulum class 1/2 Ca(2+) ATPase)	5.92327	AT2A2	0.772561	2
O55143	Young	Old	0.359602	0.372725	0.535391	O55143_K712_M1	Old / Young	Atp2a2	Ubiquit. - M.musc	Geriatric / Young	AT2A2_MOUSE	Atp2a2	Sarcoplasmic/endoplasmic reticulum calcium ATPase 2 (SERCA2) (SR Ca(2+)-ATPase 2) (EC 3.6.3.8) (Calcium pump 2) (Calcium-transporting ATPase sarcoplasmic reticulum type, slow twitch skeletal muscle isoform) (Endoplasmic reticulum class 1/2 Ca(2+) ATPase)	5.92327	AT2A2	0.772561	2
O55143	Young	Old	-0.359249	0.180389	0.328333	O55143_K611_M1	Old / Young	Atp2a2	Ubiquit. - M.musc	Geriatric / Young	AT2A2_MOUSE	Atp2a2	Sarcoplasmic/endoplasmic reticulum calcium ATPase 2 (SERCA2) (SR Ca(2+)-ATPase 2) (EC 3.6.3.8) (Calcium pump 2) (Calcium-transporting ATPase sarcoplasmic reticulum type, slow twitch skeletal muscle isoform) (Endoplasmic reticulum class 1/2 Ca(2+) ATPase)	5.92327	AT2A2	0.772561	2
O55176	Young	Old	0.0477467	0.92884	0.959972	O55176_K563_M1	Old / Young	Pja1	Ubiquit. - M.musc	Geriatric / Young
O55234	Young	Old	-0.051948	0.718887	0.827804	O55234_K91_M1	Old / Young	Psmb5	Ubiquit. - M.musc	Geriatric / Young	PSB5_MOUSE	Psmb5	Proteasome subunit beta type-5 (EC 3.4.25.1) (Macropain epsilon chain) (Multicatalytic endopeptidase complex epsilon chain) (Proteasome chain 6) (Proteasome epsilon chain) (Proteasome subunit X)	7.74592	PSB5	0.889073	2
O70133	Young	Old	-0.115113	0.434484	0.594317	O70133_K859_M1	Old / Young	Dhx9	Ubiquit. - M.musc	Geriatric / Young	DHX9_MOUSE	Dhx9 Ddx9	ATP-dependent RNA helicase A (EC 3.6.4.13) (DEAH box protein 9) (mHEL-5) (Nuclear DNA helicase II) (NDH II) (RNA helicase A) (RHA)	5.4935	DHX9	0.739849	2
O70133	Young	Old	0.0904356	0.738615	0.841764	O70133_K1050_M1	Old / Young	Dhx9	Ubiquit. - M.musc	Geriatric / Young	DHX9_MOUSE	Dhx9 Ddx9	ATP-dependent RNA helicase A (EC 3.6.4.13) (DEAH box protein 9) (mHEL-5) (Nuclear DNA helicase II) (NDH II) (RNA helicase A) (RHA)	5.4935	DHX9	0.739849	2
O70161	Young	Old	-0.520887	0.0247143	0.0804614	O70161_K97_M1	Old / Young	Pip5k1c	Ubiquit. - M.musc	Geriatric / Young	PI51C_MOUSE	Pip5k1c Kiaa0589	Phosphatidylinositol 4-phosphate 5-kinase type-1 gamma (PIP5K1-gamma) (PtdIns(4)P-5-kinase 1 gamma) (EC 2.7.1.68) (Phosphatidylinositol 4-phosphate 5-kinase type I gamma) (PIP5KIgamma)	13.3545	PI51C	1.12563	4
O70166	Young	Old	-0.238046	0.156944	0.29664	O70166_K9_M1	Old / Young	Stmn3	Ubiquit. - M.musc	Geriatric / Young	STMN3_MOUSE	Stmn3 Sclip	Stathmin-3 (Hippocampus abundant transcript 3) (SCG10-like protein) (SCG10-related protein HiAT3)	2.73875	STMN3	0.437552	1
O70166	Young	Old	-0.0486336	0.839453	0.910173	O70166_K87_M1	Old / Young	Stmn3	Ubiquit. - M.musc	Geriatric / Young	STMN3_MOUSE	Stmn3 Sclip	Stathmin-3 (Hippocampus abundant transcript 3) (SCG10-like protein) (SCG10-related protein HiAT3)	2.73875	STMN3	0.437552	1
O70200	Young	Old	0.653244	0.152545	0.290873	O70200_K76_M1	Old / Young	Aif1	Ubiquit. - M.musc	Geriatric / Young
O70228	Young	Old	0.314949	0.142895	0.278127	O70228_K181_M1	Old / Young	Atp9a	Ubiquit. - M.musc	Geriatric / Young	ATP9A_MOUSE	Atp9a	Probable phospholipid-transporting ATPase IIA (EC 3.6.3.1) (ATPase class II type 9A)		ATP9A
O70228	Young	Old	0.203177	0.135623	0.267344	O70228_K1044_M1	Old / Young	Atp9a	Ubiquit. - M.musc	Geriatric / Young	ATP9A_MOUSE	Atp9a	Probable phospholipid-transporting ATPase IIA (EC 3.6.3.1) (ATPase class II type 9A)		ATP9A
O70228	Young	Old	1.32942	0.00604274	0.0279898	O70228_K367_M1	Old / Young	Atp9a	Ubiquit. - M.musc	Geriatric / Young	ATP9A_MOUSE	Atp9a	Probable phospholipid-transporting ATPase IIA (EC 3.6.3.1) (ATPase class II type 9A)		ATP9A
O70228	Young	Old	0.565678	0.00487386	0.0233006	O70228_K48_M1	Old / Young	Atp9a	Ubiquit. - M.musc	Geriatric / Young	ATP9A_MOUSE	Atp9a	Probable phospholipid-transporting ATPase IIA (EC 3.6.3.1) (ATPase class II type 9A)		ATP9A
O70228	Young	Old	0.267814	0.15496	0.293999	O70228_K622_M1	Old / Young	Atp9a	Ubiquit. - M.musc	Geriatric / Young	ATP9A_MOUSE	Atp9a	Probable phospholipid-transporting ATPase IIA (EC 3.6.3.1) (ATPase class II type 9A)		ATP9A
O70228	Young	Old	1.53597	0.0746598	0.1768	O70228_K805_M1	Old / Young	Atp9a	Ubiquit. - M.musc	Geriatric / Young	ATP9A_MOUSE	Atp9a	Probable phospholipid-transporting ATPase IIA (EC 3.6.3.1) (ATPase class II type 9A)		ATP9A
O70251	Young	Old	-0.152442	0.759835	0.854889	O70251_K78_M1	Old / Young	Eef1b2	Ubiquit. - M.musc	Geriatric / Young	EF1B_MOUSE	Eef1b Eef1b2	Elongation factor 1-beta (EF-1-beta)	8.44752	EF1B	0.926729	3
O70318	Young	Old	0.321608	0.108008	0.228654	O70318_K392_M1	Old / Young	Epb41l2	Ubiquit. - M.musc	Geriatric / Young	E41L2_MOUSE	Epb41l2 Epb4.1l2	Band 4.1-like protein 2 (Generally expressed protein 4.1) (4.1G)	24.9391	E41L2	1.39688	4
O70318	Young	Old	0.621	0.0333826	0.100217	O70318_K263_M1	Old / Young	Epb41l2	Ubiquit. - M.musc	Geriatric / Young	E41L2_MOUSE	Epb41l2 Epb4.1l2	Band 4.1-like protein 2 (Generally expressed protein 4.1) (4.1G)	24.9391	E41L2	1.39688	4
O70421	Young	Old	-0.243392	0.346299	0.509013	O70421_K636_M1	Old / Young	Fzd1	Ubiquit. - M.musc	Geriatric / Young
O70443	Young	Old	1.29097	0.0539901	0.140661	O70443_K272_M1	Old / Young	Gnaz	Ubiquit. - M.musc	Geriatric / Young	GNAZ_MOUSE	Gnaz	Guanine nucleotide-binding protein G(z) subunit alpha (G(x) alpha chain) (Gz-alpha)	35.8448	GNAZ	1.55443	4
O70443	Young	Old	-0.136377	0.427795	0.588901	O70443_K189_M1	Old / Young	Gnaz	Ubiquit. - M.musc	Geriatric / Young	GNAZ_MOUSE	Gnaz	Guanine nucleotide-binding protein G(z) subunit alpha (G(x) alpha chain) (Gz-alpha)	35.8448	GNAZ	1.55443	4
O70443	Young	Old	-0.426135	0.115258	0.238184	O70443_K92_M1	Old / Young	Gnaz	Ubiquit. - M.musc	Geriatric / Young	GNAZ_MOUSE	Gnaz	Guanine nucleotide-binding protein G(z) subunit alpha (G(x) alpha chain) (Gz-alpha)	35.8448	GNAZ	1.55443	4
O70443	Young	Old	-0.653673	0.101208	0.217819	O70443_K70_M1	Old / Young	Gnaz	Ubiquit. - M.musc	Geriatric / Young	GNAZ_MOUSE	Gnaz	Guanine nucleotide-binding protein G(z) subunit alpha (G(x) alpha chain) (Gz-alpha)	35.8448	GNAZ	1.55443	4
O70480	Young	Old	0.504419	0.00300786	0.0161549	O70480_K87_M1	Old / Young	Vamp4	Ubiquit. - M.musc	Geriatric / Young	VAMP4_MOUSE	Vamp4	Vesicle-associated membrane protein 4 (VAMP-4)		VAMP4
O70480	Young	Old	0.548078	0.133203	0.264409	O70480_K73_M1	Old / Young	Vamp4	Ubiquit. - M.musc	Geriatric / Young	VAMP4_MOUSE	Vamp4	Vesicle-associated membrane protein 4 (VAMP-4)		VAMP4
O70480	Young	Old	0.283018	0.0657468	0.16211	O70480_K19_M1	Old / Young	Vamp4	Ubiquit. - M.musc	Geriatric / Young	VAMP4_MOUSE	Vamp4	Vesicle-associated membrane protein 4 (VAMP-4)		VAMP4
O70492	Young	Old	0.31842	0.299835	0.464104	O70492_K119_M1	Old / Young	Snx3	Ubiquit. - M.musc	Geriatric / Young	SNX3_MOUSE	Snx3	Sorting nexin-3 (SDP3 protein)	2.84186	SNX3	0.453603	1
O70492	Young	Old	0.85379	0.00132721	0.00859006	O70492_K95_M1	Old / Young	Snx3	Ubiquit. - M.musc	Geriatric / Young	SNX3_MOUSE	Snx3	Sorting nexin-3 (SDP3 protein)	2.84186	SNX3	0.453603	1
O70589	Young	Old	2.49408	0.00292024	0.0157978	O70589_K825_M1	Old / Young	Cask	Ubiquit. - M.musc	Geriatric / Young	CSKP_MOUSE	Cask	Peripheral plasma membrane protein CASK (EC 2.7.11.1) (Calcium/calmodulin-dependent serine protein kinase)	14.8401	CSKP	1.17144	4
O70589	Young	Old	-0.0350105	0.813654	0.894688	O70589_K143_M1	Old / Young	Cask	Ubiquit. - M.musc	Geriatric / Young	CSKP_MOUSE	Cask	Peripheral plasma membrane protein CASK (EC 2.7.11.1) (Calcium/calmodulin-dependent serine protein kinase)	14.8401	CSKP	1.17144	4
O70589	Young	Old	0.131903	0.530227	0.68124	O70589_K41_M1	Old / Young	Cask	Ubiquit. - M.musc	Geriatric / Young	CSKP_MOUSE	Cask	Peripheral plasma membrane protein CASK (EC 2.7.11.1) (Calcium/calmodulin-dependent serine protein kinase)	14.8401	CSKP	1.17144	4
O70591	Young	Old	0.15699	0.7049	0.817586	O70591_K99_M1	Old / Young	Pfdn2	Ubiquit. - M.musc	Geriatric / Young	PFD2_MOUSE	Pfdn2 Pfd2	Prefoldin subunit 2	2.1508	PFD2	0.3326	1
O70591	Young	Old	0.00690074	0.973763	0.986174	O70591_K94_M1	Old / Young	Pfdn2	Ubiquit. - M.musc	Geriatric / Young	PFD2_MOUSE	Pfdn2 Pfd2	Prefoldin subunit 2	2.1508	PFD2	0.3326	1
O70628	Young	Old	1.12969	0.0118286	0.0468908	O70628_K126_M1	Old / Young	Pde9a	Ubiquit. - M.musc	Geriatric / Young
O70628	Young	Old	0.533773	0.150773	0.288385	O70628_K84_M1	Old / Young	Pde9a	Ubiquit. - M.musc	Geriatric / Young
O88196	Young	Old	-0.934136	0.00146241	0.00925691	O88196_K470_M1	Old / Young	Ttc3	Ubiquit. - M.musc	Geriatric / Young
O88342	Young	Old	2.13115	4.64383e-05	0.000594437	O88342_K115_M1	Old / Young	Wdr1	Ubiquit. - M.musc	Geriatric / Young	WDR1_MOUSE	Wdr1	WD repeat-containing protein 1 (Actin-interacting protein 1) (AIP1)	13.4038	WDR1	1.12723	4
O88342	Young	Old	1.48921	0.000285028	0.00253704	O88342_K95_M1	Old / Young	Wdr1	Ubiquit. - M.musc	Geriatric / Young	WDR1_MOUSE	Wdr1	WD repeat-containing protein 1 (Actin-interacting protein 1) (AIP1)	13.4038	WDR1	1.12723	4
O88342	Young	Old	2.09154	0.00145454	0.00924782	O88342_K480_M1	Old / Young	Wdr1	Ubiquit. - M.musc	Geriatric / Young	WDR1_MOUSE	Wdr1	WD repeat-containing protein 1 (Actin-interacting protein 1) (AIP1)	13.4038	WDR1	1.12723	4
O88342	Young	Old	2.33454	1.71376e-05	0.000286756	O88342_K90_M1	Old / Young	Wdr1	Ubiquit. - M.musc	Geriatric / Young	WDR1_MOUSE	Wdr1	WD repeat-containing protein 1 (Actin-interacting protein 1) (AIP1)	13.4038	WDR1	1.12723	4
O88342	Young	Old	0.924346	0.0638572	0.159256	O88342_K81_M1	Old / Young	Wdr1	Ubiquit. - M.musc	Geriatric / Young	WDR1_MOUSE	Wdr1	WD repeat-containing protein 1 (Actin-interacting protein 1) (AIP1)	13.4038	WDR1	1.12723	4
O88342	Young	Old	1.41561	9.79238e-05	0.00107841	O88342_K182_M1	Old / Young	Wdr1	Ubiquit. - M.musc	Geriatric / Young	WDR1_MOUSE	Wdr1	WD repeat-containing protein 1 (Actin-interacting protein 1) (AIP1)	13.4038	WDR1	1.12723	4
O88342	Young	Old	1.55133	2.8641e-05	0.000421991	O88342_K104_M1	Old / Young	Wdr1	Ubiquit. - M.musc	Geriatric / Young	WDR1_MOUSE	Wdr1	WD repeat-containing protein 1 (Actin-interacting protein 1) (AIP1)	13.4038	WDR1	1.12723	4
O88343	Young	Old	0.189374	0.625963	0.757163	O88343_K67_M1	Old / Young	Slc4a4	Ubiquit. - M.musc	Geriatric / Young	S4A4_MOUSE	Slc4a4 Nbc1 Nbce1	Electrogenic sodium bicarbonate cotransporter 1 (Sodium bicarbonate cotransporter) (Na(+)/HCO3(-) cotransporter) (Solute carrier family 4 member 4)	17.1125	S4A4	1.23331	4
O88343	Young	Old	0.324532	0.543377	0.692781	O88343_K331_M1	Old / Young	Slc4a4	Ubiquit. - M.musc	Geriatric / Young	S4A4_MOUSE	Slc4a4 Nbc1 Nbce1	Electrogenic sodium bicarbonate cotransporter 1 (Sodium bicarbonate cotransporter) (Na(+)/HCO3(-) cotransporter) (Solute carrier family 4 member 4)	17.1125	S4A4	1.23331	4
O88343	Young	Old	-0.711098	0.0975979	0.212394	O88343_K359_M1	Old / Young	Slc4a4	Ubiquit. - M.musc	Geriatric / Young	S4A4_MOUSE	Slc4a4 Nbc1 Nbce1	Electrogenic sodium bicarbonate cotransporter 1 (Sodium bicarbonate cotransporter) (Na(+)/HCO3(-) cotransporter) (Solute carrier family 4 member 4)	17.1125	S4A4	1.23331	4
O88343	Young	Old	-0.0796398	0.668097	0.787889	O88343_K229_M1	Old / Young	Slc4a4	Ubiquit. - M.musc	Geriatric / Young	S4A4_MOUSE	Slc4a4 Nbc1 Nbce1	Electrogenic sodium bicarbonate cotransporter 1 (Sodium bicarbonate cotransporter) (Na(+)/HCO3(-) cotransporter) (Solute carrier family 4 member 4)	17.1125	S4A4	1.23331	4
O88343	Young	Old	-0.485318	0.0870896	0.196635	O88343_K934_M1	Old / Young	Slc4a4	Ubiquit. - M.musc	Geriatric / Young	S4A4_MOUSE	Slc4a4 Nbc1 Nbce1	Electrogenic sodium bicarbonate cotransporter 1 (Sodium bicarbonate cotransporter) (Na(+)/HCO3(-) cotransporter) (Solute carrier family 4 member 4)	17.1125	S4A4	1.23331	4
O88343	Young	Old	0.137773	0.546842	0.695542	O88343_K137_M1	Old / Young	Slc4a4	Ubiquit. - M.musc	Geriatric / Young	S4A4_MOUSE	Slc4a4 Nbc1 Nbce1	Electrogenic sodium bicarbonate cotransporter 1 (Sodium bicarbonate cotransporter) (Na(+)/HCO3(-) cotransporter) (Solute carrier family 4 member 4)	17.1125	S4A4	1.23331	4
O88343	Young	Old	-0.305271	0.116946	0.240325	O88343_K203_M1	Old / Young	Slc4a4	Ubiquit. - M.musc	Geriatric / Young	S4A4_MOUSE	Slc4a4 Nbc1 Nbce1	Electrogenic sodium bicarbonate cotransporter 1 (Sodium bicarbonate cotransporter) (Na(+)/HCO3(-) cotransporter) (Solute carrier family 4 member 4)	17.1125	S4A4	1.23331	4
O88343	Young	Old	0.85719	0.0194861	0.0675165	O88343_K197_M1	Old / Young	Slc4a4	Ubiquit. - M.musc	Geriatric / Young	S4A4_MOUSE	Slc4a4 Nbc1 Nbce1	Electrogenic sodium bicarbonate cotransporter 1 (Sodium bicarbonate cotransporter) (Na(+)/HCO3(-) cotransporter) (Solute carrier family 4 member 4)	17.1125	S4A4	1.23331	4
O88384	Young	Old	0.162005	0.579605	0.721083	O88384_K13_M1	Old / Young	Vti1b	Ubiquit. - M.musc	Geriatric / Young	VTI1B_MOUSE	Vti1b Vti1l1	Vesicle transport through interaction with t-SNAREs homolog 1B (Vesicle transport v-SNARE protein Vti1-like 1) (Vti1-rp1)	3.27693	VTI1B	0.515467	1
O88384	Young	Old	0.86671	0.000870106	0.00612765	O88384_K190_M1	Old / Young	Vti1b	Ubiquit. - M.musc	Geriatric / Young	VTI1B_MOUSE	Vti1b Vti1l1	Vesicle transport through interaction with t-SNAREs homolog 1B (Vesicle transport v-SNARE protein Vti1-like 1) (Vti1-rp1)	3.27693	VTI1B	0.515467	1
O88444	Young	Old	-0.524953	0.141374	0.27595	O88444_K292_M1	Old / Young	Adcy1	Ubiquit. - M.musc	Geriatric / Young
O88444	Young	Old	-0.640765	0.0199127	0.0686607	O88444_K493_M1	Old / Young	Adcy1	Ubiquit. - M.musc	Geriatric / Young
O88447	Young	Old	0.147049	0.580417	0.721676	O88447_K307_M1	Old / Young	Klc1	Ubiquit. - M.musc	Geriatric / Young	KLC1_MOUSE	Klc1 Kns2	Kinesin light chain 1 (KLC 1)	3.07678	KLC1	0.488096	1
O88502	Young	Old	0.534356	0.0043129	0.0212001	O88502_K264_M1	Old / Young	Pde8a	Ubiquit. - M.musc	Geriatric / Young	PDE8A_MOUSE	Pde8a Pde8	High affinity cAMP-specific and IBMX-insensitive 3',5'-cyclic phosphodiesterase 8A (MmPDE8) (EC 3.1.4.53)		PDE8A
O88502	Young	Old	0.34327	0.0887246	0.199181	O88502_K311_M1	Old / Young	Pde8a	Ubiquit. - M.musc	Geriatric / Young	PDE8A_MOUSE	Pde8a Pde8	High affinity cAMP-specific and IBMX-insensitive 3',5'-cyclic phosphodiesterase 8A (MmPDE8) (EC 3.1.4.53)		PDE8A
O88531	Young	Old	1.08046	0.152125	0.290325	O88531_K174_M1	Old / Young	Ppt1	Ubiquit. - M.musc	Geriatric / Young	PPT1_MOUSE	Ppt1 Cln1 Ppt	Palmitoyl-protein thioesterase 1 (PPT-1) (EC 3.1.2.22) (Palmitoyl-protein hydrolase 1)	8.94987	PPT1	0.951817	3
O88543	Young	Old	0.560704	0.0136593	0.0522296	O88543_K171_M1	Old / Young	Cops3	Ubiquit. - M.musc	Geriatric / Young	CSN3_MOUSE	Cops3 Csn3	COP9 signalosome complex subunit 3 (SGN3) (Signalosome subunit 3) (JAB1-containing signalosome subunit 3)	8.65839	CSN3	0.937437	3
O88543	Young	Old	0.47449	0.0371844	0.108051	O88543_K281_M1	Old / Young	Cops3	Ubiquit. - M.musc	Geriatric / Young	CSN3_MOUSE	Cops3 Csn3	COP9 signalosome complex subunit 3 (SGN3) (Signalosome subunit 3) (JAB1-containing signalosome subunit 3)	8.65839	CSN3	0.937437	3
O88543	Young	Old	-0.0618395	0.732438	0.837014	O88543_K125_M1	Old / Young	Cops3	Ubiquit. - M.musc	Geriatric / Young	CSN3_MOUSE	Cops3 Csn3	COP9 signalosome complex subunit 3 (SGN3) (Signalosome subunit 3) (JAB1-containing signalosome subunit 3)	8.65839	CSN3	0.937437	3
O88602	Young	Old	0.0227803	0.946636	0.971723	O88602_K308_M1	Old / Young	Cacng2	Ubiquit. - M.musc	Geriatric / Young	CCG2_MOUSE	Cacng2 Stg	Voltage-dependent calcium channel gamma-2 subunit (Neuronal voltage-gated calcium channel gamma-2 subunit) (Stargazin) (Transmembrane AMPAR regulatory protein gamma-2) (TARP gamma-2)		CCG2
O88602	Young	Old	-0.0606089	0.711246	0.822295	O88602_K279_M1	Old / Young	Cacng2	Ubiquit. - M.musc	Geriatric / Young	CCG2_MOUSE	Cacng2 Stg	Voltage-dependent calcium channel gamma-2 subunit (Neuronal voltage-gated calcium channel gamma-2 subunit) (Stargazin) (Transmembrane AMPAR regulatory protein gamma-2) (TARP gamma-2)		CCG2
O88602	Young	Old	-1.74517	0.030167	0.0931054	O88602_K258_M1	Old / Young	Cacng2	Ubiquit. - M.musc	Geriatric / Young	CCG2_MOUSE	Cacng2 Stg	Voltage-dependent calcium channel gamma-2 subunit (Neuronal voltage-gated calcium channel gamma-2 subunit) (Stargazin) (Transmembrane AMPAR regulatory protein gamma-2) (TARP gamma-2)		CCG2
O88643	Young	Old	0.229807	0.27999	0.443553	O88643_K391_M1	Old / Young	Pak1	Ubiquit. - M.musc	Geriatric / Young	PAK1_MOUSE	Pak1 Paka	Serine/threonine-protein kinase PAK 1 (EC 2.7.11.1) (Alpha-PAK) (CDC42/RAC effector kinase PAK-A) (p21-activated kinase 1) (PAK-1) (p65-PAK)	7.05472	PAK1	0.84848	2
O88685	Young	Old	-3.43195e-05	0.999815	0.999815	O88685_K279_M1	Old / Young	Psmc3	Ubiquit. - M.musc	Geriatric / Young	PRS6A_MOUSE	Psmc3 Tbp1	26S proteasome regulatory subunit 6A (26S proteasome AAA-ATPase subunit RPT5) (Proteasome 26S subunit ATPase 3) (Tat-binding protein 1) (TBP-1)	5.6638	PRS6A	0.753108	2
O88685	Young	Old	-0.502673	0.389183	0.552302	O88685_K73_M1	Old / Young	Psmc3	Ubiquit. - M.musc	Geriatric / Young	PRS6A_MOUSE	Psmc3 Tbp1	26S proteasome regulatory subunit 6A (26S proteasome AAA-ATPase subunit RPT5) (Proteasome 26S subunit ATPase 3) (Tat-binding protein 1) (TBP-1)	5.6638	PRS6A	0.753108	2
O88685	Young	Old	0.502823	0.0419136	0.1178	O88685_K176_M1	Old / Young	Psmc3	Ubiquit. - M.musc	Geriatric / Young	PRS6A_MOUSE	Psmc3 Tbp1	26S proteasome regulatory subunit 6A (26S proteasome AAA-ATPase subunit RPT5) (Proteasome 26S subunit ATPase 3) (Tat-binding protein 1) (TBP-1)	5.6638	PRS6A	0.753108	2
O88685	Young	Old	-0.275503	0.272751	0.434971	O88685_K149_M1	Old / Young	Psmc3	Ubiquit. - M.musc	Geriatric / Young	PRS6A_MOUSE	Psmc3 Tbp1	26S proteasome regulatory subunit 6A (26S proteasome AAA-ATPase subunit RPT5) (Proteasome 26S subunit ATPase 3) (Tat-binding protein 1) (TBP-1)	5.6638	PRS6A	0.753108	2
O88685	Young	Old	0.401244	0.0538043	0.140455	O88685_K19_M1	Old / Young	Psmc3	Ubiquit. - M.musc	Geriatric / Young	PRS6A_MOUSE	Psmc3 Tbp1	26S proteasome regulatory subunit 6A (26S proteasome AAA-ATPase subunit RPT5) (Proteasome 26S subunit ATPase 3) (Tat-binding protein 1) (TBP-1)	5.6638	PRS6A	0.753108	2
O88685	Young	Old	0.44343	0.148555	0.285282	O88685_K56_M1	Old / Young	Psmc3	Ubiquit. - M.musc	Geriatric / Young	PRS6A_MOUSE	Psmc3 Tbp1	26S proteasome regulatory subunit 6A (26S proteasome AAA-ATPase subunit RPT5) (Proteasome 26S subunit ATPase 3) (Tat-binding protein 1) (TBP-1)	5.6638	PRS6A	0.753108	2
O88703	Young	Old	1.68814	5.64438e-05	0.000692239	O88703_K291_M1	Old / Young	Hcn2	Ubiquit. - M.musc	Geriatric / Young	HCN2_MOUSE	Hcn2 Bcng2 Hac1	Potassium/sodium hyperpolarization-activated cyclic nucleotide-gated channel 2 (Brain cyclic nucleotide-gated channel 2) (BCNG-2) (Hyperpolarization-activated cation channel 1) (HAC-1)		HCN2
O88703	Young	Old	0.444579	0.0650346	0.160799	O88703_K669_M1	Old / Young	Hcn2	Ubiquit. - M.musc	Geriatric / Young	HCN2_MOUSE	Hcn2 Bcng2 Hac1	Potassium/sodium hyperpolarization-activated cyclic nucleotide-gated channel 2 (Brain cyclic nucleotide-gated channel 2) (BCNG-2) (Hyperpolarization-activated cation channel 1) (HAC-1)		HCN2
O88703	Young	Old	-0.0918044	0.709522	0.821182	O88703_K150_M1	Old / Young	Hcn2	Ubiquit. - M.musc	Geriatric / Young	HCN2_MOUSE	Hcn2 Bcng2 Hac1	Potassium/sodium hyperpolarization-activated cyclic nucleotide-gated channel 2 (Brain cyclic nucleotide-gated channel 2) (BCNG-2) (Hyperpolarization-activated cation channel 1) (HAC-1)		HCN2
O88703	Young	Old	0.626593	0.217144	0.374964	O88703_K454_M1	Old / Young	Hcn2	Ubiquit. - M.musc	Geriatric / Young	HCN2_MOUSE	Hcn2 Bcng2 Hac1	Potassium/sodium hyperpolarization-activated cyclic nucleotide-gated channel 2 (Brain cyclic nucleotide-gated channel 2) (BCNG-2) (Hyperpolarization-activated cation channel 1) (HAC-1)		HCN2
O88703	Young	Old	1.97653	0.000295376	0.00261835	O88703_K170_M1	Old / Young	Hcn2	Ubiquit. - M.musc	Geriatric / Young	HCN2_MOUSE	Hcn2 Bcng2 Hac1	Potassium/sodium hyperpolarization-activated cyclic nucleotide-gated channel 2 (Brain cyclic nucleotide-gated channel 2) (BCNG-2) (Hyperpolarization-activated cation channel 1) (HAC-1)		HCN2
O88703	Young	Old	0.231317	0.169869	0.315002	O88703_K160_M1	Old / Young	Hcn2	Ubiquit. - M.musc	Geriatric / Young	HCN2_MOUSE	Hcn2 Bcng2 Hac1	Potassium/sodium hyperpolarization-activated cyclic nucleotide-gated channel 2 (Brain cyclic nucleotide-gated channel 2) (BCNG-2) (Hyperpolarization-activated cation channel 1) (HAC-1)		HCN2
O88703	Young	Old	0.395746	0.542952	0.692649	O88703_K646_M1	Old / Young	Hcn2	Ubiquit. - M.musc	Geriatric / Young	HCN2_MOUSE	Hcn2 Bcng2 Hac1	Potassium/sodium hyperpolarization-activated cyclic nucleotide-gated channel 2 (Brain cyclic nucleotide-gated channel 2) (BCNG-2) (Hyperpolarization-activated cation channel 1) (HAC-1)		HCN2
O88703	Young	Old	0.888606	0.00473849	0.0227289	O88703_K464_M1	Old / Young	Hcn2	Ubiquit. - M.musc	Geriatric / Young	HCN2_MOUSE	Hcn2 Bcng2 Hac1	Potassium/sodium hyperpolarization-activated cyclic nucleotide-gated channel 2 (Brain cyclic nucleotide-gated channel 2) (BCNG-2) (Hyperpolarization-activated cation channel 1) (HAC-1)		HCN2
O88703	Young	Old	1.30026	0.00358512	0.0183243	O88703_K484_M1	Old / Young	Hcn2	Ubiquit. - M.musc	Geriatric / Young	HCN2_MOUSE	Hcn2 Bcng2 Hac1	Potassium/sodium hyperpolarization-activated cyclic nucleotide-gated channel 2 (Brain cyclic nucleotide-gated channel 2) (BCNG-2) (Hyperpolarization-activated cation channel 1) (HAC-1)		HCN2
O88703	Young	Old	-0.383595	0.404592	0.565283	O88703_K99_M1	Old / Young	Hcn2	Ubiquit. - M.musc	Geriatric / Young	HCN2_MOUSE	Hcn2 Bcng2 Hac1	Potassium/sodium hyperpolarization-activated cyclic nucleotide-gated channel 2 (Brain cyclic nucleotide-gated channel 2) (BCNG-2) (Hyperpolarization-activated cation channel 1) (HAC-1)		HCN2
O88703	Young	Old	0.45394	0.379699	0.543848	O88703_K639_M1	Old / Young	Hcn2	Ubiquit. - M.musc	Geriatric / Young	HCN2_MOUSE	Hcn2 Bcng2 Hac1	Potassium/sodium hyperpolarization-activated cyclic nucleotide-gated channel 2 (Brain cyclic nucleotide-gated channel 2) (BCNG-2) (Hyperpolarization-activated cation channel 1) (HAC-1)		HCN2
O88703	Young	Old	0.648826	0.0837165	0.191422	O88703_K510_M1	Old / Young	Hcn2	Ubiquit. - M.musc	Geriatric / Young	HCN2_MOUSE	Hcn2 Bcng2 Hac1	Potassium/sodium hyperpolarization-activated cyclic nucleotide-gated channel 2 (Brain cyclic nucleotide-gated channel 2) (BCNG-2) (Hyperpolarization-activated cation channel 1) (HAC-1)		HCN2
O88703	Young	Old	1.68662	0.00785493	0.0344611	O88703_K472_M1	Old / Young	Hcn2	Ubiquit. - M.musc	Geriatric / Young	HCN2_MOUSE	Hcn2 Bcng2 Hac1	Potassium/sodium hyperpolarization-activated cyclic nucleotide-gated channel 2 (Brain cyclic nucleotide-gated channel 2) (BCNG-2) (Hyperpolarization-activated cation channel 1) (HAC-1)		HCN2
O88703	Young	Old	2.28941	0.000137574	0.00140736	O88703_K534_M1	Old / Young	Hcn2	Ubiquit. - M.musc	Geriatric / Young	HCN2_MOUSE	Hcn2 Bcng2 Hac1	Potassium/sodium hyperpolarization-activated cyclic nucleotide-gated channel 2 (Brain cyclic nucleotide-gated channel 2) (BCNG-2) (Hyperpolarization-activated cation channel 1) (HAC-1)		HCN2
O88704	Young	Old	0.0298435	0.893028	0.940355	O88704_K596_M1	Old / Young	Hcn1	Ubiquit. - M.musc	Geriatric / Young	HCN1_MOUSE	Hcn1 Bcng1 Hac2	Potassium/sodium hyperpolarization-activated cyclic nucleotide-gated channel 1 (Brain cyclic nucleotide-gated channel 1) (BCNG-1) (Hyperpolarization-activated cation channel 2) (HAC-2)	8.92282	HCN1	0.950502	3
O88704	Young	Old	-0.539785	0.0891184	0.199508	O88704_K586_M1	Old / Young	Hcn1	Ubiquit. - M.musc	Geriatric / Young	HCN1_MOUSE	Hcn1 Bcng1 Hac2	Potassium/sodium hyperpolarization-activated cyclic nucleotide-gated channel 1 (Brain cyclic nucleotide-gated channel 1) (BCNG-1) (Hyperpolarization-activated cation channel 2) (HAC-2)	8.92282	HCN1	0.950502	3
O88704	Young	Old	-1.08299	0.0879342	0.197714	O88704_K97_M1	Old / Young	Hcn1	Ubiquit. - M.musc	Geriatric / Young	HCN1_MOUSE	Hcn1 Bcng1 Hac2	Potassium/sodium hyperpolarization-activated cyclic nucleotide-gated channel 1 (Brain cyclic nucleotide-gated channel 1) (BCNG-1) (Hyperpolarization-activated cation channel 2) (HAC-2)	8.92282	HCN1	0.950502	3
O88704	Young	Old	-0.356325	0.0581709	0.14877	O88704_K593_M1	Old / Young	Hcn1	Ubiquit. - M.musc	Geriatric / Young	HCN1_MOUSE	Hcn1 Bcng1 Hac2	Potassium/sodium hyperpolarization-activated cyclic nucleotide-gated channel 1 (Brain cyclic nucleotide-gated channel 1) (BCNG-1) (Hyperpolarization-activated cation channel 2) (HAC-2)	8.92282	HCN1	0.950502	3
O88736	Young	Old	1.21855	0.226741	0.386435	O88736_K176_M1	Old / Young	Hsd17b7	Ubiquit. - M.musc	Geriatric / Young
O88738	Young	Old	-1.16292	0.00204806	0.0121449	O88738_K4200_M1	Old / Young	Birc6	Ubiquit. - M.musc	Geriatric / Young	BIRC6_MOUSE	Birc6 Kiaa1289	Baculoviral IAP repeat-containing protein 6 (EC 2.3.2.27) (BIR repeat-containing ubiquitin-conjugating enzyme) (BRUCE) (RING-type E3 ubiquitin transferase BIRC6) (Ubiquitin-conjugating BIR domain enzyme apollon) (APOLLON)	2.69661	BIRC6	0.430819	1
O88738	Young	Old	0.0536129	0.899315	0.94415	O88738_K2300_M1	Old / Young	Birc6	Ubiquit. - M.musc	Geriatric / Young	BIRC6_MOUSE	Birc6 Kiaa1289	Baculoviral IAP repeat-containing protein 6 (EC 2.3.2.27) (BIR repeat-containing ubiquitin-conjugating enzyme) (BRUCE) (RING-type E3 ubiquitin transferase BIRC6) (Ubiquitin-conjugating BIR domain enzyme apollon) (APOLLON)	2.69661	BIRC6	0.430819	1
O88738	Young	Old	0.0367806	0.835196	0.908699	O88738_K2293_M1	Old / Young	Birc6	Ubiquit. - M.musc	Geriatric / Young	BIRC6_MOUSE	Birc6 Kiaa1289	Baculoviral IAP repeat-containing protein 6 (EC 2.3.2.27) (BIR repeat-containing ubiquitin-conjugating enzyme) (BRUCE) (RING-type E3 ubiquitin transferase BIRC6) (Ubiquitin-conjugating BIR domain enzyme apollon) (APOLLON)	2.69661	BIRC6	0.430819	1
O88741	Young	Old	-0.232602	0.268307	0.430748	O88741_K188_M1	Old / Young	Gdap1	Ubiquit. - M.musc	Geriatric / Young	GDAP1_MOUSE	Gdap1	Ganglioside-induced differentiation-associated protein 1 (GDAP1)	15.9193	GDAP1	1.20192	4
O88746	Young	Old	0.663541	0.00107617	0.00728185	O88746_K385_M1	Old / Young	Tom1	Ubiquit. - M.musc	Geriatric / Young	TOM1_MOUSE	Tom1	Target of Myb protein 1		TOM1
O88746	Young	Old	1.33593	0.0261476	0.0836762	O88746_K106_M1	Old / Young	Tom1	Ubiquit. - M.musc	Geriatric / Young	TOM1_MOUSE	Tom1	Target of Myb protein 1		TOM1
O88843	Young	Old	1.39321	2.12452e-05	0.000332303	O88843_K53_M1	Old / Young	Cradd	Ubiquit. - M.musc	Geriatric / Young
O88852	Young	Old	-0.554421	0.341166	0.505601	O88852_K198_M1	Old / Young	Tspyl1	Ubiquit. - M.musc	Geriatric / Young
O88876	Young	Old	0.605527	0.416306	0.577134	O88876_K142_M1	Old / Young	Dhrs3	Ubiquit. - M.musc	Geriatric / Young
O88909	Young	Old	-0.231123	0.175071	0.321273	O88909_K533_M1	Old / Young	Slc22a8	Ubiquit. - M.musc	Geriatric / Young
O88909	Young	Old	-0.486802	0.0159155	0.0579318	O88909_K525_M1	Old / Young	Slc22a8	Ubiquit. - M.musc	Geriatric / Young
O88935	Young	Old	0.65512	0.568099	0.712885	O88935_K179_M1	Old / Young	Syn1	Ubiquit. - M.musc	Geriatric / Young	SYN1_MOUSE	Syn1 Syn-1	Synapsin-1 (Synapsin I)	24.1399	SYN1	1.38273	4
O88935	Young	Old	-0.334307	0.1793	0.327123	O88935_K311_M1	Old / Young	Syn1	Ubiquit. - M.musc	Geriatric / Young	SYN1_MOUSE	Syn1 Syn-1	Synapsin-1 (Synapsin I)	24.1399	SYN1	1.38273	4
O88935	Young	Old	-0.817446	0.0761352	0.179115	O88935_K413_M1	Old / Young	Syn1	Ubiquit. - M.musc	Geriatric / Young	SYN1_MOUSE	Syn1 Syn-1	Synapsin-1 (Synapsin I)	24.1399	SYN1	1.38273	4
O88935	Young	Old	0.432602	0.146292	0.28257	O88935_K238_M1	Old / Young	Syn1	Ubiquit. - M.musc	Geriatric / Young	SYN1_MOUSE	Syn1 Syn-1	Synapsin-1 (Synapsin I)	24.1399	SYN1	1.38273	4
O88935	Young	Old	0.0936642	0.771573	0.862783	O88935_K128_M1	Old / Young	Syn1	Ubiquit. - M.musc	Geriatric / Young	SYN1_MOUSE	Syn1 Syn-1	Synapsin-1 (Synapsin I)	24.1399	SYN1	1.38273	4
O88958	Young	Old	-0.370055	0.287319	0.449893	O88958_K197_M1	Old / Young	Gnpda1	Ubiquit. - M.musc	Geriatric / Young	GNPI1_MOUSE	Gnpda1 Gnpi	Glucosamine-6-phosphate isomerase 1 (EC 3.5.99.6) (Glucosamine-6-phosphate deaminase 1) (GNPDA 1) (GlcN6P deaminase 1) (Oscillin)	9.71757	GNPI1	0.987558	3
O88983	Young	Old	0.753058	0.00131922	0.00856404	O88983_K146_M1	Old / Young	Stx8	Ubiquit. - M.musc	Geriatric / Young
O88983	Young	Old	0.335464	0.0813699	0.187747	O88983_K98_M1	Old / Young	Stx8	Ubiquit. - M.musc	Geriatric / Young
O89051	Young	Old	-0.631614	0.0107113	0.0435412	O89051_K13_M2	Old / Young	Itm2b	Ubiquit. - M.musc	Geriatric / Young	ITM2B_MOUSE	Itm2b	Integral membrane protein 2B (Immature BRI2) (imBRI2) (Protein E25B) (Transmembrane protein BRI) (Bri) [Cleaved into: BRI2, membrane form (Mature BRI2) (mBRI2); BRI2 intracellular domain (BRI2 ICD); BRI2C, soluble form; Bri23 peptide (Bri2-23) (ABri23) (C-terminal peptide) (P23 peptide)]		ITM2B
O89051	Young	Old	-0.523429	0.0105857	0.0431118	O89051_K13_M1	Old / Young	Itm2b	Ubiquit. - M.musc	Geriatric / Young	ITM2B_MOUSE	Itm2b	Integral membrane protein 2B (Immature BRI2) (imBRI2) (Protein E25B) (Transmembrane protein BRI) (Bri) [Cleaved into: BRI2, membrane form (Mature BRI2) (mBRI2); BRI2 intracellular domain (BRI2 ICD); BRI2C, soluble form; Bri23 peptide (Bri2-23) (ABri23) (C-terminal peptide) (P23 peptide)]		ITM2B
O89051	Young	Old	-0.396426	0.0280113	0.0882662	O89051_K3_M1	Old / Young	Itm2b	Ubiquit. - M.musc	Geriatric / Young	ITM2B_MOUSE	Itm2b	Integral membrane protein 2B (Immature BRI2) (imBRI2) (Protein E25B) (Transmembrane protein BRI) (Bri) [Cleaved into: BRI2, membrane form (Mature BRI2) (mBRI2); BRI2 intracellular domain (BRI2 ICD); BRI2C, soluble form; Bri23 peptide (Bri2-23) (ABri23) (C-terminal peptide) (P23 peptide)]		ITM2B
O89051	Young	Old	-0.682914	0.0190679	0.0664912	O89051_K16_M2	Old / Young	Itm2b	Ubiquit. - M.musc	Geriatric / Young	ITM2B_MOUSE	Itm2b	Integral membrane protein 2B (Immature BRI2) (imBRI2) (Protein E25B) (Transmembrane protein BRI) (Bri) [Cleaved into: BRI2, membrane form (Mature BRI2) (mBRI2); BRI2 intracellular domain (BRI2 ICD); BRI2C, soluble form; Bri23 peptide (Bri2-23) (ABri23) (C-terminal peptide) (P23 peptide)]		ITM2B
O89051	Young	Old	-0.225987	0.149545	0.286569	O89051_K39_M1	Old / Young	Itm2b	Ubiquit. - M.musc	Geriatric / Young	ITM2B_MOUSE	Itm2b	Integral membrane protein 2B (Immature BRI2) (imBRI2) (Protein E25B) (Transmembrane protein BRI) (Bri) [Cleaved into: BRI2, membrane form (Mature BRI2) (mBRI2); BRI2 intracellular domain (BRI2 ICD); BRI2C, soluble form; Bri23 peptide (Bri2-23) (ABri23) (C-terminal peptide) (P23 peptide)]		ITM2B
O89051	Young	Old	-0.376482	0.222977	0.38198	O89051_K3_M2	Old / Young	Itm2b	Ubiquit. - M.musc	Geriatric / Young	ITM2B_MOUSE	Itm2b	Integral membrane protein 2B (Immature BRI2) (imBRI2) (Protein E25B) (Transmembrane protein BRI) (Bri) [Cleaved into: BRI2, membrane form (Mature BRI2) (mBRI2); BRI2 intracellular domain (BRI2 ICD); BRI2C, soluble form; Bri23 peptide (Bri2-23) (ABri23) (C-terminal peptide) (P23 peptide)]		ITM2B
O89051;O89051	Young	Old	-0.221661	0.200269	0.353748	O89051_K17_M2;O89051_K21_M2	Old / Young	Itm2b	Ubiquit. - M.musc	Geriatric / Young
O89051;O89051;O89051	Young	Old	-0.255535	0.595634	0.733415	O89051_K13_M3;O89051_K16_M3;O89051_K17_M3	Old / Young	Itm2b	Ubiquit. - M.musc	Geriatric / Young
P00493	Young	Old	-0.00351782	0.989682	0.994289	P00493_K151_M1	Old / Young	Hprt	Ubiquit. - M.musc	Geriatric / Young	HPRT_MOUSE	Hprt1 Hprt	Hypoxanthine-guanine phosphoribosyltransferase (HGPRT) (HGPRTase) (EC 2.4.2.8) (HPRT B)	5.77532	HPRT	0.761576	2
P00920	Young	Old	3.097	9.55178e-08	7.80799e-06	P00920_K167_M1	Old / Young	Car2	Ubiquit. - M.musc	Geriatric / Young	CAH2_MOUSE	Ca2 Car2	Carbonic anhydrase 2 (EC 4.2.1.1) (Carbonate dehydratase II) (Carbonic anhydrase II) (CA-II)	19.0192	CAH2	1.27919	4
P00920	Young	Old	1.76085	1.56238e-05	0.000267651	P00920_K57_M1	Old / Young	Car2	Ubiquit. - M.musc	Geriatric / Young	CAH2_MOUSE	Ca2 Car2	Carbonic anhydrase 2 (EC 4.2.1.1) (Carbonate dehydratase II) (Carbonic anhydrase II) (CA-II)	19.0192	CAH2	1.27919	4
P00920	Young	Old	1.53644	0.0201636	0.0690743	P00920_K148_M1	Old / Young	Car2	Ubiquit. - M.musc	Geriatric / Young	CAH2_MOUSE	Ca2 Car2	Carbonic anhydrase 2 (EC 4.2.1.1) (Carbonate dehydratase II) (Carbonic anhydrase II) (CA-II)	19.0192	CAH2	1.27919	4
P00920	Young	Old	2.9912	2.36844e-06	6.81638e-05	P00920_K132_M1	Old / Young	Car2	Ubiquit. - M.musc	Geriatric / Young	CAH2_MOUSE	Ca2 Car2	Carbonic anhydrase 2 (EC 4.2.1.1) (Carbonate dehydratase II) (Carbonic anhydrase II) (CA-II)	19.0192	CAH2	1.27919	4
P00920	Young	Old	1.93408	0.00102556	0.0070164	P00920_K18_M1	Old / Young	Car2	Ubiquit. - M.musc	Geriatric / Young	CAH2_MOUSE	Ca2 Car2	Carbonic anhydrase 2 (EC 4.2.1.1) (Carbonate dehydratase II) (Carbonic anhydrase II) (CA-II)	19.0192	CAH2	1.27919	4
P00920	Young	Old	2.06047	3.05984e-05	0.000444758	P00920_K80_M1	Old / Young	Car2	Ubiquit. - M.musc	Geriatric / Young	CAH2_MOUSE	Ca2 Car2	Carbonic anhydrase 2 (EC 4.2.1.1) (Carbonate dehydratase II) (Carbonic anhydrase II) (CA-II)	19.0192	CAH2	1.27919	4
P00920	Young	Old	0.913295	0.000770919	0.00565035	P00920_K53_M1	Old / Young	Car2	Ubiquit. - M.musc	Geriatric / Young	CAH2_MOUSE	Ca2 Car2	Carbonic anhydrase 2 (EC 4.2.1.1) (Carbonate dehydratase II) (Carbonic anhydrase II) (CA-II)	19.0192	CAH2	1.27919	4
P00920	Young	Old	-1.13809	0.0348328	0.103137	P00920_K126_M1	Old / Young	Car2	Ubiquit. - M.musc	Geriatric / Young	CAH2_MOUSE	Ca2 Car2	Carbonic anhydrase 2 (EC 4.2.1.1) (Carbonate dehydratase II) (Carbonic anhydrase II) (CA-II)	19.0192	CAH2	1.27919	4
P00920	Young	Old	-0.891312	0.0942673	0.207695	P00920_K158_M1	Old / Young	Car2	Ubiquit. - M.musc	Geriatric / Young	CAH2_MOUSE	Ca2 Car2	Carbonic anhydrase 2 (EC 4.2.1.1) (Carbonate dehydratase II) (Carbonic anhydrase II) (CA-II)	19.0192	CAH2	1.27919	4
P00920	Young	Old	0.544733	0.115421	0.238293	P00920_K111_M1	Old / Young	Car2	Ubiquit. - M.musc	Geriatric / Young	CAH2_MOUSE	Ca2 Car2	Carbonic anhydrase 2 (EC 4.2.1.1) (Carbonate dehydratase II) (Carbonic anhydrase II) (CA-II)	19.0192	CAH2	1.27919	4
P01897;P01899	Young	Old	2.14017	5.86374e-06	0.000134086	P01897_K340_M1;P01899_K340_M1	Old / Young	H2-D1	Ubiquit. - M.musc	Geriatric / Young
P01901;P03991;P04223;P14428	Young	Old	1.23581	0.000172703	0.00169061	P01901_K338_M1;P03991_K337_M1;P04223_K338_M1;P14428_K297_M1	Old / Young	H2-K1	Ubiquit. - M.musc	Geriatric / Young
P01942	Young	Old	-0.366788	0.281097	0.444385	P01942_K12_M1	Old / Young	Hba-a1	Ubiquit. - M.musc	Geriatric / Young	HBA_MOUSE	Hba Hba-a1	Hemoglobin subunit alpha (Alpha-globin) (Hemoglobin alpha chain)	21.7724	HBA	1.33791	4
P01942	Young	Old	0.0663241	0.872018	0.928896	P01942_K57_M1	Old / Young	Hba-a1	Ubiquit. - M.musc	Geriatric / Young	HBA_MOUSE	Hba Hba-a1	Hemoglobin subunit alpha (Alpha-globin) (Hemoglobin alpha chain)	21.7724	HBA	1.33791	4
P01942	Young	Old	-0.272661	0.36557	0.528521	P01942_K17_M1	Old / Young	Hba-a1	Ubiquit. - M.musc	Geriatric / Young	HBA_MOUSE	Hba Hba-a1	Hemoglobin subunit alpha (Alpha-globin) (Hemoglobin alpha chain)	21.7724	HBA	1.33791	4
P01942	Young	Old	-0.318266	0.169179	0.314128	P01942_K41_M1	Old / Young	Hba-a1	Ubiquit. - M.musc	Geriatric / Young	HBA_MOUSE	Hba Hba-a1	Hemoglobin subunit alpha (Alpha-globin) (Hemoglobin alpha chain)	21.7724	HBA	1.33791	4
P01942	Young	Old	-0.53432	0.0644828	0.160168	P01942_K8_M1	Old / Young	Hba-a1	Ubiquit. - M.musc	Geriatric / Young	HBA_MOUSE	Hba Hba-a1	Hemoglobin subunit alpha (Alpha-globin) (Hemoglobin alpha chain)	21.7724	HBA	1.33791	4
P02088	Young	Old	-0.462909	0.0760364	0.17898	P02088_K67_M1	Old / Young	Hbb-b1	Ubiquit. - M.musc	Geriatric / Young	HBB1_MOUSE	Hbb-b1	Hemoglobin subunit beta-1 (Beta-1-globin) (Hemoglobin beta-1 chain) (Hemoglobin beta-major chain)	21.6768	HBB1	1.336	4
P02088	Young	Old	-0.733187	0.014659	0.0546012	P02088_K96_M1	Old / Young	Hbb-b1	Ubiquit. - M.musc	Geriatric / Young	HBB1_MOUSE	Hbb-b1	Hemoglobin subunit beta-1 (Beta-1-globin) (Hemoglobin beta-1 chain) (Hemoglobin beta-major chain)	21.6768	HBB1	1.336	4
P02088	Young	Old	-0.00336368	0.989525	0.994289	P02088_K83_M1	Old / Young	Hbb-b1	Ubiquit. - M.musc	Geriatric / Young	HBB1_MOUSE	Hbb-b1	Hemoglobin subunit beta-1 (Beta-1-globin) (Hemoglobin beta-1 chain) (Hemoglobin beta-major chain)	21.6768	HBB1	1.336	4
P02088	Young	Old	-0.420683	0.0284949	0.0892041	P02088_K60_M1	Old / Young	Hbb-b1	Ubiquit. - M.musc	Geriatric / Young	HBB1_MOUSE	Hbb-b1	Hemoglobin subunit beta-1 (Beta-1-globin) (Hemoglobin beta-1 chain) (Hemoglobin beta-major chain)	21.6768	HBB1	1.336	4
P02802	Young	Old	0.759803	0.0464606	0.127024	P02802_K31_M1	Old / Young	Mt1	Ubiquit. - M.musc	Geriatric / Young
P02802	Young	Old	0.623072	0.0341108	0.102018	P02802_K51_M1	Old / Young	Mt1	Ubiquit. - M.musc	Geriatric / Young
P03975	Young	Old	0.161185	0.582285	0.723165	P03975_K67_M1	Old / Young	NA	Ubiquit. - M.musc	Geriatric / Young
P03975	Young	Old	0.600771	0.162317	0.304661	P03975_K74_M1	Old / Young	NA	Ubiquit. - M.musc	Geriatric / Young
P03995	Young	Old	0.661193	0.0379681	0.109491	P03995_K394_M1	Old / Young	Gfap	Ubiquit. - M.musc	Geriatric / Young	GFAP_MOUSE	Gfap	Glial fibrillary acidic protein (GFAP)	13.1022	GFAP	1.11734	4
P03995	Young	Old	0.501289	0.00438268	0.021427	P03995_K108_M1	Old / Young	Gfap	Ubiquit. - M.musc	Geriatric / Young	GFAP_MOUSE	Gfap	Glial fibrillary acidic protein (GFAP)	13.1022	GFAP	1.11734	4
P03995	Young	Old	0.967497	0.0192364	0.0669166	P03995_K186_M1	Old / Young	Gfap	Ubiquit. - M.musc	Geriatric / Young	GFAP_MOUSE	Gfap	Glial fibrillary acidic protein (GFAP)	13.1022	GFAP	1.11734	4
P03995	Young	Old	0.0654688	0.849491	0.913633	P03995_K151_M1	Old / Young	Gfap	Ubiquit. - M.musc	Geriatric / Young	GFAP_MOUSE	Gfap	Glial fibrillary acidic protein (GFAP)	13.1022	GFAP	1.11734	4
P03995	Young	Old	0.727344	0.0783635	0.182665	P03995_K83_M1	Old / Young	Gfap	Ubiquit. - M.musc	Geriatric / Young	GFAP_MOUSE	Gfap	Glial fibrillary acidic protein (GFAP)	13.1022	GFAP	1.11734	4
P03995	Young	Old	0.68929	0.00125051	0.00819187	P03995_K92_M1	Old / Young	Gfap	Ubiquit. - M.musc	Geriatric / Young	GFAP_MOUSE	Gfap	Glial fibrillary acidic protein (GFAP)	13.1022	GFAP	1.11734	4
P03995	Young	Old	1.21626	2.46525e-06	6.94537e-05	P03995_K199_M1	Old / Young	Gfap	Ubiquit. - M.musc	Geriatric / Young	GFAP_MOUSE	Gfap	Glial fibrillary acidic protein (GFAP)	13.1022	GFAP	1.11734	4
P03995	Young	Old	-0.414066	0.598565	0.735387	P03995_K336_M1	Old / Young	Gfap	Ubiquit. - M.musc	Geriatric / Young	GFAP_MOUSE	Gfap	Glial fibrillary acidic protein (GFAP)	13.1022	GFAP	1.11734	4
P03995	Young	Old	1.81335	5.23083e-05	0.000650764	P03995_K365_M1	Old / Young	Gfap	Ubiquit. - M.musc	Geriatric / Young	GFAP_MOUSE	Gfap	Glial fibrillary acidic protein (GFAP)	13.1022	GFAP	1.11734	4
P04370	Young	Old	0.935395	0.000361684	0.00304477	P04370_K145_M1	Old / Young	Mbp	Ubiquit. - M.musc	Geriatric / Young	MBP_MOUSE	Mbp Shi	Myelin basic protein (MBP) (Myelin A1 protein)	82.1743	MBP	1.91474	4
P04370	Young	Old	0.646257	0.014254	0.0535083	P04370_K222_M1	Old / Young	Mbp	Ubiquit. - M.musc	Geriatric / Young	MBP_MOUSE	Mbp Shi	Myelin basic protein (MBP) (Myelin A1 protein)	82.1743	MBP	1.91474	4
P04370	Young	Old	1.03833	0.00126195	0.00824183	P04370_K205_M1	Old / Young	Mbp	Ubiquit. - M.musc	Geriatric / Young	MBP_MOUSE	Mbp Shi	Myelin basic protein (MBP) (Myelin A1 protein)	82.1743	MBP	1.91474	4
P04919	Young	Old	-0.430435	0.0937215	0.206743	P04919_K252_M1	Old / Young	Slc4a1	Ubiquit. - M.musc	Geriatric / Young	B3AT_MOUSE	Slc4a1 Ae1	Band 3 anion transport protein (Anion exchange protein 1) (AE 1) (Anion exchanger 1) (MEB3) (Solute carrier family 4 member 1) (CD antigen CD233)		B3AT
P04925	Young	Old	1.38327	0.017712	0.0629247	P04925_K27_M1	Old / Young	Prnp	Ubiquit. - M.musc	Geriatric / Young	PRIO_MOUSE	Prnp Prn-p Prp	Major prion protein (PrP) (PrP27-30) (PrP33-35C) (CD antigen CD230)	5.02422	PRIO	0.701069	1
P05063	Young	Old	0.0987098	0.614987	0.748069	P05063_K101_M1	Old / Young	Aldoc	Ubiquit. - M.musc	Geriatric / Young	ALDOC_MOUSE	Aldoc Aldo3 Scrg2	Fructose-bisphosphate aldolase C (EC 4.1.2.13) (Aldolase 3) (Brain-type aldolase) (Scrapie-responsive protein 2) (Zebrin II)	5.87265	ALDOC	0.768834	2
P05063	Young	Old	0.0142353	0.966199	0.982587	P05063_K153_M1	Old / Young	Aldoc	Ubiquit. - M.musc	Geriatric / Young	ALDOC_MOUSE	Aldoc Aldo3 Scrg2	Fructose-bisphosphate aldolase C (EC 4.1.2.13) (Aldolase 3) (Brain-type aldolase) (Scrapie-responsive protein 2) (Zebrin II)	5.87265	ALDOC	0.768834	2
P05063	Young	Old	0.03851	0.815486	0.894734	P05063_K28_M1	Old / Young	Aldoc	Ubiquit. - M.musc	Geriatric / Young	ALDOC_MOUSE	Aldoc Aldo3 Scrg2	Fructose-bisphosphate aldolase C (EC 4.1.2.13) (Aldolase 3) (Brain-type aldolase) (Scrapie-responsive protein 2) (Zebrin II)	5.87265	ALDOC	0.768834	2
P05063	Young	Old	-0.0338864	0.868661	0.927761	P05063_K42_M1	Old / Young	Aldoc	Ubiquit. - M.musc	Geriatric / Young	ALDOC_MOUSE	Aldoc Aldo3 Scrg2	Fructose-bisphosphate aldolase C (EC 4.1.2.13) (Aldolase 3) (Brain-type aldolase) (Scrapie-responsive protein 2) (Zebrin II)	5.87265	ALDOC	0.768834	2
P05063	Young	Old	-0.0681383	0.76766	0.859213	P05063_K330_M1	Old / Young	Aldoc	Ubiquit. - M.musc	Geriatric / Young	ALDOC_MOUSE	Aldoc Aldo3 Scrg2	Fructose-bisphosphate aldolase C (EC 4.1.2.13) (Aldolase 3) (Brain-type aldolase) (Scrapie-responsive protein 2) (Zebrin II)	5.87265	ALDOC	0.768834	2
P05063	Young	Old	-0.0823553	0.575022	0.71872	P05063_K108_M1	Old / Young	Aldoc	Ubiquit. - M.musc	Geriatric / Young	ALDOC_MOUSE	Aldoc Aldo3 Scrg2	Fructose-bisphosphate aldolase C (EC 4.1.2.13) (Aldolase 3) (Brain-type aldolase) (Scrapie-responsive protein 2) (Zebrin II)	5.87265	ALDOC	0.768834	2
P05063	Young	Old	0.840752	0.0062773	0.0288595	P05063_K111_M1	Old / Young	Aldoc	Ubiquit. - M.musc	Geriatric / Young	ALDOC_MOUSE	Aldoc Aldo3 Scrg2	Fructose-bisphosphate aldolase C (EC 4.1.2.13) (Aldolase 3) (Brain-type aldolase) (Scrapie-responsive protein 2) (Zebrin II)	5.87265	ALDOC	0.768834	2
P05064	Young	Old	0.137512	0.550885	0.699051	P05064_K294_M1	Old / Young	Aldoa	Ubiquit. - M.musc	Geriatric / Young	ALDOA_MOUSE	Aldoa Aldo1	Fructose-bisphosphate aldolase A (EC 4.1.2.13) (Aldolase 1) (Muscle-type aldolase)	6.51761	ALDOA	0.814088	2
P05064	Young	Old	0.00677331	0.969155	0.983297	P05064_K28_M1	Old / Young	Aldoa	Ubiquit. - M.musc	Geriatric / Young	ALDOA_MOUSE	Aldoa Aldo1	Fructose-bisphosphate aldolase A (EC 4.1.2.13) (Aldolase 1) (Muscle-type aldolase)	6.51761	ALDOA	0.814088	2
P05064	Young	Old	0.446211	0.147918	0.284437	P05064_K342_M1	Old / Young	Aldoa	Ubiquit. - M.musc	Geriatric / Young	ALDOA_MOUSE	Aldoa Aldo1	Fructose-bisphosphate aldolase A (EC 4.1.2.13) (Aldolase 1) (Muscle-type aldolase)	6.51761	ALDOA	0.814088	2
P05064	Young	Old	0.0111545	0.939951	0.967287	P05064_K200_M1	Old / Young	Aldoa	Ubiquit. - M.musc	Geriatric / Young	ALDOA_MOUSE	Aldoa Aldo1	Fructose-bisphosphate aldolase A (EC 4.1.2.13) (Aldolase 1) (Muscle-type aldolase)	6.51761	ALDOA	0.814088	2
P05064	Young	Old	0.32617	0.294799	0.458611	P05064_K208_M1	Old / Young	Aldoa	Ubiquit. - M.musc	Geriatric / Young	ALDOA_MOUSE	Aldoa Aldo1	Fructose-bisphosphate aldolase A (EC 4.1.2.13) (Aldolase 1) (Muscle-type aldolase)	6.51761	ALDOA	0.814088	2
P05064	Young	Old	0.374696	0.147759	0.284385	P05064_K111_M1	Old / Young	Aldoa	Ubiquit. - M.musc	Geriatric / Young	ALDOA_MOUSE	Aldoa Aldo1	Fructose-bisphosphate aldolase A (EC 4.1.2.13) (Aldolase 1) (Muscle-type aldolase)	6.51761	ALDOA	0.814088	2
P05064	Young	Old	0.0998015	0.535368	0.685608	P05064_K42_M1	Old / Young	Aldoa	Ubiquit. - M.musc	Geriatric / Young	ALDOA_MOUSE	Aldoa Aldo1	Fructose-bisphosphate aldolase A (EC 4.1.2.13) (Aldolase 1) (Muscle-type aldolase)	6.51761	ALDOA	0.814088	2
P05064	Young	Old	0.037886	0.886647	0.937016	P05064_K322_M1	Old / Young	Aldoa	Ubiquit. - M.musc	Geriatric / Young	ALDOA_MOUSE	Aldoa Aldo1	Fructose-bisphosphate aldolase A (EC 4.1.2.13) (Aldolase 1) (Muscle-type aldolase)	6.51761	ALDOA	0.814088	2
P05064	Young	Old	1.15474	0.00253837	0.0141725	P05064_K147_M1	Old / Young	Aldoa	Ubiquit. - M.musc	Geriatric / Young	ALDOA_MOUSE	Aldoa Aldo1	Fructose-bisphosphate aldolase A (EC 4.1.2.13) (Aldolase 1) (Muscle-type aldolase)	6.51761	ALDOA	0.814088	2
P05064	Young	Old	0.552647	0.0299241	0.0926049	P05064_K99_M1	Old / Young	Aldoa	Ubiquit. - M.musc	Geriatric / Young	ALDOA_MOUSE	Aldoa Aldo1	Fructose-bisphosphate aldolase A (EC 4.1.2.13) (Aldolase 1) (Muscle-type aldolase)	6.51761	ALDOA	0.814088	2
P05064	Young	Old	0.0523034	0.810753	0.893077	P05064_K153_M1	Old / Young	Aldoa	Ubiquit. - M.musc	Geriatric / Young	ALDOA_MOUSE	Aldoa Aldo1	Fructose-bisphosphate aldolase A (EC 4.1.2.13) (Aldolase 1) (Muscle-type aldolase)	6.51761	ALDOA	0.814088	2
P05064	Young	Old	0.114417	0.404699	0.565283	P05064_K108_M1	Old / Young	Aldoa	Ubiquit. - M.musc	Geriatric / Young	ALDOA_MOUSE	Aldoa Aldo1	Fructose-bisphosphate aldolase A (EC 4.1.2.13) (Aldolase 1) (Muscle-type aldolase)	6.51761	ALDOA	0.814088	2
P05064	Young	Old	0.314614	0.31219	0.47724	P05064_K243_M1	Old / Young	Aldoa	Ubiquit. - M.musc	Geriatric / Young	ALDOA_MOUSE	Aldoa Aldo1	Fructose-bisphosphate aldolase A (EC 4.1.2.13) (Aldolase 1) (Muscle-type aldolase)	6.51761	ALDOA	0.814088	2
P05064	Young	Old	0.153363	0.459728	0.618462	P05064_K330_M1	Old / Young	Aldoa	Ubiquit. - M.musc	Geriatric / Young	ALDOA_MOUSE	Aldoa Aldo1	Fructose-bisphosphate aldolase A (EC 4.1.2.13) (Aldolase 1) (Muscle-type aldolase)	6.51761	ALDOA	0.814088	2
P05064	Young	Old	0.0501998	0.888812	0.937684	P05064_K312_M1	Old / Young	Aldoa	Ubiquit. - M.musc	Geriatric / Young	ALDOA_MOUSE	Aldoa Aldo1	Fructose-bisphosphate aldolase A (EC 4.1.2.13) (Aldolase 1) (Muscle-type aldolase)	6.51761	ALDOA	0.814088	2
P05132	Young	Old	-0.703127	0.00331235	0.0171679	P05132_K286_M1	Old / Young	Prkaca	Ubiquit. - M.musc	Geriatric / Young	KAPCA_MOUSE	Prkaca Pkaca	cAMP-dependent protein kinase catalytic subunit alpha (PKA C-alpha) (EC 2.7.11.11)	8.79212	KAPCA	0.944093	3
P05132	Young	Old	0.174782	0.302754	0.466948	P05132_K280_M1	Old / Young	Prkaca	Ubiquit. - M.musc	Geriatric / Young	KAPCA_MOUSE	Prkaca Pkaca	cAMP-dependent protein kinase catalytic subunit alpha (PKA C-alpha) (EC 2.7.11.11)	8.79212	KAPCA	0.944093	3
P05201	Young	Old	-0.453491	0.0135226	0.0518463	P05201_K290_M1	Old / Young	Got1	Ubiquit. - M.musc	Geriatric / Young	AATC_MOUSE	Got1	Aspartate aminotransferase, cytoplasmic (cAspAT) (EC 2.6.1.1) (EC 2.6.1.3) (Cysteine aminotransferase, cytoplasmic) (Cysteine transaminase, cytoplasmic) (cCAT) (Glutamate oxaloacetate transaminase 1) (Transaminase A)	10.698	AATC	1.0293	3
P05201	Young	Old	-0.0319385	0.902632	0.946711	P05201_K378_M1	Old / Young	Got1	Ubiquit. - M.musc	Geriatric / Young	AATC_MOUSE	Got1	Aspartate aminotransferase, cytoplasmic (cAspAT) (EC 2.6.1.1) (EC 2.6.1.3) (Cysteine aminotransferase, cytoplasmic) (Cysteine transaminase, cytoplasmic) (cCAT) (Glutamate oxaloacetate transaminase 1) (Transaminase A)	10.698	AATC	1.0293	3
P05201	Young	Old	0.389079	0.329525	0.492959	P05201_K346_M1	Old / Young	Got1	Ubiquit. - M.musc	Geriatric / Young	AATC_MOUSE	Got1	Aspartate aminotransferase, cytoplasmic (cAspAT) (EC 2.6.1.1) (EC 2.6.1.3) (Cysteine aminotransferase, cytoplasmic) (Cysteine transaminase, cytoplasmic) (cCAT) (Glutamate oxaloacetate transaminase 1) (Transaminase A)	10.698	AATC	1.0293	3
P05201	Young	Old	0.214619	0.39025	0.552907	P05201_K60_M1	Old / Young	Got1	Ubiquit. - M.musc	Geriatric / Young	AATC_MOUSE	Got1	Aspartate aminotransferase, cytoplasmic (cAspAT) (EC 2.6.1.1) (EC 2.6.1.3) (Cysteine aminotransferase, cytoplasmic) (Cysteine transaminase, cytoplasmic) (cCAT) (Glutamate oxaloacetate transaminase 1) (Transaminase A)	10.698	AATC	1.0293	3
P05201	Young	Old	0.578579	0.0354302	0.104191	P05201_K318_M1	Old / Young	Got1	Ubiquit. - M.musc	Geriatric / Young	AATC_MOUSE	Got1	Aspartate aminotransferase, cytoplasmic (cAspAT) (EC 2.6.1.1) (EC 2.6.1.3) (Cysteine aminotransferase, cytoplasmic) (Cysteine transaminase, cytoplasmic) (cCAT) (Glutamate oxaloacetate transaminase 1) (Transaminase A)	10.698	AATC	1.0293	3
P05532	Young	Old	-0.932779	0.000841667	0.00599584	P05532_K596_M1	Old / Young	Kit	Ubiquit. - M.musc	Geriatric / Young	KIT_MOUSE	Kit Sl	Mast/stem cell growth factor receptor Kit (SCFR) (EC 2.7.10.1) (Proto-oncogene c-Kit) (Tyrosine-protein kinase Kit) (CD antigen CD117)		KIT
P05532	Young	Old	-0.324281	0.238157	0.399116	P05532_K605_M1	Old / Young	Kit	Ubiquit. - M.musc	Geriatric / Young	KIT_MOUSE	Kit Sl	Mast/stem cell growth factor receptor Kit (SCFR) (EC 2.7.10.1) (Proto-oncogene c-Kit) (Tyrosine-protein kinase Kit) (CD antigen CD117)		KIT
P06151	Young	Old	0.0388714	0.882507	0.934062	P06151_K243_M1	Old / Young	Ldha	Ubiquit. - M.musc	Geriatric / Young	LDHA_MOUSE	Ldha Ldh-1 Ldh1	L-lactate dehydrogenase A chain (LDH-A) (EC 1.1.1.27) (LDH muscle subunit) (LDH-M)	10.8073	LDHA	1.03372	3
P06151	Young	Old	0.0481602	0.794552	0.879959	P06151_K14_M1	Old / Young	Ldha	Ubiquit. - M.musc	Geriatric / Young	LDHA_MOUSE	Ldha Ldh-1 Ldh1	L-lactate dehydrogenase A chain (LDH-A) (EC 1.1.1.27) (LDH muscle subunit) (LDH-M)	10.8073	LDHA	1.03372	3
P06151	Young	Old	1.05126	0.0680977	0.165715	P06151_K224_M1	Old / Young	Ldha	Ubiquit. - M.musc	Geriatric / Young	LDHA_MOUSE	Ldha Ldh-1 Ldh1	L-lactate dehydrogenase A chain (LDH-A) (EC 1.1.1.27) (LDH muscle subunit) (LDH-M)	10.8073	LDHA	1.03372	3
P06745	Young	Old	0.852703	0.0924867	0.205067	P06745_K423_M1	Old / Young	Gpi1	Ubiquit. - M.musc	Geriatric / Young	G6PI_MOUSE	Gpi Gpi1	Glucose-6-phosphate isomerase (GPI) (EC 5.3.1.9) (Autocrine motility factor) (AMF) (Neuroleukin) (NLK) (Phosphoglucose isomerase) (PGI) (Phosphohexose isomerase) (PHI)	10.736	G6PI	1.03084	3
P06745	Young	Old	0.416108	0.569956	0.714017	P06745_K234_M1	Old / Young	Gpi1	Ubiquit. - M.musc	Geriatric / Young	G6PI_MOUSE	Gpi Gpi1	Glucose-6-phosphate isomerase (GPI) (EC 5.3.1.9) (Autocrine motility factor) (AMF) (Neuroleukin) (NLK) (Phosphoglucose isomerase) (PGI) (Phosphohexose isomerase) (PHI)	10.736	G6PI	1.03084	3
P06745	Young	Old	-0.223013	0.579316	0.721074	P06745_K226_M1	Old / Young	Gpi1	Ubiquit. - M.musc	Geriatric / Young	G6PI_MOUSE	Gpi Gpi1	Glucose-6-phosphate isomerase (GPI) (EC 5.3.1.9) (Autocrine motility factor) (AMF) (Neuroleukin) (NLK) (Phosphoglucose isomerase) (PGI) (Phosphohexose isomerase) (PHI)	10.736	G6PI	1.03084	3
P06745	Young	Old	1.57068	8.69728e-06	0.000177944	P06745_K25_M1	Old / Young	Gpi1	Ubiquit. - M.musc	Geriatric / Young	G6PI_MOUSE	Gpi Gpi1	Glucose-6-phosphate isomerase (GPI) (EC 5.3.1.9) (Autocrine motility factor) (AMF) (Neuroleukin) (NLK) (Phosphoglucose isomerase) (PGI) (Phosphohexose isomerase) (PHI)	10.736	G6PI	1.03084	3
P06745	Young	Old	0.192065	0.269923	0.432377	P06745_K438_M1	Old / Young	Gpi1	Ubiquit. - M.musc	Geriatric / Young	G6PI_MOUSE	Gpi Gpi1	Glucose-6-phosphate isomerase (GPI) (EC 5.3.1.9) (Autocrine motility factor) (AMF) (Neuroleukin) (NLK) (Phosphoglucose isomerase) (PGI) (Phosphohexose isomerase) (PHI)	10.736	G6PI	1.03084	3
P06745	Young	Old	0.340401	0.357684	0.520433	P06745_K73_M1	Old / Young	Gpi1	Ubiquit. - M.musc	Geriatric / Young	G6PI_MOUSE	Gpi Gpi1	Glucose-6-phosphate isomerase (GPI) (EC 5.3.1.9) (Autocrine motility factor) (AMF) (Neuroleukin) (NLK) (Phosphoglucose isomerase) (PGI) (Phosphohexose isomerase) (PHI)	10.736	G6PI	1.03084	3
P06745	Young	Old	2.16229	1.36008e-06	4.52661e-05	P06745_K89_M1	Old / Young	Gpi1	Ubiquit. - M.musc	Geriatric / Young	G6PI_MOUSE	Gpi Gpi1	Glucose-6-phosphate isomerase (GPI) (EC 5.3.1.9) (Autocrine motility factor) (AMF) (Neuroleukin) (NLK) (Phosphoglucose isomerase) (PGI) (Phosphohexose isomerase) (PHI)	10.736	G6PI	1.03084	3
P06745	Young	Old	0.37073	0.0901381	0.201203	P06745_K12_M1	Old / Young	Gpi1	Ubiquit. - M.musc	Geriatric / Young	G6PI_MOUSE	Gpi Gpi1	Glucose-6-phosphate isomerase (GPI) (EC 5.3.1.9) (Autocrine motility factor) (AMF) (Neuroleukin) (NLK) (Phosphoglucose isomerase) (PGI) (Phosphohexose isomerase) (PHI)	10.736	G6PI	1.03084	3
P06745	Young	Old	0.485249	0.165621	0.309117	P06745_K116_M1	Old / Young	Gpi1	Ubiquit. - M.musc	Geriatric / Young	G6PI_MOUSE	Gpi Gpi1	Glucose-6-phosphate isomerase (GPI) (EC 5.3.1.9) (Autocrine motility factor) (AMF) (Neuroleukin) (NLK) (Phosphoglucose isomerase) (PGI) (Phosphohexose isomerase) (PHI)	10.736	G6PI	1.03084	3
P06800	Young	Old	-0.259904	0.114203	0.237121	P06800_K774_M1	Old / Young	Ptprc	Ubiquit. - M.musc	Geriatric / Young
P06801	Young	Old	0.442501	0.0842735	0.192186	P06801_K476_M1	Old / Young	Me1	Ubiquit. - M.musc	Geriatric / Young	MAOX_MOUSE	Me1 Mod-1 Mod1	NADP-dependent malic enzyme (NADP-ME) (EC 1.1.1.40) (Malic enzyme 1)	12.3915	MAOX	1.09312	3
P06801	Young	Old	-0.333144	0.0670471	0.163892	P06801_K516_M1	Old / Young	Me1	Ubiquit. - M.musc	Geriatric / Young	MAOX_MOUSE	Me1 Mod-1 Mod1	NADP-dependent malic enzyme (NADP-ME) (EC 1.1.1.40) (Malic enzyme 1)	12.3915	MAOX	1.09312	3
P06837	Young	Old	-0.280394	0.335407	0.499811	P06837_K26_M1	Old / Young	Gap43	Ubiquit. - M.musc	Geriatric / Young	NEUM_MOUSE	Gap43 Basp2	Neuromodulin (Axonal membrane protein GAP-43) (Calmodulin-binding protein P-57) (Growth-associated protein 43)	34.5978	NEUM	1.53905	4
P06837	Young	Old	-0.455058	0.124426	0.251474	P06837_K19_M1	Old / Young	Gap43	Ubiquit. - M.musc	Geriatric / Young	NEUM_MOUSE	Gap43 Basp2	Neuromodulin (Axonal membrane protein GAP-43) (Calmodulin-binding protein P-57) (Growth-associated protein 43)	34.5978	NEUM	1.53905	4
P06837	Young	Old	-0.235159	0.446617	0.604972	P06837_K67_M1	Old / Young	Gap43	Ubiquit. - M.musc	Geriatric / Young	NEUM_MOUSE	Gap43 Basp2	Neuromodulin (Axonal membrane protein GAP-43) (Calmodulin-binding protein P-57) (Growth-associated protein 43)	34.5978	NEUM	1.53905	4
P06837	Young	Old	-0.862239	0.0183756	0.0645463	P06837_K146_M1	Old / Young	Gap43	Ubiquit. - M.musc	Geriatric / Young	NEUM_MOUSE	Gap43 Basp2	Neuromodulin (Axonal membrane protein GAP-43) (Calmodulin-binding protein P-57) (Growth-associated protein 43)	34.5978	NEUM	1.53905	4
P06837	Young	Old	0.32961	0.229517	0.389476	P06837_K157_M1	Old / Young	Gap43	Ubiquit. - M.musc	Geriatric / Young	NEUM_MOUSE	Gap43 Basp2	Neuromodulin (Axonal membrane protein GAP-43) (Calmodulin-binding protein P-57) (Growth-associated protein 43)	34.5978	NEUM	1.53905	4
P06837	Young	Old	-0.708035	0.041228	0.116558	P06837_K98_M1	Old / Young	Gap43	Ubiquit. - M.musc	Geriatric / Young	NEUM_MOUSE	Gap43 Basp2	Neuromodulin (Axonal membrane protein GAP-43) (Calmodulin-binding protein P-57) (Growth-associated protein 43)	34.5978	NEUM	1.53905	4
P06837	Young	Old	0.24729	0.444572	0.603599	P06837_K153_M1	Old / Young	Gap43	Ubiquit. - M.musc	Geriatric / Young	NEUM_MOUSE	Gap43 Basp2	Neuromodulin (Axonal membrane protein GAP-43) (Calmodulin-binding protein P-57) (Growth-associated protein 43)	34.5978	NEUM	1.53905	4
P06837	Young	Old	-0.495364	0.0723198	0.172679	P06837_K136_M1	Old / Young	Gap43	Ubiquit. - M.musc	Geriatric / Young	NEUM_MOUSE	Gap43 Basp2	Neuromodulin (Axonal membrane protein GAP-43) (Calmodulin-binding protein P-57) (Growth-associated protein 43)	34.5978	NEUM	1.53905	4
P06837	Young	Old	0.281698	0.803654	0.887094	P06837_K199_M1	Old / Young	Gap43	Ubiquit. - M.musc	Geriatric / Young	NEUM_MOUSE	Gap43 Basp2	Neuromodulin (Axonal membrane protein GAP-43) (Calmodulin-binding protein P-57) (Growth-associated protein 43)	34.5978	NEUM	1.53905	4
P06837	Young	Old	-0.746278	0.0713417	0.171245	P06837_K37_M1	Old / Young	Gap43	Ubiquit. - M.musc	Geriatric / Young	NEUM_MOUSE	Gap43 Basp2	Neuromodulin (Axonal membrane protein GAP-43) (Calmodulin-binding protein P-57) (Growth-associated protein 43)	34.5978	NEUM	1.53905	4
P06837	Young	Old	0.322474	0.47651	0.63471	P06837_K114_M1	Old / Young	Gap43	Ubiquit. - M.musc	Geriatric / Young	NEUM_MOUSE	Gap43 Basp2	Neuromodulin (Axonal membrane protein GAP-43) (Calmodulin-binding protein P-57) (Growth-associated protein 43)	34.5978	NEUM	1.53905	4
P06837	Young	Old	-0.0914407	0.727896	0.833287	P06837_K125_M1	Old / Young	Gap43	Ubiquit. - M.musc	Geriatric / Young	NEUM_MOUSE	Gap43 Basp2	Neuromodulin (Axonal membrane protein GAP-43) (Calmodulin-binding protein P-57) (Growth-associated protein 43)	34.5978	NEUM	1.53905	4
P06837	Young	Old	-0.622702	0.113344	0.235782	P06837_K217_M1	Old / Young	Gap43	Ubiquit. - M.musc	Geriatric / Young	NEUM_MOUSE	Gap43 Basp2	Neuromodulin (Axonal membrane protein GAP-43) (Calmodulin-binding protein P-57) (Growth-associated protein 43)	34.5978	NEUM	1.53905	4
P06837	Young	Old	0.414771	0.122443	0.248981	P06837_K69_M1	Old / Young	Gap43	Ubiquit. - M.musc	Geriatric / Young	NEUM_MOUSE	Gap43 Basp2	Neuromodulin (Axonal membrane protein GAP-43) (Calmodulin-binding protein P-57) (Growth-associated protein 43)	34.5978	NEUM	1.53905	4
P06837	Young	Old	0.0108323	0.962978	0.980004	P06837_K80_M1	Old / Young	Gap43	Ubiquit. - M.musc	Geriatric / Young	NEUM_MOUSE	Gap43 Basp2	Neuromodulin (Axonal membrane protein GAP-43) (Calmodulin-binding protein P-57) (Growth-associated protein 43)	34.5978	NEUM	1.53905	4
P06837	Young	Old	0.255188	0.390006	0.552845	P06837_K81_M1	Old / Young	Gap43	Ubiquit. - M.musc	Geriatric / Young	NEUM_MOUSE	Gap43 Basp2	Neuromodulin (Axonal membrane protein GAP-43) (Calmodulin-binding protein P-57) (Growth-associated protein 43)	34.5978	NEUM	1.53905	4
P06837	Young	Old	-0.396801	0.270692	0.433126	P06837_K104_M1	Old / Young	Gap43	Ubiquit. - M.musc	Geriatric / Young	NEUM_MOUSE	Gap43 Basp2	Neuromodulin (Axonal membrane protein GAP-43) (Calmodulin-binding protein P-57) (Growth-associated protein 43)	34.5978	NEUM	1.53905	4
P07901	Young	Old	0.799147	0.00790914	0.0345235	P07901_K74_M1	Old / Young	Hsp90aa1	Ubiquit. - M.musc	Geriatric / Young	HS90A_MOUSE	Hsp90aa1 Hsp86 Hsp86-1 Hspca	Heat shock protein HSP 90-alpha (Heat shock 86 kDa) (HSP 86) (HSP86) (Tumor-specific transplantation 86 kDa antigen) (TSTA)	5.47693	HS90A	0.738537	2
P07901	Young	Old	1.22335	4.08393e-05	0.000552674	P07901_K490_M1	Old / Young	Hsp90aa1	Ubiquit. - M.musc	Geriatric / Young	HS90A_MOUSE	Hsp90aa1 Hsp86 Hsp86-1 Hspca	Heat shock protein HSP 90-alpha (Heat shock 86 kDa) (HSP 86) (HSP86) (Tumor-specific transplantation 86 kDa antigen) (TSTA)	5.47693	HS90A	0.738537	2
P07901	Young	Old	1.12653	0.00218704	0.0127089	P07901_K224_M1	Old / Young	Hsp90aa1	Ubiquit. - M.musc	Geriatric / Young	HS90A_MOUSE	Hsp90aa1 Hsp86 Hsp86-1 Hspca	Heat shock protein HSP 90-alpha (Heat shock 86 kDa) (HSP 86) (HSP86) (Tumor-specific transplantation 86 kDa antigen) (TSTA)	5.47693	HS90A	0.738537	2
P07901	Young	Old	2.44345	6.14848e-10	7.90963e-07	P07901_K547_M1	Old / Young	Hsp90aa1	Ubiquit. - M.musc	Geriatric / Young	HS90A_MOUSE	Hsp90aa1 Hsp86 Hsp86-1 Hspca	Heat shock protein HSP 90-alpha (Heat shock 86 kDa) (HSP 86) (HSP86) (Tumor-specific transplantation 86 kDa antigen) (TSTA)	5.47693	HS90A	0.738537	2
P07901	Young	Old	1.9265	0.000781884	0.00570177	P07901_K437_M1	Old / Young	Hsp90aa1	Ubiquit. - M.musc	Geriatric / Young	HS90A_MOUSE	Hsp90aa1 Hsp86 Hsp86-1 Hspca	Heat shock protein HSP 90-alpha (Heat shock 86 kDa) (HSP 86) (HSP86) (Tumor-specific transplantation 86 kDa antigen) (TSTA)	5.47693	HS90A	0.738537	2
P08226	Young	Old	-0.16662	0.454685	0.613448	P08226_K105_M1	Old / Young	Apoe	Ubiquit. - M.musc	Geriatric / Young
P08226	Young	Old	1.1565	0.0014714	0.00930017	P08226_K86_M1	Old / Young	Apoe	Ubiquit. - M.musc	Geriatric / Young
P08226	Young	Old	0.0480255	0.840524	0.910322	P08226_K252_M1	Old / Young	Apoe	Ubiquit. - M.musc	Geriatric / Young
P08228	Young	Old	0.197529	0.209648	0.365084	P08228_K92_M1	Old / Young	Sod1	Ubiquit. - M.musc	Geriatric / Young	SODC_MOUSE	Sod1	Superoxide dismutase [Cu-Zn] (EC 1.15.1.1)	15.254	SODC	1.18338	4
P08228	Young	Old	0.487735	0.015193	0.0560105	P08228_K123_M1	Old / Young	Sod1	Ubiquit. - M.musc	Geriatric / Young	SODC_MOUSE	Sod1	Superoxide dismutase [Cu-Zn] (EC 1.15.1.1)	15.254	SODC	1.18338	4
P08551	Young	Old	-0.480942	0.135382	0.267031	P08551_K468_M1	Old / Young	Nefl	Ubiquit. - M.musc	Geriatric / Young	NFL_MOUSE	Nefl Nf68 Nfl	Neurofilament light polypeptide (NF-L) (68 kDa neurofilament protein) (Neurofilament triplet L protein)	33.9085	NFL	1.53031	4
P08551	Young	Old	-0.215923	0.447126	0.605472	P08551_K15_M1	Old / Young	Nefl	Ubiquit. - M.musc	Geriatric / Young	NFL_MOUSE	Nefl Nf68 Nfl	Neurofilament light polypeptide (NF-L) (68 kDa neurofilament protein) (Neurofilament triplet L protein)	33.9085	NFL	1.53031	4
P08551	Young	Old	-0.0602659	0.756075	0.85355	P08551_K91_M1	Old / Young	Nefl	Ubiquit. - M.musc	Geriatric / Young	NFL_MOUSE	Nefl Nf68 Nfl	Neurofilament light polypeptide (NF-L) (68 kDa neurofilament protein) (Neurofilament triplet L protein)	33.9085	NFL	1.53031	4
P08551	Young	Old	0.517071	0.152739	0.290985	P08551_K282_M1	Old / Young	Nefl	Ubiquit. - M.musc	Geriatric / Young	NFL_MOUSE	Nefl Nf68 Nfl	Neurofilament light polypeptide (NF-L) (68 kDa neurofilament protein) (Neurofilament triplet L protein)	33.9085	NFL	1.53031	4
P08551	Young	Old	-0.393938	0.195425	0.347324	P08551_K294_M1	Old / Young	Nefl	Ubiquit. - M.musc	Geriatric / Young	NFL_MOUSE	Nefl Nf68 Nfl	Neurofilament light polypeptide (NF-L) (68 kDa neurofilament protein) (Neurofilament triplet L protein)	33.9085	NFL	1.53031	4
P08551	Young	Old	0.209093	0.18433	0.333369	P08551_K272_M1	Old / Young	Nefl	Ubiquit. - M.musc	Geriatric / Young	NFL_MOUSE	Nefl Nf68 Nfl	Neurofilament light polypeptide (NF-L) (68 kDa neurofilament protein) (Neurofilament triplet L protein)	33.9085	NFL	1.53031	4
P08551	Young	Old	0.0173643	0.937997	0.966197	P08551_K157_M1	Old / Young	Nefl	Ubiquit. - M.musc	Geriatric / Young	NFL_MOUSE	Nefl Nf68 Nfl	Neurofilament light polypeptide (NF-L) (68 kDa neurofilament protein) (Neurofilament triplet L protein)	33.9085	NFL	1.53031	4
P08553	Young	Old	0.479257	0.38674	0.550313	P08553_K807_M1	Old / Young	Nefm	Ubiquit. - M.musc	Geriatric / Young	NFM_MOUSE	Nefm Nef3 Nfm	Neurofilament medium polypeptide (NF-M) (160 kDa neurofilament protein) (Neurofilament 3) (Neurofilament triplet M protein)	29.4684	NFM	1.46936	4
P08553	Young	Old	0.0279748	0.973838	0.986174	P08553_K842_M1	Old / Young	Nefm	Ubiquit. - M.musc	Geriatric / Young	NFM_MOUSE	Nefm Nef3 Nfm	Neurofilament medium polypeptide (NF-M) (160 kDa neurofilament protein) (Neurofilament 3) (Neurofilament triplet M protein)	29.4684	NFM	1.46936	4
P08553	Young	Old	0.477145	0.143803	0.279094	P08553_K674_M1	Old / Young	Nefm	Ubiquit. - M.musc	Geriatric / Young	NFM_MOUSE	Nefm Nef3 Nfm	Neurofilament medium polypeptide (NF-M) (160 kDa neurofilament protein) (Neurofilament 3) (Neurofilament triplet M protein)	29.4684	NFM	1.46936	4
P08553	Young	Old	-0.242181	0.0906378	0.201901	P08553_K296_M1	Old / Young	Nefm	Ubiquit. - M.musc	Geriatric / Young	NFM_MOUSE	Nefm Nef3 Nfm	Neurofilament medium polypeptide (NF-M) (160 kDa neurofilament protein) (Neurofilament 3) (Neurofilament triplet M protein)	29.4684	NFM	1.46936	4
P08553	Young	Old	-0.318701	0.122887	0.249407	P08553_K261_M1	Old / Young	Nefm	Ubiquit. - M.musc	Geriatric / Young	NFM_MOUSE	Nefm Nef3 Nfm	Neurofilament medium polypeptide (NF-M) (160 kDa neurofilament protein) (Neurofilament 3) (Neurofilament triplet M protein)	29.4684	NFM	1.46936	4
P08553	Young	Old	0.234954	0.173686	0.319507	P08553_K484_M1	Old / Young	Nefm	Ubiquit. - M.musc	Geriatric / Young	NFM_MOUSE	Nefm Nef3 Nfm	Neurofilament medium polypeptide (NF-M) (160 kDa neurofilament protein) (Neurofilament 3) (Neurofilament triplet M protein)	29.4684	NFM	1.46936	4
P08553	Young	Old	-0.222599	0.574277	0.718179	P08553_K53_M1	Old / Young	Nefm	Ubiquit. - M.musc	Geriatric / Young	NFM_MOUSE	Nefm Nef3 Nfm	Neurofilament medium polypeptide (NF-M) (160 kDa neurofilament protein) (Neurofilament 3) (Neurofilament triplet M protein)	29.4684	NFM	1.46936	4
P08553	Young	Old	0.2718	0.233875	0.395317	P08553_K100_M1	Old / Young	Nefm	Ubiquit. - M.musc	Geriatric / Young	NFM_MOUSE	Nefm Nef3 Nfm	Neurofilament medium polypeptide (NF-M) (160 kDa neurofilament protein) (Neurofilament 3) (Neurofilament triplet M protein)	29.4684	NFM	1.46936	4
P08553	Young	Old	-0.32969	0.648888	0.772119	P08553_K465_M1	Old / Young	Nefm	Ubiquit. - M.musc	Geriatric / Young	NFM_MOUSE	Nefm Nef3 Nfm	Neurofilament medium polypeptide (NF-M) (160 kDa neurofilament protein) (Neurofilament 3) (Neurofilament triplet M protein)	29.4684	NFM	1.46936	4
P08553	Young	Old	0.241018	0.316494	0.481093	P08553_K166_M1	Old / Young	Nefm	Ubiquit. - M.musc	Geriatric / Young	NFM_MOUSE	Nefm Nef3 Nfm	Neurofilament medium polypeptide (NF-M) (160 kDa neurofilament protein) (Neurofilament 3) (Neurofilament triplet M protein)	29.4684	NFM	1.46936	4
P08553	Young	Old	-0.579628	0.0103339	0.0423845	P08553_K592_M1	Old / Young	Nefm	Ubiquit. - M.musc	Geriatric / Young	NFM_MOUSE	Nefm Nef3 Nfm	Neurofilament medium polypeptide (NF-M) (160 kDa neurofilament protein) (Neurofilament 3) (Neurofilament triplet M protein)	29.4684	NFM	1.46936	4
P08553	Young	Old	0.142262	0.35449	0.516656	P08553_K305_M1	Old / Young	Nefm	Ubiquit. - M.musc	Geriatric / Young	NFM_MOUSE	Nefm Nef3 Nfm	Neurofilament medium polypeptide (NF-M) (160 kDa neurofilament protein) (Neurofilament 3) (Neurofilament triplet M protein)	29.4684	NFM	1.46936	4
P08553	Young	Old	-0.222769	0.143017	0.278235	P08553_K269_M1	Old / Young	Nefm	Ubiquit. - M.musc	Geriatric / Young	NFM_MOUSE	Nefm Nef3 Nfm	Neurofilament medium polypeptide (NF-M) (160 kDa neurofilament protein) (Neurofilament 3) (Neurofilament triplet M protein)	29.4684	NFM	1.46936	4
P08553	Young	Old	-0.0536492	0.878536	0.932259	P08553_K460_M1	Old / Young	Nefm	Ubiquit. - M.musc	Geriatric / Young	NFM_MOUSE	Nefm Nef3 Nfm	Neurofilament medium polypeptide (NF-M) (160 kDa neurofilament protein) (Neurofilament 3) (Neurofilament triplet M protein)	29.4684	NFM	1.46936	4
P08752	Young	Old	0.732668	0.0128679	0.0501362	P08752_K54_M1	Old / Young	Gnai2	Ubiquit. - M.musc	Geriatric / Young	GNAI2_MOUSE	Gnai2 Gnai-2	Guanine nucleotide-binding protein G(i) subunit alpha-2 (Adenylate cyclase-inhibiting G alpha protein)	19.787	GNAI2	1.29638	4
P08752	Young	Old	2.82645	2.35001e-05	0.00035848	P08752_K313_M1	Old / Young	Gnai2	Ubiquit. - M.musc	Geriatric / Young	GNAI2_MOUSE	Gnai2 Gnai-2	Guanine nucleotide-binding protein G(i) subunit alpha-2 (Adenylate cyclase-inhibiting G alpha protein)	19.787	GNAI2	1.29638	4
P08752	Young	Old	1.61913	0.00733451	0.032523	P08752_K296_M1	Old / Young	Gnai2	Ubiquit. - M.musc	Geriatric / Young	GNAI2_MOUSE	Gnai2 Gnai-2	Guanine nucleotide-binding protein G(i) subunit alpha-2 (Adenylate cyclase-inhibiting G alpha protein)	19.787	GNAI2	1.29638	4
P08752	Young	Old	2.51193	3.72237e-05	0.000508528	P08752_K307_M1	Old / Young	Gnai2	Ubiquit. - M.musc	Geriatric / Young	GNAI2_MOUSE	Gnai2 Gnai-2	Guanine nucleotide-binding protein G(i) subunit alpha-2 (Adenylate cyclase-inhibiting G alpha protein)	19.787	GNAI2	1.29638	4
P09055	Young	Old	-0.83764	0.247237	0.408779	P09055_K774_M1	Old / Young	Itgb1	Ubiquit. - M.musc	Geriatric / Young	ITB1_MOUSE	Itgb1	Integrin beta-1 (Fibronectin receptor subunit beta) (VLA-4 subunit beta) (CD antigen CD29)	5.04584	ITB1	0.702934	1
P09055	Young	Old	1.07734	0.000513738	0.00406191	P09055_K784_M1	Old / Young	Itgb1	Ubiquit. - M.musc	Geriatric / Young	ITB1_MOUSE	Itgb1	Integrin beta-1 (Fibronectin receptor subunit beta) (VLA-4 subunit beta) (CD antigen CD29)	5.04584	ITB1	0.702934	1
P09411	Young	Old	1.57387	0.000167389	0.00165358	P09411_K86_M1	Old / Young	Pgk1	Ubiquit. - M.musc	Geriatric / Young	PGK1_MOUSE	Pgk1 Pgk-1	Phosphoglycerate kinase 1 (EC 2.7.2.3)	11.7085	PGK1	1.0685	3
P09411	Young	Old	0.603684	0.240833	0.401265	P09411_K361_M1	Old / Young	Pgk1	Ubiquit. - M.musc	Geriatric / Young	PGK1_MOUSE	Pgk1 Pgk-1	Phosphoglycerate kinase 1 (EC 2.7.2.3)	11.7085	PGK1	1.0685	3
P09411	Young	Old	-0.13113	0.468878	0.626592	P09411_K30_M1	Old / Young	Pgk1	Ubiquit. - M.musc	Geriatric / Young	PGK1_MOUSE	Pgk1 Pgk-1	Phosphoglycerate kinase 1 (EC 2.7.2.3)	11.7085	PGK1	1.0685	3
P09411	Young	Old	0.131368	0.49848	0.655465	P09411_K216_M1	Old / Young	Pgk1	Ubiquit. - M.musc	Geriatric / Young	PGK1_MOUSE	Pgk1 Pgk-1	Phosphoglycerate kinase 1 (EC 2.7.2.3)	11.7085	PGK1	1.0685	3
P09411	Young	Old	1.52059	1.76261e-05	0.00029266	P09411_K291_M1	Old / Young	Pgk1	Ubiquit. - M.musc	Geriatric / Young	PGK1_MOUSE	Pgk1 Pgk-1	Phosphoglycerate kinase 1 (EC 2.7.2.3)	11.7085	PGK1	1.0685	3
P09411	Young	Old	-0.320405	0.357017	0.519812	P09411_K267_M1	Old / Young	Pgk1	Ubiquit. - M.musc	Geriatric / Young	PGK1_MOUSE	Pgk1 Pgk-1	Phosphoglycerate kinase 1 (EC 2.7.2.3)	11.7085	PGK1	1.0685	3
P09411	Young	Old	0.589269	0.0713458	0.171245	P09411_K264_M1	Old / Young	Pgk1	Ubiquit. - M.musc	Geriatric / Young	PGK1_MOUSE	Pgk1 Pgk-1	Phosphoglycerate kinase 1 (EC 2.7.2.3)	11.7085	PGK1	1.0685	3
P09411	Young	Old	0.428995	0.483238	0.642086	P09411_K220_M1	Old / Young	Pgk1	Ubiquit. - M.musc	Geriatric / Young	PGK1_MOUSE	Pgk1 Pgk-1	Phosphoglycerate kinase 1 (EC 2.7.2.3)	11.7085	PGK1	1.0685	3
P09411	Young	Old	0.411832	0.0538422	0.140455	P09411_K146_M1	Old / Young	Pgk1	Ubiquit. - M.musc	Geriatric / Young	PGK1_MOUSE	Pgk1 Pgk-1	Phosphoglycerate kinase 1 (EC 2.7.2.3)	11.7085	PGK1	1.0685	3
P09528	Young	Old	1.21658	0.000645049	0.00487869	P09528_K120_M1	Old / Young	Fth1	Ubiquit. - M.musc	Geriatric / Young	FRIH_MOUSE	Fth1 Fth	Ferritin heavy chain (Ferritin H subunit) (EC 1.16.3.1) [Cleaved into: Ferritin heavy chain, N-terminally processed]	5.15885	FRIH	0.712553	1
P09581	Young	Old	0.104706	0.790269	0.877241	P09581_K584_M1	Old / Young	Csf1r	Ubiquit. - M.musc	Geriatric / Young
P09581	Young	Old	0.688587	0.130037	0.259413	P09581_K604_M1	Old / Young	Csf1r	Ubiquit. - M.musc	Geriatric / Young
P0CG49;P0CG49;P0CG49;P0CG50;P0CG50;P0CG50;P0CG50;P0CG50;P0CG50;P0CG50;P0CG50;P0CG50	Young	Old	1.10311	0.159933	0.301367	P0CG49_K158_M1;P0CG49_K234_M1;P0CG49_K82_M1;P0CG50_K158_M1;P0CG50_K234_M1;P0CG50_K310_M1;P0CG50_K386_M1;P0CG50_K462_M1;P0CG50_K538_M1;P0CG50_K614_M1;P0CG50_K690_M1;P0CG50_K82_M1	Old / Young	Ubb;Ubc	Ubiquit. - M.musc	Geriatric / Young
P10126	Young	Old	1.86506	8.8965e-07	3.39878e-05	P10126_K165_M1	Old / Young	Eef1a1	Ubiquit. - M.musc	Geriatric / Young	EF1A1_MOUSE	Eef1a1 Eef1a	Elongation factor 1-alpha 1 (EF-1-alpha-1) (Elongation factor Tu) (EF-Tu) (Eukaryotic elongation factor 1 A-1) (eEF1A-1)	4.89283	EF1A1	0.68956	1
P10126	Young	Old	3.06992	9.80445e-06	0.00019505	P10126_K179_M1	Old / Young	Eef1a1	Ubiquit. - M.musc	Geriatric / Young	EF1A1_MOUSE	Eef1a1 Eef1a	Elongation factor 1-alpha 1 (EF-1-alpha-1) (Elongation factor Tu) (EF-Tu) (Eukaryotic elongation factor 1 A-1) (eEF1A-1)	4.89283	EF1A1	0.68956	1
P10126	Young	Old	2.56171	2.60131e-07	1.47707e-05	P10126_K273_M1	Old / Young	Eef1a1	Ubiquit. - M.musc	Geriatric / Young	EF1A1_MOUSE	Eef1a1 Eef1a	Elongation factor 1-alpha 1 (EF-1-alpha-1) (Elongation factor Tu) (EF-Tu) (Eukaryotic elongation factor 1 A-1) (eEF1A-1)	4.89283	EF1A1	0.68956	1
P10126	Young	Old	2.79509	1.96032e-05	0.000313434	P10126_K154_M1	Old / Young	Eef1a1	Ubiquit. - M.musc	Geriatric / Young	EF1A1_MOUSE	Eef1a1 Eef1a	Elongation factor 1-alpha 1 (EF-1-alpha-1) (Elongation factor Tu) (EF-Tu) (Eukaryotic elongation factor 1 A-1) (eEF1A-1)	4.89283	EF1A1	0.68956	1
P10126	Young	Old	1.42923	1.78792e-05	0.000294598	P10126_K172_M1	Old / Young	Eef1a1	Ubiquit. - M.musc	Geriatric / Young	EF1A1_MOUSE	Eef1a1 Eef1a	Elongation factor 1-alpha 1 (EF-1-alpha-1) (Elongation factor Tu) (EF-Tu) (Eukaryotic elongation factor 1 A-1) (eEF1A-1)	4.89283	EF1A1	0.68956	1
P10126	Young	Old	1.43391	0.000108832	0.00117751	P10126_K395_M1	Old / Young	Eef1a1	Ubiquit. - M.musc	Geriatric / Young	EF1A1_MOUSE	Eef1a1 Eef1a	Elongation factor 1-alpha 1 (EF-1-alpha-1) (Elongation factor Tu) (EF-Tu) (Eukaryotic elongation factor 1 A-1) (eEF1A-1)	4.89283	EF1A1	0.68956	1
P10126	Young	Old	2.29536	0.0312689	0.0956006	P10126_K439_M1	Old / Young	Eef1a1	Ubiquit. - M.musc	Geriatric / Young	EF1A1_MOUSE	Eef1a1 Eef1a	Elongation factor 1-alpha 1 (EF-1-alpha-1) (Elongation factor Tu) (EF-Tu) (Eukaryotic elongation factor 1 A-1) (eEF1A-1)	4.89283	EF1A1	0.68956	1
P10126	Young	Old	1.41843	1.26132e-06	4.32154e-05	P10126_K392_M1	Old / Young	Eef1a1	Ubiquit. - M.musc	Geriatric / Young	EF1A1_MOUSE	Eef1a1 Eef1a	Elongation factor 1-alpha 1 (EF-1-alpha-1) (Elongation factor Tu) (EF-Tu) (Eukaryotic elongation factor 1 A-1) (eEF1A-1)	4.89283	EF1A1	0.68956	1
P10518	Young	Old	0.199916	0.446466	0.604957	P10518_K184_M1	Old / Young	Alad	Ubiquit. - M.musc	Geriatric / Young	HEM2_MOUSE	Alad Lv	Delta-aminolevulinic acid dehydratase (ALADH) (EC 4.2.1.24) (Porphobilinogen synthase)	8.6913	HEM2	0.939085	3
P10518	Young	Old	0.747947	0.00312173	0.0164548	P10518_K87_M1	Old / Young	Alad	Ubiquit. - M.musc	Geriatric / Young	HEM2_MOUSE	Alad Lv	Delta-aminolevulinic acid dehydratase (ALADH) (EC 4.2.1.24) (Porphobilinogen synthase)	8.6913	HEM2	0.939085	3
P10605	Young	Old	0.182457	0.678147	0.794668	P10605_K223_M1	Old / Young	Ctsb	Ubiquit. - M.musc	Geriatric / Young	CATB_MOUSE	Ctsb	Cathepsin B (EC 3.4.22.1) (Cathepsin B1) [Cleaved into: Cathepsin B light chain; Cathepsin B heavy chain]	3.39199	CATB	0.530454	1
P10637	Young	Old	-0.128926	0.620974	0.753653	P10637_K573_M1	Old / Young	Mapt	Ubiquit. - M.musc	Geriatric / Young	TAU_MOUSE	Mapt Mtapt Tau	Microtubule-associated protein tau (Neurofibrillary tangle protein) (Paired helical filament-tau) (PHF-tau)	16.0773	TAU	1.20621	4
P10649	Young	Old	0.49526	0.0538808	0.140461	P10649_K144_M1	Old / Young	Gstm1	Ubiquit. - M.musc	Geriatric / Young	GSTM1_MOUSE	Gstm1	Glutathione S-transferase Mu 1 (EC 2.5.1.18) (GST 1-1) (GST class-mu 1) (Glutathione S-transferase GT8.7) (pmGT10)	13.2573	GSTM1	1.12246	4
P10649	Young	Old	1.71907	5.61878e-05	0.000691061	P10649_K52_M1	Old / Young	Gstm1	Ubiquit. - M.musc	Geriatric / Young	GSTM1_MOUSE	Gstm1	Glutathione S-transferase Mu 1 (EC 2.5.1.18) (GST 1-1) (GST class-mu 1) (Glutathione S-transferase GT8.7) (pmGT10)	13.2573	GSTM1	1.12246	4
P10649	Young	Old	0.189974	0.605251	0.740189	P10649_K136_M1	Old / Young	Gstm1	Ubiquit. - M.musc	Geriatric / Young	GSTM1_MOUSE	Gstm1	Glutathione S-transferase Mu 1 (EC 2.5.1.18) (GST 1-1) (GST class-mu 1) (Glutathione S-transferase GT8.7) (pmGT10)	13.2573	GSTM1	1.12246	4
P10649	Young	Old	1.02337	0.13183	0.262477	P10649_K50_M1	Old / Young	Gstm1	Ubiquit. - M.musc	Geriatric / Young	GSTM1_MOUSE	Gstm1	Glutathione S-transferase Mu 1 (EC 2.5.1.18) (GST 1-1) (GST class-mu 1) (Glutathione S-transferase GT8.7) (pmGT10)	13.2573	GSTM1	1.12246	4
P10852	Young	Old	0.399746	0.0352321	0.103948	P10852_K59_M1	Old / Young	Slc3a2	Ubiquit. - M.musc	Geriatric / Young	4F2_MOUSE	Slc3a2 Mdu1	4F2 cell-surface antigen heavy chain (4F2hc) (Solute carrier family 3 member 2) (CD antigen CD98)	20.426	4F2	1.31018	4
P10852	Young	Old	0.311601	0.0848209	0.193027	P10852_K64_M1	Old / Young	Slc3a2	Ubiquit. - M.musc	Geriatric / Young	4F2_MOUSE	Slc3a2 Mdu1	4F2 cell-surface antigen heavy chain (4F2hc) (Solute carrier family 3 member 2) (CD antigen CD98)	20.426	4F2	1.31018	4
P10852	Young	Old	0.261252	0.163673	0.306806	P10852_K21_M1	Old / Young	Slc3a2	Ubiquit. - M.musc	Geriatric / Young	4F2_MOUSE	Slc3a2 Mdu1	4F2 cell-surface antigen heavy chain (4F2hc) (Solute carrier family 3 member 2) (CD antigen CD98)	20.426	4F2	1.31018	4
P10852	Young	Old	0.351647	0.0638451	0.159256	P10852_K42_M1	Old / Young	Slc3a2	Ubiquit. - M.musc	Geriatric / Young	4F2_MOUSE	Slc3a2 Mdu1	4F2 cell-surface antigen heavy chain (4F2hc) (Solute carrier family 3 member 2) (CD antigen CD98)	20.426	4F2	1.31018	4
P10852	Young	Old	0.56988	0.0336218	0.100865	P10852_K53_M1	Old / Young	Slc3a2	Ubiquit. - M.musc	Geriatric / Young	4F2_MOUSE	Slc3a2 Mdu1	4F2 cell-surface antigen heavy chain (4F2hc) (Solute carrier family 3 member 2) (CD antigen CD98)	20.426	4F2	1.31018	4
P10922	Young	Old	-0.0330793	0.848365	0.913428	P10922_K59_M1	Old / Young	H1f0	Ubiquit. - M.musc	Geriatric / Young	H10_MOUSE	H1f0 H1fv	Histone H1.0 (Histone H1') (Histone H1(0)) (MyD196) [Cleaved into: Histone H1.0, N-terminally processed]	28.1756	H10	1.44987	4
P10922	Young	Old	-1.26095	0.00668403	0.0302146	P10922_K12_M1	Old / Young	H1f0	Ubiquit. - M.musc	Geriatric / Young	H10_MOUSE	H1f0 H1fv	Histone H1.0 (Histone H1') (Histone H1(0)) (MyD196) [Cleaved into: Histone H1.0, N-terminally processed]	28.1756	H10	1.44987	4
P10922	Young	Old	-0.0383284	0.8043	0.88734	P10922_K82_M1	Old / Young	H1f0	Ubiquit. - M.musc	Geriatric / Young	H10_MOUSE	H1f0 H1fv	Histone H1.0 (Histone H1') (Histone H1(0)) (MyD196) [Cleaved into: Histone H1.0, N-terminally processed]	28.1756	H10	1.44987	4
P10922	Young	Old	-0.190236	0.578324	0.720319	P10922_K40_M1	Old / Young	H1f0	Ubiquit. - M.musc	Geriatric / Young	H10_MOUSE	H1f0 H1fv	Histone H1.0 (Histone H1') (Histone H1(0)) (MyD196) [Cleaved into: Histone H1.0, N-terminally processed]	28.1756	H10	1.44987	4
P11404	Young	Old	-0.0137912	0.960704	0.978441	P11404_K22_M1	Old / Young	Fabp3	Ubiquit. - M.musc	Geriatric / Young	FABPH_MOUSE	Fabp3 Fabph1	Fatty acid-binding protein, heart (Fatty acid-binding protein 3) (Heart-type fatty acid-binding protein) (H-FABP) (Mammary-derived growth inhibitor) (MDGI)	13.0439	FABPH	1.11541	4
P11438	Young	Old	-0.00877326	0.980225	0.988237	P11438_K140_M1	Old / Young	Lamp1	Ubiquit. - M.musc	Geriatric / Young	LAMP1_MOUSE	Lamp1 Lamp-1	Lysosome-associated membrane glycoprotein 1 (LAMP-1) (Lysosome-associated membrane protein 1) (120 kDa lysosomal membrane glycoprotein) (CD107 antigen-like family member A) (LGP-120) (Lysosomal membrane glycoprotein A) (LGP-A) (P2B) (CD antigen CD107a)	2.62939	LAMP1	0.419855	1
P11438	Young	Old	1.01552	0.129768	0.259235	P11438_K145_M1	Old / Young	Lamp1	Ubiquit. - M.musc	Geriatric / Young	LAMP1_MOUSE	Lamp1 Lamp-1	Lysosome-associated membrane glycoprotein 1 (LAMP-1) (Lysosome-associated membrane protein 1) (120 kDa lysosomal membrane glycoprotein) (CD107 antigen-like family member A) (LGP-120) (Lysosomal membrane glycoprotein A) (LGP-A) (P2B) (CD antigen CD107a)	2.62939	LAMP1	0.419855	1
P11499	Young	Old	0.261236	0.292133	0.455746	P11499_K219_M1	Old / Young	Hsp90ab1	Ubiquit. - M.musc	Geriatric / Young	HS90B_MOUSE	Hsp90ab1 Hsp84 Hsp84-1 Hspcb	Heat shock protein HSP 90-beta (Heat shock 84 kDa) (HSP 84) (HSP84) (Tumor-specific transplantation 84 kDa antigen) (TSTA)	4.1575	HS90B	0.618833	1
P11499	Young	Old	2.25766	9.02731e-06	0.000182107	P11499_K481_M1	Old / Young	Hsp90ab1	Ubiquit. - M.musc	Geriatric / Young	HS90B_MOUSE	Hsp90ab1 Hsp84 Hsp84-1 Hspcb	Heat shock protein HSP 90-beta (Heat shock 84 kDa) (HSP 84) (HSP84) (Tumor-specific transplantation 84 kDa antigen) (TSTA)	4.1575	HS90B	0.618833	1
P11499	Young	Old	1.67217	0.00138191	0.00886814	P11499_K428_M1	Old / Young	Hsp90ab1	Ubiquit. - M.musc	Geriatric / Young	HS90B_MOUSE	Hsp90ab1 Hsp84 Hsp84-1 Hspcb	Heat shock protein HSP 90-beta (Heat shock 84 kDa) (HSP 84) (HSP84) (Tumor-specific transplantation 84 kDa antigen) (TSTA)	4.1575	HS90B	0.618833	1
P11499	Young	Old	0.589542	0.0282079	0.0885627	P11499_K435_M1	Old / Young	Hsp90ab1	Ubiquit. - M.musc	Geriatric / Young	HS90B_MOUSE	Hsp90ab1 Hsp84 Hsp84-1 Hspcb	Heat shock protein HSP 90-beta (Heat shock 84 kDa) (HSP 84) (HSP84) (Tumor-specific transplantation 84 kDa antigen) (TSTA)	4.1575	HS90B	0.618833	1
P11499	Young	Old	0.744796	0.0682462	0.165983	P11499_K186_M1	Old / Young	Hsp90ab1	Ubiquit. - M.musc	Geriatric / Young	HS90B_MOUSE	Hsp90ab1 Hsp84 Hsp84-1 Hspcb	Heat shock protein HSP 90-beta (Heat shock 84 kDa) (HSP 84) (HSP84) (Tumor-specific transplantation 84 kDa antigen) (TSTA)	4.1575	HS90B	0.618833	1
P11499	Young	Old	0.884175	0.0391268	0.111787	P11499_K399_M1	Old / Young	Hsp90ab1	Ubiquit. - M.musc	Geriatric / Young	HS90B_MOUSE	Hsp90ab1 Hsp84 Hsp84-1 Hspcb	Heat shock protein HSP 90-beta (Heat shock 84 kDa) (HSP 84) (HSP84) (Tumor-specific transplantation 84 kDa antigen) (TSTA)	4.1575	HS90B	0.618833	1
P11499	Young	Old	0.418961	0.0441211	0.122489	P11499_K107_M1	Old / Young	Hsp90ab1	Ubiquit. - M.musc	Geriatric / Young	HS90B_MOUSE	Hsp90ab1 Hsp84 Hsp84-1 Hspcb	Heat shock protein HSP 90-beta (Heat shock 84 kDa) (HSP 84) (HSP84) (Tumor-specific transplantation 84 kDa antigen) (TSTA)	4.1575	HS90B	0.618833	1
P11499	Young	Old	-0.480054	0.285026	0.448418	P11499_K275_M1	Old / Young	Hsp90ab1	Ubiquit. - M.musc	Geriatric / Young	HS90B_MOUSE	Hsp90ab1 Hsp84 Hsp84-1 Hspcb	Heat shock protein HSP 90-beta (Heat shock 84 kDa) (HSP 84) (HSP84) (Tumor-specific transplantation 84 kDa antigen) (TSTA)	4.1575	HS90B	0.618833	1
P11499	Young	Old	1.74353	1.45887e-05	0.000252223	P11499_K64_M1	Old / Young	Hsp90ab1	Ubiquit. - M.musc	Geriatric / Young	HS90B_MOUSE	Hsp90ab1 Hsp84 Hsp84-1 Hspcb	Heat shock protein HSP 90-beta (Heat shock 84 kDa) (HSP 84) (HSP84) (Tumor-specific transplantation 84 kDa antigen) (TSTA)	4.1575	HS90B	0.618833	1
P11499	Young	Old	1.29918	0.126873	0.254749	P11499_K354_M1	Old / Young	Hsp90ab1	Ubiquit. - M.musc	Geriatric / Young	HS90B_MOUSE	Hsp90ab1 Hsp84 Hsp84-1 Hspcb	Heat shock protein HSP 90-beta (Heat shock 84 kDa) (HSP 84) (HSP84) (Tumor-specific transplantation 84 kDa antigen) (TSTA)	4.1575	HS90B	0.618833	1
P11499	Young	Old	1.63953	0.119369	0.244226	P11499_K491_M1	Old / Young	Hsp90ab1	Ubiquit. - M.musc	Geriatric / Young	HS90B_MOUSE	Hsp90ab1 Hsp84 Hsp84-1 Hspcb	Heat shock protein HSP 90-beta (Heat shock 84 kDa) (HSP 84) (HSP84) (Tumor-specific transplantation 84 kDa antigen) (TSTA)	4.1575	HS90B	0.618833	1
P11499	Young	Old	0.0186035	0.909539	0.949589	P11499_K180_M1	Old / Young	Hsp90ab1	Ubiquit. - M.musc	Geriatric / Young	HS90B_MOUSE	Hsp90ab1 Hsp84 Hsp84-1 Hspcb	Heat shock protein HSP 90-beta (Heat shock 84 kDa) (HSP 84) (HSP84) (Tumor-specific transplantation 84 kDa antigen) (TSTA)	4.1575	HS90B	0.618833	1
P11499	Young	Old	1.01871	0.00194134	0.0116561	P11499_K624_M1	Old / Young	Hsp90ab1	Ubiquit. - M.musc	Geriatric / Young	HS90B_MOUSE	Hsp90ab1 Hsp84 Hsp84-1 Hspcb	Heat shock protein HSP 90-beta (Heat shock 84 kDa) (HSP 84) (HSP84) (Tumor-specific transplantation 84 kDa antigen) (TSTA)	4.1575	HS90B	0.618833	1
P11499	Young	Old	0.954175	0.23466	0.39556	P11499_K531_M1	Old / Young	Hsp90ab1	Ubiquit. - M.musc	Geriatric / Young	HS90B_MOUSE	Hsp90ab1 Hsp84 Hsp84-1 Hspcb	Heat shock protein HSP 90-beta (Heat shock 84 kDa) (HSP 84) (HSP84) (Tumor-specific transplantation 84 kDa antigen) (TSTA)	4.1575	HS90B	0.618833	1
P11499	Young	Old	0.496512	0.0281597	0.0885401	P11499_K72_M1	Old / Young	Hsp90ab1	Ubiquit. - M.musc	Geriatric / Young	HS90B_MOUSE	Hsp90ab1 Hsp84 Hsp84-1 Hspcb	Heat shock protein HSP 90-beta (Heat shock 84 kDa) (HSP 84) (HSP84) (Tumor-specific transplantation 84 kDa antigen) (TSTA)	4.1575	HS90B	0.618833	1
P11627	Young	Old	-0.169478	0.70776	0.819801	P11627_K1159_M1	Old / Young	L1cam	Ubiquit. - M.musc	Geriatric / Young	L1CAM_MOUSE	L1cam Caml1	Neural cell adhesion molecule L1 (N-CAM-L1) (NCAM-L1) (CD antigen CD171)	8.63278	L1CAM	0.936151	3
P11798	Young	Old	-1.03431	0.0227085	0.0757009	P11798_K148_M2	Old / Young	Camk2a	Ubiquit. - M.musc	Geriatric / Young	KCC2A_MOUSE	Camk2a	Calcium/calmodulin-dependent protein kinase type II subunit alpha (CaM kinase II subunit alpha) (CaMK-II subunit alpha) (EC 2.7.11.17)	7.94217	KCC2A	0.899939	2
P11798	Young	Old	-0.250941	0.524638	0.676483	P11798_K328_M1	Old / Young	Camk2a	Ubiquit. - M.musc	Geriatric / Young	KCC2A_MOUSE	Camk2a	Calcium/calmodulin-dependent protein kinase type II subunit alpha (CaM kinase II subunit alpha) (CaMK-II subunit alpha) (EC 2.7.11.17)	7.94217	KCC2A	0.899939	2
P11798	Young	Old	-0.174093	0.243178	0.403842	P11798_K344_M1	Old / Young	Camk2a	Ubiquit. - M.musc	Geriatric / Young	KCC2A_MOUSE	Camk2a	Calcium/calmodulin-dependent protein kinase type II subunit alpha (CaM kinase II subunit alpha) (CaMK-II subunit alpha) (EC 2.7.11.17)	7.94217	KCC2A	0.899939	2
P11798	Young	Old	-0.718073	0.00410208	0.0204252	P11798_K137_M2	Old / Young	Camk2a	Ubiquit. - M.musc	Geriatric / Young	KCC2A_MOUSE	Camk2a	Calcium/calmodulin-dependent protein kinase type II subunit alpha (CaM kinase II subunit alpha) (CaMK-II subunit alpha) (EC 2.7.11.17)	7.94217	KCC2A	0.899939	2
P11798	Young	Old	0.525999	0.202142	0.356606	P11798_K21_M1	Old / Young	Camk2a	Ubiquit. - M.musc	Geriatric / Young	KCC2A_MOUSE	Camk2a	Calcium/calmodulin-dependent protein kinase type II subunit alpha (CaM kinase II subunit alpha) (CaMK-II subunit alpha) (EC 2.7.11.17)	7.94217	KCC2A	0.899939	2
P11798	Young	Old	-0.637418	0.00132388	0.00858137	P11798_K146_M1	Old / Young	Camk2a	Ubiquit. - M.musc	Geriatric / Young	KCC2A_MOUSE	Camk2a	Calcium/calmodulin-dependent protein kinase type II subunit alpha (CaM kinase II subunit alpha) (CaMK-II subunit alpha) (EC 2.7.11.17)	7.94217	KCC2A	0.899939	2
P11798	Young	Old	-1.07262	0.0706013	0.170254	P11798_K461_M1	Old / Young	Camk2a	Ubiquit. - M.musc	Geriatric / Young	KCC2A_MOUSE	Camk2a	Calcium/calmodulin-dependent protein kinase type II subunit alpha (CaM kinase II subunit alpha) (CaMK-II subunit alpha) (EC 2.7.11.17)	7.94217	KCC2A	0.899939	2
P11798	Young	Old	-0.452252	0.0137856	0.0524799	P11798_K42_M1	Old / Young	Camk2a	Ubiquit. - M.musc	Geriatric / Young	KCC2A_MOUSE	Camk2a	Calcium/calmodulin-dependent protein kinase type II subunit alpha (CaM kinase II subunit alpha) (CaMK-II subunit alpha) (EC 2.7.11.17)	7.94217	KCC2A	0.899939	2
P11798	Young	Old	-0.555295	0.00245086	0.0138051	P11798_K250_M1	Old / Young	Camk2a	Ubiquit. - M.musc	Geriatric / Young	KCC2A_MOUSE	Camk2a	Calcium/calmodulin-dependent protein kinase type II subunit alpha (CaM kinase II subunit alpha) (CaMK-II subunit alpha) (EC 2.7.11.17)	7.94217	KCC2A	0.899939	2
P11798	Young	Old	-0.798164	0.00296026	0.0159543	P11798_K146_M2	Old / Young	Camk2a	Ubiquit. - M.musc	Geriatric / Young	KCC2A_MOUSE	Camk2a	Calcium/calmodulin-dependent protein kinase type II subunit alpha (CaM kinase II subunit alpha) (CaMK-II subunit alpha) (EC 2.7.11.17)	7.94217	KCC2A	0.899939	2
P11798	Young	Old	-0.697483	0.00296577	0.0159641	P11798_K258_M1	Old / Young	Camk2a	Ubiquit. - M.musc	Geriatric / Young	KCC2A_MOUSE	Camk2a	Calcium/calmodulin-dependent protein kinase type II subunit alpha (CaM kinase II subunit alpha) (CaMK-II subunit alpha) (EC 2.7.11.17)	7.94217	KCC2A	0.899939	2
P11798	Young	Old	-0.535036	0.0132532	0.0512213	P11798_K267_M1	Old / Young	Camk2a	Ubiquit. - M.musc	Geriatric / Young	KCC2A_MOUSE	Camk2a	Calcium/calmodulin-dependent protein kinase type II subunit alpha (CaM kinase II subunit alpha) (CaMK-II subunit alpha) (EC 2.7.11.17)	7.94217	KCC2A	0.899939	2
P11881	Young	Old	-0.546825	0.0781552	0.182532	P11881_K2093_M1	Old / Young	Itpr1	Ubiquit. - M.musc	Geriatric / Young	ITPR1_MOUSE	Itpr1 Insp3r Pcd6 Pcp1	Inositol 1,4,5-trisphosphate receptor type 1 (IP3 receptor isoform 1) (IP3R 1) (InsP3R1) (Inositol 1,4,5-trisphosphate-binding protein P400) (Protein PCD-6) (Purkinje cell protein 1) (Type 1 inositol 1,4,5-trisphosphate receptor) (Type 1 InsP3 receptor)	5.18917	ITPR1	0.715098	1
P11881	Young	Old	2.91157	6.34543e-05	0.000752988	P11881_K427_M1	Old / Young	Itpr1	Ubiquit. - M.musc	Geriatric / Young	ITPR1_MOUSE	Itpr1 Insp3r Pcd6 Pcp1	Inositol 1,4,5-trisphosphate receptor type 1 (IP3 receptor isoform 1) (IP3R 1) (InsP3R1) (Inositol 1,4,5-trisphosphate-binding protein P400) (Protein PCD-6) (Purkinje cell protein 1) (Type 1 inositol 1,4,5-trisphosphate receptor) (Type 1 InsP3 receptor)	5.18917	ITPR1	0.715098	1
P11881	Young	Old	2.51079	0.0476758	0.1292	P11881_K2238_M1	Old / Young	Itpr1	Ubiquit. - M.musc	Geriatric / Young	ITPR1_MOUSE	Itpr1 Insp3r Pcd6 Pcp1	Inositol 1,4,5-trisphosphate receptor type 1 (IP3 receptor isoform 1) (IP3R 1) (InsP3R1) (Inositol 1,4,5-trisphosphate-binding protein P400) (Protein PCD-6) (Purkinje cell protein 1) (Type 1 inositol 1,4,5-trisphosphate receptor) (Type 1 InsP3 receptor)	5.18917	ITPR1	0.715098	1
P11881	Young	Old	0.357424	0.0637826	0.159253	P11881_K279_M1	Old / Young	Itpr1	Ubiquit. - M.musc	Geriatric / Young	ITPR1_MOUSE	Itpr1 Insp3r Pcd6 Pcp1	Inositol 1,4,5-trisphosphate receptor type 1 (IP3 receptor isoform 1) (IP3R 1) (InsP3R1) (Inositol 1,4,5-trisphosphate-binding protein P400) (Protein PCD-6) (Purkinje cell protein 1) (Type 1 inositol 1,4,5-trisphosphate receptor) (Type 1 InsP3 receptor)	5.18917	ITPR1	0.715098	1
P11881	Young	Old	0.0937664	0.610151	0.744284	P11881_K1317_M1	Old / Young	Itpr1	Ubiquit. - M.musc	Geriatric / Young	ITPR1_MOUSE	Itpr1 Insp3r Pcd6 Pcp1	Inositol 1,4,5-trisphosphate receptor type 1 (IP3 receptor isoform 1) (IP3R 1) (InsP3R1) (Inositol 1,4,5-trisphosphate-binding protein P400) (Protein PCD-6) (Purkinje cell protein 1) (Type 1 inositol 1,4,5-trisphosphate receptor) (Type 1 InsP3 receptor)	5.18917	ITPR1	0.715098	1
P11881	Young	Old	-0.116762	0.488261	0.646374	P11881_K451_M1	Old / Young	Itpr1	Ubiquit. - M.musc	Geriatric / Young	ITPR1_MOUSE	Itpr1 Insp3r Pcd6 Pcp1	Inositol 1,4,5-trisphosphate receptor type 1 (IP3 receptor isoform 1) (IP3R 1) (InsP3R1) (Inositol 1,4,5-trisphosphate-binding protein P400) (Protein PCD-6) (Purkinje cell protein 1) (Type 1 inositol 1,4,5-trisphosphate receptor) (Type 1 InsP3 receptor)	5.18917	ITPR1	0.715098	1
P11881	Young	Old	-0.171181	0.285754	0.448418	P11881_K861_M1	Old / Young	Itpr1	Ubiquit. - M.musc	Geriatric / Young	ITPR1_MOUSE	Itpr1 Insp3r Pcd6 Pcp1	Inositol 1,4,5-trisphosphate receptor type 1 (IP3 receptor isoform 1) (IP3R 1) (InsP3R1) (Inositol 1,4,5-trisphosphate-binding protein P400) (Protein PCD-6) (Purkinje cell protein 1) (Type 1 inositol 1,4,5-trisphosphate receptor) (Type 1 InsP3 receptor)	5.18917	ITPR1	0.715098	1
P11881	Young	Old	-0.517216	0.189686	0.340772	P11881_K971_M1	Old / Young	Itpr1	Ubiquit. - M.musc	Geriatric / Young	ITPR1_MOUSE	Itpr1 Insp3r Pcd6 Pcp1	Inositol 1,4,5-trisphosphate receptor type 1 (IP3 receptor isoform 1) (IP3R 1) (InsP3R1) (Inositol 1,4,5-trisphosphate-binding protein P400) (Protein PCD-6) (Purkinje cell protein 1) (Type 1 inositol 1,4,5-trisphosphate receptor) (Type 1 InsP3 receptor)	5.18917	ITPR1	0.715098	1
P11881	Young	Old	0.246198	0.359318	0.521229	P11881_K1654_M1	Old / Young	Itpr1	Ubiquit. - M.musc	Geriatric / Young	ITPR1_MOUSE	Itpr1 Insp3r Pcd6 Pcp1	Inositol 1,4,5-trisphosphate receptor type 1 (IP3 receptor isoform 1) (IP3R 1) (InsP3R1) (Inositol 1,4,5-trisphosphate-binding protein P400) (Protein PCD-6) (Purkinje cell protein 1) (Type 1 inositol 1,4,5-trisphosphate receptor) (Type 1 InsP3 receptor)	5.18917	ITPR1	0.715098	1
P11881	Young	Old	-0.00747071	0.960763	0.978441	P11881_K1660_M1	Old / Young	Itpr1	Ubiquit. - M.musc	Geriatric / Young	ITPR1_MOUSE	Itpr1 Insp3r Pcd6 Pcp1	Inositol 1,4,5-trisphosphate receptor type 1 (IP3 receptor isoform 1) (IP3R 1) (InsP3R1) (Inositol 1,4,5-trisphosphate-binding protein P400) (Protein PCD-6) (Purkinje cell protein 1) (Type 1 inositol 1,4,5-trisphosphate receptor) (Type 1 InsP3 receptor)	5.18917	ITPR1	0.715098	1
P11881	Young	Old	-0.373832	0.224651	0.384087	P11881_K1857_M1	Old / Young	Itpr1	Ubiquit. - M.musc	Geriatric / Young	ITPR1_MOUSE	Itpr1 Insp3r Pcd6 Pcp1	Inositol 1,4,5-trisphosphate receptor type 1 (IP3 receptor isoform 1) (IP3R 1) (InsP3R1) (Inositol 1,4,5-trisphosphate-binding protein P400) (Protein PCD-6) (Purkinje cell protein 1) (Type 1 inositol 1,4,5-trisphosphate receptor) (Type 1 InsP3 receptor)	5.18917	ITPR1	0.715098	1
P11881	Young	Old	-0.222531	0.341509	0.505935	P11881_K1310_M1	Old / Young	Itpr1	Ubiquit. - M.musc	Geriatric / Young	ITPR1_MOUSE	Itpr1 Insp3r Pcd6 Pcp1	Inositol 1,4,5-trisphosphate receptor type 1 (IP3 receptor isoform 1) (IP3R 1) (InsP3R1) (Inositol 1,4,5-trisphosphate-binding protein P400) (Protein PCD-6) (Purkinje cell protein 1) (Type 1 inositol 1,4,5-trisphosphate receptor) (Type 1 InsP3 receptor)	5.18917	ITPR1	0.715098	1
P11881	Young	Old	-0.220495	0.428533	0.589425	P11881_K517_M1	Old / Young	Itpr1	Ubiquit. - M.musc	Geriatric / Young	ITPR1_MOUSE	Itpr1 Insp3r Pcd6 Pcp1	Inositol 1,4,5-trisphosphate receptor type 1 (IP3 receptor isoform 1) (IP3R 1) (InsP3R1) (Inositol 1,4,5-trisphosphate-binding protein P400) (Protein PCD-6) (Purkinje cell protein 1) (Type 1 inositol 1,4,5-trisphosphate receptor) (Type 1 InsP3 receptor)	5.18917	ITPR1	0.715098	1
P11983	Young	Old	0.598983	0.00241196	0.0136288	P11983_K541_M1	Old / Young	Tcp1	Ubiquit. - M.musc	Geriatric / Young	TCPA_MOUSE	Tcp1 Cct1 Ccta	T-complex protein 1 subunit alpha (TCP-1-alpha) (CCT-alpha) (Tailless complex polypeptide 1A) (TCP-1-A) (Tailless complex polypeptide 1B) (TCP-1-B)	6.42852	TCPA	0.808111	2
P11983	Young	Old	1.78538	0.0006147	0.00468844	P11983_K199_M1	Old / Young	Tcp1	Ubiquit. - M.musc	Geriatric / Young	TCPA_MOUSE	Tcp1 Cct1 Ccta	T-complex protein 1 subunit alpha (TCP-1-alpha) (CCT-alpha) (Tailless complex polypeptide 1A) (TCP-1-A) (Tailless complex polypeptide 1B) (TCP-1-B)	6.42852	TCPA	0.808111	2
P11983	Young	Old	1.46405	0.000809607	0.00585439	P11983_K365_M1	Old / Young	Tcp1	Ubiquit. - M.musc	Geriatric / Young	TCPA_MOUSE	Tcp1 Cct1 Ccta	T-complex protein 1 subunit alpha (TCP-1-alpha) (CCT-alpha) (Tailless complex polypeptide 1A) (TCP-1-A) (Tailless complex polypeptide 1B) (TCP-1-B)	6.42852	TCPA	0.808111	2
P11983	Young	Old	2.32206	0.000484597	0.00386693	P11983_K466_M1	Old / Young	Tcp1	Ubiquit. - M.musc	Geriatric / Young	TCPA_MOUSE	Tcp1 Cct1 Ccta	T-complex protein 1 subunit alpha (TCP-1-alpha) (CCT-alpha) (Tailless complex polypeptide 1A) (TCP-1-A) (Tailless complex polypeptide 1B) (TCP-1-B)	6.42852	TCPA	0.808111	2
P11983	Young	Old	1.91038	1.84368e-05	0.00030263	P11983_K532_M1	Old / Young	Tcp1	Ubiquit. - M.musc	Geriatric / Young	TCPA_MOUSE	Tcp1 Cct1 Ccta	T-complex protein 1 subunit alpha (TCP-1-alpha) (CCT-alpha) (Tailless complex polypeptide 1A) (TCP-1-A) (Tailless complex polypeptide 1B) (TCP-1-B)	6.42852	TCPA	0.808111	2
P11983	Young	Old	1.56605	0.00953888	0.0397868	P11983_K111_M1	Old / Young	Tcp1	Ubiquit. - M.musc	Geriatric / Young	TCPA_MOUSE	Tcp1 Cct1 Ccta	T-complex protein 1 subunit alpha (TCP-1-alpha) (CCT-alpha) (Tailless complex polypeptide 1A) (TCP-1-A) (Tailless complex polypeptide 1B) (TCP-1-B)	6.42852	TCPA	0.808111	2
P12023	Young	Old	-0.420385	0.0479157	0.129606	P12023_K751_M1	Old / Young	App	Ubiquit. - M.musc	Geriatric / Young	A4_MOUSE	App	Amyloid-beta A4 protein (ABPP) (APP) (Alzheimer disease amyloid A4 protein homolog) (Amyloid precursor protein) (Amyloid-beta precursor protein) (Amyloidogenic glycoprotein) (AG) [Cleaved into: N-APP; Soluble APP-alpha (S-APP-alpha); Soluble APP-beta (S-APP-beta); C99 (APP-C99) (Beta-secretase C-terminal fragment) (Beta-CTF); Amyloid-beta protein 42 (Abeta42) (Beta-APP42); Amyloid-beta protein 40…	1.91174	A4	0.281428	1
P12023	Young	Old	1.29241	0.000220913	0.00205535	P12023_K726_M1	Old / Young	App	Ubiquit. - M.musc	Geriatric / Young	A4_MOUSE	App	Amyloid-beta A4 protein (ABPP) (APP) (Alzheimer disease amyloid A4 protein homolog) (Amyloid precursor protein) (Amyloid-beta precursor protein) (Amyloidogenic glycoprotein) (AG) [Cleaved into: N-APP; Soluble APP-alpha (S-APP-alpha); Soluble APP-beta (S-APP-beta); C99 (APP-C99) (Beta-secretase C-terminal fragment) (Beta-CTF); Amyloid-beta protein 42 (Abeta42) (Beta-APP42); Amyloid-beta protein 40…	1.91174	A4	0.281428	1
P12367	Young	Old	-0.195273	0.349616	0.511971	P12367_K342_M1	Old / Young	Prkar2a	Ubiquit. - M.musc	Geriatric / Young	KAP2_MOUSE	Prkar2a	cAMP-dependent protein kinase type II-alpha regulatory subunit	30.4737	KAP2	1.48393	4
P12382	Young	Old	0.173173	0.783472	0.871938	P12382_K677_M1	Old / Young	Pfkl	Ubiquit. - M.musc	Geriatric / Young	PFKAL_MOUSE	Pfkl Pfk-l Pfkb	ATP-dependent 6-phosphofructokinase, liver type (ATP-PFK) (PFK-L) (EC 2.7.1.11) (6-phosphofructokinase type B) (Phosphofructo-1-kinase isozyme B) (PFK-B) (Phosphohexokinase)	8.61475	PFKAL	0.935243	3
P12657	Young	Old	-0.0644932	0.74318	0.845404	P12657_K233_M1	Old / Young	Chrm1	Ubiquit. - M.musc	Geriatric / Young	ACM1_MOUSE	Chrm1 Chrm-1	Muscarinic acetylcholine receptor M1	4.31614	ACM1	0.635095	1
P12815	Young	Old	-0.0364488	0.959379	0.97838	P12815_K116_M1	Old / Young	Pdcd6	Ubiquit. - M.musc	Geriatric / Young
P12815	Young	Old	1.0805	0.0111735	0.045207	P12815_K77_M1	Old / Young	Pdcd6	Ubiquit. - M.musc	Geriatric / Young
P12849	Young	Old	-0.0759753	0.691669	0.807446	P12849_K222_M1	Old / Young	Prkar1b	Ubiquit. - M.musc	Geriatric / Young	KAP1_MOUSE	Prkar1b	cAMP-dependent protein kinase type I-beta regulatory subunit	4.49849	KAP1	0.653066	1
P12849	Young	Old	0.419814	0.0892141	0.199553	P12849_K261_M1	Old / Young	Prkar1b	Ubiquit. - M.musc	Geriatric / Young	KAP1_MOUSE	Prkar1b	cAMP-dependent protein kinase type I-beta regulatory subunit	4.49849	KAP1	0.653066	1
P12970	Young	Old	0.0338725	0.827549	0.90398	P12970_K75_M1	Old / Young	Rpl7a	Ubiquit. - M.musc	Geriatric / Young	RL7A_MOUSE	Rpl7a Surf-3 Surf3	60S ribosomal protein L7a (Surfeit locus protein 3)	10.715	RL7A	1.02999	3
P12970	Young	Old	0.461265	0.00265075	0.014596	P12970_K48_M1	Old / Young	Rpl7a	Ubiquit. - M.musc	Geriatric / Young	RL7A_MOUSE	Rpl7a Surf-3 Surf3	60S ribosomal protein L7a (Surfeit locus protein 3)	10.715	RL7A	1.02999	3
P12970	Young	Old	0.0927926	0.835237	0.908699	P12970_K217_M1	Old / Young	Rpl7a	Ubiquit. - M.musc	Geriatric / Young	RL7A_MOUSE	Rpl7a Surf-3 Surf3	60S ribosomal protein L7a (Surfeit locus protein 3)	10.715	RL7A	1.02999	3
P13011;Q99PL7	Young	Old	-0.8395	0.0740976	0.176145	P13011_K198_M1;Q99PL7_K199_M1	Old / Young	Scd2;Scd3	Ubiquit. - M.musc	Geriatric / Young
P13011;Q99PL7	Young	Old	-0.324779	0.388493	0.552049	P13011_K205_M1;Q99PL7_K206_M1	Old / Young	Scd2;Scd3	Ubiquit. - M.musc	Geriatric / Young
P13011;Q99PL7	Young	Old	-0.964921	0.00105854	0.00719643	P13011_K208_M1;Q99PL7_K209_M1	Old / Young	Scd2;Scd3	Ubiquit. - M.musc	Geriatric / Young
P13020	Young	Old	0.687677	0.101765	0.218676	P13020_K546_M1	Old / Young	Gsn	Ubiquit. - M.musc	Geriatric / Young	GELS_MOUSE	Gsn Gsb	Gelsolin (Actin-depolymerizing factor) (ADF) (Brevin)	8.23313	GELS	0.915565	3
P13020	Young	Old	-0.527253	0.027749	0.0878231	P13020_K366_M1	Old / Young	Gsn	Ubiquit. - M.musc	Geriatric / Young	GELS_MOUSE	Gsn Gsb	Gelsolin (Actin-depolymerizing factor) (ADF) (Brevin)	8.23313	GELS	0.915565	3
P13595	Young	Old	-0.0444741	0.909539	0.949589	P13595_K1092_M1	Old / Young	Ncam1	Ubiquit. - M.musc	Geriatric / Young	NCAM1_MOUSE	Ncam1 Ncam	Neural cell adhesion molecule 1 (N-CAM-1) (NCAM-1) (CD antigen CD56)	18.5769	NCAM1	1.26897	4
P13595	Young	Old	-0.52827	0.171278	0.316417	P13595_K1109_M1	Old / Young	Ncam1	Ubiquit. - M.musc	Geriatric / Young	NCAM1_MOUSE	Ncam1 Ncam	Neural cell adhesion molecule 1 (N-CAM-1) (NCAM-1) (CD antigen CD56)	18.5769	NCAM1	1.26897	4
P13595	Young	Old	0.342096	0.0849362	0.193086	P13595_K775_M1	Old / Young	Ncam1	Ubiquit. - M.musc	Geriatric / Young	NCAM1_MOUSE	Ncam1 Ncam	Neural cell adhesion molecule 1 (N-CAM-1) (NCAM-1) (CD antigen CD56)	18.5769	NCAM1	1.26897	4
P13595	Young	Old	-0.755406	0.0423547	0.118885	P13595_K1099_M1	Old / Young	Ncam1	Ubiquit. - M.musc	Geriatric / Young	NCAM1_MOUSE	Ncam1 Ncam	Neural cell adhesion molecule 1 (N-CAM-1) (NCAM-1) (CD antigen CD56)	18.5769	NCAM1	1.26897	4
P13595	Young	Old	-0.355162	0.0701203	0.169395	P13595_K766_M1	Old / Young	Ncam1	Ubiquit. - M.musc	Geriatric / Young	NCAM1_MOUSE	Ncam1 Ncam	Neural cell adhesion molecule 1 (N-CAM-1) (NCAM-1) (CD antigen CD56)	18.5769	NCAM1	1.26897	4
P13595	Young	Old	-0.674371	0.011195	0.0452324	P13595_K1083_M1	Old / Young	Ncam1	Ubiquit. - M.musc	Geriatric / Young	NCAM1_MOUSE	Ncam1 Ncam	Neural cell adhesion molecule 1 (N-CAM-1) (NCAM-1) (CD antigen CD56)	18.5769	NCAM1	1.26897	4
P13707	Young	Old	1.76985	0.000183781	0.00177889	P13707_K49_M1	Old / Young	Gpd1	Ubiquit. - M.musc	Geriatric / Young	GPDA_MOUSE	Gpd1 Gdc-1 Gdc1 Kiaa4010	Glycerol-3-phosphate dehydrogenase [NAD(+)], cytoplasmic (GPD-C) (GPDH-C) (EC 1.1.1.8)	10.2961	GPDA	1.01267	3
P13707	Young	Old	1.38445	0.000417568	0.00340764	P13707_K313_M1	Old / Young	Gpd1	Ubiquit. - M.musc	Geriatric / Young	GPDA_MOUSE	Gpd1 Gdc-1 Gdc1 Kiaa4010	Glycerol-3-phosphate dehydrogenase [NAD(+)], cytoplasmic (GPD-C) (GPDH-C) (EC 1.1.1.8)	10.2961	GPDA	1.01267	3
P13707	Young	Old	1.0629	0.000437801	0.0035393	P13707_K169_M1	Old / Young	Gpd1	Ubiquit. - M.musc	Geriatric / Young	GPDA_MOUSE	Gpd1 Gdc-1 Gdc1 Kiaa4010	Glycerol-3-phosphate dehydrogenase [NAD(+)], cytoplasmic (GPD-C) (GPDH-C) (EC 1.1.1.8)	10.2961	GPDA	1.01267	3
P13707	Young	Old	2.88836	0.000332092	0.00285586	P13707_K272_M1	Old / Young	Gpd1	Ubiquit. - M.musc	Geriatric / Young	GPDA_MOUSE	Gpd1 Gdc-1 Gdc1 Kiaa4010	Glycerol-3-phosphate dehydrogenase [NAD(+)], cytoplasmic (GPD-C) (GPDH-C) (EC 1.1.1.8)	10.2961	GPDA	1.01267	3
P13864	Young	Old	-0.250167	0.11002	0.231573	P13864_K669_M1	Old / Young	Dnmt1	Ubiquit. - M.musc	Geriatric / Young	DNMT1_MOUSE	Dnmt1 Dnmt Met1 Uim	DNA (cytosine-5)-methyltransferase 1 (Dnmt1) (Met-1) (EC 2.1.1.37) (DNA methyltransferase MmuI) (DNA MTase MmuI) (M.MmuI) (MCMT)		DNMT1
P14094	Young	Old	0.0482168	0.96438	0.981199	P14094_K7_M1	Old / Young	Atp1b1	Ubiquit. - M.musc	Geriatric / Young	AT1B1_MOUSE	Atp1b1 Atp4b	Sodium/potassium-transporting ATPase subunit beta-1 (Sodium/potassium-dependent ATPase subunit beta-1)	15.099	AT1B1	1.17895	4
P14094	Young	Old	0.469195	0.066356	0.162853	P14094_K14_M1	Old / Young	Atp1b1	Ubiquit. - M.musc	Geriatric / Young	AT1B1_MOUSE	Atp1b1 Atp4b	Sodium/potassium-transporting ATPase subunit beta-1 (Sodium/potassium-dependent ATPase subunit beta-1)	15.099	AT1B1	1.17895	4
P14094	Young	Old	-0.840074	0.245908	0.407205	P14094_K96_M1	Old / Young	Atp1b1	Ubiquit. - M.musc	Geriatric / Young	AT1B1_MOUSE	Atp1b1 Atp4b	Sodium/potassium-transporting ATPase subunit beta-1 (Sodium/potassium-dependent ATPase subunit beta-1)	15.099	AT1B1	1.17895	4
P14094	Young	Old	0.351704	0.600266	0.73604	P14094_K217_M1	Old / Young	Atp1b1	Ubiquit. - M.musc	Geriatric / Young	AT1B1_MOUSE	Atp1b1 Atp4b	Sodium/potassium-transporting ATPase subunit beta-1 (Sodium/potassium-dependent ATPase subunit beta-1)	15.099	AT1B1	1.17895	4
P14094	Young	Old	0.69013	0.47865	0.636971	P14094_K289_M1	Old / Young	Atp1b1	Ubiquit. - M.musc	Geriatric / Young	AT1B1_MOUSE	Atp1b1 Atp4b	Sodium/potassium-transporting ATPase subunit beta-1 (Sodium/potassium-dependent ATPase subunit beta-1)	15.099	AT1B1	1.17895	4
P14094	Young	Old	0.159013	0.404726	0.565283	P14094_K21_M1	Old / Young	Atp1b1	Ubiquit. - M.musc	Geriatric / Young	AT1B1_MOUSE	Atp1b1 Atp4b	Sodium/potassium-transporting ATPase subunit beta-1 (Sodium/potassium-dependent ATPase subunit beta-1)	15.099	AT1B1	1.17895	4
P14115	Young	Old	0.409865	0.626518	0.757189	P14115_K125_M1	Old / Young	Rpl27a	Ubiquit. - M.musc	Geriatric / Young	RL27A_MOUSE	Rpl27a	60S ribosomal protein L27a (L29)	11.0892	RL27A	1.0449	3
P14131	Young	Old	0.859573	0.0155909	0.0569907	P14131_K50_M1	Old / Young	Rps16	Ubiquit. - M.musc	Geriatric / Young	RS16_MOUSE	Rps16	40S ribosomal protein S16	10.7192	RS16	1.03016	3
P14148	Young	Old	-0.189762	0.314038	0.479216	P14148_K62_M1	Old / Young	Rpl7	Ubiquit. - M.musc	Geriatric / Young	RL7_MOUSE	Rpl7	60S ribosomal protein L7	10.4047	RL7	1.01723	3
P14148	Young	Old	-0.361042	0.160751	0.302644	P14148_K51_M1	Old / Young	Rpl7	Ubiquit. - M.musc	Geriatric / Young	RL7_MOUSE	Rpl7	60S ribosomal protein L7	10.4047	RL7	1.01723	3
P14152	Young	Old	0.704346	0.00554241	0.0259789	P14152_K318_M1	Old / Young	Mdh1	Ubiquit. - M.musc	Geriatric / Young	MDHC_MOUSE	Mdh1 Mor2	Malate dehydrogenase, cytoplasmic (EC 1.1.1.37) (Cytosolic malate dehydrogenase)	10.8699	MDHC	1.03622	3
P14152	Young	Old	0.406098	0.106543	0.226241	P14152_K118_M1	Old / Young	Mdh1	Ubiquit. - M.musc	Geriatric / Young	MDHC_MOUSE	Mdh1 Mor2	Malate dehydrogenase, cytoplasmic (EC 1.1.1.37) (Cytosolic malate dehydrogenase)	10.8699	MDHC	1.03622	3
P14152	Young	Old	0.0591861	0.759034	0.854889	P14152_K103_M1	Old / Young	Mdh1	Ubiquit. - M.musc	Geriatric / Young	MDHC_MOUSE	Mdh1 Mor2	Malate dehydrogenase, cytoplasmic (EC 1.1.1.37) (Cytosolic malate dehydrogenase)	10.8699	MDHC	1.03622	3
P14152	Young	Old	0.468578	0.0647014	0.160434	P14152_K214_M1	Old / Young	Mdh1	Ubiquit. - M.musc	Geriatric / Young	MDHC_MOUSE	Mdh1 Mor2	Malate dehydrogenase, cytoplasmic (EC 1.1.1.37) (Cytosolic malate dehydrogenase)	10.8699	MDHC	1.03622	3
P14152	Young	Old	-0.118043	0.353229	0.515514	P14152_K125_M1	Old / Young	Mdh1	Ubiquit. - M.musc	Geriatric / Young	MDHC_MOUSE	Mdh1 Mor2	Malate dehydrogenase, cytoplasmic (EC 1.1.1.37) (Cytosolic malate dehydrogenase)	10.8699	MDHC	1.03622	3
P14152	Young	Old	-0.0260563	0.903399	0.947285	P14152_K205_M1	Old / Young	Mdh1	Ubiquit. - M.musc	Geriatric / Young	MDHC_MOUSE	Mdh1 Mor2	Malate dehydrogenase, cytoplasmic (EC 1.1.1.37) (Cytosolic malate dehydrogenase)	10.8699	MDHC	1.03622	3
P14152	Young	Old	-0.160903	0.592235	0.731277	P14152_K142_M1	Old / Young	Mdh1	Ubiquit. - M.musc	Geriatric / Young	MDHC_MOUSE	Mdh1 Mor2	Malate dehydrogenase, cytoplasmic (EC 1.1.1.37) (Cytosolic malate dehydrogenase)	10.8699	MDHC	1.03622	3
P14152	Young	Old	0.771422	0.0153288	0.0563668	P14152_K298_M1	Old / Young	Mdh1	Ubiquit. - M.musc	Geriatric / Young	MDHC_MOUSE	Mdh1 Mor2	Malate dehydrogenase, cytoplasmic (EC 1.1.1.37) (Cytosolic malate dehydrogenase)	10.8699	MDHC	1.03622	3
P14152	Young	Old	1.23284	0.281857	0.444892	P14152_K312_M1	Old / Young	Mdh1	Ubiquit. - M.musc	Geriatric / Young	MDHC_MOUSE	Mdh1 Mor2	Malate dehydrogenase, cytoplasmic (EC 1.1.1.37) (Cytosolic malate dehydrogenase)	10.8699	MDHC	1.03622	3
P14206	Young	Old	0.46748	0.0062577	0.0288001	P14206_K89_M1	Old / Young	Rpsa	Ubiquit. - M.musc	Geriatric / Young	RSSA_MOUSE	Rpsa Lamr1 P40-8	40S ribosomal protein SA (37 kDa laminin receptor precursor) (37LRP) (37 kDa oncofetal antigen) (37/67 kDa laminin receptor) (LRP/LR) (67 kDa laminin receptor) (67LR) (Laminin receptor 1) (LamR) (Laminin-binding protein precursor p40) (LBP/p40) (OFA/iLRP)	9.83928	RSSA	0.992963	3
P14231	Young	Old	2.51067	0.00121704	0.00802135	P14231_K18_M1	Old / Young	Atp1b2	Ubiquit. - M.musc	Geriatric / Young	AT1B2_MOUSE	Atp1b2	Sodium/potassium-transporting ATPase subunit beta-2 (Adhesion molecule in glia) (AMOG) (Sodium/potassium-dependent ATPase subunit beta-2)	14.6875	AT1B2	1.16695	4
P14685	Young	Old	0.273222	0.252061	0.413587	P14685_K219_M1	Old / Young	Psmd3	Ubiquit. - M.musc	Geriatric / Young	PSMD3_MOUSE	Psmd3 P91a Tstap91a	26S proteasome non-ATPase regulatory subunit 3 (26S proteasome regulatory subunit RPN3) (26S proteasome regulatory subunit S3) (Proteasome subunit p58) (Transplantation antigen P91A) (Tum-P91A antigen)	5.86067	PSMD3	0.767948	2
P14685	Young	Old	0.103665	0.555742	0.702941	P14685_K292_M1	Old / Young	Psmd3	Ubiquit. - M.musc	Geriatric / Young	PSMD3_MOUSE	Psmd3 P91a Tstap91a	26S proteasome non-ATPase regulatory subunit 3 (26S proteasome regulatory subunit RPN3) (26S proteasome regulatory subunit S3) (Proteasome subunit p58) (Transplantation antigen P91A) (Tum-P91A antigen)	5.86067	PSMD3	0.767948	2
P14685	Young	Old	0.0683905	0.876445	0.931465	P14685_K269_M1	Old / Young	Psmd3	Ubiquit. - M.musc	Geriatric / Young	PSMD3_MOUSE	Psmd3 P91a Tstap91a	26S proteasome non-ATPase regulatory subunit 3 (26S proteasome regulatory subunit RPN3) (26S proteasome regulatory subunit S3) (Proteasome subunit p58) (Transplantation antigen P91A) (Tum-P91A antigen)	5.86067	PSMD3	0.767948	2
P14685	Young	Old	0.173563	0.313885	0.479151	P14685_K52_M1	Old / Young	Psmd3	Ubiquit. - M.musc	Geriatric / Young	PSMD3_MOUSE	Psmd3 P91a Tstap91a	26S proteasome non-ATPase regulatory subunit 3 (26S proteasome regulatory subunit RPN3) (26S proteasome regulatory subunit S3) (Proteasome subunit p58) (Transplantation antigen P91A) (Tum-P91A antigen)	5.86067	PSMD3	0.767948	2
P14733	Young	Old	-0.229066	0.154356	0.293032	P14733_K533_M1	Old / Young	Lmnb1	Ubiquit. - M.musc	Geriatric / Young	LMNB1_MOUSE	Lmnb1	Lamin-B1	46.9791	LMNB1	1.6719	4
P14824	Young	Old	-1.12948	0.167059	0.311262	P14824_K81_M1	Old / Young	Anxa6	Ubiquit. - M.musc	Geriatric / Young	ANXA6_MOUSE	Anxa6 Anx6	Annexin A6 (67 kDa calelectrin) (Annexin VI) (Annexin-6) (Calphobindin-II) (CPB-II) (Chromobindin-20) (Lipocortin VI) (Protein III) (p68) (p70)	6.30927	ANXA6	0.799979	2
P14824	Young	Old	-0.136285	0.394408	0.556607	P14824_K135_M1	Old / Young	Anxa6	Ubiquit. - M.musc	Geriatric / Young	ANXA6_MOUSE	Anxa6 Anx6	Annexin A6 (67 kDa calelectrin) (Annexin VI) (Annexin-6) (Calphobindin-II) (CPB-II) (Chromobindin-20) (Lipocortin VI) (Protein III) (p68) (p70)	6.30927	ANXA6	0.799979	2
P14824	Young	Old	0.0273737	0.912451	0.950544	P14824_K478_M1	Old / Young	Anxa6	Ubiquit. - M.musc	Geriatric / Young	ANXA6_MOUSE	Anxa6 Anx6	Annexin A6 (67 kDa calelectrin) (Annexin VI) (Annexin-6) (Calphobindin-II) (CPB-II) (Chromobindin-20) (Lipocortin VI) (Protein III) (p68) (p70)	6.30927	ANXA6	0.799979	2
P14824	Young	Old	0.707678	0.186	0.335449	P14824_K377_M1	Old / Young	Anxa6	Ubiquit. - M.musc	Geriatric / Young	ANXA6_MOUSE	Anxa6 Anx6	Annexin A6 (67 kDa calelectrin) (Annexin VI) (Annexin-6) (Calphobindin-II) (CPB-II) (Chromobindin-20) (Lipocortin VI) (Protein III) (p68) (p70)	6.30927	ANXA6	0.799979	2
P14824	Young	Old	-0.0537108	0.836104	0.908826	P14824_K3_M1	Old / Young	Anxa6	Ubiquit. - M.musc	Geriatric / Young	ANXA6_MOUSE	Anxa6 Anx6	Annexin A6 (67 kDa calelectrin) (Annexin VI) (Annexin-6) (Calphobindin-II) (CPB-II) (Chromobindin-20) (Lipocortin VI) (Protein III) (p68) (p70)	6.30927	ANXA6	0.799979	2
P14869	Young	Old	0.0378495	0.917718	0.953269	P14869_K38_M1	Old / Young	Rplp0	Ubiquit. - M.musc	Geriatric / Young	RLA0_MOUSE	Rplp0 Arbp	60S acidic ribosomal protein P0 (60S ribosomal protein L10E)	10.2928	RLA0	1.01253	3
P14869	Young	Old	0.0800095	0.598135	0.735387	P14869_K106_M1	Old / Young	Rplp0	Ubiquit. - M.musc	Geriatric / Young	RLA0_MOUSE	Rplp0 Arbp	60S acidic ribosomal protein P0 (60S ribosomal protein L10E)	10.2928	RLA0	1.01253	3
P14873	Young	Old	0.0419267	0.838871	0.909901	P14873_K366_M1	Old / Young	Map1b	Ubiquit. - M.musc	Geriatric / Young	MAP1B_MOUSE	Map1b Mtap1b Mtap5	Microtubule-associated protein 1B (MAP-1B) (MAP1(X)) (MAP1.2) [Cleaved into: MAP1B heavy chain; MAP1 light chain LC1]	3.31946	MAP1B	0.521068	1
P14873	Young	Old	-0.193695	0.246254	0.407555	P14873_K519_M1	Old / Young	Map1b	Ubiquit. - M.musc	Geriatric / Young	MAP1B_MOUSE	Map1b Mtap1b Mtap5	Microtubule-associated protein 1B (MAP-1B) (MAP1(X)) (MAP1.2) [Cleaved into: MAP1B heavy chain; MAP1 light chain LC1]	3.31946	MAP1B	0.521068	1
P14873	Young	Old	0.358736	0.323698	0.48707	P14873_K1854_M1	Old / Young	Map1b	Ubiquit. - M.musc	Geriatric / Young	MAP1B_MOUSE	Map1b Mtap1b Mtap5	Microtubule-associated protein 1B (MAP-1B) (MAP1(X)) (MAP1.2) [Cleaved into: MAP1B heavy chain; MAP1 light chain LC1]	3.31946	MAP1B	0.521068	1
P14873	Young	Old	-0.378254	0.0950668	0.208814	P14873_K877_M1	Old / Young	Map1b	Ubiquit. - M.musc	Geriatric / Young	MAP1B_MOUSE	Map1b Mtap1b Mtap5	Microtubule-associated protein 1B (MAP-1B) (MAP1(X)) (MAP1.2) [Cleaved into: MAP1B heavy chain; MAP1 light chain LC1]	3.31946	MAP1B	0.521068	1
P14873	Young	Old	-0.260868	0.190597	0.341434	P14873_K865_M1	Old / Young	Map1b	Ubiquit. - M.musc	Geriatric / Young	MAP1B_MOUSE	Map1b Mtap1b Mtap5	Microtubule-associated protein 1B (MAP-1B) (MAP1(X)) (MAP1.2) [Cleaved into: MAP1B heavy chain; MAP1 light chain LC1]	3.31946	MAP1B	0.521068	1
P14873	Young	Old	1.04014	0.00242705	0.0136962	P14873_K327_M1	Old / Young	Map1b	Ubiquit. - M.musc	Geriatric / Young	MAP1B_MOUSE	Map1b Mtap1b Mtap5	Microtubule-associated protein 1B (MAP-1B) (MAP1(X)) (MAP1.2) [Cleaved into: MAP1B heavy chain; MAP1 light chain LC1]	3.31946	MAP1B	0.521068	1
P14873	Young	Old	0.348334	0.0617257	0.155467	P14873_K852_M1	Old / Young	Map1b	Ubiquit. - M.musc	Geriatric / Young	MAP1B_MOUSE	Map1b Mtap1b Mtap5	Microtubule-associated protein 1B (MAP-1B) (MAP1(X)) (MAP1.2) [Cleaved into: MAP1B heavy chain; MAP1 light chain LC1]	3.31946	MAP1B	0.521068	1
P14873	Young	Old	0.6916	0.0276224	0.087552	P14873_K1958_M1	Old / Young	Map1b	Ubiquit. - M.musc	Geriatric / Young	MAP1B_MOUSE	Map1b Mtap1b Mtap5	Microtubule-associated protein 1B (MAP-1B) (MAP1(X)) (MAP1.2) [Cleaved into: MAP1B heavy chain; MAP1 light chain LC1]	3.31946	MAP1B	0.521068	1
P14873	Young	Old	-0.407408	0.174595	0.320598	P14873_K2046_M1	Old / Young	Map1b	Ubiquit. - M.musc	Geriatric / Young	MAP1B_MOUSE	Map1b Mtap1b Mtap5	Microtubule-associated protein 1B (MAP-1B) (MAP1(X)) (MAP1.2) [Cleaved into: MAP1B heavy chain; MAP1 light chain LC1]	3.31946	MAP1B	0.521068	1
P14873	Young	Old	-0.329299	0.235056	0.395918	P14873_K1972_M1	Old / Young	Map1b	Ubiquit. - M.musc	Geriatric / Young	MAP1B_MOUSE	Map1b Mtap1b Mtap5	Microtubule-associated protein 1B (MAP-1B) (MAP1(X)) (MAP1.2) [Cleaved into: MAP1B heavy chain; MAP1 light chain LC1]	3.31946	MAP1B	0.521068	1
P15105	Young	Old	0.118118	0.733284	0.837014	P15105_K372_M1	Old / Young	Glul	Ubiquit. - M.musc	Geriatric / Young	GLNA_MOUSE	Glul Glns	Glutamine synthetase (GS) (EC 6.3.1.2) (Glutamate decarboxylase) (EC 4.1.1.15) (Glutamate--ammonia ligase)	8.15614	GLNA	0.911484	3
P15105	Young	Old	0.201739	0.52672	0.678221	P15105_K268_M1	Old / Young	Glul	Ubiquit. - M.musc	Geriatric / Young	GLNA_MOUSE	Glul Glns	Glutamine synthetase (GS) (EC 6.3.1.2) (Glutamate decarboxylase) (EC 4.1.1.15) (Glutamate--ammonia ligase)	8.15614	GLNA	0.911484	3
P15105	Young	Old	2.43374	1.97829e-07	1.22004e-05	P15105_K11_M1	Old / Young	Glul	Ubiquit. - M.musc	Geriatric / Young	GLNA_MOUSE	Glul Glns	Glutamine synthetase (GS) (EC 6.3.1.2) (Glutamate decarboxylase) (EC 4.1.1.15) (Glutamate--ammonia ligase)	8.15614	GLNA	0.911484	3
P15105	Young	Old	0.655023	0.0033093	0.0171679	P15105_K95_M1	Old / Young	Glul	Ubiquit. - M.musc	Geriatric / Young	GLNA_MOUSE	Glul Glns	Glutamine synthetase (GS) (EC 6.3.1.2) (Glutamate decarboxylase) (EC 4.1.1.15) (Glutamate--ammonia ligase)	8.15614	GLNA	0.911484	3
P15105	Young	Old	0.321985	0.0966728	0.210883	P15105_K291_M1	Old / Young	Glul	Ubiquit. - M.musc	Geriatric / Young	GLNA_MOUSE	Glul Glns	Glutamine synthetase (GS) (EC 6.3.1.2) (Glutamate decarboxylase) (EC 4.1.1.15) (Glutamate--ammonia ligase)	8.15614	GLNA	0.911484	3
P15105	Young	Old	-0.105676	0.70241	0.816232	P15105_K103_M1	Old / Young	Glul	Ubiquit. - M.musc	Geriatric / Young	GLNA_MOUSE	Glul Glns	Glutamine synthetase (GS) (EC 6.3.1.2) (Glutamate decarboxylase) (EC 4.1.1.15) (Glutamate--ammonia ligase)	8.15614	GLNA	0.911484	3
P15105	Young	Old	0.492269	0.505217	0.660461	P15105_K14_M1	Old / Young	Glul	Ubiquit. - M.musc	Geriatric / Young	GLNA_MOUSE	Glul Glns	Glutamine synthetase (GS) (EC 6.3.1.2) (Glutamate decarboxylase) (EC 4.1.1.15) (Glutamate--ammonia ligase)	8.15614	GLNA	0.911484	3
P15105;P15105	Young	Old	0.290831	0.108646	0.229352	P15105_K91_M2;P15105_K95_M2	Old / Young	Glul	Ubiquit. - M.musc	Geriatric / Young
P15116	Young	Old	0.568382	0.00199969	0.0119071	P15116_K756_M1	Old / Young	Cdh2	Ubiquit. - M.musc	Geriatric / Young	CADH2_MOUSE	Cdh2	Cadherin-2 (Neural cadherin) (N-cadherin) (CD antigen CD325)	7.26872	CADH2	0.861458	2
P15208	Young	Old	-0.018893	0.908639	0.949589	P15208_K1047_M1	Old / Young	Insr	Ubiquit. - M.musc	Geriatric / Young	INSR_MOUSE	Insr	Insulin receptor (IR) (EC 2.7.10.1) (CD antigen CD220) [Cleaved into: Insulin receptor subunit alpha; Insulin receptor subunit beta]		INSR
P15327	Young	Old	0.568247	0.0415954	0.117211	P15327_K170_M1	Old / Young	Bpgm	Ubiquit. - M.musc	Geriatric / Young	PMGE_MOUSE	Bpgm	Bisphosphoglycerate mutase (BPGM) (EC 5.4.2.4) (2,3-bisphosphoglycerate mutase, erythrocyte) (2,3-bisphosphoglycerate synthase) (EC 5.4.2.11) (BPG-dependent PGAM)	9.52955	PMGE	0.979072	3
P15327	Young	Old	0.440422	0.36635	0.529115	P15327_K102_M1	Old / Young	Bpgm	Ubiquit. - M.musc	Geriatric / Young	PMGE_MOUSE	Bpgm	Bisphosphoglycerate mutase (BPGM) (EC 5.4.2.4) (2,3-bisphosphoglycerate mutase, erythrocyte) (2,3-bisphosphoglycerate synthase) (EC 5.4.2.11) (BPG-dependent PGAM)	9.52955	PMGE	0.979072	3
P15327	Young	Old	-0.27949	0.636414	0.764249	P15327_K29_M1	Old / Young	Bpgm	Ubiquit. - M.musc	Geriatric / Young	PMGE_MOUSE	Bpgm	Bisphosphoglycerate mutase (BPGM) (EC 5.4.2.4) (2,3-bisphosphoglycerate mutase, erythrocyte) (2,3-bisphosphoglycerate synthase) (EC 5.4.2.11) (BPG-dependent PGAM)	9.52955	PMGE	0.979072	3
P15508	Young	Old	-0.905356	0.004065	0.0203109	P15508_K577_M1	Old / Young	Sptb	Ubiquit. - M.musc	Geriatric / Young	SPTB1_MOUSE	Sptb Spnb-1 Spnb1 Sptb1	Spectrin beta chain, erythrocytic (Beta-I spectrin)	9.44609	SPTB1	0.975252	3
P15508	Young	Old	-0.180017	0.561998	0.708188	P15508_K1662_M1	Old / Young	Sptb	Ubiquit. - M.musc	Geriatric / Young	SPTB1_MOUSE	Sptb Spnb-1 Spnb1 Sptb1	Spectrin beta chain, erythrocytic (Beta-I spectrin)	9.44609	SPTB1	0.975252	3
P15532	Young	Old	0.0938645	0.772199	0.862951	P15532_K49_M1	Old / Young	Nme1	Ubiquit. - M.musc	Geriatric / Young	NDKA_MOUSE	Nme1 Nm23	Nucleoside diphosphate kinase A (NDK A) (NDP kinase A) (EC 2.7.4.6) (Metastasis inhibition factor NM23) (NDPK-A) (Tumor metastatic process-associated protein) (nm23-M1)	10.2187	NDKA	1.0094	3
P15532	Young	Old	-0.172193	0.456139	0.614975	P15532_K56_M1	Old / Young	Nme1	Ubiquit. - M.musc	Geriatric / Young	NDKA_MOUSE	Nme1 Nm23	Nucleoside diphosphate kinase A (NDK A) (NDP kinase A) (EC 2.7.4.6) (Metastasis inhibition factor NM23) (NDPK-A) (Tumor metastatic process-associated protein) (nm23-M1)	10.2187	NDKA	1.0094	3
P15532	Young	Old	-0.262359	0.282851	0.446133	P15532_K124_M1	Old / Young	Nme1	Ubiquit. - M.musc	Geriatric / Young	NDKA_MOUSE	Nme1 Nm23	Nucleoside diphosphate kinase A (NDK A) (NDP kinase A) (EC 2.7.4.6) (Metastasis inhibition factor NM23) (NDPK-A) (Tumor metastatic process-associated protein) (nm23-M1)	10.2187	NDKA	1.0094	3
P15864	Young	Old	0.0903932	0.756852	0.853852	P15864_K17_M1	Old / Young	H1f2	Ubiquit. - M.musc	Geriatric / Young	H12_MOUSE	Hist1h1c H1f2	Histone H1.2 (H1 VAR.1) (H1c)	14.3578	H12	1.15709	4
P15920	Young	Old	0.401956	0.509338	0.663277	P15920_K136_M1	Old / Young	Atp6v0a2	Ubiquit. - M.musc	Geriatric / Young
P15920	Young	Old	0.468796	0.443188	0.603262	P15920_K279_M1	Old / Young	Atp6v0a2	Ubiquit. - M.musc	Geriatric / Young
P16014	Young	Old	0.16085	0.499373	0.656254	P16014_K116_M1	Old / Young	Chgb	Ubiquit. - M.musc	Geriatric / Young
P16014;P16014	Young	Old	0.669702	0.187155	0.337067	P16014_K116_M2;P16014_K121_M2	Old / Young	Chgb	Ubiquit. - M.musc	Geriatric / Young
P16125	Young	Old	0.0264211	0.955711	0.976753	P16125_K119_M1	Old / Young	Ldhb	Ubiquit. - M.musc	Geriatric / Young	LDHB_MOUSE	Ldhb Ldh-2 Ldh2	L-lactate dehydrogenase B chain (LDH-B) (EC 1.1.1.27) (LDH heart subunit) (LDH-H)	10.4966	LDHB	1.02105	3
P16125	Young	Old	-0.257986	0.292218	0.455746	P16125_K233_M1	Old / Young	Ldhb	Ubiquit. - M.musc	Geriatric / Young	LDHB_MOUSE	Ldhb Ldh-2 Ldh2	L-lactate dehydrogenase B chain (LDH-B) (EC 1.1.1.27) (LDH heart subunit) (LDH-H)	10.4966	LDHB	1.02105	3
P16125	Young	Old	0.418698	0.622707	0.755305	P16125_K77_M1	Old / Young	Ldhb	Ubiquit. - M.musc	Geriatric / Young	LDHB_MOUSE	Ldhb Ldh-2 Ldh2	L-lactate dehydrogenase B chain (LDH-B) (EC 1.1.1.27) (LDH heart subunit) (LDH-H)	10.4966	LDHB	1.02105	3
P16125	Young	Old	0.149856	0.560316	0.706863	P16125_K329_M1	Old / Young	Ldhb	Ubiquit. - M.musc	Geriatric / Young	LDHB_MOUSE	Ldhb Ldh-2 Ldh2	L-lactate dehydrogenase B chain (LDH-B) (EC 1.1.1.27) (LDH heart subunit) (LDH-H)	10.4966	LDHB	1.02105	3
P16125	Young	Old	0.591956	0.251107	0.41234	P16125_K58_M1	Old / Young	Ldhb	Ubiquit. - M.musc	Geriatric / Young	LDHB_MOUSE	Ldhb Ldh-2 Ldh2	L-lactate dehydrogenase B chain (LDH-B) (EC 1.1.1.27) (LDH heart subunit) (LDH-H)	10.4966	LDHB	1.02105	3
P16125	Young	Old	0.640591	0.0546583	0.141888	P16125_K244_M1	Old / Young	Ldhb	Ubiquit. - M.musc	Geriatric / Young	LDHB_MOUSE	Ldhb Ldh-2 Ldh2	L-lactate dehydrogenase B chain (LDH-B) (EC 1.1.1.27) (LDH heart subunit) (LDH-H)	10.4966	LDHB	1.02105	3
P16125	Young	Old	2.46599	6.34903e-05	0.000752988	P16125_K310_M1	Old / Young	Ldhb	Ubiquit. - M.musc	Geriatric / Young	LDHB_MOUSE	Ldhb Ldh-2 Ldh2	L-lactate dehydrogenase B chain (LDH-B) (EC 1.1.1.27) (LDH heart subunit) (LDH-H)	10.4966	LDHB	1.02105	3
P16125	Young	Old	-0.00147099	0.992938	0.995937	P16125_K308_M1	Old / Young	Ldhb	Ubiquit. - M.musc	Geriatric / Young	LDHB_MOUSE	Ldhb Ldh-2 Ldh2	L-lactate dehydrogenase B chain (LDH-B) (EC 1.1.1.27) (LDH heart subunit) (LDH-H)	10.4966	LDHB	1.02105	3
P16283	Young	Old	-0.57369	0.0392806	0.112004	P16283_K642_M1	Old / Young	Slc4a3	Ubiquit. - M.musc	Geriatric / Young	B3A3_MOUSE	Slc4a3 Ae3	Anion exchange protein 3 (AE 3) (Anion exchanger 3) (Neuronal band 3-like protein) (Solute carrier family 4 member 3)		B3A3
P16283	Young	Old	0.303275	0.348928	0.511619	P16283_K656_M1	Old / Young	Slc4a3	Ubiquit. - M.musc	Geriatric / Young	B3A3_MOUSE	Slc4a3 Ae3	Anion exchange protein 3 (AE 3) (Anion exchanger 3) (Neuronal band 3-like protein) (Solute carrier family 4 member 3)		B3A3
P16330	Young	Old	-0.266017	0.0864562	0.195614	P16330_K161_M1	Old / Young	Cnp	Ubiquit. - M.musc	Geriatric / Young	CN37_MOUSE	Cnp Cnp1	2',3'-cyclic-nucleotide 3'-phosphodiesterase (CNP) (CNPase) (EC 3.1.4.37)	55.6372	CN37	1.74537	4
P16330	Young	Old	-0.570762	0.00499523	0.0236971	P16330_K73_M1	Old / Young	Cnp	Ubiquit. - M.musc	Geriatric / Young	CN37_MOUSE	Cnp Cnp1	2',3'-cyclic-nucleotide 3'-phosphodiesterase (CNP) (CNPase) (EC 3.1.4.37)	55.6372	CN37	1.74537	4
P16330	Young	Old	0.22235	0.315851	0.480623	P16330_K216_M1	Old / Young	Cnp	Ubiquit. - M.musc	Geriatric / Young	CN37_MOUSE	Cnp Cnp1	2',3'-cyclic-nucleotide 3'-phosphodiesterase (CNP) (CNPase) (EC 3.1.4.37)	55.6372	CN37	1.74537	4
P16330	Young	Old	0.977845	0.000542605	0.00424353	P16330_K29_M1	Old / Young	Cnp	Ubiquit. - M.musc	Geriatric / Young	CN37_MOUSE	Cnp Cnp1	2',3'-cyclic-nucleotide 3'-phosphodiesterase (CNP) (CNPase) (EC 3.1.4.37)	55.6372	CN37	1.74537	4
P16330	Young	Old	0.409447	0.100383	0.216568	P16330_K370_M1	Old / Young	Cnp	Ubiquit. - M.musc	Geriatric / Young	CN37_MOUSE	Cnp Cnp1	2',3'-cyclic-nucleotide 3'-phosphodiesterase (CNP) (CNPase) (EC 3.1.4.37)	55.6372	CN37	1.74537	4
P16330	Young	Old	-0.133627	0.72312	0.830188	P16330_K87_M1	Old / Young	Cnp	Ubiquit. - M.musc	Geriatric / Young	CN37_MOUSE	Cnp Cnp1	2',3'-cyclic-nucleotide 3'-phosphodiesterase (CNP) (CNPase) (EC 3.1.4.37)	55.6372	CN37	1.74537	4
P16330	Young	Old	1.11966	0.000318193	0.00275678	P16330_K203_M1	Old / Young	Cnp	Ubiquit. - M.musc	Geriatric / Young	CN37_MOUSE	Cnp Cnp1	2',3'-cyclic-nucleotide 3'-phosphodiesterase (CNP) (CNPase) (EC 3.1.4.37)	55.6372	CN37	1.74537	4
P16330	Young	Old	1.3004	0.0200299	0.06879	P16330_K399_M1	Old / Young	Cnp	Ubiquit. - M.musc	Geriatric / Young	CN37_MOUSE	Cnp Cnp1	2',3'-cyclic-nucleotide 3'-phosphodiesterase (CNP) (CNPase) (EC 3.1.4.37)	55.6372	CN37	1.74537	4
P16330	Young	Old	1.1572	4.66577e-05	0.000594437	P16330_K234_M1	Old / Young	Cnp	Ubiquit. - M.musc	Geriatric / Young	CN37_MOUSE	Cnp Cnp1	2',3'-cyclic-nucleotide 3'-phosphodiesterase (CNP) (CNPase) (EC 3.1.4.37)	55.6372	CN37	1.74537	4
P16330	Young	Old	0.408232	0.0392353	0.111968	P16330_K174_M1	Old / Young	Cnp	Ubiquit. - M.musc	Geriatric / Young	CN37_MOUSE	Cnp Cnp1	2',3'-cyclic-nucleotide 3'-phosphodiesterase (CNP) (CNPase) (EC 3.1.4.37)	55.6372	CN37	1.74537	4
P16330	Young	Old	1.69854	8.11601e-06	0.000166842	P16330_K315_M1	Old / Young	Cnp	Ubiquit. - M.musc	Geriatric / Young	CN37_MOUSE	Cnp Cnp1	2',3'-cyclic-nucleotide 3'-phosphodiesterase (CNP) (CNPase) (EC 3.1.4.37)	55.6372	CN37	1.74537	4
P16330	Young	Old	1.60815	0.000887644	0.00623083	P16330_K376_M1	Old / Young	Cnp	Ubiquit. - M.musc	Geriatric / Young	CN37_MOUSE	Cnp Cnp1	2',3'-cyclic-nucleotide 3'-phosphodiesterase (CNP) (CNPase) (EC 3.1.4.37)	55.6372	CN37	1.74537	4
P16330	Young	Old	0.90668	0.000830063	0.00592294	P16330_K163_M1	Old / Young	Cnp	Ubiquit. - M.musc	Geriatric / Young	CN37_MOUSE	Cnp Cnp1	2',3'-cyclic-nucleotide 3'-phosphodiesterase (CNP) (CNPase) (EC 3.1.4.37)	55.6372	CN37	1.74537	4
P16330	Young	Old	0.270857	0.401068	0.562328	P16330_K385_M1	Old / Young	Cnp	Ubiquit. - M.musc	Geriatric / Young	CN37_MOUSE	Cnp Cnp1	2',3'-cyclic-nucleotide 3'-phosphodiesterase (CNP) (CNPase) (EC 3.1.4.37)	55.6372	CN37	1.74537	4
P16330	Young	Old	3.27391	0.133122	0.264409	P16330_K15_M1	Old / Young	Cnp	Ubiquit. - M.musc	Geriatric / Young	CN37_MOUSE	Cnp Cnp1	2',3'-cyclic-nucleotide 3'-phosphodiesterase (CNP) (CNPase) (EC 3.1.4.37)	55.6372	CN37	1.74537	4
P16330	Young	Old	0.457792	0.0660074	0.162367	P16330_K401_M1	Old / Young	Cnp	Ubiquit. - M.musc	Geriatric / Young	CN37_MOUSE	Cnp Cnp1	2',3'-cyclic-nucleotide 3'-phosphodiesterase (CNP) (CNPase) (EC 3.1.4.37)	55.6372	CN37	1.74537	4
P16330	Young	Old	0.960098	3.45481e-05	0.00048273	P16330_K274_M1	Old / Young	Cnp	Ubiquit. - M.musc	Geriatric / Young	CN37_MOUSE	Cnp Cnp1	2',3'-cyclic-nucleotide 3'-phosphodiesterase (CNP) (CNPase) (EC 3.1.4.37)	55.6372	CN37	1.74537	4
P16330	Young	Old	0.554403	0.0026359	0.0145574	P16330_K101_M1	Old / Young	Cnp	Ubiquit. - M.musc	Geriatric / Young	CN37_MOUSE	Cnp Cnp1	2',3'-cyclic-nucleotide 3'-phosphodiesterase (CNP) (CNPase) (EC 3.1.4.37)	55.6372	CN37	1.74537	4
P16330	Young	Old	1.19849	0.0550129	0.14238	P16330_K79_M1	Old / Young	Cnp	Ubiquit. - M.musc	Geriatric / Young	CN37_MOUSE	Cnp Cnp1	2',3'-cyclic-nucleotide 3'-phosphodiesterase (CNP) (CNPase) (EC 3.1.4.37)	55.6372	CN37	1.74537	4
P16330	Young	Old	1.77604	1.46064e-05	0.000252223	P16330_K232_M1	Old / Young	Cnp	Ubiquit. - M.musc	Geriatric / Young	CN37_MOUSE	Cnp Cnp1	2',3'-cyclic-nucleotide 3'-phosphodiesterase (CNP) (CNPase) (EC 3.1.4.37)	55.6372	CN37	1.74537	4
P16330	Young	Old	0.175195	0.405242	0.565283	P16330_K355_M1	Old / Young	Cnp	Ubiquit. - M.musc	Geriatric / Young	CN37_MOUSE	Cnp Cnp1	2',3'-cyclic-nucleotide 3'-phosphodiesterase (CNP) (CNPase) (EC 3.1.4.37)	55.6372	CN37	1.74537	4
P16330	Young	Old	-0.245272	0.219836	0.378704	P16330_K254_M1	Old / Young	Cnp	Ubiquit. - M.musc	Geriatric / Young	CN37_MOUSE	Cnp Cnp1	2',3'-cyclic-nucleotide 3'-phosphodiesterase (CNP) (CNPase) (EC 3.1.4.37)	55.6372	CN37	1.74537	4
P16330	Young	Old	-0.0217583	0.876342	0.931465	P16330_K260_M1	Old / Young	Cnp	Ubiquit. - M.musc	Geriatric / Young	CN37_MOUSE	Cnp Cnp1	2',3'-cyclic-nucleotide 3'-phosphodiesterase (CNP) (CNPase) (EC 3.1.4.37)	55.6372	CN37	1.74537	4
P16330	Young	Old	1.92711	7.46603e-07	3.0696e-05	P16330_K243_M1	Old / Young	Cnp	Ubiquit. - M.musc	Geriatric / Young	CN37_MOUSE	Cnp Cnp1	2',3'-cyclic-nucleotide 3'-phosphodiesterase (CNP) (CNPase) (EC 3.1.4.37)	55.6372	CN37	1.74537	4
P16330	Young	Old	-0.132992	0.620015	0.752701	P16330_K390_M1	Old / Young	Cnp	Ubiquit. - M.musc	Geriatric / Young	CN37_MOUSE	Cnp Cnp1	2',3'-cyclic-nucleotide 3'-phosphodiesterase (CNP) (CNPase) (EC 3.1.4.37)	55.6372	CN37	1.74537	4
P16330	Young	Old	2.51678	6.5719e-06	0.000142567	P16330_K63_M1	Old / Young	Cnp	Ubiquit. - M.musc	Geriatric / Young	CN37_MOUSE	Cnp Cnp1	2',3'-cyclic-nucleotide 3'-phosphodiesterase (CNP) (CNPase) (EC 3.1.4.37)	55.6372	CN37	1.74537	4
P16330;P16330	Young	Old	0.119701	0.705937	0.818349	P16330_K203_M2;P16330_K216_M2	Old / Young	Cnp	Ubiquit. - M.musc	Geriatric / Young
P16388	Young	Old	0.395447	0.0299245	0.0926049	P16388_K138_M1	Old / Young	Kcna1	Ubiquit. - M.musc	Geriatric / Young	KCNA1_MOUSE	Kcna1	Potassium voltage-gated channel subfamily A member 1 (MBK1) (MKI) (Voltage-gated potassium channel subunit Kv1.1)	12.2219	KCNA1	1.08714	3
P16388	Young	Old	-0.0452455	0.837318	0.908901	P16388_K53_M1	Old / Young	Kcna1	Ubiquit. - M.musc	Geriatric / Young	KCNA1_MOUSE	Kcna1	Potassium voltage-gated channel subfamily A member 1 (MBK1) (MKI) (Voltage-gated potassium channel subunit Kv1.1)	12.2219	KCNA1	1.08714	3
P16388	Young	Old	0.808771	0.00942487	0.0394255	P16388_K129_M1	Old / Young	Kcna1	Ubiquit. - M.musc	Geriatric / Young	KCNA1_MOUSE	Kcna1	Potassium voltage-gated channel subfamily A member 1 (MBK1) (MKI) (Voltage-gated potassium channel subunit Kv1.1)	12.2219	KCNA1	1.08714	3
P16388	Young	Old	0.514542	0.00955197	0.0398029	P16388_K147_M1	Old / Young	Kcna1	Ubiquit. - M.musc	Geriatric / Young	KCNA1_MOUSE	Kcna1	Potassium voltage-gated channel subfamily A member 1 (MBK1) (MKI) (Voltage-gated potassium channel subunit Kv1.1)	12.2219	KCNA1	1.08714	3
P16388	Young	Old	-0.169969	0.27759	0.441059	P16388_K67_M1	Old / Young	Kcna1	Ubiquit. - M.musc	Geriatric / Young	KCNA1_MOUSE	Kcna1	Potassium voltage-gated channel subfamily A member 1 (MBK1) (MKI) (Voltage-gated potassium channel subunit Kv1.1)	12.2219	KCNA1	1.08714	3
P16460	Young	Old	-0.365426	0.194593	0.346415	P16460_K121_M1	Old / Young	Ass1	Ubiquit. - M.musc	Geriatric / Young	ASSY_MOUSE	Ass1 Ass	Argininosuccinate synthase (EC 6.3.4.5) (Citrulline--aspartate ligase)	9.67301	ASSY	0.985562	3
P16546	Young	Old	0.374766	0.0434821	0.121183	P16546_K441_M1	Old / Young	Sptan1	Ubiquit. - M.musc	Geriatric / Young	SPTN1_MOUSE	Sptan1 Spna2 Spta2	Spectrin alpha chain, non-erythrocytic 1 (Alpha-II spectrin) (Fodrin alpha chain)	16.1648	SPTN1	1.20857	4
P16546	Young	Old	-0.350715	0.0722401	0.17267	P16546_K1057_M1	Old / Young	Sptan1	Ubiquit. - M.musc	Geriatric / Young	SPTN1_MOUSE	Sptan1 Spna2 Spta2	Spectrin alpha chain, non-erythrocytic 1 (Alpha-II spectrin) (Fodrin alpha chain)	16.1648	SPTN1	1.20857	4
P16546	Young	Old	0.474009	0.00658526	0.0299209	P16546_K803_M1	Old / Young	Sptan1	Ubiquit. - M.musc	Geriatric / Young	SPTN1_MOUSE	Sptan1 Spna2 Spta2	Spectrin alpha chain, non-erythrocytic 1 (Alpha-II spectrin) (Fodrin alpha chain)	16.1648	SPTN1	1.20857	4
P16546	Young	Old	-0.220726	0.50148	0.657422	P16546_K2052_M1	Old / Young	Sptan1	Ubiquit. - M.musc	Geriatric / Young	SPTN1_MOUSE	Sptan1 Spna2 Spta2	Spectrin alpha chain, non-erythrocytic 1 (Alpha-II spectrin) (Fodrin alpha chain)	16.1648	SPTN1	1.20857	4
P16546	Young	Old	0.824787	0.00580262	0.0270226	P16546_K909_M1	Old / Young	Sptan1	Ubiquit. - M.musc	Geriatric / Young	SPTN1_MOUSE	Sptan1 Spna2 Spta2	Spectrin alpha chain, non-erythrocytic 1 (Alpha-II spectrin) (Fodrin alpha chain)	16.1648	SPTN1	1.20857	4
P16858	Young	Old	0.950263	0.0706337	0.170254	P16858_K217_M1	Old / Young	Gapdh	Ubiquit. - M.musc	Geriatric / Young	G3P_MOUSE	Gapdh Gapd	Glyceraldehyde-3-phosphate dehydrogenase (GAPDH) (EC 1.2.1.12) (Peptidyl-cysteine S-nitrosylase GAPDH) (EC 2.6.99.-)	10.3844	G3P	1.01638	3
P16858	Young	Old	1.79415	7.9249e-06	0.000165274	P16858_K332_M1	Old / Young	Gapdh	Ubiquit. - M.musc	Geriatric / Young	G3P_MOUSE	Gapdh Gapd	Glyceraldehyde-3-phosphate dehydrogenase (GAPDH) (EC 1.2.1.12) (Peptidyl-cysteine S-nitrosylase GAPDH) (EC 2.6.99.-)	10.3844	G3P	1.01638	3
P16858	Young	Old	1.1033	0.00169392	0.0104467	P16858_K137_M1	Old / Young	Gapdh	Ubiquit. - M.musc	Geriatric / Young	G3P_MOUSE	Gapdh Gapd	Glyceraldehyde-3-phosphate dehydrogenase (GAPDH) (EC 1.2.1.12) (Peptidyl-cysteine S-nitrosylase GAPDH) (EC 2.6.99.-)	10.3844	G3P	1.01638	3
P16858	Young	Old	0.193597	0.718719	0.827804	P16858_K3_M1	Old / Young	Gapdh	Ubiquit. - M.musc	Geriatric / Young	G3P_MOUSE	Gapdh Gapd	Glyceraldehyde-3-phosphate dehydrogenase (GAPDH) (EC 1.2.1.12) (Peptidyl-cysteine S-nitrosylase GAPDH) (EC 2.6.99.-)	10.3844	G3P	1.01638	3
P16858	Young	Old	0.34856	0.108316	0.228767	P16858_K84_M1	Old / Young	Gapdh	Ubiquit. - M.musc	Geriatric / Young	G3P_MOUSE	Gapdh Gapd	Glyceraldehyde-3-phosphate dehydrogenase (GAPDH) (EC 1.2.1.12) (Peptidyl-cysteine S-nitrosylase GAPDH) (EC 2.6.99.-)	10.3844	G3P	1.01638	3
P16858	Young	Old	0.178992	0.311116	0.475766	P16858_K225_M1	Old / Young	Gapdh	Ubiquit. - M.musc	Geriatric / Young	G3P_MOUSE	Gapdh Gapd	Glyceraldehyde-3-phosphate dehydrogenase (GAPDH) (EC 1.2.1.12) (Peptidyl-cysteine S-nitrosylase GAPDH) (EC 2.6.99.-)	10.3844	G3P	1.01638	3
P16858	Young	Old	1.15263	5.14285e-05	0.000641667	P16858_K105_M1	Old / Young	Gapdh	Ubiquit. - M.musc	Geriatric / Young	G3P_MOUSE	Gapdh Gapd	Glyceraldehyde-3-phosphate dehydrogenase (GAPDH) (EC 1.2.1.12) (Peptidyl-cysteine S-nitrosylase GAPDH) (EC 2.6.99.-)	10.3844	G3P	1.01638	3
P16858	Young	Old	0.402929	0.0200222	0.06879	P16858_K213_M1	Old / Young	Gapdh	Ubiquit. - M.musc	Geriatric / Young	G3P_MOUSE	Gapdh Gapd	Glyceraldehyde-3-phosphate dehydrogenase (GAPDH) (EC 1.2.1.12) (Peptidyl-cysteine S-nitrosylase GAPDH) (EC 2.6.99.-)	10.3844	G3P	1.01638	3
P16858	Young	Old	0.626875	0.00201906	0.0120059	P16858_K261_M1	Old / Young	Gapdh	Ubiquit. - M.musc	Geriatric / Young	G3P_MOUSE	Gapdh Gapd	Glyceraldehyde-3-phosphate dehydrogenase (GAPDH) (EC 1.2.1.12) (Peptidyl-cysteine S-nitrosylase GAPDH) (EC 2.6.99.-)	10.3844	G3P	1.01638	3
P16858	Young	Old	0.435715	0.0649638	0.160716	P16858_K184_M1	Old / Young	Gapdh	Ubiquit. - M.musc	Geriatric / Young	G3P_MOUSE	Gapdh Gapd	Glyceraldehyde-3-phosphate dehydrogenase (GAPDH) (EC 1.2.1.12) (Peptidyl-cysteine S-nitrosylase GAPDH) (EC 2.6.99.-)	10.3844	G3P	1.01638	3
P16858	Young	Old	0.348376	0.404314	0.565283	P16858_K59_M1	Old / Young	Gapdh	Ubiquit. - M.musc	Geriatric / Young	G3P_MOUSE	Gapdh Gapd	Glyceraldehyde-3-phosphate dehydrogenase (GAPDH) (EC 1.2.1.12) (Peptidyl-cysteine S-nitrosylase GAPDH) (EC 2.6.99.-)	10.3844	G3P	1.01638	3
P16858	Young	Old	0.650584	0.00642524	0.0293832	P16858_K143_M1	Old / Young	Gapdh	Ubiquit. - M.musc	Geriatric / Young	G3P_MOUSE	Gapdh Gapd	Glyceraldehyde-3-phosphate dehydrogenase (GAPDH) (EC 1.2.1.12) (Peptidyl-cysteine S-nitrosylase GAPDH) (EC 2.6.99.-)	10.3844	G3P	1.01638	3
P16858	Young	Old	0.649001	0.00798908	0.0348021	P16858_K192_M1	Old / Young	Gapdh	Ubiquit. - M.musc	Geriatric / Young	G3P_MOUSE	Gapdh Gapd	Glyceraldehyde-3-phosphate dehydrogenase (GAPDH) (EC 1.2.1.12) (Peptidyl-cysteine S-nitrosylase GAPDH) (EC 2.6.99.-)	10.3844	G3P	1.01638	3
P16858	Young	Old	1.81182	7.34442e-07	3.04864e-05	P16858_K70_M1	Old / Young	Gapdh	Ubiquit. - M.musc	Geriatric / Young	G3P_MOUSE	Gapdh Gapd	Glyceraldehyde-3-phosphate dehydrogenase (GAPDH) (EC 1.2.1.12) (Peptidyl-cysteine S-nitrosylase GAPDH) (EC 2.6.99.-)	10.3844	G3P	1.01638	3
P17156	Young	Old	0.381189	0.0292837	0.0911446	P17156_K510_M1	Old / Young	Hspa2	Ubiquit. - M.musc	Geriatric / Young	HSP72_MOUSE	Hspa2 Hcp70.2 Hsp70-2	Heat shock-related 70 kDa protein 2 (Heat shock protein 70.2)	6.71943	HSP72	0.827332	2
P17156	Young	Old	0.183281	0.343368	0.507122	P17156_K188_M1	Old / Young	Hspa2	Ubiquit. - M.musc	Geriatric / Young	HSP72_MOUSE	Hspa2 Hcp70.2 Hsp70-2	Heat shock-related 70 kDa protein 2 (Heat shock protein 70.2)	6.71943	HSP72	0.827332	2
P17156	Young	Old	0.290546	0.393535	0.555561	P17156_K109_M1	Old / Young	Hspa2	Ubiquit. - M.musc	Geriatric / Young	HSP72_MOUSE	Hspa2 Hcp70.2 Hsp70-2	Heat shock-related 70 kDa protein 2 (Heat shock protein 70.2)	6.71943	HSP72	0.827332	2
P17156	Young	Old	-0.223543	0.690501	0.806301	P17156_K461_M1	Old / Young	Hspa2	Ubiquit. - M.musc	Geriatric / Young	HSP72_MOUSE	Hspa2 Hcp70.2 Hsp70-2	Heat shock-related 70 kDa protein 2 (Heat shock protein 70.2)	6.71943	HSP72	0.827332	2
P17156	Young	Old	0.368742	0.0199859	0.06879	P17156_K454_M1	Old / Young	Hspa2	Ubiquit. - M.musc	Geriatric / Young	HSP72_MOUSE	Hspa2 Hcp70.2 Hsp70-2	Heat shock-related 70 kDa protein 2 (Heat shock protein 70.2)	6.71943	HSP72	0.827332	2
P17156	Young	Old	2.58639	2.56259e-06	7.09149e-05	P17156_K322_M1	Old / Young	Hspa2	Ubiquit. - M.musc	Geriatric / Young	HSP72_MOUSE	Hspa2 Hcp70.2 Hsp70-2	Heat shock-related 70 kDa protein 2 (Heat shock protein 70.2)	6.71943	HSP72	0.827332	2
P17156	Young	Old	0.618443	0.00210494	0.012397	P17156_K503_M1	Old / Young	Hspa2	Ubiquit. - M.musc	Geriatric / Young	HSP72_MOUSE	Hspa2 Hcp70.2 Hsp70-2	Heat shock-related 70 kDa protein 2 (Heat shock protein 70.2)	6.71943	HSP72	0.827332	2
P17156	Young	Old	0.194781	0.340216	0.504712	P17156_K351_M1	Old / Young	Hspa2	Ubiquit. - M.musc	Geriatric / Young	HSP72_MOUSE	Hspa2 Hcp70.2 Hsp70-2	Heat shock-related 70 kDa protein 2 (Heat shock protein 70.2)	6.71943	HSP72	0.827332	2
P17156	Young	Old	1.36511	7.51181e-05	0.00086476	P17156_K542_M1	Old / Young	Hspa2	Ubiquit. - M.musc	Geriatric / Young	HSP72_MOUSE	Hspa2 Hcp70.2 Hsp70-2	Heat shock-related 70 kDa protein 2 (Heat shock protein 70.2)	6.71943	HSP72	0.827332	2
P17156	Young	Old	0.959838	0.338239	0.502817	P17156_K560_M1	Old / Young	Hspa2	Ubiquit. - M.musc	Geriatric / Young	HSP72_MOUSE	Hspa2 Hcp70.2 Hsp70-2	Heat shock-related 70 kDa protein 2 (Heat shock protein 70.2)	6.71943	HSP72	0.827332	2
P17182	Young	Old	0.621651	0.161047	0.302804	P17182_K228_M1	Old / Young	Eno1	Ubiquit. - M.musc	Geriatric / Young	ENOA_MOUSE	Eno1 Eno-1	Alpha-enolase (EC 4.2.1.11) (2-phospho-D-glycerate hydro-lyase) (Enolase 1) (Non-neural enolase) (NNE)	11.3681	ENOA	1.05569	3
P17182	Young	Old	0.342397	0.45008	0.608589	P17182_K326_M1	Old / Young	Eno1	Ubiquit. - M.musc	Geriatric / Young	ENOA_MOUSE	Eno1 Eno-1	Alpha-enolase (EC 4.2.1.11) (2-phospho-D-glycerate hydro-lyase) (Enolase 1) (Non-neural enolase) (NNE)	11.3681	ENOA	1.05569	3
P17182	Young	Old	0.335619	0.708468	0.820182	P17182_K126_M1	Old / Young	Eno1	Ubiquit. - M.musc	Geriatric / Young	ENOA_MOUSE	Eno1 Eno-1	Alpha-enolase (EC 4.2.1.11) (2-phospho-D-glycerate hydro-lyase) (Enolase 1) (Non-neural enolase) (NNE)	11.3681	ENOA	1.05569	3
P17182	Young	Old	0.758127	0.281289	0.444481	P17182_K28_M1	Old / Young	Eno1	Ubiquit. - M.musc	Geriatric / Young	ENOA_MOUSE	Eno1 Eno-1	Alpha-enolase (EC 4.2.1.11) (2-phospho-D-glycerate hydro-lyase) (Enolase 1) (Non-neural enolase) (NNE)	11.3681	ENOA	1.05569	3
P17182	Young	Old	0.0115544	0.943665	0.969331	P17182_K420_M1	Old / Young	Eno1	Ubiquit. - M.musc	Geriatric / Young	ENOA_MOUSE	Eno1 Eno-1	Alpha-enolase (EC 4.2.1.11) (2-phospho-D-glycerate hydro-lyase) (Enolase 1) (Non-neural enolase) (NNE)	11.3681	ENOA	1.05569	3
P17182	Young	Old	0.0582292	0.776529	0.866221	P17182_K60_M1	Old / Young	Eno1	Ubiquit. - M.musc	Geriatric / Young	ENOA_MOUSE	Eno1 Eno-1	Alpha-enolase (EC 4.2.1.11) (2-phospho-D-glycerate hydro-lyase) (Enolase 1) (Non-neural enolase) (NNE)	11.3681	ENOA	1.05569	3
P17182	Young	Old	0.227225	0.196561	0.348601	P17182_K202_M1	Old / Young	Eno1	Ubiquit. - M.musc	Geriatric / Young	ENOA_MOUSE	Eno1 Eno-1	Alpha-enolase (EC 4.2.1.11) (2-phospho-D-glycerate hydro-lyase) (Enolase 1) (Non-neural enolase) (NNE)	11.3681	ENOA	1.05569	3
P17182	Young	Old	0.71941	0.23443	0.395539	P17182_K256_M1	Old / Young	Eno1	Ubiquit. - M.musc	Geriatric / Young	ENOA_MOUSE	Eno1 Eno-1	Alpha-enolase (EC 4.2.1.11) (2-phospho-D-glycerate hydro-lyase) (Enolase 1) (Non-neural enolase) (NNE)	11.3681	ENOA	1.05569	3
P17182	Young	Old	0.493875	0.129874	0.259328	P17182_K81_M1	Old / Young	Eno1	Ubiquit. - M.musc	Geriatric / Young	ENOA_MOUSE	Eno1 Eno-1	Alpha-enolase (EC 4.2.1.11) (2-phospho-D-glycerate hydro-lyase) (Enolase 1) (Non-neural enolase) (NNE)	11.3681	ENOA	1.05569	3
P17182	Young	Old	-1.28573	0.0865689	0.195664	P17182_K103_M1	Old / Young	Eno1	Ubiquit. - M.musc	Geriatric / Young	ENOA_MOUSE	Eno1 Eno-1	Alpha-enolase (EC 4.2.1.11) (2-phospho-D-glycerate hydro-lyase) (Enolase 1) (Non-neural enolase) (NNE)	11.3681	ENOA	1.05569	3
P17182	Young	Old	-0.228325	0.429932	0.590327	P17182_K80_M1	Old / Young	Eno1	Ubiquit. - M.musc	Geriatric / Young	ENOA_MOUSE	Eno1 Eno-1	Alpha-enolase (EC 4.2.1.11) (2-phospho-D-glycerate hydro-lyase) (Enolase 1) (Non-neural enolase) (NNE)	11.3681	ENOA	1.05569	3
P17182	Young	Old	0.474075	0.356976	0.519812	P17182_K221_M1	Old / Young	Eno1	Ubiquit. - M.musc	Geriatric / Young	ENOA_MOUSE	Eno1 Eno-1	Alpha-enolase (EC 4.2.1.11) (2-phospho-D-glycerate hydro-lyase) (Enolase 1) (Non-neural enolase) (NNE)	11.3681	ENOA	1.05569	3
P17182	Young	Old	0.556897	0.0711716	0.171169	P17182_K89_M1	Old / Young	Eno1	Ubiquit. - M.musc	Geriatric / Young	ENOA_MOUSE	Eno1 Eno-1	Alpha-enolase (EC 4.2.1.11) (2-phospho-D-glycerate hydro-lyase) (Enolase 1) (Non-neural enolase) (NNE)	11.3681	ENOA	1.05569	3
P17182	Young	Old	0.570171	0.497418	0.654995	P17182_K406_M1	Old / Young	Eno1	Ubiquit. - M.musc	Geriatric / Young	ENOA_MOUSE	Eno1 Eno-1	Alpha-enolase (EC 4.2.1.11) (2-phospho-D-glycerate hydro-lyase) (Enolase 1) (Non-neural enolase) (NNE)	11.3681	ENOA	1.05569	3
P17183	Young	Old	0.0715225	0.761975	0.85618	P17183_K239_M1	Old / Young	Eno2	Ubiquit. - M.musc	Geriatric / Young	ENOG_MOUSE	Eno2 Eno-2	Gamma-enolase (EC 4.2.1.11) (2-phospho-D-glycerate hydro-lyase) (Enolase 2) (Neural enolase) (Neuron-specific enolase) (NSE)	11.0423	ENOG	1.04306	3
P17183	Young	Old	-0.148444	0.382289	0.546471	P17183_K60_M1	Old / Young	Eno2	Ubiquit. - M.musc	Geriatric / Young	ENOG_MOUSE	Eno2 Eno-2	Gamma-enolase (EC 4.2.1.11) (2-phospho-D-glycerate hydro-lyase) (Enolase 2) (Neural enolase) (Neuron-specific enolase) (NSE)	11.0423	ENOG	1.04306	3
P17183	Young	Old	-0.064053	0.771437	0.862783	P17183_K120_M1	Old / Young	Eno2	Ubiquit. - M.musc	Geriatric / Young	ENOG_MOUSE	Eno2 Eno-2	Gamma-enolase (EC 4.2.1.11) (2-phospho-D-glycerate hydro-lyase) (Enolase 2) (Neural enolase) (Neuron-specific enolase) (NSE)	11.0423	ENOG	1.04306	3
P17183	Young	Old	0.0942063	0.642889	0.767941	P17183_K64_M1	Old / Young	Eno2	Ubiquit. - M.musc	Geriatric / Young	ENOG_MOUSE	Eno2 Eno-2	Gamma-enolase (EC 4.2.1.11) (2-phospho-D-glycerate hydro-lyase) (Enolase 2) (Neural enolase) (Neuron-specific enolase) (NSE)	11.0423	ENOG	1.04306	3
P17183	Young	Old	-0.0146348	0.958446	0.978217	P17183_K228_M1	Old / Young	Eno2	Ubiquit. - M.musc	Geriatric / Young	ENOG_MOUSE	Eno2 Eno-2	Gamma-enolase (EC 4.2.1.11) (2-phospho-D-glycerate hydro-lyase) (Enolase 2) (Neural enolase) (Neuron-specific enolase) (NSE)	11.0423	ENOG	1.04306	3
P17183	Young	Old	0.514091	0.119253	0.244219	P17183_K5_M1	Old / Young	Eno2	Ubiquit. - M.musc	Geriatric / Young	ENOG_MOUSE	Eno2 Eno-2	Gamma-enolase (EC 4.2.1.11) (2-phospho-D-glycerate hydro-lyase) (Enolase 2) (Neural enolase) (Neuron-specific enolase) (NSE)	11.0423	ENOG	1.04306	3
P17426	Young	Old	-0.121747	0.446207	0.604796	P17426_K35_M1	Old / Young	Ap2a1	Ubiquit. - M.musc	Geriatric / Young	AP2A1_MOUSE	Ap2a1 Adtaa Clapa1	AP-2 complex subunit alpha-1 (100 kDa coated vesicle protein A) (Adaptor protein complex AP-2 subunit alpha-1) (Adaptor-related protein complex 2 subunit alpha-1) (Alpha-adaptin A) (Alpha1-adaptin) (Clathrin assembly protein complex 2 alpha-A large chain) (Plasma membrane adaptor HA2/AP2 adaptin alpha A subunit)	16.0114	AP2A1	1.20443	4
P17426	Young	Old	0.375485	0.322231	0.486085	P17426_K403_M1	Old / Young	Ap2a1	Ubiquit. - M.musc	Geriatric / Young	AP2A1_MOUSE	Ap2a1 Adtaa Clapa1	AP-2 complex subunit alpha-1 (100 kDa coated vesicle protein A) (Adaptor protein complex AP-2 subunit alpha-1) (Adaptor-related protein complex 2 subunit alpha-1) (Alpha-adaptin A) (Alpha1-adaptin) (Clathrin assembly protein complex 2 alpha-A large chain) (Plasma membrane adaptor HA2/AP2 adaptin alpha A subunit)	16.0114	AP2A1	1.20443	4
P17426	Young	Old	0.714648	0.0250928	0.0810214	P17426_K620_M1	Old / Young	Ap2a1	Ubiquit. - M.musc	Geriatric / Young	AP2A1_MOUSE	Ap2a1 Adtaa Clapa1	AP-2 complex subunit alpha-1 (100 kDa coated vesicle protein A) (Adaptor protein complex AP-2 subunit alpha-1) (Adaptor-related protein complex 2 subunit alpha-1) (Alpha-adaptin A) (Alpha1-adaptin) (Clathrin assembly protein complex 2 alpha-A large chain) (Plasma membrane adaptor HA2/AP2 adaptin alpha A subunit)	16.0114	AP2A1	1.20443	4
P17426	Young	Old	0.0679056	0.837155	0.908901	P17426_K880_M1	Old / Young	Ap2a1	Ubiquit. - M.musc	Geriatric / Young	AP2A1_MOUSE	Ap2a1 Adtaa Clapa1	AP-2 complex subunit alpha-1 (100 kDa coated vesicle protein A) (Adaptor protein complex AP-2 subunit alpha-1) (Adaptor-related protein complex 2 subunit alpha-1) (Alpha-adaptin A) (Alpha1-adaptin) (Clathrin assembly protein complex 2 alpha-A large chain) (Plasma membrane adaptor HA2/AP2 adaptin alpha A subunit)	16.0114	AP2A1	1.20443	4
P17427	Young	Old	-0.169313	0.358512	0.520759	P17427_K631_M1	Old / Young	Ap2a2	Ubiquit. - M.musc	Geriatric / Young	AP2A2_MOUSE	Ap2a2 Adtab	AP-2 complex subunit alpha-2 (100 kDa coated vesicle protein C) (Adaptor protein complex AP-2 subunit alpha-2) (Adaptor-related protein complex 2 subunit alpha-2) (Alpha-adaptin C) (Alpha2-adaptin) (Clathrin assembly protein complex 2 alpha-C large chain) (Plasma membrane adaptor HA2/AP2 adaptin alpha C subunit)	15.8232	AP2A2	1.1993	4
P17563	Young	Old	0.406888	0.0303723	0.0934857	P17563_K93_M1	Old / Young	Selenbp1	Ubiquit. - M.musc	Geriatric / Young	SBP1_MOUSE	Selenbp1 Lpsb	Methanethiol oxidase (MTO) (EC 1.8.3.4) (56 kDa selenium-binding protein) (SBP56) (SP56) (Selenium-binding protein 1)	12.0494	SBP1	1.08096	3
P17710	Young	Old	-0.00121311	0.993589	0.996358	P17710_K819_M1	Old / Young	Hk1	Ubiquit. - M.musc	Geriatric / Young	HXK1_MOUSE	Hk1	Hexokinase-1 (EC 2.7.1.1) (Hexokinase type I) (HK I) (Hexokinase, tumor isozyme)	24.0465	HXK1	1.38105	4
P17710	Young	Old	-0.103852	0.487551	0.645829	P17710_K884_M1	Old / Young	Hk1	Ubiquit. - M.musc	Geriatric / Young	HXK1_MOUSE	Hk1	Hexokinase-1 (EC 2.7.1.1) (Hexokinase type I) (HK I) (Hexokinase, tumor isozyme)	24.0465	HXK1	1.38105	4
P17710	Young	Old	-0.177504	0.468964	0.626592	P17710_K203_M1	Old / Young	Hk1	Ubiquit. - M.musc	Geriatric / Young	HXK1_MOUSE	Hk1	Hexokinase-1 (EC 2.7.1.1) (Hexokinase type I) (HK I) (Hexokinase, tumor isozyme)	24.0465	HXK1	1.38105	4
P17710	Young	Old	-0.230616	0.838336	0.909549	P17710_K507_M1	Old / Young	Hk1	Ubiquit. - M.musc	Geriatric / Young	HXK1_MOUSE	Hk1	Hexokinase-1 (EC 2.7.1.1) (Hexokinase type I) (HK I) (Hexokinase, tumor isozyme)	24.0465	HXK1	1.38105	4
P17710	Young	Old	1.06691	0.0287587	0.0896398	P17710_K402_M1	Old / Young	Hk1	Ubiquit. - M.musc	Geriatric / Young	HXK1_MOUSE	Hk1	Hexokinase-1 (EC 2.7.1.1) (Hexokinase type I) (HK I) (Hexokinase, tumor isozyme)	24.0465	HXK1	1.38105	4
P17710	Young	Old	-0.107485	0.532505	0.68336	P17710_K900_M1	Old / Young	Hk1	Ubiquit. - M.musc	Geriatric / Young	HXK1_MOUSE	Hk1	Hexokinase-1 (EC 2.7.1.1) (Hexokinase type I) (HK I) (Hexokinase, tumor isozyme)	24.0465	HXK1	1.38105	4
P17710	Young	Old	-0.0403211	0.897804	0.943022	P17710_K936_M1	Old / Young	Hk1	Ubiquit. - M.musc	Geriatric / Young	HXK1_MOUSE	Hk1	Hexokinase-1 (EC 2.7.1.1) (Hexokinase type I) (HK I) (Hexokinase, tumor isozyme)	24.0465	HXK1	1.38105	4
P17710	Young	Old	-0.139761	0.301316	0.465395	P17710_K941_M1	Old / Young	Hk1	Ubiquit. - M.musc	Geriatric / Young	HXK1_MOUSE	Hk1	Hexokinase-1 (EC 2.7.1.1) (Hexokinase type I) (HK I) (Hexokinase, tumor isozyme)	24.0465	HXK1	1.38105	4
P17710	Young	Old	0.0439687	0.844937	0.912811	P17710_K409_M1	Old / Young	Hk1	Ubiquit. - M.musc	Geriatric / Young	HXK1_MOUSE	Hk1	Hexokinase-1 (EC 2.7.1.1) (Hexokinase type I) (HK I) (Hexokinase, tumor isozyme)	24.0465	HXK1	1.38105	4
P17710	Young	Old	0.0955053	0.493228	0.650953	P17710_K389_M1	Old / Young	Hk1	Ubiquit. - M.musc	Geriatric / Young	HXK1_MOUSE	Hk1	Hexokinase-1 (EC 2.7.1.1) (Hexokinase type I) (HK I) (Hexokinase, tumor isozyme)	24.0465	HXK1	1.38105	4
P17710	Young	Old	0.033299	0.897505	0.942937	P17710_K566_M1	Old / Young	Hk1	Ubiquit. - M.musc	Geriatric / Young	HXK1_MOUSE	Hk1	Hexokinase-1 (EC 2.7.1.1) (Hexokinase type I) (HK I) (Hexokinase, tumor isozyme)	24.0465	HXK1	1.38105	4
P17710	Young	Old	-0.520128	0.229184	0.389064	P17710_K544_M1	Old / Young	Hk1	Ubiquit. - M.musc	Geriatric / Young	HXK1_MOUSE	Hk1	Hexokinase-1 (EC 2.7.1.1) (Hexokinase type I) (HK I) (Hexokinase, tumor isozyme)	24.0465	HXK1	1.38105	4
P17710	Young	Old	-0.0747337	0.742585	0.84495	P17710_K243_M1	Old / Young	Hk1	Ubiquit. - M.musc	Geriatric / Young	HXK1_MOUSE	Hk1	Hexokinase-1 (EC 2.7.1.1) (Hexokinase type I) (HK I) (Hexokinase, tumor isozyme)	24.0465	HXK1	1.38105	4
P17710	Young	Old	0.889588	0.145258	0.281184	P17710_K247_M1	Old / Young	Hk1	Ubiquit. - M.musc	Geriatric / Young	HXK1_MOUSE	Hk1	Hexokinase-1 (EC 2.7.1.1) (Hexokinase type I) (HK I) (Hexokinase, tumor isozyme)	24.0465	HXK1	1.38105	4
P17742	Young	Old	1.65911	6.0369e-07	2.60613e-05	P17742_K44_M1	Old / Young	Ppia	Ubiquit. - M.musc	Geriatric / Young	PPIA_MOUSE	Ppia	Peptidyl-prolyl cis-trans isomerase A (PPIase A) (EC 5.2.1.8) (Cyclophilin A) (Cyclosporin A-binding protein) (Rotamase A) (SP18) [Cleaved into: Peptidyl-prolyl cis-trans isomerase A, N-terminally processed]	8.46004	PPIA	0.927372	3
P17742	Young	Old	1.66382	1.75956e-07	1.11706e-05	P17742_K31_M1	Old / Young	Ppia	Ubiquit. - M.musc	Geriatric / Young	PPIA_MOUSE	Ppia	Peptidyl-prolyl cis-trans isomerase A (PPIase A) (EC 5.2.1.8) (Cyclophilin A) (Cyclosporin A-binding protein) (Rotamase A) (SP18) [Cleaved into: Peptidyl-prolyl cis-trans isomerase A, N-terminally processed]	8.46004	PPIA	0.927372	3
P17742	Young	Old	2.45623	1.6487e-05	0.000276942	P17742_K49_M1	Old / Young	Ppia	Ubiquit. - M.musc	Geriatric / Young	PPIA_MOUSE	Ppia	Peptidyl-prolyl cis-trans isomerase A (PPIase A) (EC 5.2.1.8) (Cyclophilin A) (Cyclosporin A-binding protein) (Rotamase A) (SP18) [Cleaved into: Peptidyl-prolyl cis-trans isomerase A, N-terminally processed]	8.46004	PPIA	0.927372	3
P17742	Young	Old	-0.0260892	0.947534	0.972078	P17742_K118_M1	Old / Young	Ppia	Ubiquit. - M.musc	Geriatric / Young	PPIA_MOUSE	Ppia	Peptidyl-prolyl cis-trans isomerase A (PPIase A) (EC 5.2.1.8) (Cyclophilin A) (Cyclosporin A-binding protein) (Rotamase A) (SP18) [Cleaved into: Peptidyl-prolyl cis-trans isomerase A, N-terminally processed]	8.46004	PPIA	0.927372	3
P17742	Young	Old	-0.418338	0.0904582	0.201709	P17742_K28_M1	Old / Young	Ppia	Ubiquit. - M.musc	Geriatric / Young	PPIA_MOUSE	Ppia	Peptidyl-prolyl cis-trans isomerase A (PPIase A) (EC 5.2.1.8) (Cyclophilin A) (Cyclosporin A-binding protein) (Rotamase A) (SP18) [Cleaved into: Peptidyl-prolyl cis-trans isomerase A, N-terminally processed]	8.46004	PPIA	0.927372	3
P17742	Young	Old	1.65022	1.99938e-06	6.0359e-05	P17742_K82_M1	Old / Young	Ppia	Ubiquit. - M.musc	Geriatric / Young	PPIA_MOUSE	Ppia	Peptidyl-prolyl cis-trans isomerase A (PPIase A) (EC 5.2.1.8) (Cyclophilin A) (Cyclosporin A-binding protein) (Rotamase A) (SP18) [Cleaved into: Peptidyl-prolyl cis-trans isomerase A, N-terminally processed]	8.46004	PPIA	0.927372	3
P17742	Young	Old	1.93514	7.81278e-07	3.15213e-05	P17742_K155_M1	Old / Young	Ppia	Ubiquit. - M.musc	Geriatric / Young	PPIA_MOUSE	Ppia	Peptidyl-prolyl cis-trans isomerase A (PPIase A) (EC 5.2.1.8) (Cyclophilin A) (Cyclosporin A-binding protein) (Rotamase A) (SP18) [Cleaved into: Peptidyl-prolyl cis-trans isomerase A, N-terminally processed]	8.46004	PPIA	0.927372	3
P17742	Young	Old	1.55491	0.000318655	0.00275678	P17742_K125_M1	Old / Young	Ppia	Ubiquit. - M.musc	Geriatric / Young	PPIA_MOUSE	Ppia	Peptidyl-prolyl cis-trans isomerase A (PPIase A) (EC 5.2.1.8) (Cyclophilin A) (Cyclosporin A-binding protein) (Rotamase A) (SP18) [Cleaved into: Peptidyl-prolyl cis-trans isomerase A, N-terminally processed]	8.46004	PPIA	0.927372	3
P17742	Young	Old	2.76204	1.05362e-08	2.80769e-06	P17742_K133_M1	Old / Young	Ppia	Ubiquit. - M.musc	Geriatric / Young	PPIA_MOUSE	Ppia	Peptidyl-prolyl cis-trans isomerase A (PPIase A) (EC 5.2.1.8) (Cyclophilin A) (Cyclosporin A-binding protein) (Rotamase A) (SP18) [Cleaved into: Peptidyl-prolyl cis-trans isomerase A, N-terminally processed]	8.46004	PPIA	0.927372	3
P17751	Young	Old	-0.00941727	0.968886	0.983297	P17751_K206_M1	Old / Young	Tpi1	Ubiquit. - M.musc	Geriatric / Young	TPIS_MOUSE	Tpi1 Tpi	Triosephosphate isomerase (TIM) (EC 5.3.1.1) (Triose-phosphate isomerase)	11.396	TPIS	1.05675	3
P17751	Young	Old	-0.0265049	0.930894	0.960945	P17751_K192_M1	Old / Young	Tpi1	Ubiquit. - M.musc	Geriatric / Young	TPIS_MOUSE	Tpi1 Tpi	Triosephosphate isomerase (TIM) (EC 5.3.1.1) (Triose-phosphate isomerase)	11.396	TPIS	1.05675	3
P17751	Young	Old	1.12894	0.00932792	0.0391338	P17751_K238_M1	Old / Young	Tpi1	Ubiquit. - M.musc	Geriatric / Young	TPIS_MOUSE	Tpi1 Tpi	Triosephosphate isomerase (TIM) (EC 5.3.1.1) (Triose-phosphate isomerase)	11.396	TPIS	1.05675	3
P17751	Young	Old	-0.449235	0.202317	0.356637	P17751_K64_M1	Old / Young	Tpi1	Ubiquit. - M.musc	Geriatric / Young	TPIS_MOUSE	Tpi1 Tpi	Triosephosphate isomerase (TIM) (EC 5.3.1.1) (Triose-phosphate isomerase)	11.396	TPIS	1.05675	3
P17751	Young	Old	0.0426773	0.83146	0.906417	P17751_K225_M1	Old / Young	Tpi1	Ubiquit. - M.musc	Geriatric / Young	TPIS_MOUSE	Tpi1 Tpi	Triosephosphate isomerase (TIM) (EC 5.3.1.1) (Triose-phosphate isomerase)	11.396	TPIS	1.05675	3
P17751	Young	Old	0.575045	0.142897	0.278127	P17751_K199_M1	Old / Young	Tpi1	Ubiquit. - M.musc	Geriatric / Young	TPIS_MOUSE	Tpi1 Tpi	Triosephosphate isomerase (TIM) (EC 5.3.1.1) (Triose-phosphate isomerase)	11.396	TPIS	1.05675	3
P17751	Young	Old	-0.09372	0.95058	0.973929	P17751_K288_M1	Old / Young	Tpi1	Ubiquit. - M.musc	Geriatric / Young	TPIS_MOUSE	Tpi1 Tpi	Triosephosphate isomerase (TIM) (EC 5.3.1.1) (Triose-phosphate isomerase)	11.396	TPIS	1.05675	3
P17751	Young	Old	0.402178	0.0615415	0.15534	P17751_K244_M1	Old / Young	Tpi1	Ubiquit. - M.musc	Geriatric / Young	TPIS_MOUSE	Tpi1 Tpi	Triosephosphate isomerase (TIM) (EC 5.3.1.1) (Triose-phosphate isomerase)	11.396	TPIS	1.05675	3
P17809	Young	Old	0.104377	0.553912	0.701647	P17809_K245_M1	Old / Young	Slc2a1	Ubiquit. - M.musc	Geriatric / Young	GTR1_MOUSE	Slc2a1 Glut-1 Glut1	Solute carrier family 2, facilitated glucose transporter member 1 (Glucose transporter type 1, erythrocyte/brain) (GLUT-1) (GT1)	5.35844	GTR1	0.729038	1
P17809	Young	Old	-0.647644	0.194447	0.346299	P17809_K6_M1	Old / Young	Slc2a1	Ubiquit. - M.musc	Geriatric / Young	GTR1_MOUSE	Slc2a1 Glut-1 Glut1	Solute carrier family 2, facilitated glucose transporter member 1 (Glucose transporter type 1, erythrocyte/brain) (GLUT-1) (GT1)	5.35844	GTR1	0.729038	1
P17879;Q61696	Young	Old	-0.0474645	0.911235	0.949964	P17879_K512_M1;Q61696_K512_M1	Old / Young	Hspa1b;Hspa1a	Ubiquit. - M.musc	Geriatric / Young
P17879;Q61696	Young	Old	2.28021	4.55027e-05	0.000591446	P17879_K539_M1;Q61696_K539_M1	Old / Young	Hspa1b;Hspa1a	Ubiquit. - M.musc	Geriatric / Young
P17879;Q61696	Young	Old	0.444484	0.160924	0.302804	P17879_K56_M1;Q61696_K56_M1	Old / Young	Hspa1b;Hspa1a	Ubiquit. - M.musc	Geriatric / Young
P17879;Q61696	Young	Old	-0.360349	0.539192	0.689074	P17879_K108_M1;Q61696_K108_M1	Old / Young	Hspa1b;Hspa1a	Ubiquit. - M.musc	Geriatric / Young
P17918	Young	Old	-0.0210353	0.918328	0.953486	P17918_K164_M1	Old / Young	Pcna	Ubiquit. - M.musc	Geriatric / Young
P18052	Young	Old	-0.167519	0.690148	0.806107	P18052_K172_M1	Old / Young	Ptpra	Ubiquit. - M.musc	Geriatric / Young	PTPRA_MOUSE	Ptpra Lrp Ptpa	Receptor-type tyrosine-protein phosphatase alpha (Protein-tyrosine phosphatase alpha) (R-PTP-alpha) (EC 3.1.3.48) (LCA-related phosphatase) (PTPTY-28)	6.85341	PTPRA	0.835906	2
P18242	Young	Old	0.699505	0.262347	0.423788	P18242_K174_M1	Old / Young	Ctsd	Ubiquit. - M.musc	Geriatric / Young	CATD_MOUSE	Ctsd	Cathepsin D (EC 3.4.23.5)	5.61128	CATD	0.749062	2
P18572	Young	Old	0.781518	0.00210353	0.012397	P18572_K354_M1	Old / Young	Bsg	Ubiquit. - M.musc	Geriatric / Young	BASI_MOUSE	Bsg	Basigin (Basic immunoglobulin superfamily) (HT7 antigen) (Membrane glycoprotein gp42) (CD antigen CD147)	12.8726	BASI	1.10967	4
P18760	Young	Old	2.08765	0.141849	0.276461	P18760_K53_M1	Old / Young	Cfl1	Ubiquit. - M.musc	Geriatric / Young	COF1_MOUSE	Cfl1	Cofilin-1 (Cofilin, non-muscle isoform)	6.99571	COF1	0.844832	2
P18760	Young	Old	0.482007	0.0534683	0.140062	P18760_K92_M1	Old / Young	Cfl1	Ubiquit. - M.musc	Geriatric / Young	COF1_MOUSE	Cfl1	Cofilin-1 (Cofilin, non-muscle isoform)	6.99571	COF1	0.844832	2
P18760	Young	Old	1.44222	0.000190632	0.00183055	P18760_K45_M1	Old / Young	Cfl1	Ubiquit. - M.musc	Geriatric / Young	COF1_MOUSE	Cfl1	Cofilin-1 (Cofilin, non-muscle isoform)	6.99571	COF1	0.844832	2
P18760	Young	Old	1.5037	0.0148879	0.0551685	P18760_K19_M1	Old / Young	Cfl1	Ubiquit. - M.musc	Geriatric / Young	COF1_MOUSE	Cfl1	Cofilin-1 (Cofilin, non-muscle isoform)	6.99571	COF1	0.844832	2
P18760	Young	Old	1.04948	0.000781897	0.00570177	P18760_K121_M1	Old / Young	Cfl1	Ubiquit. - M.musc	Geriatric / Young	COF1_MOUSE	Cfl1	Cofilin-1 (Cofilin, non-muscle isoform)	6.99571	COF1	0.844832	2
P18760	Young	Old	1.84322	2.77609e-07	1.51942e-05	P18760_K73_M1	Old / Young	Cfl1	Ubiquit. - M.musc	Geriatric / Young	COF1_MOUSE	Cfl1	Cofilin-1 (Cofilin, non-muscle isoform)	6.99571	COF1	0.844832	2
P18760	Young	Old	1.48206	0.23911	0.399916	P18760_K164_M1	Old / Young	Cfl1	Ubiquit. - M.musc	Geriatric / Young	COF1_MOUSE	Cfl1	Cofilin-1 (Cofilin, non-muscle isoform)	6.99571	COF1	0.844832	2
P18760	Young	Old	1.57378	0.0115504	0.0461694	P18760_K44_M1	Old / Young	Cfl1	Ubiquit. - M.musc	Geriatric / Young	COF1_MOUSE	Cfl1	Cofilin-1 (Cofilin, non-muscle isoform)	6.99571	COF1	0.844832	2
P18760	Young	Old	0.464054	0.054919	0.142223	P18760_K144_M1	Old / Young	Cfl1	Ubiquit. - M.musc	Geriatric / Young	COF1_MOUSE	Cfl1	Cofilin-1 (Cofilin, non-muscle isoform)	6.99571	COF1	0.844832	2
P18760	Young	Old	0.101818	0.757793	0.854149	P18760_K112_M1	Old / Young	Cfl1	Ubiquit. - M.musc	Geriatric / Young	COF1_MOUSE	Cfl1	Cofilin-1 (Cofilin, non-muscle isoform)	6.99571	COF1	0.844832	2
P18872	Young	Old	0.516157	0.00217431	0.0126845	P18872_K32_M1	Old / Young	Gnao1	Ubiquit. - M.musc	Geriatric / Young	GNAO_MOUSE	Gnao1 Gna0 Gnao	Guanine nucleotide-binding protein G(o) subunit alpha	30.0487	GNAO	1.47783	4
P18872	Young	Old	1.44992	0.000221571	0.00205704	P18872_K98_M1	Old / Young	Gnao1	Ubiquit. - M.musc	Geriatric / Young	GNAO_MOUSE	Gnao1 Gna0 Gnao	Guanine nucleotide-binding protein G(o) subunit alpha	30.0487	GNAO	1.47783	4
P18872	Young	Old	1.39025	3.67771e-06	9.4504e-05	P18872_K70_M1	Old / Young	Gnao1	Ubiquit. - M.musc	Geriatric / Young	GNAO_MOUSE	Gnao1 Gna0 Gnao	Guanine nucleotide-binding protein G(o) subunit alpha	30.0487	GNAO	1.47783	4
P18872	Young	Old	1.14491	9.19243e-05	0.00102191	P18872_K67_M1	Old / Young	Gnao1	Ubiquit. - M.musc	Geriatric / Young	GNAO_MOUSE	Gnao1 Gna0 Gnao	Guanine nucleotide-binding protein G(o) subunit alpha	30.0487	GNAO	1.47783	4
P18872	Young	Old	1.87546	1.36312e-06	4.52661e-05	P18872_K278_M1	Old / Young	Gnao1	Ubiquit. - M.musc	Geriatric / Young	GNAO_MOUSE	Gnao1 Gna0 Gnao	Guanine nucleotide-binding protein G(o) subunit alpha	30.0487	GNAO	1.47783	4
P18872	Young	Old	1.12953	9.01929e-06	0.000182107	P18872_K154_M1	Old / Young	Gnao1	Ubiquit. - M.musc	Geriatric / Young	GNAO_MOUSE	Gnao1 Gna0 Gnao	Guanine nucleotide-binding protein G(o) subunit alpha	30.0487	GNAO	1.47783	4
P18872	Young	Old	0.948185	4.13693e-05	0.000554632	P18872_K35_M1	Old / Young	Gnao1	Ubiquit. - M.musc	Geriatric / Young	GNAO_MOUSE	Gnao1 Gna0 Gnao	Guanine nucleotide-binding protein G(o) subunit alpha	30.0487	GNAO	1.47783	4
P18872	Young	Old	2.06314	2.13143e-06	6.25945e-05	P18872_K193_M1	Old / Young	Gnao1	Ubiquit. - M.musc	Geriatric / Young	GNAO_MOUSE	Gnao1 Gna0 Gnao	Guanine nucleotide-binding protein G(o) subunit alpha	30.0487	GNAO	1.47783	4
P18872	Young	Old	1.56771	1.86645e-06	5.84938e-05	P18872_K54_M1	Old / Young	Gnao1	Ubiquit. - M.musc	Geriatric / Young	GNAO_MOUSE	Gnao1 Gna0 Gnao	Guanine nucleotide-binding protein G(o) subunit alpha	30.0487	GNAO	1.47783	4
P18872	Young	Old	0.773962	0.00110239	0.00740126	P18872_K105_M1	Old / Young	Gnao1	Ubiquit. - M.musc	Geriatric / Young	GNAO_MOUSE	Gnao1 Gna0 Gnao	Guanine nucleotide-binding protein G(o) subunit alpha	30.0487	GNAO	1.47783	4
P18872	Young	Old	0.414034	0.0141106	0.0532211	P18872_K24_M1	Old / Young	Gnao1	Ubiquit. - M.musc	Geriatric / Young	GNAO_MOUSE	Gnao1 Gna0 Gnao	Guanine nucleotide-binding protein G(o) subunit alpha	30.0487	GNAO	1.47783	4
P18872	Young	Old	0.738702	0.0126233	0.0494959	P18872_K272_M1	Old / Young	Gnao1	Ubiquit. - M.musc	Geriatric / Young	GNAO_MOUSE	Gnao1 Gna0 Gnao	Guanine nucleotide-binding protein G(o) subunit alpha	30.0487	GNAO	1.47783	4
P18872;P18872	Young	Old	0.214863	0.700454	0.814665	P18872_K101_M2;P18872_K105_M2	Old / Young	Gnao1	Ubiquit. - M.musc	Geriatric / Young
P18872;P18872	Young	Old	-0.887308	0.512269	0.665904	P18872_K67_M2;P18872_K70_M2	Old / Young	Gnao1	Ubiquit. - M.musc	Geriatric / Young
P19096	Young	Old	1.04477	0.0763278	0.17947	P19096_K41_M1	Old / Young	Fasn	Ubiquit. - M.musc	Geriatric / Young	FAS_MOUSE	Fasn	Fatty acid synthase (EC 2.3.1.85) [Includes: [Acyl-carrier-protein] S-acetyltransferase (EC 2.3.1.38); [Acyl-carrier-protein] S-malonyltransferase (EC 2.3.1.39); 3-oxoacyl-[acyl-carrier-protein] synthase (EC 2.3.1.41); 3-oxoacyl-[acyl-carrier-protein] reductase (EC 1.1.1.100); 3-hydroxyacyl-[acyl-carrier-protein] dehydratase (EC 4.2.1.59); Enoyl-[acyl-carrier-protein] reductase (EC 1.3.1.39); Ole…	5.37907	FAS	0.730708	1
P19096	Young	Old	2.74452	4.67964e-07	2.22e-05	P19096_K2384_M1	Old / Young	Fasn	Ubiquit. - M.musc	Geriatric / Young	FAS_MOUSE	Fasn	Fatty acid synthase (EC 2.3.1.85) [Includes: [Acyl-carrier-protein] S-acetyltransferase (EC 2.3.1.38); [Acyl-carrier-protein] S-malonyltransferase (EC 2.3.1.39); 3-oxoacyl-[acyl-carrier-protein] synthase (EC 2.3.1.41); 3-oxoacyl-[acyl-carrier-protein] reductase (EC 1.1.1.100); 3-hydroxyacyl-[acyl-carrier-protein] dehydratase (EC 4.2.1.59); Enoyl-[acyl-carrier-protein] reductase (EC 1.3.1.39); Ole…	5.37907	FAS	0.730708	1
P19096	Young	Old	1.66718	0.000344491	0.00293907	P19096_K1236_M1	Old / Young	Fasn	Ubiquit. - M.musc	Geriatric / Young	FAS_MOUSE	Fasn	Fatty acid synthase (EC 2.3.1.85) [Includes: [Acyl-carrier-protein] S-acetyltransferase (EC 2.3.1.38); [Acyl-carrier-protein] S-malonyltransferase (EC 2.3.1.39); 3-oxoacyl-[acyl-carrier-protein] synthase (EC 2.3.1.41); 3-oxoacyl-[acyl-carrier-protein] reductase (EC 1.1.1.100); 3-hydroxyacyl-[acyl-carrier-protein] dehydratase (EC 4.2.1.59); Enoyl-[acyl-carrier-protein] reductase (EC 1.3.1.39); Ole…	5.37907	FAS	0.730708	1
P19096	Young	Old	1.57955	0.00102992	0.00703509	P19096_K1152_M1	Old / Young	Fasn	Ubiquit. - M.musc	Geriatric / Young	FAS_MOUSE	Fasn	Fatty acid synthase (EC 2.3.1.85) [Includes: [Acyl-carrier-protein] S-acetyltransferase (EC 2.3.1.38); [Acyl-carrier-protein] S-malonyltransferase (EC 2.3.1.39); 3-oxoacyl-[acyl-carrier-protein] synthase (EC 2.3.1.41); 3-oxoacyl-[acyl-carrier-protein] reductase (EC 1.1.1.100); 3-hydroxyacyl-[acyl-carrier-protein] dehydratase (EC 4.2.1.59); Enoyl-[acyl-carrier-protein] reductase (EC 1.3.1.39); Ole…	5.37907	FAS	0.730708	1
P19096	Young	Old	0.412804	0.33153	0.49472	P19096_K2187_M1	Old / Young	Fasn	Ubiquit. - M.musc	Geriatric / Young	FAS_MOUSE	Fasn	Fatty acid synthase (EC 2.3.1.85) [Includes: [Acyl-carrier-protein] S-acetyltransferase (EC 2.3.1.38); [Acyl-carrier-protein] S-malonyltransferase (EC 2.3.1.39); 3-oxoacyl-[acyl-carrier-protein] synthase (EC 2.3.1.41); 3-oxoacyl-[acyl-carrier-protein] reductase (EC 1.1.1.100); 3-hydroxyacyl-[acyl-carrier-protein] dehydratase (EC 4.2.1.59); Enoyl-[acyl-carrier-protein] reductase (EC 1.3.1.39); Ole…	5.37907	FAS	0.730708	1
P19096	Young	Old	0.189905	0.253841	0.415087	P19096_K2442_M1	Old / Young	Fasn	Ubiquit. - M.musc	Geriatric / Young	FAS_MOUSE	Fasn	Fatty acid synthase (EC 2.3.1.85) [Includes: [Acyl-carrier-protein] S-acetyltransferase (EC 2.3.1.38); [Acyl-carrier-protein] S-malonyltransferase (EC 2.3.1.39); 3-oxoacyl-[acyl-carrier-protein] synthase (EC 2.3.1.41); 3-oxoacyl-[acyl-carrier-protein] reductase (EC 1.1.1.100); 3-hydroxyacyl-[acyl-carrier-protein] dehydratase (EC 4.2.1.59); Enoyl-[acyl-carrier-protein] reductase (EC 1.3.1.39); Ole…	5.37907	FAS	0.730708	1
P19096	Young	Old	-0.0447673	0.763325	0.856806	P19096_K1826_M1	Old / Young	Fasn	Ubiquit. - M.musc	Geriatric / Young	FAS_MOUSE	Fasn	Fatty acid synthase (EC 2.3.1.85) [Includes: [Acyl-carrier-protein] S-acetyltransferase (EC 2.3.1.38); [Acyl-carrier-protein] S-malonyltransferase (EC 2.3.1.39); 3-oxoacyl-[acyl-carrier-protein] synthase (EC 2.3.1.41); 3-oxoacyl-[acyl-carrier-protein] reductase (EC 1.1.1.100); 3-hydroxyacyl-[acyl-carrier-protein] dehydratase (EC 4.2.1.59); Enoyl-[acyl-carrier-protein] reductase (EC 1.3.1.39); Ole…	5.37907	FAS	0.730708	1
P19096	Young	Old	2.16517	8.85668e-07	3.39878e-05	P19096_K528_M1	Old / Young	Fasn	Ubiquit. - M.musc	Geriatric / Young	FAS_MOUSE	Fasn	Fatty acid synthase (EC 2.3.1.85) [Includes: [Acyl-carrier-protein] S-acetyltransferase (EC 2.3.1.38); [Acyl-carrier-protein] S-malonyltransferase (EC 2.3.1.39); 3-oxoacyl-[acyl-carrier-protein] synthase (EC 2.3.1.41); 3-oxoacyl-[acyl-carrier-protein] reductase (EC 1.1.1.100); 3-hydroxyacyl-[acyl-carrier-protein] dehydratase (EC 4.2.1.59); Enoyl-[acyl-carrier-protein] reductase (EC 1.3.1.39); Ole…	5.37907	FAS	0.730708	1
P19096	Young	Old	1.56167	5.98359e-07	2.60613e-05	P19096_K1071_M1	Old / Young	Fasn	Ubiquit. - M.musc	Geriatric / Young	FAS_MOUSE	Fasn	Fatty acid synthase (EC 2.3.1.85) [Includes: [Acyl-carrier-protein] S-acetyltransferase (EC 2.3.1.38); [Acyl-carrier-protein] S-malonyltransferase (EC 2.3.1.39); 3-oxoacyl-[acyl-carrier-protein] synthase (EC 2.3.1.41); 3-oxoacyl-[acyl-carrier-protein] reductase (EC 1.1.1.100); 3-hydroxyacyl-[acyl-carrier-protein] dehydratase (EC 4.2.1.59); Enoyl-[acyl-carrier-protein] reductase (EC 1.3.1.39); Ole…	5.37907	FAS	0.730708	1
P19157	Young	Old	1.31696	3.36369e-06	8.80065e-05	P19157_K128_M1	Old / Young	Gstp1	Ubiquit. - M.musc	Geriatric / Young	GSTP1_MOUSE	Gstp1 Gstpib	Glutathione S-transferase P 1 (Gst P1) (EC 2.5.1.18) (GST YF-YF) (GST class-pi) (GST-piB) (Preadipocyte growth factor)	13.8247	GSTP1	1.14066	4
P19157	Young	Old	-1.08685	0.597583	0.734976	P19157_K121_M1	Old / Young	Gstp1	Ubiquit. - M.musc	Geriatric / Young	GSTP1_MOUSE	Gstp1 Gstpib	Glutathione S-transferase P 1 (Gst P1) (EC 2.5.1.18) (GST YF-YF) (GST class-pi) (GST-piB) (Preadipocyte growth factor)	13.8247	GSTP1	1.14066	4
P19157	Young	Old	0.0855498	0.641853	0.767796	P19157_K103_M1	Old / Young	Gstp1	Ubiquit. - M.musc	Geriatric / Young	GSTP1_MOUSE	Gstp1 Gstpib	Glutathione S-transferase P 1 (Gst P1) (EC 2.5.1.18) (GST YF-YF) (GST class-pi) (GST-piB) (Preadipocyte growth factor)	13.8247	GSTP1	1.14066	4
P19157	Young	Old	2.51405	7.8473e-08	7.27911e-06	P19157_K82_M1	Old / Young	Gstp1	Ubiquit. - M.musc	Geriatric / Young	GSTP1_MOUSE	Gstp1 Gstpib	Glutathione S-transferase P 1 (Gst P1) (EC 2.5.1.18) (GST YF-YF) (GST class-pi) (GST-piB) (Preadipocyte growth factor)	13.8247	GSTP1	1.14066	4
P19246	Young	Old	0.176941	0.383225	0.547266	P19246_K450_M1	Old / Young	Nefh	Ubiquit. - M.musc	Geriatric / Young	NFH_MOUSE	Nefh Kiaa0845 Nfh	Neurofilament heavy polypeptide (NF-H) (200 kDa neurofilament protein) (Neurofilament triplet H protein)	35.0608	NFH	1.54482	4
P19253	Young	Old	-0.541126	0.0243361	0.0796433	P19253_K159_M1	Old / Young	Rpl13a	Ubiquit. - M.musc	Geriatric / Young	RL13A_MOUSE	Rpl13a P198 Tstap198-7	60S ribosomal protein L13a (Transplantation antigen P198) (Tum-P198 antigen)	12.8775	RL13A	1.10983	4
P19253	Young	Old	-0.436641	0.0935405	0.20667	P19253_K125_M1	Old / Young	Rpl13a	Ubiquit. - M.musc	Geriatric / Young	RL13A_MOUSE	Rpl13a P198 Tstap198-7	60S ribosomal protein L13a (Transplantation antigen P198) (Tum-P198 antigen)	12.8775	RL13A	1.10983	4
P19536	Young	Old	0.428549	0.520911	0.673084	P19536_K85_M1	Old / Young	Cox5b	Ubiquit. - M.musc	Geriatric / Young	COX5B_MOUSE	Cox5b	Cytochrome c oxidase subunit 5B, mitochondrial (Cytochrome c oxidase polypeptide Vb)	20.8819	COX5B	1.31977	4
P20152	Young	Old	-0.463467	0.0381563	0.109814	P20152_K334_M1	Old / Young	Vim	Ubiquit. - M.musc	Geriatric / Young	VIME_MOUSE	Vim	Vimentin	8.82926	VIME	0.945924	3
P20152	Young	Old	0.453459	0.0113775	0.0456049	P20152_K120_M1	Old / Young	Vim	Ubiquit. - M.musc	Geriatric / Young	VIME_MOUSE	Vim	Vimentin	8.82926	VIME	0.945924	3
P20152	Young	Old	0.836482	0.0226735	0.0757009	P20152_K104_M1	Old / Young	Vim	Ubiquit. - M.musc	Geriatric / Young	VIME_MOUSE	Vim	Vimentin	8.82926	VIME	0.945924	3
P20152	Young	Old	1.13233	0.00300869	0.0161549	P20152_K129_M1	Old / Young	Vim	Ubiquit. - M.musc	Geriatric / Young	VIME_MOUSE	Vim	Vimentin	8.82926	VIME	0.945924	3
P20152	Young	Old	0.211811	0.217617	0.375624	P20152_K168_M1	Old / Young	Vim	Ubiquit. - M.musc	Geriatric / Young	VIME_MOUSE	Vim	Vimentin	8.82926	VIME	0.945924	3
P20152	Young	Old	-0.121801	0.566322	0.711277	P20152_K188_M1	Old / Young	Vim	Ubiquit. - M.musc	Geriatric / Young	VIME_MOUSE	Vim	Vimentin	8.82926	VIME	0.945924	3
P20152	Young	Old	0.529555	0.262011	0.423788	P20152_K223_M1	Old / Young	Vim	Ubiquit. - M.musc	Geriatric / Young	VIME_MOUSE	Vim	Vimentin	8.82926	VIME	0.945924	3
P20152	Young	Old	0.158368	0.326344	0.489856	P20152_K139_M1	Old / Young	Vim	Ubiquit. - M.musc	Geriatric / Young	VIME_MOUSE	Vim	Vimentin	8.82926	VIME	0.945924	3
P20357	Young	Old	-0.0865188	0.821514	0.899664	P20357_K107_M1	Old / Young	Map2	Ubiquit. - M.musc	Geriatric / Young	MTAP2_MOUSE	Map2 Mtap2	Microtubule-associated protein 2 (MAP-2)	6.37497	MTAP2	0.804478	2
P20357	Young	Old	0.121782	0.723266	0.830188	P20357_K920_M1	Old / Young	Map2	Ubiquit. - M.musc	Geriatric / Young	MTAP2_MOUSE	Map2 Mtap2	Microtubule-associated protein 2 (MAP-2)	6.37497	MTAP2	0.804478	2
P20444	Young	Old	-0.365919	0.35821	0.520671	P20444_K388_M1	Old / Young	Prkca	Ubiquit. - M.musc	Geriatric / Young	KPCA_MOUSE	Prkca Pkca	Protein kinase C alpha type (PKC-A) (PKC-alpha) (EC 2.7.11.13)	6.52649	KPCA	0.81468	2
P20444	Young	Old	-0.0750766	0.76744	0.859213	P20444_K197_M1	Old / Young	Prkca	Ubiquit. - M.musc	Geriatric / Young	KPCA_MOUSE	Prkca Pkca	Protein kinase C alpha type (PKC-A) (PKC-alpha) (EC 2.7.11.13)	6.52649	KPCA	0.81468	2
P20444	Young	Old	-1.19033	0.285748	0.448418	P20444_K172_M1	Old / Young	Prkca	Ubiquit. - M.musc	Geriatric / Young	KPCA_MOUSE	Prkca Pkca	Protein kinase C alpha type (PKC-A) (PKC-alpha) (EC 2.7.11.13)	6.52649	KPCA	0.81468	2
P20444	Young	Old	-0.639353	0.0599896	0.152518	P20444_K368_M1	Old / Young	Prkca	Ubiquit. - M.musc	Geriatric / Young	KPCA_MOUSE	Prkca Pkca	Protein kinase C alpha type (PKC-A) (PKC-alpha) (EC 2.7.11.13)	6.52649	KPCA	0.81468	2
P20444	Young	Old	0.0187447	0.939465	0.967017	P20444_K199_M1	Old / Young	Prkca	Ubiquit. - M.musc	Geriatric / Young	KPCA_MOUSE	Prkca Pkca	Protein kinase C alpha type (PKC-A) (PKC-alpha) (EC 2.7.11.13)	6.52649	KPCA	0.81468	2
P20917	Young	Old	0.996216	0.00126027	0.00824183	P20917_K540_M1	Old / Young	Mag	Ubiquit. - M.musc	Geriatric / Young	MAG_MOUSE	Mag	Myelin-associated glycoprotein (Siglec-4a)	36.3901	MAG	1.56098	4
P20917	Young	Old	-0.29022	0.173704	0.319507	P20917_K604_M1	Old / Young	Mag	Ubiquit. - M.musc	Geriatric / Young	MAG_MOUSE	Mag	Myelin-associated glycoprotein (Siglec-4a)	36.3901	MAG	1.56098	4
P20917	Young	Old	-0.230557	0.213271	0.369905	P20917_K570_M1	Old / Young	Mag	Ubiquit. - M.musc	Geriatric / Young	MAG_MOUSE	Mag	Myelin-associated glycoprotein (Siglec-4a)	36.3901	MAG	1.56098	4
P20917;P20917	Young	Old	1.01353	0.000391779	0.00322769	P20917_K539_M2;P20917_K540_M2	Old / Young	Mag	Ubiquit. - M.musc	Geriatric / Young
P20934	Young	Old	-0.0157167	0.92182	0.954774	P20934_K192_M1	Old / Young	Evi2a	Ubiquit. - M.musc	Geriatric / Young
P21278	Young	Old	-0.388187	0.0594146	0.151413	P21278_K102_M1	Old / Young	Gna11	Ubiquit. - M.musc	Geriatric / Young	GNA11_MOUSE	Gna11 Gna-11	Guanine nucleotide-binding protein subunit alpha-11 (G alpha-11) (G-protein subunit alpha-11)	9.50632	GNA11	0.978012	3
P21278	Young	Old	0.856792	0.00109042	0.00734378	P21278_K27_M1	Old / Young	Gna11	Ubiquit. - M.musc	Geriatric / Young	GNA11_MOUSE	Gna11 Gna-11	Guanine nucleotide-binding protein subunit alpha-11 (G alpha-11) (G-protein subunit alpha-11)	9.50632	GNA11	0.978012	3
P21278	Young	Old	0.769986	0.000157199	0.00156727	P21278_K158_M1	Old / Young	Gna11	Ubiquit. - M.musc	Geriatric / Young	GNA11_MOUSE	Gna11 Gna-11	Guanine nucleotide-binding protein subunit alpha-11 (G alpha-11) (G-protein subunit alpha-11)	9.50632	GNA11	0.978012	3
P21278	Young	Old	1.10047	0.00666161	0.0301448	P21278_K72_M1	Old / Young	Gna11	Ubiquit. - M.musc	Geriatric / Young	GNA11_MOUSE	Gna11 Gna-11	Guanine nucleotide-binding protein subunit alpha-11 (G alpha-11) (G-protein subunit alpha-11)	9.50632	GNA11	0.978012	3
P21278	Young	Old	0.182609	0.737904	0.841398	P21278_K107_M1	Old / Young	Gna11	Ubiquit. - M.musc	Geriatric / Young	GNA11_MOUSE	Gna11 Gna-11	Guanine nucleotide-binding protein subunit alpha-11 (G alpha-11) (G-protein subunit alpha-11)	9.50632	GNA11	0.978012	3
P21279	Young	Old	1.99974	1.17833e-06	4.10231e-05	P21279_K252_M1	Old / Young	Gnaq	Ubiquit. - M.musc	Geriatric / Young	GNAQ_MOUSE	Gnaq	Guanine nucleotide-binding protein G(q) subunit alpha (Guanine nucleotide-binding protein alpha-q)	12.2287	GNAQ	1.08738	3
P21279	Young	Old	0.296551	0.24761	0.40924	P21279_K345_M1	Old / Young	Gnaq	Ubiquit. - M.musc	Geriatric / Young	GNAQ_MOUSE	Gnaq	Guanine nucleotide-binding protein G(q) subunit alpha (Guanine nucleotide-binding protein alpha-q)	12.2287	GNAQ	1.08738	3
P21279	Young	Old	2.28457	4.45568e-08	5.06189e-06	P21279_K52_M1	Old / Young	Gnaq	Ubiquit. - M.musc	Geriatric / Young	GNAQ_MOUSE	Gnaq	Guanine nucleotide-binding protein G(q) subunit alpha (Guanine nucleotide-binding protein alpha-q)	12.2287	GNAQ	1.08738	3
P21279	Young	Old	1.39436	0.00727697	0.0323863	P21279_K98_M1	Old / Young	Gnaq	Ubiquit. - M.musc	Geriatric / Young	GNAQ_MOUSE	Gnaq	Guanine nucleotide-binding protein G(q) subunit alpha (Guanine nucleotide-binding protein alpha-q)	12.2287	GNAQ	1.08738	3
P21279	Young	Old	0.219852	0.307688	0.471359	P21279_K72_M1	Old / Young	Gnaq	Ubiquit. - M.musc	Geriatric / Young	GNAQ_MOUSE	Gnaq	Guanine nucleotide-binding protein G(q) subunit alpha (Guanine nucleotide-binding protein alpha-q)	12.2287	GNAQ	1.08738	3
P21279	Young	Old	0.739795	0.00458657	0.0221975	P21279_K16_M1	Old / Young	Gnaq	Ubiquit. - M.musc	Geriatric / Young	GNAQ_MOUSE	Gnaq	Guanine nucleotide-binding protein G(q) subunit alpha (Guanine nucleotide-binding protein alpha-q)	12.2287	GNAQ	1.08738	3
P21279	Young	Old	0.431922	0.0810604	0.187333	P21279_K107_M1	Old / Young	Gnaq	Ubiquit. - M.musc	Geriatric / Young	GNAQ_MOUSE	Gnaq	Guanine nucleotide-binding protein G(q) subunit alpha (Guanine nucleotide-binding protein alpha-q)	12.2287	GNAQ	1.08738	3
P21279	Young	Old	0.560105	0.0440012	0.122314	P21279_K354_M1	Old / Young	Gnaq	Ubiquit. - M.musc	Geriatric / Young	GNAQ_MOUSE	Gnaq	Guanine nucleotide-binding protein G(q) subunit alpha (Guanine nucleotide-binding protein alpha-q)	12.2287	GNAQ	1.08738	3
P21279	Young	Old	1.29044	1.95853e-06	5.99642e-05	P21279_K158_M1	Old / Young	Gnaq	Ubiquit. - M.musc	Geriatric / Young	GNAQ_MOUSE	Gnaq	Guanine nucleotide-binding protein G(q) subunit alpha (Guanine nucleotide-binding protein alpha-q)	12.2287	GNAQ	1.08738	3
P21279	Young	Old	2.83236	0.000551455	0.00429717	P21279_K120_M1	Old / Young	Gnaq	Ubiquit. - M.musc	Geriatric / Young	GNAQ_MOUSE	Gnaq	Guanine nucleotide-binding protein G(q) subunit alpha (Guanine nucleotide-binding protein alpha-q)	12.2287	GNAQ	1.08738	3
P21279	Young	Old	-0.0821387	0.659572	0.780958	P21279_K102_M1	Old / Young	Gnaq	Ubiquit. - M.musc	Geriatric / Young	GNAQ_MOUSE	Gnaq	Guanine nucleotide-binding protein G(q) subunit alpha (Guanine nucleotide-binding protein alpha-q)	12.2287	GNAQ	1.08738	3
P21447	Young	Old	-0.192995	0.437116	0.596972	P21447_K414_M1	Old / Young	Abcb1a	Ubiquit. - M.musc	Geriatric / Young	MDR1A_MOUSE	Abcb1a Abcb4 Mdr1a Mdr3 Pgy-3 Pgy3	Multidrug resistance protein 1A (EC 3.6.3.44) (ATP-binding cassette sub-family B member 1A) (MDR1A) (Multidrug resistance protein 3) (P-glycoprotein 3)		MDR1A
P21447	Young	Old	-0.0254426	0.950692	0.973929	P21447_K639_M1	Old / Young	Abcb1a	Ubiquit. - M.musc	Geriatric / Young	MDR1A_MOUSE	Abcb1a Abcb4 Mdr1a Mdr3 Pgy-3 Pgy3	Multidrug resistance protein 1A (EC 3.6.3.44) (ATP-binding cassette sub-family B member 1A) (MDR1A) (Multidrug resistance protein 3) (P-glycoprotein 3)		MDR1A
P21447	Young	Old	0.325494	0.164652	0.307974	P21447_K511_M1	Old / Young	Abcb1a	Ubiquit. - M.musc	Geriatric / Young	MDR1A_MOUSE	Abcb1a Abcb4 Mdr1a Mdr3 Pgy-3 Pgy3	Multidrug resistance protein 1A (EC 3.6.3.44) (ATP-binding cassette sub-family B member 1A) (MDR1A) (Multidrug resistance protein 3) (P-glycoprotein 3)		MDR1A
P22752;Q8BFU2;Q8CGP5;Q8CGP6	Young	Old	-0.538885	0.00179776	0.0109309	P22752_K96_M1;Q8BFU2_K96_M1;Q8CGP5_K96_M1;Q8CGP6_K96_M1	Old / Young	NA;H2aw;H2ac10;H2ac12	Ubiquit. - M.musc	Geriatric / Young
P22752;Q8BFU2;Q8CGP5;Q8CGP6	Young	Old	-0.479306	0.0261062	0.0836058	P22752_K119_M1;Q8BFU2_K119_M1;Q8CGP5_K119_M1;Q8CGP6_K119_M1	Old / Young	NA;H2aw;H2ac10;H2ac12	Ubiquit. - M.musc	Geriatric / Young
P22752;Q8BFU2;Q8CGP5;Q8CGP6	Young	Old	0.062613	0.874972	0.930817	P22752_K120_M1;Q8BFU2_K120_M1;Q8CGP5_K120_M1;Q8CGP6_K120_M1	Old / Young	NA;H2aw;H2ac10;H2ac12	Ubiquit. - M.musc	Geriatric / Young
P22892	Young	Old	0.0250386	0.926415	0.957946	P22892_K362_M1	Old / Young	Ap1g1	Ubiquit. - M.musc	Geriatric / Young	AP1G1_MOUSE	Ap1g1 Adtg Clapg1	AP-1 complex subunit gamma-1 (Adaptor protein complex AP-1 subunit gamma-1) (Adaptor-related protein complex 1 subunit gamma-1) (Clathrin assembly protein complex 1 gamma-1 large chain) (Gamma-adaptin) (Gamma1-adaptin) (Golgi adaptor HA1/AP1 adaptin subunit gamma-1)	8.43083	AP1G1	0.925871	3
P23116	Young	Old	1.05945	0.00454693	0.02208	P23116_K420_M1	Old / Young	Eif3a	Ubiquit. - M.musc	Geriatric / Young	EIF3A_MOUSE	Eif3a Csma Eif3 Eif3s10	Eukaryotic translation initiation factor 3 subunit A (eIF3a) (Centrosomin) (Eukaryotic translation initiation factor 3 subunit 10) (eIF-3-theta) (eIF3 p167) (eIF3 p180) (eIF3 p185) (p162)	4.45821	EIF3A	0.649161	1
P23116	Young	Old	-0.143155	0.448527	0.607121	P23116_K775_M1	Old / Young	Eif3a	Ubiquit. - M.musc	Geriatric / Young	EIF3A_MOUSE	Eif3a Csma Eif3 Eif3s10	Eukaryotic translation initiation factor 3 subunit A (eIF3a) (Centrosomin) (Eukaryotic translation initiation factor 3 subunit 10) (eIF-3-theta) (eIF3 p167) (eIF3 p180) (eIF3 p185) (p162)	4.45821	EIF3A	0.649161	1
P23242	Young	Old	-0.771199	0.167556	0.311784	P23242_K114_M1	Old / Young	Gja1	Ubiquit. - M.musc	Geriatric / Young	CXA1_MOUSE	Gja1 Cxn-43	Gap junction alpha-1 protein (Connexin-43) (Cx43) (Gap junction 43 kDa heart protein)	7.07002	CXA1	0.849421	2
P23242	Young	Old	0.172224	0.363653	0.526632	P23242_K303_M1	Old / Young	Gja1	Ubiquit. - M.musc	Geriatric / Young	CXA1_MOUSE	Gja1 Cxn-43	Gap junction alpha-1 protein (Connexin-43) (Cx43) (Gap junction 43 kDa heart protein)	7.07002	CXA1	0.849421	2
P23242	Young	Old	0.700172	0.0352753	0.103948	P23242_K9_M1	Old / Young	Gja1	Ubiquit. - M.musc	Geriatric / Young	CXA1_MOUSE	Gja1 Cxn-43	Gap junction alpha-1 protein (Connexin-43) (Cx43) (Gap junction 43 kDa heart protein)	7.07002	CXA1	0.849421	2
P23242	Young	Old	-0.0515504	0.787039	0.87478	P23242_K346_M1	Old / Young	Gja1	Ubiquit. - M.musc	Geriatric / Young	CXA1_MOUSE	Gja1 Cxn-43	Gap junction alpha-1 protein (Connexin-43) (Cx43) (Gap junction 43 kDa heart protein)	7.07002	CXA1	0.849421	2
P23242	Young	Old	0.0175585	0.986157	0.992363	P23242_K13_M1	Old / Young	Gja1	Ubiquit. - M.musc	Geriatric / Young	CXA1_MOUSE	Gja1 Cxn-43	Gap junction alpha-1 protein (Connexin-43) (Cx43) (Gap junction 43 kDa heart protein)	7.07002	CXA1	0.849421	2
P23242	Young	Old	-0.0940067	0.46078	0.619166	P23242_K136_M1	Old / Young	Gja1	Ubiquit. - M.musc	Geriatric / Young	CXA1_MOUSE	Gja1 Cxn-43	Gap junction alpha-1 protein (Connexin-43) (Cx43) (Gap junction 43 kDa heart protein)	7.07002	CXA1	0.849421	2
P23242	Young	Old	-0.348826	0.0583804	0.149058	P23242_K258_M1	Old / Young	Gja1	Ubiquit. - M.musc	Geriatric / Young	CXA1_MOUSE	Gja1 Cxn-43	Gap junction alpha-1 protein (Connexin-43) (Cx43) (Gap junction 43 kDa heart protein)	7.07002	CXA1	0.849421	2
P23242	Young	Old	-0.540312	0.0891478	0.199508	P23242_K264_M1	Old / Young	Gja1	Ubiquit. - M.musc	Geriatric / Young	CXA1_MOUSE	Gja1 Cxn-43	Gap junction alpha-1 protein (Connexin-43) (Cx43) (Gap junction 43 kDa heart protein)	7.07002	CXA1	0.849421	2
P23242	Young	Old	0.804673	0.141597	0.276096	P23242_K144_M1	Old / Young	Gja1	Ubiquit. - M.musc	Geriatric / Young	CXA1_MOUSE	Gja1 Cxn-43	Gap junction alpha-1 protein (Connexin-43) (Cx43) (Gap junction 43 kDa heart protein)	7.07002	CXA1	0.849421	2
P23242	Young	Old	-0.234072	0.121247	0.247014	P23242_K128_M1	Old / Young	Gja1	Ubiquit. - M.musc	Geriatric / Young	CXA1_MOUSE	Gja1 Cxn-43	Gap junction alpha-1 protein (Connexin-43) (Cx43) (Gap junction 43 kDa heart protein)	7.07002	CXA1	0.849421	2
P23818	Young	Old	-0.273692	0.0616033	0.15534	P23818_K358_M1	Old / Young	Gria1	Ubiquit. - M.musc	Geriatric / Young	GRIA1_MOUSE	Gria1 Glur1	Glutamate receptor 1 (GluR-1) (AMPA-selective glutamate receptor 1) (GluR-A) (GluR-K1) (Glutamate receptor ionotropic, AMPA 1) (GluA1)	7.87593	GRIA1	0.896302	2
P23819	Young	Old	-0.277201	0.383539	0.547533	P23819_K870_M1	Old / Young	Gria2	Ubiquit. - M.musc	Geriatric / Young	GRIA2_MOUSE	Gria2 Glur2	Glutamate receptor 2 (GluR-2) (AMPA-selective glutamate receptor 2) (GluR-B) (GluR-K2) (Glutamate receptor ionotropic, AMPA 2) (GluA2)	8.58465	GRIA2	0.933722	3
P23819	Young	Old	-0.270921	0.173283	0.319448	P23819_K882_M1	Old / Young	Gria2	Ubiquit. - M.musc	Geriatric / Young	GRIA2_MOUSE	Gria2 Glur2	Glutamate receptor 2 (GluR-2) (AMPA-selective glutamate receptor 2) (GluR-B) (GluR-K2) (Glutamate receptor ionotropic, AMPA 2) (GluA2)	8.58465	GRIA2	0.933722	3
P23819	Young	Old	-0.260277	0.138797	0.272233	P23819_K850_M1	Old / Young	Gria2	Ubiquit. - M.musc	Geriatric / Young	GRIA2_MOUSE	Gria2 Glur2	Glutamate receptor 2 (GluR-2) (AMPA-selective glutamate receptor 2) (GluR-B) (GluR-K2) (Glutamate receptor ionotropic, AMPA 2) (GluA2)	8.58465	GRIA2	0.933722	3
P23927	Young	Old	2.46309	1.49588e-08	2.80769e-06	P23927_K82_M1	Old / Young	Cryab	Ubiquit. - M.musc	Geriatric / Young	CRYAB_MOUSE	Cryab Crya2	Alpha-crystallin B chain (Alpha(B)-crystallin) (P23)	8.19001	CRYAB	0.913284	3
P23927	Young	Old	2.06034	2.39932e-08	3.66289e-06	P23927_K103_M1	Old / Young	Cryab	Ubiquit. - M.musc	Geriatric / Young	CRYAB_MOUSE	Cryab Crya2	Alpha-crystallin B chain (Alpha(B)-crystallin) (P23)	8.19001	CRYAB	0.913284	3
P23927	Young	Old	2.12415	1.42684e-07	9.93495e-06	P23927_K90_M1	Old / Young	Cryab	Ubiquit. - M.musc	Geriatric / Young	CRYAB_MOUSE	Cryab Crya2	Alpha-crystallin B chain (Alpha(B)-crystallin) (P23)	8.19001	CRYAB	0.913284	3
P23927	Young	Old	2.79181	1.2452e-08	2.80769e-06	P23927_K166_M1	Old / Young	Cryab	Ubiquit. - M.musc	Geriatric / Young	CRYAB_MOUSE	Cryab Crya2	Alpha-crystallin B chain (Alpha(B)-crystallin) (P23)	8.19001	CRYAB	0.913284	3
P23927	Young	Old	2.79745	5.46972e-09	2.59754e-06	P23927_K92_M1	Old / Young	Cryab	Ubiquit. - M.musc	Geriatric / Young	CRYAB_MOUSE	Cryab Crya2	Alpha-crystallin B chain (Alpha(B)-crystallin) (P23)	8.19001	CRYAB	0.913284	3
P23927;P23927	Young	Old	0.698827	0.16802	0.312379	P23927_K166_M2;P23927_K174_M2	Old / Young	Cryab	Ubiquit. - M.musc	Geriatric / Young
P24288	Young	Old	-0.268691	0.372142	0.535038	P24288_K28_M1	Old / Young	Bcat1	Ubiquit. - M.musc	Geriatric / Young	BCAT1_MOUSE	Bcat1 Eca39	Branched-chain-amino-acid aminotransferase, cytosolic (BCAT(c)) (EC 2.6.1.42) (Protein ECA39)	10.8272	BCAT1	1.03452	3
P24527	Young	Old	0.424578	0.0947418	0.208355	P24527_K73_M1	Old / Young	Lta4h	Ubiquit. - M.musc	Geriatric / Young	LKHA4_MOUSE	Lta4h	Leukotriene A-4 hydrolase (LTA-4 hydrolase) (EC 3.3.2.6) (Leukotriene A(4) hydrolase)	13.942	LKHA4	1.14433	4
P24547	Young	Old	-0.185823	0.326033	0.489559	P24547_K208_M1	Old / Young	Impdh2	Ubiquit. - M.musc	Geriatric / Young	IMDH2_MOUSE	Impdh2	Inosine-5'-monophosphate dehydrogenase 2 (IMP dehydrogenase 2) (IMPD 2) (IMPDH 2) (EC 1.1.1.205) (IMPDH-II)		IMDH2
P24547	Young	Old	-0.101949	0.641547	0.767796	P24547_K450_M1	Old / Young	Impdh2	Ubiquit. - M.musc	Geriatric / Young	IMDH2_MOUSE	Impdh2	Inosine-5'-monophosphate dehydrogenase 2 (IMP dehydrogenase 2) (IMPD 2) (IMPDH 2) (EC 1.1.1.205) (IMPDH-II)		IMDH2
P24547	Young	Old	-0.675634	0.0345513	0.102585	P24547_K195_M1	Old / Young	Impdh2	Ubiquit. - M.musc	Geriatric / Young	IMDH2_MOUSE	Impdh2	Inosine-5'-monophosphate dehydrogenase 2 (IMP dehydrogenase 2) (IMPD 2) (IMPDH 2) (EC 1.1.1.205) (IMPDH-II)		IMDH2
P24549	Young	Old	0.888842	0.000205557	0.00194177	P24549_K91_M1	Old / Young	Aldh1a1	Ubiquit. - M.musc	Geriatric / Young	AL1A1_MOUSE	Aldh1a1 Ahd-2 Ahd2 Aldh1	Retinal dehydrogenase 1 (RALDH 1) (RalDH1) (EC 1.2.1.-) (EC 1.2.1.36) (ALDH-E1) (ALHDII) (Aldehyde dehydrogenase family 1 member A1) (Aldehyde dehydrogenase, cytosolic)	8.87517	AL1A1	0.948177	3
P25233	Young	Old	0.12959	0.636319	0.764249	P25233_K227_M1	Old / Young	Ndn	Ubiquit. - M.musc	Geriatric / Young
P25444	Young	Old	0.0599514	0.706602	0.818679	P25444_K65_M1	Old / Young	Rps2	Ubiquit. - M.musc	Geriatric / Young	RS2_MOUSE	Rps2 Llrep3 Rps4	40S ribosomal protein S2 (40S ribosomal protein S4) (Protein LLRep3)	11.9758	RS2	1.07831	3
P25444	Young	Old	1.07343	0.00143763	0.0091673	P25444_K58_M1	Old / Young	Rps2	Ubiquit. - M.musc	Geriatric / Young	RS2_MOUSE	Rps2 Llrep3 Rps4	40S ribosomal protein S2 (40S ribosomal protein S4) (Protein LLRep3)	11.9758	RS2	1.07831	3
P25444	Young	Old	0.0572104	0.847607	0.913192	P25444_K275_M1	Old / Young	Rps2	Ubiquit. - M.musc	Geriatric / Young	RS2_MOUSE	Rps2 Llrep3 Rps4	40S ribosomal protein S2 (40S ribosomal protein S4) (Protein LLRep3)	11.9758	RS2	1.07831	3
P25444	Young	Old	1.87585	0.00220981	0.0127367	P25444_K257_M1	Old / Young	Rps2	Ubiquit. - M.musc	Geriatric / Young	RS2_MOUSE	Rps2 Llrep3 Rps4	40S ribosomal protein S2 (40S ribosomal protein S4) (Protein LLRep3)	11.9758	RS2	1.07831	3
P25911	Young	Old	0.295518	0.206442	0.362474	P25911_K20_M1	Old / Young	Lyn	Ubiquit. - M.musc	Geriatric / Young	LYN_MOUSE	Lyn	Tyrosine-protein kinase Lyn (EC 2.7.10.2) (V-yes-1 Yamaguchi sarcoma viral related oncogene homolog) (p53Lyn) (p56Lyn)		LYN
P26040	Young	Old	0.102365	0.501104	0.657328	P26040_K79_M1	Old / Young	Ezr	Ubiquit. - M.musc	Geriatric / Young	EZRI_MOUSE	Ezr Vil2	Ezrin (Cytovillin) (Villin-2) (p81)	7.00685	EZRI	0.845523	2
P26041	Young	Old	1.28407	0.0138194	0.0525624	P26041_K263_M1	Old / Young	Msn	Ubiquit. - M.musc	Geriatric / Young	MOES_MOUSE	Msn	Moesin (Membrane-organizing extension spike protein)	6.44544	MOES	0.809252	2
P26041	Young	Old	1.6546	0.0506847	0.134733	P26041_K83_M1	Old / Young	Msn	Ubiquit. - M.musc	Geriatric / Young	MOES_MOUSE	Msn	Moesin (Membrane-organizing extension spike protein)	6.44544	MOES	0.809252	2
P26041	Young	Old	0.254352	0.351863	0.514042	P26041_K162_M1	Old / Young	Msn	Ubiquit. - M.musc	Geriatric / Young	MOES_MOUSE	Msn	Moesin (Membrane-organizing extension spike protein)	6.44544	MOES	0.809252	2
P26041	Young	Old	0.817215	0.00362	0.0183853	P26041_K237_M1	Old / Young	Msn	Ubiquit. - M.musc	Geriatric / Young	MOES_MOUSE	Msn	Moesin (Membrane-organizing extension spike protein)	6.44544	MOES	0.809252	2
P26041	Young	Old	1.16093	0.0242401	0.0795182	P26041_K35_M1	Old / Young	Msn	Ubiquit. - M.musc	Geriatric / Young	MOES_MOUSE	Msn	Moesin (Membrane-organizing extension spike protein)	6.44544	MOES	0.809252	2
P26041	Young	Old	0.335413	0.12487	0.252017	P26041_K79_M1	Old / Young	Msn	Ubiquit. - M.musc	Geriatric / Young	MOES_MOUSE	Msn	Moesin (Membrane-organizing extension spike protein)	6.44544	MOES	0.809252	2
P26043	Young	Old	1.03338	0.00361124	0.0183624	P26043_K458_M1	Old / Young	Rdx	Ubiquit. - M.musc	Geriatric / Young	RADI_MOUSE	Rdx	Radixin (ESP10)	6.47225	RADI	0.811055	2
P26043	Young	Old	-0.00562756	0.975361	0.986559	P26043_K209_M1	Old / Young	Rdx	Ubiquit. - M.musc	Geriatric / Young	RADI_MOUSE	Rdx	Radixin (ESP10)	6.47225	RADI	0.811055	2
P26043	Young	Old	0.208455	0.305585	0.46908	P26043_K79_M1	Old / Young	Rdx	Ubiquit. - M.musc	Geriatric / Young	RADI_MOUSE	Rdx	Radixin (ESP10)	6.47225	RADI	0.811055	2
P26043	Young	Old	0.832727	0.012816	0.0500694	P26043_K83_M1	Old / Young	Rdx	Ubiquit. - M.musc	Geriatric / Young	RADI_MOUSE	Rdx	Radixin (ESP10)	6.47225	RADI	0.811055	2
P26043	Young	Old	0.20228	0.161036	0.302804	P26043_K162_M1	Old / Young	Rdx	Ubiquit. - M.musc	Geriatric / Young	RADI_MOUSE	Rdx	Radixin (ESP10)	6.47225	RADI	0.811055	2
P26043	Young	Old	-0.266574	0.835656	0.908826	P26043_K526_M1	Old / Young	Rdx	Ubiquit. - M.musc	Geriatric / Young	RADI_MOUSE	Rdx	Radixin (ESP10)	6.47225	RADI	0.811055	2
P26049	Young	Old	-0.712592	0.00264037	0.0145574	P26049_K417_M1	Old / Young	Gabra3	Ubiquit. - M.musc	Geriatric / Young	GBRA3_MOUSE	Gabra3 Gabra-3	Gamma-aminobutyric acid receptor subunit alpha-3 (GABA(A) receptor subunit alpha-3)	5.88141	GBRA3	0.769481	2
P26350	Young	Old	0.0125027	0.957613	0.977771	P26350_K15_M1	Old / Young	Ptma	Ubiquit. - M.musc	Geriatric / Young
P26638	Young	Old	0.983176	0.113135	0.235782	P26638_K376_M1	Old / Young	Sars	Ubiquit. - M.musc	Geriatric / Young	SYSC_MOUSE	Sars Sars1 Sers	Serine--tRNA ligase, cytoplasmic (EC 6.1.1.11) (Seryl-tRNA synthetase) (SerRS) (Seryl-tRNA(Ser/Sec) synthetase)	5.16142	SYSC	0.712769	1
P26645	Young	Old	-0.486632	0.133742	0.264603	P26645_K85_M1	Old / Young	Marcks	Ubiquit. - M.musc	Geriatric / Young	MARCS_MOUSE	Marcks Macs	Myristoylated alanine-rich C-kinase substrate (MARCKS)	18.0132	MARCS	1.25559	4
P26645	Young	Old	-0.701274	0.116549	0.23982	P26645_K11_M1	Old / Young	Marcks	Ubiquit. - M.musc	Geriatric / Young	MARCS_MOUSE	Marcks Macs	Myristoylated alanine-rich C-kinase substrate (MARCKS)	18.0132	MARCS	1.25559	4
P26883	Young	Old	0.440391	0.0470962	0.127951	P26883_K53_M1	Old / Young	Fkbp1a	Ubiquit. - M.musc	Geriatric / Young	FKB1A_MOUSE	Fkbp1a Fkbp1	Peptidyl-prolyl cis-trans isomerase FKBP1A (PPIase FKBP1A) (EC 5.2.1.8) (12 kDa FK506-binding protein) (12 kDa FKBP) (FKBP-12) (Calstabin-1) (FK506-binding protein 1A) (FKBP-1A) (Immunophilin FKBP12) (Rotamase)		FKB1A
P27600	Young	Old	1.74197	0.000828387	0.00592294	P27600_K86_M1	Old / Young	Gna12	Ubiquit. - M.musc	Geriatric / Young	GNA12_MOUSE	Gna12 Gna-12	Guanine nucleotide-binding protein subunit alpha-12 (G alpha-12) (G-protein subunit alpha-12)		GNA12
P27600	Young	Old	1.74172	2.76258e-05	0.000408427	P27600_K217_M1	Old / Young	Gna12	Ubiquit. - M.musc	Geriatric / Young	GNA12_MOUSE	Gna12 Gna-12	Guanine nucleotide-binding protein subunit alpha-12 (G alpha-12) (G-protein subunit alpha-12)		GNA12
P27601	Young	Old	1.73251	0.000731669	0.00540711	P27601_K372_M1	Old / Young	Gna13	Ubiquit. - M.musc	Geriatric / Young	GNA13_MOUSE	Gna13 Gna-13	Guanine nucleotide-binding protein subunit alpha-13 (G alpha-13) (G-protein subunit alpha-13)	17.2093	GNA13	1.23576	4
P27601	Young	Old	1.00957	0.00315899	0.0166107	P27601_K175_M1	Old / Young	Gna13	Ubiquit. - M.musc	Geriatric / Young	GNA13_MOUSE	Gna13 Gna-13	Guanine nucleotide-binding protein subunit alpha-13 (G alpha-13) (G-protein subunit alpha-13)	17.2093	GNA13	1.23576	4
P27601	Young	Old	0.331483	0.133829	0.264654	P27601_K214_M1	Old / Young	Gna13	Ubiquit. - M.musc	Geriatric / Young	GNA13_MOUSE	Gna13 Gna-13	Guanine nucleotide-binding protein subunit alpha-13 (G alpha-13) (G-protein subunit alpha-13)	17.2093	GNA13	1.23576	4
P27601	Young	Old	1.91482	3.1241e-05	0.000449558	P27601_K363_M1	Old / Young	Gna13	Ubiquit. - M.musc	Geriatric / Young	GNA13_MOUSE	Gna13 Gna-13	Guanine nucleotide-binding protein subunit alpha-13 (G alpha-13) (G-protein subunit alpha-13)	17.2093	GNA13	1.23576	4
P27601	Young	Old	2.382	5.93248e-06	0.000134086	P27601_K61_M1	Old / Young	Gna13	Ubiquit. - M.musc	Geriatric / Young	GNA13_MOUSE	Gna13 Gna-13	Guanine nucleotide-binding protein subunit alpha-13 (G alpha-13) (G-protein subunit alpha-13)	17.2093	GNA13	1.23576	4
P27601	Young	Old	-1.34194	0.133699	0.264603	P27601_K50_M1	Old / Young	Gna13	Ubiquit. - M.musc	Geriatric / Young	GNA13_MOUSE	Gna13 Gna-13	Guanine nucleotide-binding protein subunit alpha-13 (G alpha-13) (G-protein subunit alpha-13)	17.2093	GNA13	1.23576	4
P27601	Young	Old	0.63634	0.0542232	0.141183	P27601_K121_M1	Old / Young	Gna13	Ubiquit. - M.musc	Geriatric / Young	GNA13_MOUSE	Gna13 Gna-13	Guanine nucleotide-binding protein subunit alpha-13 (G alpha-13) (G-protein subunit alpha-13)	17.2093	GNA13	1.23576	4
P27601	Young	Old	-1.19731	0.161598	0.303709	P27601_K219_M1	Old / Young	Gna13	Ubiquit. - M.musc	Geriatric / Young	GNA13_MOUSE	Gna13 Gna-13	Guanine nucleotide-binding protein subunit alpha-13 (G alpha-13) (G-protein subunit alpha-13)	17.2093	GNA13	1.23576	4
P27659	Young	Old	0.123835	0.418269	0.578183	P27659_K300_M1	Old / Young	Rpl3	Ubiquit. - M.musc	Geriatric / Young	RL3_MOUSE	Rpl3	60S ribosomal protein L3 (J1 protein)	11.005	RL3	1.04159	3
P27659	Young	Old	-0.304827	0.0815982	0.188072	P27659_K286_M1	Old / Young	Rpl3	Ubiquit. - M.musc	Geriatric / Young	RL3_MOUSE	Rpl3	60S ribosomal protein L3 (J1 protein)	11.005	RL3	1.04159	3
P27661	Young	Old	0.126219	0.882495	0.934062	P27661_K120_M1	Old / Young	H2ax	Ubiquit. - M.musc	Geriatric / Young
P27661	Young	Old	-1.09625	0.00311537	0.0164414	P27661_K128_M1	Old / Young	H2ax	Ubiquit. - M.musc	Geriatric / Young
P27671	Young	Old	-0.0455311	0.929156	0.960068	P27671_K196_M1	Old / Young	Rasgrf1	Ubiquit. - M.musc	Geriatric / Young	RGRF1_MOUSE	Rasgrf1 Cdc25 Grf1	Ras-specific guanine nucleotide-releasing factor 1 (Ras-GRF1) (CDC25Mm) (Guanine nucleotide-releasing protein) (GNRP) (Ras-specific nucleotide exchange factor CDC25)	2.99953	RGRF1	0.477054	1
P28184	Young	Old	-0.913587	0.0702856	0.1697	P28184_K44_M1	Old / Young	Mt3	Ubiquit. - M.musc	Geriatric / Young
P28230	Young	Old	-0.120362	0.34415	0.507487	P28230_K250_M1	Old / Young	Gjb1	Ubiquit. - M.musc	Geriatric / Young
P28230	Young	Old	0.618327	0.00884306	0.0376113	P28230_K121_M1	Old / Young	Gjb1	Ubiquit. - M.musc	Geriatric / Young
P28230	Young	Old	-0.0122712	0.946738	0.971723	P28230_K260_M1	Old / Young	Gjb1	Ubiquit. - M.musc	Geriatric / Young
P28230	Young	Old	0.754196	0.0533962	0.140016	P28230_K276_M1	Old / Young	Gjb1	Ubiquit. - M.musc	Geriatric / Young
P28230	Young	Old	-0.198604	0.187974	0.337978	P28230_K244_M1	Old / Young	Gjb1	Ubiquit. - M.musc	Geriatric / Young
P28271	Young	Old	0.964745	6.13042e-05	0.000733103	P28271_K464_M1	Old / Young	Aco1	Ubiquit. - M.musc	Geriatric / Young	ACOC_MOUSE	Aco1 Ireb1 Irebp	Cytoplasmic aconitate hydratase (Aconitase) (EC 4.2.1.3) (Citrate hydro-lyase) (Iron regulatory protein 1) (IRP1) (Iron-responsive element-binding protein 1) (IRE-BP 1)	9.83085	ACOC	0.992591	3
P28271	Young	Old	2.3318	0.0143153	0.0535523	P28271_K79_M1	Old / Young	Aco1	Ubiquit. - M.musc	Geriatric / Young	ACOC_MOUSE	Aco1 Ireb1 Irebp	Cytoplasmic aconitate hydratase (Aconitase) (EC 4.2.1.3) (Citrate hydro-lyase) (Iron regulatory protein 1) (IRP1) (Iron-responsive element-binding protein 1) (IRE-BP 1)	9.83085	ACOC	0.992591	3
P28474	Young	Old	1.61727	0.00126428	0.00824453	P28474_K120_M1	Old / Young	Adh5	Ubiquit. - M.musc	Geriatric / Young	ADHX_MOUSE	Adh5 Adh-2 Adh2	Alcohol dehydrogenase class-3 (EC 1.1.1.1) (Alcohol dehydrogenase 2) (Alcohol dehydrogenase 5) (Alcohol dehydrogenase B2) (ADH-B2) (Alcohol dehydrogenase class-III) (Glutathione-dependent formaldehyde dehydrogenase) (FALDH) (FDH) (GSH-FDH) (EC 1.1.1.-) (S-(hydroxymethyl)glutathione dehydrogenase) (EC 1.1.1.284)	11.4863	ADHX	1.06018	3
P28474	Young	Old	2.55262	2.36285e-06	6.81638e-05	P28474_K233_M1	Old / Young	Adh5	Ubiquit. - M.musc	Geriatric / Young	ADHX_MOUSE	Adh5 Adh-2 Adh2	Alcohol dehydrogenase class-3 (EC 1.1.1.1) (Alcohol dehydrogenase 2) (Alcohol dehydrogenase 5) (Alcohol dehydrogenase B2) (ADH-B2) (Alcohol dehydrogenase class-III) (Glutathione-dependent formaldehyde dehydrogenase) (FALDH) (FDH) (GSH-FDH) (EC 1.1.1.-) (S-(hydroxymethyl)glutathione dehydrogenase) (EC 1.1.1.284)	11.4863	ADHX	1.06018	3
P28474	Young	Old	0.39884	0.0343822	0.102505	P28474_K84_M1	Old / Young	Adh5	Ubiquit. - M.musc	Geriatric / Young	ADHX_MOUSE	Adh5 Adh-2 Adh2	Alcohol dehydrogenase class-3 (EC 1.1.1.1) (Alcohol dehydrogenase 2) (Alcohol dehydrogenase 5) (Alcohol dehydrogenase B2) (ADH-B2) (Alcohol dehydrogenase class-III) (Glutathione-dependent formaldehyde dehydrogenase) (FALDH) (FDH) (GSH-FDH) (EC 1.1.1.-) (S-(hydroxymethyl)glutathione dehydrogenase) (EC 1.1.1.284)	11.4863	ADHX	1.06018	3
P28571	Young	Old	1.79357	0.0104184	0.0425535	P28571_K261_M1	Old / Young	Slc6a9	Ubiquit. - M.musc	Geriatric / Young	SC6A9_MOUSE	Slc6a9 Glyt1	Sodium- and chloride-dependent glycine transporter 1 (GlyT-1) (GlyT1) (Solute carrier family 6 member 9)		SC6A9
P28652	Young	Old	-0.600941	0.0674734	0.164566	P28652_K69_M1	Old / Young	Camk2b	Ubiquit. - M.musc	Geriatric / Young	KCC2B_MOUSE	Camk2b Camk2d	Calcium/calmodulin-dependent protein kinase type II subunit beta (CaM kinase II subunit beta) (CaMK-II subunit beta) (EC 2.7.11.17)	7.42445	KCC2B	0.870664	2
P28652	Young	Old	-0.169845	0.418084	0.578183	P28652_K22_M1	Old / Young	Camk2b	Ubiquit. - M.musc	Geriatric / Young	KCC2B_MOUSE	Camk2b Camk2d	Calcium/calmodulin-dependent protein kinase type II subunit beta (CaM kinase II subunit beta) (CaMK-II subunit beta) (EC 2.7.11.17)	7.42445	KCC2B	0.870664	2
P28652	Young	Old	0.0234186	0.886554	0.937016	P28652_K408_M1	Old / Young	Camk2b	Ubiquit. - M.musc	Geriatric / Young	KCC2B_MOUSE	Camk2b Camk2d	Calcium/calmodulin-dependent protein kinase type II subunit beta (CaM kinase II subunit beta) (CaMK-II subunit beta) (EC 2.7.11.17)	7.42445	KCC2B	0.870664	2
P28652	Young	Old	-0.228213	0.232062	0.392891	P28652_K268_M1	Old / Young	Camk2b	Ubiquit. - M.musc	Geriatric / Young	KCC2B_MOUSE	Camk2b Camk2d	Calcium/calmodulin-dependent protein kinase type II subunit beta (CaM kinase II subunit beta) (CaMK-II subunit beta) (EC 2.7.11.17)	7.42445	KCC2B	0.870664	2
P28652	Young	Old	-0.824686	0.000386565	0.00319693	P28652_K259_M1	Old / Young	Camk2b	Ubiquit. - M.musc	Geriatric / Young	KCC2B_MOUSE	Camk2b Camk2d	Calcium/calmodulin-dependent protein kinase type II subunit beta (CaM kinase II subunit beta) (CaMK-II subunit beta) (EC 2.7.11.17)	7.42445	KCC2B	0.870664	2
P28652	Young	Old	-0.723981	0.0034364	0.017724	P28652_K469_M1	Old / Young	Camk2b	Ubiquit. - M.musc	Geriatric / Young	KCC2B_MOUSE	Camk2b Camk2d	Calcium/calmodulin-dependent protein kinase type II subunit beta (CaM kinase II subunit beta) (CaMK-II subunit beta) (EC 2.7.11.17)	7.42445	KCC2B	0.870664	2
P28652	Young	Old	0.668994	0.158904	0.299952	P28652_K246_M1	Old / Young	Camk2b	Ubiquit. - M.musc	Geriatric / Young	KCC2B_MOUSE	Camk2b Camk2d	Calcium/calmodulin-dependent protein kinase type II subunit beta (CaM kinase II subunit beta) (CaMK-II subunit beta) (EC 2.7.11.17)	7.42445	KCC2B	0.870664	2
P28656	Young	Old	-0.213514	0.391603	0.553916	P28656_K105_M1	Old / Young	Nap1l1	Ubiquit. - M.musc	Geriatric / Young	NP1L1_MOUSE	Nap1l1 Nrp	Nucleosome assembly protein 1-like 1 (Brain protein DN38) (NAP-1-related protein)	4.81514	NP1L1	0.682609	1
P28656	Young	Old	0.453609	0.226238	0.38573	P28656_K116_M1	Old / Young	Nap1l1	Ubiquit. - M.musc	Geriatric / Young	NP1L1_MOUSE	Nap1l1 Nrp	Nucleosome assembly protein 1-like 1 (Brain protein DN38) (NAP-1-related protein)	4.81514	NP1L1	0.682609	1
P28658	Young	Old	0.189787	0.251444	0.412732	P28658_K262_M1	Old / Young	Atxn10	Ubiquit. - M.musc	Geriatric / Young	ATX10_MOUSE	Atxn10 Sca10	Ataxin-10 (Brain protein E46) (Spinocerebellar ataxia type 10 protein homolog)	1.95205	ATX10	0.290491	1
P28658	Young	Old	0.369053	0.0780908	0.182522	P28658_K288_M1	Old / Young	Atxn10	Ubiquit. - M.musc	Geriatric / Young	ATX10_MOUSE	Atxn10 Sca10	Ataxin-10 (Brain protein E46) (Spinocerebellar ataxia type 10 protein homolog)	1.95205	ATX10	0.290491	1
P28658	Young	Old	-0.1316	0.513585	0.667012	P28658_K237_M1	Old / Young	Atxn10	Ubiquit. - M.musc	Geriatric / Young	ATX10_MOUSE	Atxn10 Sca10	Ataxin-10 (Brain protein E46) (Spinocerebellar ataxia type 10 protein homolog)	1.95205	ATX10	0.290491	1
P28658	Young	Old	-0.167057	0.50062	0.656931	P28658_K345_M1	Old / Young	Atxn10	Ubiquit. - M.musc	Geriatric / Young	ATX10_MOUSE	Atxn10 Sca10	Ataxin-10 (Brain protein E46) (Spinocerebellar ataxia type 10 protein homolog)	1.95205	ATX10	0.290491	1
P28658	Young	Old	0.516718	0.0470509	0.127909	P28658_K34_M1	Old / Young	Atxn10	Ubiquit. - M.musc	Geriatric / Young	ATX10_MOUSE	Atxn10 Sca10	Ataxin-10 (Brain protein E46) (Spinocerebellar ataxia type 10 protein homolog)	1.95205	ATX10	0.290491	1
P28660	Young	Old	0.475261	0.327898	0.491322	P28660_K1056_M1	Old / Young	Nckap1	Ubiquit. - M.musc	Geriatric / Young	NCKP1_MOUSE	Nckap1 Hem2 Kiaa0587 Nap1	Nck-associated protein 1 (NAP 1) (Brain protein H19) (MH19) (Membrane-associated protein HEM-2) (p125Nap1)	9.37948	NCKP1	0.972179	3
P28660	Young	Old	0.207141	0.193412	0.345167	P28660_K16_M1	Old / Young	Nckap1	Ubiquit. - M.musc	Geriatric / Young	NCKP1_MOUSE	Nckap1 Hem2 Kiaa0587 Nap1	Nck-associated protein 1 (NAP 1) (Brain protein H19) (MH19) (Membrane-associated protein HEM-2) (p125Nap1)	9.37948	NCKP1	0.972179	3
P28660	Young	Old	0.433344	0.0720573	0.172478	P28660_K351_M1	Old / Young	Nckap1	Ubiquit. - M.musc	Geriatric / Young	NCKP1_MOUSE	Nckap1 Hem2 Kiaa0587 Nap1	Nck-associated protein 1 (NAP 1) (Brain protein H19) (MH19) (Membrane-associated protein HEM-2) (p125Nap1)	9.37948	NCKP1	0.972179	3
P28660	Young	Old	-0.0731514	0.589095	0.728271	P28660_K12_M1	Old / Young	Nckap1	Ubiquit. - M.musc	Geriatric / Young	NCKP1_MOUSE	Nckap1 Hem2 Kiaa0587 Nap1	Nck-associated protein 1 (NAP 1) (Brain protein H19) (MH19) (Membrane-associated protein HEM-2) (p125Nap1)	9.37948	NCKP1	0.972179	3
P28661	Young	Old	1.37482	1.04701e-05	0.000202253	P28661_K339_M1	Old / Young	Septin4	Ubiquit. - M.musc	Geriatric / Young	SEPT4_MOUSE	Sept4 Pnutl2	Septin-4 (Brain protein H5) (Peanut-like protein 2)	11.6628	SEPT4	1.0668	3
P28661	Young	Old	2.55256	1.13938e-06	4.0989e-05	P28661_K36_M1	Old / Young	Septin4	Ubiquit. - M.musc	Geriatric / Young	SEPT4_MOUSE	Sept4 Pnutl2	Septin-4 (Brain protein H5) (Peanut-like protein 2)	11.6628	SEPT4	1.0668	3
P28661	Young	Old	1.56477	3.20204e-06	8.53285e-05	P28661_K198_M1	Old / Young	Septin4	Ubiquit. - M.musc	Geriatric / Young	SEPT4_MOUSE	Sept4 Pnutl2	Septin-4 (Brain protein H5) (Peanut-like protein 2)	11.6628	SEPT4	1.0668	3
P28661	Young	Old	1.17532	4.56223e-05	0.000591446	P28661_K290_M1	Old / Young	Septin4	Ubiquit. - M.musc	Geriatric / Young	SEPT4_MOUSE	Sept4 Pnutl2	Septin-4 (Brain protein H5) (Peanut-like protein 2)	11.6628	SEPT4	1.0668	3
P28661	Young	Old	0.780166	0.0830535	0.19041	P28661_K396_M1	Old / Young	Septin4	Ubiquit. - M.musc	Geriatric / Young	SEPT4_MOUSE	Sept4 Pnutl2	Septin-4 (Brain protein H5) (Peanut-like protein 2)	11.6628	SEPT4	1.0668	3
P28663	Young	Old	0.272808	0.316763	0.481332	P28663_K264_M1	Old / Young	Napb	Ubiquit. - M.musc	Geriatric / Young	SNAB_MOUSE	Napb Snapb	Beta-soluble NSF attachment protein (SNAP-beta) (Brain protein I47) (N-ethylmaleimide-sensitive factor attachment protein beta)	8.22318	SNAB	0.91504	3
P28663	Young	Old	0.312092	0.452606	0.611167	P28663_K6_M1	Old / Young	Napb	Ubiquit. - M.musc	Geriatric / Young	SNAB_MOUSE	Napb Snapb	Beta-soluble NSF attachment protein (SNAP-beta) (Brain protein I47) (N-ethylmaleimide-sensitive factor attachment protein beta)	8.22318	SNAB	0.91504	3
P28663	Young	Old	0.0474233	0.88099	0.933538	P28663_K246_M1	Old / Young	Napb	Ubiquit. - M.musc	Geriatric / Young	SNAB_MOUSE	Napb Snapb	Beta-soluble NSF attachment protein (SNAP-beta) (Brain protein I47) (N-ethylmaleimide-sensitive factor attachment protein beta)	8.22318	SNAB	0.91504	3
P28663	Young	Old	1.0132	0.000140341	0.00142553	P28663_K285_M1	Old / Young	Napb	Ubiquit. - M.musc	Geriatric / Young	SNAB_MOUSE	Napb Snapb	Beta-soluble NSF attachment protein (SNAP-beta) (Brain protein I47) (N-ethylmaleimide-sensitive factor attachment protein beta)	8.22318	SNAB	0.91504	3
P28663	Young	Old	-0.0954964	0.505828	0.660713	P28663_K93_M1	Old / Young	Napb	Ubiquit. - M.musc	Geriatric / Young	SNAB_MOUSE	Napb Snapb	Beta-soluble NSF attachment protein (SNAP-beta) (Brain protein I47) (N-ethylmaleimide-sensitive factor attachment protein beta)	8.22318	SNAB	0.91504	3
P28663	Young	Old	-0.156092	0.65744	0.778649	P28663_K227_M1	Old / Young	Napb	Ubiquit. - M.musc	Geriatric / Young	SNAB_MOUSE	Napb Snapb	Beta-soluble NSF attachment protein (SNAP-beta) (Brain protein I47) (N-ethylmaleimide-sensitive factor attachment protein beta)	8.22318	SNAB	0.91504	3
P28738	Young	Old	0.511357	0.0965863	0.210817	P28738_K227_M1	Old / Young	Kif5c	Ubiquit. - M.musc	Geriatric / Young	KIF5C_MOUSE	Kif5c Nkhc2	Kinesin heavy chain isoform 5C (Kinesin heavy chain neuron-specific 2)	3.07111	KIF5C	0.487296	1
P28738	Young	Old	-0.215009	0.780549	0.869582	P28738_K415_M1	Old / Young	Kif5c	Ubiquit. - M.musc	Geriatric / Young	KIF5C_MOUSE	Kif5c Nkhc2	Kinesin heavy chain isoform 5C (Kinesin heavy chain neuron-specific 2)	3.07111	KIF5C	0.487296	1
P28738	Young	Old	-0.275707	0.265838	0.427898	P28738_K10_M1	Old / Young	Kif5c	Ubiquit. - M.musc	Geriatric / Young	KIF5C_MOUSE	Kif5c Nkhc2	Kinesin heavy chain isoform 5C (Kinesin heavy chain neuron-specific 2)	3.07111	KIF5C	0.487296	1
P28740	Young	Old	0.690272	0.105212	0.224296	P28740_K507_M1	Old / Young	Kif2a	Ubiquit. - M.musc	Geriatric / Young	KIF2A_MOUSE	Kif2a Kif2 Kns2	Kinesin-like protein KIF2A (Kinesin-2)	10.2814	KIF2A	1.01205	3
P29341	Young	Old	-0.141399	0.616784	0.749621	P29341_K312_M1	Old / Young	Pabpc1	Ubiquit. - M.musc	Geriatric / Young	PABP1_MOUSE	Pabpc1 Pabp1	Polyadenylate-binding protein 1 (PABP-1) (Poly(A)-binding protein 1)	9.09199	PABP1	0.958659	3
P29341	Young	Old	-0.206798	0.473225	0.63142	P29341_K188_M1	Old / Young	Pabpc1	Ubiquit. - M.musc	Geriatric / Young	PABP1_MOUSE	Pabpc1 Pabp1	Polyadenylate-binding protein 1 (PABP-1) (Poly(A)-binding protein 1)	9.09199	PABP1	0.958659	3
P29387	Young	Old	0.623635	0.0152502	0.0561733	P29387_K23_M1	Old / Young	Gnb4	Ubiquit. - M.musc	Geriatric / Young	GBB4_MOUSE	Gnb4	Guanine nucleotide-binding protein subunit beta-4 (Transducin beta chain 4)	23.6374	GBB4	1.3736	4
P29595	Young	Old	0.224915	0.184056	0.333293	P29595_K54_M1	Old / Young	Nedd8	Ubiquit. - M.musc	Geriatric / Young	NEDD8_MOUSE	Nedd8 Nedd-8	NEDD8 (Neddylin) (Neural precursor cell expressed developmentally down-regulated protein 8) (NEDD-8) (Ubiquitin-like protein Nedd8)	7.81252	NEDD8	0.892791	2
P29595	Young	Old	0.0310382	0.848978	0.913633	P29595_K48_M1	Old / Young	Nedd8	Ubiquit. - M.musc	Geriatric / Young	NEDD8_MOUSE	Nedd8 Nedd-8	NEDD8 (Neddylin) (Neural precursor cell expressed developmentally down-regulated protein 8) (NEDD-8) (Ubiquitin-like protein Nedd8)	7.81252	NEDD8	0.892791	2
P29595	Young	Old	0.450444	0.0265064	0.0845112	P29595_K22_M1	Old / Young	Nedd8	Ubiquit. - M.musc	Geriatric / Young	NEDD8_MOUSE	Nedd8 Nedd-8	NEDD8 (Neddylin) (Neural precursor cell expressed developmentally down-regulated protein 8) (NEDD-8) (Ubiquitin-like protein Nedd8)	7.81252	NEDD8	0.892791	2
P29595	Young	Old	0.16259	0.323049	0.486602	P29595_K11_M1	Old / Young	Nedd8	Ubiquit. - M.musc	Geriatric / Young	NEDD8_MOUSE	Nedd8 Nedd-8	NEDD8 (Neddylin) (Neural precursor cell expressed developmentally down-regulated protein 8) (NEDD-8) (Ubiquitin-like protein Nedd8)	7.81252	NEDD8	0.892791	2
P29595	Young	Old	1.08521	0.0250669	0.0810214	P29595_K60_M1	Old / Young	Nedd8	Ubiquit. - M.musc	Geriatric / Young	NEDD8_MOUSE	Nedd8 Nedd-8	NEDD8 (Neddylin) (Neural precursor cell expressed developmentally down-regulated protein 8) (NEDD-8) (Ubiquitin-like protein Nedd8)	7.81252	NEDD8	0.892791	2
P30416	Young	Old	0.13709	0.416655	0.57716	P30416_K354_M1	Old / Young	Fkbp4	Ubiquit. - M.musc	Geriatric / Young	FKBP4_MOUSE	Fkbp4 Fkpb52	Peptidyl-prolyl cis-trans isomerase FKBP4 (PPIase FKBP4) (EC 5.2.1.8) (52 kDa FK506-binding protein) (52 kDa FKBP) (FKBP-52) (59 kDa immunophilin) (p59) (FK506-binding protein 4) (FKBP-4) (FKBP59) (HSP-binding immunophilin) (HBI) (Immunophilin FKBP52) (Rotamase) [Cleaved into: Peptidyl-prolyl cis-trans isomerase FKBP4, N-terminally processed]	5.94691	FKBP4	0.774291	2
P30416	Young	Old	0.49247	0.215294	0.372814	P30416_K28_M1	Old / Young	Fkbp4	Ubiquit. - M.musc	Geriatric / Young	FKBP4_MOUSE	Fkbp4 Fkpb52	Peptidyl-prolyl cis-trans isomerase FKBP4 (PPIase FKBP4) (EC 5.2.1.8) (52 kDa FK506-binding protein) (52 kDa FKBP) (FKBP-52) (59 kDa immunophilin) (p59) (FK506-binding protein 4) (FKBP-4) (FKBP59) (HSP-binding immunophilin) (HBI) (Immunophilin FKBP52) (Rotamase) [Cleaved into: Peptidyl-prolyl cis-trans isomerase FKBP4, N-terminally processed]	5.94691	FKBP4	0.774291	2
P30999	Young	Old	0.084101	0.643158	0.767941	P30999_K25_M1	Old / Young	Ctnnd1	Ubiquit. - M.musc	Geriatric / Young	CTND1_MOUSE	Ctnnd1 Catns Kiaa0384	Catenin delta-1 (Cadherin-associated Src substrate) (CAS) (p120 catenin) (p120(ctn)) (p120(cas))	6.62206	CTND1	0.820993	2
P31648	Young	Old	-0.288345	0.0961968	0.210454	P31648_K28_M1	Old / Young	Slc6a1	Ubiquit. - M.musc	Geriatric / Young	SC6A1_MOUSE	Slc6a1 Gabt1 Gat-1 Gat1	Sodium- and chloride-dependent GABA transporter 1 (GAT-1) (Solute carrier family 6 member 1)	13.099	SC6A1	1.11724	4
P31648	Young	Old	-0.172085	0.339299	0.504045	P31648_K33_M1	Old / Young	Slc6a1	Ubiquit. - M.musc	Geriatric / Young	SC6A1_MOUSE	Slc6a1 Gabt1 Gat-1 Gat1	Sodium- and chloride-dependent GABA transporter 1 (GAT-1) (Solute carrier family 6 member 1)	13.099	SC6A1	1.11724	4
P31648	Young	Old	0.888664	0.0247141	0.0804614	P31648_K28_M2	Old / Young	Slc6a1	Ubiquit. - M.musc	Geriatric / Young	SC6A1_MOUSE	Slc6a1 Gabt1 Gat-1 Gat1	Sodium- and chloride-dependent GABA transporter 1 (GAT-1) (Solute carrier family 6 member 1)	13.099	SC6A1	1.11724	4
P31648	Young	Old	-0.789571	0.0611836	0.154824	P31648_K26_M2	Old / Young	Slc6a1	Ubiquit. - M.musc	Geriatric / Young	SC6A1_MOUSE	Slc6a1 Gabt1 Gat-1 Gat1	Sodium- and chloride-dependent GABA transporter 1 (GAT-1) (Solute carrier family 6 member 1)	13.099	SC6A1	1.11724	4
P31648	Young	Old	-1.1551	0.0727822	0.173592	P31648_K7_M2	Old / Young	Slc6a1	Ubiquit. - M.musc	Geriatric / Young	SC6A1_MOUSE	Slc6a1 Gabt1 Gat-1 Gat1	Sodium- and chloride-dependent GABA transporter 1 (GAT-1) (Solute carrier family 6 member 1)	13.099	SC6A1	1.11724	4
P31648	Young	Old	0.674098	0.00484501	0.0231884	P31648_K37_M1	Old / Young	Slc6a1	Ubiquit. - M.musc	Geriatric / Young	SC6A1_MOUSE	Slc6a1 Gabt1 Gat-1 Gat1	Sodium- and chloride-dependent GABA transporter 1 (GAT-1) (Solute carrier family 6 member 1)	13.099	SC6A1	1.11724	4
P31648	Young	Old	0.853564	0.0954091	0.209269	P31648_K26_M1	Old / Young	Slc6a1	Ubiquit. - M.musc	Geriatric / Young	SC6A1_MOUSE	Slc6a1 Gabt1 Gat-1 Gat1	Sodium- and chloride-dependent GABA transporter 1 (GAT-1) (Solute carrier family 6 member 1)	13.099	SC6A1	1.11724	4
P31648	Young	Old	0.262742	0.315517	0.480455	P31648_K595_M1	Old / Young	Slc6a1	Ubiquit. - M.musc	Geriatric / Young	SC6A1_MOUSE	Slc6a1 Gabt1 Gat-1 Gat1	Sodium- and chloride-dependent GABA transporter 1 (GAT-1) (Solute carrier family 6 member 1)	13.099	SC6A1	1.11724	4
P31648	Young	Old	-0.0197751	0.911027	0.949964	P31648_K7_M1	Old / Young	Slc6a1	Ubiquit. - M.musc	Geriatric / Young	SC6A1_MOUSE	Slc6a1 Gabt1 Gat-1 Gat1	Sodium- and chloride-dependent GABA transporter 1 (GAT-1) (Solute carrier family 6 member 1)	13.099	SC6A1	1.11724	4
P31650	Young	Old	-0.273211	0.108208	0.228686	P31650_K590_M1	Old / Young	Slc6a11	Ubiquit. - M.musc	Geriatric / Young	S6A11_MOUSE	Slc6a11 Gabt3 Gabt4 Gat-4 Gat3 Gat4	Sodium- and chloride-dependent GABA transporter 3 (GAT-3) (Sodium- and chloride-dependent GABA transporter 4) (GAT-4) (Solute carrier family 6 member 11)	20.3049	S6A11	1.3076	4
P31650	Young	Old	-0.26725	0.146426	0.282701	P31650_K610_M1	Old / Young	Slc6a11	Ubiquit. - M.musc	Geriatric / Young	S6A11_MOUSE	Slc6a11 Gabt3 Gabt4 Gat-4 Gat3 Gat4	Sodium- and chloride-dependent GABA transporter 3 (GAT-3) (Sodium- and chloride-dependent GABA transporter 4) (GAT-4) (Solute carrier family 6 member 11)	20.3049	S6A11	1.3076	4
P31650	Young	Old	-0.37695	0.153318	0.291575	P31650_K13_M1	Old / Young	Slc6a11	Ubiquit. - M.musc	Geriatric / Young	S6A11_MOUSE	Slc6a11 Gabt3 Gabt4 Gat-4 Gat3 Gat4	Sodium- and chloride-dependent GABA transporter 3 (GAT-3) (Sodium- and chloride-dependent GABA transporter 4) (GAT-4) (Solute carrier family 6 member 11)	20.3049	S6A11	1.3076	4
P31650	Young	Old	-0.157116	0.369721	0.532376	P31650_K612_M1	Old / Young	Slc6a11	Ubiquit. - M.musc	Geriatric / Young	S6A11_MOUSE	Slc6a11 Gabt3 Gabt4 Gat-4 Gat3 Gat4	Sodium- and chloride-dependent GABA transporter 3 (GAT-3) (Sodium- and chloride-dependent GABA transporter 4) (GAT-4) (Solute carrier family 6 member 11)	20.3049	S6A11	1.3076	4
P31650	Young	Old	-0.449827	0.320373	0.484143	P31650_K581_M1	Old / Young	Slc6a11	Ubiquit. - M.musc	Geriatric / Young	S6A11_MOUSE	Slc6a11 Gabt3 Gabt4 Gat-4 Gat3 Gat4	Sodium- and chloride-dependent GABA transporter 3 (GAT-3) (Sodium- and chloride-dependent GABA transporter 4) (GAT-4) (Solute carrier family 6 member 11)	20.3049	S6A11	1.3076	4
P31650	Young	Old	0.0324402	0.819288	0.897681	P31650_K623_M1	Old / Young	Slc6a11	Ubiquit. - M.musc	Geriatric / Young	S6A11_MOUSE	Slc6a11 Gabt3 Gabt4 Gat-4 Gat3 Gat4	Sodium- and chloride-dependent GABA transporter 3 (GAT-3) (Sodium- and chloride-dependent GABA transporter 4) (GAT-4) (Solute carrier family 6 member 11)	20.3049	S6A11	1.3076	4
P31786	Young	Old	1.91938	0.000121279	0.00128639	P31786_K8_M1	Old / Young	Dbi	Ubiquit. - M.musc	Geriatric / Young	ACBP_MOUSE	Dbi	Acyl-CoA-binding protein (ACBP) (Diazepam-binding inhibitor) (DBI) (Endozepine) (EP)		ACBP
P31786	Young	Old	0.143435	0.561241	0.707823	P31786_K51_M1	Old / Young	Dbi	Ubiquit. - M.musc	Geriatric / Young	ACBP_MOUSE	Dbi	Acyl-CoA-binding protein (ACBP) (Diazepam-binding inhibitor) (DBI) (Endozepine) (EP)		ACBP
P31786	Young	Old	0.0727118	0.814777	0.894734	P31786_K55_M1	Old / Young	Dbi	Ubiquit. - M.musc	Geriatric / Young	ACBP_MOUSE	Dbi	Acyl-CoA-binding protein (ACBP) (Diazepam-binding inhibitor) (DBI) (Endozepine) (EP)		ACBP
P31786	Young	Old	0.617271	0.0186236	0.0651526	P31786_K77_M1	Old / Young	Dbi	Ubiquit. - M.musc	Geriatric / Young	ACBP_MOUSE	Dbi	Acyl-CoA-binding protein (ACBP) (Diazepam-binding inhibitor) (DBI) (Endozepine) (EP)		ACBP
P31938	Young	Old	0.09241	0.532886	0.683645	P31938_K168_M1	Old / Young	Map2k1	Ubiquit. - M.musc	Geriatric / Young	MP2K1_MOUSE	Map2k1 Mek1 Prkmk1	Dual specificity mitogen-activated protein kinase kinase 1 (MAP kinase kinase 1) (MAPKK 1) (EC 2.7.12.2) (ERK activator kinase 1) (MAPK/ERK kinase 1) (MEK 1)	7.3309	MP2K1	0.865157	2
P31938	Young	Old	0.496691	0.0254525	0.0818155	P31938_K104_M1	Old / Young	Map2k1	Ubiquit. - M.musc	Geriatric / Young	MP2K1_MOUSE	Map2k1 Mek1 Prkmk1	Dual specificity mitogen-activated protein kinase kinase 1 (MAP kinase kinase 1) (MAPKK 1) (EC 2.7.12.2) (ERK activator kinase 1) (MAPK/ERK kinase 1) (MEK 1)	7.3309	MP2K1	0.865157	2
P32037	Young	Old	-0.210376	0.256792	0.418017	P32037_K487_M1	Old / Young	Slc2a3	Ubiquit. - M.musc	Geriatric / Young	GTR3_MOUSE	Slc2a3 Glut-3 Glut3	Solute carrier family 2, facilitated glucose transporter member 3 (Glucose transporter type 3, brain) (GLUT-3)	23.9272	GTR3	1.37889	4
P32037	Young	Old	0.907952	0.0154887	0.0567567	P32037_K243_M1	Old / Young	Slc2a3	Ubiquit. - M.musc	Geriatric / Young	GTR3_MOUSE	Slc2a3 Glut-3 Glut3	Solute carrier family 2, facilitated glucose transporter member 3 (Glucose transporter type 3, brain) (GLUT-3)	23.9272	GTR3	1.37889	4
P32037	Young	Old	1.04024	0.00616257	0.0284557	P32037_K217_M1	Old / Young	Slc2a3	Ubiquit. - M.musc	Geriatric / Young	GTR3_MOUSE	Slc2a3 Glut-3 Glut3	Solute carrier family 2, facilitated glucose transporter member 3 (Glucose transporter type 3, brain) (GLUT-3)	23.9272	GTR3	1.37889	4
P32037	Young	Old	-0.341231	0.0376418	0.10891	P32037_K473_M1	Old / Young	Slc2a3	Ubiquit. - M.musc	Geriatric / Young	GTR3_MOUSE	Slc2a3 Glut-3 Glut3	Solute carrier family 2, facilitated glucose transporter member 3 (Glucose transporter type 3, brain) (GLUT-3)	23.9272	GTR3	1.37889	4
P32848	Young	Old	-0.348174	0.558192	0.705008	P32848_K46_M1	Old / Young	Pvalb	Ubiquit. - M.musc	Geriatric / Young	PRVA_MOUSE	Pvalb Pva	Parvalbumin alpha	10.3766	PRVA	1.01605	3
P32883	Young	Old	0.229366	0.224926	0.384345	P32883_K128_M1	Old / Young	Kras	Ubiquit. - M.musc	Geriatric / Young	RASK_MOUSE	Kras Kras2	GTPase KRas (K-Ras 2) (Ki-Ras) (c-K-ras) (c-Ki-ras) [Cleaved into: GTPase KRas, N-terminally processed]		RASK
P32883	Young	Old	-0.116676	0.474241	0.632381	P32883_K5_M1	Old / Young	Kras	Ubiquit. - M.musc	Geriatric / Young	RASK_MOUSE	Kras Kras2	GTPase KRas (K-Ras 2) (Ki-Ras) (c-K-ras) (c-Ki-ras) [Cleaved into: GTPase KRas, N-terminally processed]		RASK
P33173	Young	Old	0.0364497	0.892513	0.940355	P33173_K876_M1	Old / Young	Kif1a	Ubiquit. - M.musc	Geriatric / Young	KIF1A_MOUSE	Kif1a Atsv Kif1	Kinesin-like protein KIF1A (Axonal transporter of synaptic vesicles)	1.91505	KIF1A	0.28218	1
P33173	Young	Old	0.120474	0.553544	0.701394	P33173_K1038_M1	Old / Young	Kif1a	Ubiquit. - M.musc	Geriatric / Young	KIF1A_MOUSE	Kif1a Atsv Kif1	Kinesin-like protein KIF1A (Axonal transporter of synaptic vesicles)	1.91505	KIF1A	0.28218	1
P34884	Young	Old	0.0430231	0.847452	0.913192	P34884_K78_M1	Old / Young	Mif	Ubiquit. - M.musc	Geriatric / Young
P35123	Young	Old	0.38097	0.080505	0.186448	P35123_K836_M1	Old / Young	Usp4	Ubiquit. - M.musc	Geriatric / Young	UBP4_MOUSE	Usp4 Unp	Ubiquitin carboxyl-terminal hydrolase 4 (EC 3.4.19.12) (Deubiquitinating enzyme 4) (Ubiquitin thioesterase 4) (Ubiquitin-specific-processing protease 4) (Ubiquitous nuclear protein)		UBP4
P35278	Young	Old	0.179753	0.237798	0.398669	P35278_K135_M1	Old / Young	Rab5c	Ubiquit. - M.musc	Geriatric / Young	RAB5C_MOUSE	Rab5c	Ras-related protein Rab-5C	6.80509	RAB5C	0.832834	2
P35282	Young	Old	0.606185	0.133478	0.264567	P35282_K155_M1	Old / Young	Rab21	Ubiquit. - M.musc	Geriatric / Young	RAB21_MOUSE	Rab21	Ras-related protein Rab-21 (Rab-12)	5.69098	RAB21	0.755187	2
P35436	Young	Old	1.44589	0.0685402	0.166416	P35436_K952_M1	Old / Young	Grin2a	Ubiquit. - M.musc	Geriatric / Young	NMDE1_MOUSE	Grin2a	Glutamate receptor ionotropic, NMDA 2A (GluN2A) (Glutamate [NMDA] receptor subunit epsilon-1) (N-methyl D-aspartate receptor subtype 2A) (NMDAR2A) (NR2A)	5.39704	NMDE1	0.732156	1
P35436	Young	Old	0.356208	0.43565	0.595724	P35436_K902_M1	Old / Young	Grin2a	Ubiquit. - M.musc	Geriatric / Young	NMDE1_MOUSE	Grin2a	Glutamate receptor ionotropic, NMDA 2A (GluN2A) (Glutamate [NMDA] receptor subunit epsilon-1) (N-methyl D-aspartate receptor subtype 2A) (NMDAR2A) (NR2A)	5.39704	NMDE1	0.732156	1
P35436	Young	Old	0.0447656	0.829691	0.905542	P35436_K938_M1	Old / Young	Grin2a	Ubiquit. - M.musc	Geriatric / Young	NMDE1_MOUSE	Grin2a	Glutamate receptor ionotropic, NMDA 2A (GluN2A) (Glutamate [NMDA] receptor subunit epsilon-1) (N-methyl D-aspartate receptor subtype 2A) (NMDAR2A) (NR2A)	5.39704	NMDE1	0.732156	1
P35438	Young	Old	-0.790971	0.00323427	0.0168424	P35438_K892_M1	Old / Young	Grin1	Ubiquit. - M.musc	Geriatric / Young	NMDZ1_MOUSE	Grin1 Glurz1	Glutamate receptor ionotropic, NMDA 1 (GluN1) (Glutamate [NMDA] receptor subunit zeta-1) (N-methyl-D-aspartate receptor subunit NR1) (NMD-R1)	5.97274	NMDZ1	0.776174	2
P35438	Young	Old	-0.44188	0.0254485	0.0818155	P35438_K913_M1	Old / Young	Grin1	Ubiquit. - M.musc	Geriatric / Young	NMDZ1_MOUSE	Grin1 Glurz1	Glutamate receptor ionotropic, NMDA 1 (GluN1) (Glutamate [NMDA] receptor subunit zeta-1) (N-methyl-D-aspartate receptor subunit NR1) (NMD-R1)	5.97274	NMDZ1	0.776174	2
P35561	Young	Old	0.0317868	0.854581	0.917489	P35561_K346_M1	Old / Young	Kcnj2	Ubiquit. - M.musc	Geriatric / Young
P35700	Young	Old	1.6284	0.0249619	0.0810214	P35700_K93_M1	Old / Young	Prdx1	Ubiquit. - M.musc	Geriatric / Young	PRDX1_MOUSE	Prdx1 Msp23 Paga Tdpx2	Peroxiredoxin-1 (EC 1.11.1.15) (Macrophage 23 kDa stress protein) (Osteoblast-specific factor 3) (OSF-3) (Thioredoxin peroxidase 2) (Thioredoxin-dependent peroxide reductase 2)	10.1905	PRDX1	1.0082	3
P35700	Young	Old	3.94439	2.39674e-08	3.66289e-06	P35700_K120_M1	Old / Young	Prdx1	Ubiquit. - M.musc	Geriatric / Young	PRDX1_MOUSE	Prdx1 Msp23 Paga Tdpx2	Peroxiredoxin-1 (EC 1.11.1.15) (Macrophage 23 kDa stress protein) (Osteoblast-specific factor 3) (OSF-3) (Thioredoxin peroxidase 2) (Thioredoxin-dependent peroxide reductase 2)	10.1905	PRDX1	1.0082	3
P35700	Young	Old	1.15002	1.37104e-05	0.000242574	P35700_K35_M1	Old / Young	Prdx1	Ubiquit. - M.musc	Geriatric / Young	PRDX1_MOUSE	Prdx1 Msp23 Paga Tdpx2	Peroxiredoxin-1 (EC 1.11.1.15) (Macrophage 23 kDa stress protein) (Osteoblast-specific factor 3) (OSF-3) (Thioredoxin peroxidase 2) (Thioredoxin-dependent peroxide reductase 2)	10.1905	PRDX1	1.0082	3
P35700	Young	Old	2.6055	1.05042e-05	0.000202253	P35700_K27_M1	Old / Young	Prdx1	Ubiquit. - M.musc	Geriatric / Young	PRDX1_MOUSE	Prdx1 Msp23 Paga Tdpx2	Peroxiredoxin-1 (EC 1.11.1.15) (Macrophage 23 kDa stress protein) (Osteoblast-specific factor 3) (OSF-3) (Thioredoxin peroxidase 2) (Thioredoxin-dependent peroxide reductase 2)	10.1905	PRDX1	1.0082	3
P35700	Young	Old	2.75188	1.19793e-07	9.40269e-06	P35700_K136_M1	Old / Young	Prdx1	Ubiquit. - M.musc	Geriatric / Young	PRDX1_MOUSE	Prdx1 Msp23 Paga Tdpx2	Peroxiredoxin-1 (EC 1.11.1.15) (Macrophage 23 kDa stress protein) (Osteoblast-specific factor 3) (OSF-3) (Thioredoxin peroxidase 2) (Thioredoxin-dependent peroxide reductase 2)	10.1905	PRDX1	1.0082	3
P35762	Young	Old	2.16219	1.02959e-06	3.73509e-05	P35762_K144_M1	Old / Young	Cd81	Ubiquit. - M.musc	Geriatric / Young	CD81_MOUSE	Cd81 Tapa1	CD81 antigen (26 kDa cell surface protein TAPA-1) (Target of the antiproliferative antibody 1) (CD antigen CD81)	16.6535	CD81	1.22151	4
P35762	Young	Old	0.433096	0.382791	0.546826	P35762_K124_M1	Old / Young	Cd81	Ubiquit. - M.musc	Geriatric / Young	CD81_MOUSE	Cd81 Tapa1	CD81 antigen (26 kDa cell surface protein TAPA-1) (Target of the antiproliferative antibody 1) (CD antigen CD81)	16.6535	CD81	1.22151	4
P35802	Young	Old	1.2152	0.0201992	0.0690966	P35802_K250_M2	Old / Young	Gpm6a	Ubiquit. - M.musc	Geriatric / Young	GPM6A_MOUSE	Gpm6a M6a	Neuronal membrane glycoprotein M6-a (M6a)	17.6629	GPM6A	1.24706	4
P35802	Young	Old	0.978105	0.0949004	0.208597	P35802_K257_M2	Old / Young	Gpm6a	Ubiquit. - M.musc	Geriatric / Young	GPM6A_MOUSE	Gpm6a M6a	Neuronal membrane glycoprotein M6-a (M6a)	17.6629	GPM6A	1.24706	4
P35802	Young	Old	1.04762	0.0625511	0.156905	P35802_K255_M2	Old / Young	Gpm6a	Ubiquit. - M.musc	Geriatric / Young	GPM6A_MOUSE	Gpm6a M6a	Neuronal membrane glycoprotein M6-a (M6a)	17.6629	GPM6A	1.24706	4
P35802	Young	Old	0.0393713	0.866416	0.92605	P35802_K257_M1	Old / Young	Gpm6a	Ubiquit. - M.musc	Geriatric / Young	GPM6A_MOUSE	Gpm6a M6a	Neuronal membrane glycoprotein M6-a (M6a)	17.6629	GPM6A	1.24706	4
P35802	Young	Old	0.250749	0.777715	0.867096	P35802_K255_M1	Old / Young	Gpm6a	Ubiquit. - M.musc	Geriatric / Young	GPM6A_MOUSE	Gpm6a M6a	Neuronal membrane glycoprotein M6-a (M6a)	17.6629	GPM6A	1.24706	4
P35802	Young	Old	-0.0045088	0.974704	0.986374	P35802_K250_M1	Old / Young	Gpm6a	Ubiquit. - M.musc	Geriatric / Young	GPM6A_MOUSE	Gpm6a M6a	Neuronal membrane glycoprotein M6-a (M6a)	17.6629	GPM6A	1.24706	4
P35803	Young	Old	0.0841622	0.589496	0.728559	P35803_K308_M1	Old / Young	Gpm6b	Ubiquit. - M.musc	Geriatric / Young	GPM6B_MOUSE	Gpm6b M6b	Neuronal membrane glycoprotein M6-b (M6b)	14.7042	GPM6B	1.16744	4
P35803	Young	Old	0.580792	0.0228241	0.0760274	P35803_K2_M1	Old / Young	Gpm6b	Ubiquit. - M.musc	Geriatric / Young	GPM6B_MOUSE	Gpm6b M6b	Neuronal membrane glycoprotein M6-b (M6b)	14.7042	GPM6B	1.16744	4
P35803	Young	Old	-0.302752	0.131877	0.262477	P35803_K298_M1	Old / Young	Gpm6b	Ubiquit. - M.musc	Geriatric / Young	GPM6B_MOUSE	Gpm6b M6b	Neuronal membrane glycoprotein M6-b (M6b)	14.7042	GPM6B	1.16744	4
P35803	Young	Old	-0.348896	0.0980468	0.21274	P35803_K321_M1	Old / Young	Gpm6b	Ubiquit. - M.musc	Geriatric / Young	GPM6B_MOUSE	Gpm6b M6b	Neuronal membrane glycoprotein M6-b (M6b)	14.7042	GPM6B	1.16744	4
P35803	Young	Old	0.951011	0.000464201	0.00373176	P35803_K164_M1	Old / Young	Gpm6b	Ubiquit. - M.musc	Geriatric / Young	GPM6B_MOUSE	Gpm6b M6b	Neuronal membrane glycoprotein M6-b (M6b)	14.7042	GPM6B	1.16744	4
P35803	Young	Old	-0.262184	0.129973	0.259405	P35803_K306_M1	Old / Young	Gpm6b	Ubiquit. - M.musc	Geriatric / Young	GPM6B_MOUSE	Gpm6b M6b	Neuronal membrane glycoprotein M6-b (M6b)	14.7042	GPM6B	1.16744	4
P35969	Young	Old	0.143695	0.586809	0.726486	P35969_K1153_M1	Old / Young	Flt1	Ubiquit. - M.musc	Geriatric / Young
P35969	Young	Old	-0.1364	0.418102	0.578183	P35969_K955_M1	Old / Young	Flt1	Ubiquit. - M.musc	Geriatric / Young
P35969	Young	Old	-0.764247	0.00823375	0.035652	P35969_K820_M1	Old / Young	Flt1	Ubiquit. - M.musc	Geriatric / Young
P35979	Young	Old	-0.0161404	0.935583	0.964401	P35979_K83_M1	Old / Young	Rpl12	Ubiquit. - M.musc	Geriatric / Young	RL12_MOUSE	Rpl12	60S ribosomal protein L12	11.6022	RL12	1.06454	3
P35980	Young	Old	-0.704498	0.049158	0.131811	P35980_K49_M1	Old / Young	Rpl18	Ubiquit. - M.musc	Geriatric / Young	RL18_MOUSE	Rpl18	60S ribosomal protein L18	12.2004	RL18	1.08637	3
P35980	Young	Old	0.199493	0.253606	0.415018	P35980_K78_M1	Old / Young	Rpl18	Ubiquit. - M.musc	Geriatric / Young	RL18_MOUSE	Rpl18	60S ribosomal protein L18	12.2004	RL18	1.08637	3
P36536	Young	Old	1.53605	4.3962e-05	0.000576851	P36536_K146_M1	Old / Young	Sar1a	Ubiquit. - M.musc	Geriatric / Young	SAR1A_MOUSE	Sar1a Sara Sara1	GTP-binding protein SAR1a	4.61736	SAR1A	0.664394	1
P37172	Young	Old	-0.496566	0.216019	0.37377	P37172_K504_M1	Old / Young	Acvr1	Ubiquit. - M.musc	Geriatric / Young
P39053	Young	Old	0.227461	0.292562	0.455973	P39053_K223_M1	Old / Young	Dnm1	Ubiquit. - M.musc	Geriatric / Young	DYN1_MOUSE	Dnm1 Dnm Kiaa4093	Dynamin-1 (EC 3.6.5.5)	9.52795	DYN1	0.978999	3
P39053	Young	Old	0.166856	0.467964	0.625836	P39053_K327_M1	Old / Young	Dnm1	Ubiquit. - M.musc	Geriatric / Young	DYN1_MOUSE	Dnm1 Dnm Kiaa4093	Dynamin-1 (EC 3.6.5.5)	9.52795	DYN1	0.978999	3
P39053	Young	Old	-0.30432	0.207301	0.362656	P39053_K393_M1	Old / Young	Dnm1	Ubiquit. - M.musc	Geriatric / Young	DYN1_MOUSE	Dnm1 Dnm Kiaa4093	Dynamin-1 (EC 3.6.5.5)	9.52795	DYN1	0.978999	3
P39053	Young	Old	-0.634866	0.0405553	0.115258	P39053_K257_M1	Old / Young	Dnm1	Ubiquit. - M.musc	Geriatric / Young	DYN1_MOUSE	Dnm1 Dnm Kiaa4093	Dynamin-1 (EC 3.6.5.5)	9.52795	DYN1	0.978999	3
P39053	Young	Old	0.370508	0.149629	0.286578	P39053_K342_M1	Old / Young	Dnm1	Ubiquit. - M.musc	Geriatric / Young	DYN1_MOUSE	Dnm1 Dnm Kiaa4093	Dynamin-1 (EC 3.6.5.5)	9.52795	DYN1	0.978999	3
P39053	Young	Old	0.192357	0.427104	0.588324	P39053_K191_M1	Old / Young	Dnm1	Ubiquit. - M.musc	Geriatric / Young	DYN1_MOUSE	Dnm1 Dnm Kiaa4093	Dynamin-1 (EC 3.6.5.5)	9.52795	DYN1	0.978999	3
P39053	Young	Old	0.0576949	0.781352	0.870252	P39053_K113_M1	Old / Young	Dnm1	Ubiquit. - M.musc	Geriatric / Young	DYN1_MOUSE	Dnm1 Dnm Kiaa4093	Dynamin-1 (EC 3.6.5.5)	9.52795	DYN1	0.978999	3
P39053	Young	Old	1.3801	0.000244256	0.00222929	P39053_K206_M1	Old / Young	Dnm1	Ubiquit. - M.musc	Geriatric / Young	DYN1_MOUSE	Dnm1 Dnm Kiaa4093	Dynamin-1 (EC 3.6.5.5)	9.52795	DYN1	0.978999	3
P39054	Young	Old	1.6115	0.000581576	0.00447534	P39054_K669_M1	Old / Young	Dnm2	Ubiquit. - M.musc	Geriatric / Young	DYN2_MOUSE	Dnm2 Dyn2	Dynamin-2 (EC 3.6.5.5) (Dynamin UDNM)	9.97719	DYN2	0.999008	3
P40124	Young	Old	1.08894	0.000281545	0.00251122	P40124_K347_M1	Old / Young	Cap1	Ubiquit. - M.musc	Geriatric / Young	CAP1_MOUSE	Cap1 Cap	Adenylyl cyclase-associated protein 1 (CAP 1)	8.70117	CAP1	0.939578	3
P40124	Young	Old	-0.168036	0.760628	0.855236	P40124_K397_M1	Old / Young	Cap1	Ubiquit. - M.musc	Geriatric / Young	CAP1_MOUSE	Cap1 Cap	Adenylyl cyclase-associated protein 1 (CAP 1)	8.70117	CAP1	0.939578	3
P40124	Young	Old	0.0678058	0.868881	0.927767	P40124_K311_M1	Old / Young	Cap1	Ubiquit. - M.musc	Geriatric / Young	CAP1_MOUSE	Cap1 Cap	Adenylyl cyclase-associated protein 1 (CAP 1)	8.70117	CAP1	0.939578	3
P40142	Young	Old	0.302053	0.04605	0.126397	P40142_K319_M1	Old / Young	Tkt	Ubiquit. - M.musc	Geriatric / Young	TKT_MOUSE	Tkt	Transketolase (TK) (EC 2.2.1.1) (P68)	12.0232	TKT	1.08002	3
P40142	Young	Old	-0.12222	0.88354	0.934863	P40142_K264_M1	Old / Young	Tkt	Ubiquit. - M.musc	Geriatric / Young	TKT_MOUSE	Tkt	Transketolase (TK) (EC 2.2.1.1) (P68)	12.0232	TKT	1.08002	3
P40142	Young	Old	0.81335	0.00949755	0.0396527	P40142_K283_M1	Old / Young	Tkt	Ubiquit. - M.musc	Geriatric / Young	TKT_MOUSE	Tkt	Transketolase (TK) (EC 2.2.1.1) (P68)	12.0232	TKT	1.08002	3
P40142	Young	Old	0.482726	0.159279	0.300396	P40142_K254_M1	Old / Young	Tkt	Ubiquit. - M.musc	Geriatric / Young	TKT_MOUSE	Tkt	Transketolase (TK) (EC 2.2.1.1) (P68)	12.0232	TKT	1.08002	3
P40142	Young	Old	0.870893	0.00492685	0.0234957	P40142_K281_M1	Old / Young	Tkt	Ubiquit. - M.musc	Geriatric / Young	TKT_MOUSE	Tkt	Transketolase (TK) (EC 2.2.1.1) (P68)	12.0232	TKT	1.08002	3
P40142	Young	Old	1.90099	0.00239417	0.0135803	P40142_K499_M1	Old / Young	Tkt	Ubiquit. - M.musc	Geriatric / Young	TKT_MOUSE	Tkt	Transketolase (TK) (EC 2.2.1.1) (P68)	12.0232	TKT	1.08002	3
P40142	Young	Old	0.560006	0.236537	0.398102	P40142_K260_M1	Old / Young	Tkt	Ubiquit. - M.musc	Geriatric / Young	TKT_MOUSE	Tkt	Transketolase (TK) (EC 2.2.1.1) (P68)	12.0232	TKT	1.08002	3
P40142	Young	Old	-1.00098	0.0103455	0.0423845	P40142_K617_M1	Old / Young	Tkt	Ubiquit. - M.musc	Geriatric / Young	TKT_MOUSE	Tkt	Transketolase (TK) (EC 2.2.1.1) (P68)	12.0232	TKT	1.08002	3
P40142	Young	Old	1.68678	3.45526e-05	0.00048273	P40142_K241_M1	Old / Young	Tkt	Ubiquit. - M.musc	Geriatric / Young	TKT_MOUSE	Tkt	Transketolase (TK) (EC 2.2.1.1) (P68)	12.0232	TKT	1.08002	3
P40142	Young	Old	0.21267	0.558397	0.70506	P40142_K603_M1	Old / Young	Tkt	Ubiquit. - M.musc	Geriatric / Young	TKT_MOUSE	Tkt	Transketolase (TK) (EC 2.2.1.1) (P68)	12.0232	TKT	1.08002	3
P40142	Young	Old	1.72882	0.000268217	0.00240727	P40142_K232_M1	Old / Young	Tkt	Ubiquit. - M.musc	Geriatric / Young	TKT_MOUSE	Tkt	Transketolase (TK) (EC 2.2.1.1) (P68)	12.0232	TKT	1.08002	3
P40142	Young	Old	0.868597	0.00377503	0.0190829	P40142_K543_M1	Old / Young	Tkt	Ubiquit. - M.musc	Geriatric / Young	TKT_MOUSE	Tkt	Transketolase (TK) (EC 2.2.1.1) (P68)	12.0232	TKT	1.08002	3
P40142	Young	Old	1.88193	2.26348e-06	6.60232e-05	P40142_K538_M1	Old / Young	Tkt	Ubiquit. - M.musc	Geriatric / Young	TKT_MOUSE	Tkt	Transketolase (TK) (EC 2.2.1.1) (P68)	12.0232	TKT	1.08002	3
P40240	Young	Old	1.91007	1.39365e-06	4.55787e-05	P40240_K124_M1	Old / Young	Cd9	Ubiquit. - M.musc	Geriatric / Young	CD9_MOUSE	Cd9	CD9 antigen (CD antigen CD9)		CD9
P40240	Young	Old	1.0905	0.0270706	0.0861828	P40240_K129_M1	Old / Young	Cd9	Ubiquit. - M.musc	Geriatric / Young	CD9_MOUSE	Cd9	CD9 antigen (CD antigen CD9)		CD9
P40336	Young	Old	0.904962	0.00812545	0.0352893	P40336_K242_M1	Old / Young	Vps26a	Ubiquit. - M.musc	Geriatric / Young	VP26A_MOUSE	Vps26a Vps26	Vacuolar protein sorting-associated protein 26A (H<beta>58 protein) (H beta 58) (Vesicle protein sorting 26A) (mVPS26)	7.67731	VP26A	0.885209	2
P41216	Young	Old	-0.426426	0.185113	0.334646	P41216_K518_M1	Old / Young	Acsl1	Ubiquit. - M.musc	Geriatric / Young	ACSL1_MOUSE	Acsl1 Acsl2 Facl2	Long-chain-fatty-acid--CoA ligase 1 (EC 6.2.1.3) (Long-chain acyl-CoA synthetase 1) (LACS 1)	7.91541	ACSL1	0.898473	2
P41233	Young	Old	0.0380956	0.803666	0.887094	P41233_K2023_M1	Old / Young	Abca1	Ubiquit. - M.musc	Geriatric / Young
P41234	Young	Old	0.574399	0.170178	0.31544	P41234_K1336_M1	Old / Young	Abca2	Ubiquit. - M.musc	Geriatric / Young
P41234	Young	Old	0.992003	0.203065	0.357809	P41234_K1340_M1	Old / Young	Abca2	Ubiquit. - M.musc	Geriatric / Young
P41234	Young	Old	0.382714	0.0117991	0.0468849	P41234_K2026_M1	Old / Young	Abca2	Ubiquit. - M.musc	Geriatric / Young
P41234	Young	Old	0.228605	0.232233	0.393003	P41234_K2178_M1	Old / Young	Abca2	Ubiquit. - M.musc	Geriatric / Young
P42208	Young	Old	-0.395136	0.17358	0.319507	P42208_K249_M1	Old / Young	Septin2	Ubiquit. - M.musc	Geriatric / Young	SEPT2_MOUSE	Sept2 Nedd-5 Nedd5	Septin-2 (Neural precursor cell expressed developmentally down-regulated protein 5) (NEDD-5)	17.4961	SEPT2	1.24294	4
P42567	Young	Old	-0.065184	0.702966	0.816581	P42567_K795_M1	Old / Young	Eps15	Ubiquit. - M.musc	Geriatric / Young	EPS15_MOUSE	Eps15	Epidermal growth factor receptor substrate 15 (Protein Eps15) (Protein AF-1p)		EPS15
P42567	Young	Old	0.808945	0.0022212	0.0127682	P42567_K820_M1	Old / Young	Eps15	Ubiquit. - M.musc	Geriatric / Young	EPS15_MOUSE	Eps15	Epidermal growth factor receptor substrate 15 (Protein Eps15) (Protein AF-1p)		EPS15
P42567	Young	Old	0.129209	0.500645	0.656931	P42567_K803_M1	Old / Young	Eps15	Ubiquit. - M.musc	Geriatric / Young	EPS15_MOUSE	Eps15	Epidermal growth factor receptor substrate 15 (Protein Eps15) (Protein AF-1p)		EPS15
P42567	Young	Old	0.656136	0.0102111	0.0420221	P42567_K818_M1	Old / Young	Eps15	Ubiquit. - M.musc	Geriatric / Young	EPS15_MOUSE	Eps15	Epidermal growth factor receptor substrate 15 (Protein Eps15) (Protein AF-1p)		EPS15
P42669	Young	Old	-0.0783084	0.552281	0.700205	P42669_K86_M1	Old / Young	Pura	Ubiquit. - M.musc	Geriatric / Young	PURA_MOUSE	Pura	Transcriptional activator protein Pur-alpha (Purine-rich single-stranded DNA-binding protein alpha)	19.7718	PURA	1.29605	4
P42703	Young	Old	0.505516	0.0222054	0.0746513	P42703_K799_M1	Old / Young	Lifr	Ubiquit. - M.musc	Geriatric / Young
P42859	Young	Old	-0.255551	0.320958	0.484637	P42859_K1411_M1	Old / Young	Htt	Ubiquit. - M.musc	Geriatric / Young	HD_MOUSE	Htt Hd Hdh	Huntingtin (Huntington disease protein homolog) (HD protein homolog)	7.94284	HD	0.899976	2
P42859	Young	Old	0.0857217	0.792268	0.878735	P42859_K1242_M1	Old / Young	Htt	Ubiquit. - M.musc	Geriatric / Young	HD_MOUSE	Htt Hd Hdh	Huntingtin (Huntington disease protein homolog) (HD protein homolog)	7.94284	HD	0.899976	2
P42859	Young	Old	0.196263	0.651341	0.773972	P42859_K1218_M1	Old / Young	Htt	Ubiquit. - M.musc	Geriatric / Young	HD_MOUSE	Htt Hd Hdh	Huntingtin (Huntington disease protein homolog) (HD protein homolog)	7.94284	HD	0.899976	2
P42932	Young	Old	0.54038	0.0133886	0.0515059	P42932_K62_M1	Old / Young	Cct8	Ubiquit. - M.musc	Geriatric / Young	TCPQ_MOUSE	Cct8 Cctq	T-complex protein 1 subunit theta (TCP-1-theta) (CCT-theta)	5.98295	TCPQ	0.776916	2
P42932	Young	Old	0.696409	0.0582104	0.148783	P42932_K466_M1	Old / Young	Cct8	Ubiquit. - M.musc	Geriatric / Young	TCPQ_MOUSE	Cct8 Cctq	T-complex protein 1 subunit theta (TCP-1-theta) (CCT-theta)	5.98295	TCPQ	0.776916	2
P42932	Young	Old	1.12096	0.0547455	0.142029	P42932_K235_M1	Old / Young	Cct8	Ubiquit. - M.musc	Geriatric / Young	TCPQ_MOUSE	Cct8 Cctq	T-complex protein 1 subunit theta (TCP-1-theta) (CCT-theta)	5.98295	TCPQ	0.776916	2
P42932	Young	Old	0.589306	0.00225806	0.0129285	P42932_K400_M1	Old / Young	Cct8	Ubiquit. - M.musc	Geriatric / Young	TCPQ_MOUSE	Cct8 Cctq	T-complex protein 1 subunit theta (TCP-1-theta) (CCT-theta)	5.98295	TCPQ	0.776916	2
P42932	Young	Old	0.451159	0.23942	0.400094	P42932_K16_M1	Old / Young	Cct8	Ubiquit. - M.musc	Geriatric / Young	TCPQ_MOUSE	Cct8 Cctq	T-complex protein 1 subunit theta (TCP-1-theta) (CCT-theta)	5.98295	TCPQ	0.776916	2
P42932	Young	Old	2.24399	2.38968e-06	6.83196e-05	P42932_K440_M1	Old / Young	Cct8	Ubiquit. - M.musc	Geriatric / Young	TCPQ_MOUSE	Cct8 Cctq	T-complex protein 1 subunit theta (TCP-1-theta) (CCT-theta)	5.98295	TCPQ	0.776916	2
P42932	Young	Old	0.566904	0.381705	0.545816	P42932_K367_M1	Old / Young	Cct8	Ubiquit. - M.musc	Geriatric / Young	TCPQ_MOUSE	Cct8 Cctq	T-complex protein 1 subunit theta (TCP-1-theta) (CCT-theta)	5.98295	TCPQ	0.776916	2
P42932	Young	Old	0.122252	0.495812	0.653563	P42932_K7_M1	Old / Young	Cct8	Ubiquit. - M.musc	Geriatric / Young	TCPQ_MOUSE	Cct8 Cctq	T-complex protein 1 subunit theta (TCP-1-theta) (CCT-theta)	5.98295	TCPQ	0.776916	2
P43006	Young	Old	0.131357	0.394893	0.556926	P43006_K382_M1	Old / Young	Slc1a2	Ubiquit. - M.musc	Geriatric / Young	EAA2_MOUSE	Slc1a2 Eaat2 Glt1	Excitatory amino acid transporter 2 (GLT-1) (Sodium-dependent glutamate/aspartate transporter 2) (Solute carrier family 1 member 2)	18.9518	EAA2	1.27765	4
P43006	Young	Old	0.110347	0.507542	0.661951	P43006_K569_M1	Old / Young	Slc1a2	Ubiquit. - M.musc	Geriatric / Young	EAA2_MOUSE	Slc1a2 Eaat2 Glt1	Excitatory amino acid transporter 2 (GLT-1) (Sodium-dependent glutamate/aspartate transporter 2) (Solute carrier family 1 member 2)	18.9518	EAA2	1.27765	4
P43006	Young	Old	0.222477	0.204062	0.359272	P43006_K12_M1	Old / Young	Slc1a2	Ubiquit. - M.musc	Geriatric / Young	EAA2_MOUSE	Slc1a2 Eaat2 Glt1	Excitatory amino acid transporter 2 (GLT-1) (Sodium-dependent glutamate/aspartate transporter 2) (Solute carrier family 1 member 2)	18.9518	EAA2	1.27765	4
P43006	Young	Old	-0.265807	0.237722	0.398669	P43006_K29_M1	Old / Young	Slc1a2	Ubiquit. - M.musc	Geriatric / Young	EAA2_MOUSE	Slc1a2 Eaat2 Glt1	Excitatory amino acid transporter 2 (GLT-1) (Sodium-dependent glutamate/aspartate transporter 2) (Solute carrier family 1 member 2)	18.9518	EAA2	1.27765	4
P43006	Young	Old	-0.00611175	0.971164	0.984852	P43006_K497_M1	Old / Young	Slc1a2	Ubiquit. - M.musc	Geriatric / Young	EAA2_MOUSE	Slc1a2 Eaat2 Glt1	Excitatory amino acid transporter 2 (GLT-1) (Sodium-dependent glutamate/aspartate transporter 2) (Solute carrier family 1 member 2)	18.9518	EAA2	1.27765	4
P43006	Young	Old	-0.135948	0.331532	0.49472	P43006_K517_M1	Old / Young	Slc1a2	Ubiquit. - M.musc	Geriatric / Young	EAA2_MOUSE	Slc1a2 Eaat2 Glt1	Excitatory amino acid transporter 2 (GLT-1) (Sodium-dependent glutamate/aspartate transporter 2) (Solute carrier family 1 member 2)	18.9518	EAA2	1.27765	4
P43006	Young	Old	-0.230796	0.285478	0.448418	P43006_K525_M1	Old / Young	Slc1a2	Ubiquit. - M.musc	Geriatric / Young	EAA2_MOUSE	Slc1a2 Eaat2 Glt1	Excitatory amino acid transporter 2 (GLT-1) (Sodium-dependent glutamate/aspartate transporter 2) (Solute carrier family 1 member 2)	18.9518	EAA2	1.27765	4
P43006;P43006	Young	Old	0.356454	0.354046	0.516357	P43006_K517_M2;P43006_K525_M2	Old / Young	Slc1a2	Ubiquit. - M.musc	Geriatric / Young
P43274	Young	Old	-0.15685	0.384241	0.548171	P43274_K34_M1	Old / Young	H1f4	Ubiquit. - M.musc	Geriatric / Young	H14_MOUSE	Hist1h1e H1f4	Histone H1.4 (H1 VAR.2) (H1e)	30.9344	H14	1.49044	4
P43274	Young	Old	0.0309965	0.912197	0.950508	P43274_K17_M1	Old / Young	H1f4	Ubiquit. - M.musc	Geriatric / Young	H14_MOUSE	Hist1h1e H1f4	Histone H1.4 (H1 VAR.2) (H1e)	30.9344	H14	1.49044	4
P43274	Young	Old	-0.387318	0.0490844	0.131695	P43274_K46_M1	Old / Young	H1f4	Ubiquit. - M.musc	Geriatric / Young	H14_MOUSE	Hist1h1e H1f4	Histone H1.4 (H1 VAR.2) (H1e)	30.9344	H14	1.49044	4
P43275	Young	Old	0.492931	0.195681	0.347622	P43275_K17_M1	Old / Young	H1f1	Ubiquit. - M.musc	Geriatric / Young	H11_MOUSE	Hist1h1a H1a H1f1	Histone H1.1 (H1 VAR.3) (Histone H1a) (H1a)		H11
P43276	Young	Old	-0.129149	0.63724	0.764794	P43276_K17_M1	Old / Young	H1f5	Ubiquit. - M.musc	Geriatric / Young	H15_MOUSE	Hist1h1b H1f5	Histone H1.5 (H1 VAR.5) (H1b)	45.7256	H15	1.66016	4
P43276	Young	Old	-0.763504	0.0133985	0.0515059	P43276_K46_M1	Old / Young	H1f5	Ubiquit. - M.musc	Geriatric / Young	H15_MOUSE	Hist1h1b H1f5	Histone H1.5 (H1 VAR.5) (H1b)	45.7256	H15	1.66016	4
P43276	Young	Old	0.69701	0.644516	0.7684	P43276_K75_M1	Old / Young	H1f5	Ubiquit. - M.musc	Geriatric / Young	H15_MOUSE	Hist1h1b H1f5	Histone H1.5 (H1 VAR.5) (H1b)	45.7256	H15	1.66016	4
P43277	Young	Old	-0.215892	0.318362	0.482284	P43277_K91_M1	Old / Young	H1f3	Ubiquit. - M.musc	Geriatric / Young	H13_MOUSE	Hist1h1d H1f3	Histone H1.3 (H1 VAR.4) (H1d)	23.8972	H13	1.37835	4
P43277	Young	Old	-0.303225	0.0625019	0.156905	P43277_K76_M1	Old / Young	H1f3	Ubiquit. - M.musc	Geriatric / Young	H13_MOUSE	Hist1h1d H1f3	Histone H1.3 (H1 VAR.4) (H1d)	23.8972	H13	1.37835	4
P43277	Young	Old	-0.468436	0.01725	0.061595	P43277_K35_M1	Old / Young	H1f3	Ubiquit. - M.musc	Geriatric / Young	H13_MOUSE	Hist1h1d H1f3	Histone H1.3 (H1 VAR.4) (H1d)	23.8972	H13	1.37835	4
P43277	Young	Old	0.402419	0.0608739	0.154221	P43277_K65_M1	Old / Young	H1f3	Ubiquit. - M.musc	Geriatric / Young	H13_MOUSE	Hist1h1d H1f3	Histone H1.3 (H1 VAR.4) (H1d)	23.8972	H13	1.37835	4
P43277	Young	Old	-0.130637	0.667047	0.787351	P43277_K17_M1	Old / Young	H1f3	Ubiquit. - M.musc	Geriatric / Young	H13_MOUSE	Hist1h1d H1f3	Histone H1.3 (H1 VAR.4) (H1d)	23.8972	H13	1.37835	4
P43277	Young	Old	0.502523	0.293996	0.457693	P43277_K47_M1	Old / Young	H1f3	Ubiquit. - M.musc	Geriatric / Young	H13_MOUSE	Hist1h1d H1f3	Histone H1.3 (H1 VAR.4) (H1d)	23.8972	H13	1.37835	4
P43277	Young	Old	-0.289169	0.121729	0.247762	P43277_K98_M1	Old / Young	H1f3	Ubiquit. - M.musc	Geriatric / Young	H13_MOUSE	Hist1h1d H1f3	Histone H1.3 (H1 VAR.4) (H1d)	23.8972	H13	1.37835	4
P43277	Young	Old	-0.419319	0.104001	0.222179	P43277_K107_M1	Old / Young	H1f3	Ubiquit. - M.musc	Geriatric / Young	H13_MOUSE	Hist1h1d H1f3	Histone H1.3 (H1 VAR.4) (H1d)	23.8972	H13	1.37835	4
P45591	Young	Old	3.19744	8.65059e-05	0.000969989	P45591_K144_M1	Old / Young	Cfl2	Ubiquit. - M.musc	Geriatric / Young	COF2_MOUSE	Cfl2	Cofilin-2 (Cofilin, muscle isoform)	13.268	COF2	1.1228	4
P46096	Young	Old	-0.456556	0.05279	0.138706	P46096_K288_M1	Old / Young	Syt1	Ubiquit. - M.musc	Geriatric / Young	SYT1_MOUSE	Syt1	Synaptotagmin-1 (Synaptotagmin I) (SytI) (p65)	10.3459	SYT1	1.01477	3
P46096	Young	Old	-0.215266	0.299976	0.464156	P46096_K222_M1	Old / Young	Syt1	Ubiquit. - M.musc	Geriatric / Young	SYT1_MOUSE	Syt1	Synaptotagmin-1 (Synaptotagmin I) (SytI) (p65)	10.3459	SYT1	1.01477	3
P46096	Young	Old	-0.248544	0.0956803	0.209565	P46096_K375_M1	Old / Young	Syt1	Ubiquit. - M.musc	Geriatric / Young	SYT1_MOUSE	Syt1	Synaptotagmin-1 (Synaptotagmin I) (SytI) (p65)	10.3459	SYT1	1.01477	3
P46096	Young	Old	-0.637689	0.316296	0.480962	P46096_K369_M1	Old / Young	Syt1	Ubiquit. - M.musc	Geriatric / Young	SYT1_MOUSE	Syt1	Synaptotagmin-1 (Synaptotagmin I) (SytI) (p65)	10.3459	SYT1	1.01477	3
P46096	Young	Old	0.305211	0.139294	0.272961	P46096_K332_M1	Old / Young	Syt1	Ubiquit. - M.musc	Geriatric / Young	SYT1_MOUSE	Syt1	Synaptotagmin-1 (Synaptotagmin I) (SytI) (p65)	10.3459	SYT1	1.01477	3
P46096	Young	Old	-0.37055	0.0548478	0.142124	P46096_K119_M1	Old / Young	Syt1	Ubiquit. - M.musc	Geriatric / Young	SYT1_MOUSE	Syt1	Synaptotagmin-1 (Synaptotagmin I) (SytI) (p65)	10.3459	SYT1	1.01477	3
P46096	Young	Old	-0.0516317	0.868514	0.927761	P46096_K313_M1	Old / Young	Syt1	Ubiquit. - M.musc	Geriatric / Young	SYT1_MOUSE	Syt1	Synaptotagmin-1 (Synaptotagmin I) (SytI) (p65)	10.3459	SYT1	1.01477	3
P46096	Young	Old	0.314818	0.196528	0.348601	P46096_K213_M1	Old / Young	Syt1	Ubiquit. - M.musc	Geriatric / Young	SYT1_MOUSE	Syt1	Synaptotagmin-1 (Synaptotagmin I) (SytI) (p65)	10.3459	SYT1	1.01477	3
P46096	Young	Old	0.512336	0.0231701	0.0769427	P46096_K272_M1	Old / Young	Syt1	Ubiquit. - M.musc	Geriatric / Young	SYT1_MOUSE	Syt1	Synaptotagmin-1 (Synaptotagmin I) (SytI) (p65)	10.3459	SYT1	1.01477	3
P46096	Young	Old	-0.318036	0.840095	0.910322	P46096_K200_M1	Old / Young	Syt1	Ubiquit. - M.musc	Geriatric / Young	SYT1_MOUSE	Syt1	Synaptotagmin-1 (Synaptotagmin I) (SytI) (p65)	10.3459	SYT1	1.01477	3
P46096	Young	Old	-0.0809802	0.673658	0.791849	P46096_K297_M1	Old / Young	Syt1	Ubiquit. - M.musc	Geriatric / Young	SYT1_MOUSE	Syt1	Synaptotagmin-1 (Synaptotagmin I) (SytI) (p65)	10.3459	SYT1	1.01477	3
P46096	Young	Old	0.242327	0.145067	0.281084	P46096_K267_M1	Old / Young	Syt1	Ubiquit. - M.musc	Geriatric / Young	SYT1_MOUSE	Syt1	Synaptotagmin-1 (Synaptotagmin I) (SytI) (p65)	10.3459	SYT1	1.01477	3
P46096	Young	Old	-0.473499	0.204583	0.360043	P46096_K104_M1	Old / Young	Syt1	Ubiquit. - M.musc	Geriatric / Young	SYT1_MOUSE	Syt1	Synaptotagmin-1 (Synaptotagmin I) (SytI) (p65)	10.3459	SYT1	1.01477	3
P46096	Young	Old	0.630667	0.598298	0.735387	P46096_K107_M1	Old / Young	Syt1	Ubiquit. - M.musc	Geriatric / Young	SYT1_MOUSE	Syt1	Synaptotagmin-1 (Synaptotagmin I) (SytI) (p65)	10.3459	SYT1	1.01477	3
P46096	Young	Old	-0.236162	0.207382	0.362656	P46096_K189_M1	Old / Young	Syt1	Ubiquit. - M.musc	Geriatric / Young	SYT1_MOUSE	Syt1	Synaptotagmin-1 (Synaptotagmin I) (SytI) (p65)	10.3459	SYT1	1.01477	3
P46096	Young	Old	-0.0579294	0.722508	0.829981	P46096_K236_M1	Old / Young	Syt1	Ubiquit. - M.musc	Geriatric / Young	SYT1_MOUSE	Syt1	Synaptotagmin-1 (Synaptotagmin I) (SytI) (p65)	10.3459	SYT1	1.01477	3
P46097	Young	Old	1.9454	0.104667	0.223383	P46097_K268_M1	Old / Young	Syt2	Ubiquit. - M.musc	Geriatric / Young	SYT2_MOUSE	Syt2	Synaptotagmin-2 (Inositol polyphosphate-binding protein) (IP4-binding protein) (IP4BP) (Synaptotagmin II) (SytII)	9.43723	SYT2	0.974845	3
P46097	Young	Old	-0.325433	0.364273	0.527044	P46097_K112_M1	Old / Young	Syt2	Ubiquit. - M.musc	Geriatric / Young	SYT2_MOUSE	Syt2	Synaptotagmin-2 (Inositol polyphosphate-binding protein) (IP4-binding protein) (IP4BP) (Synaptotagmin II) (SytII)	9.43723	SYT2	0.974845	3
P46460	Young	Old	0.0605982	0.815121	0.894734	P46460_K266_M1	Old / Young	Nsf	Ubiquit. - M.musc	Geriatric / Young	NSF_MOUSE	Nsf Skd2	Vesicle-fusing ATPase (EC 3.6.4.6) (N-ethylmaleimide-sensitive fusion protein) (NEM-sensitive fusion protein) (Suppressor of K(+) transport growth defect 2) (Protein SKD2) (Vesicular-fusion protein NSF)	9.32471	NSF	0.969635	3
P46460	Young	Old	0.0310623	0.88551	0.936718	P46460_K462_M1	Old / Young	Nsf	Ubiquit. - M.musc	Geriatric / Young	NSF_MOUSE	Nsf Skd2	Vesicle-fusing ATPase (EC 3.6.4.6) (N-ethylmaleimide-sensitive fusion protein) (NEM-sensitive fusion protein) (Suppressor of K(+) transport growth defect 2) (Protein SKD2) (Vesicular-fusion protein NSF)	9.32471	NSF	0.969635	3
P46460	Young	Old	-0.31243	0.193027	0.344622	P46460_K198_M1	Old / Young	Nsf	Ubiquit. - M.musc	Geriatric / Young	NSF_MOUSE	Nsf Skd2	Vesicle-fusing ATPase (EC 3.6.4.6) (N-ethylmaleimide-sensitive fusion protein) (NEM-sensitive fusion protein) (Suppressor of K(+) transport growth defect 2) (Protein SKD2) (Vesicular-fusion protein NSF)	9.32471	NSF	0.969635	3
P46460	Young	Old	-0.449345	0.366722	0.529115	P46460_K161_M1	Old / Young	Nsf	Ubiquit. - M.musc	Geriatric / Young	NSF_MOUSE	Nsf Skd2	Vesicle-fusing ATPase (EC 3.6.4.6) (N-ethylmaleimide-sensitive fusion protein) (NEM-sensitive fusion protein) (Suppressor of K(+) transport growth defect 2) (Protein SKD2) (Vesicular-fusion protein NSF)	9.32471	NSF	0.969635	3
P46460	Young	Old	-0.513565	0.0991924	0.214536	P46460_K401_M1	Old / Young	Nsf	Ubiquit. - M.musc	Geriatric / Young	NSF_MOUSE	Nsf Skd2	Vesicle-fusing ATPase (EC 3.6.4.6) (N-ethylmaleimide-sensitive fusion protein) (NEM-sensitive fusion protein) (Suppressor of K(+) transport growth defect 2) (Protein SKD2) (Vesicular-fusion protein NSF)	9.32471	NSF	0.969635	3
P46460	Young	Old	0.147308	0.391148	0.553816	P46460_K555_M1	Old / Young	Nsf	Ubiquit. - M.musc	Geriatric / Young	NSF_MOUSE	Nsf Skd2	Vesicle-fusing ATPase (EC 3.6.4.6) (N-ethylmaleimide-sensitive fusion protein) (NEM-sensitive fusion protein) (Suppressor of K(+) transport growth defect 2) (Protein SKD2) (Vesicular-fusion protein NSF)	9.32471	NSF	0.969635	3
P46460	Young	Old	0.229389	0.492036	0.649976	P46460_K434_M1	Old / Young	Nsf	Ubiquit. - M.musc	Geriatric / Young	NSF_MOUSE	Nsf Skd2	Vesicle-fusing ATPase (EC 3.6.4.6) (N-ethylmaleimide-sensitive fusion protein) (NEM-sensitive fusion protein) (Suppressor of K(+) transport growth defect 2) (Protein SKD2) (Vesicular-fusion protein NSF)	9.32471	NSF	0.969635	3
P46460	Young	Old	0.710146	0.209161	0.364827	P46460_K217_M1	Old / Young	Nsf	Ubiquit. - M.musc	Geriatric / Young	NSF_MOUSE	Nsf Skd2	Vesicle-fusing ATPase (EC 3.6.4.6) (N-ethylmaleimide-sensitive fusion protein) (NEM-sensitive fusion protein) (Suppressor of K(+) transport growth defect 2) (Protein SKD2) (Vesicular-fusion protein NSF)	9.32471	NSF	0.969635	3
P46460	Young	Old	0.345559	0.104013	0.222179	P46460_K469_M1	Old / Young	Nsf	Ubiquit. - M.musc	Geriatric / Young	NSF_MOUSE	Nsf Skd2	Vesicle-fusing ATPase (EC 3.6.4.6) (N-ethylmaleimide-sensitive fusion protein) (NEM-sensitive fusion protein) (Suppressor of K(+) transport growth defect 2) (Protein SKD2) (Vesicular-fusion protein NSF)	9.32471	NSF	0.969635	3
P46460	Young	Old	0.334174	0.441012	0.601152	P46460_K529_M1	Old / Young	Nsf	Ubiquit. - M.musc	Geriatric / Young	NSF_MOUSE	Nsf Skd2	Vesicle-fusing ATPase (EC 3.6.4.6) (N-ethylmaleimide-sensitive fusion protein) (NEM-sensitive fusion protein) (Suppressor of K(+) transport growth defect 2) (Protein SKD2) (Vesicular-fusion protein NSF)	9.32471	NSF	0.969635	3
P46471	Young	Old	0.189615	0.703501	0.816581	P46471_K58_M1	Old / Young	Psmc2	Ubiquit. - M.musc	Geriatric / Young	PRS7_MOUSE	Psmc2 Mss1	26S proteasome regulatory subunit 7 (26S proteasome AAA-ATPase subunit RPT1) (Proteasome 26S subunit ATPase 2) (Protein MSS1)	5.35027	PRS7	0.728376	1
P46471	Young	Old	-0.395866	0.0324684	0.0978813	P46471_K116_M1	Old / Young	Psmc2	Ubiquit. - M.musc	Geriatric / Young	PRS7_MOUSE	Psmc2 Mss1	26S proteasome regulatory subunit 7 (26S proteasome AAA-ATPase subunit RPT1) (Proteasome 26S subunit ATPase 2) (Protein MSS1)	5.35027	PRS7	0.728376	1
P46638	Young	Old	0.194777	0.319148	0.482747	P46638_K145_M1	Old / Young	Rab11b	Ubiquit. - M.musc	Geriatric / Young	RB11B_MOUSE	Rab11b	Ras-related protein Rab-11B	4.35066	RB11B	0.638555	1
P46660	Young	Old	-0.280102	0.283859	0.447397	P46660_K290_M1	Old / Young	Ina	Ubiquit. - M.musc	Geriatric / Young	AINX_MOUSE	Ina	Alpha-internexin (Alpha-Inx) (66 kDa neurofilament protein) (NF-66) (Neurofilament-66)	35.6792	AINX	1.55242	4
P46660	Young	Old	0.146343	0.846419	0.913192	P46660_K448_M1	Old / Young	Ina	Ubiquit. - M.musc	Geriatric / Young	AINX_MOUSE	Ina	Alpha-internexin (Alpha-Inx) (66 kDa neurofilament protein) (NF-66) (Neurofilament-66)	35.6792	AINX	1.55242	4
P46660	Young	Old	-0.0386421	0.855346	0.917805	P46660_K95_M1	Old / Young	Ina	Ubiquit. - M.musc	Geriatric / Young	AINX_MOUSE	Ina	Alpha-internexin (Alpha-Inx) (66 kDa neurofilament protein) (NF-66) (Neurofilament-66)	35.6792	AINX	1.55242	4
P46660	Young	Old	0.049371	0.92021	0.953564	P46660_K447_M1	Old / Young	Ina	Ubiquit. - M.musc	Geriatric / Young	AINX_MOUSE	Ina	Alpha-internexin (Alpha-Inx) (66 kDa neurofilament protein) (NF-66) (Neurofilament-66)	35.6792	AINX	1.55242	4
P46660	Young	Old	-0.442408	0.0496252	0.132569	P46660_K438_M1	Old / Young	Ina	Ubiquit. - M.musc	Geriatric / Young	AINX_MOUSE	Ina	Alpha-internexin (Alpha-Inx) (66 kDa neurofilament protein) (NF-66) (Neurofilament-66)	35.6792	AINX	1.55242	4
P46660	Young	Old	0.591551	0.0157467	0.0574628	P46660_K398_M1	Old / Young	Ina	Ubiquit. - M.musc	Geriatric / Young	AINX_MOUSE	Ina	Alpha-internexin (Alpha-Inx) (66 kDa neurofilament protein) (NF-66) (Neurofilament-66)	35.6792	AINX	1.55242	4
P46662	Young	Old	0.210123	0.566451	0.711277	P46662_K396_M1	Old / Young	Nf2	Ubiquit. - M.musc	Geriatric / Young	MERL_MOUSE	Nf2 Nf-2	Merlin (Moesin-ezrin-radixin-like protein) (Neurofibromin-2) (Schwannomin)		MERL
P46935	Young	Old	0.599202	0.153316	0.291575	P46935_K130_M1	Old / Young	Nedd4	Ubiquit. - M.musc	Geriatric / Young	NEDD4_MOUSE	Nedd4 Kiaa0093 Nedd-4 Nedd4-1 Nedd4a	E3 ubiquitin-protein ligase NEDD4 (EC 2.3.2.26) (HECT-type E3 ubiquitin transferase NEDD4) (Neural precursor cell expressed developmentally down-regulated protein 4) (NEDD-4)	2.39103	NEDD4	0.378584	1
P46935	Young	Old	0.871246	0.266398	0.42848	P46935_K453_M1	Old / Young	Nedd4	Ubiquit. - M.musc	Geriatric / Young	NEDD4_MOUSE	Nedd4 Kiaa0093 Nedd-4 Nedd4-1 Nedd4a	E3 ubiquitin-protein ligase NEDD4 (EC 2.3.2.26) (HECT-type E3 ubiquitin transferase NEDD4) (Neural precursor cell expressed developmentally down-regulated protein 4) (NEDD-4)	2.39103	NEDD4	0.378584	1
P46935	Young	Old	-0.503999	0.0427317	0.119556	P46935_K83_M1	Old / Young	Nedd4	Ubiquit. - M.musc	Geriatric / Young	NEDD4_MOUSE	Nedd4 Kiaa0093 Nedd-4 Nedd4-1 Nedd4a	E3 ubiquitin-protein ligase NEDD4 (EC 2.3.2.26) (HECT-type E3 ubiquitin transferase NEDD4) (Neural precursor cell expressed developmentally down-regulated protein 4) (NEDD-4)	2.39103	NEDD4	0.378584	1
P46935	Young	Old	1.58983	0.0437357	0.121811	P46935_K206_M1	Old / Young	Nedd4	Ubiquit. - M.musc	Geriatric / Young	NEDD4_MOUSE	Nedd4 Kiaa0093 Nedd-4 Nedd4-1 Nedd4a	E3 ubiquitin-protein ligase NEDD4 (EC 2.3.2.26) (HECT-type E3 ubiquitin transferase NEDD4) (Neural precursor cell expressed developmentally down-regulated protein 4) (NEDD-4)	2.39103	NEDD4	0.378584	1
P47746	Young	Old	-0.242533	0.224276	0.383749	P47746_K327_M1	Old / Young	Cnr1	Ubiquit. - M.musc	Geriatric / Young	CNR1_MOUSE	Cnr1	Cannabinoid receptor 1 (CB-R) (CB1) (Brain-type cannabinoid receptor)	12.1057	CNR1	1.08299	3
P47746	Young	Old	-0.57865	0.387526	0.55094	P47746_K316_M1	Old / Young	Cnr1	Ubiquit. - M.musc	Geriatric / Young	CNR1_MOUSE	Cnr1	Cannabinoid receptor 1 (CB-R) (CB1) (Brain-type cannabinoid receptor)	12.1057	CNR1	1.08299	3
P47754	Young	Old	0.362994	0.423331	0.584059	P47754_K278_M1	Old / Young	Capza2	Ubiquit. - M.musc	Geriatric / Young	CAZA2_MOUSE	Capza2 Cappa2	F-actin-capping protein subunit alpha-2 (CapZ alpha-2)	9.74704	CAZA2	0.988873	3
P47754	Young	Old	0.166102	0.382566	0.546685	P47754_K273_M1	Old / Young	Capza2	Ubiquit. - M.musc	Geriatric / Young	CAZA2_MOUSE	Capza2 Cappa2	F-actin-capping protein subunit alpha-2 (CapZ alpha-2)	9.74704	CAZA2	0.988873	3
P47757	Young	Old	-0.197804	0.357585	0.520433	P47757_K235_M1	Old / Young	Capzb	Ubiquit. - M.musc	Geriatric / Young	CAPZB_MOUSE	Capzb Cappb1	F-actin-capping protein subunit beta (CapZ beta)	9.54943	CAPZB	0.979977	3
P47759	Young	Old	-0.175875	0.49316	0.650953	P47759_K14_M1	Old / Young	Nsg2	Ubiquit. - M.musc	Geriatric / Young
P47759	Young	Old	0.180749	0.489596	0.647853	P47759_K43_M1	Old / Young	Nsg2	Ubiquit. - M.musc	Geriatric / Young
P47759;P47759	Young	Old	-0.230472	0.504682	0.660461	P47759_K14_M2;P47759_K43_M2	Old / Young	Nsg2	Ubiquit. - M.musc	Geriatric / Young
P47802	Young	Old	0.399564	0.359002	0.520994	P47802_K78_M1	Old / Young	Mtx1	Ubiquit. - M.musc	Geriatric / Young	MTX1_MOUSE	Mtx1 Mtx Mtxn	Metaxin-1 (Mitochondrial outer membrane import complex protein 1)	13.6906	MTX1	1.13642	4
P47802	Young	Old	-0.30172	0.0418392	0.117744	P47802_K41_M1	Old / Young	Mtx1	Ubiquit. - M.musc	Geriatric / Young	MTX1_MOUSE	Mtx1 Mtx Mtxn	Metaxin-1 (Mitochondrial outer membrane import complex protein 1)	13.6906	MTX1	1.13642	4
P47856	Young	Old	1.88138	0.00620729	0.0285986	P47856_K48_M1	Old / Young	Gfpt1	Ubiquit. - M.musc	Geriatric / Young	GFPT1_MOUSE	Gfpt1 Gfpt	Glutamine--fructose-6-phosphate aminotransferase [isomerizing] 1 (EC 2.6.1.16) (D-fructose-6-phosphate amidotransferase 1) (Glutamine:fructose-6-phosphate amidotransferase 1) (GFAT 1) (GFAT1) (Hexosephosphate aminotransferase 1)		GFPT1
P47857	Young	Old	0.746184	0.226958	0.386652	P47857_K678_M1	Old / Young	Pfkm	Ubiquit. - M.musc	Geriatric / Young	PFKAM_MOUSE	Pfkm Pfk-m Pfka	ATP-dependent 6-phosphofructokinase, muscle type (ATP-PFK) (PFK-M) (EC 2.7.1.11) (6-phosphofructokinase type A) (Phosphofructo-1-kinase isozyme A) (PFK-A) (Phosphohexokinase)	8.78982	PFKAM	0.94398	3
P47911	Young	Old	-0.663256	0.034486	0.102585	P47911_K215_M1	Old / Young	Rpl6	Ubiquit. - M.musc	Geriatric / Young	RL6_MOUSE	Rpl6	60S ribosomal protein L6 (TAX-responsive enhancer element-binding protein 107) (TAXREB107)	9.77751	RL6	0.990228	3
P47911	Young	Old	-0.208492	0.176575	0.322999	P47911_K95_M1	Old / Young	Rpl6	Ubiquit. - M.musc	Geriatric / Young	RL6_MOUSE	Rpl6	60S ribosomal protein L6 (TAX-responsive enhancer element-binding protein 107) (TAXREB107)	9.77751	RL6	0.990228	3
P47911	Young	Old	-0.339492	0.0376909	0.10891	P47911_K102_M1	Old / Young	Rpl6	Ubiquit. - M.musc	Geriatric / Young	RL6_MOUSE	Rpl6	60S ribosomal protein L6 (TAX-responsive enhancer element-binding protein 107) (TAXREB107)	9.77751	RL6	0.990228	3
P47915	Young	Old	-0.386168	0.116961	0.240325	P47915_K63_M1	Old / Young	Rpl29	Ubiquit. - M.musc	Geriatric / Young	RL29_MOUSE	Rpl29 Rpl43	60S ribosomal protein L29	13.759	RL29	1.13859	4
P48030	Young	Old	0.96206	0.066698	0.163321	P48030_K141_M1	Old / Young	Tgfa	Ubiquit. - M.musc	Geriatric / Young
P48030	Young	Old	1.21567	0.0233961	0.0774549	P48030_K147_M1	Old / Young	Tgfa	Ubiquit. - M.musc	Geriatric / Young
P48036	Young	Old	-0.400666	0.233574	0.394962	P48036_K84_M1	Old / Young	Anxa5	Ubiquit. - M.musc	Geriatric / Young	ANXA5_MOUSE	Anxa5 Anx5	Annexin A5 (Anchorin CII) (Annexin V) (Annexin-5) (Calphobindin I) (CBP-I) (Endonexin II) (Lipocortin V) (Placental anticoagulant protein 4) (PP4) (Placental anticoagulant protein I) (PAP-I) (Thromboplastin inhibitor) (Vascular anticoagulant-alpha) (VAC-alpha)	11.1764	ANXA5	1.0483	3
P48036	Young	Old	2.82638	6.49739e-07	2.72323e-05	P48036_K191_M1	Old / Young	Anxa5	Ubiquit. - M.musc	Geriatric / Young	ANXA5_MOUSE	Anxa5 Anx5	Annexin A5 (Anchorin CII) (Annexin V) (Annexin-5) (Calphobindin I) (CBP-I) (Endonexin II) (Lipocortin V) (Placental anticoagulant protein 4) (PP4) (Placental anticoagulant protein I) (PAP-I) (Thromboplastin inhibitor) (Vascular anticoagulant-alpha) (VAC-alpha)	11.1764	ANXA5	1.0483	3
P48036	Young	Old	1.65427	4.94382e-05	0.000618623	P48036_K74_M1	Old / Young	Anxa5	Ubiquit. - M.musc	Geriatric / Young	ANXA5_MOUSE	Anxa5 Anx5	Annexin A5 (Anchorin CII) (Annexin V) (Annexin-5) (Calphobindin I) (CBP-I) (Endonexin II) (Lipocortin V) (Placental anticoagulant protein 4) (PP4) (Placental anticoagulant protein I) (PAP-I) (Thromboplastin inhibitor) (Vascular anticoagulant-alpha) (VAC-alpha)	11.1764	ANXA5	1.0483	3
P48036	Young	Old	2.28429	0.000373287	0.00311698	P48036_K68_M1	Old / Young	Anxa5	Ubiquit. - M.musc	Geriatric / Young	ANXA5_MOUSE	Anxa5 Anx5	Annexin A5 (Anchorin CII) (Annexin V) (Annexin-5) (Calphobindin I) (CBP-I) (Endonexin II) (Lipocortin V) (Placental anticoagulant protein 4) (PP4) (Placental anticoagulant protein I) (PAP-I) (Thromboplastin inhibitor) (Vascular anticoagulant-alpha) (VAC-alpha)	11.1764	ANXA5	1.0483	3
P48036	Young	Old	1.89873	9.47028e-06	0.000189274	P48036_K27_M1	Old / Young	Anxa5	Ubiquit. - M.musc	Geriatric / Young	ANXA5_MOUSE	Anxa5 Anx5	Annexin A5 (Anchorin CII) (Annexin V) (Annexin-5) (Calphobindin I) (CBP-I) (Endonexin II) (Lipocortin V) (Placental anticoagulant protein 4) (PP4) (Placental anticoagulant protein I) (PAP-I) (Thromboplastin inhibitor) (Vascular anticoagulant-alpha) (VAC-alpha)	11.1764	ANXA5	1.0483	3
P48036	Young	Old	1.28476	0.00293762	0.0158521	P48036_K95_M1	Old / Young	Anxa5	Ubiquit. - M.musc	Geriatric / Young	ANXA5_MOUSE	Anxa5 Anx5	Annexin A5 (Anchorin CII) (Annexin V) (Annexin-5) (Calphobindin I) (CBP-I) (Endonexin II) (Lipocortin V) (Placental anticoagulant protein 4) (PP4) (Placental anticoagulant protein I) (PAP-I) (Thromboplastin inhibitor) (Vascular anticoagulant-alpha) (VAC-alpha)	11.1764	ANXA5	1.0483	3
P48036	Young	Old	3.58743	0.000112997	0.00121045	P48036_K56_M1	Old / Young	Anxa5	Ubiquit. - M.musc	Geriatric / Young	ANXA5_MOUSE	Anxa5 Anx5	Annexin A5 (Anchorin CII) (Annexin V) (Annexin-5) (Calphobindin I) (CBP-I) (Endonexin II) (Lipocortin V) (Placental anticoagulant protein 4) (PP4) (Placental anticoagulant protein I) (PAP-I) (Thromboplastin inhibitor) (Vascular anticoagulant-alpha) (VAC-alpha)	11.1764	ANXA5	1.0483	3
P48036	Young	Old	0.860574	0.00120259	0.00795039	P48036_K106_M1	Old / Young	Anxa5	Ubiquit. - M.musc	Geriatric / Young	ANXA5_MOUSE	Anxa5 Anx5	Annexin A5 (Anchorin CII) (Annexin V) (Annexin-5) (Calphobindin I) (CBP-I) (Endonexin II) (Lipocortin V) (Placental anticoagulant protein 4) (PP4) (Placental anticoagulant protein I) (PAP-I) (Thromboplastin inhibitor) (Vascular anticoagulant-alpha) (VAC-alpha)	11.1764	ANXA5	1.0483	3
P48036;P48036	Young	Old	0.800054	0.00248272	0.0139194	P48036_K106_M2;P48036_K99_M2	Old / Young	Anxa5	Ubiquit. - M.musc	Geriatric / Young
P48302	Young	Old	-0.678741	0.0171555	0.0614098	P48302_K304_M1	Old / Young	Ednrb	Ubiquit. - M.musc	Geriatric / Young
P48318	Young	Old	1.03573	0.0461761	0.126573	P48318_K73_M1	Old / Young	Gad1	Ubiquit. - M.musc	Geriatric / Young	DCE1_MOUSE	Gad1 Gad67	Glutamate decarboxylase 1 (EC 4.1.1.15) (67 kDa glutamic acid decarboxylase) (GAD-67) (Glutamate decarboxylase 67 kDa isoform)	4.36048	DCE1	0.639535	1
P48320	Young	Old	1.48877	0.0158984	0.0579183	P48320_K462_M1	Old / Young	Gad2	Ubiquit. - M.musc	Geriatric / Young	DCE2_MOUSE	Gad2 Gad65	Glutamate decarboxylase 2 (EC 4.1.1.15) (65 kDa glutamic acid decarboxylase) (GAD-65) (Glutamate decarboxylase 65 kDa isoform)	11.8789	DCE2	1.07478	3
P48722	Young	Old	-0.613874	0.207307	0.362656	P48722_K634_M1	Old / Young	Hspa4l	Ubiquit. - M.musc	Geriatric / Young	HS74L_MOUSE	Hspa4l Apg1 Hsp4l Osp94	Heat shock 70 kDa protein 4L (Heat shock 70-related protein APG-1) (Osmotic stress protein 94)	7.68908	HS74L	0.885874	2
P48722	Young	Old	-0.221066	0.570199	0.714086	P48722_K351_M1	Old / Young	Hspa4l	Ubiquit. - M.musc	Geriatric / Young	HS74L_MOUSE	Hspa4l Apg1 Hsp4l Osp94	Heat shock 70 kDa protein 4L (Heat shock 70-related protein APG-1) (Osmotic stress protein 94)	7.68908	HS74L	0.885874	2
P48722	Young	Old	0.503525	0.101215	0.217819	P48722_K194_M1	Old / Young	Hspa4l	Ubiquit. - M.musc	Geriatric / Young	HS74L_MOUSE	Hspa4l Apg1 Hsp4l Osp94	Heat shock 70 kDa protein 4L (Heat shock 70-related protein APG-1) (Osmotic stress protein 94)	7.68908	HS74L	0.885874	2
P48774	Young	Old	1.49306	3.66785e-05	0.000504271	P48774_K196_M1	Old / Young	Gstm5	Ubiquit. - M.musc	Geriatric / Young	GSTM5_MOUSE	Gstm5 Fsc2 Gstm3	Glutathione S-transferase Mu 5 (EC 2.5.1.18) (Fibrous sheath component 2) (Fsc2) (GST class-mu 5)	11.6171	GSTM5	1.0651	3
P48774	Young	Old	1.19297	0.119821	0.244801	P48774_K176_M1	Old / Young	Gstm5	Ubiquit. - M.musc	Geriatric / Young	GSTM5_MOUSE	Gstm5 Fsc2 Gstm3	Glutathione S-transferase Mu 5 (EC 2.5.1.18) (Fibrous sheath component 2) (Fsc2) (GST class-mu 5)	11.6171	GSTM5	1.0651	3
P48774	Young	Old	2.35189	0.00507431	0.023967	P48774_K34_M1	Old / Young	Gstm5	Ubiquit. - M.musc	Geriatric / Young	GSTM5_MOUSE	Gstm5 Fsc2 Gstm3	Glutathione S-transferase Mu 5 (EC 2.5.1.18) (Fibrous sheath component 2) (Fsc2) (GST class-mu 5)	11.6171	GSTM5	1.0651	3
P48774	Young	Old	-0.0851932	0.655016	0.777055	P48774_K97_M1	Old / Young	Gstm5	Ubiquit. - M.musc	Geriatric / Young	GSTM5_MOUSE	Gstm5 Fsc2 Gstm3	Glutathione S-transferase Mu 5 (EC 2.5.1.18) (Fibrous sheath component 2) (Fsc2) (GST class-mu 5)	11.6171	GSTM5	1.0651	3
P48774	Young	Old	0.992909	0.00165804	0.01024	P48774_K70_M1	Old / Young	Gstm5	Ubiquit. - M.musc	Geriatric / Young	GSTM5_MOUSE	Gstm5 Fsc2 Gstm3	Glutathione S-transferase Mu 5 (EC 2.5.1.18) (Fibrous sheath component 2) (Fsc2) (GST class-mu 5)	11.6171	GSTM5	1.0651	3
P48774	Young	Old	1.20819	0.00948621	0.0396437	P48774_K4_M1	Old / Young	Gstm5	Ubiquit. - M.musc	Geriatric / Young	GSTM5_MOUSE	Gstm5 Fsc2 Gstm3	Glutathione S-transferase Mu 5 (EC 2.5.1.18) (Fibrous sheath component 2) (Fsc2) (GST class-mu 5)	11.6171	GSTM5	1.0651	3
P48774	Young	Old	1.18199	3.55727e-06	9.19564e-05	P48774_K72_M1	Old / Young	Gstm5	Ubiquit. - M.musc	Geriatric / Young	GSTM5_MOUSE	Gstm5 Fsc2 Gstm3	Glutathione S-transferase Mu 5 (EC 2.5.1.18) (Fibrous sheath component 2) (Fsc2) (GST class-mu 5)	11.6171	GSTM5	1.0651	3
P48774	Young	Old	0.823574	0.254679	0.416142	P48774_K208_M1	Old / Young	Gstm5	Ubiquit. - M.musc	Geriatric / Young	GSTM5_MOUSE	Gstm5 Fsc2 Gstm3	Glutathione S-transferase Mu 5 (EC 2.5.1.18) (Fibrous sheath component 2) (Fsc2) (GST class-mu 5)	11.6171	GSTM5	1.0651	3
P48774	Young	Old	2.1516	3.8389e-05	0.000522793	P48774_K53_M1	Old / Young	Gstm5	Ubiquit. - M.musc	Geriatric / Young	GSTM5_MOUSE	Gstm5 Fsc2 Gstm3	Glutathione S-transferase Mu 5 (EC 2.5.1.18) (Fibrous sheath component 2) (Fsc2) (GST class-mu 5)	11.6171	GSTM5	1.0651	3
P48962	Young	Old	1.84584	0.0198435	0.0685639	P48962_K147_M1	Old / Young	Slc25a4	Ubiquit. - M.musc	Geriatric / Young	ADT1_MOUSE	Slc25a4 Anc1 Ant1	ADP/ATP translocase 1 (ADP,ATP carrier protein 1) (ADP,ATP carrier protein, heart/skeletal muscle isoform T1) (Adenine nucleotide translocator 1) (ANT 1) (Solute carrier family 25 member 4) (mANC1)	26.9067	ADT1	1.42986	4
P48962	Young	Old	0.467261	0.0925424	0.205068	P48962_K263_M1	Old / Young	Slc25a4	Ubiquit. - M.musc	Geriatric / Young	ADT1_MOUSE	Slc25a4 Anc1 Ant1	ADP/ATP translocase 1 (ADP,ATP carrier protein 1) (ADP,ATP carrier protein, heart/skeletal muscle isoform T1) (Adenine nucleotide translocator 1) (ANT 1) (Solute carrier family 25 member 4) (mANC1)	26.9067	ADT1	1.42986	4
P49025	Young	Old	-1.24685	0.0538461	0.140455	P49025_K1149_M1	Old / Young	Cit	Ubiquit. - M.musc	Geriatric / Young	CTRO_MOUSE	Cit Crik	Citron Rho-interacting kinase (CRIK) (EC 2.7.11.1) (Rho-interacting, serine/threonine-protein kinase 21)	6.55759	CTRO	0.816744	2
P49025	Young	Old	-0.368406	0.66716	0.787351	P49025_K628_M1	Old / Young	Cit	Ubiquit. - M.musc	Geriatric / Young	CTRO_MOUSE	Cit Crik	Citron Rho-interacting kinase (CRIK) (EC 2.7.11.1) (Rho-interacting, serine/threonine-protein kinase 21)	6.55759	CTRO	0.816744	2
P49446	Young	Old	-0.0522392	0.887745	0.937016	P49446_K662_M1	Old / Young	Ptpre	Ubiquit. - M.musc	Geriatric / Young	PTPRE_MOUSE	Ptpre Ptpe	Receptor-type tyrosine-protein phosphatase epsilon (Protein-tyrosine phosphatase epsilon) (R-PTP-epsilon) (EC 3.1.3.48)		PTPRE
P49615	Young	Old	1.00509	2.42254e-05	0.000365648	P49615_K33_M1	Old / Young	Cdk5	Ubiquit. - M.musc	Geriatric / Young	CDK5_MOUSE	Cdk5 Cdkn5 Crk6	Cyclin-dependent-like kinase 5 (EC 2.7.11.1) (CR6 protein kinase) (CRK6) (Cell division protein kinase 5) (Serine/threonine-protein kinase PSSALRE) (Tau protein kinase II catalytic subunit) (TPKII catalytic subunit)	7.89049	CDK5	0.897104	2
P49615	Young	Old	0.832117	0.112633	0.235465	P49615_K20_M1	Old / Young	Cdk5	Ubiquit. - M.musc	Geriatric / Young	CDK5_MOUSE	Cdk5 Cdkn5 Crk6	Cyclin-dependent-like kinase 5 (EC 2.7.11.1) (CR6 protein kinase) (CRK6) (Cell division protein kinase 5) (Serine/threonine-protein kinase PSSALRE) (Tau protein kinase II catalytic subunit) (TPKII catalytic subunit)	7.89049	CDK5	0.897104	2
P49615	Young	Old	0.109831	0.448626	0.607121	P49615_K128_M1	Old / Young	Cdk5	Ubiquit. - M.musc	Geriatric / Young	CDK5_MOUSE	Cdk5 Cdkn5 Crk6	Cyclin-dependent-like kinase 5 (EC 2.7.11.1) (CR6 protein kinase) (CRK6) (Cell division protein kinase 5) (Serine/threonine-protein kinase PSSALRE) (Tau protein kinase II catalytic subunit) (TPKII catalytic subunit)	7.89049	CDK5	0.897104	2
P49615	Young	Old	2.37801	0.00100036	0.00686576	P49615_K9_M1	Old / Young	Cdk5	Ubiquit. - M.musc	Geriatric / Young	CDK5_MOUSE	Cdk5 Cdkn5 Crk6	Cyclin-dependent-like kinase 5 (EC 2.7.11.1) (CR6 protein kinase) (CRK6) (Cell division protein kinase 5) (Serine/threonine-protein kinase PSSALRE) (Tau protein kinase II catalytic subunit) (TPKII catalytic subunit)	7.89049	CDK5	0.897104	2
P49615	Young	Old	0.232515	0.231579	0.392358	P49615_K213_M1	Old / Young	Cdk5	Ubiquit. - M.musc	Geriatric / Young	CDK5_MOUSE	Cdk5 Cdkn5 Crk6	Cyclin-dependent-like kinase 5 (EC 2.7.11.1) (CR6 protein kinase) (CRK6) (Cell division protein kinase 5) (Serine/threonine-protein kinase PSSALRE) (Tau protein kinase II catalytic subunit) (TPKII catalytic subunit)	7.89049	CDK5	0.897104	2
P49615	Young	Old	0.386785	0.0659452	0.162306	P49615_K237_M1	Old / Young	Cdk5	Ubiquit. - M.musc	Geriatric / Young	CDK5_MOUSE	Cdk5 Cdkn5 Crk6	Cyclin-dependent-like kinase 5 (EC 2.7.11.1) (CR6 protein kinase) (CRK6) (Cell division protein kinase 5) (Serine/threonine-protein kinase PSSALRE) (Tau protein kinase II catalytic subunit) (TPKII catalytic subunit)	7.89049	CDK5	0.897104	2
P49722	Young	Old	-0.167015	0.31376	0.479131	P49722_K70_M1	Old / Young	Psma2	Ubiquit. - M.musc	Geriatric / Young	PSA2_MOUSE	Psma2 Lmpc3	Proteasome subunit alpha type-2 (EC 3.4.25.1) (Macropain subunit C3) (Multicatalytic endopeptidase complex subunit C3) (Proteasome component C3)	8.06323	PSA2	0.906509	2
P49817	Young	Old	0.265344	0.28641	0.448958	P49817_K39_M1	Old / Young	Cav1	Ubiquit. - M.musc	Geriatric / Young	CAV1_MOUSE	Cav1 Cav	Caveolin-1	8.58528	CAV1	0.933754	3
P49817	Young	Old	-0.114892	0.502944	0.658741	P49817_K5_M1	Old / Young	Cav1	Ubiquit. - M.musc	Geriatric / Young	CAV1_MOUSE	Cav1 Cav	Caveolin-1	8.58528	CAV1	0.933754	3
P49817	Young	Old	-0.168893	0.264172	0.425822	P49817_K176_M1	Old / Young	Cav1	Ubiquit. - M.musc	Geriatric / Young	CAV1_MOUSE	Cav1 Cav	Caveolin-1	8.58528	CAV1	0.933754	3
P50096	Young	Old	-0.288893	0.213623	0.370206	P50096_K208_M1	Old / Young	Impdh1	Ubiquit. - M.musc	Geriatric / Young
P50153	Young	Old	-0.439082	0.0131627	0.0510062	P50153_K24_M1	Old / Young	Gng4	Ubiquit. - M.musc	Geriatric / Young
P50247	Young	Old	0.415825	0.565265	0.710201	P50247_K405_M1	Old / Young	Ahcy	Ubiquit. - M.musc	Geriatric / Young	SAHH_MOUSE	Ahcy	Adenosylhomocysteinase (AdoHcyase) (EC 3.3.1.1) (CUBP) (Liver copper-binding protein) (S-adenosyl-L-homocysteine hydrolase)	14.2655	SAHH	1.15429	4
P50247	Young	Old	2.30778	1.98221e-05	0.000315764	P50247_K389_M1	Old / Young	Ahcy	Ubiquit. - M.musc	Geriatric / Young	SAHH_MOUSE	Ahcy	Adenosylhomocysteinase (AdoHcyase) (EC 3.3.1.1) (CUBP) (Liver copper-binding protein) (S-adenosyl-L-homocysteine hydrolase)	14.2655	SAHH	1.15429	4
P50247	Young	Old	-0.385612	0.386444	0.550223	P50247_K166_M1	Old / Young	Ahcy	Ubiquit. - M.musc	Geriatric / Young	SAHH_MOUSE	Ahcy	Adenosylhomocysteinase (AdoHcyase) (EC 3.3.1.1) (CUBP) (Liver copper-binding protein) (S-adenosyl-L-homocysteine hydrolase)	14.2655	SAHH	1.15429	4
P50396	Young	Old	1.23536	0.132844	0.264062	P50396_K118_M1	Old / Young	Gdi1	Ubiquit. - M.musc	Geriatric / Young	GDIA_MOUSE	Gdi1 Rabgdia	Rab GDP dissociation inhibitor alpha (Rab GDI alpha) (Guanosine diphosphate dissociation inhibitor 1) (GDI-1)	8.51928	GDIA	0.930403	3
P50396	Young	Old	0.8899	0.137245	0.270171	P50396_K103_M1	Old / Young	Gdi1	Ubiquit. - M.musc	Geriatric / Young	GDIA_MOUSE	Gdi1 Rabgdia	Rab GDP dissociation inhibitor alpha (Rab GDI alpha) (Guanosine diphosphate dissociation inhibitor 1) (GDI-1)	8.51928	GDIA	0.930403	3
P50396	Young	Old	2.68711	8.41025e-07	3.32411e-05	P50396_K112_M1	Old / Young	Gdi1	Ubiquit. - M.musc	Geriatric / Young	GDIA_MOUSE	Gdi1 Rabgdia	Rab GDP dissociation inhibitor alpha (Rab GDI alpha) (Guanosine diphosphate dissociation inhibitor 1) (GDI-1)	8.51928	GDIA	0.930403	3
P50396	Young	Old	1.92755	9.8184e-08	7.84927e-06	P50396_K54_M1	Old / Young	Gdi1	Ubiquit. - M.musc	Geriatric / Young	GDIA_MOUSE	Gdi1 Rabgdia	Rab GDP dissociation inhibitor alpha (Rab GDI alpha) (Guanosine diphosphate dissociation inhibitor 1) (GDI-1)	8.51928	GDIA	0.930403	3
P50396	Young	Old	0.786379	0.00152779	0.00958645	P50396_K437_M1	Old / Young	Gdi1	Ubiquit. - M.musc	Geriatric / Young	GDIA_MOUSE	Gdi1 Rabgdia	Rab GDP dissociation inhibitor alpha (Rab GDI alpha) (Guanosine diphosphate dissociation inhibitor 1) (GDI-1)	8.51928	GDIA	0.930403	3
P50396	Young	Old	1.92889	9.34931e-08	7.80799e-06	P50396_K269_M1	Old / Young	Gdi1	Ubiquit. - M.musc	Geriatric / Young	GDIA_MOUSE	Gdi1 Rabgdia	Rab GDP dissociation inhibitor alpha (Rab GDI alpha) (Guanosine diphosphate dissociation inhibitor 1) (GDI-1)	8.51928	GDIA	0.930403	3
P50396	Young	Old	0.944456	0.000361579	0.00304477	P50396_K435_M1	Old / Young	Gdi1	Ubiquit. - M.musc	Geriatric / Young	GDIA_MOUSE	Gdi1 Rabgdia	Rab GDP dissociation inhibitor alpha (Rab GDI alpha) (Guanosine diphosphate dissociation inhibitor 1) (GDI-1)	8.51928	GDIA	0.930403	3
P50396	Young	Old	1.99873	0.0159635	0.0580575	P50396_K174_M1	Old / Young	Gdi1	Ubiquit. - M.musc	Geriatric / Young	GDIA_MOUSE	Gdi1 Rabgdia	Rab GDP dissociation inhibitor alpha (Rab GDI alpha) (Guanosine diphosphate dissociation inhibitor 1) (GDI-1)	8.51928	GDIA	0.930403	3
P50516	Young	Old	-0.174161	0.349395	0.511821	P50516_K513_M1	Old / Young	Atp6v1a	Ubiquit. - M.musc	Geriatric / Young	VATA_MOUSE	Atp6v1a Atp6a1 Atp6a2 Atp6v1a1	V-type proton ATPase catalytic subunit A (V-ATPase subunit A) (EC 3.6.3.14) (V-ATPase 69 kDa subunit) (Vacuolar proton pump subunit alpha)	11.0649	VATA	1.04395	3
P50516	Young	Old	0.836831	0.0659295	0.162306	P50516_K467_M1	Old / Young	Atp6v1a	Ubiquit. - M.musc	Geriatric / Young	VATA_MOUSE	Atp6v1a Atp6a1 Atp6a2 Atp6v1a1	V-type proton ATPase catalytic subunit A (V-ATPase subunit A) (EC 3.6.3.14) (V-ATPase 69 kDa subunit) (Vacuolar proton pump subunit alpha)	11.0649	VATA	1.04395	3
P50516	Young	Old	0.661818	0.0309585	0.0949204	P50516_K265_M1	Old / Young	Atp6v1a	Ubiquit. - M.musc	Geriatric / Young	VATA_MOUSE	Atp6v1a Atp6a1 Atp6a2 Atp6v1a1	V-type proton ATPase catalytic subunit A (V-ATPase subunit A) (EC 3.6.3.14) (V-ATPase 69 kDa subunit) (Vacuolar proton pump subunit alpha)	11.0649	VATA	1.04395	3
P50516	Young	Old	0.0945657	0.583259	0.723751	P50516_K516_M1	Old / Young	Atp6v1a	Ubiquit. - M.musc	Geriatric / Young	VATA_MOUSE	Atp6v1a Atp6a1 Atp6a2 Atp6v1a1	V-type proton ATPase catalytic subunit A (V-ATPase subunit A) (EC 3.6.3.14) (V-ATPase 69 kDa subunit) (Vacuolar proton pump subunit alpha)	11.0649	VATA	1.04395	3
P50516	Young	Old	0.347609	0.0721391	0.172534	P50516_K480_M1	Old / Young	Atp6v1a	Ubiquit. - M.musc	Geriatric / Young	VATA_MOUSE	Atp6v1a Atp6a1 Atp6a2 Atp6v1a1	V-type proton ATPase catalytic subunit A (V-ATPase subunit A) (EC 3.6.3.14) (V-ATPase 69 kDa subunit) (Vacuolar proton pump subunit alpha)	11.0649	VATA	1.04395	3
P50516	Young	Old	0.394244	0.351513	0.513878	P50516_K202_M1	Old / Young	Atp6v1a	Ubiquit. - M.musc	Geriatric / Young	VATA_MOUSE	Atp6v1a Atp6a1 Atp6a2 Atp6v1a1	V-type proton ATPase catalytic subunit A (V-ATPase subunit A) (EC 3.6.3.14) (V-ATPase 69 kDa subunit) (Vacuolar proton pump subunit alpha)	11.0649	VATA	1.04395	3
P50516	Young	Old	-0.12032	0.51509	0.668021	P50516_K580_M1	Old / Young	Atp6v1a	Ubiquit. - M.musc	Geriatric / Young	VATA_MOUSE	Atp6v1a Atp6a1 Atp6a2 Atp6v1a1	V-type proton ATPase catalytic subunit A (V-ATPase subunit A) (EC 3.6.3.14) (V-ATPase 69 kDa subunit) (Vacuolar proton pump subunit alpha)	11.0649	VATA	1.04395	3
P50516	Young	Old	-0.152281	0.807055	0.890152	P50516_K84_M1	Old / Young	Atp6v1a	Ubiquit. - M.musc	Geriatric / Young	VATA_MOUSE	Atp6v1a Atp6a1 Atp6a2 Atp6v1a1	V-type proton ATPase catalytic subunit A (V-ATPase subunit A) (EC 3.6.3.14) (V-ATPase 69 kDa subunit) (Vacuolar proton pump subunit alpha)	11.0649	VATA	1.04395	3
P50516	Young	Old	-0.300847	0.556757	0.703607	P50516_K498_M1	Old / Young	Atp6v1a	Ubiquit. - M.musc	Geriatric / Young	VATA_MOUSE	Atp6v1a Atp6a1 Atp6a2 Atp6v1a1	V-type proton ATPase catalytic subunit A (V-ATPase subunit A) (EC 3.6.3.14) (V-ATPase 69 kDa subunit) (Vacuolar proton pump subunit alpha)	11.0649	VATA	1.04395	3
P50516	Young	Old	0.00667089	0.9836	0.991409	P50516_K5_M1	Old / Young	Atp6v1a	Ubiquit. - M.musc	Geriatric / Young	VATA_MOUSE	Atp6v1a Atp6a1 Atp6a2 Atp6v1a1	V-type proton ATPase catalytic subunit A (V-ATPase subunit A) (EC 3.6.3.14) (V-ATPase 69 kDa subunit) (Vacuolar proton pump subunit alpha)	11.0649	VATA	1.04395	3
P50516	Young	Old	0.327239	0.272741	0.434971	P50516_K139_M1	Old / Young	Atp6v1a	Ubiquit. - M.musc	Geriatric / Young	VATA_MOUSE	Atp6v1a Atp6a1 Atp6a2 Atp6v1a1	V-type proton ATPase catalytic subunit A (V-ATPase subunit A) (EC 3.6.3.14) (V-ATPase 69 kDa subunit) (Vacuolar proton pump subunit alpha)	11.0649	VATA	1.04395	3
P50518	Young	Old	0.441953	0.0143974	0.0538126	P50518_K10_M1	Old / Young	Atp6v1e1	Ubiquit. - M.musc	Geriatric / Young	VATE1_MOUSE	Atp6v1e1 Atp6e Atp6e2	V-type proton ATPase subunit E 1 (V-ATPase subunit E 1) (V-ATPase 31 kDa subunit) (p31) (Vacuolar proton pump subunit E 1)	10.1698	VATE1	1.00731	3
P50518	Young	Old	-0.147787	0.798578	0.883511	P50518_K138_M1	Old / Young	Atp6v1e1	Ubiquit. - M.musc	Geriatric / Young	VATE1_MOUSE	Atp6v1e1 Atp6e Atp6e2	V-type proton ATPase subunit E 1 (V-ATPase subunit E 1) (V-ATPase 31 kDa subunit) (p31) (Vacuolar proton pump subunit E 1)	10.1698	VATE1	1.00731	3
P50518	Young	Old	-0.31356	0.160447	0.302202	P50518_K191_M1	Old / Young	Atp6v1e1	Ubiquit. - M.musc	Geriatric / Young	VATE1_MOUSE	Atp6v1e1 Atp6e Atp6e2	V-type proton ATPase subunit E 1 (V-ATPase subunit E 1) (V-ATPase 31 kDa subunit) (p31) (Vacuolar proton pump subunit E 1)	10.1698	VATE1	1.00731	3
P50518	Young	Old	0.1421	0.632587	0.761916	P50518_K52_M1	Old / Young	Atp6v1e1	Ubiquit. - M.musc	Geriatric / Young	VATE1_MOUSE	Atp6v1e1 Atp6e Atp6e2	V-type proton ATPase subunit E 1 (V-ATPase subunit E 1) (V-ATPase 31 kDa subunit) (p31) (Vacuolar proton pump subunit E 1)	10.1698	VATE1	1.00731	3
P51150	Young	Old	1.9112	0.0378437	0.109205	P51150_K191_M1	Old / Young	Rab7	Ubiquit. - M.musc	Geriatric / Young	RAB7A_MOUSE	Rab7a Rab7	Ras-related protein Rab-7a	4.77957	RAB7A	0.679388	1
P51150	Young	Old	1.24022	0.0136929	0.0523028	P51150_K175_M1	Old / Young	Rab7	Ubiquit. - M.musc	Geriatric / Young	RAB7A_MOUSE	Rab7a Rab7	Ras-related protein Rab-7a	4.77957	RAB7A	0.679388	1
P51410	Young	Old	1.22039	0.0352666	0.103948	P51410_K21_M1	Old / Young	Rpl9	Ubiquit. - M.musc	Geriatric / Young	RL9_MOUSE	Rpl9	60S ribosomal protein L9	11.6693	RL9	1.06704	3
P51830	Young	Old	-0.274037	0.453827	0.612624	P51830_K321_M1	Old / Young	Adcy9	Ubiquit. - M.musc	Geriatric / Young	ADCY9_MOUSE	Adcy9	Adenylate cyclase type 9 (EC 4.6.1.1) (ATP pyrophosphate-lyase 9) (Adenylate cyclase type IX) (Adenylyl cyclase 9) (AC9) (Adenylyl cyclase type 10) (ACTP10)	9.67462	ADCY9	0.985634	3
P51830	Young	Old	0.0786365	0.745092	0.846241	P51830_K773_M1	Old / Young	Adcy9	Ubiquit. - M.musc	Geriatric / Young	ADCY9_MOUSE	Adcy9	Adenylate cyclase type 9 (EC 4.6.1.1) (ATP pyrophosphate-lyase 9) (Adenylate cyclase type IX) (Adenylyl cyclase 9) (AC9) (Adenylyl cyclase type 10) (ACTP10)	9.67462	ADCY9	0.985634	3
P51830	Young	Old	0.379325	0.0388354	0.111175	P51830_K723_M1	Old / Young	Adcy9	Ubiquit. - M.musc	Geriatric / Young	ADCY9_MOUSE	Adcy9	Adenylate cyclase type 9 (EC 4.6.1.1) (ATP pyrophosphate-lyase 9) (Adenylate cyclase type IX) (Adenylyl cyclase 9) (AC9) (Adenylyl cyclase type 10) (ACTP10)	9.67462	ADCY9	0.985634	3
P51830	Young	Old	-0.00599451	0.967414	0.983297	P51830_K327_M1	Old / Young	Adcy9	Ubiquit. - M.musc	Geriatric / Young	ADCY9_MOUSE	Adcy9	Adenylate cyclase type 9 (EC 4.6.1.1) (ATP pyrophosphate-lyase 9) (Adenylate cyclase type IX) (Adenylyl cyclase 9) (AC9) (Adenylyl cyclase type 10) (ACTP10)	9.67462	ADCY9	0.985634	3
P51830	Young	Old	-0.177967	0.524634	0.676483	P51830_K1218_M1	Old / Young	Adcy9	Ubiquit. - M.musc	Geriatric / Young	ADCY9_MOUSE	Adcy9	Adenylate cyclase type 9 (EC 4.6.1.1) (ATP pyrophosphate-lyase 9) (Adenylate cyclase type IX) (Adenylyl cyclase 9) (AC9) (Adenylyl cyclase type 10) (ACTP10)	9.67462	ADCY9	0.985634	3
P51863	Young	Old	-0.0190681	0.93921	0.966985	P51863_K343_M1	Old / Young	Atp6v0d1	Ubiquit. - M.musc	Geriatric / Young	VA0D1_MOUSE	Atp6v0d1 Atp6d	V-type proton ATPase subunit d 1 (V-ATPase subunit d 1) (P39) (Physophilin) (V-ATPase 40 kDa accessory protein) (V-ATPase AC39 subunit) (Vacuolar proton pump subunit d 1)	18.8337	VA0D1	1.27494	4
P51863	Young	Old	0.6301	0.000710225	0.00526811	P51863_K288_M1	Old / Young	Atp6v0d1	Ubiquit. - M.musc	Geriatric / Young	VA0D1_MOUSE	Atp6v0d1 Atp6d	V-type proton ATPase subunit d 1 (V-ATPase subunit d 1) (P39) (Physophilin) (V-ATPase 40 kDa accessory protein) (V-ATPase AC39 subunit) (Vacuolar proton pump subunit d 1)	18.8337	VA0D1	1.27494	4
P51863	Young	Old	0.575729	0.00929033	0.0390519	P51863_K234_M1	Old / Young	Atp6v0d1	Ubiquit. - M.musc	Geriatric / Young	VA0D1_MOUSE	Atp6v0d1 Atp6d	V-type proton ATPase subunit d 1 (V-ATPase subunit d 1) (P39) (Physophilin) (V-ATPase 40 kDa accessory protein) (V-ATPase AC39 subunit) (Vacuolar proton pump subunit d 1)	18.8337	VA0D1	1.27494	4
P51863	Young	Old	0.376649	0.129728	0.259235	P51863_K73_M1	Old / Young	Atp6v0d1	Ubiquit. - M.musc	Geriatric / Young	VA0D1_MOUSE	Atp6v0d1 Atp6d	V-type proton ATPase subunit d 1 (V-ATPase subunit d 1) (P39) (Physophilin) (V-ATPase 40 kDa accessory protein) (V-ATPase AC39 subunit) (Vacuolar proton pump subunit d 1)	18.8337	VA0D1	1.27494	4
P51863	Young	Old	1.41911	0.00433796	0.0212692	P51863_K265_M1	Old / Young	Atp6v0d1	Ubiquit. - M.musc	Geriatric / Young	VA0D1_MOUSE	Atp6v0d1 Atp6d	V-type proton ATPase subunit d 1 (V-ATPase subunit d 1) (P39) (Physophilin) (V-ATPase 40 kDa accessory protein) (V-ATPase AC39 subunit) (Vacuolar proton pump subunit d 1)	18.8337	VA0D1	1.27494	4
P51863	Young	Old	0.357884	0.0495416	0.132492	P51863_K275_M1	Old / Young	Atp6v0d1	Ubiquit. - M.musc	Geriatric / Young	VA0D1_MOUSE	Atp6v0d1 Atp6d	V-type proton ATPase subunit d 1 (V-ATPase subunit d 1) (P39) (Physophilin) (V-ATPase 40 kDa accessory protein) (V-ATPase AC39 subunit) (Vacuolar proton pump subunit d 1)	18.8337	VA0D1	1.27494	4
P51881	Young	Old	0.432475	0.0252828	0.0815129	P51881_K147_M1	Old / Young	Slc25a5	Ubiquit. - M.musc	Geriatric / Young	ADT2_MOUSE	Slc25a5 Ant2	ADP/ATP translocase 2 (ADP,ATP carrier protein 2) (Adenine nucleotide translocator 2) (ANT 2) (Solute carrier family 25 member 5) [Cleaved into: ADP/ATP translocase 2, N-terminally processed]	25.7482	ADT2	1.41075	4
P51881	Young	Old	1.68882	0.0150519	0.0555852	P51881_K63_M1	Old / Young	Slc25a5	Ubiquit. - M.musc	Geriatric / Young	ADT2_MOUSE	Slc25a5 Ant2	ADP/ATP translocase 2 (ADP,ATP carrier protein 2) (Adenine nucleotide translocator 2) (ANT 2) (Solute carrier family 25 member 5) [Cleaved into: ADP/ATP translocase 2, N-terminally processed]	25.7482	ADT2	1.41075	4
P52189	Young	Old	0.125706	0.629919	0.759752	P52189_K325_M1	Old / Young	Kcnj4	Ubiquit. - M.musc	Geriatric / Young
P52332	Young	Old	-0.107513	0.405664	0.565467	P52332_K249_M1	Old / Young	Jak1	Ubiquit. - M.musc	Geriatric / Young
P52332	Young	Old	-0.12569	0.54412	0.69332	P52332_K923_M1	Old / Young	Jak1	Ubiquit. - M.musc	Geriatric / Young
P52480	Young	Old	0.489059	0.0977591	0.212442	P52480_K166_M1	Old / Young	Pkm	Ubiquit. - M.musc	Geriatric / Young	KPYM_MOUSE	Pkm Pk3 Pkm2 Pykm	Pyruvate kinase PKM (EC 2.7.1.40) (Pyruvate kinase muscle isozyme)	9.4652	KPYM	0.97613	3
P52480	Young	Old	0.174246	0.331012	0.494285	P52480_K270_M1	Old / Young	Pkm	Ubiquit. - M.musc	Geriatric / Young	KPYM_MOUSE	Pkm Pk3 Pkm2 Pykm	Pyruvate kinase PKM (EC 2.7.1.40) (Pyruvate kinase muscle isozyme)	9.4652	KPYM	0.97613	3
P52480	Young	Old	0.108876	0.538683	0.689035	P52480_K115_M1	Old / Young	Pkm	Ubiquit. - M.musc	Geriatric / Young	KPYM_MOUSE	Pkm Pk3 Pkm2 Pykm	Pyruvate kinase PKM (EC 2.7.1.40) (Pyruvate kinase muscle isozyme)	9.4652	KPYM	0.97613	3
P52480	Young	Old	0.622494	0.40032	0.561462	P52480_K3_M1	Old / Young	Pkm	Ubiquit. - M.musc	Geriatric / Young	KPYM_MOUSE	Pkm Pk3 Pkm2 Pykm	Pyruvate kinase PKM (EC 2.7.1.40) (Pyruvate kinase muscle isozyme)	9.4652	KPYM	0.97613	3
P52480	Young	Old	0.0456652	0.779104	0.868196	P52480_K141_M1	Old / Young	Pkm	Ubiquit. - M.musc	Geriatric / Young	KPYM_MOUSE	Pkm Pk3 Pkm2 Pykm	Pyruvate kinase PKM (EC 2.7.1.40) (Pyruvate kinase muscle isozyme)	9.4652	KPYM	0.97613	3
P52480	Young	Old	-0.325296	0.190561	0.341434	P52480_K206_M1	Old / Young	Pkm	Ubiquit. - M.musc	Geriatric / Young	KPYM_MOUSE	Pkm Pk3 Pkm2 Pykm	Pyruvate kinase PKM (EC 2.7.1.40) (Pyruvate kinase muscle isozyme)	9.4652	KPYM	0.97613	3
P52480	Young	Old	0.15533	0.338375	0.502846	P52480_K135_M1	Old / Young	Pkm	Ubiquit. - M.musc	Geriatric / Young	KPYM_MOUSE	Pkm Pk3 Pkm2 Pykm	Pyruvate kinase PKM (EC 2.7.1.40) (Pyruvate kinase muscle isozyme)	9.4652	KPYM	0.97613	3
P52480	Young	Old	0.0421026	0.845389	0.913071	P52480_K305_M1	Old / Young	Pkm	Ubiquit. - M.musc	Geriatric / Young	KPYM_MOUSE	Pkm Pk3 Pkm2 Pykm	Pyruvate kinase PKM (EC 2.7.1.40) (Pyruvate kinase muscle isozyme)	9.4652	KPYM	0.97613	3
P52483;Q91W82	Young	Old	0.750543	0.00666103	0.0301448	P52483_K86_M1;Q91W82_K80_M1	Old / Young	Ube2e3;Ube2e2	Ubiquit. - M.musc	Geriatric / Young
P52760	Young	Old	0.540835	0.077765	0.182155	P52760_K13_M1	Old / Young	Rida	Ubiquit. - M.musc	Geriatric / Young	RIDA_MOUSE	Rida Hrp12	2-iminobutanoate/2-iminopropanoate deaminase (EC 3.5.99.10) (Heat-responsive protein 12) (Reactive intermediate imine deaminase A homolog) (Translation inhibitor L-PSP ribonuclease) (EC 3.1.-.-)	15.7502	RIDA	1.19729	4
P53810	Young	Old	0.327175	0.166333	0.310043	P53810_K5_M1	Old / Young	Pitpna	Ubiquit. - M.musc	Geriatric / Young	PIPNA_MOUSE	Pitpna Pitpn	Phosphatidylinositol transfer protein alpha isoform (PI-TP-alpha) (PtdIns transfer protein alpha) (PtdInsTP alpha)	10.4218	PIPNA	1.01794	3
P53810	Young	Old	-0.126945	0.703656	0.816581	P53810_K153_M1	Old / Young	Pitpna	Ubiquit. - M.musc	Geriatric / Young	PIPNA_MOUSE	Pitpna Pitpn	Phosphatidylinositol transfer protein alpha isoform (PI-TP-alpha) (PtdIns transfer protein alpha) (PtdInsTP alpha)	10.4218	PIPNA	1.01794	3
P53810	Young	Old	2.22502	0.000473232	0.00379025	P53810_K68_M1	Old / Young	Pitpna	Ubiquit. - M.musc	Geriatric / Young	PIPNA_MOUSE	Pitpna Pitpn	Phosphatidylinositol transfer protein alpha isoform (PI-TP-alpha) (PtdIns transfer protein alpha) (PtdInsTP alpha)	10.4218	PIPNA	1.01794	3
P53986	Young	Old	1.84806	0.000800031	0.00579485	P53986_K235_M1	Old / Young	Slc16a1	Ubiquit. - M.musc	Geriatric / Young	MOT1_MOUSE	Slc16a1 Mct1	Monocarboxylate transporter 1 (MCT 1) (Solute carrier family 16 member 1)	10.6748	MOT1	1.02836	3
P53986	Young	Old	0.227195	0.206552	0.362474	P53986_K467_M1	Old / Young	Slc16a1	Ubiquit. - M.musc	Geriatric / Young	MOT1_MOUSE	Slc16a1 Mct1	Monocarboxylate transporter 1 (MCT 1) (Solute carrier family 16 member 1)	10.6748	MOT1	1.02836	3
P53986	Young	Old	0.440104	0.0083037	0.035883	P53986_K232_M1	Old / Young	Slc16a1	Ubiquit. - M.musc	Geriatric / Young	MOT1_MOUSE	Slc16a1 Mct1	Monocarboxylate transporter 1 (MCT 1) (Solute carrier family 16 member 1)	10.6748	MOT1	1.02836	3
P53986	Young	Old	0.349499	0.0433853	0.120991	P53986_K219_M1	Old / Young	Slc16a1	Ubiquit. - M.musc	Geriatric / Young	MOT1_MOUSE	Slc16a1 Mct1	Monocarboxylate transporter 1 (MCT 1) (Solute carrier family 16 member 1)	10.6748	MOT1	1.02836	3
P53986	Young	Old	0.271329	0.193998	0.345739	P53986_K204_M1	Old / Young	Slc16a1	Ubiquit. - M.musc	Geriatric / Young	MOT1_MOUSE	Slc16a1 Mct1	Monocarboxylate transporter 1 (MCT 1) (Solute carrier family 16 member 1)	10.6748	MOT1	1.02836	3
P53986	Young	Old	0.767021	0.000815797	0.00587946	P53986_K473_M1	Old / Young	Slc16a1	Ubiquit. - M.musc	Geriatric / Young	MOT1_MOUSE	Slc16a1 Mct1	Monocarboxylate transporter 1 (MCT 1) (Solute carrier family 16 member 1)	10.6748	MOT1	1.02836	3
P53994	Young	Old	0.715106	0.00601071	0.0278713	P53994_K165_M1	Old / Young	Rab2a	Ubiquit. - M.musc	Geriatric / Young	RAB2A_MOUSE	Rab2a Rab2	Ras-related protein Rab-2A	7.07378	RAB2A	0.849652	2
P54227	Young	Old	-0.0106559	0.969085	0.983297	P54227_K52_M1	Old / Young	Stmn1	Ubiquit. - M.musc	Geriatric / Young	STMN1_MOUSE	Stmn1 Lag Lap18 Pr22	Stathmin (Leukemia-associated gene protein) (Leukemia-associated phosphoprotein p18) (Metablastin) (Oncoprotein 18) (Op18) (Phosphoprotein p19) (pp19) (Prosolin) (Protein Pr22) (pp17)	4.6867	STMN1	0.670867	1
P54726	Young	Old	0.00500824	0.988761	0.994289	P54726_K78_M1	Old / Young	Rad23a	Ubiquit. - M.musc	Geriatric / Young	RD23A_MOUSE	Rad23a Mhr23a	UV excision repair protein RAD23 homolog A (HR23A) (mHR23A)		RD23A
P54726	Young	Old	-0.0188504	0.92222	0.954959	P54726_K62_M1	Old / Young	Rad23a	Ubiquit. - M.musc	Geriatric / Young	RD23A_MOUSE	Rad23a Mhr23a	UV excision repair protein RAD23 homolog A (HR23A) (mHR23A)		RD23A
P54726	Young	Old	-0.374954	0.0689397	0.167198	P54726_K16_M1	Old / Young	Rad23a	Ubiquit. - M.musc	Geriatric / Young	RD23A_MOUSE	Rad23a Mhr23a	UV excision repair protein RAD23 homolog A (HR23A) (mHR23A)		RD23A
P54726	Young	Old	-0.124284	0.753632	0.852182	P54726_K26_M1	Old / Young	Rad23a	Ubiquit. - M.musc	Geriatric / Young	RD23A_MOUSE	Rad23a Mhr23a	UV excision repair protein RAD23 homolog A (HR23A) (mHR23A)		RD23A
P54726	Young	Old	-0.0615321	0.738328	0.841658	P54726_K53_M1	Old / Young	Rad23a	Ubiquit. - M.musc	Geriatric / Young	RD23A_MOUSE	Rad23a Mhr23a	UV excision repair protein RAD23 homolog A (HR23A) (mHR23A)		RD23A
P54726	Young	Old	0.560763	0.103996	0.222179	P54726_K122_M1	Old / Young	Rad23a	Ubiquit. - M.musc	Geriatric / Young	RD23A_MOUSE	Rad23a Mhr23a	UV excision repair protein RAD23 homolog A (HR23A) (mHR23A)		RD23A
P54728	Young	Old	-0.191417	0.241551	0.401996	P54728_K36_M1	Old / Young	Rad23b	Ubiquit. - M.musc	Geriatric / Young	RD23B_MOUSE	Rad23b Mhr23b	UV excision repair protein RAD23 homolog B (HR23B) (mHR23B) (XP-C repair-complementing complex 58 kDa protein) (p58)	5.12054	RD23B	0.709316	1
P54728	Young	Old	-0.0606803	0.784923	0.872878	P54728_K45_M1	Old / Young	Rad23b	Ubiquit. - M.musc	Geriatric / Young	RD23B_MOUSE	Rad23b Mhr23b	UV excision repair protein RAD23 homolog B (HR23B) (mHR23B) (XP-C repair-complementing complex 58 kDa protein) (p58)	5.12054	RD23B	0.709316	1
P54728	Young	Old	-0.11213	0.568227	0.712885	P54728_K51_M1	Old / Young	Rad23b	Ubiquit. - M.musc	Geriatric / Young	RD23B_MOUSE	Rad23b Mhr23b	UV excision repair protein RAD23 homolog B (HR23B) (mHR23B) (XP-C repair-complementing complex 58 kDa protein) (p58)	5.12054	RD23B	0.709316	1
P54728	Young	Old	-0.341225	0.0357896	0.105098	P54728_K76_M1	Old / Young	Rad23b	Ubiquit. - M.musc	Geriatric / Young	RD23B_MOUSE	Rad23b Mhr23b	UV excision repair protein RAD23 homolog B (HR23B) (mHR23B) (XP-C repair-complementing complex 58 kDa protein) (p58)	5.12054	RD23B	0.709316	1
P54728	Young	Old	-0.570384	0.297828	0.461826	P54728_K14_M1	Old / Young	Rad23b	Ubiquit. - M.musc	Geriatric / Young	RD23B_MOUSE	Rad23b Mhr23b	UV excision repair protein RAD23 homolog B (HR23B) (mHR23B) (XP-C repair-complementing complex 58 kDa protein) (p58)	5.12054	RD23B	0.709316	1
P54728	Young	Old	0.378275	0.0665336	0.163196	P54728_K151_M1	Old / Young	Rad23b	Ubiquit. - M.musc	Geriatric / Young	RD23B_MOUSE	Rad23b Mhr23b	UV excision repair protein RAD23 homolog B (HR23B) (mHR23B) (XP-C repair-complementing complex 58 kDa protein) (p58)	5.12054	RD23B	0.709316	1
P54728	Young	Old	-0.454958	0.296339	0.459847	P54728_K67_M1	Old / Young	Rad23b	Ubiquit. - M.musc	Geriatric / Young	RD23B_MOUSE	Rad23b Mhr23b	UV excision repair protein RAD23 homolog B (HR23B) (mHR23B) (XP-C repair-complementing complex 58 kDa protein) (p58)	5.12054	RD23B	0.709316	1
P54728	Young	Old	-0.151332	0.358021	0.520571	P54728_K60_M1	Old / Young	Rad23b	Ubiquit. - M.musc	Geriatric / Young	RD23B_MOUSE	Rad23b Mhr23b	UV excision repair protein RAD23 homolog B (HR23B) (mHR23B) (XP-C repair-complementing complex 58 kDa protein) (p58)	5.12054	RD23B	0.709316	1
P54728	Young	Old	0.0505299	0.754582	0.852533	P54728_K24_M1	Old / Young	Rad23b	Ubiquit. - M.musc	Geriatric / Young	RD23B_MOUSE	Rad23b Mhr23b	UV excision repair protein RAD23 homolog B (HR23B) (mHR23B) (XP-C repair-complementing complex 58 kDa protein) (p58)	5.12054	RD23B	0.709316	1
P54729	Young	Old	0.628126	0.00216955	0.0126738	P54729_K370_M1	Old / Young	Nub1	Ubiquit. - M.musc	Geriatric / Young
P54731	Young	Old	0.253075	0.139369	0.272984	P54731_K145_M1	Old / Young	Faf1	Ubiquit. - M.musc	Geriatric / Young	FAF1_MOUSE	Faf1	FAS-associated factor 1		FAF1
P54731	Young	Old	0.0562036	0.792602	0.878735	P54731_K156_M1	Old / Young	Faf1	Ubiquit. - M.musc	Geriatric / Young	FAF1_MOUSE	Faf1	FAS-associated factor 1		FAF1
P55012	Young	Old	0.190134	0.386929	0.55037	P55012_K1136_M1	Old / Young	Slc12a2	Ubiquit. - M.musc	Geriatric / Young	S12A2_MOUSE	Slc12a2 Nkcc1	Solute carrier family 12 member 2 (Basolateral Na-K-Cl symporter) (Bumetanide-sensitive sodium-(potassium)-chloride cotransporter 1)	11.7657	S12A2	1.07062	3
P55012	Young	Old	0.643109	0.00171488	0.0105608	P55012_K936_M1	Old / Young	Slc12a2	Ubiquit. - M.musc	Geriatric / Young	S12A2_MOUSE	Slc12a2 Nkcc1	Solute carrier family 12 member 2 (Basolateral Na-K-Cl symporter) (Bumetanide-sensitive sodium-(potassium)-chloride cotransporter 1)	11.7657	S12A2	1.07062	3
P55012	Young	Old	0.434924	0.108874	0.229609	P55012_K230_M1	Old / Young	Slc12a2	Ubiquit. - M.musc	Geriatric / Young	S12A2_MOUSE	Slc12a2 Nkcc1	Solute carrier family 12 member 2 (Basolateral Na-K-Cl symporter) (Bumetanide-sensitive sodium-(potassium)-chloride cotransporter 1)	11.7657	S12A2	1.07062	3
P55012	Young	Old	0.59644	0.0666932	0.163321	P55012_K1071_M1	Old / Young	Slc12a2	Ubiquit. - M.musc	Geriatric / Young	S12A2_MOUSE	Slc12a2 Nkcc1	Solute carrier family 12 member 2 (Basolateral Na-K-Cl symporter) (Bumetanide-sensitive sodium-(potassium)-chloride cotransporter 1)	11.7657	S12A2	1.07062	3
P55012	Young	Old	0.608936	0.0321476	0.0973904	P55012_K624_M1	Old / Young	Slc12a2	Ubiquit. - M.musc	Geriatric / Young	S12A2_MOUSE	Slc12a2 Nkcc1	Solute carrier family 12 member 2 (Basolateral Na-K-Cl symporter) (Bumetanide-sensitive sodium-(potassium)-chloride cotransporter 1)	11.7657	S12A2	1.07062	3
P55012	Young	Old	0.0389276	0.878919	0.932259	P55012_K1054_M1	Old / Young	Slc12a2	Ubiquit. - M.musc	Geriatric / Young	S12A2_MOUSE	Slc12a2 Nkcc1	Solute carrier family 12 member 2 (Basolateral Na-K-Cl symporter) (Bumetanide-sensitive sodium-(potassium)-chloride cotransporter 1)	11.7657	S12A2	1.07062	3
P55012	Young	Old	0.85048	0.0172042	0.0615154	P55012_K1111_M1	Old / Young	Slc12a2	Ubiquit. - M.musc	Geriatric / Young	S12A2_MOUSE	Slc12a2 Nkcc1	Solute carrier family 12 member 2 (Basolateral Na-K-Cl symporter) (Bumetanide-sensitive sodium-(potassium)-chloride cotransporter 1)	11.7657	S12A2	1.07062	3
P55012	Young	Old	0.496132	0.0200821	0.0689144	P55012_K1010_M1	Old / Young	Slc12a2	Ubiquit. - M.musc	Geriatric / Young	S12A2_MOUSE	Slc12a2 Nkcc1	Solute carrier family 12 member 2 (Basolateral Na-K-Cl symporter) (Bumetanide-sensitive sodium-(potassium)-chloride cotransporter 1)	11.7657	S12A2	1.07062	3
P55012	Young	Old	0.573912	0.00453878	0.0220652	P55012_K273_M1	Old / Young	Slc12a2	Ubiquit. - M.musc	Geriatric / Young	S12A2_MOUSE	Slc12a2 Nkcc1	Solute carrier family 12 member 2 (Basolateral Na-K-Cl symporter) (Bumetanide-sensitive sodium-(potassium)-chloride cotransporter 1)	11.7657	S12A2	1.07062	3
P55012	Young	Old	0.259621	0.163297	0.306368	P55012_K988_M1	Old / Young	Slc12a2	Ubiquit. - M.musc	Geriatric / Young	S12A2_MOUSE	Slc12a2 Nkcc1	Solute carrier family 12 member 2 (Basolateral Na-K-Cl symporter) (Bumetanide-sensitive sodium-(potassium)-chloride cotransporter 1)	11.7657	S12A2	1.07062	3
P55012	Young	Old	1.29345	0.00289913	0.015723	P55012_K976_M1	Old / Young	Slc12a2	Ubiquit. - M.musc	Geriatric / Young	S12A2_MOUSE	Slc12a2 Nkcc1	Solute carrier family 12 member 2 (Basolateral Na-K-Cl symporter) (Bumetanide-sensitive sodium-(potassium)-chloride cotransporter 1)	11.7657	S12A2	1.07062	3
P55012	Young	Old	0.176257	0.293876	0.457671	P55012_K826_M1	Old / Young	Slc12a2	Ubiquit. - M.musc	Geriatric / Young	S12A2_MOUSE	Slc12a2 Nkcc1	Solute carrier family 12 member 2 (Basolateral Na-K-Cl symporter) (Bumetanide-sensitive sodium-(potassium)-chloride cotransporter 1)	11.7657	S12A2	1.07062	3
P55012	Young	Old	0.423279	0.422114	0.582939	P55012_K1118_M1	Old / Young	Slc12a2	Ubiquit. - M.musc	Geriatric / Young	S12A2_MOUSE	Slc12a2 Nkcc1	Solute carrier family 12 member 2 (Basolateral Na-K-Cl symporter) (Bumetanide-sensitive sodium-(potassium)-chloride cotransporter 1)	11.7657	S12A2	1.07062	3
P55012	Young	Old	0.888715	0.000294383	0.00261492	P55012_K1091_M1	Old / Young	Slc12a2	Ubiquit. - M.musc	Geriatric / Young	S12A2_MOUSE	Slc12a2 Nkcc1	Solute carrier family 12 member 2 (Basolateral Na-K-Cl symporter) (Bumetanide-sensitive sodium-(potassium)-chloride cotransporter 1)	11.7657	S12A2	1.07062	3
P55012	Young	Old	-0.0567405	0.792562	0.878735	P55012_K1088_M1	Old / Young	Slc12a2	Ubiquit. - M.musc	Geriatric / Young	S12A2_MOUSE	Slc12a2 Nkcc1	Solute carrier family 12 member 2 (Basolateral Na-K-Cl symporter) (Bumetanide-sensitive sodium-(potassium)-chloride cotransporter 1)	11.7657	S12A2	1.07062	3
P55012	Young	Old	0.643065	0.0950956	0.208814	P55012_K969_M1	Old / Young	Slc12a2	Ubiquit. - M.musc	Geriatric / Young	S12A2_MOUSE	Slc12a2 Nkcc1	Solute carrier family 12 member 2 (Basolateral Na-K-Cl symporter) (Bumetanide-sensitive sodium-(potassium)-chloride cotransporter 1)	11.7657	S12A2	1.07062	3
P55012	Young	Old	0.460848	0.0219529	0.0739105	P55012_K951_M1	Old / Young	Slc12a2	Ubiquit. - M.musc	Geriatric / Young	S12A2_MOUSE	Slc12a2 Nkcc1	Solute carrier family 12 member 2 (Basolateral Na-K-Cl symporter) (Bumetanide-sensitive sodium-(potassium)-chloride cotransporter 1)	11.7657	S12A2	1.07062	3
P55012	Young	Old	0.783422	0.0440802	0.122454	P55012_K984_M1	Old / Young	Slc12a2	Ubiquit. - M.musc	Geriatric / Young	S12A2_MOUSE	Slc12a2 Nkcc1	Solute carrier family 12 member 2 (Basolateral Na-K-Cl symporter) (Bumetanide-sensitive sodium-(potassium)-chloride cotransporter 1)	11.7657	S12A2	1.07062	3
P55012	Young	Old	0.17927	0.257356	0.418458	P55012_K941_M1	Old / Young	Slc12a2	Ubiquit. - M.musc	Geriatric / Young	S12A2_MOUSE	Slc12a2 Nkcc1	Solute carrier family 12 member 2 (Basolateral Na-K-Cl symporter) (Bumetanide-sensitive sodium-(potassium)-chloride cotransporter 1)	11.7657	S12A2	1.07062	3
P55012	Young	Old	0.186224	0.295169	0.458691	P55012_K1000_M1	Old / Young	Slc12a2	Ubiquit. - M.musc	Geriatric / Young	S12A2_MOUSE	Slc12a2 Nkcc1	Solute carrier family 12 member 2 (Basolateral Na-K-Cl symporter) (Bumetanide-sensitive sodium-(potassium)-chloride cotransporter 1)	11.7657	S12A2	1.07062	3
P55088	Young	Old	0.103245	0.532326	0.683333	P55088_K295_M1	Old / Young	Aqp4	Ubiquit. - M.musc	Geriatric / Young	AQP4_MOUSE	Aqp4	Aquaporin-4 (AQP-4) (Mercurial-insensitive water channel) (MIWC) (WCH4)	39.3789	AQP4	1.59526	4
P55088	Young	Old	0.565373	0.0939467	0.207134	P55088_K310_M1	Old / Young	Aqp4	Ubiquit. - M.musc	Geriatric / Young	AQP4_MOUSE	Aqp4	Aquaporin-4 (AQP-4) (Mercurial-insensitive water channel) (MIWC) (WCH4)	39.3789	AQP4	1.59526	4
P55088	Young	Old	0.226373	0.299151	0.463545	P55088_K268_M1	Old / Young	Aqp4	Ubiquit. - M.musc	Geriatric / Young	AQP4_MOUSE	Aqp4	Aquaporin-4 (AQP-4) (Mercurial-insensitive water channel) (MIWC) (WCH4)	39.3789	AQP4	1.59526	4
P55088	Young	Old	-0.0334397	0.831129	0.906393	P55088_K274_M1	Old / Young	Aqp4	Ubiquit. - M.musc	Geriatric / Young	AQP4_MOUSE	Aqp4	Aquaporin-4 (AQP-4) (Mercurial-insensitive water channel) (MIWC) (WCH4)	39.3789	AQP4	1.59526	4
P55096	Young	Old	0.0650536	0.627044	0.757401	P55096_K260_M1	Old / Young	Abcd3	Ubiquit. - M.musc	Geriatric / Young	ABCD3_MOUSE	Abcd3 Pmp70 Pxmp1	ATP-binding cassette sub-family D member 3 (68 kDa peroxisomal membrane protein) (PMP68) (70 kDa peroxisomal membrane protein) (PMP70)		ABCD3
P55096	Young	Old	-0.455169	0.324342	0.4877	P55096_K416_M1	Old / Young	Abcd3	Ubiquit. - M.musc	Geriatric / Young	ABCD3_MOUSE	Abcd3 Pmp70 Pxmp1	ATP-binding cassette sub-family D member 3 (68 kDa peroxisomal membrane protein) (PMP68) (70 kDa peroxisomal membrane protein) (PMP70)		ABCD3
P55096	Young	Old	-0.62359	0.237359	0.39863	P55096_K615_M1	Old / Young	Abcd3	Ubiquit. - M.musc	Geriatric / Young	ABCD3_MOUSE	Abcd3 Pmp70 Pxmp1	ATP-binding cassette sub-family D member 3 (68 kDa peroxisomal membrane protein) (PMP68) (70 kDa peroxisomal membrane protein) (PMP70)		ABCD3
P55144	Young	Old	0.531559	0.0563568	0.145076	P55144_K497_M1	Old / Young	Tyro3	Ubiquit. - M.musc	Geriatric / Young
P55288	Young	Old	0.563115	0.164337	0.307685	P55288_K645_M1	Old / Young	Cdh11	Ubiquit. - M.musc	Geriatric / Young	CAD11_MOUSE	Cdh11 Cad-11	Cadherin-11 (OSF-4) (Osteoblast cadherin) (OB-cadherin)	5.19492	CAD11	0.715579	1
P56135	Young	Old	0.462433	0.0123648	0.0487033	P56135_K8_M1	Old / Young	Atp5j2	Ubiquit. - M.musc	Geriatric / Young	ATPK_MOUSE	Atp5j2	ATP synthase subunit f, mitochondrial	32.8124	ATPK	1.51604	4
P56391	Young	Old	0.325602	0.234215	0.395539	P56391_K6_M1	Old / Young	Cox6b1	Ubiquit. - M.musc	Geriatric / Young	CX6B1_MOUSE	Cox6b1 Cox6b	Cytochrome c oxidase subunit 6B1 (Cytochrome c oxidase subunit VIb isoform 1) (COX VIb-1)	21.3615	CX6B1	1.32963	4
P56399	Young	Old	-0.075612	0.644132	0.768367	P56399_K423_M1	Old / Young	Usp5	Ubiquit. - M.musc	Geriatric / Young	UBP5_MOUSE	Usp5 Isot	Ubiquitin carboxyl-terminal hydrolase 5 (EC 3.4.19.12) (Deubiquitinating enzyme 5) (Isopeptidase T) (Ubiquitin thioesterase 5) (Ubiquitin-specific-processing protease 5)	7.91669	UBP5	0.898543	2
P56399	Young	Old	1.08313	0.0203871	0.0696841	P56399_K508_M1	Old / Young	Usp5	Ubiquit. - M.musc	Geriatric / Young	UBP5_MOUSE	Usp5 Isot	Ubiquitin carboxyl-terminal hydrolase 5 (EC 3.4.19.12) (Deubiquitinating enzyme 5) (Isopeptidase T) (Ubiquitin thioesterase 5) (Ubiquitin-specific-processing protease 5)	7.91669	UBP5	0.898543	2
P56399	Young	Old	0.831532	0.00330981	0.0171679	P56399_K575_M1	Old / Young	Usp5	Ubiquit. - M.musc	Geriatric / Young	UBP5_MOUSE	Usp5 Isot	Ubiquitin carboxyl-terminal hydrolase 5 (EC 3.4.19.12) (Deubiquitinating enzyme 5) (Isopeptidase T) (Ubiquitin thioesterase 5) (Ubiquitin-specific-processing protease 5)	7.91669	UBP5	0.898543	2
P56399	Young	Old	-0.131413	0.626321	0.757163	P56399_K379_M1	Old / Young	Usp5	Ubiquit. - M.musc	Geriatric / Young	UBP5_MOUSE	Usp5 Isot	Ubiquitin carboxyl-terminal hydrolase 5 (EC 3.4.19.12) (Deubiquitinating enzyme 5) (Isopeptidase T) (Ubiquitin thioesterase 5) (Ubiquitin-specific-processing protease 5)	7.91669	UBP5	0.898543	2
P56399	Young	Old	-0.321989	0.663696	0.784764	P56399_K499_M1	Old / Young	Usp5	Ubiquit. - M.musc	Geriatric / Young	UBP5_MOUSE	Usp5 Isot	Ubiquitin carboxyl-terminal hydrolase 5 (EC 3.4.19.12) (Deubiquitinating enzyme 5) (Isopeptidase T) (Ubiquitin thioesterase 5) (Ubiquitin-specific-processing protease 5)	7.91669	UBP5	0.898543	2
P56399	Young	Old	1.22617	0.0049326	0.0234957	P56399_K163_M1	Old / Young	Usp5	Ubiquit. - M.musc	Geriatric / Young	UBP5_MOUSE	Usp5 Isot	Ubiquitin carboxyl-terminal hydrolase 5 (EC 3.4.19.12) (Deubiquitinating enzyme 5) (Isopeptidase T) (Ubiquitin thioesterase 5) (Ubiquitin-specific-processing protease 5)	7.91669	UBP5	0.898543	2
P56399	Young	Old	0.261601	0.176555	0.322999	P56399_K574_M1	Old / Young	Usp5	Ubiquit. - M.musc	Geriatric / Young	UBP5_MOUSE	Usp5 Isot	Ubiquitin carboxyl-terminal hydrolase 5 (EC 3.4.19.12) (Deubiquitinating enzyme 5) (Isopeptidase T) (Ubiquitin thioesterase 5) (Ubiquitin-specific-processing protease 5)	7.91669	UBP5	0.898543	2
P56399	Young	Old	-0.0190957	0.907775	0.949589	P56399_K406_M1	Old / Young	Usp5	Ubiquit. - M.musc	Geriatric / Young	UBP5_MOUSE	Usp5 Isot	Ubiquitin carboxyl-terminal hydrolase 5 (EC 3.4.19.12) (Deubiquitinating enzyme 5) (Isopeptidase T) (Ubiquitin thioesterase 5) (Ubiquitin-specific-processing protease 5)	7.91669	UBP5	0.898543	2
P56399	Young	Old	0.670701	0.00786602	0.0344747	P56399_K360_M1	Old / Young	Usp5	Ubiquit. - M.musc	Geriatric / Young	UBP5_MOUSE	Usp5 Isot	Ubiquitin carboxyl-terminal hydrolase 5 (EC 3.4.19.12) (Deubiquitinating enzyme 5) (Isopeptidase T) (Ubiquitin thioesterase 5) (Ubiquitin-specific-processing protease 5)	7.91669	UBP5	0.898543	2
P56399	Young	Old	0.337756	0.300782	0.465046	P56399_K553_M1	Old / Young	Usp5	Ubiquit. - M.musc	Geriatric / Young	UBP5_MOUSE	Usp5 Isot	Ubiquitin carboxyl-terminal hydrolase 5 (EC 3.4.19.12) (Deubiquitinating enzyme 5) (Isopeptidase T) (Ubiquitin thioesterase 5) (Ubiquitin-specific-processing protease 5)	7.91669	UBP5	0.898543	2
P56399	Young	Old	-0.0886238	0.570342	0.714086	P56399_K743_M1	Old / Young	Usp5	Ubiquit. - M.musc	Geriatric / Young	UBP5_MOUSE	Usp5 Isot	Ubiquitin carboxyl-terminal hydrolase 5 (EC 3.4.19.12) (Deubiquitinating enzyme 5) (Isopeptidase T) (Ubiquitin thioesterase 5) (Ubiquitin-specific-processing protease 5)	7.91669	UBP5	0.898543	2
P56399	Young	Old	0.422604	0.0305841	0.0939728	P56399_K793_M1	Old / Young	Usp5	Ubiquit. - M.musc	Geriatric / Young	UBP5_MOUSE	Usp5 Isot	Ubiquitin carboxyl-terminal hydrolase 5 (EC 3.4.19.12) (Deubiquitinating enzyme 5) (Isopeptidase T) (Ubiquitin thioesterase 5) (Ubiquitin-specific-processing protease 5)	7.91669	UBP5	0.898543	2
P56399	Young	Old	-0.171217	0.26207	0.423788	P56399_K184_M1	Old / Young	Usp5	Ubiquit. - M.musc	Geriatric / Young	UBP5_MOUSE	Usp5 Isot	Ubiquitin carboxyl-terminal hydrolase 5 (EC 3.4.19.12) (Deubiquitinating enzyme 5) (Isopeptidase T) (Ubiquitin thioesterase 5) (Ubiquitin-specific-processing protease 5)	7.91669	UBP5	0.898543	2
P56399	Young	Old	0.740953	0.00783059	0.0343893	P56399_K318_M1	Old / Young	Usp5	Ubiquit. - M.musc	Geriatric / Young	UBP5_MOUSE	Usp5 Isot	Ubiquitin carboxyl-terminal hydrolase 5 (EC 3.4.19.12) (Deubiquitinating enzyme 5) (Isopeptidase T) (Ubiquitin thioesterase 5) (Ubiquitin-specific-processing protease 5)	7.91669	UBP5	0.898543	2
P56399	Young	Old	0.588432	0.099876	0.215813	P56399_K80_M1	Old / Young	Usp5	Ubiquit. - M.musc	Geriatric / Young	UBP5_MOUSE	Usp5 Isot	Ubiquitin carboxyl-terminal hydrolase 5 (EC 3.4.19.12) (Deubiquitinating enzyme 5) (Isopeptidase T) (Ubiquitin thioesterase 5) (Ubiquitin-specific-processing protease 5)	7.91669	UBP5	0.898543	2
P56399	Young	Old	1.76164	0.000389453	0.00321466	P56399_K586_M1	Old / Young	Usp5	Ubiquit. - M.musc	Geriatric / Young	UBP5_MOUSE	Usp5 Isot	Ubiquitin carboxyl-terminal hydrolase 5 (EC 3.4.19.12) (Deubiquitinating enzyme 5) (Isopeptidase T) (Ubiquitin thioesterase 5) (Ubiquitin-specific-processing protease 5)	7.91669	UBP5	0.898543	2
P56480	Young	Old	0.192953	0.544483	0.693373	P56480_K124_M1	Old / Young	Atp5b	Ubiquit. - M.musc	Geriatric / Young	ATPB_MOUSE	Atp5f1b Atp5b	ATP synthase subunit beta, mitochondrial (EC 3.6.3.14) (ATP synthase F1 subunit beta)	27.0473	ATPB	1.43212	4
P56480	Young	Old	0.873223	0.030494	0.0937625	P56480_K198_M1	Old / Young	Atp5b	Ubiquit. - M.musc	Geriatric / Young	ATPB_MOUSE	Atp5f1b Atp5b	ATP synthase subunit beta, mitochondrial (EC 3.6.3.14) (ATP synthase F1 subunit beta)	27.0473	ATPB	1.43212	4
P56564	Young	Old	0.139268	0.515266	0.668021	P56564_K521_M1	Old / Young	Slc1a3	Ubiquit. - M.musc	Geriatric / Young	EAA1_MOUSE	Slc1a3 Eaat1 Gmt1	Excitatory amino acid transporter 1 (Glial high affinity glutamate transporter) (High-affinity neuronal glutamate transporter) (GluT-1) (Sodium-dependent glutamate/aspartate transporter 1) (GLAST-1) (Solute carrier family 1 member 3)	23.1129	EAA1	1.36385	4
P56564	Young	Old	-0.0457736	0.759563	0.854889	P56564_K520_M1	Old / Young	Slc1a3	Ubiquit. - M.musc	Geriatric / Young	EAA1_MOUSE	Slc1a3 Eaat1 Gmt1	Excitatory amino acid transporter 1 (Glial high affinity glutamate transporter) (High-affinity neuronal glutamate transporter) (GluT-1) (Sodium-dependent glutamate/aspartate transporter 1) (GLAST-1) (Solute carrier family 1 member 3)	23.1129	EAA1	1.36385	4
P56564	Young	Old	2.99708	1.89635e-06	5.84938e-05	P56564_K534_M1	Old / Young	Slc1a3	Ubiquit. - M.musc	Geriatric / Young	EAA1_MOUSE	Slc1a3 Eaat1 Gmt1	Excitatory amino acid transporter 1 (Glial high affinity glutamate transporter) (High-affinity neuronal glutamate transporter) (GluT-1) (Sodium-dependent glutamate/aspartate transporter 1) (GLAST-1) (Solute carrier family 1 member 3)	23.1129	EAA1	1.36385	4
P56564	Young	Old	-0.211742	0.456677	0.615317	P56564_K42_M1	Old / Young	Slc1a3	Ubiquit. - M.musc	Geriatric / Young	EAA1_MOUSE	Slc1a3 Eaat1 Gmt1	Excitatory amino acid transporter 1 (Glial high affinity glutamate transporter) (High-affinity neuronal glutamate transporter) (GluT-1) (Sodium-dependent glutamate/aspartate transporter 1) (GLAST-1) (Solute carrier family 1 member 3)	23.1129	EAA1	1.36385	4
P56564;P56564	Young	Old	-0.203014	0.236426	0.39807	P56564_K521_M2;P56564_K534_M2	Old / Young	Slc1a3	Ubiquit. - M.musc	Geriatric / Young
P57080	Young	Old	-0.292606	0.143534	0.278739	P57080_K631_M1	Old / Young	Usp25	Ubiquit. - M.musc	Geriatric / Young
P57080	Young	Old	-0.523948	0.0345444	0.102585	P57080_K250_M1	Old / Young	Usp25	Ubiquit. - M.musc	Geriatric / Young
P57780	Young	Old	1.78825	3.32053e-06	8.79431e-05	P57780_K593_M1	Old / Young	Actn4	Ubiquit. - M.musc	Geriatric / Young	ACTN4_MOUSE	Actn4	Alpha-actinin-4 (Non-muscle alpha-actinin 4)	11.5971	ACTN4	1.06435	3
P57780	Young	Old	0.538724	0.0911843	0.2027	P57780_K234_M1	Old / Young	Actn4	Ubiquit. - M.musc	Geriatric / Young	ACTN4_MOUSE	Actn4	Alpha-actinin-4 (Non-muscle alpha-actinin 4)	11.5971	ACTN4	1.06435	3
P58252	Young	Old	1.14492	0.00161853	0.010068	P58252_K512_M1	Old / Young	Eef2	Ubiquit. - M.musc	Geriatric / Young	EF2_MOUSE	Eef2	Elongation factor 2 (EF-2)	3.22195	EF2	0.508119	1
P58252	Young	Old	0.456322	0.0696891	0.168637	P58252_K322_M1	Old / Young	Eef2	Ubiquit. - M.musc	Geriatric / Young	EF2_MOUSE	Eef2	Elongation factor 2 (EF-2)	3.22195	EF2	0.508119	1
P58252	Young	Old	-0.355342	0.217036	0.374928	P58252_K272_M1	Old / Young	Eef2	Ubiquit. - M.musc	Geriatric / Young	EF2_MOUSE	Eef2	Elongation factor 2 (EF-2)	3.22195	EF2	0.508119	1
P58252	Young	Old	0.675632	0.0145252	0.0542433	P58252_K638_M1	Old / Young	Eef2	Ubiquit. - M.musc	Geriatric / Young	EF2_MOUSE	Eef2	Elongation factor 2 (EF-2)	3.22195	EF2	0.508119	1
P58252	Young	Old	0.418227	0.429725	0.590327	P58252_K235_M1	Old / Young	Eef2	Ubiquit. - M.musc	Geriatric / Young	EF2_MOUSE	Eef2	Elongation factor 2 (EF-2)	3.22195	EF2	0.508119	1
P58252	Young	Old	-0.571492	0.169608	0.314654	P58252_K239_M1	Old / Young	Eef2	Ubiquit. - M.musc	Geriatric / Young	EF2_MOUSE	Eef2	Elongation factor 2 (EF-2)	3.22195	EF2	0.508119	1
P58252	Young	Old	0.646415	0.0735347	0.175	P58252_K318_M1	Old / Young	Eef2	Ubiquit. - M.musc	Geriatric / Young	EF2_MOUSE	Eef2	Elongation factor 2 (EF-2)	3.22195	EF2	0.508119	1
P58389	Young	Old	1.63569	0.0346805	0.102827	P58389_K28_M1	Old / Young	Ptpa	Ubiquit. - M.musc	Geriatric / Young	PTPA_MOUSE	Ptpa Ppp2r4	Serine/threonine-protein phosphatase 2A activator (EC 5.2.1.8) (PP2A, subunit B', PR53 isoform) (Phosphotyrosyl phosphatase activator) (PTPA) (Serine/threonine-protein phosphatase 2A regulatory subunit 4) (Serine/threonine-protein phosphatase 2A regulatory subunit B')	10.0166	PTPA	1.00072	3
P59108	Young	Old	-0.102738	0.508007	0.662158	P59108_K92_M1	Old / Young	Cpne2	Ubiquit. - M.musc	Geriatric / Young	CPNE2_MOUSE	Cpne2	Copine-2 (Copine II)		CPNE2
P59268	Young	Old	0.371349	0.0130404	0.0507165	P59268_K127_M1	Old / Young	Zdhhc9	Ubiquit. - M.musc	Geriatric / Young
P59268	Young	Old	0.75283	0.0439913	0.122314	P59268_K137_M1	Old / Young	Zdhhc9	Ubiquit. - M.musc	Geriatric / Young
P59648	Young	Old	-0.55062	0.00311228	0.0164414	P59648_K67_M1	Old / Young	Fxyd7	Ubiquit. - M.musc	Geriatric / Young
P59764	Young	Old	-0.0216973	0.943958	0.969331	P59764_K1469_M1	Old / Young	Dock4	Ubiquit. - M.musc	Geriatric / Young	DOCK4_MOUSE	Dock4 Kiaa0716	Dedicator of cytokinesis protein 4		DOCK4
P59823	Young	Old	0.200223	0.40506	0.565283	P59823_K413_M1	Old / Young	Il1rapl1	Ubiquit. - M.musc	Geriatric / Young	IRPL1_MOUSE	Il1rapl1	Interleukin-1 receptor accessory protein-like 1 (IL-1-RAPL-1) (IL-1RAPL-1) (IL1RAPL-1) (X-linked interleukin-1 receptor accessory protein-like 1)		IRPL1
P59999	Young	Old	1.15486	4.3294e-05	0.000573313	P59999_K44_M1	Old / Young	Arpc4	Ubiquit. - M.musc	Geriatric / Young	ARPC4_MOUSE	Arpc4 Arc20	Actin-related protein 2/3 complex subunit 4 (Arp2/3 complex 20 kDa subunit) (p20-ARC)	13.9706	ARPC4	1.14522	4
P59999	Young	Old	1.81018	0.000976873	0.00676912	P59999_K35_M1	Old / Young	Arpc4	Ubiquit. - M.musc	Geriatric / Young	ARPC4_MOUSE	Arpc4 Arc20	Actin-related protein 2/3 complex subunit 4 (Arp2/3 complex 20 kDa subunit) (p20-ARC)	13.9706	ARPC4	1.14522	4
P60041	Young	Old	0.0910501	0.801221	0.885982	P60041_K45_M1	Old / Young	Sst	Ubiquit. - M.musc	Geriatric / Young
P60202	Young	Old	2.73046	3.81427e-07	2.00807e-05	P60202_K218_M1	Old / Young	Plp1	Ubiquit. - M.musc	Geriatric / Young	MYPR_MOUSE	Plp1 Plp	Myelin proteolipid protein (PLP) (Lipophilin)	102.199	MYPR	2.00944	4
P60202	Young	Old	0.874074	4.65137e-05	0.000594437	P60202_K122_M1	Old / Young	Plp1	Ubiquit. - M.musc	Geriatric / Young	MYPR_MOUSE	Plp1 Plp	Myelin proteolipid protein (PLP) (Lipophilin)	102.199	MYPR	2.00944	4
P60202	Young	Old	0.372249	0.0165232	0.0596409	P60202_K111_M1	Old / Young	Plp1	Ubiquit. - M.musc	Geriatric / Young	MYPR_MOUSE	Plp1 Plp	Myelin proteolipid protein (PLP) (Lipophilin)	102.199	MYPR	2.00944	4
P60202	Young	Old	0.555342	0.000783557	0.00570424	P60202_K105_M1	Old / Young	Plp1	Ubiquit. - M.musc	Geriatric / Young	MYPR_MOUSE	Plp1 Plp	Myelin proteolipid protein (PLP) (Lipophilin)	102.199	MYPR	2.00944	4
P60202;P60202	Young	Old	0.983113	0.00476582	0.0228347	P60202_K111_M2;P60202_K122_M2	Old / Young	Plp1	Ubiquit. - M.musc	Geriatric / Young
P60229	Young	Old	0.32928	0.106515	0.226241	P60229_K35_M1	Old / Young	Eif3e	Ubiquit. - M.musc	Geriatric / Young	EIF3E_MOUSE	Eif3e Eif3s6 Int6	Eukaryotic translation initiation factor 3 subunit E (eIF3e) (Eukaryotic translation initiation factor 3 subunit 6) (MMTV integration site 6) (Mammary tumor-associated protein INT-6) (Viral integration site protein INT-6) (eIF-3 p48)	6.26678	EIF3E	0.797044	2
P60335	Young	Old	0.591015	0.0713622	0.171245	P60335_K115_M1	Old / Young	Pcbp1	Ubiquit. - M.musc	Geriatric / Young	PCBP1_MOUSE	Pcbp1	Poly(rC)-binding protein 1 (Alpha-CP1) (Heterogeneous nuclear ribonucleoprotein E1) (hnRNP E1)	4.46866	PCBP1	0.650178	1
P60335	Young	Old	-0.21136	0.733253	0.837014	P60335_K351_M1	Old / Young	Pcbp1	Ubiquit. - M.musc	Geriatric / Young	PCBP1_MOUSE	Pcbp1	Poly(rC)-binding protein 1 (Alpha-CP1) (Heterogeneous nuclear ribonucleoprotein E1) (hnRNP E1)	4.46866	PCBP1	0.650178	1
P60335	Young	Old	0.163735	0.696207	0.811647	P60335_K314_M1	Old / Young	Pcbp1	Ubiquit. - M.musc	Geriatric / Young	PCBP1_MOUSE	Pcbp1	Poly(rC)-binding protein 1 (Alpha-CP1) (Heterogeneous nuclear ribonucleoprotein E1) (hnRNP E1)	4.46866	PCBP1	0.650178	1
P60521	Young	Old	0.956864	0.0298826	0.0926049	P60521_K46_M1	Old / Young	Gabarapl2	Ubiquit. - M.musc	Geriatric / Young	GBRL2_MOUSE	Gabarapl2	Gamma-aminobutyric acid receptor-associated protein-like 2 (GABA(A) receptor-associated protein-like 2) (Golgi-associated ATPase enhancer of 16 kDa) (GATE-16)	4.14304	GBRL2	0.61732	1
P60670	Young	Old	1.15245	0.00636819	0.0292152	P60670_K302_M1	Old / Young	Nploc4	Ubiquit. - M.musc	Geriatric / Young	NPL4_MOUSE	Nploc4 Kiaa1499 Npl4	Nuclear protein localization protein 4 homolog (Protein NPL4)		NPL4
P60670	Young	Old	1.3473	0.000424615	0.00344561	P60670_K260_M1	Old / Young	Nploc4	Ubiquit. - M.musc	Geriatric / Young	NPL4_MOUSE	Nploc4 Kiaa1499 Npl4	Nuclear protein localization protein 4 homolog (Protein NPL4)		NPL4
P60761	Young	Old	0.310242	0.483025	0.642001	P60761_K54_M1	Old / Young	Nrgn	Ubiquit. - M.musc	Geriatric / Young	NEUG_MOUSE	Nrgn	Neurogranin (Ng) (RC3) [Cleaved into: NEUG(55-78)]	8.18924	NEUG	0.913243	3
P60762	Young	Old	0.201813	0.77467	0.865266	P60762_K117_M1	Old / Young	Morf4l1	Ubiquit. - M.musc	Geriatric / Young
P60762	Young	Old	-0.281337	0.227771	0.387274	P60762_K226_M1	Old / Young	Morf4l1	Ubiquit. - M.musc	Geriatric / Young
P60762	Young	Old	0.560336	0.114893	0.237659	P60762_K249_M1	Old / Young	Morf4l1	Ubiquit. - M.musc	Geriatric / Young
P60766	Young	Old	0.0825469	0.829818	0.905542	P60766_K183_M1	Old / Young	Cdc42	Ubiquit. - M.musc	Geriatric / Young	CDC42_MOUSE	Cdc42	Cell division control protein 42 homolog (G25K GTP-binding protein)	10.2437	CDC42	1.01046	3
P60766	Young	Old	0.219823	0.413398	0.574206	P60766_K135_M1	Old / Young	Cdc42	Ubiquit. - M.musc	Geriatric / Young	CDC42_MOUSE	Cdc42	Cell division control protein 42 homolog (G25K GTP-binding protein)	10.2437	CDC42	1.01046	3
P60766	Young	Old	0.414485	0.155001	0.293999	P60766_K153_M1	Old / Young	Cdc42	Ubiquit. - M.musc	Geriatric / Young	CDC42_MOUSE	Cdc42	Cell division control protein 42 homolog (G25K GTP-binding protein)	10.2437	CDC42	1.01046	3
P60766	Young	Old	0.859094	0.00245276	0.0138051	P60766_K163_M1	Old / Young	Cdc42	Ubiquit. - M.musc	Geriatric / Young	CDC42_MOUSE	Cdc42	Cell division control protein 42 homolog (G25K GTP-binding protein)	10.2437	CDC42	1.01046	3
P60766	Young	Old	0.919701	0.00123105	0.00807667	P60766_K128_M1	Old / Young	Cdc42	Ubiquit. - M.musc	Geriatric / Young	CDC42_MOUSE	Cdc42	Cell division control protein 42 homolog (G25K GTP-binding protein)	10.2437	CDC42	1.01046	3
P60766	Young	Old	0.127626	0.694694	0.810539	P60766_K144_M1	Old / Young	Cdc42	Ubiquit. - M.musc	Geriatric / Young	CDC42_MOUSE	Cdc42	Cell division control protein 42 homolog (G25K GTP-binding protein)	10.2437	CDC42	1.01046	3
P60766	Young	Old	0.895343	0.00359847	0.0183243	P60766_K107_M1	Old / Young	Cdc42	Ubiquit. - M.musc	Geriatric / Young	CDC42_MOUSE	Cdc42	Cell division control protein 42 homolog (G25K GTP-binding protein)	10.2437	CDC42	1.01046	3
P60843	Young	Old	1.66867	3.36228e-06	8.80065e-05	P60843_K54_M1	Old / Young	Eif4a1	Ubiquit. - M.musc	Geriatric / Young	IF4A1_MOUSE	Eif4a1 Ddx2a Eif4a	Eukaryotic initiation factor 4A-I (eIF-4A-I) (eIF4A-I) (EC 3.6.4.13) (ATP-dependent RNA helicase eIF4A-1)	3.16811	IF4A1	0.500801	1
P60843	Young	Old	2.12954	1.5714e-06	5.02499e-05	P60843_K174_M1	Old / Young	Eif4a1	Ubiquit. - M.musc	Geriatric / Young	IF4A1_MOUSE	Eif4a1 Ddx2a Eif4a	Eukaryotic initiation factor 4A-I (eIF-4A-I) (eIF4A-I) (EC 3.6.4.13) (ATP-dependent RNA helicase eIF4A-1)	3.16811	IF4A1	0.500801	1
P60867	Young	Old	0.263614	0.399232	0.560665	P60867_K8_M1	Old / Young	Rps20	Ubiquit. - M.musc	Geriatric / Young	RS20_MOUSE	Rps20	40S ribosomal protein S20	12.1979	RS20	1.08629	3
P60867	Young	Old	-0.157943	0.600513	0.736063	P60867_K4_M1	Old / Young	Rps20	Ubiquit. - M.musc	Geriatric / Young	RS20_MOUSE	Rps20	40S ribosomal protein S20	12.1979	RS20	1.08629	3
P60879	Young	Old	0.267135	0.719383	0.828154	P60879_K184_M1	Old / Young	Snap25	Ubiquit. - M.musc	Geriatric / Young	SNP25_MOUSE	Snap25 Snap	Synaptosomal-associated protein 25 (SNAP-25) (Super protein) (SUP) (Synaptosomal-associated 25 kDa protein)	4.11267	SNP25	0.614124	1
P60879	Young	Old	0.463948	0.0296838	0.092058	P60879_K76_M1	Old / Young	Snap25	Ubiquit. - M.musc	Geriatric / Young	SNP25_MOUSE	Snap25 Snap	Synaptosomal-associated protein 25 (SNAP-25) (Super protein) (SUP) (Synaptosomal-associated 25 kDa protein)	4.11267	SNP25	0.614124	1
P60879	Young	Old	0.160085	0.388763	0.552181	P60879_K69_M1	Old / Young	Snap25	Ubiquit. - M.musc	Geriatric / Young	SNP25_MOUSE	Snap25 Snap	Synaptosomal-associated protein 25 (SNAP-25) (Super protein) (SUP) (Synaptosomal-associated 25 kDa protein)	4.11267	SNP25	0.614124	1
P60879	Young	Old	-0.190243	0.27583	0.438703	P60879_K40_M1	Old / Young	Snap25	Ubiquit. - M.musc	Geriatric / Young	SNP25_MOUSE	Snap25 Snap	Synaptosomal-associated protein 25 (SNAP-25) (Super protein) (SUP) (Synaptosomal-associated 25 kDa protein)	4.11267	SNP25	0.614124	1
P60879	Young	Old	-0.112495	0.494464	0.652185	P60879_K103_M1	Old / Young	Snap25	Ubiquit. - M.musc	Geriatric / Young	SNP25_MOUSE	Snap25 Snap	Synaptosomal-associated protein 25 (SNAP-25) (Super protein) (SUP) (Synaptosomal-associated 25 kDa protein)	4.11267	SNP25	0.614124	1
P60879	Young	Old	0.898677	0.257972	0.419144	P60879_K201_M1	Old / Young	Snap25	Ubiquit. - M.musc	Geriatric / Young	SNP25_MOUSE	Snap25 Snap	Synaptosomal-associated protein 25 (SNAP-25) (Super protein) (SUP) (Synaptosomal-associated 25 kDa protein)	4.11267	SNP25	0.614124	1
P60879;P60879	Young	Old	0.501404	0.181859	0.329729	P60879_K184_M2;P60879_K189_M2	Old / Young	Snap25	Ubiquit. - M.musc	Geriatric / Young
P60879;P60879	Young	Old	-0.119729	0.674135	0.792117	P60879_K72_M2;P60879_K76_M2	Old / Young	Snap25	Ubiquit. - M.musc	Geriatric / Young
P60904	Young	Old	0.232829	0.0946186	0.20819	P60904_K72_M1	Old / Young	Dnajc5	Ubiquit. - M.musc	Geriatric / Young	DNJC5_MOUSE	Dnajc5	DnaJ homolog subfamily C member 5 (Cysteine string protein) (CSP)	20.9114	DNJC5	1.32038	4
P60904	Young	Old	1.12563	2.60216e-05	0.000387364	P60904_K56_M1	Old / Young	Dnajc5	Ubiquit. - M.musc	Geriatric / Young	DNJC5_MOUSE	Dnajc5	DnaJ homolog subfamily C member 5 (Cysteine string protein) (CSP)	20.9114	DNJC5	1.32038	4
P60904	Young	Old	0.567424	0.0383872	0.110331	P60904_K46_M1	Old / Young	Dnajc5	Ubiquit. - M.musc	Geriatric / Young	DNJC5_MOUSE	Dnajc5	DnaJ homolog subfamily C member 5 (Cysteine string protein) (CSP)	20.9114	DNJC5	1.32038	4
P60904	Young	Old	0.015161	0.919914	0.953486	P60904_K41_M1	Old / Young	Dnajc5	Ubiquit. - M.musc	Geriatric / Young	DNJC5_MOUSE	Dnajc5	DnaJ homolog subfamily C member 5 (Cysteine string protein) (CSP)	20.9114	DNJC5	1.32038	4
P61022	Young	Old	-0.0653606	0.689254	0.80528	P61022_K19_M1	Old / Young	Chp1	Ubiquit. - M.musc	Geriatric / Young	CHP1_MOUSE	Chp1 Chp Sid470	Calcineurin B homologous protein 1 (Calcineurin B-like protein) (Calcium-binding protein CHP) (Calcium-binding protein p22) (EF-hand calcium-binding domain-containing protein p22) (Sid 470) (p24)	4.93013	CHP1	0.692858	1
P61027	Young	Old	0.976516	0.152622	0.290891	P61027_K154_M1	Old / Young	Rab10	Ubiquit. - M.musc	Geriatric / Young	RAB10_MOUSE	Rab10	Ras-related protein Rab-10	12.3621	RAB10	1.09209	3
P61027	Young	Old	1.95748	2.96981e-05	0.000433131	P61027_K177_M1	Old / Young	Rab10	Ubiquit. - M.musc	Geriatric / Young	RAB10_MOUSE	Rab10	Ras-related protein Rab-10	12.3621	RAB10	1.09209	3
P61027	Young	Old	2.72084	7.92491e-08	7.27911e-06	P61027_K102_M1	Old / Young	Rab10	Ubiquit. - M.musc	Geriatric / Young	RAB10_MOUSE	Rab10	Ras-related protein Rab-10	12.3621	RAB10	1.09209	3
P61079	Young	Old	0.556059	0.0224633	0.0751155	P61079_K8_M1	Old / Young	Ube2d3	Ubiquit. - M.musc	Geriatric / Young	UB2D3_MOUSE	Ube2d3	Ubiquitin-conjugating enzyme E2 D3 (EC 2.3.2.23) ((E3-independent) E2 ubiquitin-conjugating enzyme D3) (EC 2.3.2.24) (E2 ubiquitin-conjugating enzyme D3) (Ubiquitin carrier protein D3) (Ubiquitin-conjugating enzyme E2(17)KB 3) (Ubiquitin-conjugating enzyme E2-17 kDa 3) (Ubiquitin-protein ligase D3)	5.76208	UB2D3	0.760579	2
P61080	Young	Old	1.97647	7.99867e-06	0.000166011	P61080_K8_M1	Old / Young	Ube2d1	Ubiquit. - M.musc	Geriatric / Young
P61082	Young	Old	-0.360572	0.291865	0.45554	P61082_K3_M1	Old / Young	Ube2m	Ubiquit. - M.musc	Geriatric / Young	UBC12_MOUSE	Ube2m Ubc-rs2 Ubc12	NEDD8-conjugating enzyme Ubc12 (EC 2.3.2.-) (NEDD8 carrier protein) (Ubiquitin-conjugating enzyme E2 M)	6.50077	UBC12	0.812965	2
P61082	Young	Old	0.831417	0.271281	0.433588	P61082_K8_M1	Old / Young	Ube2m	Ubiquit. - M.musc	Geriatric / Young	UBC12_MOUSE	Ube2m Ubc-rs2 Ubc12	NEDD8-conjugating enzyme Ubc12 (EC 2.3.2.-) (NEDD8 carrier protein) (Ubiquitin-conjugating enzyme E2 M)	6.50077	UBC12	0.812965	2
P61087	Young	Old	0.163371	0.34919	0.511695	P61087_K164_M1	Old / Young	Ube2k	Ubiquit. - M.musc	Geriatric / Young	UBE2K_MOUSE	Ube2k Hip2	Ubiquitin-conjugating enzyme E2 K (EC 2.3.2.23) (E2 ubiquitin-conjugating enzyme K) (Huntingtin-interacting protein 2) (HIP-2) (Ubiquitin carrier protein) (Ubiquitin-conjugating enzyme E2-25 kDa) (Ubiquitin-conjugating enzyme E2(25K)) (Ubiquitin-conjugating enzyme E2-25K) (Ubiquitin-protein ligase)	4.22753	UBE2K	0.626087	1
P61089	Young	Old	-0.212051	0.206471	0.362474	P61089_K92_M1	Old / Young	Ube2n	Ubiquit. - M.musc	Geriatric / Young	UBE2N_MOUSE	Ube2n Blu	Ubiquitin-conjugating enzyme E2 N (EC 2.3.2.23) (Bendless-like ubiquitin-conjugating enzyme) (E2 ubiquitin-conjugating enzyme N) (Ubc13) (Ubiquitin carrier protein N) (Ubiquitin-protein ligase N)	8.49091	UBE2N	0.928954	3
P61089	Young	Old	0.195945	0.466657	0.624574	P61089_K94_M1	Old / Young	Ube2n	Ubiquit. - M.musc	Geriatric / Young	UBE2N_MOUSE	Ube2n Blu	Ubiquitin-conjugating enzyme E2 N (EC 2.3.2.23) (Bendless-like ubiquitin-conjugating enzyme) (E2 ubiquitin-conjugating enzyme N) (Ubc13) (Ubiquitin carrier protein N) (Ubiquitin-protein ligase N)	8.49091	UBE2N	0.928954	3
P61089	Young	Old	-0.208014	0.282082	0.445083	P61089_K74_M1	Old / Young	Ube2n	Ubiquit. - M.musc	Geriatric / Young	UBE2N_MOUSE	Ube2n Blu	Ubiquitin-conjugating enzyme E2 N (EC 2.3.2.23) (Bendless-like ubiquitin-conjugating enzyme) (E2 ubiquitin-conjugating enzyme N) (Ubc13) (Ubiquitin carrier protein N) (Ubiquitin-protein ligase N)	8.49091	UBE2N	0.928954	3
P61089	Young	Old	0.853723	0.0101887	0.0419702	P61089_K68_M1	Old / Young	Ube2n	Ubiquit. - M.musc	Geriatric / Young	UBE2N_MOUSE	Ube2n Blu	Ubiquitin-conjugating enzyme E2 N (EC 2.3.2.23) (Bendless-like ubiquitin-conjugating enzyme) (E2 ubiquitin-conjugating enzyme N) (Ubc13) (Ubiquitin carrier protein N) (Ubiquitin-protein ligase N)	8.49091	UBE2N	0.928954	3
P61089	Young	Old	-0.0811993	0.670844	0.78956	P61089_K82_M1	Old / Young	Ube2n	Ubiquit. - M.musc	Geriatric / Young	UBE2N_MOUSE	Ube2n Blu	Ubiquitin-conjugating enzyme E2 N (EC 2.3.2.23) (Bendless-like ubiquitin-conjugating enzyme) (E2 ubiquitin-conjugating enzyme N) (Ubc13) (Ubiquitin carrier protein N) (Ubiquitin-protein ligase N)	8.49091	UBE2N	0.928954	3
P61161	Young	Old	0.109238	0.840446	0.910322	P61161_K195_M1	Old / Young	Actr2	Ubiquit. - M.musc	Geriatric / Young	ARP2_MOUSE	Actr2 Arp2	Actin-related protein 2 (Actin-like protein 2)	13.348	ARP2	1.12542	4
P61161	Young	Old	-0.632155	0.112026	0.234426	P61161_K351_M1	Old / Young	Actr2	Ubiquit. - M.musc	Geriatric / Young	ARP2_MOUSE	Actr2 Arp2	Actin-related protein 2 (Actin-like protein 2)	13.348	ARP2	1.12542	4
P61161	Young	Old	0.0204321	0.911067	0.949964	P61161_K46_M1	Old / Young	Actr2	Ubiquit. - M.musc	Geriatric / Young	ARP2_MOUSE	Actr2 Arp2	Actin-related protein 2 (Actin-like protein 2)	13.348	ARP2	1.12542	4
P61164	Young	Old	2.89379	0.00283422	0.0154486	P61164_K96_M1	Old / Young	Actr1a	Ubiquit. - M.musc	Geriatric / Young	ACTZ_MOUSE	Actr1a Ctrn1	Alpha-centractin (Centractin) (ARP1) (Actin-RPV) (Centrosome-associated actin homolog)	6.10851	ACTZ	0.785935	2
P61202	Young	Old	0.0590058	0.675106	0.793043	P61202_K415_M1	Old / Young	Cops2	Ubiquit. - M.musc	Geriatric / Young	CSN2_MOUSE	Cops2 Csn2 Trip15	COP9 signalosome complex subunit 2 (SGN2) (Signalosome subunit 2) (Alien homolog) (JAB1-containing signalosome subunit 2) (Thyroid receptor-interacting protein 15) (TR-interacting protein 15) (TRIP-15)	8.28331	CSN2	0.918204	3
P61202	Young	Old	0.15272	0.411469	0.572081	P61202_K426_M1	Old / Young	Cops2	Ubiquit. - M.musc	Geriatric / Young	CSN2_MOUSE	Cops2 Csn2 Trip15	COP9 signalosome complex subunit 2 (SGN2) (Signalosome subunit 2) (Alien homolog) (JAB1-containing signalosome subunit 2) (Thyroid receptor-interacting protein 15) (TR-interacting protein 15) (TRIP-15)	8.28331	CSN2	0.918204	3
P61222	Young	Old	-0.336078	0.113985	0.236818	P61222_K121_M1	Old / Young	Abce1	Ubiquit. - M.musc	Geriatric / Young	ABCE1_MOUSE	Abce1 Rli	ATP-binding cassette sub-family E member 1 (RNase L inhibitor) (Ribonuclease 4 inhibitor) (RNS4I)	3.73534	ABCE1	0.57233	1
P61255	Young	Old	-0.0469058	0.814005	0.894734	P61255_K69_M1	Old / Young	Rpl26	Ubiquit. - M.musc	Geriatric / Young	RL26_MOUSE	Rpl26	60S ribosomal protein L26 (Silica-induced gene 20 protein) (SIG-20)	10.9889	RL26	1.04095	3
P61264	Young	Old	0.878223	0.0552034	0.142447	P61264_K255_M1	Old / Young	Stx1b	Ubiquit. - M.musc	Geriatric / Young	STX1B_MOUSE	Stx1b Stx1b1 Stx1b2	Syntaxin-1B	21.6046	STX1B	1.33455	4
P61264	Young	Old	-0.150671	0.416049	0.577134	P61264_K55_M1	Old / Young	Stx1b	Ubiquit. - M.musc	Geriatric / Young	STX1B_MOUSE	Stx1b Stx1b1 Stx1b2	Syntaxin-1B	21.6046	STX1B	1.33455	4
P61264	Young	Old	-0.0092597	0.97634	0.987086	P61264_K54_M1	Old / Young	Stx1b	Ubiquit. - M.musc	Geriatric / Young	STX1B_MOUSE	Stx1b Stx1b1 Stx1b2	Syntaxin-1B	21.6046	STX1B	1.33455	4
P61264	Young	Old	-0.332916	0.143114	0.278287	P61264_K181_M1	Old / Young	Stx1b	Ubiquit. - M.musc	Geriatric / Young	STX1B_MOUSE	Stx1b Stx1b1 Stx1b2	Syntaxin-1B	21.6046	STX1B	1.33455	4
P61264	Young	Old	-0.0231633	0.873114	0.929298	P61264_K93_M1	Old / Young	Stx1b	Ubiquit. - M.musc	Geriatric / Young	STX1B_MOUSE	Stx1b Stx1b1 Stx1b2	Syntaxin-1B	21.6046	STX1B	1.33455	4
P61264	Young	Old	0.261242	0.180406	0.328333	P61264_K172_M1	Old / Young	Stx1b	Ubiquit. - M.musc	Geriatric / Young	STX1B_MOUSE	Stx1b Stx1b1 Stx1b2	Syntaxin-1B	21.6046	STX1B	1.33455	4
P61264	Young	Old	-0.640607	0.0141983	0.0533921	P61264_K188_M1	Old / Young	Stx1b	Ubiquit. - M.musc	Geriatric / Young	STX1B_MOUSE	Stx1b Stx1b1 Stx1b2	Syntaxin-1B	21.6046	STX1B	1.33455	4
P61264	Young	Old	-0.490471	0.0841907	0.192099	P61264_K69_M1	Old / Young	Stx1b	Ubiquit. - M.musc	Geriatric / Young	STX1B_MOUSE	Stx1b Stx1b1 Stx1b2	Syntaxin-1B	21.6046	STX1B	1.33455	4
P61264	Young	Old	1.23307	0.39251	0.554836	P61264_K71_M1	Old / Young	Stx1b	Ubiquit. - M.musc	Geriatric / Young	STX1B_MOUSE	Stx1b Stx1b1 Stx1b2	Syntaxin-1B	21.6046	STX1B	1.33455	4
P61264	Young	Old	-0.0910893	0.595977	0.733628	P61264_K203_M1	Old / Young	Stx1b	Ubiquit. - M.musc	Geriatric / Young	STX1B_MOUSE	Stx1b Stx1b1 Stx1b2	Syntaxin-1B	21.6046	STX1B	1.33455	4
P61264	Young	Old	0.554938	0.0479111	0.129606	P61264_K45_M1	Old / Young	Stx1b	Ubiquit. - M.musc	Geriatric / Young	STX1B_MOUSE	Stx1b Stx1b1 Stx1b2	Syntaxin-1B	21.6046	STX1B	1.33455	4
P61264	Young	Old	1.33685	0.0239273	0.0788504	P61264_K125_M1	Old / Young	Stx1b	Ubiquit. - M.musc	Geriatric / Young	STX1B_MOUSE	Stx1b Stx1b1 Stx1b2	Syntaxin-1B	21.6046	STX1B	1.33455	4
P61264	Young	Old	0.763468	0.0413567	0.116767	P61264_K12_M1	Old / Young	Stx1b	Ubiquit. - M.musc	Geriatric / Young	STX1B_MOUSE	Stx1b Stx1b1 Stx1b2	Syntaxin-1B	21.6046	STX1B	1.33455	4
P61264	Young	Old	-0.383924	0.123665	0.250404	P61264_K139_M1	Old / Young	Stx1b	Ubiquit. - M.musc	Geriatric / Young	STX1B_MOUSE	Stx1b Stx1b1 Stx1b2	Syntaxin-1B	21.6046	STX1B	1.33455	4
P61264;P61264;P61264	Young	Old	1.28364	0.0120372	0.0476741	P61264_K251_M3;P61264_K252_M3;P61264_K255_M3	Old / Young	Stx1b	Ubiquit. - M.musc	Geriatric / Young
P61294	Young	Old	0.0756435	0.676071	0.793529	P61294_K26_M1	Old / Young	Rab6b	Ubiquit. - M.musc	Geriatric / Young	RAB6B_MOUSE	Rab6b D9Bwg0185e	Ras-related protein Rab-6B	2.77755	RAB6B	0.443662	1
P61294	Young	Old	0.424714	0.0727271	0.173556	P61294_K127_M1	Old / Young	Rab6b	Ubiquit. - M.musc	Geriatric / Young	RAB6B_MOUSE	Rab6b D9Bwg0185e	Ras-related protein Rab-6B	2.77755	RAB6B	0.443662	1
P61358	Young	Old	1.01734	0.00728792	0.0324016	P61358_K93_M1	Old / Young	Rpl27	Ubiquit. - M.musc	Geriatric / Young	RL27_MOUSE	Rpl27	60S ribosomal protein L27	10.4116	RL27	1.01752	3
P61750	Young	Old	1.75598	8.21367e-05	0.000933116	P61750_K142_M1	Old / Young	Arf4	Ubiquit. - M.musc	Geriatric / Young	ARF4_MOUSE	Arf4	ADP-ribosylation factor 4	4.52638	ARF4	0.655751	1
P61793	Young	Old	1.12286	0.0337951	0.101315	P61793_K316_M1	Old / Young	Lpar1	Ubiquit. - M.musc	Geriatric / Young
P61971	Young	Old	0.758454	0.00207614	0.0122609	P61971_K55_M1	Old / Young	Nutf2	Ubiquit. - M.musc	Geriatric / Young	NTF2_MOUSE	Nutf2 Ntf2	Nuclear transport factor 2 (NTF-2)	12.035	NTF2	1.08045	3
P61982	Young	Old	-0.173689	0.347476	0.510222	P61982_K69_M1	Old / Young	Ywhag	Ubiquit. - M.musc	Geriatric / Young	1433G_MOUSE	Ywhag	14-3-3 protein gamma [Cleaved into: 14-3-3 protein gamma, N-terminally processed]	7.34246	1433G	0.865842	2
P61982	Young	Old	0.5728	0.0047105	0.0226703	P61982_K152_M1	Old / Young	Ywhag	Ubiquit. - M.musc	Geriatric / Young	1433G_MOUSE	Ywhag	14-3-3 protein gamma [Cleaved into: 14-3-3 protein gamma, N-terminally processed]	7.34246	1433G	0.865842	2
P61982	Young	Old	-0.157458	0.873515	0.929496	P61982_K28_M1	Old / Young	Ywhag	Ubiquit. - M.musc	Geriatric / Young	1433G_MOUSE	Ywhag	14-3-3 protein gamma [Cleaved into: 14-3-3 protein gamma, N-terminally processed]	7.34246	1433G	0.865842	2
P61982	Young	Old	1.06798	0.0354205	0.104191	P61982_K162_M1	Old / Young	Ywhag	Ubiquit. - M.musc	Geriatric / Young	1433G_MOUSE	Ywhag	14-3-3 protein gamma [Cleaved into: 14-3-3 protein gamma, N-terminally processed]	7.34246	1433G	0.865842	2
P61982	Young	Old	-0.381228	0.284107	0.447624	P61982_K127_M1	Old / Young	Ywhag	Ubiquit. - M.musc	Geriatric / Young	1433G_MOUSE	Ywhag	14-3-3 protein gamma [Cleaved into: 14-3-3 protein gamma, N-terminally processed]	7.34246	1433G	0.865842	2
P61982	Young	Old	-0.170912	0.317251	0.481397	P61982_K120_M1	Old / Young	Ywhag	Ubiquit. - M.musc	Geriatric / Young	1433G_MOUSE	Ywhag	14-3-3 protein gamma [Cleaved into: 14-3-3 protein gamma, N-terminally processed]	7.34246	1433G	0.865842	2
P61982	Young	Old	-0.0444711	0.839544	0.910173	P61982_K142_M1	Old / Young	Ywhag	Ubiquit. - M.musc	Geriatric / Young	1433G_MOUSE	Ywhag	14-3-3 protein gamma [Cleaved into: 14-3-3 protein gamma, N-terminally processed]	7.34246	1433G	0.865842	2
P61982	Young	Old	-0.650069	0.0108746	0.0440805	P61982_K10_M1	Old / Young	Ywhag	Ubiquit. - M.musc	Geriatric / Young	1433G_MOUSE	Ywhag	14-3-3 protein gamma [Cleaved into: 14-3-3 protein gamma, N-terminally processed]	7.34246	1433G	0.865842	2
P62069	Young	Old	-0.1595	0.559713	0.706308	P62069_K269_M1	Old / Young	Usp46	Ubiquit. - M.musc	Geriatric / Young	UBP46_MOUSE	Usp46	Ubiquitin carboxyl-terminal hydrolase 46 (EC 3.4.19.12) (Deubiquitinating enzyme 46) (Ubiquitin thioesterase 46) (Ubiquitin-specific-processing protease 46)	8.92124	UBP46	0.950425	3
P62137	Young	Old	2.56052	2.44818e-08	3.66289e-06	P62137_K6_M1	Old / Young	Ppp1ca	Ubiquit. - M.musc	Geriatric / Young	PP1A_MOUSE	Ppp1ca Ppp1a	Serine/threonine-protein phosphatase PP1-alpha catalytic subunit (PP-1A) (EC 3.1.3.16)	6.21056	PP1A	0.793131	2
P62137	Young	Old	2.03366	3.08581e-05	0.000445534	P62137_K26_M1	Old / Young	Ppp1ca	Ubiquit. - M.musc	Geriatric / Young	PP1A_MOUSE	Ppp1ca Ppp1a	Serine/threonine-protein phosphatase PP1-alpha catalytic subunit (PP-1A) (EC 3.1.3.16)	6.21056	PP1A	0.793131	2
P62141	Young	Old	0.811626	0.237519	0.39863	P62141_K146_M1	Old / Young	Ppp1cb	Ubiquit. - M.musc	Geriatric / Young	PP1B_MOUSE	Ppp1cb	Serine/threonine-protein phosphatase PP1-beta catalytic subunit (PP-1B) (EC 3.1.3.16) (EC 3.1.3.53)	6.41331	PP1B	0.807082	2
P62141	Young	Old	1.37195	8.88236e-05	0.000990831	P62141_K25_M1	Old / Young	Ppp1cb	Ubiquit. - M.musc	Geriatric / Young	PP1B_MOUSE	Ppp1cb	Serine/threonine-protein phosphatase PP1-beta catalytic subunit (PP-1B) (EC 3.1.3.16) (EC 3.1.3.53)	6.41331	PP1B	0.807082	2
P62141	Young	Old	1.02187	0.0217147	0.0734084	P62141_K233_M1	Old / Young	Ppp1cb	Ubiquit. - M.musc	Geriatric / Young	PP1B_MOUSE	Ppp1cb	Serine/threonine-protein phosphatase PP1-beta catalytic subunit (PP-1B) (EC 3.1.3.16) (EC 3.1.3.53)	6.41331	PP1B	0.807082	2
P62192	Young	Old	-0.439026	0.30461	0.468305	P62192_K98_M1	Old / Young	Psmc1	Ubiquit. - M.musc	Geriatric / Young	PRS4_MOUSE	Psmc1	26S proteasome regulatory subunit 4 (P26s4) (26S proteasome AAA-ATPase subunit RPT2) (Proteasome 26S subunit ATPase 1)	5.35045	PRS4	0.72839	1
P62192	Young	Old	1.14093	0.107444	0.227706	P62192_K430_M1	Old / Young	Psmc1	Ubiquit. - M.musc	Geriatric / Young	PRS4_MOUSE	Psmc1	26S proteasome regulatory subunit 4 (P26s4) (26S proteasome AAA-ATPase subunit RPT2) (Proteasome 26S subunit ATPase 1)	5.35045	PRS4	0.72839	1
P62192	Young	Old	0.861936	0.0194936	0.0675165	P62192_K69_M1	Old / Young	Psmc1	Ubiquit. - M.musc	Geriatric / Young	PRS4_MOUSE	Psmc1	26S proteasome regulatory subunit 4 (P26s4) (26S proteasome AAA-ATPase subunit RPT2) (Proteasome 26S subunit ATPase 1)	5.35045	PRS4	0.72839	1
P62196	Young	Old	-0.35994	0.351469	0.513878	P62196_K222_M1	Old / Young	Psmc5	Ubiquit. - M.musc	Geriatric / Young	PRS8_MOUSE	Psmc5 Sug1	26S proteasome regulatory subunit 8 (26S proteasome AAA-ATPase subunit RPT6) (Proteasome 26S subunit ATPase 5) (Proteasome subunit p45) (p45/SUG) (mSUG1)	5.70244	PRS8	0.756061	2
P62204	Young	Old	1.70812	0.0262984	0.0840964	P62204_K14_M1	Old / Young	NA	Ubiquit. - M.musc	Geriatric / Young
P62204	Young	Old	0.756863	0.00211984	0.0124585	P62204_K22_M1	Old / Young	NA	Ubiquit. - M.musc	Geriatric / Young
P62204	Young	Old	-0.0166358	0.905897	0.948753	P62204_K31_M1	Old / Young	NA	Ubiquit. - M.musc	Geriatric / Young
P62204	Young	Old	0.560963	0.00840061	0.0360823	P62204_K78_M1	Old / Young	NA	Ubiquit. - M.musc	Geriatric / Young
P62204	Young	Old	0.656467	0.00975691	0.0404617	P62204_K95_M1	Old / Young	NA	Ubiquit. - M.musc	Geriatric / Young
P62259	Young	Old	1.01834	0.114503	0.23742	P62259_K29_M1	Old / Young	Ywhae	Ubiquit. - M.musc	Geriatric / Young	1433E_MOUSE	Ywhae	14-3-3 protein epsilon (14-3-3E)	10.798	1433E	1.03334	3
P62259	Young	Old	-0.0829722	0.69981	0.814312	P62259_K50_M1	Old / Young	Ywhae	Ubiquit. - M.musc	Geriatric / Young	1433E_MOUSE	Ywhae	14-3-3 protein epsilon (14-3-3E)	10.798	1433E	1.03334	3
P62259	Young	Old	0.894414	0.00240787	0.0136236	P62259_K196_M1	Old / Young	Ywhae	Ubiquit. - M.musc	Geriatric / Young	1433E_MOUSE	Ywhae	14-3-3 protein epsilon (14-3-3E)	10.798	1433E	1.03334	3
P62259	Young	Old	-0.139189	0.329937	0.493192	P62259_K118_M1	Old / Young	Ywhae	Ubiquit. - M.musc	Geriatric / Young	1433E_MOUSE	Ywhae	14-3-3 protein epsilon (14-3-3E)	10.798	1433E	1.03334	3
P62259	Young	Old	0.766718	0.000569293	0.00440827	P62259_K142_M1	Old / Young	Ywhae	Ubiquit. - M.musc	Geriatric / Young	1433E_MOUSE	Ywhae	14-3-3 protein epsilon (14-3-3E)	10.798	1433E	1.03334	3
P62259	Young	Old	-0.345465	0.0447221	0.123839	P62259_K123_M1	Old / Young	Ywhae	Ubiquit. - M.musc	Geriatric / Young	1433E_MOUSE	Ywhae	14-3-3 protein epsilon (14-3-3E)	10.798	1433E	1.03334	3
P62259	Young	Old	0.424542	0.0128627	0.0501362	P62259_K12_M1	Old / Young	Ywhae	Ubiquit. - M.musc	Geriatric / Young	1433E_MOUSE	Ywhae	14-3-3 protein epsilon (14-3-3E)	10.798	1433E	1.03334	3
P62259	Young	Old	0.241019	0.112027	0.234426	P62259_K69_M1	Old / Young	Ywhae	Ubiquit. - M.musc	Geriatric / Young	1433E_MOUSE	Ywhae	14-3-3 protein epsilon (14-3-3E)	10.798	1433E	1.03334	3
P62270	Young	Old	0.259468	0.757331	0.853852	P62270_K54_M1	Old / Young	Rps18	Ubiquit. - M.musc	Geriatric / Young	RS18_MOUSE	Rps18	40S ribosomal protein S18 (Ke-3) (Ke3)	11.5786	RS18	1.06365	3
P62301	Young	Old	-0.023509	0.957561	0.977771	P62301_K43_M1	Old / Young	Rps13	Ubiquit. - M.musc	Geriatric / Young	RS13_MOUSE	Rps13	40S ribosomal protein S13	10.0857	RS13	1.00371	3
P62334	Young	Old	-0.18883	0.442547	0.602863	P62334_K20_M1	Old / Young	Psmc6	Ubiquit. - M.musc	Geriatric / Young	PRS10_MOUSE	Psmc6 Sug2	26S proteasome regulatory subunit 10B (26S proteasome AAA-ATPase subunit RPT4) (Proteasome 26S subunit ATPase 6) (Proteasome subunit p42)	5.47531	PRS10	0.738409	2
P62334	Young	Old	0.781707	0.147065	0.283682	P62334_K34_M1	Old / Young	Psmc6	Ubiquit. - M.musc	Geriatric / Young	PRS10_MOUSE	Psmc6 Sug2	26S proteasome regulatory subunit 10B (26S proteasome AAA-ATPase subunit RPT4) (Proteasome 26S subunit ATPase 6) (Proteasome subunit p42)	5.47531	PRS10	0.738409	2
P62334	Young	Old	-0.18716	0.595462	0.733415	P62334_K206_M1	Old / Young	Psmc6	Ubiquit. - M.musc	Geriatric / Young	PRS10_MOUSE	Psmc6 Sug2	26S proteasome regulatory subunit 10B (26S proteasome AAA-ATPase subunit RPT4) (Proteasome 26S subunit ATPase 6) (Proteasome subunit p42)	5.47531	PRS10	0.738409	2
P62334	Young	Old	0.0804521	0.764098	0.85745	P62334_K48_M1	Old / Young	Psmc6	Ubiquit. - M.musc	Geriatric / Young	PRS10_MOUSE	Psmc6 Sug2	26S proteasome regulatory subunit 10B (26S proteasome AAA-ATPase subunit RPT4) (Proteasome 26S subunit ATPase 6) (Proteasome subunit p42)	5.47531	PRS10	0.738409	2
P62334	Young	Old	-0.546263	0.0280358	0.0882791	P62334_K197_M1	Old / Young	Psmc6	Ubiquit. - M.musc	Geriatric / Young	PRS10_MOUSE	Psmc6 Sug2	26S proteasome regulatory subunit 10B (26S proteasome AAA-ATPase subunit RPT4) (Proteasome 26S subunit ATPase 6) (Proteasome subunit p42)	5.47531	PRS10	0.738409	2
P62482	Young	Old	0.0285078	0.870247	0.928306	P62482_K268_M1	Old / Young	Kcnab2	Ubiquit. - M.musc	Geriatric / Young	KCAB2_MOUSE	Kcnab2 Ckbeta2 I2rf5 Kcnb3	Voltage-gated potassium channel subunit beta-2 (EC 1.1.1.-) (K(+) channel subunit beta-2) (Kv-beta-2) (Neuroimmune protein F5)	7.58169	KCAB2	0.879766	2
[truncated: 2,755 more rows]
