# Supplementary material for: Aging and diet alter the protein ubiquitylation landscape in the mouse brain
Source: Nat Commun. 2025 Jun 6;16:5266. doi: 10.1038/s41467-025-60542-6 (PMC12144301; doi:10.1038/s41467-025-60542-6)
Supplement: Supplementary file 13 — Source Data [file 41467_2025_60542_MOESM13_ESM.zip › Source_data/Figure_1/I_bottom/I_bottom.xlsx]

## Sheet: Sheet1
ProteinGroups.x	cond.y	cond.x	FoldChanges	pvals	adj.pvals	ids	conds	SYMBOL.x	data	common.cond	ratio.21m.vs.5m	ratio.21m.vs.5m.1	ratio.21m.vs.5m.2	ratio.21m.vs.5m.3	SYMBOL.y	quants.hl.AGING
A0PJN4	Young	Old	0.542517	0.0636632	0.159176	A0PJN4_K142_M1	Old / Young	Ube2ql1	Ubiquit. - M.musc	Geriatric / Young
A1A5B6	Young	Old	-0.0167741	0.92779	0.959117	A1A5B6_K344_M1	Old / Young	Tbc1d25	Ubiquit. - M.musc	Geriatric / Young
A2A699	Young	Old	0.0179285	0.960702	0.978441	A2A699_K353_M1	Old / Young	Fam171a2	Ubiquit. - M.musc	Geriatric / Young
A2A699	Young	Old	-0.607092	0.0551419	0.142447	A2A699_K645_M1	Old / Young	Fam171a2	Ubiquit. - M.musc	Geriatric / Young
A2A8L5	Young	Old	-0.423839	0.0344814	0.102585	A2A8L5_K1286_M1	Old / Young	Ptprf	Ubiquit. - M.musc	Geriatric / Young
A2A8Z1	Young	Old	0.269196	0.20795	0.363322	A2A8Z1_K688_M1	Old / Young	Osbpl9	Ubiquit. - M.musc	Geriatric / Young
A2ADY9	Young	Old	0.0594082	0.762817	0.856681	A2ADY9_K153_M1	Old / Young	Ddi2	Ubiquit. - M.musc	Geriatric / Young
A2ADY9	Young	Old	1.50615	0.00842975	0.0361382	A2ADY9_K170_M1	Old / Young	Ddi2	Ubiquit. - M.musc	Geriatric / Young
A2ADY9	Young	Old	0.195852	0.807511	0.890428	A2ADY9_K283_M1	Old / Young	Ddi2	Ubiquit. - M.musc	Geriatric / Young
A2ADY9	Young	Old	-0.0905054	0.608079	0.742404	A2ADY9_K77_M1	Old / Young	Ddi2	Ubiquit. - M.musc	Geriatric / Young
A2AGT5	Young	Old	-0.0092149	0.969002	0.983297	A2AGT5_K754_M1	Old / Young	Ckap5	Ubiquit. - M.musc	Geriatric / Young	0.543012	0.269625	0.534848	0.992704	Ckap5	4
A2AH22	Young	Old	-0.057425	0.83406	0.908334	A2AH22_K175_M1	Old / Young	Ambra1	Ubiquit. - M.musc	Geriatric / Young
A2AKG8	Young	Old	0.0906197	0.908356	0.949589	A2AKG8_K587_M1	Old / Young	Focad	Ubiquit. - M.musc	Geriatric / Young
A2AN08	Young	Old	-0.223185	0.324075	0.487468	A2AN08_K1149_M1	Old / Young	Ubr4	Ubiquit. - M.musc	Geriatric / Young	0.34231	0.630782	0.0622136	0.650913	Ubr4	3
A2AN08	Young	Old	-0.342375	0.200703	0.35437	A2AN08_K4019_M1	Old / Young	Ubr4	Ubiquit. - M.musc	Geriatric / Young	0.34231	0.630782	0.0622136	0.650913	Ubr4	3
A2AN08	Young	Old	0.0375808	0.849957	0.913633	A2AN08_K3461_M1	Old / Young	Ubr4	Ubiquit. - M.musc	Geriatric / Young	0.34231	0.630782	0.0622136	0.650913	Ubr4	3
A2APV2	Young	Old	1.36329	0.00219282	0.0127159	A2APV2_K432_M1	Old / Young	Fmnl2	Ubiquit. - M.musc	Geriatric / Young	0.422619	0.210345	0.0533247	0.435186	Fmnl2	3
A2APV2	Young	Old	1.30146	0.000153676	0.00153925	A2APV2_K903_M1	Old / Young	Fmnl2	Ubiquit. - M.musc	Geriatric / Young	0.422619	0.210345	0.0533247	0.435186	Fmnl2	3
A2APV2	Young	Old	2.29038	1.62505e-07	1.06681e-05	A2APV2_K935_M1	Old / Young	Fmnl2	Ubiquit. - M.musc	Geriatric / Young	0.422619	0.210345	0.0533247	0.435186	Fmnl2	3
A2APV2	Young	Old	1.52141	0.00215459	0.0126205	A2APV2_K408_M1	Old / Young	Fmnl2	Ubiquit. - M.musc	Geriatric / Young	0.422619	0.210345	0.0533247	0.435186	Fmnl2	3
A2APV2	Young	Old	2.57296	0.000676367	0.00506565	A2APV2_K962_M1	Old / Young	Fmnl2	Ubiquit. - M.musc	Geriatric / Young	0.422619	0.210345	0.0533247	0.435186	Fmnl2	3
A2AQH4;Q8CGN4	Young	Old	-0.401546	0.0802533	0.186265	A2AQH4_K1491_M1;Q8CGN4_K1464_M1	Old / Young	Bcorl1;Bcor	Ubiquit. - M.musc	Geriatric / Young
B0V2N1	Young	Old	0.388575	0.0743008	0.176531	B0V2N1_K1810_M1	Old / Young	Ptprs	Ubiquit. - M.musc	Geriatric / Young
B0V2N1	Young	Old	1.54023	0.000102231	0.00112297	B0V2N1_K1824_M1	Old / Young	Ptprs	Ubiquit. - M.musc	Geriatric / Young
B1AY13	Young	Old	-0.255181	0.262251	0.423788	B1AY13_K1761_M1	Old / Young	Usp24	Ubiquit. - M.musc	Geriatric / Young	0.400369	0.184335	0.483157	0.0661822	Usp24	3
B1AY13	Young	Old	-0.620752	0.0266853	0.0850189	B1AY13_K645_M1	Old / Young	Usp24	Ubiquit. - M.musc	Geriatric / Young	0.400369	0.184335	0.483157	0.0661822	Usp24	3
B1AZP2	Young	Old	-0.197146	0.505474	0.660461	B1AZP2_K314_M1	Old / Young	Dlgap4	Ubiquit. - M.musc	Geriatric / Young	0.580872	0.297374	0.235752	0.388382	Dlgap4	4
B2RSH2	Young	Old	1.27149	2.10547e-05	0.000331726	B2RSH2_K277_M2	Old / Young	Gnai1	Ubiquit. - M.musc	Geriatric / Young	0.55149	0.225639		0.298048	Gnai1	4
B2RSH2	Young	Old	2.34252	4.38651e-05	0.000576851	B2RSH2_K317_M1	Old / Young	Gnai1	Ubiquit. - M.musc	Geriatric / Young	0.55149	0.225639		0.298048	Gnai1	4
B2RSH2	Young	Old	0.609548	0.0244199	0.0797593	B2RSH2_K29_M1	Old / Young	Gnai1	Ubiquit. - M.musc	Geriatric / Young	0.55149	0.225639		0.298048	Gnai1	4
B2RSH2	Young	Old	1.74288	0.00013281	0.00137823	B2RSH2_K197_M1	Old / Young	Gnai1	Ubiquit. - M.musc	Geriatric / Young	0.55149	0.225639		0.298048	Gnai1	4
B2RSH2	Young	Old	0.532907	0.00359291	0.0183243	B2RSH2_K349_M1	Old / Young	Gnai1	Ubiquit. - M.musc	Geriatric / Young	0.55149	0.225639		0.298048	Gnai1	4
B2RSH2	Young	Old	1.43217	7.96625e-05	0.000909797	B2RSH2_K279_M2	Old / Young	Gnai1	Ubiquit. - M.musc	Geriatric / Young	0.55149	0.225639		0.298048	Gnai1	4
B2RSH2	Young	Old	-0.351365	0.357952	0.520571	B2RSH2_K345_M1	Old / Young	Gnai1	Ubiquit. - M.musc	Geriatric / Young	0.55149	0.225639		0.298048	Gnai1	4
B2RSH2	Young	Old	0.0839942	0.84847	0.913428	B2RSH2_K270_M1	Old / Young	Gnai1	Ubiquit. - M.musc	Geriatric / Young	0.55149	0.225639		0.298048	Gnai1	4
B2RSH2	Young	Old	0.529754	0.0210592	0.0715283	B2RSH2_K192_M1	Old / Young	Gnai1	Ubiquit. - M.musc	Geriatric / Young	0.55149	0.225639		0.298048	Gnai1	4
B2RSH2	Young	Old	2.50028	0.00683864	0.0307205	B2RSH2_K51_M1	Old / Young	Gnai1	Ubiquit. - M.musc	Geriatric / Young	0.55149	0.225639		0.298048	Gnai1	4
B2RSH2	Young	Old	0.513366	0.105622	0.22506	B2RSH2_K248_M1	Old / Young	Gnai1	Ubiquit. - M.musc	Geriatric / Young	0.55149	0.225639		0.298048	Gnai1	4
B2RSH2	Young	Old	0.151326	0.731646	0.837014	B2RSH2_K54_M1	Old / Young	Gnai1	Ubiquit. - M.musc	Geriatric / Young	0.55149	0.225639		0.298048	Gnai1	4
B2RSH2	Young	Old	2.44873	7.07141e-08	6.93802e-06	B2RSH2_K46_M1	Old / Young	Gnai1	Ubiquit. - M.musc	Geriatric / Young	0.55149	0.225639		0.298048	Gnai1	4
B2RSH2	Young	Old	1.29559	4.96473e-06	0.000118497	B2RSH2_K35_M1	Old / Young	Gnai1	Ubiquit. - M.musc	Geriatric / Young	0.55149	0.225639		0.298048	Gnai1	4
B2RSH2	Young	Old	1.00985	0.00148877	0.00939622	B2RSH2_K271_M1	Old / Young	Gnai1	Ubiquit. - M.musc	Geriatric / Young	0.55149	0.225639		0.298048	Gnai1	4
B2RSH2	Young	Old	0.450413	0.0303823	0.0934857	B2RSH2_K132_M1	Old / Young	Gnai1	Ubiquit. - M.musc	Geriatric / Young	0.55149	0.225639		0.298048	Gnai1	4
B2RSH2	Young	Old	1.1299	0.00739771	0.0327212	B2RSH2_K67_M1	Old / Young	Gnai1	Ubiquit. - M.musc	Geriatric / Young	0.55149	0.225639		0.298048	Gnai1	4
B2RSH2	Young	Old	2.42848	5.34745e-09	2.59754e-06	B2RSH2_K277_M1	Old / Young	Gnai1	Ubiquit. - M.musc	Geriatric / Young	0.55149	0.225639		0.298048	Gnai1	4
B2RSH2	Young	Old	1.21838	0.000188361	0.00181913	B2RSH2_K271_M2	Old / Young	Gnai1	Ubiquit. - M.musc	Geriatric / Young	0.55149	0.225639		0.298048	Gnai1	4
B2RSH2	Young	Old	-0.165054	0.380118	0.544269	B2RSH2_K92_M1	Old / Young	Gnai1	Ubiquit. - M.musc	Geriatric / Young	0.55149	0.225639		0.298048	Gnai1	4
B2RSH2	Young	Old	1.74552	4.63563e-06	0.000113062	B2RSH2_K180_M1	Old / Young	Gnai1	Ubiquit. - M.musc	Geriatric / Young	0.55149	0.225639		0.298048	Gnai1	4
B2RUR8	Young	Old	0.75632	0.00220238	0.01272	B2RUR8_K263_M1	Old / Young	Otud7b	Ubiquit. - M.musc	Geriatric / Young
B2RXC1	Young	Old	0.648406	0.00436882	0.0213834	B2RXC1_K237_M1	Old / Young	Trappc11	Ubiquit. - M.musc	Geriatric / Young	0.295398	0.555577	0.147401	0.297517	Trappc11	2
B2RXC1	Young	Old	-0.147086	0.497508	0.654995	B2RXC1_K1119_M1	Old / Young	Trappc11	Ubiquit. - M.musc	Geriatric / Young	0.295398	0.555577	0.147401	0.297517	Trappc11	2
B9EHT4	Young	Old	1.20151	3.06465e-06	8.32083e-05	B9EHT4_K256_M1	Old / Young	Clip3	Ubiquit. - M.musc	Geriatric / Young
B9EHT4	Young	Old	0.861087	0.22383	0.383139	B9EHT4_K520_M1	Old / Young	Clip3	Ubiquit. - M.musc	Geriatric / Young
D3Z5L6	Young	Old	0.3084	0.517523	0.669508	D3Z5L6_K440_M1	Old / Young	Slc18b1	Ubiquit. - M.musc	Geriatric / Young
D3Z7H4	Young	Old	-0.239689	0.376302	0.539699	D3Z7H4_K262_M1	Old / Young	Gsg1l	Ubiquit. - M.musc	Geriatric / Young
D3Z7H4	Young	Old	-0.0549623	0.870571	0.928408	D3Z7H4_K270_M1	Old / Young	Gsg1l	Ubiquit. - M.musc	Geriatric / Young
E9PUL5	Young	Old	0.251626	0.179361	0.327123	E9PUL5_K270_M1	Old / Young	Prrt2	Ubiquit. - M.musc	Geriatric / Young	0.396476	0.294344	0.0983157	0.27771	Prrt2	3
E9PUL5	Young	Old	1.05786	0.149906	0.286855	E9PUL5_K19_M1	Old / Young	Prrt2	Ubiquit. - M.musc	Geriatric / Young	0.396476	0.294344	0.0983157	0.27771	Prrt2	3
E9PUL5	Young	Old	-0.309955	0.240623	0.401265	E9PUL5_K96_M1	Old / Young	Prrt2	Ubiquit. - M.musc	Geriatric / Young	0.396476	0.294344	0.0983157	0.27771	Prrt2	3
E9PUL5	Young	Old	-0.33174	0.229626	0.389507	E9PUL5_K113_M1	Old / Young	Prrt2	Ubiquit. - M.musc	Geriatric / Young	0.396476	0.294344	0.0983157	0.27771	Prrt2	3
E9PUL5	Young	Old	0.196275	0.2781	0.441554	E9PUL5_K227_M1	Old / Young	Prrt2	Ubiquit. - M.musc	Geriatric / Young	0.396476	0.294344	0.0983157	0.27771	Prrt2	3
E9Q401	Young	Old	0.0138531	0.990057	0.994434	E9Q401_K3328_M1	Old / Young	Ryr2	Ubiquit. - M.musc	Geriatric / Young	0.490074	0.250294	-0.0821938	0.396363	Ryr2	4
E9Q401	Young	Old	0.81653	0.101912	0.218883	E9Q401_K3296_M1	Old / Young	Ryr2	Ubiquit. - M.musc	Geriatric / Young	0.490074	0.250294	-0.0821938	0.396363	Ryr2	4
E9Q401	Young	Old	0.169125	0.563603	0.708998	E9Q401_K2152_M1	Old / Young	Ryr2	Ubiquit. - M.musc	Geriatric / Young	0.490074	0.250294	-0.0821938	0.396363	Ryr2	4
E9Q401	Young	Old	0.311921	0.611874	0.745965	E9Q401_K2607_M1	Old / Young	Ryr2	Ubiquit. - M.musc	Geriatric / Young	0.490074	0.250294	-0.0821938	0.396363	Ryr2	4
E9Q8I9	Young	Old	-0.0703574	0.773972	0.864709	E9Q8I9_K2296_M1	Old / Young	Fry	Ubiquit. - M.musc	Geriatric / Young	0.45709	0.211184	0.140814	0.019842	Fry	3
F6SEU4	Young	Old	-0.549083	0.0199768	0.06879	F6SEU4_K1229_M1	Old / Young	Syngap1	Ubiquit. - M.musc	Geriatric / Young	0.68275	0.244796	1.14132	0.300853	Syngap1	4
F6SEU4	Young	Old	-0.225857	0.564785	0.710011	F6SEU4_K1182_M1	Old / Young	Syngap1	Ubiquit. - M.musc	Geriatric / Young	0.68275	0.244796	1.14132	0.300853	Syngap1	4
F6SEU4	Young	Old	-0.47312	0.0819546	0.188592	F6SEU4_K339_M1	Old / Young	Syngap1	Ubiquit. - M.musc	Geriatric / Young	0.68275	0.244796	1.14132	0.300853	Syngap1	4
F6SEU4	Young	Old	0.837884	0.114753	0.237592	F6SEU4_K1080_M1	Old / Young	Syngap1	Ubiquit. - M.musc	Geriatric / Young	0.68275	0.244796	1.14132	0.300853	Syngap1	4
F6SEU4	Young	Old	-0.471651	0.0799112	0.185671	F6SEU4_K793_M1	Old / Young	Syngap1	Ubiquit. - M.musc	Geriatric / Young	0.68275	0.244796	1.14132	0.300853	Syngap1	4
F6SEU4	Young	Old	-0.317986	0.109861	0.231352	F6SEU4_K1257_M1	Old / Young	Syngap1	Ubiquit. - M.musc	Geriatric / Young	0.68275	0.244796	1.14132	0.300853	Syngap1	4
F6SEU4	Young	Old	-0.0598539	0.838103	0.909525	F6SEU4_K833_M1	Old / Young	Syngap1	Ubiquit. - M.musc	Geriatric / Young	0.68275	0.244796	1.14132	0.300853	Syngap1	4
F6SEU4	Young	Old	0.209721	0.364304	0.527044	F6SEU4_K1285_M1	Old / Young	Syngap1	Ubiquit. - M.musc	Geriatric / Young	0.68275	0.244796	1.14132	0.300853	Syngap1	4
F6SEU4	Young	Old	-0.790951	0.0116466	0.0464324	F6SEU4_K710_M1	Old / Young	Syngap1	Ubiquit. - M.musc	Geriatric / Young	0.68275	0.244796	1.14132	0.300853	Syngap1	4
F6SEU4	Young	Old	0.155181	0.846196	0.913192	F6SEU4_K839_M1	Old / Young	Syngap1	Ubiquit. - M.musc	Geriatric / Young	0.68275	0.244796	1.14132	0.300853	Syngap1	4
F8VPU2	Young	Old	-0.208064	0.352344	0.514395	F8VPU2_K602_M1	Old / Young	Farp1	Ubiquit. - M.musc	Geriatric / Young	0.118973	0.458689	0.426501	0.0517547	Farp1	1
F8VPU2	Young	Old	0.284137	0.612501	0.746518	F8VPU2_K771_M1	Old / Young	Farp1	Ubiquit. - M.musc	Geriatric / Young	0.118973	0.458689	0.426501	0.0517547	Farp1	1
F8VPU2	Young	Old	-0.258532	0.305657	0.46908	F8VPU2_K548_M1	Old / Young	Farp1	Ubiquit. - M.musc	Geriatric / Young	0.118973	0.458689	0.426501	0.0517547	Farp1	1
F8VPU2	Young	Old	-0.498264	0.0719961	0.172478	F8VPU2_K748_M1	Old / Young	Farp1	Ubiquit. - M.musc	Geriatric / Young	0.118973	0.458689	0.426501	0.0517547	Farp1	1
F8VPU2	Young	Old	-0.587626	0.0126809	0.0496766	F8VPU2_K659_M1	Old / Young	Farp1	Ubiquit. - M.musc	Geriatric / Young	0.118973	0.458689	0.426501	0.0517547	Farp1	1
G5E829	Young	Old	0.0755541	0.77606	0.866221	G5E829_K193_M1	Old / Young	Atp2b1	Ubiquit. - M.musc	Geriatric / Young	0.173929	0.603849		0.0961495	Atp2b1	1
G5E829	Young	Old	-0.0723493	0.649255	0.772343	G5E829_K1078_M1	Old / Young	Atp2b1	Ubiquit. - M.musc	Geriatric / Young	0.173929	0.603849		0.0961495	Atp2b1	1
G5E829	Young	Old	-0.60774	0.0874908	0.197334	G5E829_K1070_M1	Old / Young	Atp2b1	Ubiquit. - M.musc	Geriatric / Young	0.173929	0.603849		0.0961495	Atp2b1	1
G5E829	Young	Old	0.998391	0.000376526	0.00313796	G5E829_K1134_M1	Old / Young	Atp2b1	Ubiquit. - M.musc	Geriatric / Young	0.173929	0.603849		0.0961495	Atp2b1	1
G5E829	Young	Old	-0.144006	0.274199	0.436474	G5E829_K64_M1	Old / Young	Atp2b1	Ubiquit. - M.musc	Geriatric / Young	0.173929	0.603849		0.0961495	Atp2b1	1
G5E829	Young	Old	-0.416819	0.00645504	0.0294571	G5E829_K806_M1	Old / Young	Atp2b1	Ubiquit. - M.musc	Geriatric / Young	0.173929	0.603849		0.0961495	Atp2b1	1
G5E829	Young	Old	-0.66685	0.181513	0.329443	G5E829_K324_M1	Old / Young	Atp2b1	Ubiquit. - M.musc	Geriatric / Young	0.173929	0.603849		0.0961495	Atp2b1	1
G5E829	Young	Old	0.384804	0.195017	0.347027	G5E829_K807_M1	Old / Young	Atp2b1	Ubiquit. - M.musc	Geriatric / Young	0.173929	0.603849		0.0961495	Atp2b1	1
G5E829	Young	Old	-0.84273	0.22605	0.385714	G5E829_K300_M1	Old / Young	Atp2b1	Ubiquit. - M.musc	Geriatric / Young	0.173929	0.603849		0.0961495	Atp2b1	1
G5E829	Young	Old	-0.161468	0.622144	0.754861	G5E829_K778_M1	Old / Young	Atp2b1	Ubiquit. - M.musc	Geriatric / Young	0.173929	0.603849		0.0961495	Atp2b1	1
G5E829	Young	Old	-1.04332	0.175406	0.321541	G5E829_K15_M1	Old / Young	Atp2b1	Ubiquit. - M.musc	Geriatric / Young	0.173929	0.603849		0.0961495	Atp2b1	1
G5E829	Young	Old	-0.270661	0.151602	0.289586	G5E829_K747_M1	Old / Young	Atp2b1	Ubiquit. - M.musc	Geriatric / Young	0.173929	0.603849		0.0961495	Atp2b1	1
G5E829	Young	Old	-0.105382	0.530262	0.68124	G5E829_K634_M1	Old / Young	Atp2b1	Ubiquit. - M.musc	Geriatric / Young	0.173929	0.603849		0.0961495	Atp2b1	1
G5E829	Young	Old	-0.076186	0.898408	0.943426	G5E829_K452_M1	Old / Young	Atp2b1	Ubiquit. - M.musc	Geriatric / Young	0.173929	0.603849		0.0961495	Atp2b1	1
G5E829	Young	Old	-0.128727	0.312592	0.477684	G5E829_K62_M1	Old / Young	Atp2b1	Ubiquit. - M.musc	Geriatric / Young	0.173929	0.603849		0.0961495	Atp2b1	1
G5E829	Young	Old	0.318717	0.0825518	0.189562	G5E829_K48_M1	Old / Young	Atp2b1	Ubiquit. - M.musc	Geriatric / Young	0.173929	0.603849		0.0961495	Atp2b1	1
G5E829	Young	Old	-0.170083	0.445814	0.604611	G5E829_K337_M1	Old / Young	Atp2b1	Ubiquit. - M.musc	Geriatric / Young	0.173929	0.603849		0.0961495	Atp2b1	1
G5E829	Young	Old	-0.164608	0.322255	0.486085	G5E829_K19_M1	Old / Young	Atp2b1	Ubiquit. - M.musc	Geriatric / Young	0.173929	0.603849		0.0961495	Atp2b1	1
G5E8K5	Young	Old	-0.132302	0.388969	0.552181	G5E8K5_K1030_M1	Old / Young	Ank3	Ubiquit. - M.musc	Geriatric / Young	0.434483	0.267561	-0.00410864	0.18935	Ank3	3
G5E8K5	Young	Old	0.154543	0.609331	0.743705	G5E8K5_K595_M1	Old / Young	Ank3	Ubiquit. - M.musc	Geriatric / Young	0.434483	0.267561	-0.00410864	0.18935	Ank3	3
O08532	Young	Old	0.277263	0.604736	0.739979	O08532_K381_M1	Old / Young	Cacna2d1	Ubiquit. - M.musc	Geriatric / Young	0.122592	0.171238	0.322734	0.285672	Cacna2d1	1
O08539	Young	Old	-1.93877	0.000227355	0.00209721	O08539_K164_M1	Old / Young	Bin1	Ubiquit. - M.musc	Geriatric / Young	0.312484	-0.32147		0.157116	Bin1	2
O08539	Young	Old	1.0005	0.0859913	0.194971	O08539_K73_M1	Old / Young	Bin1	Ubiquit. - M.musc	Geriatric / Young	0.312484	-0.32147		0.157116	Bin1	2
O08539	Young	Old	1.4188	0.00098304	0.00679005	O08539_K7_M1	Old / Young	Bin1	Ubiquit. - M.musc	Geriatric / Young	0.312484	-0.32147		0.157116	Bin1	2
O08539	Young	Old	0.635314	0.0173697	0.0619199	O08539_K272_M1	Old / Young	Bin1	Ubiquit. - M.musc	Geriatric / Young	0.312484	-0.32147		0.157116	Bin1	2
O08539	Young	Old	2.38441	0.000137172	0.00140659	O08539_K137_M1	Old / Young	Bin1	Ubiquit. - M.musc	Geriatric / Young	0.312484	-0.32147		0.157116	Bin1	2
O08539	Young	Old	1.88768	2.13671e-05	0.000333003	O08539_K258_M1	Old / Young	Bin1	Ubiquit. - M.musc	Geriatric / Young	0.312484	-0.32147		0.157116	Bin1	2
O08539	Young	Old	-0.0279087	0.925515	0.957453	O08539_K282_M1	Old / Young	Bin1	Ubiquit. - M.musc	Geriatric / Young	0.312484	-0.32147		0.157116	Bin1	2
O08553	Young	Old	0.518128	0.438736	0.598428	O08553_K254_M1	Old / Young	Dpysl2	Ubiquit. - M.musc	Geriatric / Young	0.391613	0.127523		-0.0174797	Dpysl2	3
O08553	Young	Old	2.01047	0.000270284	0.00241577	O08553_K374_M1	Old / Young	Dpysl2	Ubiquit. - M.musc	Geriatric / Young	0.391613	0.127523		-0.0174797	Dpysl2	3
O08553	Young	Old	-0.00710096	0.974721	0.986374	O08553_K511_M1	Old / Young	Dpysl2	Ubiquit. - M.musc	Geriatric / Young	0.391613	0.127523		-0.0174797	Dpysl2	3
O08553	Young	Old	0.247754	0.518314	0.67033	O08553_K293_M1	Old / Young	Dpysl2	Ubiquit. - M.musc	Geriatric / Young	0.391613	0.127523		-0.0174797	Dpysl2	3
O08553	Young	Old	2.89278	5.95837e-05	0.000714507	O08553_K258_M1	Old / Young	Dpysl2	Ubiquit. - M.musc	Geriatric / Young	0.391613	0.127523		-0.0174797	Dpysl2	3
O08553	Young	Old	2.86496	0.00409387	0.0204079	O08553_K390_M1	Old / Young	Dpysl2	Ubiquit. - M.musc	Geriatric / Young	0.391613	0.127523		-0.0174797	Dpysl2	3
O08553	Young	Old	0.626336	0.00306848	0.0163741	O08553_K368_M1	Old / Young	Dpysl2	Ubiquit. - M.musc	Geriatric / Young	0.391613	0.127523		-0.0174797	Dpysl2	3
O08553	Young	Old	0.456605	0.052214	0.13736	O08553_K345_M1	Old / Young	Dpysl2	Ubiquit. - M.musc	Geriatric / Young	0.391613	0.127523		-0.0174797	Dpysl2	3
O08553	Young	Old	-0.698098	0.0867867	0.196053	O08553_K520_M1	Old / Young	Dpysl2	Ubiquit. - M.musc	Geriatric / Young	0.391613	0.127523		-0.0174797	Dpysl2	3
O08553	Young	Old	0.0806096	0.68135	0.797772	O08553_K472_M1	Old / Young	Dpysl2	Ubiquit. - M.musc	Geriatric / Young	0.391613	0.127523		-0.0174797	Dpysl2	3
O08553	Young	Old	4.19785	2.48103e-05	0.00037061	O08553_K418_M1	Old / Young	Dpysl2	Ubiquit. - M.musc	Geriatric / Young	0.391613	0.127523		-0.0174797	Dpysl2	3
O08553	Young	Old	-0.000503998	0.998468	0.9987	O08553_K423_M1	Old / Young	Dpysl2	Ubiquit. - M.musc	Geriatric / Young	0.391613	0.127523		-0.0174797	Dpysl2	3
O08553	Young	Old	0.865111	0.075695	0.17853	O08553_K146_M1	Old / Young	Dpysl2	Ubiquit. - M.musc	Geriatric / Young	0.391613	0.127523		-0.0174797	Dpysl2	3
O08553	Young	Old	0.627507	0.0323231	0.0977162	O08553_K56_M1	Old / Young	Dpysl2	Ubiquit. - M.musc	Geriatric / Young	0.391613	0.127523		-0.0174797	Dpysl2	3
O08553	Young	Old	-0.452174	0.250589	0.412268	O08553_K525_M1	Old / Young	Dpysl2	Ubiquit. - M.musc	Geriatric / Young	0.391613	0.127523		-0.0174797	Dpysl2	3
O08585	Young	Old	-0.143712	0.548091	0.69638	O08585_K229_M1	Old / Young	Clta	Ubiquit. - M.musc	Geriatric / Young
O08599	Young	Old	-0.641186	0.0720195	0.172478	O08599_K497_M1	Old / Young	Stxbp1	Ubiquit. - M.musc	Geriatric / Young	0.280548	0.243223		0.470148	Stxbp1	2
O08599	Young	Old	-0.122179	0.878773	0.932259	O08599_K294_M1	Old / Young	Stxbp1	Ubiquit. - M.musc	Geriatric / Young	0.280548	0.243223		0.470148	Stxbp1	2
O08599	Young	Old	0.327022	0.106869	0.226821	O08599_K483_M1	Old / Young	Stxbp1	Ubiquit. - M.musc	Geriatric / Young	0.280548	0.243223		0.470148	Stxbp1	2
O08599	Young	Old	-0.260301	0.554534	0.702031	O08599_K562_M1	Old / Young	Stxbp1	Ubiquit. - M.musc	Geriatric / Young	0.280548	0.243223		0.470148	Stxbp1	2
O08599	Young	Old	-0.252992	0.260593	0.422448	O08599_K92_M1	Old / Young	Stxbp1	Ubiquit. - M.musc	Geriatric / Young	0.280548	0.243223		0.470148	Stxbp1	2
O08599	Young	Old	-0.22027	0.330669	0.494115	O08599_K120_M1	Old / Young	Stxbp1	Ubiquit. - M.musc	Geriatric / Young	0.280548	0.243223		0.470148	Stxbp1	2
O08599	Young	Old	0.389818	0.0765186	0.179723	O08599_K587_M1	Old / Young	Stxbp1	Ubiquit. - M.musc	Geriatric / Young	0.280548	0.243223		0.470148	Stxbp1	2
O08599	Young	Old	-0.480168	0.00918032	0.0386788	O08599_K13_M1	Old / Young	Stxbp1	Ubiquit. - M.musc	Geriatric / Young	0.280548	0.243223		0.470148	Stxbp1	2
O08599	Young	Old	-0.312767	0.328117	0.491322	O08599_K364_M1	Old / Young	Stxbp1	Ubiquit. - M.musc	Geriatric / Young	0.280548	0.243223		0.470148	Stxbp1	2
O08599	Young	Old	0.108327	0.595581	0.733415	O08599_K208_M1	Old / Young	Stxbp1	Ubiquit. - M.musc	Geriatric / Young	0.280548	0.243223		0.470148	Stxbp1	2
O08599	Young	Old	-0.411115	0.372802	0.535391	O08599_K382_M1	Old / Young	Stxbp1	Ubiquit. - M.musc	Geriatric / Young	0.280548	0.243223		0.470148	Stxbp1	2
O08599	Young	Old	-0.163984	0.546992	0.695542	O08599_K308_M1	Old / Young	Stxbp1	Ubiquit. - M.musc	Geriatric / Young	0.280548	0.243223		0.470148	Stxbp1	2
O08599	Young	Old	-0.170199	0.603895	0.739159	O08599_K196_M1	Old / Young	Stxbp1	Ubiquit. - M.musc	Geriatric / Young	0.280548	0.243223		0.470148	Stxbp1	2
O08599	Young	Old	-0.660843	0.0670539	0.163892	O08599_K321_M1	Old / Young	Stxbp1	Ubiquit. - M.musc	Geriatric / Young	0.280548	0.243223		0.470148	Stxbp1	2
O08663	Young	Old	0.458813	0.180348	0.328333	O08663_K281_M1	Old / Young	Metap2	Ubiquit. - M.musc	Geriatric / Young	0.516069	0.293641	0.0547952	0.186678	Metap2	4
O08688	Young	Old	0.620476	0.0371933	0.108051	O08688_K396_M1	Old / Young	Capn5	Ubiquit. - M.musc	Geriatric / Young	0.506712	0.509901	0.0591985	0.11629	Capn5	4
O08709	Young	Old	1.01234	0.000217548	0.0020328	O08709_K209_M1	Old / Young	Prdx6	Ubiquit. - M.musc	Geriatric / Young	0.160634	0.21498	0.0590568	0.161372	Prdx6	1
O08709	Young	Old	0.414662	0.133468	0.264567	O08709_K97_M1	Old / Young	Prdx6	Ubiquit. - M.musc	Geriatric / Young	0.160634	0.21498	0.0590568	0.161372	Prdx6	1
O08709	Young	Old	1.08146	0.0189649	0.0662389	O08709_K56_M1	Old / Young	Prdx6	Ubiquit. - M.musc	Geriatric / Young	0.160634	0.21498	0.0590568	0.161372	Prdx6	1
O08739	Young	Old	-0.0829239	0.767875	0.859231	O08739_K501_M1	Old / Young	Ampd3	Ubiquit. - M.musc	Geriatric / Young	0.0672493	0.195872	0.340008	0.225942	Ampd3	1
O08759	Young	Old	1.34178	0.00685348	0.0307255	O08759_K824_M1	Old / Young	Ube3a	Ubiquit. - M.musc	Geriatric / Young	0.204267	0.387939	0.269323	0.216798	Ube3a	2
O08759	Young	Old	0.520594	0.0142947	0.0535523	O08759_K817_M1	Old / Young	Ube3a	Ubiquit. - M.musc	Geriatric / Young	0.204267	0.387939	0.269323	0.216798	Ube3a	2
O08759	Young	Old	0.218592	0.563278	0.708998	O08759_K318_M1	Old / Young	Ube3a	Ubiquit. - M.musc	Geriatric / Young	0.204267	0.387939	0.269323	0.216798	Ube3a	2
O08759	Young	Old	1.30834	0.0589155	0.150229	O08759_K819_M1	Old / Young	Ube3a	Ubiquit. - M.musc	Geriatric / Young	0.204267	0.387939	0.269323	0.216798	Ube3a	2
O08759	Young	Old	0.40685	0.319032	0.482742	O08759_K859_M1	Old / Young	Ube3a	Ubiquit. - M.musc	Geriatric / Young	0.204267	0.387939	0.269323	0.216798	Ube3a	2
O08759	Young	Old	0.926588	0.0186154	0.0651526	O08759_K850_M1	Old / Young	Ube3a	Ubiquit. - M.musc	Geriatric / Young	0.204267	0.387939	0.269323	0.216798	Ube3a	2
O08759	Young	Old	0.217362	0.281729	0.444892	O08759_K75_M1	Old / Young	Ube3a	Ubiquit. - M.musc	Geriatric / Young	0.204267	0.387939	0.269323	0.216798	Ube3a	2
O08788	Young	Old	1.56947	0.00194467	0.0116599	O08788_K1161_M1	Old / Young	Dctn1	Ubiquit. - M.musc	Geriatric / Young	0.242146	0.400401	0.158983	0.175615	Dctn1	2
O08808	Young	Old	-0.768573	0.180481	0.328333	O08808_K494_M1	Old / Young	Diaph1	Ubiquit. - M.musc	Geriatric / Young	0.0148954	0.0768922	0.19713	0.315884	Diaph1	1
O08848	Young	Old	1.59141	0.00963025	0.0400905	O08848_K342_M1	Old / Young	Ro60	Ubiquit. - M.musc	Geriatric / Young	0.383785	-0.0228726	-0.0465325	0.304685	Ro60	3
O08848	Young	Old	0.32537	0.430301	0.590466	O08848_K312_M1	Old / Young	Ro60	Ubiquit. - M.musc	Geriatric / Young	0.383785	-0.0228726	-0.0465325	0.304685	Ro60	3
O08917	Young	Old	0.211068	0.330937	0.494285	O08917_K392_M1	Old / Young	Flot1	Ubiquit. - M.musc	Geriatric / Young	0.799481	0.304535		-0.0884746	Flot1	4
O08969	Young	Old	-0.062049	0.68383	0.800026	O08969_K4_M1	Old / Young	Phlda2	Ubiquit. - M.musc	Geriatric / Young
O08989	Young	Old	-0.323428	0.0935478	0.20667	O08989_K15_M1	Old / Young	Mras	Ubiquit. - M.musc	Geriatric / Young	0.248748	0.43495	0.482516	0.253269	Mras	2
O08992	Young	Old	0.89009	0.00172416	0.0105727	O08992_K186_M1	Old / Young	Sdcbp	Ubiquit. - M.musc	Geriatric / Young
O09012	Young	Old	-0.59504	0.0277918	0.0878309	O09012_K456_M1	Old / Young	Pex5	Ubiquit. - M.musc	Geriatric / Young
O09117	Young	Old	2.31701	3.10365e-08	4.18701e-06	O09117_K180_M1	Old / Young	Sypl	Ubiquit. - M.musc	Geriatric / Young
O09117	Young	Old	2.79318	3.16373e-06	8.48313e-05	O09117_K57_M1	Old / Young	Sypl	Ubiquit. - M.musc	Geriatric / Young
O09117	Young	Old	2.09396	6.03112e-08	6.05496e-06	O09117_K66_M1	Old / Young	Sypl	Ubiquit. - M.musc	Geriatric / Young
O09126	Young	Old	-0.351998	0.273873	0.436276	O09126_K774_M1	Old / Young	Sema4d	Ubiquit. - M.musc	Geriatric / Young
O09167	Young	Old	-0.165798	0.585415	0.725176	O09167_K122_M1	Old / Young	Rpl21	Ubiquit. - M.musc	Geriatric / Young	0.250591	0.215066	0.0670381	0.123589	Rpl21	2
O09172	Young	Old	-0.0913431	0.642231	0.767796	O09172_K90_M1	Old / Young	Gclm	Ubiquit. - M.musc	Geriatric / Young
O35098	Young	Old	-0.283483	0.271448	0.433687	O35098_K511_M1	Old / Young	Dpysl4	Ubiquit. - M.musc	Geriatric / Young	0.302612	0.16137		0.341208	Dpysl4	2
O35136	Young	Old	0.152576	0.434165	0.594069	O35136_K757_M1	Old / Young	Ncam2	Ubiquit. - M.musc	Geriatric / Young	0.324295	0.208505	-0.153735	0.542636	Ncam2	3
O35188	Young	Old	0.264352	0.108225	0.228686	O35188_K369_M1	Old / Young	Cx3cl1	Ubiquit. - M.musc	Geriatric / Young
O35226	Young	Old	1.02084	0.00218733	0.0127089	O35226_K122_M1	Old / Young	Psmd4	Ubiquit. - M.musc	Geriatric / Young
O35226	Young	Old	0.0998142	0.522373	0.674569	O35226_K126_M1	Old / Young	Psmd4	Ubiquit. - M.musc	Geriatric / Young
O35226	Young	Old	0.536951	0.0172135	0.0615154	O35226_K135_M1	Old / Young	Psmd4	Ubiquit. - M.musc	Geriatric / Young
O35226	Young	Old	-0.197222	0.549821	0.698089	O35226_K364_M1	Old / Young	Psmd4	Ubiquit. - M.musc	Geriatric / Young
O35226	Young	Old	0.026637	0.953477	0.975711	O35226_K40_M1	Old / Young	Psmd4	Ubiquit. - M.musc	Geriatric / Young
O35226	Young	Old	-0.261716	0.264252	0.425822	O35226_K74_M1	Old / Young	Psmd4	Ubiquit. - M.musc	Geriatric / Young
O35316	Young	Old	-0.0551461	0.918733	0.953486	O35316_K19_M1	Old / Young	Slc6a6	Ubiquit. - M.musc	Geriatric / Young
O35379	Young	Old	0.0153636	0.962115	0.979357	O35379_K497_M1	Old / Young	Abcc1	Ubiquit. - M.musc	Geriatric / Young
O35381	Young	Old	-1.37442	0.0293284	0.0912182	O35381_K99_M1	Old / Young	Anp32a	Ubiquit. - M.musc	Geriatric / Young	-0.0598936	0.532364	0.267083	0.166437	Anp32a	1
O35382	Young	Old	1.81145	0.000171402	0.00168169	O35382_K9_M1	Old / Young	Exoc4	Ubiquit. - M.musc	Geriatric / Young	0.295326	0.369517	0.204016	0.177733	Exoc4	2
O35405	Young	Old	0.194107	0.425864	0.587179	O35405_K11_M1	Old / Young	Pld3	Ubiquit. - M.musc	Geriatric / Young
O35405	Young	Old	0.300099	0.0787881	0.183555	O35405_K30_M1	Old / Young	Pld3	Ubiquit. - M.musc	Geriatric / Young
O35454	Young	Old	0.285462	0.134458	0.265655	O35454_K224_M1	Old / Young	Clcn6	Ubiquit. - M.musc	Geriatric / Young
O35454	Young	Old	2.54697	2.4937e-06	6.94537e-05	O35454_K46_M1	Old / Young	Clcn6	Ubiquit. - M.musc	Geriatric / Young
O35454	Young	Old	0.214509	0.250934	0.41234	O35454_K649_M1	Old / Young	Clcn6	Ubiquit. - M.musc	Geriatric / Young
O35454	Young	Old	0.295774	0.292578	0.455973	O35454_K680_M1	Old / Young	Clcn6	Ubiquit. - M.musc	Geriatric / Young
O35454	Young	Old	-0.0476555	0.910899	0.949964	O35454_K703_M1	Old / Young	Clcn6	Ubiquit. - M.musc	Geriatric / Young
O35526	Young	Old	-0.202725	0.291875	0.45554	O35526_K204_M1	Old / Young	Stx1a	Ubiquit. - M.musc	Geriatric / Young
O35526	Young	Old	0.442144	0.0817091	0.188227	O35526_K46_M1	Old / Young	Stx1a	Ubiquit. - M.musc	Geriatric / Young
O35526	Young	Old	-0.566413	0.0580756	0.148614	O35526_K70_M1	Old / Young	Stx1a	Ubiquit. - M.musc	Geriatric / Young
O35526	Young	Old	-0.18051	0.257594	0.418687	O35526_K94_M1	Old / Young	Stx1a	Ubiquit. - M.musc	Geriatric / Young
O35593	Young	Old	1.01865	0.000127744	0.00133671	O35593_K152_M1	Old / Young	Psmd14	Ubiquit. - M.musc	Geriatric / Young	0.371337	0.309439	0.244635	0.271756	Psmd14	3
O35604	Young	Old	0.288404	0.345277	0.508075	O35604_K1179_M1	Old / Young	Npc1	Ubiquit. - M.musc	Geriatric / Young
O35607	Young	Old	0.367719	0.595373	0.733415	O35607_K180_M1	Old / Young	Bmpr2	Ubiquit. - M.musc	Geriatric / Young
O35609	Young	Old	0.229707	0.393538	0.555561	O35609_K103_M1	Old / Young	Scamp3	Ubiquit. - M.musc	Geriatric / Young
O35609	Young	Old	0.230366	0.1147	0.237592	O35609_K315_M1	Old / Young	Scamp3	Ubiquit. - M.musc	Geriatric / Young
O35621	Young	Old	0.230225	0.373139	0.535697	O35621_K30_M1	Old / Young	Pmm1	Ubiquit. - M.musc	Geriatric / Young
O35621	Young	Old	0.77305	0.0063984	0.0293226	O35621_K41_M1	Old / Young	Pmm1	Ubiquit. - M.musc	Geriatric / Young
O35633	Young	Old	0.212841	0.623117	0.755305	O35633_K64_M1	Old / Young	Slc32a1	Ubiquit. - M.musc	Geriatric / Young	0.369975	0.378572	-0.0766627	0.329111	Slc32a1	3
O35633	Young	Old	1.43892	0.000361817	0.00304477	O35633_K113_M1	Old / Young	Slc32a1	Ubiquit. - M.musc	Geriatric / Young	0.369975	0.378572	-0.0766627	0.329111	Slc32a1	3
O35643	Young	Old	0.159214	0.386761	0.550313	O35643_K538_M1	Old / Young	Ap1b1	Ubiquit. - M.musc	Geriatric / Young	0.214198	0.662815	-0.00335566	0.24757	Ap1b1	2
O35643	Young	Old	-0.0235543	0.95985	0.97838	O35643_K117_M1	Old / Young	Ap1b1	Ubiquit. - M.musc	Geriatric / Young	0.214198	0.662815	-0.00335566	0.24757	Ap1b1	2
O35668	Young	Old	-0.389363	0.133728	0.264603	O35668_K172_M1	Old / Young	Hap1	Ubiquit. - M.musc	Geriatric / Young
O35668	Young	Old	-0.321224	0.158993	0.299988	O35668_K273_M1	Old / Young	Hap1	Ubiquit. - M.musc	Geriatric / Young
O35668	Young	Old	0.331157	0.28041	0.443905	O35668_K439_M1	Old / Young	Hap1	Ubiquit. - M.musc	Geriatric / Young
O35681	Young	Old	-0.335253	0.111932	0.234426	O35681_K87_M1	Old / Young	Syt3	Ubiquit. - M.musc	Geriatric / Young	0.277281	0.590024	0.0690677	0.110211	Syt3	2
O35681	Young	Old	-0.358759	0.248615	0.409694	O35681_K273_M1	Old / Young	Syt3	Ubiquit. - M.musc	Geriatric / Young	0.277281	0.590024	0.0690677	0.110211	Syt3	2
O35864	Young	Old	-0.322631	0.173355	0.319448	O35864_K56_M1	Old / Young	Cops5	Ubiquit. - M.musc	Geriatric / Young	0.346199	0.411065	0.184306	0.160545	Cops5	3
O35927	Young	Old	-0.677399	0.0239057	0.0788504	O35927_K700_M1	Old / Young	Ctnnd2	Ubiquit. - M.musc	Geriatric / Young	0.777334	0.419562	0.481126	0.244783	Ctnnd2	4
O35969	Young	Old	1.7386	0.000220233	0.00205345	O35969_K39_M1	Old / Young	Gamt	Ubiquit. - M.musc	Geriatric / Young
O35988	Young	Old	1.59527	0.212502	0.368867	O35988_K175_M1	Old / Young	Sdc4	Ubiquit. - M.musc	Geriatric / Young
O54724	Young	Old	-0.0980172	0.744342	0.846241	O54724_K111_M1	Old / Young	Cavin1	Ubiquit. - M.musc	Geriatric / Young
O54829	Young	Old	0.378312	0.207961	0.363322	O54829_K349_M1	Old / Young	Rgs7	Ubiquit. - M.musc	Geriatric / Young	0.339305	0.273036		0.335587	Rgs7	3
O54829	Young	Old	-0.37349	0.384081	0.548125	O54829_K451_M1	Old / Young	Rgs7	Ubiquit. - M.musc	Geriatric / Young	0.339305	0.273036		0.335587	Rgs7	3
O54946	Young	Old	1.52918	0.181586	0.329443	O54946_K67_M1	Old / Young	Dnajb6	Ubiquit. - M.musc	Geriatric / Young	0.186255	0.239457	0.131565	-0.00240291	Dnajb6	1
O54946	Young	Old	0.046492	0.861735	0.922418	O54946_K20_M1	Old / Young	Dnajb6	Ubiquit. - M.musc	Geriatric / Young	0.186255	0.239457	0.131565	-0.00240291	Dnajb6	1
O54946	Young	Old	0.784285	0.00189299	0.0113976	O54946_K29_M1	Old / Young	Dnajb6	Ubiquit. - M.musc	Geriatric / Young	0.186255	0.239457	0.131565	-0.00240291	Dnajb6	1
O54946	Young	Old	2.12459	1.94629e-05	0.000313027	O54946_K47_M1	Old / Young	Dnajb6	Ubiquit. - M.musc	Geriatric / Young	0.186255	0.239457	0.131565	-0.00240291	Dnajb6	1
O54946	Young	Old	0.0756279	0.662927	0.78407	O54946_K60_M1	Old / Young	Dnajb6	Ubiquit. - M.musc	Geriatric / Young	0.186255	0.239457	0.131565	-0.00240291	Dnajb6	1
O54950	Young	Old	0.986443	0.00122241	0.00804442	O54950_K233_M1	Old / Young	Prkag1	Ubiquit. - M.musc	Geriatric / Young	0.223337	0.318841	0.207213	0.632036	Prkag1	2
O54965	Young	Old	-0.106103	0.648293	0.771705	O54965_K233_M1	Old / Young	Rnf13	Ubiquit. - M.musc	Geriatric / Young
O54965	Young	Old	0.523667	0.327476	0.490873	O54965_K273_M1	Old / Young	Rnf13	Ubiquit. - M.musc	Geriatric / Young
O54967	Young	Old	0.431138	0.43743	0.597213	O54967_K219_M1	Old / Young	Tnk2	Ubiquit. - M.musc	Geriatric / Young
O54983	Young	Old	0.236935	0.569137	0.713612	O54983_K290_M1	Old / Young	Crym	Ubiquit. - M.musc	Geriatric / Young
O54984	Young	Old	1.14378	0.0462309	0.126636	O54984_K86_M1	Old / Young	Get3	Ubiquit. - M.musc	Geriatric / Young	0.117384	0.331711	0.351451	0.377256	Get3	1
O54991	Young	Old	-0.104329	0.714981	0.824859	O54991_K1322_M1	Old / Young	Cntnap1	Ubiquit. - M.musc	Geriatric / Young	0.559201	0.521008		0.13579	Cntnap1	4
O55013	Young	Old	0.525239	0.512812	0.666266	O55013_K156_M1	Old / Young	Trappc3	Ubiquit. - M.musc	Geriatric / Young
O55017	Young	Old	0.0222284	0.950671	0.973929	O55017_K1098_M1	Old / Young	Cacna1b	Ubiquit. - M.musc	Geriatric / Young
O55017	Young	Old	-1.34498	0.0834462	0.190905	O55017_K1804_M1	Old / Young	Cacna1b	Ubiquit. - M.musc	Geriatric / Young
O55017	Young	Old	-0.10226	0.527246	0.678532	O55017_K1814_M1	Old / Young	Cacna1b	Ubiquit. - M.musc	Geriatric / Young
O55022	Young	Old	-0.523884	0.257048	0.418115	O55022_K102_M1	Old / Young	Pgrmc1	Ubiquit. - M.musc	Geriatric / Young
O55022	Young	Old	-0.306143	0.153466	0.291674	O55022_K105_M1	Old / Young	Pgrmc1	Ubiquit. - M.musc	Geriatric / Young
O55023	Young	Old	0.621278	0.045525	0.125339	O55023_K260_M1	Old / Young	Impa1	Ubiquit. - M.musc	Geriatric / Young	0.246743	0.240007	0.00160327	0.229237	Impa1	2
O55074;Q7TN79	Young	Old	1.08707	0.0366666	0.10688	O55074_K43_M1;Q7TN79_K276_M1	Old / Young	Akap7	Ubiquit. - M.musc	Geriatric / Young
O55074;Q7TN79	Young	Old	0.0416226	0.859652	0.921102	O55074_K55_M1;Q7TN79_K288_M1	Old / Young	Akap7	Ubiquit. - M.musc	Geriatric / Young
O55091	Young	Old	0.141912	0.412748	0.57349	O55091_K116_M1	Old / Young	Impact	Ubiquit. - M.musc	Geriatric / Young
O55091	Young	Old	0.0161271	0.979977	0.988218	O55091_K127_M1	Old / Young	Impact	Ubiquit. - M.musc	Geriatric / Young
O55091	Young	Old	-0.19686	0.169417	0.314433	O55091_K210_M1	Old / Young	Impact	Ubiquit. - M.musc	Geriatric / Young
O55100	Young	Old	0.132402	0.457187	0.615812	O55100_K10_M1	Old / Young	Syngr1	Ubiquit. - M.musc	Geriatric / Young
O55128	Young	Old	-0.782491	0.00804452	0.0350083	O55128_K74_M1	Old / Young	Sap18	Ubiquit. - M.musc	Geriatric / Young
O55131	Young	Old	0.1824	0.426527	0.587716	O55131_K234_M1	Old / Young	Septin7	Ubiquit. - M.musc	Geriatric / Young	0.120241	0.342008	0.529024	0.11657	Septin7	1
O55131	Young	Old	0.695697	0.0999331	0.215813	O55131_K332_M1	Old / Young	Septin7	Ubiquit. - M.musc	Geriatric / Young	0.120241	0.342008	0.529024	0.11657	Septin7	1
O55131	Young	Old	0.20769	0.315676	0.480527	O55131_K394_M1	Old / Young	Septin7	Ubiquit. - M.musc	Geriatric / Young	0.120241	0.342008	0.529024	0.11657	Septin7	1
O55131	Young	Old	0.380353	0.0627055	0.157201	O55131_K297_M1	Old / Young	Septin7	Ubiquit. - M.musc	Geriatric / Young	0.120241	0.342008	0.529024	0.11657	Septin7	1
O55131	Young	Old	0.0413153	0.815976	0.894734	O55131_K212_M1	Old / Young	Septin7	Ubiquit. - M.musc	Geriatric / Young	0.120241	0.342008	0.529024	0.11657	Septin7	1
O55131	Young	Old	0.473964	0.173864	0.319663	O55131_K372_M1	Old / Young	Septin7	Ubiquit. - M.musc	Geriatric / Young	0.120241	0.342008	0.529024	0.11657	Septin7	1
O55131	Young	Old	1.15985	0.000636267	0.00483585	O55131_K325_M1	Old / Young	Septin7	Ubiquit. - M.musc	Geriatric / Young	0.120241	0.342008	0.529024	0.11657	Septin7	1
O55131	Young	Old	0.283996	0.0781798	0.182532	O55131_K185_M1	Old / Young	Septin7	Ubiquit. - M.musc	Geriatric / Young	0.120241	0.342008	0.529024	0.11657	Septin7	1
O55131	Young	Old	0.993309	0.000682574	0.00508924	O55131_K407_M1	Old / Young	Septin7	Ubiquit. - M.musc	Geriatric / Young	0.120241	0.342008	0.529024	0.11657	Septin7	1
O55143	Young	Old	0.164893	0.248655	0.409694	O55143_K996_M1	Old / Young	Atp2a2	Ubiquit. - M.musc	Geriatric / Young	0.315432	0.421462	0.402438	0.761695	Atp2a2	2
O55143	Young	Old	0.359602	0.372725	0.535391	O55143_K712_M1	Old / Young	Atp2a2	Ubiquit. - M.musc	Geriatric / Young	0.315432	0.421462	0.402438	0.761695	Atp2a2	2
O55143	Young	Old	-0.359249	0.180389	0.328333	O55143_K611_M1	Old / Young	Atp2a2	Ubiquit. - M.musc	Geriatric / Young	0.315432	0.421462	0.402438	0.761695	Atp2a2	2
O55176	Young	Old	0.0477467	0.92884	0.959972	O55176_K563_M1	Old / Young	Pja1	Ubiquit. - M.musc	Geriatric / Young
O55234	Young	Old	-0.051948	0.718887	0.827804	O55234_K91_M1	Old / Young	Psmb5	Ubiquit. - M.musc	Geriatric / Young	0.309814	0.406428	0.0487529	0.445788	Psmb5	2
O70133	Young	Old	0.0904356	0.738615	0.841764	O70133_K1050_M1	Old / Young	Dhx9	Ubiquit. - M.musc	Geriatric / Young	-0.0557531	0.458532	0.210193	0.21953	Dhx9	1
O70133	Young	Old	-0.115113	0.434484	0.594317	O70133_K859_M1	Old / Young	Dhx9	Ubiquit. - M.musc	Geriatric / Young	-0.0557531	0.458532	0.210193	0.21953	Dhx9	1
O70161	Young	Old	-0.520887	0.0247143	0.0804614	O70161_K97_M1	Old / Young	Pip5k1c	Ubiquit. - M.musc	Geriatric / Young	0.61507	0.16069	0.303241	0.271302	Pip5k1c	4
O70166	Young	Old	-0.0486336	0.839453	0.910173	O70166_K87_M1	Old / Young	Stmn3	Ubiquit. - M.musc	Geriatric / Young
O70166	Young	Old	-0.238046	0.156944	0.29664	O70166_K9_M1	Old / Young	Stmn3	Ubiquit. - M.musc	Geriatric / Young
O70200	Young	Old	0.653244	0.152545	0.290873	O70200_K76_M1	Old / Young	Aif1	Ubiquit. - M.musc	Geriatric / Young
O70228	Young	Old	0.203177	0.135623	0.267344	O70228_K1044_M1	Old / Young	Atp9a	Ubiquit. - M.musc	Geriatric / Young
O70228	Young	Old	0.314949	0.142895	0.278127	O70228_K181_M1	Old / Young	Atp9a	Ubiquit. - M.musc	Geriatric / Young
O70228	Young	Old	1.32942	0.00604274	0.0279898	O70228_K367_M1	Old / Young	Atp9a	Ubiquit. - M.musc	Geriatric / Young
O70228	Young	Old	0.565678	0.00487386	0.0233006	O70228_K48_M1	Old / Young	Atp9a	Ubiquit. - M.musc	Geriatric / Young
O70228	Young	Old	0.267814	0.15496	0.293999	O70228_K622_M1	Old / Young	Atp9a	Ubiquit. - M.musc	Geriatric / Young
O70228	Young	Old	1.53597	0.0746598	0.1768	O70228_K805_M1	Old / Young	Atp9a	Ubiquit. - M.musc	Geriatric / Young
O70251	Young	Old	-0.152442	0.759835	0.854889	O70251_K78_M1	Old / Young	Eef1b2	Ubiquit. - M.musc	Geriatric / Young
O70318	Young	Old	0.621	0.0333826	0.100217	O70318_K263_M1	Old / Young	Epb41l2	Ubiquit. - M.musc	Geriatric / Young
O70318	Young	Old	0.321608	0.108008	0.228654	O70318_K392_M1	Old / Young	Epb41l2	Ubiquit. - M.musc	Geriatric / Young
O70421	Young	Old	-0.243392	0.346299	0.509013	O70421_K636_M1	Old / Young	Fzd1	Ubiquit. - M.musc	Geriatric / Young
O70443	Young	Old	-0.136377	0.427795	0.588901	O70443_K189_M1	Old / Young	Gnaz	Ubiquit. - M.musc	Geriatric / Young
O70443	Young	Old	1.29097	0.0539901	0.140661	O70443_K272_M1	Old / Young	Gnaz	Ubiquit. - M.musc	Geriatric / Young
O70443	Young	Old	-0.653673	0.101208	0.217819	O70443_K70_M1	Old / Young	Gnaz	Ubiquit. - M.musc	Geriatric / Young
O70443	Young	Old	-0.426135	0.115258	0.238184	O70443_K92_M1	Old / Young	Gnaz	Ubiquit. - M.musc	Geriatric / Young
O70480	Young	Old	0.283018	0.0657468	0.16211	O70480_K19_M1	Old / Young	Vamp4	Ubiquit. - M.musc	Geriatric / Young
O70480	Young	Old	0.548078	0.133203	0.264409	O70480_K73_M1	Old / Young	Vamp4	Ubiquit. - M.musc	Geriatric / Young
O70480	Young	Old	0.504419	0.00300786	0.0161549	O70480_K87_M1	Old / Young	Vamp4	Ubiquit. - M.musc	Geriatric / Young
O70492	Young	Old	0.31842	0.299835	0.464104	O70492_K119_M1	Old / Young	Snx3	Ubiquit. - M.musc	Geriatric / Young
O70492	Young	Old	0.85379	0.00132721	0.00859006	O70492_K95_M1	Old / Young	Snx3	Ubiquit. - M.musc	Geriatric / Young
O70589	Young	Old	2.49408	0.00292024	0.0157978	O70589_K825_M1	Old / Young	Cask	Ubiquit. - M.musc	Geriatric / Young	0.196724	-0.0236174		0.0596871	Cask	2
O70589	Young	Old	-0.0350105	0.813654	0.894688	O70589_K143_M1	Old / Young	Cask	Ubiquit. - M.musc	Geriatric / Young	0.196724	-0.0236174		0.0596871	Cask	2
O70589	Young	Old	0.131903	0.530227	0.68124	O70589_K41_M1	Old / Young	Cask	Ubiquit. - M.musc	Geriatric / Young	0.196724	-0.0236174		0.0596871	Cask	2
O70591	Young	Old	0.00690074	0.973763	0.986174	O70591_K94_M1	Old / Young	Pfdn2	Ubiquit. - M.musc	Geriatric / Young
O70591	Young	Old	0.15699	0.7049	0.817586	O70591_K99_M1	Old / Young	Pfdn2	Ubiquit. - M.musc	Geriatric / Young
O70628	Young	Old	1.12969	0.0118286	0.0468908	O70628_K126_M1	Old / Young	Pde9a	Ubiquit. - M.musc	Geriatric / Young
O70628	Young	Old	0.533773	0.150773	0.288385	O70628_K84_M1	Old / Young	Pde9a	Ubiquit. - M.musc	Geriatric / Young
O88196	Young	Old	-0.934136	0.00146241	0.00925691	O88196_K470_M1	Old / Young	Ttc3	Ubiquit. - M.musc	Geriatric / Young
O88342	Young	Old	1.55133	2.8641e-05	0.000421991	O88342_K104_M1	Old / Young	Wdr1	Ubiquit. - M.musc	Geriatric / Young	0.296823	0.270333	0.173587	-0.0706319	Wdr1	2
O88342	Young	Old	2.33454	1.71376e-05	0.000286756	O88342_K90_M1	Old / Young	Wdr1	Ubiquit. - M.musc	Geriatric / Young	0.296823	0.270333	0.173587	-0.0706319	Wdr1	2
O88342	Young	Old	1.41561	9.79238e-05	0.00107841	O88342_K182_M1	Old / Young	Wdr1	Ubiquit. - M.musc	Geriatric / Young	0.296823	0.270333	0.173587	-0.0706319	Wdr1	2
O88342	Young	Old	0.924346	0.0638572	0.159256	O88342_K81_M1	Old / Young	Wdr1	Ubiquit. - M.musc	Geriatric / Young	0.296823	0.270333	0.173587	-0.0706319	Wdr1	2
O88342	Young	Old	1.48921	0.000285028	0.00253704	O88342_K95_M1	Old / Young	Wdr1	Ubiquit. - M.musc	Geriatric / Young	0.296823	0.270333	0.173587	-0.0706319	Wdr1	2
O88342	Young	Old	2.13115	4.64383e-05	0.000594437	O88342_K115_M1	Old / Young	Wdr1	Ubiquit. - M.musc	Geriatric / Young	0.296823	0.270333	0.173587	-0.0706319	Wdr1	2
O88342	Young	Old	2.09154	0.00145454	0.00924782	O88342_K480_M1	Old / Young	Wdr1	Ubiquit. - M.musc	Geriatric / Young	0.296823	0.270333	0.173587	-0.0706319	Wdr1	2
O88343	Young	Old	0.324532	0.543377	0.692781	O88343_K331_M1	Old / Young	Slc4a4	Ubiquit. - M.musc	Geriatric / Young	0.190711	0.182421		0.1466	Slc4a4	1
O88343	Young	Old	-0.711098	0.0975979	0.212394	O88343_K359_M1	Old / Young	Slc4a4	Ubiquit. - M.musc	Geriatric / Young	0.190711	0.182421		0.1466	Slc4a4	1
O88343	Young	Old	0.85719	0.0194861	0.0675165	O88343_K197_M1	Old / Young	Slc4a4	Ubiquit. - M.musc	Geriatric / Young	0.190711	0.182421		0.1466	Slc4a4	1
O88343	Young	Old	0.137773	0.546842	0.695542	O88343_K137_M1	Old / Young	Slc4a4	Ubiquit. - M.musc	Geriatric / Young	0.190711	0.182421		0.1466	Slc4a4	1
O88343	Young	Old	-0.0796398	0.668097	0.787889	O88343_K229_M1	Old / Young	Slc4a4	Ubiquit. - M.musc	Geriatric / Young	0.190711	0.182421		0.1466	Slc4a4	1
O88343	Young	Old	-0.305271	0.116946	0.240325	O88343_K203_M1	Old / Young	Slc4a4	Ubiquit. - M.musc	Geriatric / Young	0.190711	0.182421		0.1466	Slc4a4	1
O88343	Young	Old	-0.485318	0.0870896	0.196635	O88343_K934_M1	Old / Young	Slc4a4	Ubiquit. - M.musc	Geriatric / Young	0.190711	0.182421		0.1466	Slc4a4	1
O88343	Young	Old	0.189374	0.625963	0.757163	O88343_K67_M1	Old / Young	Slc4a4	Ubiquit. - M.musc	Geriatric / Young	0.190711	0.182421		0.1466	Slc4a4	1
O88384	Young	Old	0.162005	0.579605	0.721083	O88384_K13_M1	Old / Young	Vti1b	Ubiquit. - M.musc	Geriatric / Young
O88384	Young	Old	0.86671	0.000870106	0.00612765	O88384_K190_M1	Old / Young	Vti1b	Ubiquit. - M.musc	Geriatric / Young
O88444	Young	Old	-0.524953	0.141374	0.27595	O88444_K292_M1	Old / Young	Adcy1	Ubiquit. - M.musc	Geriatric / Young	0.33003	0.548509	0.341473	0.192881	Adcy1	3
O88444	Young	Old	-0.640765	0.0199127	0.0686607	O88444_K493_M1	Old / Young	Adcy1	Ubiquit. - M.musc	Geriatric / Young	0.33003	0.548509	0.341473	0.192881	Adcy1	3
O88447	Young	Old	0.147049	0.580417	0.721676	O88447_K307_M1	Old / Young	Klc1	Ubiquit. - M.musc	Geriatric / Young
O88502	Young	Old	0.534356	0.0043129	0.0212001	O88502_K264_M1	Old / Young	Pde8a	Ubiquit. - M.musc	Geriatric / Young
O88502	Young	Old	0.34327	0.0887246	0.199181	O88502_K311_M1	Old / Young	Pde8a	Ubiquit. - M.musc	Geriatric / Young
O88531	Young	Old	1.08046	0.152125	0.290325	O88531_K174_M1	Old / Young	Ppt1	Ubiquit. - M.musc	Geriatric / Young	1.65245	0.123859		0.203837	Ppt1	4
O88543	Young	Old	0.47449	0.0371844	0.108051	O88543_K281_M1	Old / Young	Cops3	Ubiquit. - M.musc	Geriatric / Young	0.53925	0.172646	0.0480549	0.236221	Cops3	4
O88543	Young	Old	-0.0618395	0.732438	0.837014	O88543_K125_M1	Old / Young	Cops3	Ubiquit. - M.musc	Geriatric / Young	0.53925	0.172646	0.0480549	0.236221	Cops3	4
O88543	Young	Old	0.560704	0.0136593	0.0522296	O88543_K171_M1	Old / Young	Cops3	Ubiquit. - M.musc	Geriatric / Young	0.53925	0.172646	0.0480549	0.236221	Cops3	4
O88602	Young	Old	-1.74517	0.030167	0.0931054	O88602_K258_M1	Old / Young	Cacng2	Ubiquit. - M.musc	Geriatric / Young
O88602	Young	Old	-0.0606089	0.711246	0.822295	O88602_K279_M1	Old / Young	Cacng2	Ubiquit. - M.musc	Geriatric / Young
O88602	Young	Old	0.0227803	0.946636	0.971723	O88602_K308_M1	Old / Young	Cacng2	Ubiquit. - M.musc	Geriatric / Young
O88643	Young	Old	0.229807	0.27999	0.443553	O88643_K391_M1	Old / Young	Pak1	Ubiquit. - M.musc	Geriatric / Young	0.499302	-0.0156547	0.114718	-0.02795	Pak1	4
O88685	Young	Old	0.502823	0.0419136	0.1178	O88685_K176_M1	Old / Young	Psmc3	Ubiquit. - M.musc	Geriatric / Young	0.693267	0.539323	0.0791574	0.548392	Psmc3	4
O88685	Young	Old	0.401244	0.0538043	0.140455	O88685_K19_M1	Old / Young	Psmc3	Ubiquit. - M.musc	Geriatric / Young	0.693267	0.539323	0.0791574	0.548392	Psmc3	4
O88685	Young	Old	0.44343	0.148555	0.285282	O88685_K56_M1	Old / Young	Psmc3	Ubiquit. - M.musc	Geriatric / Young	0.693267	0.539323	0.0791574	0.548392	Psmc3	4
O88685	Young	Old	-3.43195e-05	0.999815	0.999815	O88685_K279_M1	Old / Young	Psmc3	Ubiquit. - M.musc	Geriatric / Young	0.693267	0.539323	0.0791574	0.548392	Psmc3	4
O88685	Young	Old	-0.502673	0.389183	0.552302	O88685_K73_M1	Old / Young	Psmc3	Ubiquit. - M.musc	Geriatric / Young	0.693267	0.539323	0.0791574	0.548392	Psmc3	4
O88685	Young	Old	-0.275503	0.272751	0.434971	O88685_K149_M1	Old / Young	Psmc3	Ubiquit. - M.musc	Geriatric / Young	0.693267	0.539323	0.0791574	0.548392	Psmc3	4
O88703	Young	Old	0.231317	0.169869	0.315002	O88703_K160_M1	Old / Young	Hcn2	Ubiquit. - M.musc	Geriatric / Young	0.57445	0.276359	0.17811	0.408271	Hcn2	4
O88703	Young	Old	-0.383595	0.404592	0.565283	O88703_K99_M1	Old / Young	Hcn2	Ubiquit. - M.musc	Geriatric / Young	0.57445	0.276359	0.17811	0.408271	Hcn2	4
O88703	Young	Old	0.888606	0.00473849	0.0227289	O88703_K464_M1	Old / Young	Hcn2	Ubiquit. - M.musc	Geriatric / Young	0.57445	0.276359	0.17811	0.408271	Hcn2	4
O88703	Young	Old	0.395746	0.542952	0.692649	O88703_K646_M1	Old / Young	Hcn2	Ubiquit. - M.musc	Geriatric / Young	0.57445	0.276359	0.17811	0.408271	Hcn2	4
O88703	Young	Old	0.45394	0.379699	0.543848	O88703_K639_M1	Old / Young	Hcn2	Ubiquit. - M.musc	Geriatric / Young	0.57445	0.276359	0.17811	0.408271	Hcn2	4
O88703	Young	Old	-0.0918044	0.709522	0.821182	O88703_K150_M1	Old / Young	Hcn2	Ubiquit. - M.musc	Geriatric / Young	0.57445	0.276359	0.17811	0.408271	Hcn2	4
O88703	Young	Old	1.30026	0.00358512	0.0183243	O88703_K484_M1	Old / Young	Hcn2	Ubiquit. - M.musc	Geriatric / Young	0.57445	0.276359	0.17811	0.408271	Hcn2	4
O88703	Young	Old	1.68814	5.64438e-05	0.000692239	O88703_K291_M1	Old / Young	Hcn2	Ubiquit. - M.musc	Geriatric / Young	0.57445	0.276359	0.17811	0.408271	Hcn2	4
O88703	Young	Old	2.28941	0.000137574	0.00140736	O88703_K534_M1	Old / Young	Hcn2	Ubiquit. - M.musc	Geriatric / Young	0.57445	0.276359	0.17811	0.408271	Hcn2	4
O88703	Young	Old	1.97653	0.000295376	0.00261835	O88703_K170_M1	Old / Young	Hcn2	Ubiquit. - M.musc	Geriatric / Young	0.57445	0.276359	0.17811	0.408271	Hcn2	4
O88703	Young	Old	0.626593	0.217144	0.374964	O88703_K454_M1	Old / Young	Hcn2	Ubiquit. - M.musc	Geriatric / Young	0.57445	0.276359	0.17811	0.408271	Hcn2	4
O88703	Young	Old	0.444579	0.0650346	0.160799	O88703_K669_M1	Old / Young	Hcn2	Ubiquit. - M.musc	Geriatric / Young	0.57445	0.276359	0.17811	0.408271	Hcn2	4
O88703	Young	Old	0.648826	0.0837165	0.191422	O88703_K510_M1	Old / Young	Hcn2	Ubiquit. - M.musc	Geriatric / Young	0.57445	0.276359	0.17811	0.408271	Hcn2	4
O88703	Young	Old	1.68662	0.00785493	0.0344611	O88703_K472_M1	Old / Young	Hcn2	Ubiquit. - M.musc	Geriatric / Young	0.57445	0.276359	0.17811	0.408271	Hcn2	4
O88704	Young	Old	-1.08299	0.0879342	0.197714	O88704_K97_M1	Old / Young	Hcn1	Ubiquit. - M.musc	Geriatric / Young	0.441948	0.367117	0.39519	-0.0960607	Hcn1	3
O88704	Young	Old	0.0298435	0.893028	0.940355	O88704_K596_M1	Old / Young	Hcn1	Ubiquit. - M.musc	Geriatric / Young	0.441948	0.367117	0.39519	-0.0960607	Hcn1	3
O88704	Young	Old	-0.539785	0.0891184	0.199508	O88704_K586_M1	Old / Young	Hcn1	Ubiquit. - M.musc	Geriatric / Young	0.441948	0.367117	0.39519	-0.0960607	Hcn1	3
O88704	Young	Old	-0.356325	0.0581709	0.14877	O88704_K593_M1	Old / Young	Hcn1	Ubiquit. - M.musc	Geriatric / Young	0.441948	0.367117	0.39519	-0.0960607	Hcn1	3
O88736	Young	Old	1.21855	0.226741	0.386435	O88736_K176_M1	Old / Young	Hsd17b7	Ubiquit. - M.musc	Geriatric / Young
O88738	Young	Old	0.0536129	0.899315	0.94415	O88738_K2300_M1	Old / Young	Birc6	Ubiquit. - M.musc	Geriatric / Young	0.367675	0.613247	0.50879	0.217356	Birc6	3
O88738	Young	Old	-1.16292	0.00204806	0.0121449	O88738_K4200_M1	Old / Young	Birc6	Ubiquit. - M.musc	Geriatric / Young	0.367675	0.613247	0.50879	0.217356	Birc6	3
O88738	Young	Old	0.0367806	0.835196	0.908699	O88738_K2293_M1	Old / Young	Birc6	Ubiquit. - M.musc	Geriatric / Young	0.367675	0.613247	0.50879	0.217356	Birc6	3
O88741	Young	Old	-0.232602	0.268307	0.430748	O88741_K188_M1	Old / Young	Gdap1	Ubiquit. - M.musc	Geriatric / Young	0.335433	0.228769		0.114687	Gdap1	3
O88746	Young	Old	1.33593	0.0261476	0.0836762	O88746_K106_M1	Old / Young	Tom1	Ubiquit. - M.musc	Geriatric / Young
O88746	Young	Old	0.663541	0.00107617	0.00728185	O88746_K385_M1	Old / Young	Tom1	Ubiquit. - M.musc	Geriatric / Young
O88843	Young	Old	1.39321	2.12452e-05	0.000332303	O88843_K53_M1	Old / Young	Cradd	Ubiquit. - M.musc	Geriatric / Young
O88852	Young	Old	-0.554421	0.341166	0.505601	O88852_K198_M1	Old / Young	Tspyl1	Ubiquit. - M.musc	Geriatric / Young
O88876	Young	Old	0.605527	0.416306	0.577134	O88876_K142_M1	Old / Young	Dhrs3	Ubiquit. - M.musc	Geriatric / Young
O88909	Young	Old	-0.486802	0.0159155	0.0579318	O88909_K525_M1	Old / Young	Slc22a8	Ubiquit. - M.musc	Geriatric / Young
O88909	Young	Old	-0.231123	0.175071	0.321273	O88909_K533_M1	Old / Young	Slc22a8	Ubiquit. - M.musc	Geriatric / Young
O88935	Young	Old	-0.334307	0.1793	0.327123	O88935_K311_M1	Old / Young	Syn1	Ubiquit. - M.musc	Geriatric / Young	0.222841	0.29538		0.0813596	Syn1	2
O88935	Young	Old	0.65512	0.568099	0.712885	O88935_K179_M1	Old / Young	Syn1	Ubiquit. - M.musc	Geriatric / Young	0.222841	0.29538		0.0813596	Syn1	2
O88935	Young	Old	0.0936642	0.771573	0.862783	O88935_K128_M1	Old / Young	Syn1	Ubiquit. - M.musc	Geriatric / Young	0.222841	0.29538		0.0813596	Syn1	2
O88935	Young	Old	-0.817446	0.0761352	0.179115	O88935_K413_M1	Old / Young	Syn1	Ubiquit. - M.musc	Geriatric / Young	0.222841	0.29538		0.0813596	Syn1	2
O88935	Young	Old	0.432602	0.146292	0.28257	O88935_K238_M1	Old / Young	Syn1	Ubiquit. - M.musc	Geriatric / Young	0.222841	0.29538		0.0813596	Syn1	2
O88958	Young	Old	-0.370055	0.287319	0.449893	O88958_K197_M1	Old / Young	Gnpda1	Ubiquit. - M.musc	Geriatric / Young	0.518224	0.0840311	0.0662628	0.155844	Gnpda1	4
O88983	Young	Old	0.753058	0.00131922	0.00856404	O88983_K146_M1	Old / Young	Stx8	Ubiquit. - M.musc	Geriatric / Young
O88983	Young	Old	0.335464	0.0813699	0.187747	O88983_K98_M1	Old / Young	Stx8	Ubiquit. - M.musc	Geriatric / Young
O89051	Young	Old	-0.523429	0.0105857	0.0431118	O89051_K13_M1	Old / Young	Itm2b	Ubiquit. - M.musc	Geriatric / Young
O89051	Young	Old	-0.631614	0.0107113	0.0435412	O89051_K13_M2	Old / Young	Itm2b	Ubiquit. - M.musc	Geriatric / Young
O89051	Young	Old	-0.682914	0.0190679	0.0664912	O89051_K16_M2	Old / Young	Itm2b	Ubiquit. - M.musc	Geriatric / Young
O89051	Young	Old	-0.225987	0.149545	0.286569	O89051_K39_M1	Old / Young	Itm2b	Ubiquit. - M.musc	Geriatric / Young
O89051	Young	Old	-0.396426	0.0280113	0.0882662	O89051_K3_M1	Old / Young	Itm2b	Ubiquit. - M.musc	Geriatric / Young
O89051	Young	Old	-0.376482	0.222977	0.38198	O89051_K3_M2	Old / Young	Itm2b	Ubiquit. - M.musc	Geriatric / Young
O89051;O89051	Young	Old	-0.221661	0.200269	0.353748	O89051_K17_M2;O89051_K21_M2	Old / Young	Itm2b	Ubiquit. - M.musc	Geriatric / Young
O89051;O89051;O89051	Young	Old	-0.255535	0.595634	0.733415	O89051_K13_M3;O89051_K16_M3;O89051_K17_M3	Old / Young	Itm2b	Ubiquit. - M.musc	Geriatric / Young
P00493	Young	Old	-0.00351782	0.989682	0.994289	P00493_K151_M1	Old / Young	Hprt	Ubiquit. - M.musc	Geriatric / Young	0.433024	0.175421	0.226146	-0.598316	Hprt	3
P00920	Young	Old	0.544733	0.115421	0.238293	P00920_K111_M1	Old / Young	Car2	Ubiquit. - M.musc	Geriatric / Young	0.395087	0.16343		0.0167699	Car2	3
P00920	Young	Old	2.9912	2.36844e-06	6.81638e-05	P00920_K132_M1	Old / Young	Car2	Ubiquit. - M.musc	Geriatric / Young	0.395087	0.16343		0.0167699	Car2	3
P00920	Young	Old	-0.891312	0.0942673	0.207695	P00920_K158_M1	Old / Young	Car2	Ubiquit. - M.musc	Geriatric / Young	0.395087	0.16343		0.0167699	Car2	3
P00920	Young	Old	0.913295	0.000770919	0.00565035	P00920_K53_M1	Old / Young	Car2	Ubiquit. - M.musc	Geriatric / Young	0.395087	0.16343		0.0167699	Car2	3
P00920	Young	Old	1.76085	1.56238e-05	0.000267651	P00920_K57_M1	Old / Young	Car2	Ubiquit. - M.musc	Geriatric / Young	0.395087	0.16343		0.0167699	Car2	3
P00920	Young	Old	1.93408	0.00102556	0.0070164	P00920_K18_M1	Old / Young	Car2	Ubiquit. - M.musc	Geriatric / Young	0.395087	0.16343		0.0167699	Car2	3
P00920	Young	Old	3.097	9.55178e-08	7.80799e-06	P00920_K167_M1	Old / Young	Car2	Ubiquit. - M.musc	Geriatric / Young	0.395087	0.16343		0.0167699	Car2	3
P00920	Young	Old	2.06047	3.05984e-05	0.000444758	P00920_K80_M1	Old / Young	Car2	Ubiquit. - M.musc	Geriatric / Young	0.395087	0.16343		0.0167699	Car2	3
P00920	Young	Old	1.53644	0.0201636	0.0690743	P00920_K148_M1	Old / Young	Car2	Ubiquit. - M.musc	Geriatric / Young	0.395087	0.16343		0.0167699	Car2	3
P00920	Young	Old	-1.13809	0.0348328	0.103137	P00920_K126_M1	Old / Young	Car2	Ubiquit. - M.musc	Geriatric / Young	0.395087	0.16343		0.0167699	Car2	3
P01897;P01899	Young	Old	2.14017	5.86374e-06	0.000134086	P01897_K340_M1;P01899_K340_M1	Old / Young	H2-D1	Ubiquit. - M.musc	Geriatric / Young
P01901;P03991;P04223;P14428	Young	Old	1.23581	0.000172703	0.00169061	P01901_K338_M1;P03991_K337_M1;P04223_K338_M1;P14428_K297_M1	Old / Young	H2-K1	Ubiquit. - M.musc	Geriatric / Young
P01942	Young	Old	-0.53432	0.0644828	0.160168	P01942_K8_M1	Old / Young	Hba-a1	Ubiquit. - M.musc	Geriatric / Young	0.107235	0.385086		0.188826	Hba-a1	1
P01942	Young	Old	-0.366788	0.281097	0.444385	P01942_K12_M1	Old / Young	Hba-a1	Ubiquit. - M.musc	Geriatric / Young	0.107235	0.385086		0.188826	Hba-a1	1
P01942	Young	Old	0.0663241	0.872018	0.928896	P01942_K57_M1	Old / Young	Hba-a1	Ubiquit. - M.musc	Geriatric / Young	0.107235	0.385086		0.188826	Hba-a1	1
P01942	Young	Old	-0.318266	0.169179	0.314128	P01942_K41_M1	Old / Young	Hba-a1	Ubiquit. - M.musc	Geriatric / Young	0.107235	0.385086		0.188826	Hba-a1	1
P01942	Young	Old	-0.272661	0.36557	0.528521	P01942_K17_M1	Old / Young	Hba-a1	Ubiquit. - M.musc	Geriatric / Young	0.107235	0.385086		0.188826	Hba-a1	1
P02088	Young	Old	-0.420683	0.0284949	0.0892041	P02088_K60_M1	Old / Young	Hbb-b1	Ubiquit. - M.musc	Geriatric / Young
P02088	Young	Old	-0.462909	0.0760364	0.17898	P02088_K67_M1	Old / Young	Hbb-b1	Ubiquit. - M.musc	Geriatric / Young
P02088	Young	Old	-0.00336368	0.989525	0.994289	P02088_K83_M1	Old / Young	Hbb-b1	Ubiquit. - M.musc	Geriatric / Young
P02088	Young	Old	-0.733187	0.014659	0.0546012	P02088_K96_M1	Old / Young	Hbb-b1	Ubiquit. - M.musc	Geriatric / Young
P02802	Young	Old	0.759803	0.0464606	0.127024	P02802_K31_M1	Old / Young	Mt1	Ubiquit. - M.musc	Geriatric / Young
P02802	Young	Old	0.623072	0.0341108	0.102018	P02802_K51_M1	Old / Young	Mt1	Ubiquit. - M.musc	Geriatric / Young
P03975	Young	Old	0.161185	0.582285	0.723165	P03975_K67_M1	Old / Young	NA	Ubiquit. - M.musc	Geriatric / Young
P03975	Young	Old	0.600771	0.162317	0.304661	P03975_K74_M1	Old / Young	NA	Ubiquit. - M.musc	Geriatric / Young
P03995	Young	Old	0.68929	0.00125051	0.00819187	P03995_K92_M1	Old / Young	Gfap	Ubiquit. - M.musc	Geriatric / Young	0.161101	0.110734		0.682493	Gfap	1
P03995	Young	Old	0.501289	0.00438268	0.021427	P03995_K108_M1	Old / Young	Gfap	Ubiquit. - M.musc	Geriatric / Young	0.161101	0.110734		0.682493	Gfap	1
P03995	Young	Old	0.727344	0.0783635	0.182665	P03995_K83_M1	Old / Young	Gfap	Ubiquit. - M.musc	Geriatric / Young	0.161101	0.110734		0.682493	Gfap	1
P03995	Young	Old	0.0654688	0.849491	0.913633	P03995_K151_M1	Old / Young	Gfap	Ubiquit. - M.musc	Geriatric / Young	0.161101	0.110734		0.682493	Gfap	1
P03995	Young	Old	1.81335	5.23083e-05	0.000650764	P03995_K365_M1	Old / Young	Gfap	Ubiquit. - M.musc	Geriatric / Young	0.161101	0.110734		0.682493	Gfap	1
P03995	Young	Old	0.967497	0.0192364	0.0669166	P03995_K186_M1	Old / Young	Gfap	Ubiquit. - M.musc	Geriatric / Young	0.161101	0.110734		0.682493	Gfap	1
P03995	Young	Old	1.21626	2.46525e-06	6.94537e-05	P03995_K199_M1	Old / Young	Gfap	Ubiquit. - M.musc	Geriatric / Young	0.161101	0.110734		0.682493	Gfap	1
P03995	Young	Old	-0.414066	0.598565	0.735387	P03995_K336_M1	Old / Young	Gfap	Ubiquit. - M.musc	Geriatric / Young	0.161101	0.110734		0.682493	Gfap	1
P03995	Young	Old	0.661193	0.0379681	0.109491	P03995_K394_M1	Old / Young	Gfap	Ubiquit. - M.musc	Geriatric / Young	0.161101	0.110734		0.682493	Gfap	1
P04370	Young	Old	1.03833	0.00126195	0.00824183	P04370_K205_M1	Old / Young	Mbp	Ubiquit. - M.musc	Geriatric / Young	0.372419	0.17035		0.132611	Mbp	3
P04370	Young	Old	0.646257	0.014254	0.0535083	P04370_K222_M1	Old / Young	Mbp	Ubiquit. - M.musc	Geriatric / Young	0.372419	0.17035		0.132611	Mbp	3
P04370	Young	Old	0.935395	0.000361684	0.00304477	P04370_K145_M1	Old / Young	Mbp	Ubiquit. - M.musc	Geriatric / Young	0.372419	0.17035		0.132611	Mbp	3
P04919	Young	Old	-0.430435	0.0937215	0.206743	P04919_K252_M1	Old / Young	Slc4a1	Ubiquit. - M.musc	Geriatric / Young	-0.224203	0.215159		0.0967088	Slc4a1	1
P04925	Young	Old	1.38327	0.017712	0.0629247	P04925_K27_M1	Old / Young	Prnp	Ubiquit. - M.musc	Geriatric / Young
P05063	Young	Old	-0.0338864	0.868661	0.927761	P05063_K42_M1	Old / Young	Aldoc	Ubiquit. - M.musc	Geriatric / Young	0.377699	0.241273	-0.0943782	0.0958884	Aldoc	3
P05063	Young	Old	0.0987098	0.614987	0.748069	P05063_K101_M1	Old / Young	Aldoc	Ubiquit. - M.musc	Geriatric / Young	0.377699	0.241273	-0.0943782	0.0958884	Aldoc	3
P05063	Young	Old	0.0142353	0.966199	0.982587	P05063_K153_M1	Old / Young	Aldoc	Ubiquit. - M.musc	Geriatric / Young	0.377699	0.241273	-0.0943782	0.0958884	Aldoc	3
P05063	Young	Old	-0.0681383	0.76766	0.859213	P05063_K330_M1	Old / Young	Aldoc	Ubiquit. - M.musc	Geriatric / Young	0.377699	0.241273	-0.0943782	0.0958884	Aldoc	3
P05063	Young	Old	0.03851	0.815486	0.894734	P05063_K28_M1	Old / Young	Aldoc	Ubiquit. - M.musc	Geriatric / Young	0.377699	0.241273	-0.0943782	0.0958884	Aldoc	3
P05063	Young	Old	0.840752	0.0062773	0.0288595	P05063_K111_M1	Old / Young	Aldoc	Ubiquit. - M.musc	Geriatric / Young	0.377699	0.241273	-0.0943782	0.0958884	Aldoc	3
P05063	Young	Old	-0.0823553	0.575022	0.71872	P05063_K108_M1	Old / Young	Aldoc	Ubiquit. - M.musc	Geriatric / Young	0.377699	0.241273	-0.0943782	0.0958884	Aldoc	3
P05064	Young	Old	0.114417	0.404699	0.565283	P05064_K108_M1	Old / Young	Aldoa	Ubiquit. - M.musc	Geriatric / Young	0.326235	0.401435	0.328942	0.127055	Aldoa	3
P05064	Young	Old	0.446211	0.147918	0.284437	P05064_K342_M1	Old / Young	Aldoa	Ubiquit. - M.musc	Geriatric / Young	0.326235	0.401435	0.328942	0.127055	Aldoa	3
P05064	Young	Old	1.15474	0.00253837	0.0141725	P05064_K147_M1	Old / Young	Aldoa	Ubiquit. - M.musc	Geriatric / Young	0.326235	0.401435	0.328942	0.127055	Aldoa	3
P05064	Young	Old	0.0998015	0.535368	0.685608	P05064_K42_M1	Old / Young	Aldoa	Ubiquit. - M.musc	Geriatric / Young	0.326235	0.401435	0.328942	0.127055	Aldoa	3
P05064	Young	Old	0.0111545	0.939951	0.967287	P05064_K200_M1	Old / Young	Aldoa	Ubiquit. - M.musc	Geriatric / Young	0.326235	0.401435	0.328942	0.127055	Aldoa	3
P05064	Young	Old	0.374696	0.147759	0.284385	P05064_K111_M1	Old / Young	Aldoa	Ubiquit. - M.musc	Geriatric / Young	0.326235	0.401435	0.328942	0.127055	Aldoa	3
P05064	Young	Old	0.552647	0.0299241	0.0926049	P05064_K99_M1	Old / Young	Aldoa	Ubiquit. - M.musc	Geriatric / Young	0.326235	0.401435	0.328942	0.127055	Aldoa	3
P05064	Young	Old	0.00677331	0.969155	0.983297	P05064_K28_M1	Old / Young	Aldoa	Ubiquit. - M.musc	Geriatric / Young	0.326235	0.401435	0.328942	0.127055	Aldoa	3
P05064	Young	Old	0.0501998	0.888812	0.937684	P05064_K312_M1	Old / Young	Aldoa	Ubiquit. - M.musc	Geriatric / Young	0.326235	0.401435	0.328942	0.127055	Aldoa	3
P05064	Young	Old	0.153363	0.459728	0.618462	P05064_K330_M1	Old / Young	Aldoa	Ubiquit. - M.musc	Geriatric / Young	0.326235	0.401435	0.328942	0.127055	Aldoa	3
P05064	Young	Old	0.314614	0.31219	0.47724	P05064_K243_M1	Old / Young	Aldoa	Ubiquit. - M.musc	Geriatric / Young	0.326235	0.401435	0.328942	0.127055	Aldoa	3
P05064	Young	Old	0.0523034	0.810753	0.893077	P05064_K153_M1	Old / Young	Aldoa	Ubiquit. - M.musc	Geriatric / Young	0.326235	0.401435	0.328942	0.127055	Aldoa	3
P05064	Young	Old	0.037886	0.886647	0.937016	P05064_K322_M1	Old / Young	Aldoa	Ubiquit. - M.musc	Geriatric / Young	0.326235	0.401435	0.328942	0.127055	Aldoa	3
P05064	Young	Old	0.137512	0.550885	0.699051	P05064_K294_M1	Old / Young	Aldoa	Ubiquit. - M.musc	Geriatric / Young	0.326235	0.401435	0.328942	0.127055	Aldoa	3
P05064	Young	Old	0.32617	0.294799	0.458611	P05064_K208_M1	Old / Young	Aldoa	Ubiquit. - M.musc	Geriatric / Young	0.326235	0.401435	0.328942	0.127055	Aldoa	3
P05132	Young	Old	0.174782	0.302754	0.466948	P05132_K280_M1	Old / Young	Prkaca	Ubiquit. - M.musc	Geriatric / Young	0.757322	0.326603	0.0620751	0.357385	Prkaca	4
P05132	Young	Old	-0.703127	0.00331235	0.0171679	P05132_K286_M1	Old / Young	Prkaca	Ubiquit. - M.musc	Geriatric / Young	0.757322	0.326603	0.0620751	0.357385	Prkaca	4
P05201	Young	Old	0.214619	0.39025	0.552907	P05201_K60_M1	Old / Young	Got1	Ubiquit. - M.musc	Geriatric / Young	0.240809	0.107824	0.362082	0.194281	Got1	2
P05201	Young	Old	0.389079	0.329525	0.492959	P05201_K346_M1	Old / Young	Got1	Ubiquit. - M.musc	Geriatric / Young	0.240809	0.107824	0.362082	0.194281	Got1	2
P05201	Young	Old	0.578579	0.0354302	0.104191	P05201_K318_M1	Old / Young	Got1	Ubiquit. - M.musc	Geriatric / Young	0.240809	0.107824	0.362082	0.194281	Got1	2
P05201	Young	Old	-0.0319385	0.902632	0.946711	P05201_K378_M1	Old / Young	Got1	Ubiquit. - M.musc	Geriatric / Young	0.240809	0.107824	0.362082	0.194281	Got1	2
P05201	Young	Old	-0.453491	0.0135226	0.0518463	P05201_K290_M1	Old / Young	Got1	Ubiquit. - M.musc	Geriatric / Young	0.240809	0.107824	0.362082	0.194281	Got1	2
P05532	Young	Old	-0.932779	0.000841667	0.00599584	P05532_K596_M1	Old / Young	Kit	Ubiquit. - M.musc	Geriatric / Young
P05532	Young	Old	-0.324281	0.238157	0.399116	P05532_K605_M1	Old / Young	Kit	Ubiquit. - M.musc	Geriatric / Young
P06151	Young	Old	1.05126	0.0680977	0.165715	P06151_K224_M1	Old / Young	Ldha	Ubiquit. - M.musc	Geriatric / Young	0.192238	0.407763	0.0083792	0.0730289	Ldha	1
P06151	Young	Old	0.0388714	0.882507	0.934062	P06151_K243_M1	Old / Young	Ldha	Ubiquit. - M.musc	Geriatric / Young	0.192238	0.407763	0.0083792	0.0730289	Ldha	1
P06151	Young	Old	0.0481602	0.794552	0.879959	P06151_K14_M1	Old / Young	Ldha	Ubiquit. - M.musc	Geriatric / Young	0.192238	0.407763	0.0083792	0.0730289	Ldha	1
P06745	Young	Old	0.192065	0.269923	0.432377	P06745_K438_M1	Old / Young	Gpi1	Ubiquit. - M.musc	Geriatric / Young	0.287544	0.19237	0.127329	0.0806573	Gpi1	2
P06745	Young	Old	2.16229	1.36008e-06	4.52661e-05	P06745_K89_M1	Old / Young	Gpi1	Ubiquit. - M.musc	Geriatric / Young	0.287544	0.19237	0.127329	0.0806573	Gpi1	2
P06745	Young	Old	0.416108	0.569956	0.714017	P06745_K234_M1	Old / Young	Gpi1	Ubiquit. - M.musc	Geriatric / Young	0.287544	0.19237	0.127329	0.0806573	Gpi1	2
P06745	Young	Old	1.57068	8.69728e-06	0.000177944	P06745_K25_M1	Old / Young	Gpi1	Ubiquit. - M.musc	Geriatric / Young	0.287544	0.19237	0.127329	0.0806573	Gpi1	2
P06745	Young	Old	0.852703	0.0924867	0.205067	P06745_K423_M1	Old / Young	Gpi1	Ubiquit. - M.musc	Geriatric / Young	0.287544	0.19237	0.127329	0.0806573	Gpi1	2
P06745	Young	Old	-0.223013	0.579316	0.721074	P06745_K226_M1	Old / Young	Gpi1	Ubiquit. - M.musc	Geriatric / Young	0.287544	0.19237	0.127329	0.0806573	Gpi1	2
P06745	Young	Old	0.340401	0.357684	0.520433	P06745_K73_M1	Old / Young	Gpi1	Ubiquit. - M.musc	Geriatric / Young	0.287544	0.19237	0.127329	0.0806573	Gpi1	2
P06745	Young	Old	0.485249	0.165621	0.309117	P06745_K116_M1	Old / Young	Gpi1	Ubiquit. - M.musc	Geriatric / Young	0.287544	0.19237	0.127329	0.0806573	Gpi1	2
P06745	Young	Old	0.37073	0.0901381	0.201203	P06745_K12_M1	Old / Young	Gpi1	Ubiquit. - M.musc	Geriatric / Young	0.287544	0.19237	0.127329	0.0806573	Gpi1	2
P06800	Young	Old	-0.259904	0.114203	0.237121	P06800_K774_M1	Old / Young	Ptprc	Ubiquit. - M.musc	Geriatric / Young
P06801	Young	Old	0.442501	0.0842735	0.192186	P06801_K476_M1	Old / Young	Me1	Ubiquit. - M.musc	Geriatric / Young	0.314075	0.339373	0.0889122	0.599888	Me1	2
P06801	Young	Old	-0.333144	0.0670471	0.163892	P06801_K516_M1	Old / Young	Me1	Ubiquit. - M.musc	Geriatric / Young	0.314075	0.339373	0.0889122	0.599888	Me1	2
P06837	Young	Old	-0.862239	0.0183756	0.0645463	P06837_K146_M1	Old / Young	Gap43	Ubiquit. - M.musc	Geriatric / Young	0.465887	0.157708		0.0480987	Gap43	4
P06837	Young	Old	0.24729	0.444572	0.603599	P06837_K153_M1	Old / Young	Gap43	Ubiquit. - M.musc	Geriatric / Young	0.465887	0.157708		0.0480987	Gap43	4
P06837	Young	Old	0.281698	0.803654	0.887094	P06837_K199_M1	Old / Young	Gap43	Ubiquit. - M.musc	Geriatric / Young	0.465887	0.157708		0.0480987	Gap43	4
P06837	Young	Old	-0.708035	0.041228	0.116558	P06837_K98_M1	Old / Young	Gap43	Ubiquit. - M.musc	Geriatric / Young	0.465887	0.157708		0.0480987	Gap43	4
P06837	Young	Old	0.414771	0.122443	0.248981	P06837_K69_M1	Old / Young	Gap43	Ubiquit. - M.musc	Geriatric / Young	0.465887	0.157708		0.0480987	Gap43	4
P06837	Young	Old	-0.455058	0.124426	0.251474	P06837_K19_M1	Old / Young	Gap43	Ubiquit. - M.musc	Geriatric / Young	0.465887	0.157708		0.0480987	Gap43	4
P06837	Young	Old	-0.0914407	0.727896	0.833287	P06837_K125_M1	Old / Young	Gap43	Ubiquit. - M.musc	Geriatric / Young	0.465887	0.157708		0.0480987	Gap43	4
P06837	Young	Old	0.0108323	0.962978	0.980004	P06837_K80_M1	Old / Young	Gap43	Ubiquit. - M.musc	Geriatric / Young	0.465887	0.157708		0.0480987	Gap43	4
P06837	Young	Old	-0.235159	0.446617	0.604972	P06837_K67_M1	Old / Young	Gap43	Ubiquit. - M.musc	Geriatric / Young	0.465887	0.157708		0.0480987	Gap43	4
P06837	Young	Old	-0.280394	0.335407	0.499811	P06837_K26_M1	Old / Young	Gap43	Ubiquit. - M.musc	Geriatric / Young	0.465887	0.157708		0.0480987	Gap43	4
P06837	Young	Old	-0.622702	0.113344	0.235782	P06837_K217_M1	Old / Young	Gap43	Ubiquit. - M.musc	Geriatric / Young	0.465887	0.157708		0.0480987	Gap43	4
P06837	Young	Old	0.255188	0.390006	0.552845	P06837_K81_M1	Old / Young	Gap43	Ubiquit. - M.musc	Geriatric / Young	0.465887	0.157708		0.0480987	Gap43	4
P06837	Young	Old	0.32961	0.229517	0.389476	P06837_K157_M1	Old / Young	Gap43	Ubiquit. - M.musc	Geriatric / Young	0.465887	0.157708		0.0480987	Gap43	4
P06837	Young	Old	0.322474	0.47651	0.63471	P06837_K114_M1	Old / Young	Gap43	Ubiquit. - M.musc	Geriatric / Young	0.465887	0.157708		0.0480987	Gap43	4
P06837	Young	Old	-0.746278	0.0713417	0.171245	P06837_K37_M1	Old / Young	Gap43	Ubiquit. - M.musc	Geriatric / Young	0.465887	0.157708		0.0480987	Gap43	4
P06837	Young	Old	-0.396801	0.270692	0.433126	P06837_K104_M1	Old / Young	Gap43	Ubiquit. - M.musc	Geriatric / Young	0.465887	0.157708		0.0480987	Gap43	4
P06837	Young	Old	-0.495364	0.0723198	0.172679	P06837_K136_M1	Old / Young	Gap43	Ubiquit. - M.musc	Geriatric / Young	0.465887	0.157708		0.0480987	Gap43	4
P07901	Young	Old	1.9265	0.000781884	0.00570177	P07901_K437_M1	Old / Young	Hsp90aa1	Ubiquit. - M.musc	Geriatric / Young	0.27686	0.425148	-0.181993	-0.0162999	Hsp90aa1	2
P07901	Young	Old	0.799147	0.00790914	0.0345235	P07901_K74_M1	Old / Young	Hsp90aa1	Ubiquit. - M.musc	Geriatric / Young	0.27686	0.425148	-0.181993	-0.0162999	Hsp90aa1	2
P07901	Young	Old	1.12653	0.00218704	0.0127089	P07901_K224_M1	Old / Young	Hsp90aa1	Ubiquit. - M.musc	Geriatric / Young	0.27686	0.425148	-0.181993	-0.0162999	Hsp90aa1	2
P07901	Young	Old	2.44345	6.14848e-10	7.90963e-07	P07901_K547_M1	Old / Young	Hsp90aa1	Ubiquit. - M.musc	Geriatric / Young	0.27686	0.425148	-0.181993	-0.0162999	Hsp90aa1	2
P07901	Young	Old	1.22335	4.08393e-05	0.000552674	P07901_K490_M1	Old / Young	Hsp90aa1	Ubiquit. - M.musc	Geriatric / Young	0.27686	0.425148	-0.181993	-0.0162999	Hsp90aa1	2
P08226	Young	Old	-0.16662	0.454685	0.613448	P08226_K105_M1	Old / Young	Apoe	Ubiquit. - M.musc	Geriatric / Young
P08226	Young	Old	0.0480255	0.840524	0.910322	P08226_K252_M1	Old / Young	Apoe	Ubiquit. - M.musc	Geriatric / Young
P08226	Young	Old	1.1565	0.0014714	0.00930017	P08226_K86_M1	Old / Young	Apoe	Ubiquit. - M.musc	Geriatric / Young
P08228	Young	Old	0.197529	0.209648	0.365084	P08228_K92_M1	Old / Young	Sod1	Ubiquit. - M.musc	Geriatric / Young	0.248737	0.264085		-0.000485444	Sod1	2
P08228	Young	Old	0.487735	0.015193	0.0560105	P08228_K123_M1	Old / Young	Sod1	Ubiquit. - M.musc	Geriatric / Young	0.248737	0.264085		-0.000485444	Sod1	2
P08551	Young	Old	0.209093	0.18433	0.333369	P08551_K272_M1	Old / Young	Nefl	Ubiquit. - M.musc	Geriatric / Young	-0.192591	0.283793		0.0152834	Nefl	1
P08551	Young	Old	0.0173643	0.937997	0.966197	P08551_K157_M1	Old / Young	Nefl	Ubiquit. - M.musc	Geriatric / Young	-0.192591	0.283793		0.0152834	Nefl	1
P08551	Young	Old	-0.393938	0.195425	0.347324	P08551_K294_M1	Old / Young	Nefl	Ubiquit. - M.musc	Geriatric / Young	-0.192591	0.283793		0.0152834	Nefl	1
P08551	Young	Old	0.517071	0.152739	0.290985	P08551_K282_M1	Old / Young	Nefl	Ubiquit. - M.musc	Geriatric / Young	-0.192591	0.283793		0.0152834	Nefl	1
P08551	Young	Old	-0.215923	0.447126	0.605472	P08551_K15_M1	Old / Young	Nefl	Ubiquit. - M.musc	Geriatric / Young	-0.192591	0.283793		0.0152834	Nefl	1
P08551	Young	Old	-0.480942	0.135382	0.267031	P08551_K468_M1	Old / Young	Nefl	Ubiquit. - M.musc	Geriatric / Young	-0.192591	0.283793		0.0152834	Nefl	1
P08551	Young	Old	-0.0602659	0.756075	0.85355	P08551_K91_M1	Old / Young	Nefl	Ubiquit. - M.musc	Geriatric / Young	-0.192591	0.283793		0.0152834	Nefl	1
P08553	Young	Old	0.241018	0.316494	0.481093	P08553_K166_M1	Old / Young	Nefm	Ubiquit. - M.musc	Geriatric / Young	-0.31995	0.274194		0.238556	Nefm	1
P08553	Young	Old	-0.222769	0.143017	0.278235	P08553_K269_M1	Old / Young	Nefm	Ubiquit. - M.musc	Geriatric / Young	-0.31995	0.274194		0.238556	Nefm	1
P08553	Young	Old	-0.242181	0.0906378	0.201901	P08553_K296_M1	Old / Young	Nefm	Ubiquit. - M.musc	Geriatric / Young	-0.31995	0.274194		0.238556	Nefm	1
P08553	Young	Old	0.142262	0.35449	0.516656	P08553_K305_M1	Old / Young	Nefm	Ubiquit. - M.musc	Geriatric / Young	-0.31995	0.274194		0.238556	Nefm	1
P08553	Young	Old	-0.579628	0.0103339	0.0423845	P08553_K592_M1	Old / Young	Nefm	Ubiquit. - M.musc	Geriatric / Young	-0.31995	0.274194		0.238556	Nefm	1
P08553	Young	Old	-0.318701	0.122887	0.249407	P08553_K261_M1	Old / Young	Nefm	Ubiquit. - M.musc	Geriatric / Young	-0.31995	0.274194		0.238556	Nefm	1
P08553	Young	Old	-0.0536492	0.878536	0.932259	P08553_K460_M1	Old / Young	Nefm	Ubiquit. - M.musc	Geriatric / Young	-0.31995	0.274194		0.238556	Nefm	1
P08553	Young	Old	0.477145	0.143803	0.279094	P08553_K674_M1	Old / Young	Nefm	Ubiquit. - M.musc	Geriatric / Young	-0.31995	0.274194		0.238556	Nefm	1
P08553	Young	Old	-0.222599	0.574277	0.718179	P08553_K53_M1	Old / Young	Nefm	Ubiquit. - M.musc	Geriatric / Young	-0.31995	0.274194		0.238556	Nefm	1
P08553	Young	Old	-0.32969	0.648888	0.772119	P08553_K465_M1	Old / Young	Nefm	Ubiquit. - M.musc	Geriatric / Young	-0.31995	0.274194		0.238556	Nefm	1
P08553	Young	Old	0.2718	0.233875	0.395317	P08553_K100_M1	Old / Young	Nefm	Ubiquit. - M.musc	Geriatric / Young	-0.31995	0.274194		0.238556	Nefm	1
P08553	Young	Old	0.234954	0.173686	0.319507	P08553_K484_M1	Old / Young	Nefm	Ubiquit. - M.musc	Geriatric / Young	-0.31995	0.274194		0.238556	Nefm	1
P08553	Young	Old	0.0279748	0.973838	0.986174	P08553_K842_M1	Old / Young	Nefm	Ubiquit. - M.musc	Geriatric / Young	-0.31995	0.274194		0.238556	Nefm	1
P08553	Young	Old	0.479257	0.38674	0.550313	P08553_K807_M1	Old / Young	Nefm	Ubiquit. - M.musc	Geriatric / Young	-0.31995	0.274194		0.238556	Nefm	1
P08752	Young	Old	2.51193	3.72237e-05	0.000508528	P08752_K307_M1	Old / Young	Gnai2	Ubiquit. - M.musc	Geriatric / Young	0.375039	0.178353		0.226087	Gnai2	3
P08752	Young	Old	2.82645	2.35001e-05	0.00035848	P08752_K313_M1	Old / Young	Gnai2	Ubiquit. - M.musc	Geriatric / Young	0.375039	0.178353		0.226087	Gnai2	3
P08752	Young	Old	1.61913	0.00733451	0.032523	P08752_K296_M1	Old / Young	Gnai2	Ubiquit. - M.musc	Geriatric / Young	0.375039	0.178353		0.226087	Gnai2	3
P08752	Young	Old	0.732668	0.0128679	0.0501362	P08752_K54_M1	Old / Young	Gnai2	Ubiquit. - M.musc	Geriatric / Young	0.375039	0.178353		0.226087	Gnai2	3
P09055	Young	Old	-0.83764	0.247237	0.408779	P09055_K774_M1	Old / Young	Itgb1	Ubiquit. - M.musc	Geriatric / Young	0.0866084	0.301484	0.321867	0.227847	Itgb1	1
P09055	Young	Old	1.07734	0.000513738	0.00406191	P09055_K784_M1	Old / Young	Itgb1	Ubiquit. - M.musc	Geriatric / Young	0.0866084	0.301484	0.321867	0.227847	Itgb1	1
P09411	Young	Old	1.52059	1.76261e-05	0.00029266	P09411_K291_M1	Old / Young	Pgk1	Ubiquit. - M.musc	Geriatric / Young	0.2409	0.267078	0.574751	0.454758	Pgk1	2
P09411	Young	Old	-0.320405	0.357017	0.519812	P09411_K267_M1	Old / Young	Pgk1	Ubiquit. - M.musc	Geriatric / Young	0.2409	0.267078	0.574751	0.454758	Pgk1	2
P09411	Young	Old	0.131368	0.49848	0.655465	P09411_K216_M1	Old / Young	Pgk1	Ubiquit. - M.musc	Geriatric / Young	0.2409	0.267078	0.574751	0.454758	Pgk1	2
P09411	Young	Old	1.57387	0.000167389	0.00165358	P09411_K86_M1	Old / Young	Pgk1	Ubiquit. - M.musc	Geriatric / Young	0.2409	0.267078	0.574751	0.454758	Pgk1	2
P09411	Young	Old	-0.13113	0.468878	0.626592	P09411_K30_M1	Old / Young	Pgk1	Ubiquit. - M.musc	Geriatric / Young	0.2409	0.267078	0.574751	0.454758	Pgk1	2
P09411	Young	Old	0.589269	0.0713458	0.171245	P09411_K264_M1	Old / Young	Pgk1	Ubiquit. - M.musc	Geriatric / Young	0.2409	0.267078	0.574751	0.454758	Pgk1	2
P09411	Young	Old	0.603684	0.240833	0.401265	P09411_K361_M1	Old / Young	Pgk1	Ubiquit. - M.musc	Geriatric / Young	0.2409	0.267078	0.574751	0.454758	Pgk1	2
P09411	Young	Old	0.411832	0.0538422	0.140455	P09411_K146_M1	Old / Young	Pgk1	Ubiquit. - M.musc	Geriatric / Young	0.2409	0.267078	0.574751	0.454758	Pgk1	2
P09411	Young	Old	0.428995	0.483238	0.642086	P09411_K220_M1	Old / Young	Pgk1	Ubiquit. - M.musc	Geriatric / Young	0.2409	0.267078	0.574751	0.454758	Pgk1	2
P09528	Young	Old	1.21658	0.000645049	0.00487869	P09528_K120_M1	Old / Young	Fth1	Ubiquit. - M.musc	Geriatric / Young	0.877576	0.819784	-0.576368	0.199446	Fth1	4
P09581	Young	Old	0.104706	0.790269	0.877241	P09581_K584_M1	Old / Young	Csf1r	Ubiquit. - M.musc	Geriatric / Young
P09581	Young	Old	0.688587	0.130037	0.259413	P09581_K604_M1	Old / Young	Csf1r	Ubiquit. - M.musc	Geriatric / Young
P0CG49;P0CG49;P0CG49;P0CG50;P0CG50;P0CG50;P0CG50;P0CG50;P0CG50;P0CG50;P0CG50;P0CG50	Young	Old	1.10311	0.159933	0.301367	P0CG49_K158_M1;P0CG49_K234_M1;P0CG49_K82_M1;P0CG50_K158_M1;P0CG50_K234_M1;P0CG50_K310_M1;P0CG50_K386_M1;P0CG50_K462_M1;P0CG50_K538_M1;P0CG50_K614_M1;P0CG50_K690_M1;P0CG50_K82_M1	Old / Young	Ubb;Ubc	Ubiquit. - M.musc	Geriatric / Young
P10126	Young	Old	1.41843	1.26132e-06	4.32154e-05	P10126_K392_M1	Old / Young	Eef1a1	Ubiquit. - M.musc	Geriatric / Young	0.206027	0.328158	-0.0621923	0.251543	Eef1a1	2
P10126	Young	Old	2.29536	0.0312689	0.0956006	P10126_K439_M1	Old / Young	Eef1a1	Ubiquit. - M.musc	Geriatric / Young	0.206027	0.328158	-0.0621923	0.251543	Eef1a1	2
P10126	Young	Old	2.79509	1.96032e-05	0.000313434	P10126_K154_M1	Old / Young	Eef1a1	Ubiquit. - M.musc	Geriatric / Young	0.206027	0.328158	-0.0621923	0.251543	Eef1a1	2
P10126	Young	Old	3.06992	9.80445e-06	0.00019505	P10126_K179_M1	Old / Young	Eef1a1	Ubiquit. - M.musc	Geriatric / Young	0.206027	0.328158	-0.0621923	0.251543	Eef1a1	2
P10126	Young	Old	1.43391	0.000108832	0.00117751	P10126_K395_M1	Old / Young	Eef1a1	Ubiquit. - M.musc	Geriatric / Young	0.206027	0.328158	-0.0621923	0.251543	Eef1a1	2
P10126	Young	Old	2.56171	2.60131e-07	1.47707e-05	P10126_K273_M1	Old / Young	Eef1a1	Ubiquit. - M.musc	Geriatric / Young	0.206027	0.328158	-0.0621923	0.251543	Eef1a1	2
P10126	Young	Old	1.86506	8.8965e-07	3.39878e-05	P10126_K165_M1	Old / Young	Eef1a1	Ubiquit. - M.musc	Geriatric / Young	0.206027	0.328158	-0.0621923	0.251543	Eef1a1	2
P10126	Young	Old	1.42923	1.78792e-05	0.000294598	P10126_K172_M1	Old / Young	Eef1a1	Ubiquit. - M.musc	Geriatric / Young	0.206027	0.328158	-0.0621923	0.251543	Eef1a1	2
P10518	Young	Old	0.199916	0.446466	0.604957	P10518_K184_M1	Old / Young	Alad	Ubiquit. - M.musc	Geriatric / Young	0.212754	0.506909	0.198211	0.342441	Alad	2
P10518	Young	Old	0.747947	0.00312173	0.0164548	P10518_K87_M1	Old / Young	Alad	Ubiquit. - M.musc	Geriatric / Young	0.212754	0.506909	0.198211	0.342441	Alad	2
P10605	Young	Old	0.182457	0.678147	0.794668	P10605_K223_M1	Old / Young	Ctsb	Ubiquit. - M.musc	Geriatric / Young	0.582991	0.585839	0.71993	0.270261	Ctsb	4
P10637	Young	Old	-0.128926	0.620974	0.753653	P10637_K573_M1	Old / Young	Mapt	Ubiquit. - M.musc	Geriatric / Young	0.57841	0.392732		0.744191	Mapt	4
P10649	Young	Old	1.02337	0.13183	0.262477	P10649_K50_M1	Old / Young	Gstm1	Ubiquit. - M.musc	Geriatric / Young	0.130167	0.32119	0.0292357	0.0193065	Gstm1	1
P10649	Young	Old	0.189974	0.605251	0.740189	P10649_K136_M1	Old / Young	Gstm1	Ubiquit. - M.musc	Geriatric / Young	0.130167	0.32119	0.0292357	0.0193065	Gstm1	1
P10649	Young	Old	0.49526	0.0538808	0.140461	P10649_K144_M1	Old / Young	Gstm1	Ubiquit. - M.musc	Geriatric / Young	0.130167	0.32119	0.0292357	0.0193065	Gstm1	1
P10649	Young	Old	1.71907	5.61878e-05	0.000691061	P10649_K52_M1	Old / Young	Gstm1	Ubiquit. - M.musc	Geriatric / Young	0.130167	0.32119	0.0292357	0.0193065	Gstm1	1
P10852	Young	Old	0.261252	0.163673	0.306806	P10852_K21_M1	Old / Young	Slc3a2	Ubiquit. - M.musc	Geriatric / Young	0.245803	-0.0589933		-0.0146224	Slc3a2	2
P10852	Young	Old	0.351647	0.0638451	0.159256	P10852_K42_M1	Old / Young	Slc3a2	Ubiquit. - M.musc	Geriatric / Young	0.245803	-0.0589933		-0.0146224	Slc3a2	2
P10852	Young	Old	0.399746	0.0352321	0.103948	P10852_K59_M1	Old / Young	Slc3a2	Ubiquit. - M.musc	Geriatric / Young	0.245803	-0.0589933		-0.0146224	Slc3a2	2
P10852	Young	Old	0.311601	0.0848209	0.193027	P10852_K64_M1	Old / Young	Slc3a2	Ubiquit. - M.musc	Geriatric / Young	0.245803	-0.0589933		-0.0146224	Slc3a2	2
P10852	Young	Old	0.56988	0.0336218	0.100865	P10852_K53_M1	Old / Young	Slc3a2	Ubiquit. - M.musc	Geriatric / Young	0.245803	-0.0589933		-0.0146224	Slc3a2	2
P10922	Young	Old	-0.190236	0.578324	0.720319	P10922_K40_M1	Old / Young	H1f0	Ubiquit. - M.musc	Geriatric / Young
P10922	Young	Old	-1.26095	0.00668403	0.0302146	P10922_K12_M1	Old / Young	H1f0	Ubiquit. - M.musc	Geriatric / Young
P10922	Young	Old	-0.0330793	0.848365	0.913428	P10922_K59_M1	Old / Young	H1f0	Ubiquit. - M.musc	Geriatric / Young
P10922	Young	Old	-0.0383284	0.8043	0.88734	P10922_K82_M1	Old / Young	H1f0	Ubiquit. - M.musc	Geriatric / Young
P11404	Young	Old	-0.0137912	0.960704	0.978441	P11404_K22_M1	Old / Young	Fabp3	Ubiquit. - M.musc	Geriatric / Young	0.187769	0.360349	0.100616	6.31892e-05	Fabp3	1
P11438	Young	Old	1.01552	0.129768	0.259235	P11438_K145_M1	Old / Young	Lamp1	Ubiquit. - M.musc	Geriatric / Young	0.752483	0.809439	2.09343	-0.0681306	Lamp1	4
P11438	Young	Old	-0.00877326	0.980225	0.988237	P11438_K140_M1	Old / Young	Lamp1	Ubiquit. - M.musc	Geriatric / Young	0.752483	0.809439	2.09343	-0.0681306	Lamp1	4
P11499	Young	Old	0.589542	0.0282079	0.0885627	P11499_K435_M1	Old / Young	Hsp90ab1	Ubiquit. - M.musc	Geriatric / Young	0.400718	1.3049	0.857038	0.278278	Hsp90ab1	3
P11499	Young	Old	1.67217	0.00138191	0.00886814	P11499_K428_M1	Old / Young	Hsp90ab1	Ubiquit. - M.musc	Geriatric / Young	0.400718	1.3049	0.857038	0.278278	Hsp90ab1	3
P11499	Young	Old	0.418961	0.0441211	0.122489	P11499_K107_M1	Old / Young	Hsp90ab1	Ubiquit. - M.musc	Geriatric / Young	0.400718	1.3049	0.857038	0.278278	Hsp90ab1	3
P11499	Young	Old	0.496512	0.0281597	0.0885401	P11499_K72_M1	Old / Young	Hsp90ab1	Ubiquit. - M.musc	Geriatric / Young	0.400718	1.3049	0.857038	0.278278	Hsp90ab1	3
P11499	Young	Old	0.744796	0.0682462	0.165983	P11499_K186_M1	Old / Young	Hsp90ab1	Ubiquit. - M.musc	Geriatric / Young	0.400718	1.3049	0.857038	0.278278	Hsp90ab1	3
P11499	Young	Old	0.261236	0.292133	0.455746	P11499_K219_M1	Old / Young	Hsp90ab1	Ubiquit. - M.musc	Geriatric / Young	0.400718	1.3049	0.857038	0.278278	Hsp90ab1	3
P11499	Young	Old	1.74353	1.45887e-05	0.000252223	P11499_K64_M1	Old / Young	Hsp90ab1	Ubiquit. - M.musc	Geriatric / Young	0.400718	1.3049	0.857038	0.278278	Hsp90ab1	3
P11499	Young	Old	1.01871	0.00194134	0.0116561	P11499_K624_M1	Old / Young	Hsp90ab1	Ubiquit. - M.musc	Geriatric / Young	0.400718	1.3049	0.857038	0.278278	Hsp90ab1	3
P11499	Young	Old	1.63953	0.119369	0.244226	P11499_K491_M1	Old / Young	Hsp90ab1	Ubiquit. - M.musc	Geriatric / Young	0.400718	1.3049	0.857038	0.278278	Hsp90ab1	3
P11499	Young	Old	-0.480054	0.285026	0.448418	P11499_K275_M1	Old / Young	Hsp90ab1	Ubiquit. - M.musc	Geriatric / Young	0.400718	1.3049	0.857038	0.278278	Hsp90ab1	3
P11499	Young	Old	0.884175	0.0391268	0.111787	P11499_K399_M1	Old / Young	Hsp90ab1	Ubiquit. - M.musc	Geriatric / Young	0.400718	1.3049	0.857038	0.278278	Hsp90ab1	3
P11499	Young	Old	0.0186035	0.909539	0.949589	P11499_K180_M1	Old / Young	Hsp90ab1	Ubiquit. - M.musc	Geriatric / Young	0.400718	1.3049	0.857038	0.278278	Hsp90ab1	3
P11499	Young	Old	1.29918	0.126873	0.254749	P11499_K354_M1	Old / Young	Hsp90ab1	Ubiquit. - M.musc	Geriatric / Young	0.400718	1.3049	0.857038	0.278278	Hsp90ab1	3
P11499	Young	Old	2.25766	9.02731e-06	0.000182107	P11499_K481_M1	Old / Young	Hsp90ab1	Ubiquit. - M.musc	Geriatric / Young	0.400718	1.3049	0.857038	0.278278	Hsp90ab1	3
P11499	Young	Old	0.954175	0.23466	0.39556	P11499_K531_M1	Old / Young	Hsp90ab1	Ubiquit. - M.musc	Geriatric / Young	0.400718	1.3049	0.857038	0.278278	Hsp90ab1	3
P11627	Young	Old	-0.169478	0.70776	0.819801	P11627_K1159_M1	Old / Young	L1cam	Ubiquit. - M.musc	Geriatric / Young	0.348966	0.233945	0.178394	0.146307	L1cam	3
P11798	Young	Old	-0.697483	0.00296577	0.0159641	P11798_K258_M1	Old / Young	Camk2a	Ubiquit. - M.musc	Geriatric / Young	0.165768	0.196516	0.0422615	0.0849149	Camk2a	1
P11798	Young	Old	0.525999	0.202142	0.356606	P11798_K21_M1	Old / Young	Camk2a	Ubiquit. - M.musc	Geriatric / Young	0.165768	0.196516	0.0422615	0.0849149	Camk2a	1
P11798	Young	Old	-1.03431	0.0227085	0.0757009	P11798_K148_M2	Old / Young	Camk2a	Ubiquit. - M.musc	Geriatric / Young	0.165768	0.196516	0.0422615	0.0849149	Camk2a	1
P11798	Young	Old	-0.250941	0.524638	0.676483	P11798_K328_M1	Old / Young	Camk2a	Ubiquit. - M.musc	Geriatric / Young	0.165768	0.196516	0.0422615	0.0849149	Camk2a	1
P11798	Young	Old	-0.718073	0.00410208	0.0204252	P11798_K137_M2	Old / Young	Camk2a	Ubiquit. - M.musc	Geriatric / Young	0.165768	0.196516	0.0422615	0.0849149	Camk2a	1
P11798	Young	Old	-0.535036	0.0132532	0.0512213	P11798_K267_M1	Old / Young	Camk2a	Ubiquit. - M.musc	Geriatric / Young	0.165768	0.196516	0.0422615	0.0849149	Camk2a	1
P11798	Young	Old	-0.452252	0.0137856	0.0524799	P11798_K42_M1	Old / Young	Camk2a	Ubiquit. - M.musc	Geriatric / Young	0.165768	0.196516	0.0422615	0.0849149	Camk2a	1
P11798	Young	Old	-0.637418	0.00132388	0.00858137	P11798_K146_M1	Old / Young	Camk2a	Ubiquit. - M.musc	Geriatric / Young	0.165768	0.196516	0.0422615	0.0849149	Camk2a	1
P11798	Young	Old	-0.798164	0.00296026	0.0159543	P11798_K146_M2	Old / Young	Camk2a	Ubiquit. - M.musc	Geriatric / Young	0.165768	0.196516	0.0422615	0.0849149	Camk2a	1
P11798	Young	Old	-0.174093	0.243178	0.403842	P11798_K344_M1	Old / Young	Camk2a	Ubiquit. - M.musc	Geriatric / Young	0.165768	0.196516	0.0422615	0.0849149	Camk2a	1
P11798	Young	Old	-1.07262	0.0706013	0.170254	P11798_K461_M1	Old / Young	Camk2a	Ubiquit. - M.musc	Geriatric / Young	0.165768	0.196516	0.0422615	0.0849149	Camk2a	1
P11798	Young	Old	-0.555295	0.00245086	0.0138051	P11798_K250_M1	Old / Young	Camk2a	Ubiquit. - M.musc	Geriatric / Young	0.165768	0.196516	0.0422615	0.0849149	Camk2a	1
P11881	Young	Old	0.246198	0.359318	0.521229	P11881_K1654_M1	Old / Young	Itpr1	Ubiquit. - M.musc	Geriatric / Young	0.0440389	0.320703	0.506277	0.420064	Itpr1	1
P11881	Young	Old	-0.373832	0.224651	0.384087	P11881_K1857_M1	Old / Young	Itpr1	Ubiquit. - M.musc	Geriatric / Young	0.0440389	0.320703	0.506277	0.420064	Itpr1	1
P11881	Young	Old	2.91157	6.34543e-05	0.000752988	P11881_K427_M1	Old / Young	Itpr1	Ubiquit. - M.musc	Geriatric / Young	0.0440389	0.320703	0.506277	0.420064	Itpr1	1
P11881	Young	Old	0.0937664	0.610151	0.744284	P11881_K1317_M1	Old / Young	Itpr1	Ubiquit. - M.musc	Geriatric / Young	0.0440389	0.320703	0.506277	0.420064	Itpr1	1
P11881	Young	Old	-0.220495	0.428533	0.589425	P11881_K517_M1	Old / Young	Itpr1	Ubiquit. - M.musc	Geriatric / Young	0.0440389	0.320703	0.506277	0.420064	Itpr1	1
P11881	Young	Old	-0.222531	0.341509	0.505935	P11881_K1310_M1	Old / Young	Itpr1	Ubiquit. - M.musc	Geriatric / Young	0.0440389	0.320703	0.506277	0.420064	Itpr1	1
P11881	Young	Old	-0.171181	0.285754	0.448418	P11881_K861_M1	Old / Young	Itpr1	Ubiquit. - M.musc	Geriatric / Young	0.0440389	0.320703	0.506277	0.420064	Itpr1	1
P11881	Young	Old	-0.00747071	0.960763	0.978441	P11881_K1660_M1	Old / Young	Itpr1	Ubiquit. - M.musc	Geriatric / Young	0.0440389	0.320703	0.506277	0.420064	Itpr1	1
P11881	Young	Old	-0.116762	0.488261	0.646374	P11881_K451_M1	Old / Young	Itpr1	Ubiquit. - M.musc	Geriatric / Young	0.0440389	0.320703	0.506277	0.420064	Itpr1	1
P11881	Young	Old	-0.546825	0.0781552	0.182532	P11881_K2093_M1	Old / Young	Itpr1	Ubiquit. - M.musc	Geriatric / Young	0.0440389	0.320703	0.506277	0.420064	Itpr1	1
P11881	Young	Old	-0.517216	0.189686	0.340772	P11881_K971_M1	Old / Young	Itpr1	Ubiquit. - M.musc	Geriatric / Young	0.0440389	0.320703	0.506277	0.420064	Itpr1	1
P11881	Young	Old	2.51079	0.0476758	0.1292	P11881_K2238_M1	Old / Young	Itpr1	Ubiquit. - M.musc	Geriatric / Young	0.0440389	0.320703	0.506277	0.420064	Itpr1	1
P11881	Young	Old	0.357424	0.0637826	0.159253	P11881_K279_M1	Old / Young	Itpr1	Ubiquit. - M.musc	Geriatric / Young	0.0440389	0.320703	0.506277	0.420064	Itpr1	1
P11983	Young	Old	1.46405	0.000809607	0.00585439	P11983_K365_M1	Old / Young	Tcp1	Ubiquit. - M.musc	Geriatric / Young	0.306928	0.536981	0.207963	-0.00412223	Tcp1	2
P11983	Young	Old	2.32206	0.000484597	0.00386693	P11983_K466_M1	Old / Young	Tcp1	Ubiquit. - M.musc	Geriatric / Young	0.306928	0.536981	0.207963	-0.00412223	Tcp1	2
P11983	Young	Old	1.78538	0.0006147	0.00468844	P11983_K199_M1	Old / Young	Tcp1	Ubiquit. - M.musc	Geriatric / Young	0.306928	0.536981	0.207963	-0.00412223	Tcp1	2
P11983	Young	Old	1.56605	0.00953888	0.0397868	P11983_K111_M1	Old / Young	Tcp1	Ubiquit. - M.musc	Geriatric / Young	0.306928	0.536981	0.207963	-0.00412223	Tcp1	2
P11983	Young	Old	1.91038	1.84368e-05	0.00030263	P11983_K532_M1	Old / Young	Tcp1	Ubiquit. - M.musc	Geriatric / Young	0.306928	0.536981	0.207963	-0.00412223	Tcp1	2
P11983	Young	Old	0.598983	0.00241196	0.0136288	P11983_K541_M1	Old / Young	Tcp1	Ubiquit. - M.musc	Geriatric / Young	0.306928	0.536981	0.207963	-0.00412223	Tcp1	2
P12023	Young	Old	-0.420385	0.0479157	0.129606	P12023_K751_M1	Old / Young	App	Ubiquit. - M.musc	Geriatric / Young	1.16804	0.612771	0.268348	0.309179	App	4
P12023	Young	Old	1.29241	0.000220913	0.00205535	P12023_K726_M1	Old / Young	App	Ubiquit. - M.musc	Geriatric / Young	1.16804	0.612771	0.268348	0.309179	App	4
P12367	Young	Old	-0.195273	0.349616	0.511971	P12367_K342_M1	Old / Young	Prkar2a	Ubiquit. - M.musc	Geriatric / Young
P12382	Young	Old	0.173173	0.783472	0.871938	P12382_K677_M1	Old / Young	Pfkl	Ubiquit. - M.musc	Geriatric / Young	0.465304	-0.063537	-0.081687	0.343327	Pfkl	4
P12657	Young	Old	-0.0644932	0.74318	0.845404	P12657_K233_M1	Old / Young	Chrm1	Ubiquit. - M.musc	Geriatric / Young
P12815	Young	Old	-0.0364488	0.959379	0.97838	P12815_K116_M1	Old / Young	Pdcd6	Ubiquit. - M.musc	Geriatric / Young
P12815	Young	Old	1.0805	0.0111735	0.045207	P12815_K77_M1	Old / Young	Pdcd6	Ubiquit. - M.musc	Geriatric / Young
P12849	Young	Old	0.419814	0.0892141	0.199553	P12849_K261_M1	Old / Young	Prkar1b	Ubiquit. - M.musc	Geriatric / Young	0.793871	0.458149	0.174103	-0.508946	Prkar1b	4
P12849	Young	Old	-0.0759753	0.691669	0.807446	P12849_K222_M1	Old / Young	Prkar1b	Ubiquit. - M.musc	Geriatric / Young	0.793871	0.458149	0.174103	-0.508946	Prkar1b	4
P12970	Young	Old	0.461265	0.00265075	0.014596	P12970_K48_M1	Old / Young	Rpl7a	Ubiquit. - M.musc	Geriatric / Young	0.2611	0.257806	0.270096	0.171653	Rpl7a	2
P12970	Young	Old	0.0927926	0.835237	0.908699	P12970_K217_M1	Old / Young	Rpl7a	Ubiquit. - M.musc	Geriatric / Young	0.2611	0.257806	0.270096	0.171653	Rpl7a	2
P12970	Young	Old	0.0338725	0.827549	0.90398	P12970_K75_M1	Old / Young	Rpl7a	Ubiquit. - M.musc	Geriatric / Young	0.2611	0.257806	0.270096	0.171653	Rpl7a	2
P13011;Q99PL7	Young	Old	-0.964921	0.00105854	0.00719643	P13011_K208_M1;Q99PL7_K209_M1	Old / Young	Scd2;Scd3	Ubiquit. - M.musc	Geriatric / Young
P13011;Q99PL7	Young	Old	-0.8395	0.0740976	0.176145	P13011_K198_M1;Q99PL7_K199_M1	Old / Young	Scd2;Scd3	Ubiquit. - M.musc	Geriatric / Young
P13011;Q99PL7	Young	Old	-0.324779	0.388493	0.552049	P13011_K205_M1;Q99PL7_K206_M1	Old / Young	Scd2;Scd3	Ubiquit. - M.musc	Geriatric / Young
P13020	Young	Old	-0.527253	0.027749	0.0878231	P13020_K366_M1	Old / Young	Gsn	Ubiquit. - M.musc	Geriatric / Young	0.443775	0.28244	0.00389437	0.353577	Gsn	3
P13020	Young	Old	0.687677	0.101765	0.218676	P13020_K546_M1	Old / Young	Gsn	Ubiquit. - M.musc	Geriatric / Young	0.443775	0.28244	0.00389437	0.353577	Gsn	3
P13595	Young	Old	0.342096	0.0849362	0.193086	P13595_K775_M1	Old / Young	Ncam1	Ubiquit. - M.musc	Geriatric / Young	0.317476	0.702784		-0.220448	Ncam1	2
P13595	Young	Old	-0.755406	0.0423547	0.118885	P13595_K1099_M1	Old / Young	Ncam1	Ubiquit. - M.musc	Geriatric / Young	0.317476	0.702784		-0.220448	Ncam1	2
P13595	Young	Old	-0.355162	0.0701203	0.169395	P13595_K766_M1	Old / Young	Ncam1	Ubiquit. - M.musc	Geriatric / Young	0.317476	0.702784		-0.220448	Ncam1	2
P13595	Young	Old	-0.674371	0.011195	0.0452324	P13595_K1083_M1	Old / Young	Ncam1	Ubiquit. - M.musc	Geriatric / Young	0.317476	0.702784		-0.220448	Ncam1	2
P13595	Young	Old	-0.52827	0.171278	0.316417	P13595_K1109_M1	Old / Young	Ncam1	Ubiquit. - M.musc	Geriatric / Young	0.317476	0.702784		-0.220448	Ncam1	2
P13595	Young	Old	-0.0444741	0.909539	0.949589	P13595_K1092_M1	Old / Young	Ncam1	Ubiquit. - M.musc	Geriatric / Young	0.317476	0.702784		-0.220448	Ncam1	2
P13707	Young	Old	1.38445	0.000417568	0.00340764	P13707_K313_M1	Old / Young	Gpd1	Ubiquit. - M.musc	Geriatric / Young	0.0302505	0.265955	-0.228198	0.381851	Gpd1	1
P13707	Young	Old	1.0629	0.000437801	0.0035393	P13707_K169_M1	Old / Young	Gpd1	Ubiquit. - M.musc	Geriatric / Young	0.0302505	0.265955	-0.228198	0.381851	Gpd1	1
P13707	Young	Old	1.76985	0.000183781	0.00177889	P13707_K49_M1	Old / Young	Gpd1	Ubiquit. - M.musc	Geriatric / Young	0.0302505	0.265955	-0.228198	0.381851	Gpd1	1
P13707	Young	Old	2.88836	0.000332092	0.00285586	P13707_K272_M1	Old / Young	Gpd1	Ubiquit. - M.musc	Geriatric / Young	0.0302505	0.265955	-0.228198	0.381851	Gpd1	1
P13864	Young	Old	-0.250167	0.11002	0.231573	P13864_K669_M1	Old / Young	Dnmt1	Ubiquit. - M.musc	Geriatric / Young	0.422997	0.58713	0.387548	0.733367	Dnmt1	3
P14094	Young	Old	0.0482168	0.96438	0.981199	P14094_K7_M1	Old / Young	Atp1b1	Ubiquit. - M.musc	Geriatric / Young	0.357525	0.254727		0.304335	Atp1b1	3
P14094	Young	Old	0.159013	0.404726	0.565283	P14094_K21_M1	Old / Young	Atp1b1	Ubiquit. - M.musc	Geriatric / Young	0.357525	0.254727		0.304335	Atp1b1	3
P14094	Young	Old	0.69013	0.47865	0.636971	P14094_K289_M1	Old / Young	Atp1b1	Ubiquit. - M.musc	Geriatric / Young	0.357525	0.254727		0.304335	Atp1b1	3
P14094	Young	Old	0.351704	0.600266	0.73604	P14094_K217_M1	Old / Young	Atp1b1	Ubiquit. - M.musc	Geriatric / Young	0.357525	0.254727		0.304335	Atp1b1	3
P14094	Young	Old	-0.840074	0.245908	0.407205	P14094_K96_M1	Old / Young	Atp1b1	Ubiquit. - M.musc	Geriatric / Young	0.357525	0.254727		0.304335	Atp1b1	3
P14094	Young	Old	0.469195	0.066356	0.162853	P14094_K14_M1	Old / Young	Atp1b1	Ubiquit. - M.musc	Geriatric / Young	0.357525	0.254727		0.304335	Atp1b1	3
P14115	Young	Old	0.409865	0.626518	0.757189	P14115_K125_M1	Old / Young	Rpl27a	Ubiquit. - M.musc	Geriatric / Young	0.313109	0.137387	0.39968	0.214389	Rpl27a	2
P14131	Young	Old	0.859573	0.0155909	0.0569907	P14131_K50_M1	Old / Young	Rps16	Ubiquit. - M.musc	Geriatric / Young	0.194698	0.225743	0.0225031	0.176392	Rps16	1
P14148	Young	Old	-0.189762	0.314038	0.479216	P14148_K62_M1	Old / Young	Rpl7	Ubiquit. - M.musc	Geriatric / Young	0.30086	0.26852	0.216046	0.136568	Rpl7	2
P14148	Young	Old	-0.361042	0.160751	0.302644	P14148_K51_M1	Old / Young	Rpl7	Ubiquit. - M.musc	Geriatric / Young	0.30086	0.26852	0.216046	0.136568	Rpl7	2
P14152	Young	Old	0.406098	0.106543	0.226241	P14152_K118_M1	Old / Young	Mdh1	Ubiquit. - M.musc	Geriatric / Young	0.227785	0.181021	0.176645	0.156592	Mdh1	2
P14152	Young	Old	-0.160903	0.592235	0.731277	P14152_K142_M1	Old / Young	Mdh1	Ubiquit. - M.musc	Geriatric / Young	0.227785	0.181021	0.176645	0.156592	Mdh1	2
P14152	Young	Old	0.0591861	0.759034	0.854889	P14152_K103_M1	Old / Young	Mdh1	Ubiquit. - M.musc	Geriatric / Young	0.227785	0.181021	0.176645	0.156592	Mdh1	2
P14152	Young	Old	-0.118043	0.353229	0.515514	P14152_K125_M1	Old / Young	Mdh1	Ubiquit. - M.musc	Geriatric / Young	0.227785	0.181021	0.176645	0.156592	Mdh1	2
P14152	Young	Old	0.468578	0.0647014	0.160434	P14152_K214_M1	Old / Young	Mdh1	Ubiquit. - M.musc	Geriatric / Young	0.227785	0.181021	0.176645	0.156592	Mdh1	2
P14152	Young	Old	0.771422	0.0153288	0.0563668	P14152_K298_M1	Old / Young	Mdh1	Ubiquit. - M.musc	Geriatric / Young	0.227785	0.181021	0.176645	0.156592	Mdh1	2
P14152	Young	Old	1.23284	0.281857	0.444892	P14152_K312_M1	Old / Young	Mdh1	Ubiquit. - M.musc	Geriatric / Young	0.227785	0.181021	0.176645	0.156592	Mdh1	2
P14152	Young	Old	0.704346	0.00554241	0.0259789	P14152_K318_M1	Old / Young	Mdh1	Ubiquit. - M.musc	Geriatric / Young	0.227785	0.181021	0.176645	0.156592	Mdh1	2
P14152	Young	Old	-0.0260563	0.903399	0.947285	P14152_K205_M1	Old / Young	Mdh1	Ubiquit. - M.musc	Geriatric / Young	0.227785	0.181021	0.176645	0.156592	Mdh1	2
P14206	Young	Old	0.46748	0.0062577	0.0288001	P14206_K89_M1	Old / Young	Rpsa	Ubiquit. - M.musc	Geriatric / Young	0.283972	0.309287	0.464871	-0.0988284	Rpsa	2
P14231	Young	Old	2.51067	0.00121704	0.00802135	P14231_K18_M1	Old / Young	Atp1b2	Ubiquit. - M.musc	Geriatric / Young	0.294813	0.28332		0.146326	Atp1b2	2
P14685	Young	Old	0.273222	0.252061	0.413587	P14685_K219_M1	Old / Young	Psmd3	Ubiquit. - M.musc	Geriatric / Young	0.325705	-0.240973	0.301484	0.658983	Psmd3	3
P14685	Young	Old	0.173563	0.313885	0.479151	P14685_K52_M1	Old / Young	Psmd3	Ubiquit. - M.musc	Geriatric / Young	0.325705	-0.240973	0.301484	0.658983	Psmd3	3
P14685	Young	Old	0.0683905	0.876445	0.931465	P14685_K269_M1	Old / Young	Psmd3	Ubiquit. - M.musc	Geriatric / Young	0.325705	-0.240973	0.301484	0.658983	Psmd3	3
P14685	Young	Old	0.103665	0.555742	0.702941	P14685_K292_M1	Old / Young	Psmd3	Ubiquit. - M.musc	Geriatric / Young	0.325705	-0.240973	0.301484	0.658983	Psmd3	3
P14733	Young	Old	-0.229066	0.154356	0.293032	P14733_K533_M1	Old / Young	Lmnb1	Ubiquit. - M.musc	Geriatric / Young
P14824	Young	Old	0.707678	0.186	0.335449	P14824_K377_M1	Old / Young	Anxa6	Ubiquit. - M.musc	Geriatric / Young	0.110892	0.583893	0.431157	0.143668	Anxa6	1
P14824	Young	Old	-0.0537108	0.836104	0.908826	P14824_K3_M1	Old / Young	Anxa6	Ubiquit. - M.musc	Geriatric / Young	0.110892	0.583893	0.431157	0.143668	Anxa6	1
P14824	Young	Old	0.0273737	0.912451	0.950544	P14824_K478_M1	Old / Young	Anxa6	Ubiquit. - M.musc	Geriatric / Young	0.110892	0.583893	0.431157	0.143668	Anxa6	1
P14824	Young	Old	-1.12948	0.167059	0.311262	P14824_K81_M1	Old / Young	Anxa6	Ubiquit. - M.musc	Geriatric / Young	0.110892	0.583893	0.431157	0.143668	Anxa6	1
P14824	Young	Old	-0.136285	0.394408	0.556607	P14824_K135_M1	Old / Young	Anxa6	Ubiquit. - M.musc	Geriatric / Young	0.110892	0.583893	0.431157	0.143668	Anxa6	1
P14869	Young	Old	0.0378495	0.917718	0.953269	P14869_K38_M1	Old / Young	Rplp0	Ubiquit. - M.musc	Geriatric / Young	0.346839	0.233094	0.208515	0.214476	Rplp0	3
P14869	Young	Old	0.0800095	0.598135	0.735387	P14869_K106_M1	Old / Young	Rplp0	Ubiquit. - M.musc	Geriatric / Young	0.346839	0.233094	0.208515	0.214476	Rplp0	3
P14873	Young	Old	0.0419267	0.838871	0.909901	P14873_K366_M1	Old / Young	Map1b	Ubiquit. - M.musc	Geriatric / Young	0.644589	0.16954	0.260361	0.249439	Map1b	4
P14873	Young	Old	0.6916	0.0276224	0.087552	P14873_K1958_M1	Old / Young	Map1b	Ubiquit. - M.musc	Geriatric / Young	0.644589	0.16954	0.260361	0.249439	Map1b	4
P14873	Young	Old	1.04014	0.00242705	0.0136962	P14873_K327_M1	Old / Young	Map1b	Ubiquit. - M.musc	Geriatric / Young	0.644589	0.16954	0.260361	0.249439	Map1b	4
P14873	Young	Old	-0.193695	0.246254	0.407555	P14873_K519_M1	Old / Young	Map1b	Ubiquit. - M.musc	Geriatric / Young	0.644589	0.16954	0.260361	0.249439	Map1b	4
P14873	Young	Old	0.348334	0.0617257	0.155467	P14873_K852_M1	Old / Young	Map1b	Ubiquit. - M.musc	Geriatric / Young	0.644589	0.16954	0.260361	0.249439	Map1b	4
P14873	Young	Old	0.358736	0.323698	0.48707	P14873_K1854_M1	Old / Young	Map1b	Ubiquit. - M.musc	Geriatric / Young	0.644589	0.16954	0.260361	0.249439	Map1b	4
P14873	Young	Old	-0.260868	0.190597	0.341434	P14873_K865_M1	Old / Young	Map1b	Ubiquit. - M.musc	Geriatric / Young	0.644589	0.16954	0.260361	0.249439	Map1b	4
P14873	Young	Old	-0.329299	0.235056	0.395918	P14873_K1972_M1	Old / Young	Map1b	Ubiquit. - M.musc	Geriatric / Young	0.644589	0.16954	0.260361	0.249439	Map1b	4
P14873	Young	Old	-0.407408	0.174595	0.320598	P14873_K2046_M1	Old / Young	Map1b	Ubiquit. - M.musc	Geriatric / Young	0.644589	0.16954	0.260361	0.249439	Map1b	4
P14873	Young	Old	-0.378254	0.0950668	0.208814	P14873_K877_M1	Old / Young	Map1b	Ubiquit. - M.musc	Geriatric / Young	0.644589	0.16954	0.260361	0.249439	Map1b	4
P15105	Young	Old	0.118118	0.733284	0.837014	P15105_K372_M1	Old / Young	Glul	Ubiquit. - M.musc	Geriatric / Young	0.309562	0.0899137	-0.214153	0.459756	Glul	2
P15105	Young	Old	0.492269	0.505217	0.660461	P15105_K14_M1	Old / Young	Glul	Ubiquit. - M.musc	Geriatric / Young	0.309562	0.0899137	-0.214153	0.459756	Glul	2
P15105	Young	Old	0.321985	0.0966728	0.210883	P15105_K291_M1	Old / Young	Glul	Ubiquit. - M.musc	Geriatric / Young	0.309562	0.0899137	-0.214153	0.459756	Glul	2
P15105	Young	Old	0.201739	0.52672	0.678221	P15105_K268_M1	Old / Young	Glul	Ubiquit. - M.musc	Geriatric / Young	0.309562	0.0899137	-0.214153	0.459756	Glul	2
P15105	Young	Old	2.43374	1.97829e-07	1.22004e-05	P15105_K11_M1	Old / Young	Glul	Ubiquit. - M.musc	Geriatric / Young	0.309562	0.0899137	-0.214153	0.459756	Glul	2
P15105	Young	Old	-0.105676	0.70241	0.816232	P15105_K103_M1	Old / Young	Glul	Ubiquit. - M.musc	Geriatric / Young	0.309562	0.0899137	-0.214153	0.459756	Glul	2
P15105	Young	Old	0.655023	0.0033093	0.0171679	P15105_K95_M1	Old / Young	Glul	Ubiquit. - M.musc	Geriatric / Young	0.309562	0.0899137	-0.214153	0.459756	Glul	2
P15105;P15105	Young	Old	0.290831	0.108646	0.229352	P15105_K91_M2;P15105_K95_M2	Old / Young	Glul	Ubiquit. - M.musc	Geriatric / Young
P15116	Young	Old	0.568382	0.00199969	0.0119071	P15116_K756_M1	Old / Young	Cdh2	Ubiquit. - M.musc	Geriatric / Young
P15208	Young	Old	-0.018893	0.908639	0.949589	P15208_K1047_M1	Old / Young	Insr	Ubiquit. - M.musc	Geriatric / Young
P15327	Young	Old	0.440422	0.36635	0.529115	P15327_K102_M1	Old / Young	Bpgm	Ubiquit. - M.musc	Geriatric / Young	-0.418143	-0.124305	0.00753593	-0.0851375	Bpgm	1
P15327	Young	Old	0.568247	0.0415954	0.117211	P15327_K170_M1	Old / Young	Bpgm	Ubiquit. - M.musc	Geriatric / Young	-0.418143	-0.124305	0.00753593	-0.0851375	Bpgm	1
P15327	Young	Old	-0.27949	0.636414	0.764249	P15327_K29_M1	Old / Young	Bpgm	Ubiquit. - M.musc	Geriatric / Young	-0.418143	-0.124305	0.00753593	-0.0851375	Bpgm	1
P15508	Young	Old	-0.180017	0.561998	0.708188	P15508_K1662_M1	Old / Young	Sptb	Ubiquit. - M.musc	Geriatric / Young	0.263586	0.585152	0.217784	-0.0490377	Sptb	2
P15508	Young	Old	-0.905356	0.004065	0.0203109	P15508_K577_M1	Old / Young	Sptb	Ubiquit. - M.musc	Geriatric / Young	0.263586	0.585152	0.217784	-0.0490377	Sptb	2
P15532	Young	Old	-0.262359	0.282851	0.446133	P15532_K124_M1	Old / Young	Nme1	Ubiquit. - M.musc	Geriatric / Young	0.260324	0.14345	0.317847	-0.118066	Nme1	2
P15532	Young	Old	0.0938645	0.772199	0.862951	P15532_K49_M1	Old / Young	Nme1	Ubiquit. - M.musc	Geriatric / Young	0.260324	0.14345	0.317847	-0.118066	Nme1	2
P15532	Young	Old	-0.172193	0.456139	0.614975	P15532_K56_M1	Old / Young	Nme1	Ubiquit. - M.musc	Geriatric / Young	0.260324	0.14345	0.317847	-0.118066	Nme1	2
P15864	Young	Old	0.0903932	0.756852	0.853852	P15864_K17_M1	Old / Young	H1f2	Ubiquit. - M.musc	Geriatric / Young
P15920	Young	Old	0.401956	0.509338	0.663277	P15920_K136_M1	Old / Young	Atp6v0a2	Ubiquit. - M.musc	Geriatric / Young
P15920	Young	Old	0.468796	0.443188	0.603262	P15920_K279_M1	Old / Young	Atp6v0a2	Ubiquit. - M.musc	Geriatric / Young
P16014	Young	Old	0.16085	0.499373	0.656254	P16014_K116_M1	Old / Young	Chgb	Ubiquit. - M.musc	Geriatric / Young
P16014;P16014	Young	Old	0.669702	0.187155	0.337067	P16014_K116_M2;P16014_K121_M2	Old / Young	Chgb	Ubiquit. - M.musc	Geriatric / Young
P16125	Young	Old	0.0264211	0.955711	0.976753	P16125_K119_M1	Old / Young	Ldhb	Ubiquit. - M.musc	Geriatric / Young	0.161765	0.236138	0.132859	0.437064	Ldhb	1
P16125	Young	Old	-0.257986	0.292218	0.455746	P16125_K233_M1	Old / Young	Ldhb	Ubiquit. - M.musc	Geriatric / Young	0.161765	0.236138	0.132859	0.437064	Ldhb	1
P16125	Young	Old	0.640591	0.0546583	0.141888	P16125_K244_M1	Old / Young	Ldhb	Ubiquit. - M.musc	Geriatric / Young	0.161765	0.236138	0.132859	0.437064	Ldhb	1
P16125	Young	Old	2.46599	6.34903e-05	0.000752988	P16125_K310_M1	Old / Young	Ldhb	Ubiquit. - M.musc	Geriatric / Young	0.161765	0.236138	0.132859	0.437064	Ldhb	1
P16125	Young	Old	0.149856	0.560316	0.706863	P16125_K329_M1	Old / Young	Ldhb	Ubiquit. - M.musc	Geriatric / Young	0.161765	0.236138	0.132859	0.437064	Ldhb	1
P16125	Young	Old	0.418698	0.622707	0.755305	P16125_K77_M1	Old / Young	Ldhb	Ubiquit. - M.musc	Geriatric / Young	0.161765	0.236138	0.132859	0.437064	Ldhb	1
P16125	Young	Old	-0.00147099	0.992938	0.995937	P16125_K308_M1	Old / Young	Ldhb	Ubiquit. - M.musc	Geriatric / Young	0.161765	0.236138	0.132859	0.437064	Ldhb	1
P16125	Young	Old	0.591956	0.251107	0.41234	P16125_K58_M1	Old / Young	Ldhb	Ubiquit. - M.musc	Geriatric / Young	0.161765	0.236138	0.132859	0.437064	Ldhb	1
P16283	Young	Old	-0.57369	0.0392806	0.112004	P16283_K642_M1	Old / Young	Slc4a3	Ubiquit. - M.musc	Geriatric / Young
P16283	Young	Old	0.303275	0.348928	0.511619	P16283_K656_M1	Old / Young	Slc4a3	Ubiquit. - M.musc	Geriatric / Young
P16330	Young	Old	0.409447	0.100383	0.216568	P16330_K370_M1	Old / Young	Cnp	Ubiquit. - M.musc	Geriatric / Young	0.365162	0.16927		0.0727315	Cnp	3
P16330	Young	Old	0.408232	0.0392353	0.111968	P16330_K174_M1	Old / Young	Cnp	Ubiquit. - M.musc	Geriatric / Young	0.365162	0.16927		0.0727315	Cnp	3
P16330	Young	Old	0.90668	0.000830063	0.00592294	P16330_K163_M1	Old / Young	Cnp	Ubiquit. - M.musc	Geriatric / Young	0.365162	0.16927		0.0727315	Cnp	3
P16330	Young	Old	-0.570762	0.00499523	0.0236971	P16330_K73_M1	Old / Young	Cnp	Ubiquit. - M.musc	Geriatric / Young	0.365162	0.16927		0.0727315	Cnp	3
P16330	Young	Old	1.11966	0.000318193	0.00275678	P16330_K203_M1	Old / Young	Cnp	Ubiquit. - M.musc	Geriatric / Young	0.365162	0.16927		0.0727315	Cnp	3
P16330	Young	Old	-0.245272	0.219836	0.378704	P16330_K254_M1	Old / Young	Cnp	Ubiquit. - M.musc	Geriatric / Young	0.365162	0.16927		0.0727315	Cnp	3
P16330	Young	Old	0.960098	3.45481e-05	0.00048273	P16330_K274_M1	Old / Young	Cnp	Ubiquit. - M.musc	Geriatric / Young	0.365162	0.16927		0.0727315	Cnp	3
P16330	Young	Old	0.22235	0.315851	0.480623	P16330_K216_M1	Old / Young	Cnp	Ubiquit. - M.musc	Geriatric / Young	0.365162	0.16927		0.0727315	Cnp	3
P16330	Young	Old	2.51678	6.5719e-06	0.000142567	P16330_K63_M1	Old / Young	Cnp	Ubiquit. - M.musc	Geriatric / Young	0.365162	0.16927		0.0727315	Cnp	3
P16330	Young	Old	1.92711	7.46603e-07	3.0696e-05	P16330_K243_M1	Old / Young	Cnp	Ubiquit. - M.musc	Geriatric / Young	0.365162	0.16927		0.0727315	Cnp	3
P16330	Young	Old	1.1572	4.66577e-05	0.000594437	P16330_K234_M1	Old / Young	Cnp	Ubiquit. - M.musc	Geriatric / Young	0.365162	0.16927		0.0727315	Cnp	3
P16330	Young	Old	1.69854	8.11601e-06	0.000166842	P16330_K315_M1	Old / Young	Cnp	Ubiquit. - M.musc	Geriatric / Young	0.365162	0.16927		0.0727315	Cnp	3
P16330	Young	Old	3.27391	0.133122	0.264409	P16330_K15_M1	Old / Young	Cnp	Ubiquit. - M.musc	Geriatric / Young	0.365162	0.16927		0.0727315	Cnp	3
P16330	Young	Old	0.457792	0.0660074	0.162367	P16330_K401_M1	Old / Young	Cnp	Ubiquit. - M.musc	Geriatric / Young	0.365162	0.16927		0.0727315	Cnp	3
P16330	Young	Old	0.977845	0.000542605	0.00424353	P16330_K29_M1	Old / Young	Cnp	Ubiquit. - M.musc	Geriatric / Young	0.365162	0.16927		0.0727315	Cnp	3
P16330	Young	Old	-0.133627	0.72312	0.830188	P16330_K87_M1	Old / Young	Cnp	Ubiquit. - M.musc	Geriatric / Young	0.365162	0.16927		0.0727315	Cnp	3
P16330	Young	Old	1.77604	1.46064e-05	0.000252223	P16330_K232_M1	Old / Young	Cnp	Ubiquit. - M.musc	Geriatric / Young	0.365162	0.16927		0.0727315	Cnp	3
P16330	Young	Old	-0.132992	0.620015	0.752701	P16330_K390_M1	Old / Young	Cnp	Ubiquit. - M.musc	Geriatric / Young	0.365162	0.16927		0.0727315	Cnp	3
P16330	Young	Old	1.60815	0.000887644	0.00623083	P16330_K376_M1	Old / Young	Cnp	Ubiquit. - M.musc	Geriatric / Young	0.365162	0.16927		0.0727315	Cnp	3
P16330	Young	Old	0.270857	0.401068	0.562328	P16330_K385_M1	Old / Young	Cnp	Ubiquit. - M.musc	Geriatric / Young	0.365162	0.16927		0.0727315	Cnp	3
P16330	Young	Old	-0.0217583	0.876342	0.931465	P16330_K260_M1	Old / Young	Cnp	Ubiquit. - M.musc	Geriatric / Young	0.365162	0.16927		0.0727315	Cnp	3
P16330	Young	Old	1.3004	0.0200299	0.06879	P16330_K399_M1	Old / Young	Cnp	Ubiquit. - M.musc	Geriatric / Young	0.365162	0.16927		0.0727315	Cnp	3
P16330	Young	Old	0.175195	0.405242	0.565283	P16330_K355_M1	Old / Young	Cnp	Ubiquit. - M.musc	Geriatric / Young	0.365162	0.16927		0.0727315	Cnp	3
P16330	Young	Old	1.19849	0.0550129	0.14238	P16330_K79_M1	Old / Young	Cnp	Ubiquit. - M.musc	Geriatric / Young	0.365162	0.16927		0.0727315	Cnp	3
P16330	Young	Old	-0.266017	0.0864562	0.195614	P16330_K161_M1	Old / Young	Cnp	Ubiquit. - M.musc	Geriatric / Young	0.365162	0.16927		0.0727315	Cnp	3
P16330	Young	Old	0.554403	0.0026359	0.0145574	P16330_K101_M1	Old / Young	Cnp	Ubiquit. - M.musc	Geriatric / Young	0.365162	0.16927		0.0727315	Cnp	3
P16330;P16330	Young	Old	0.119701	0.705937	0.818349	P16330_K203_M2;P16330_K216_M2	Old / Young	Cnp	Ubiquit. - M.musc	Geriatric / Young
P16388	Young	Old	0.395447	0.0299245	0.0926049	P16388_K138_M1	Old / Young	Kcna1	Ubiquit. - M.musc	Geriatric / Young	0.331272	0.280023		0.124257	Kcna1	3
P16388	Young	Old	0.808771	0.00942487	0.0394255	P16388_K129_M1	Old / Young	Kcna1	Ubiquit. - M.musc	Geriatric / Young	0.331272	0.280023		0.124257	Kcna1	3
P16388	Young	Old	-0.0452455	0.837318	0.908901	P16388_K53_M1	Old / Young	Kcna1	Ubiquit. - M.musc	Geriatric / Young	0.331272	0.280023		0.124257	Kcna1	3
P16388	Young	Old	0.514542	0.00955197	0.0398029	P16388_K147_M1	Old / Young	Kcna1	Ubiquit. - M.musc	Geriatric / Young	0.331272	0.280023		0.124257	Kcna1	3
P16388	Young	Old	-0.169969	0.27759	0.441059	P16388_K67_M1	Old / Young	Kcna1	Ubiquit. - M.musc	Geriatric / Young	0.331272	0.280023		0.124257	Kcna1	3
P16460	Young	Old	-0.365426	0.194593	0.346415	P16460_K121_M1	Old / Young	Ass1	Ubiquit. - M.musc	Geriatric / Young	0.3513	0.075312	0.449438	-0.705815	Ass1	3
P16546	Young	Old	0.474009	0.00658526	0.0299209	P16546_K803_M1	Old / Young	Sptan1	Ubiquit. - M.musc	Geriatric / Young	0.338569	0.291945		0.08315	Sptan1	3
P16546	Young	Old	0.374766	0.0434821	0.121183	P16546_K441_M1	Old / Young	Sptan1	Ubiquit. - M.musc	Geriatric / Young	0.338569	0.291945		0.08315	Sptan1	3
P16546	Young	Old	0.824787	0.00580262	0.0270226	P16546_K909_M1	Old / Young	Sptan1	Ubiquit. - M.musc	Geriatric / Young	0.338569	0.291945		0.08315	Sptan1	3
P16546	Young	Old	-0.350715	0.0722401	0.17267	P16546_K1057_M1	Old / Young	Sptan1	Ubiquit. - M.musc	Geriatric / Young	0.338569	0.291945		0.08315	Sptan1	3
P16546	Young	Old	-0.220726	0.50148	0.657422	P16546_K2052_M1	Old / Young	Sptan1	Ubiquit. - M.musc	Geriatric / Young	0.338569	0.291945		0.08315	Sptan1	3
P16858	Young	Old	1.81182	7.34442e-07	3.04864e-05	P16858_K70_M1	Old / Young	Gapdh	Ubiquit. - M.musc	Geriatric / Young	0.190614	0.231392	0.0422717	0.224198	Gapdh	1
P16858	Young	Old	0.435715	0.0649638	0.160716	P16858_K184_M1	Old / Young	Gapdh	Ubiquit. - M.musc	Geriatric / Young	0.190614	0.231392	0.0422717	0.224198	Gapdh	1
P16858	Young	Old	0.193597	0.718719	0.827804	P16858_K3_M1	Old / Young	Gapdh	Ubiquit. - M.musc	Geriatric / Young	0.190614	0.231392	0.0422717	0.224198	Gapdh	1
P16858	Young	Old	0.34856	0.108316	0.228767	P16858_K84_M1	Old / Young	Gapdh	Ubiquit. - M.musc	Geriatric / Young	0.190614	0.231392	0.0422717	0.224198	Gapdh	1
P16858	Young	Old	0.649001	0.00798908	0.0348021	P16858_K192_M1	Old / Young	Gapdh	Ubiquit. - M.musc	Geriatric / Young	0.190614	0.231392	0.0422717	0.224198	Gapdh	1
P16858	Young	Old	0.626875	0.00201906	0.0120059	P16858_K261_M1	Old / Young	Gapdh	Ubiquit. - M.musc	Geriatric / Young	0.190614	0.231392	0.0422717	0.224198	Gapdh	1
P16858	Young	Old	1.1033	0.00169392	0.0104467	P16858_K137_M1	Old / Young	Gapdh	Ubiquit. - M.musc	Geriatric / Young	0.190614	0.231392	0.0422717	0.224198	Gapdh	1
P16858	Young	Old	1.15263	5.14285e-05	0.000641667	P16858_K105_M1	Old / Young	Gapdh	Ubiquit. - M.musc	Geriatric / Young	0.190614	0.231392	0.0422717	0.224198	Gapdh	1
P16858	Young	Old	0.950263	0.0706337	0.170254	P16858_K217_M1	Old / Young	Gapdh	Ubiquit. - M.musc	Geriatric / Young	0.190614	0.231392	0.0422717	0.224198	Gapdh	1
P16858	Young	Old	0.178992	0.311116	0.475766	P16858_K225_M1	Old / Young	Gapdh	Ubiquit. - M.musc	Geriatric / Young	0.190614	0.231392	0.0422717	0.224198	Gapdh	1
P16858	Young	Old	0.348376	0.404314	0.565283	P16858_K59_M1	Old / Young	Gapdh	Ubiquit. - M.musc	Geriatric / Young	0.190614	0.231392	0.0422717	0.224198	Gapdh	1
P16858	Young	Old	0.402929	0.0200222	0.06879	P16858_K213_M1	Old / Young	Gapdh	Ubiquit. - M.musc	Geriatric / Young	0.190614	0.231392	0.0422717	0.224198	Gapdh	1
P16858	Young	Old	0.650584	0.00642524	0.0293832	P16858_K143_M1	Old / Young	Gapdh	Ubiquit. - M.musc	Geriatric / Young	0.190614	0.231392	0.0422717	0.224198	Gapdh	1
P16858	Young	Old	1.79415	7.9249e-06	0.000165274	P16858_K332_M1	Old / Young	Gapdh	Ubiquit. - M.musc	Geriatric / Young	0.190614	0.231392	0.0422717	0.224198	Gapdh	1
P17156	Young	Old	0.290546	0.393535	0.555561	P17156_K109_M1	Old / Young	Hspa2	Ubiquit. - M.musc	Geriatric / Young	0.316662	0.312709	0.287497	0.16237	Hspa2	2
P17156	Young	Old	0.381189	0.0292837	0.0911446	P17156_K510_M1	Old / Young	Hspa2	Ubiquit. - M.musc	Geriatric / Young	0.316662	0.312709	0.287497	0.16237	Hspa2	2
P17156	Young	Old	1.36511	7.51181e-05	0.00086476	P17156_K542_M1	Old / Young	Hspa2	Ubiquit. - M.musc	Geriatric / Young	0.316662	0.312709	0.287497	0.16237	Hspa2	2
P17156	Young	Old	0.368742	0.0199859	0.06879	P17156_K454_M1	Old / Young	Hspa2	Ubiquit. - M.musc	Geriatric / Young	0.316662	0.312709	0.287497	0.16237	Hspa2	2
P17156	Young	Old	0.194781	0.340216	0.504712	P17156_K351_M1	Old / Young	Hspa2	Ubiquit. - M.musc	Geriatric / Young	0.316662	0.312709	0.287497	0.16237	Hspa2	2
P17156	Young	Old	0.183281	0.343368	0.507122	P17156_K188_M1	Old / Young	Hspa2	Ubiquit. - M.musc	Geriatric / Young	0.316662	0.312709	0.287497	0.16237	Hspa2	2
P17156	Young	Old	0.618443	0.00210494	0.012397	P17156_K503_M1	Old / Young	Hspa2	Ubiquit. - M.musc	Geriatric / Young	0.316662	0.312709	0.287497	0.16237	Hspa2	2
P17156	Young	Old	0.959838	0.338239	0.502817	P17156_K560_M1	Old / Young	Hspa2	Ubiquit. - M.musc	Geriatric / Young	0.316662	0.312709	0.287497	0.16237	Hspa2	2
P17156	Young	Old	-0.223543	0.690501	0.806301	P17156_K461_M1	Old / Young	Hspa2	Ubiquit. - M.musc	Geriatric / Young	0.316662	0.312709	0.287497	0.16237	Hspa2	2
P17156	Young	Old	2.58639	2.56259e-06	7.09149e-05	P17156_K322_M1	Old / Young	Hspa2	Ubiquit. - M.musc	Geriatric / Young	0.316662	0.312709	0.287497	0.16237	Hspa2	2
P17182	Young	Old	0.0115544	0.943665	0.969331	P17182_K420_M1	Old / Young	Eno1	Ubiquit. - M.musc	Geriatric / Young	0.192103	0.153432	0.835126	0.23105	Eno1	1
P17182	Young	Old	0.0582292	0.776529	0.866221	P17182_K60_M1	Old / Young	Eno1	Ubiquit. - M.musc	Geriatric / Young	0.192103	0.153432	0.835126	0.23105	Eno1	1
P17182	Young	Old	-1.28573	0.0865689	0.195664	P17182_K103_M1	Old / Young	Eno1	Ubiquit. - M.musc	Geriatric / Young	0.192103	0.153432	0.835126	0.23105	Eno1	1
P17182	Young	Old	-0.228325	0.429932	0.590327	P17182_K80_M1	Old / Young	Eno1	Ubiquit. - M.musc	Geriatric / Young	0.192103	0.153432	0.835126	0.23105	Eno1	1
P17182	Young	Old	0.335619	0.708468	0.820182	P17182_K126_M1	Old / Young	Eno1	Ubiquit. - M.musc	Geriatric / Young	0.192103	0.153432	0.835126	0.23105	Eno1	1
P17182	Young	Old	0.227225	0.196561	0.348601	P17182_K202_M1	Old / Young	Eno1	Ubiquit. - M.musc	Geriatric / Young	0.192103	0.153432	0.835126	0.23105	Eno1	1
P17182	Young	Old	0.556897	0.0711716	0.171169	P17182_K89_M1	Old / Young	Eno1	Ubiquit. - M.musc	Geriatric / Young	0.192103	0.153432	0.835126	0.23105	Eno1	1
P17182	Young	Old	0.493875	0.129874	0.259328	P17182_K81_M1	Old / Young	Eno1	Ubiquit. - M.musc	Geriatric / Young	0.192103	0.153432	0.835126	0.23105	Eno1	1
P17182	Young	Old	0.570171	0.497418	0.654995	P17182_K406_M1	Old / Young	Eno1	Ubiquit. - M.musc	Geriatric / Young	0.192103	0.153432	0.835126	0.23105	Eno1	1
P17182	Young	Old	0.758127	0.281289	0.444481	P17182_K28_M1	Old / Young	Eno1	Ubiquit. - M.musc	Geriatric / Young	0.192103	0.153432	0.835126	0.23105	Eno1	1
P17182	Young	Old	0.474075	0.356976	0.519812	P17182_K221_M1	Old / Young	Eno1	Ubiquit. - M.musc	Geriatric / Young	0.192103	0.153432	0.835126	0.23105	Eno1	1
P17182	Young	Old	0.342397	0.45008	0.608589	P17182_K326_M1	Old / Young	Eno1	Ubiquit. - M.musc	Geriatric / Young	0.192103	0.153432	0.835126	0.23105	Eno1	1
P17182	Young	Old	0.71941	0.23443	0.395539	P17182_K256_M1	Old / Young	Eno1	Ubiquit. - M.musc	Geriatric / Young	0.192103	0.153432	0.835126	0.23105	Eno1	1
P17182	Young	Old	0.621651	0.161047	0.302804	P17182_K228_M1	Old / Young	Eno1	Ubiquit. - M.musc	Geriatric / Young	0.192103	0.153432	0.835126	0.23105	Eno1	1
P17183	Young	Old	0.0942063	0.642889	0.767941	P17183_K64_M1	Old / Young	Eno2	Ubiquit. - M.musc	Geriatric / Young	0.272159	0.272064	0.180926	-0.267943	Eno2	2
P17183	Young	Old	-0.0146348	0.958446	0.978217	P17183_K228_M1	Old / Young	Eno2	Ubiquit. - M.musc	Geriatric / Young	0.272159	0.272064	0.180926	-0.267943	Eno2	2
P17183	Young	Old	0.0715225	0.761975	0.85618	P17183_K239_M1	Old / Young	Eno2	Ubiquit. - M.musc	Geriatric / Young	0.272159	0.272064	0.180926	-0.267943	Eno2	2
P17183	Young	Old	0.514091	0.119253	0.244219	P17183_K5_M1	Old / Young	Eno2	Ubiquit. - M.musc	Geriatric / Young	0.272159	0.272064	0.180926	-0.267943	Eno2	2
P17183	Young	Old	-0.148444	0.382289	0.546471	P17183_K60_M1	Old / Young	Eno2	Ubiquit. - M.musc	Geriatric / Young	0.272159	0.272064	0.180926	-0.267943	Eno2	2
P17183	Young	Old	-0.064053	0.771437	0.862783	P17183_K120_M1	Old / Young	Eno2	Ubiquit. - M.musc	Geriatric / Young	0.272159	0.272064	0.180926	-0.267943	Eno2	2
P17426	Young	Old	0.0679056	0.837155	0.908901	P17426_K880_M1	Old / Young	Ap2a1	Ubiquit. - M.musc	Geriatric / Young	0.402916	0.129394	0.0168797	-0.0578173	Ap2a1	3
P17426	Young	Old	0.714648	0.0250928	0.0810214	P17426_K620_M1	Old / Young	Ap2a1	Ubiquit. - M.musc	Geriatric / Young	0.402916	0.129394	0.0168797	-0.0578173	Ap2a1	3
P17426	Young	Old	-0.121747	0.446207	0.604796	P17426_K35_M1	Old / Young	Ap2a1	Ubiquit. - M.musc	Geriatric / Young	0.402916	0.129394	0.0168797	-0.0578173	Ap2a1	3
P17426	Young	Old	0.375485	0.322231	0.486085	P17426_K403_M1	Old / Young	Ap2a1	Ubiquit. - M.musc	Geriatric / Young	0.402916	0.129394	0.0168797	-0.0578173	Ap2a1	3
P17427	Young	Old	-0.169313	0.358512	0.520759	P17427_K631_M1	Old / Young	Ap2a2	Ubiquit. - M.musc	Geriatric / Young	0.388059	0.25161	0.170758	0.255192	Ap2a2	3
P17563	Young	Old	0.406888	0.0303723	0.0934857	P17563_K93_M1	Old / Young	Selenbp1	Ubiquit. - M.musc	Geriatric / Young	0.159739	0.286041	-0.276231	0.203907	Selenbp1	1
P17710	Young	Old	-0.520128	0.229184	0.389064	P17710_K544_M1	Old / Young	Hk1	Ubiquit. - M.musc	Geriatric / Young	0.27172	1.11549		-0.0728295	Hk1	2
P17710	Young	Old	-0.177504	0.468964	0.626592	P17710_K203_M1	Old / Young	Hk1	Ubiquit. - M.musc	Geriatric / Young	0.27172	1.11549		-0.0728295	Hk1	2
P17710	Young	Old	0.033299	0.897505	0.942937	P17710_K566_M1	Old / Young	Hk1	Ubiquit. - M.musc	Geriatric / Young	0.27172	1.11549		-0.0728295	Hk1	2
P17710	Young	Old	0.0955053	0.493228	0.650953	P17710_K389_M1	Old / Young	Hk1	Ubiquit. - M.musc	Geriatric / Young	0.27172	1.11549		-0.0728295	Hk1	2
P17710	Young	Old	-0.0747337	0.742585	0.84495	P17710_K243_M1	Old / Young	Hk1	Ubiquit. - M.musc	Geriatric / Young	0.27172	1.11549		-0.0728295	Hk1	2
P17710	Young	Old	-0.00121311	0.993589	0.996358	P17710_K819_M1	Old / Young	Hk1	Ubiquit. - M.musc	Geriatric / Young	0.27172	1.11549		-0.0728295	Hk1	2
P17710	Young	Old	-0.230616	0.838336	0.909549	P17710_K507_M1	Old / Young	Hk1	Ubiquit. - M.musc	Geriatric / Young	0.27172	1.11549		-0.0728295	Hk1	2
P17710	Young	Old	0.0439687	0.844937	0.912811	P17710_K409_M1	Old / Young	Hk1	Ubiquit. - M.musc	Geriatric / Young	0.27172	1.11549		-0.0728295	Hk1	2
P17710	Young	Old	0.889588	0.145258	0.281184	P17710_K247_M1	Old / Young	Hk1	Ubiquit. - M.musc	Geriatric / Young	0.27172	1.11549		-0.0728295	Hk1	2
P17710	Young	Old	-0.103852	0.487551	0.645829	P17710_K884_M1	Old / Young	Hk1	Ubiquit. - M.musc	Geriatric / Young	0.27172	1.11549		-0.0728295	Hk1	2
P17710	Young	Old	-0.139761	0.301316	0.465395	P17710_K941_M1	Old / Young	Hk1	Ubiquit. - M.musc	Geriatric / Young	0.27172	1.11549		-0.0728295	Hk1	2
P17710	Young	Old	1.06691	0.0287587	0.0896398	P17710_K402_M1	Old / Young	Hk1	Ubiquit. - M.musc	Geriatric / Young	0.27172	1.11549		-0.0728295	Hk1	2
P17710	Young	Old	-0.0403211	0.897804	0.943022	P17710_K936_M1	Old / Young	Hk1	Ubiquit. - M.musc	Geriatric / Young	0.27172	1.11549		-0.0728295	Hk1	2
P17710	Young	Old	-0.107485	0.532505	0.68336	P17710_K900_M1	Old / Young	Hk1	Ubiquit. - M.musc	Geriatric / Young	0.27172	1.11549		-0.0728295	Hk1	2
P17742	Young	Old	1.65911	6.0369e-07	2.60613e-05	P17742_K44_M1	Old / Young	Ppia	Ubiquit. - M.musc	Geriatric / Young	0.101261	0.230796	0.259108	0.250179	Ppia	1
P17742	Young	Old	1.65022	1.99938e-06	6.0359e-05	P17742_K82_M1	Old / Young	Ppia	Ubiquit. - M.musc	Geriatric / Young	0.101261	0.230796	0.259108	0.250179	Ppia	1
P17742	Young	Old	1.55491	0.000318655	0.00275678	P17742_K125_M1	Old / Young	Ppia	Ubiquit. - M.musc	Geriatric / Young	0.101261	0.230796	0.259108	0.250179	Ppia	1
P17742	Young	Old	-0.0260892	0.947534	0.972078	P17742_K118_M1	Old / Young	Ppia	Ubiquit. - M.musc	Geriatric / Young	0.101261	0.230796	0.259108	0.250179	Ppia	1
P17742	Young	Old	1.66382	1.75956e-07	1.11706e-05	P17742_K31_M1	Old / Young	Ppia	Ubiquit. - M.musc	Geriatric / Young	0.101261	0.230796	0.259108	0.250179	Ppia	1
P17742	Young	Old	1.93514	7.81278e-07	3.15213e-05	P17742_K155_M1	Old / Young	Ppia	Ubiquit. - M.musc	Geriatric / Young	0.101261	0.230796	0.259108	0.250179	Ppia	1
P17742	Young	Old	2.76204	1.05362e-08	2.80769e-06	P17742_K133_M1	Old / Young	Ppia	Ubiquit. - M.musc	Geriatric / Young	0.101261	0.230796	0.259108	0.250179	Ppia	1
P17742	Young	Old	2.45623	1.6487e-05	0.000276942	P17742_K49_M1	Old / Young	Ppia	Ubiquit. - M.musc	Geriatric / Young	0.101261	0.230796	0.259108	0.250179	Ppia	1
P17742	Young	Old	-0.418338	0.0904582	0.201709	P17742_K28_M1	Old / Young	Ppia	Ubiquit. - M.musc	Geriatric / Young	0.101261	0.230796	0.259108	0.250179	Ppia	1
P17751	Young	Old	0.402178	0.0615415	0.15534	P17751_K244_M1	Old / Young	Tpi1	Ubiquit. - M.musc	Geriatric / Young	0.106858	0.205746		0.207695	Tpi1	1
P17751	Young	Old	-0.00941727	0.968886	0.983297	P17751_K206_M1	Old / Young	Tpi1	Ubiquit. - M.musc	Geriatric / Young	0.106858	0.205746		0.207695	Tpi1	1
P17751	Young	Old	-0.09372	0.95058	0.973929	P17751_K288_M1	Old / Young	Tpi1	Ubiquit. - M.musc	Geriatric / Young	0.106858	0.205746		0.207695	Tpi1	1
P17751	Young	Old	-0.0265049	0.930894	0.960945	P17751_K192_M1	Old / Young	Tpi1	Ubiquit. - M.musc	Geriatric / Young	0.106858	0.205746		0.207695	Tpi1	1
P17751	Young	Old	0.0426773	0.83146	0.906417	P17751_K225_M1	Old / Young	Tpi1	Ubiquit. - M.musc	Geriatric / Young	0.106858	0.205746		0.207695	Tpi1	1
P17751	Young	Old	1.12894	0.00932792	0.0391338	P17751_K238_M1	Old / Young	Tpi1	Ubiquit. - M.musc	Geriatric / Young	0.106858	0.205746		0.207695	Tpi1	1
P17751	Young	Old	-0.449235	0.202317	0.356637	P17751_K64_M1	Old / Young	Tpi1	Ubiquit. - M.musc	Geriatric / Young	0.106858	0.205746		0.207695	Tpi1	1
P17751	Young	Old	0.575045	0.142897	0.278127	P17751_K199_M1	Old / Young	Tpi1	Ubiquit. - M.musc	Geriatric / Young	0.106858	0.205746		0.207695	Tpi1	1
P17809	Young	Old	-0.647644	0.194447	0.346299	P17809_K6_M1	Old / Young	Slc2a1	Ubiquit. - M.musc	Geriatric / Young	-0.21629	0.270839	0.524763	0.132373	Slc2a1	1
P17809	Young	Old	0.104377	0.553912	0.701647	P17809_K245_M1	Old / Young	Slc2a1	Ubiquit. - M.musc	Geriatric / Young	-0.21629	0.270839	0.524763	0.132373	Slc2a1	1
P17879;Q61696	Young	Old	-0.0474645	0.911235	0.949964	P17879_K512_M1;Q61696_K512_M1	Old / Young	Hspa1b;Hspa1a	Ubiquit. - M.musc	Geriatric / Young
P17879;Q61696	Young	Old	2.28021	4.55027e-05	0.000591446	P17879_K539_M1;Q61696_K539_M1	Old / Young	Hspa1b;Hspa1a	Ubiquit. - M.musc	Geriatric / Young
P17879;Q61696	Young	Old	0.444484	0.160924	0.302804	P17879_K56_M1;Q61696_K56_M1	Old / Young	Hspa1b;Hspa1a	Ubiquit. - M.musc	Geriatric / Young
P17879;Q61696	Young	Old	-0.360349	0.539192	0.689074	P17879_K108_M1;Q61696_K108_M1	Old / Young	Hspa1b;Hspa1a	Ubiquit. - M.musc	Geriatric / Young
P17918	Young	Old	-0.0210353	0.918328	0.953486	P17918_K164_M1	Old / Young	Pcna	Ubiquit. - M.musc	Geriatric / Young
P18052	Young	Old	-0.167519	0.690148	0.806107	P18052_K172_M1	Old / Young	Ptpra	Ubiquit. - M.musc	Geriatric / Young	0.292979	0.261793	0.140619	0.234738	Ptpra	2
P18242	Young	Old	0.699505	0.262347	0.423788	P18242_K174_M1	Old / Young	Ctsd	Ubiquit. - M.musc	Geriatric / Young	0.680934	-0.0314828	0.484323	0.140744	Ctsd	4
P18572	Young	Old	0.781518	0.00210353	0.012397	P18572_K354_M1	Old / Young	Bsg	Ubiquit. - M.musc	Geriatric / Young
P18760	Young	Old	0.482007	0.0534683	0.140062	P18760_K92_M1	Old / Young	Cfl1	Ubiquit. - M.musc	Geriatric / Young	0.19649	0.295018	0.0603547	0.246143	Cfl1	2
P18760	Young	Old	1.04948	0.000781897	0.00570177	P18760_K121_M1	Old / Young	Cfl1	Ubiquit. - M.musc	Geriatric / Young	0.19649	0.295018	0.0603547	0.246143	Cfl1	2
P18760	Young	Old	2.08765	0.141849	0.276461	P18760_K53_M1	Old / Young	Cfl1	Ubiquit. - M.musc	Geriatric / Young	0.19649	0.295018	0.0603547	0.246143	Cfl1	2
P18760	Young	Old	1.44222	0.000190632	0.00183055	P18760_K45_M1	Old / Young	Cfl1	Ubiquit. - M.musc	Geriatric / Young	0.19649	0.295018	0.0603547	0.246143	Cfl1	2
P18760	Young	Old	1.5037	0.0148879	0.0551685	P18760_K19_M1	Old / Young	Cfl1	Ubiquit. - M.musc	Geriatric / Young	0.19649	0.295018	0.0603547	0.246143	Cfl1	2
P18760	Young	Old	1.84322	2.77609e-07	1.51942e-05	P18760_K73_M1	Old / Young	Cfl1	Ubiquit. - M.musc	Geriatric / Young	0.19649	0.295018	0.0603547	0.246143	Cfl1	2
P18760	Young	Old	1.48206	0.23911	0.399916	P18760_K164_M1	Old / Young	Cfl1	Ubiquit. - M.musc	Geriatric / Young	0.19649	0.295018	0.0603547	0.246143	Cfl1	2
P18760	Young	Old	0.464054	0.054919	0.142223	P18760_K144_M1	Old / Young	Cfl1	Ubiquit. - M.musc	Geriatric / Young	0.19649	0.295018	0.0603547	0.246143	Cfl1	2
P18760	Young	Old	0.101818	0.757793	0.854149	P18760_K112_M1	Old / Young	Cfl1	Ubiquit. - M.musc	Geriatric / Young	0.19649	0.295018	0.0603547	0.246143	Cfl1	2
P18760	Young	Old	1.57378	0.0115504	0.0461694	P18760_K44_M1	Old / Young	Cfl1	Ubiquit. - M.musc	Geriatric / Young	0.19649	0.295018	0.0603547	0.246143	Cfl1	2
P18872	Young	Old	0.773962	0.00110239	0.00740126	P18872_K105_M1	Old / Young	Gnao1	Ubiquit. - M.musc	Geriatric / Young	0.457151	0.280756		0.27192	Gnao1	3
P18872	Young	Old	1.87546	1.36312e-06	4.52661e-05	P18872_K278_M1	Old / Young	Gnao1	Ubiquit. - M.musc	Geriatric / Young	0.457151	0.280756		0.27192	Gnao1	3
P18872	Young	Old	0.948185	4.13693e-05	0.000554632	P18872_K35_M1	Old / Young	Gnao1	Ubiquit. - M.musc	Geriatric / Young	0.457151	0.280756		0.27192	Gnao1	3
P18872	Young	Old	0.516157	0.00217431	0.0126845	P18872_K32_M1	Old / Young	Gnao1	Ubiquit. - M.musc	Geriatric / Young	0.457151	0.280756		0.27192	Gnao1	3
P18872	Young	Old	1.56771	1.86645e-06	5.84938e-05	P18872_K54_M1	Old / Young	Gnao1	Ubiquit. - M.musc	Geriatric / Young	0.457151	0.280756		0.27192	Gnao1	3
P18872	Young	Old	1.12953	9.01929e-06	0.000182107	P18872_K154_M1	Old / Young	Gnao1	Ubiquit. - M.musc	Geriatric / Young	0.457151	0.280756		0.27192	Gnao1	3
P18872	Young	Old	1.14491	9.19243e-05	0.00102191	P18872_K67_M1	Old / Young	Gnao1	Ubiquit. - M.musc	Geriatric / Young	0.457151	0.280756		0.27192	Gnao1	3
P18872	Young	Old	1.39025	3.67771e-06	9.4504e-05	P18872_K70_M1	Old / Young	Gnao1	Ubiquit. - M.musc	Geriatric / Young	0.457151	0.280756		0.27192	Gnao1	3
P18872	Young	Old	1.44992	0.000221571	0.00205704	P18872_K98_M1	Old / Young	Gnao1	Ubiquit. - M.musc	Geriatric / Young	0.457151	0.280756		0.27192	Gnao1	3
P18872	Young	Old	2.06314	2.13143e-06	6.25945e-05	P18872_K193_M1	Old / Young	Gnao1	Ubiquit. - M.musc	Geriatric / Young	0.457151	0.280756		0.27192	Gnao1	3
P18872	Young	Old	0.414034	0.0141106	0.0532211	P18872_K24_M1	Old / Young	Gnao1	Ubiquit. - M.musc	Geriatric / Young	0.457151	0.280756		0.27192	Gnao1	3
P18872	Young	Old	0.738702	0.0126233	0.0494959	P18872_K272_M1	Old / Young	Gnao1	Ubiquit. - M.musc	Geriatric / Young	0.457151	0.280756		0.27192	Gnao1	3
P18872;P18872	Young	Old	0.214863	0.700454	0.814665	P18872_K101_M2;P18872_K105_M2	Old / Young	Gnao1	Ubiquit. - M.musc	Geriatric / Young
P18872;P18872	Young	Old	-0.887308	0.512269	0.665904	P18872_K67_M2;P18872_K70_M2	Old / Young	Gnao1	Ubiquit. - M.musc	Geriatric / Young
P19096	Young	Old	0.189905	0.253841	0.415087	P19096_K2442_M1	Old / Young	Fasn	Ubiquit. - M.musc	Geriatric / Young	0.412142	0.342853	0.263395	0.197421	Fasn	3
P19096	Young	Old	0.412804	0.33153	0.49472	P19096_K2187_M1	Old / Young	Fasn	Ubiquit. - M.musc	Geriatric / Young	0.412142	0.342853	0.263395	0.197421	Fasn	3
P19096	Young	Old	-0.0447673	0.763325	0.856806	P19096_K1826_M1	Old / Young	Fasn	Ubiquit. - M.musc	Geriatric / Young	0.412142	0.342853	0.263395	0.197421	Fasn	3
P19096	Young	Old	1.57955	0.00102992	0.00703509	P19096_K1152_M1	Old / Young	Fasn	Ubiquit. - M.musc	Geriatric / Young	0.412142	0.342853	0.263395	0.197421	Fasn	3
P19096	Young	Old	1.04477	0.0763278	0.17947	P19096_K41_M1	Old / Young	Fasn	Ubiquit. - M.musc	Geriatric / Young	0.412142	0.342853	0.263395	0.197421	Fasn	3
P19096	Young	Old	2.16517	8.85668e-07	3.39878e-05	P19096_K528_M1	Old / Young	Fasn	Ubiquit. - M.musc	Geriatric / Young	0.412142	0.342853	0.263395	0.197421	Fasn	3
P19096	Young	Old	1.56167	5.98359e-07	2.60613e-05	P19096_K1071_M1	Old / Young	Fasn	Ubiquit. - M.musc	Geriatric / Young	0.412142	0.342853	0.263395	0.197421	Fasn	3
P19096	Young	Old	1.66718	0.000344491	0.00293907	P19096_K1236_M1	Old / Young	Fasn	Ubiquit. - M.musc	Geriatric / Young	0.412142	0.342853	0.263395	0.197421	Fasn	3
P19096	Young	Old	2.74452	4.67964e-07	2.22e-05	P19096_K2384_M1	Old / Young	Fasn	Ubiquit. - M.musc	Geriatric / Young	0.412142	0.342853	0.263395	0.197421	Fasn	3
P19157	Young	Old	1.31696	3.36369e-06	8.80065e-05	P19157_K128_M1	Old / Young	Gstp1	Ubiquit. - M.musc	Geriatric / Young	0.358145	0.157709		0.108731	Gstp1	3
P19157	Young	Old	-1.08685	0.597583	0.734976	P19157_K121_M1	Old / Young	Gstp1	Ubiquit. - M.musc	Geriatric / Young	0.358145	0.157709		0.108731	Gstp1	3
P19157	Young	Old	0.0855498	0.641853	0.767796	P19157_K103_M1	Old / Young	Gstp1	Ubiquit. - M.musc	Geriatric / Young	0.358145	0.157709		0.108731	Gstp1	3
P19157	Young	Old	2.51405	7.8473e-08	7.27911e-06	P19157_K82_M1	Old / Young	Gstp1	Ubiquit. - M.musc	Geriatric / Young	0.358145	0.157709		0.108731	Gstp1	3
P19246	Young	Old	0.176941	0.383225	0.547266	P19246_K450_M1	Old / Young	Nefh	Ubiquit. - M.musc	Geriatric / Young	-0.116404	0.220877		0.0848594	Nefh	1
P19253	Young	Old	-0.541126	0.0243361	0.0796433	P19253_K159_M1	Old / Young	Rpl13a	Ubiquit. - M.musc	Geriatric / Young	0.226207	0.0907364	0.0282581	-0.0172008	Rpl13a	2
P19253	Young	Old	-0.436641	0.0935405	0.20667	P19253_K125_M1	Old / Young	Rpl13a	Ubiquit. - M.musc	Geriatric / Young	0.226207	0.0907364	0.0282581	-0.0172008	Rpl13a	2
P19536	Young	Old	0.428549	0.520911	0.673084	P19536_K85_M1	Old / Young	Cox5b	Ubiquit. - M.musc	Geriatric / Young	0.263591	0.205333		0.292545	Cox5b	2
P20152	Young	Old	0.836482	0.0226735	0.0757009	P20152_K104_M1	Old / Young	Vim	Ubiquit. - M.musc	Geriatric / Young	0.399209	0.284095	0.311432	0.130537	Vim	3
P20152	Young	Old	-0.463467	0.0381563	0.109814	P20152_K334_M1	Old / Young	Vim	Ubiquit. - M.musc	Geriatric / Young	0.399209	0.284095	0.311432	0.130537	Vim	3
P20152	Young	Old	-0.121801	0.566322	0.711277	P20152_K188_M1	Old / Young	Vim	Ubiquit. - M.musc	Geriatric / Young	0.399209	0.284095	0.311432	0.130537	Vim	3
P20152	Young	Old	0.158368	0.326344	0.489856	P20152_K139_M1	Old / Young	Vim	Ubiquit. - M.musc	Geriatric / Young	0.399209	0.284095	0.311432	0.130537	Vim	3
P20152	Young	Old	0.453459	0.0113775	0.0456049	P20152_K120_M1	Old / Young	Vim	Ubiquit. - M.musc	Geriatric / Young	0.399209	0.284095	0.311432	0.130537	Vim	3
P20152	Young	Old	0.529555	0.262011	0.423788	P20152_K223_M1	Old / Young	Vim	Ubiquit. - M.musc	Geriatric / Young	0.399209	0.284095	0.311432	0.130537	Vim	3
P20152	Young	Old	0.211811	0.217617	0.375624	P20152_K168_M1	Old / Young	Vim	Ubiquit. - M.musc	Geriatric / Young	0.399209	0.284095	0.311432	0.130537	Vim	3
P20152	Young	Old	1.13233	0.00300869	0.0161549	P20152_K129_M1	Old / Young	Vim	Ubiquit. - M.musc	Geriatric / Young	0.399209	0.284095	0.311432	0.130537	Vim	3
P20357	Young	Old	-0.0865188	0.821514	0.899664	P20357_K107_M1	Old / Young	Map2	Ubiquit. - M.musc	Geriatric / Young	0.572802	0.537291	0.286305	0.315079	Map2	4
P20357	Young	Old	0.121782	0.723266	0.830188	P20357_K920_M1	Old / Young	Map2	Ubiquit. - M.musc	Geriatric / Young	0.572802	0.537291	0.286305	0.315079	Map2	4
P20444	Young	Old	-0.0750766	0.76744	0.859213	P20444_K197_M1	Old / Young	Prkca	Ubiquit. - M.musc	Geriatric / Young	0.213274	0.241603	0.136735	0.0433264	Prkca	2
P20444	Young	Old	-0.639353	0.0599896	0.152518	P20444_K368_M1	Old / Young	Prkca	Ubiquit. - M.musc	Geriatric / Young	0.213274	0.241603	0.136735	0.0433264	Prkca	2
P20444	Young	Old	-1.19033	0.285748	0.448418	P20444_K172_M1	Old / Young	Prkca	Ubiquit. - M.musc	Geriatric / Young	0.213274	0.241603	0.136735	0.0433264	Prkca	2
P20444	Young	Old	0.0187447	0.939465	0.967017	P20444_K199_M1	Old / Young	Prkca	Ubiquit. - M.musc	Geriatric / Young	0.213274	0.241603	0.136735	0.0433264	Prkca	2
P20444	Young	Old	-0.365919	0.35821	0.520671	P20444_K388_M1	Old / Young	Prkca	Ubiquit. - M.musc	Geriatric / Young	0.213274	0.241603	0.136735	0.0433264	Prkca	2
P20917	Young	Old	-0.29022	0.173704	0.319507	P20917_K604_M1	Old / Young	Mag	Ubiquit. - M.musc	Geriatric / Young	0.505044	0.0385732		0.101792	Mag	4
P20917	Young	Old	0.996216	0.00126027	0.00824183	P20917_K540_M1	Old / Young	Mag	Ubiquit. - M.musc	Geriatric / Young	0.505044	0.0385732		0.101792	Mag	4
P20917	Young	Old	-0.230557	0.213271	0.369905	P20917_K570_M1	Old / Young	Mag	Ubiquit. - M.musc	Geriatric / Young	0.505044	0.0385732		0.101792	Mag	4
P20917;P20917	Young	Old	1.01353	0.000391779	0.00322769	P20917_K539_M2;P20917_K540_M2	Old / Young	Mag	Ubiquit. - M.musc	Geriatric / Young
P20934	Young	Old	-0.0157167	0.92182	0.954774	P20934_K192_M1	Old / Young	Evi2a	Ubiquit. - M.musc	Geriatric / Young
P21278	Young	Old	0.769986	0.000157199	0.00156727	P21278_K158_M1	Old / Young	Gna11	Ubiquit. - M.musc	Geriatric / Young	0.362794	0.764568	0.26071	-0.0247004	Gna11	3
P21278	Young	Old	0.856792	0.00109042	0.00734378	P21278_K27_M1	Old / Young	Gna11	Ubiquit. - M.musc	Geriatric / Young	0.362794	0.764568	0.26071	-0.0247004	Gna11	3
P21278	Young	Old	0.182609	0.737904	0.841398	P21278_K107_M1	Old / Young	Gna11	Ubiquit. - M.musc	Geriatric / Young	0.362794	0.764568	0.26071	-0.0247004	Gna11	3
P21278	Young	Old	1.10047	0.00666161	0.0301448	P21278_K72_M1	Old / Young	Gna11	Ubiquit. - M.musc	Geriatric / Young	0.362794	0.764568	0.26071	-0.0247004	Gna11	3
P21278	Young	Old	-0.388187	0.0594146	0.151413	P21278_K102_M1	Old / Young	Gna11	Ubiquit. - M.musc	Geriatric / Young	0.362794	0.764568	0.26071	-0.0247004	Gna11	3
P21279	Young	Old	1.99974	1.17833e-06	4.10231e-05	P21279_K252_M1	Old / Young	Gnaq	Ubiquit. - M.musc	Geriatric / Young	0.197425	0.362671		0.159629	Gnaq	2
P21279	Young	Old	0.739795	0.00458657	0.0221975	P21279_K16_M1	Old / Young	Gnaq	Ubiquit. - M.musc	Geriatric / Young	0.197425	0.362671		0.159629	Gnaq	2
P21279	Young	Old	0.560105	0.0440012	0.122314	P21279_K354_M1	Old / Young	Gnaq	Ubiquit. - M.musc	Geriatric / Young	0.197425	0.362671		0.159629	Gnaq	2
P21279	Young	Old	-0.0821387	0.659572	0.780958	P21279_K102_M1	Old / Young	Gnaq	Ubiquit. - M.musc	Geriatric / Young	0.197425	0.362671		0.159629	Gnaq	2
P21279	Young	Old	1.29044	1.95853e-06	5.99642e-05	P21279_K158_M1	Old / Young	Gnaq	Ubiquit. - M.musc	Geriatric / Young	0.197425	0.362671		0.159629	Gnaq	2
P21279	Young	Old	2.28457	4.45568e-08	5.06189e-06	P21279_K52_M1	Old / Young	Gnaq	Ubiquit. - M.musc	Geriatric / Young	0.197425	0.362671		0.159629	Gnaq	2
P21279	Young	Old	0.431922	0.0810604	0.187333	P21279_K107_M1	Old / Young	Gnaq	Ubiquit. - M.musc	Geriatric / Young	0.197425	0.362671		0.159629	Gnaq	2
P21279	Young	Old	0.296551	0.24761	0.40924	P21279_K345_M1	Old / Young	Gnaq	Ubiquit. - M.musc	Geriatric / Young	0.197425	0.362671		0.159629	Gnaq	2
P21279	Young	Old	1.39436	0.00727697	0.0323863	P21279_K98_M1	Old / Young	Gnaq	Ubiquit. - M.musc	Geriatric / Young	0.197425	0.362671		0.159629	Gnaq	2
P21279	Young	Old	2.83236	0.000551455	0.00429717	P21279_K120_M1	Old / Young	Gnaq	Ubiquit. - M.musc	Geriatric / Young	0.197425	0.362671		0.159629	Gnaq	2
P21279	Young	Old	0.219852	0.307688	0.471359	P21279_K72_M1	Old / Young	Gnaq	Ubiquit. - M.musc	Geriatric / Young	0.197425	0.362671		0.159629	Gnaq	2
P21447	Young	Old	-0.192995	0.437116	0.596972	P21447_K414_M1	Old / Young	Abcb1a	Ubiquit. - M.musc	Geriatric / Young
P21447	Young	Old	0.325494	0.164652	0.307974	P21447_K511_M1	Old / Young	Abcb1a	Ubiquit. - M.musc	Geriatric / Young
P21447	Young	Old	-0.0254426	0.950692	0.973929	P21447_K639_M1	Old / Young	Abcb1a	Ubiquit. - M.musc	Geriatric / Young
P22752;Q8BFU2;Q8CGP5;Q8CGP6	Young	Old	-0.538885	0.00179776	0.0109309	P22752_K96_M1;Q8BFU2_K96_M1;Q8CGP5_K96_M1;Q8CGP6_K96_M1	Old / Young	NA;H2aw;H2ac10;H2ac12	Ubiquit. - M.musc	Geriatric / Young
P22752;Q8BFU2;Q8CGP5;Q8CGP6	Young	Old	0.062613	0.874972	0.930817	P22752_K120_M1;Q8BFU2_K120_M1;Q8CGP5_K120_M1;Q8CGP6_K120_M1	Old / Young	NA;H2aw;H2ac10;H2ac12	Ubiquit. - M.musc	Geriatric / Young
P22752;Q8BFU2;Q8CGP5;Q8CGP6	Young	Old	-0.479306	0.0261062	0.0836058	P22752_K119_M1;Q8BFU2_K119_M1;Q8CGP5_K119_M1;Q8CGP6_K119_M1	Old / Young	NA;H2aw;H2ac10;H2ac12	Ubiquit. - M.musc	Geriatric / Young
P22892	Young	Old	0.0250386	0.926415	0.957946	P22892_K362_M1	Old / Young	Ap1g1	Ubiquit. - M.musc	Geriatric / Young	0.474631	0.205023	0.626559	0.15382	Ap1g1	4
P23116	Young	Old	1.05945	0.00454693	0.02208	P23116_K420_M1	Old / Young	Eif3a	Ubiquit. - M.musc	Geriatric / Young	0.404517	0.212499	0.33542	0.307013	Eif3a	3
P23116	Young	Old	-0.143155	0.448527	0.607121	P23116_K775_M1	Old / Young	Eif3a	Ubiquit. - M.musc	Geriatric / Young	0.404517	0.212499	0.33542	0.307013	Eif3a	3
P23242	Young	Old	-0.540312	0.0891478	0.199508	P23242_K264_M1	Old / Young	Gja1	Ubiquit. - M.musc	Geriatric / Young	0.163908	0.387671	0.120694	0.0838343	Gja1	1
P23242	Young	Old	-0.348826	0.0583804	0.149058	P23242_K258_M1	Old / Young	Gja1	Ubiquit. - M.musc	Geriatric / Young	0.163908	0.387671	0.120694	0.0838343	Gja1	1
P23242	Young	Old	-0.234072	0.121247	0.247014	P23242_K128_M1	Old / Young	Gja1	Ubiquit. - M.musc	Geriatric / Young	0.163908	0.387671	0.120694	0.0838343	Gja1	1
P23242	Young	Old	0.804673	0.141597	0.276096	P23242_K144_M1	Old / Young	Gja1	Ubiquit. - M.musc	Geriatric / Young	0.163908	0.387671	0.120694	0.0838343	Gja1	1
P23242	Young	Old	-0.771199	0.167556	0.311784	P23242_K114_M1	Old / Young	Gja1	Ubiquit. - M.musc	Geriatric / Young	0.163908	0.387671	0.120694	0.0838343	Gja1	1
P23242	Young	Old	0.0175585	0.986157	0.992363	P23242_K13_M1	Old / Young	Gja1	Ubiquit. - M.musc	Geriatric / Young	0.163908	0.387671	0.120694	0.0838343	Gja1	1
P23242	Young	Old	-0.0940067	0.46078	0.619166	P23242_K136_M1	Old / Young	Gja1	Ubiquit. - M.musc	Geriatric / Young	0.163908	0.387671	0.120694	0.0838343	Gja1	1
P23242	Young	Old	-0.0515504	0.787039	0.87478	P23242_K346_M1	Old / Young	Gja1	Ubiquit. - M.musc	Geriatric / Young	0.163908	0.387671	0.120694	0.0838343	Gja1	1
P23242	Young	Old	0.700172	0.0352753	0.103948	P23242_K9_M1	Old / Young	Gja1	Ubiquit. - M.musc	Geriatric / Young	0.163908	0.387671	0.120694	0.0838343	Gja1	1
P23242	Young	Old	0.172224	0.363653	0.526632	P23242_K303_M1	Old / Young	Gja1	Ubiquit. - M.musc	Geriatric / Young	0.163908	0.387671	0.120694	0.0838343	Gja1	1
P23818	Young	Old	-0.273692	0.0616033	0.15534	P23818_K358_M1	Old / Young	Gria1	Ubiquit. - M.musc	Geriatric / Young	0.310466	0.304348	0.199623	0.154585	Gria1	2
P23819	Young	Old	-0.277201	0.383539	0.547533	P23819_K870_M1	Old / Young	Gria2	Ubiquit. - M.musc	Geriatric / Young	0.150011	0.346335	0.0715796	-0.0593228	Gria2	1
P23819	Young	Old	-0.260277	0.138797	0.272233	P23819_K850_M1	Old / Young	Gria2	Ubiquit. - M.musc	Geriatric / Young	0.150011	0.346335	0.0715796	-0.0593228	Gria2	1
P23819	Young	Old	-0.270921	0.173283	0.319448	P23819_K882_M1	Old / Young	Gria2	Ubiquit. - M.musc	Geriatric / Young	0.150011	0.346335	0.0715796	-0.0593228	Gria2	1
P23927	Young	Old	2.06034	2.39932e-08	3.66289e-06	P23927_K103_M1	Old / Young	Cryab	Ubiquit. - M.musc	Geriatric / Young	0.496408	0.30286	-0.0788749	0.315847	Cryab	4
P23927	Young	Old	2.79745	5.46972e-09	2.59754e-06	P23927_K92_M1	Old / Young	Cryab	Ubiquit. - M.musc	Geriatric / Young	0.496408	0.30286	-0.0788749	0.315847	Cryab	4
P23927	Young	Old	2.79181	1.2452e-08	2.80769e-06	P23927_K166_M1	Old / Young	Cryab	Ubiquit. - M.musc	Geriatric / Young	0.496408	0.30286	-0.0788749	0.315847	Cryab	4
P23927	Young	Old	2.12415	1.42684e-07	9.93495e-06	P23927_K90_M1	Old / Young	Cryab	Ubiquit. - M.musc	Geriatric / Young	0.496408	0.30286	-0.0788749	0.315847	Cryab	4
P23927	Young	Old	2.46309	1.49588e-08	2.80769e-06	P23927_K82_M1	Old / Young	Cryab	Ubiquit. - M.musc	Geriatric / Young	0.496408	0.30286	-0.0788749	0.315847	Cryab	4
P23927;P23927	Young	Old	0.698827	0.16802	0.312379	P23927_K166_M2;P23927_K174_M2	Old / Young	Cryab	Ubiquit. - M.musc	Geriatric / Young
P24288	Young	Old	-0.268691	0.372142	0.535038	P24288_K28_M1	Old / Young	Bcat1	Ubiquit. - M.musc	Geriatric / Young	0.672911	0.166971	0.348948	0.301102	Bcat1	4
P24527	Young	Old	0.424578	0.0947418	0.208355	P24527_K73_M1	Old / Young	Lta4h	Ubiquit. - M.musc	Geriatric / Young	0.131844	0.380153		0.101819	Lta4h	1
P24547	Young	Old	-0.675634	0.0345513	0.102585	P24547_K195_M1	Old / Young	Impdh2	Ubiquit. - M.musc	Geriatric / Young	0.495198	0.217159	-1.52232	0.0891756	Impdh2	4
P24547	Young	Old	-0.101949	0.641547	0.767796	P24547_K450_M1	Old / Young	Impdh2	Ubiquit. - M.musc	Geriatric / Young	0.495198	0.217159	-1.52232	0.0891756	Impdh2	4
P24547	Young	Old	-0.185823	0.326033	0.489559	P24547_K208_M1	Old / Young	Impdh2	Ubiquit. - M.musc	Geriatric / Young	0.495198	0.217159	-1.52232	0.0891756	Impdh2	4
P24549	Young	Old	0.888842	0.000205557	0.00194177	P24549_K91_M1	Old / Young	Aldh1a1	Ubiquit. - M.musc	Geriatric / Young	0.364575	0.240739	0.146804	0.0760093	Aldh1a1	3
P25233	Young	Old	0.12959	0.636319	0.764249	P25233_K227_M1	Old / Young	Ndn	Ubiquit. - M.musc	Geriatric / Young
P25444	Young	Old	0.0599514	0.706602	0.818679	P25444_K65_M1	Old / Young	Rps2	Ubiquit. - M.musc	Geriatric / Young	0.131911	0.229989	0.348494	0.251446	Rps2	1
P25444	Young	Old	1.07343	0.00143763	0.0091673	P25444_K58_M1	Old / Young	Rps2	Ubiquit. - M.musc	Geriatric / Young	0.131911	0.229989	0.348494	0.251446	Rps2	1
P25444	Young	Old	0.0572104	0.847607	0.913192	P25444_K275_M1	Old / Young	Rps2	Ubiquit. - M.musc	Geriatric / Young	0.131911	0.229989	0.348494	0.251446	Rps2	1
P25444	Young	Old	1.87585	0.00220981	0.0127367	P25444_K257_M1	Old / Young	Rps2	Ubiquit. - M.musc	Geriatric / Young	0.131911	0.229989	0.348494	0.251446	Rps2	1
P25911	Young	Old	0.295518	0.206442	0.362474	P25911_K20_M1	Old / Young	Lyn	Ubiquit. - M.musc	Geriatric / Young
P26040	Young	Old	0.102365	0.501104	0.657328	P26040_K79_M1	Old / Young	Ezr	Ubiquit. - M.musc	Geriatric / Young	0.621648	0.311414	0.26526	0.247208	Ezr	4
P26041	Young	Old	0.335413	0.12487	0.252017	P26041_K79_M1	Old / Young	Msn	Ubiquit. - M.musc	Geriatric / Young	0.0739665	0.249691	0.244878	0.157737	Msn	1
P26041	Young	Old	0.817215	0.00362	0.0183853	P26041_K237_M1	Old / Young	Msn	Ubiquit. - M.musc	Geriatric / Young	0.0739665	0.249691	0.244878	0.157737	Msn	1
P26041	Young	Old	1.6546	0.0506847	0.134733	P26041_K83_M1	Old / Young	Msn	Ubiquit. - M.musc	Geriatric / Young	0.0739665	0.249691	0.244878	0.157737	Msn	1
P26041	Young	Old	0.254352	0.351863	0.514042	P26041_K162_M1	Old / Young	Msn	Ubiquit. - M.musc	Geriatric / Young	0.0739665	0.249691	0.244878	0.157737	Msn	1
P26041	Young	Old	1.16093	0.0242401	0.0795182	P26041_K35_M1	Old / Young	Msn	Ubiquit. - M.musc	Geriatric / Young	0.0739665	0.249691	0.244878	0.157737	Msn	1
P26041	Young	Old	1.28407	0.0138194	0.0525624	P26041_K263_M1	Old / Young	Msn	Ubiquit. - M.musc	Geriatric / Young	0.0739665	0.249691	0.244878	0.157737	Msn	1
P26043	Young	Old	-0.266574	0.835656	0.908826	P26043_K526_M1	Old / Young	Rdx	Ubiquit. - M.musc	Geriatric / Young	0.419379	-1.93988	0.236186	-0.22921	Rdx	3
P26043	Young	Old	0.20228	0.161036	0.302804	P26043_K162_M1	Old / Young	Rdx	Ubiquit. - M.musc	Geriatric / Young	0.419379	-1.93988	0.236186	-0.22921	Rdx	3
P26043	Young	Old	0.208455	0.305585	0.46908	P26043_K79_M1	Old / Young	Rdx	Ubiquit. - M.musc	Geriatric / Young	0.419379	-1.93988	0.236186	-0.22921	Rdx	3
P26043	Young	Old	1.03338	0.00361124	0.0183624	P26043_K458_M1	Old / Young	Rdx	Ubiquit. - M.musc	Geriatric / Young	0.419379	-1.93988	0.236186	-0.22921	Rdx	3
P26043	Young	Old	-0.00562756	0.975361	0.986559	P26043_K209_M1	Old / Young	Rdx	Ubiquit. - M.musc	Geriatric / Young	0.419379	-1.93988	0.236186	-0.22921	Rdx	3
P26043	Young	Old	0.832727	0.012816	0.0500694	P26043_K83_M1	Old / Young	Rdx	Ubiquit. - M.musc	Geriatric / Young	0.419379	-1.93988	0.236186	-0.22921	Rdx	3
P26049	Young	Old	-0.712592	0.00264037	0.0145574	P26049_K417_M1	Old / Young	Gabra3	Ubiquit. - M.musc	Geriatric / Young
P26350	Young	Old	0.0125027	0.957613	0.977771	P26350_K15_M1	Old / Young	Ptma	Ubiquit. - M.musc	Geriatric / Young
P26638	Young	Old	0.983176	0.113135	0.235782	P26638_K376_M1	Old / Young	Sars	Ubiquit. - M.musc	Geriatric / Young	0.334415	0.28531	0.394072	0.997521	Sars	3
P26645	Young	Old	-0.701274	0.116549	0.23982	P26645_K11_M1	Old / Young	Marcks	Ubiquit. - M.musc	Geriatric / Young	-0.0786709	-0.179628		0.214222	Marcks	1
P26645	Young	Old	-0.486632	0.133742	0.264603	P26645_K85_M1	Old / Young	Marcks	Ubiquit. - M.musc	Geriatric / Young	-0.0786709	-0.179628		0.214222	Marcks	1
P26883	Young	Old	0.440391	0.0470962	0.127951	P26883_K53_M1	Old / Young	Fkbp1a	Ubiquit. - M.musc	Geriatric / Young
P27600	Young	Old	1.74172	2.76258e-05	0.000408427	P27600_K217_M1	Old / Young	Gna12	Ubiquit. - M.musc	Geriatric / Young
P27600	Young	Old	1.74197	0.000828387	0.00592294	P27600_K86_M1	Old / Young	Gna12	Ubiquit. - M.musc	Geriatric / Young
P27601	Young	Old	2.382	5.93248e-06	0.000134086	P27601_K61_M1	Old / Young	Gna13	Ubiquit. - M.musc	Geriatric / Young	0.351928	1.93924		0.363438	Gna13	3
P27601	Young	Old	0.331483	0.133829	0.264654	P27601_K214_M1	Old / Young	Gna13	Ubiquit. - M.musc	Geriatric / Young	0.351928	1.93924		0.363438	Gna13	3
P27601	Young	Old	-1.34194	0.133699	0.264603	P27601_K50_M1	Old / Young	Gna13	Ubiquit. - M.musc	Geriatric / Young	0.351928	1.93924		0.363438	Gna13	3
P27601	Young	Old	1.91482	3.1241e-05	0.000449558	P27601_K363_M1	Old / Young	Gna13	Ubiquit. - M.musc	Geriatric / Young	0.351928	1.93924		0.363438	Gna13	3
P27601	Young	Old	-1.19731	0.161598	0.303709	P27601_K219_M1	Old / Young	Gna13	Ubiquit. - M.musc	Geriatric / Young	0.351928	1.93924		0.363438	Gna13	3
P27601	Young	Old	0.63634	0.0542232	0.141183	P27601_K121_M1	Old / Young	Gna13	Ubiquit. - M.musc	Geriatric / Young	0.351928	1.93924		0.363438	Gna13	3
P27601	Young	Old	1.73251	0.000731669	0.00540711	P27601_K372_M1	Old / Young	Gna13	Ubiquit. - M.musc	Geriatric / Young	0.351928	1.93924		0.363438	Gna13	3
P27601	Young	Old	1.00957	0.00315899	0.0166107	P27601_K175_M1	Old / Young	Gna13	Ubiquit. - M.musc	Geriatric / Young	0.351928	1.93924		0.363438	Gna13	3
P27659	Young	Old	-0.304827	0.0815982	0.188072	P27659_K286_M1	Old / Young	Rpl3	Ubiquit. - M.musc	Geriatric / Young	0.326008	0.204444	0.161278	0.065156	Rpl3	3
P27659	Young	Old	0.123835	0.418269	0.578183	P27659_K300_M1	Old / Young	Rpl3	Ubiquit. - M.musc	Geriatric / Young	0.326008	0.204444	0.161278	0.065156	Rpl3	3
P27661	Young	Old	0.126219	0.882495	0.934062	P27661_K120_M1	Old / Young	H2ax	Ubiquit. - M.musc	Geriatric / Young
P27661	Young	Old	-1.09625	0.00311537	0.0164414	P27661_K128_M1	Old / Young	H2ax	Ubiquit. - M.musc	Geriatric / Young
P27671	Young	Old	-0.0455311	0.929156	0.960068	P27671_K196_M1	Old / Young	Rasgrf1	Ubiquit. - M.musc	Geriatric / Young
P28184	Young	Old	-0.913587	0.0702856	0.1697	P28184_K44_M1	Old / Young	Mt3	Ubiquit. - M.musc	Geriatric / Young
P28230	Young	Old	0.754196	0.0533962	0.140016	P28230_K276_M1	Old / Young	Gjb1	Ubiquit. - M.musc	Geriatric / Young
P28230	Young	Old	0.618327	0.00884306	0.0376113	P28230_K121_M1	Old / Young	Gjb1	Ubiquit. - M.musc	Geriatric / Young
P28230	Young	Old	-0.198604	0.187974	0.337978	P28230_K244_M1	Old / Young	Gjb1	Ubiquit. - M.musc	Geriatric / Young
P28230	Young	Old	-0.0122712	0.946738	0.971723	P28230_K260_M1	Old / Young	Gjb1	Ubiquit. - M.musc	Geriatric / Young
P28230	Young	Old	-0.120362	0.34415	0.507487	P28230_K250_M1	Old / Young	Gjb1	Ubiquit. - M.musc	Geriatric / Young
P28271	Young	Old	0.964745	6.13042e-05	0.000733103	P28271_K464_M1	Old / Young	Aco1	Ubiquit. - M.musc	Geriatric / Young	0.271965	0.360859	0.187243	0.196249	Aco1	2
P28271	Young	Old	2.3318	0.0143153	0.0535523	P28271_K79_M1	Old / Young	Aco1	Ubiquit. - M.musc	Geriatric / Young	0.271965	0.360859	0.187243	0.196249	Aco1	2
P28474	Young	Old	0.39884	0.0343822	0.102505	P28474_K84_M1	Old / Young	Adh5	Ubiquit. - M.musc	Geriatric / Young	0.179485	0.183693	0.276247	0.256945	Adh5	1
P28474	Young	Old	2.55262	2.36285e-06	6.81638e-05	P28474_K233_M1	Old / Young	Adh5	Ubiquit. - M.musc	Geriatric / Young	0.179485	0.183693	0.276247	0.256945	Adh5	1
P28474	Young	Old	1.61727	0.00126428	0.00824453	P28474_K120_M1	Old / Young	Adh5	Ubiquit. - M.musc	Geriatric / Young	0.179485	0.183693	0.276247	0.256945	Adh5	1
P28571	Young	Old	1.79357	0.0104184	0.0425535	P28571_K261_M1	Old / Young	Slc6a9	Ubiquit. - M.musc	Geriatric / Young
P28652	Young	Old	-0.723981	0.0034364	0.017724	P28652_K469_M1	Old / Young	Camk2b	Ubiquit. - M.musc	Geriatric / Young	0.274847	0.395181	0.206637	0.260467	Camk2b	2
P28652	Young	Old	0.668994	0.158904	0.299952	P28652_K246_M1	Old / Young	Camk2b	Ubiquit. - M.musc	Geriatric / Young	0.274847	0.395181	0.206637	0.260467	Camk2b	2
P28652	Young	Old	-0.169845	0.418084	0.578183	P28652_K22_M1	Old / Young	Camk2b	Ubiquit. - M.musc	Geriatric / Young	0.274847	0.395181	0.206637	0.260467	Camk2b	2
P28652	Young	Old	0.0234186	0.886554	0.937016	P28652_K408_M1	Old / Young	Camk2b	Ubiquit. - M.musc	Geriatric / Young	0.274847	0.395181	0.206637	0.260467	Camk2b	2
P28652	Young	Old	-0.228213	0.232062	0.392891	P28652_K268_M1	Old / Young	Camk2b	Ubiquit. - M.musc	Geriatric / Young	0.274847	0.395181	0.206637	0.260467	Camk2b	2
P28652	Young	Old	-0.824686	0.000386565	0.00319693	P28652_K259_M1	Old / Young	Camk2b	Ubiquit. - M.musc	Geriatric / Young	0.274847	0.395181	0.206637	0.260467	Camk2b	2
P28652	Young	Old	-0.600941	0.0674734	0.164566	P28652_K69_M1	Old / Young	Camk2b	Ubiquit. - M.musc	Geriatric / Young	0.274847	0.395181	0.206637	0.260467	Camk2b	2
P28656	Young	Old	-0.213514	0.391603	0.553916	P28656_K105_M1	Old / Young	Nap1l1	Ubiquit. - M.musc	Geriatric / Young	0.0971619	0.597258	0.190566	0.168158	Nap1l1	1
P28656	Young	Old	0.453609	0.226238	0.38573	P28656_K116_M1	Old / Young	Nap1l1	Ubiquit. - M.musc	Geriatric / Young	0.0971619	0.597258	0.190566	0.168158	Nap1l1	1
P28658	Young	Old	-0.1316	0.513585	0.667012	P28658_K237_M1	Old / Young	Atxn10	Ubiquit. - M.musc	Geriatric / Young	0.648244	-0.717151	0.358744	-1.26126	Atxn10	4
P28658	Young	Old	0.369053	0.0780908	0.182522	P28658_K288_M1	Old / Young	Atxn10	Ubiquit. - M.musc	Geriatric / Young	0.648244	-0.717151	0.358744	-1.26126	Atxn10	4
P28658	Young	Old	0.189787	0.251444	0.412732	P28658_K262_M1	Old / Young	Atxn10	Ubiquit. - M.musc	Geriatric / Young	0.648244	-0.717151	0.358744	-1.26126	Atxn10	4
P28658	Young	Old	0.516718	0.0470509	0.127909	P28658_K34_M1	Old / Young	Atxn10	Ubiquit. - M.musc	Geriatric / Young	0.648244	-0.717151	0.358744	-1.26126	Atxn10	4
P28658	Young	Old	-0.167057	0.50062	0.656931	P28658_K345_M1	Old / Young	Atxn10	Ubiquit. - M.musc	Geriatric / Young	0.648244	-0.717151	0.358744	-1.26126	Atxn10	4
P28660	Young	Old	0.475261	0.327898	0.491322	P28660_K1056_M1	Old / Young	Nckap1	Ubiquit. - M.musc	Geriatric / Young	0.243404	0.1446	0.286547	0.110664	Nckap1	2
P28660	Young	Old	0.207141	0.193412	0.345167	P28660_K16_M1	Old / Young	Nckap1	Ubiquit. - M.musc	Geriatric / Young	0.243404	0.1446	0.286547	0.110664	Nckap1	2
P28660	Young	Old	0.433344	0.0720573	0.172478	P28660_K351_M1	Old / Young	Nckap1	Ubiquit. - M.musc	Geriatric / Young	0.243404	0.1446	0.286547	0.110664	Nckap1	2
P28660	Young	Old	-0.0731514	0.589095	0.728271	P28660_K12_M1	Old / Young	Nckap1	Ubiquit. - M.musc	Geriatric / Young	0.243404	0.1446	0.286547	0.110664	Nckap1	2
P28661	Young	Old	1.17532	4.56223e-05	0.000591446	P28661_K290_M1	Old / Young	Septin4	Ubiquit. - M.musc	Geriatric / Young	0.412084	0.223347	0.298843	-0.171623	Septin4	3
P28661	Young	Old	1.37482	1.04701e-05	0.000202253	P28661_K339_M1	Old / Young	Septin4	Ubiquit. - M.musc	Geriatric / Young	0.412084	0.223347	0.298843	-0.171623	Septin4	3
P28661	Young	Old	2.55256	1.13938e-06	4.0989e-05	P28661_K36_M1	Old / Young	Septin4	Ubiquit. - M.musc	Geriatric / Young	0.412084	0.223347	0.298843	-0.171623	Septin4	3
P28661	Young	Old	0.780166	0.0830535	0.19041	P28661_K396_M1	Old / Young	Septin4	Ubiquit. - M.musc	Geriatric / Young	0.412084	0.223347	0.298843	-0.171623	Septin4	3
P28661	Young	Old	1.56477	3.20204e-06	8.53285e-05	P28661_K198_M1	Old / Young	Septin4	Ubiquit. - M.musc	Geriatric / Young	0.412084	0.223347	0.298843	-0.171623	Septin4	3
P28663	Young	Old	0.312092	0.452606	0.611167	P28663_K6_M1	Old / Young	Napb	Ubiquit. - M.musc	Geriatric / Young	0.440651	0.330622	-0.116023	0.331137	Napb	3
P28663	Young	Old	0.272808	0.316763	0.481332	P28663_K264_M1	Old / Young	Napb	Ubiquit. - M.musc	Geriatric / Young	0.440651	0.330622	-0.116023	0.331137	Napb	3
P28663	Young	Old	-0.0954964	0.505828	0.660713	P28663_K93_M1	Old / Young	Napb	Ubiquit. - M.musc	Geriatric / Young	0.440651	0.330622	-0.116023	0.331137	Napb	3
P28663	Young	Old	0.0474233	0.88099	0.933538	P28663_K246_M1	Old / Young	Napb	Ubiquit. - M.musc	Geriatric / Young	0.440651	0.330622	-0.116023	0.331137	Napb	3
P28663	Young	Old	1.0132	0.000140341	0.00142553	P28663_K285_M1	Old / Young	Napb	Ubiquit. - M.musc	Geriatric / Young	0.440651	0.330622	-0.116023	0.331137	Napb	3
P28663	Young	Old	-0.156092	0.65744	0.778649	P28663_K227_M1	Old / Young	Napb	Ubiquit. - M.musc	Geriatric / Young	0.440651	0.330622	-0.116023	0.331137	Napb	3
P28738	Young	Old	-0.275707	0.265838	0.427898	P28738_K10_M1	Old / Young	Kif5c	Ubiquit. - M.musc	Geriatric / Young	0.544928	0.740074	0.765129	-0.448283	Kif5c	4
P28738	Young	Old	0.511357	0.0965863	0.210817	P28738_K227_M1	Old / Young	Kif5c	Ubiquit. - M.musc	Geriatric / Young	0.544928	0.740074	0.765129	-0.448283	Kif5c	4
P28738	Young	Old	-0.215009	0.780549	0.869582	P28738_K415_M1	Old / Young	Kif5c	Ubiquit. - M.musc	Geriatric / Young	0.544928	0.740074	0.765129	-0.448283	Kif5c	4
P28740	Young	Old	0.690272	0.105212	0.224296	P28740_K507_M1	Old / Young	Kif2a	Ubiquit. - M.musc	Geriatric / Young	0.0677458	0.126011	0.226965	0.0474358	Kif2a	1
P29341	Young	Old	-0.206798	0.473225	0.63142	P29341_K188_M1	Old / Young	Pabpc1	Ubiquit. - M.musc	Geriatric / Young	0.295489	0.318675	0.0637412	-0.0437001	Pabpc1	2
P29341	Young	Old	-0.141399	0.616784	0.749621	P29341_K312_M1	Old / Young	Pabpc1	Ubiquit. - M.musc	Geriatric / Young	0.295489	0.318675	0.0637412	-0.0437001	Pabpc1	2
P29387	Young	Old	0.623635	0.0152502	0.0561733	P29387_K23_M1	Old / Young	Gnb4	Ubiquit. - M.musc	Geriatric / Young	0.384207	0.212534		0.186131	Gnb4	3
P29595	Young	Old	0.224915	0.184056	0.333293	P29595_K54_M1	Old / Young	Nedd8	Ubiquit. - M.musc	Geriatric / Young
P29595	Young	Old	0.16259	0.323049	0.486602	P29595_K11_M1	Old / Young	Nedd8	Ubiquit. - M.musc	Geriatric / Young
P29595	Young	Old	0.450444	0.0265064	0.0845112	P29595_K22_M1	Old / Young	Nedd8	Ubiquit. - M.musc	Geriatric / Young
P29595	Young	Old	0.0310382	0.848978	0.913633	P29595_K48_M1	Old / Young	Nedd8	Ubiquit. - M.musc	Geriatric / Young
P29595	Young	Old	1.08521	0.0250669	0.0810214	P29595_K60_M1	Old / Young	Nedd8	Ubiquit. - M.musc	Geriatric / Young
P30416	Young	Old	0.13709	0.416655	0.57716	P30416_K354_M1	Old / Young	Fkbp4	Ubiquit. - M.musc	Geriatric / Young	0.233735	0.395393	0.0566828	0.155734	Fkbp4	2
P30416	Young	Old	0.49247	0.215294	0.372814	P30416_K28_M1	Old / Young	Fkbp4	Ubiquit. - M.musc	Geriatric / Young	0.233735	0.395393	0.0566828	0.155734	Fkbp4	2
P30999	Young	Old	0.084101	0.643158	0.767941	P30999_K25_M1	Old / Young	Ctnnd1	Ubiquit. - M.musc	Geriatric / Young
P31648	Young	Old	-0.172085	0.339299	0.504045	P31648_K33_M1	Old / Young	Slc6a1	Ubiquit. - M.musc	Geriatric / Young	0.639842	-0.0226921	0.140698	0.339991	Slc6a1	4
P31648	Young	Old	0.888664	0.0247141	0.0804614	P31648_K28_M2	Old / Young	Slc6a1	Ubiquit. - M.musc	Geriatric / Young	0.639842	-0.0226921	0.140698	0.339991	Slc6a1	4
P31648	Young	Old	-0.789571	0.0611836	0.154824	P31648_K26_M2	Old / Young	Slc6a1	Ubiquit. - M.musc	Geriatric / Young	0.639842	-0.0226921	0.140698	0.339991	Slc6a1	4
P31648	Young	Old	-0.288345	0.0961968	0.210454	P31648_K28_M1	Old / Young	Slc6a1	Ubiquit. - M.musc	Geriatric / Young	0.639842	-0.0226921	0.140698	0.339991	Slc6a1	4
P31648	Young	Old	0.674098	0.00484501	0.0231884	P31648_K37_M1	Old / Young	Slc6a1	Ubiquit. - M.musc	Geriatric / Young	0.639842	-0.0226921	0.140698	0.339991	Slc6a1	4
P31648	Young	Old	0.262742	0.315517	0.480455	P31648_K595_M1	Old / Young	Slc6a1	Ubiquit. - M.musc	Geriatric / Young	0.639842	-0.0226921	0.140698	0.339991	Slc6a1	4
P31648	Young	Old	0.853564	0.0954091	0.209269	P31648_K26_M1	Old / Young	Slc6a1	Ubiquit. - M.musc	Geriatric / Young	0.639842	-0.0226921	0.140698	0.339991	Slc6a1	4
P31648	Young	Old	-1.1551	0.0727822	0.173592	P31648_K7_M2	Old / Young	Slc6a1	Ubiquit. - M.musc	Geriatric / Young	0.639842	-0.0226921	0.140698	0.339991	Slc6a1	4
P31648	Young	Old	-0.0197751	0.911027	0.949964	P31648_K7_M1	Old / Young	Slc6a1	Ubiquit. - M.musc	Geriatric / Young	0.639842	-0.0226921	0.140698	0.339991	Slc6a1	4
P31650	Young	Old	0.0324402	0.819288	0.897681	P31650_K623_M1	Old / Young	Slc6a11	Ubiquit. - M.musc	Geriatric / Young	0.242244	-0.0164374		0.124449	Slc6a11	2
P31650	Young	Old	-0.26725	0.146426	0.282701	P31650_K610_M1	Old / Young	Slc6a11	Ubiquit. - M.musc	Geriatric / Young	0.242244	-0.0164374		0.124449	Slc6a11	2
P31650	Young	Old	-0.449827	0.320373	0.484143	P31650_K581_M1	Old / Young	Slc6a11	Ubiquit. - M.musc	Geriatric / Young	0.242244	-0.0164374		0.124449	Slc6a11	2
P31650	Young	Old	-0.157116	0.369721	0.532376	P31650_K612_M1	Old / Young	Slc6a11	Ubiquit. - M.musc	Geriatric / Young	0.242244	-0.0164374		0.124449	Slc6a11	2
P31650	Young	Old	-0.273211	0.108208	0.228686	P31650_K590_M1	Old / Young	Slc6a11	Ubiquit. - M.musc	Geriatric / Young	0.242244	-0.0164374		0.124449	Slc6a11	2
P31650	Young	Old	-0.37695	0.153318	0.291575	P31650_K13_M1	Old / Young	Slc6a11	Ubiquit. - M.musc	Geriatric / Young	0.242244	-0.0164374		0.124449	Slc6a11	2
P31786	Young	Old	0.0727118	0.814777	0.894734	P31786_K55_M1	Old / Young	Dbi	Ubiquit. - M.musc	Geriatric / Young
P31786	Young	Old	0.143435	0.561241	0.707823	P31786_K51_M1	Old / Young	Dbi	Ubiquit. - M.musc	Geriatric / Young
P31786	Young	Old	1.91938	0.000121279	0.00128639	P31786_K8_M1	Old / Young	Dbi	Ubiquit. - M.musc	Geriatric / Young
P31786	Young	Old	0.617271	0.0186236	0.0651526	P31786_K77_M1	Old / Young	Dbi	Ubiquit. - M.musc	Geriatric / Young
P31938	Young	Old	0.09241	0.532886	0.683645	P31938_K168_M1	Old / Young	Map2k1	Ubiquit. - M.musc	Geriatric / Young	0.385276	0.285388	0.109819	0.493323	Map2k1	3
P31938	Young	Old	0.496691	0.0254525	0.0818155	P31938_K104_M1	Old / Young	Map2k1	Ubiquit. - M.musc	Geriatric / Young	0.385276	0.285388	0.109819	0.493323	Map2k1	3
P32037	Young	Old	-0.341231	0.0376418	0.10891	P32037_K473_M1	Old / Young	Slc2a3	Ubiquit. - M.musc	Geriatric / Young	0.721112	0.119079		0.497061	Slc2a3	4
P32037	Young	Old	0.907952	0.0154887	0.0567567	P32037_K243_M1	Old / Young	Slc2a3	Ubiquit. - M.musc	Geriatric / Young	0.721112	0.119079		0.497061	Slc2a3	4
P32037	Young	Old	-0.210376	0.256792	0.418017	P32037_K487_M1	Old / Young	Slc2a3	Ubiquit. - M.musc	Geriatric / Young	0.721112	0.119079		0.497061	Slc2a3	4
P32037	Young	Old	1.04024	0.00616257	0.0284557	P32037_K217_M1	Old / Young	Slc2a3	Ubiquit. - M.musc	Geriatric / Young	0.721112	0.119079		0.497061	Slc2a3	4
P32848	Young	Old	-0.348174	0.558192	0.705008	P32848_K46_M1	Old / Young	Pvalb	Ubiquit. - M.musc	Geriatric / Young
P32883	Young	Old	-0.116676	0.474241	0.632381	P32883_K5_M1	Old / Young	Kras	Ubiquit. - M.musc	Geriatric / Young
P32883	Young	Old	0.229366	0.224926	0.384345	P32883_K128_M1	Old / Young	Kras	Ubiquit. - M.musc	Geriatric / Young
P33173	Young	Old	0.0364497	0.892513	0.940355	P33173_K876_M1	Old / Young	Kif1a	Ubiquit. - M.musc	Geriatric / Young	0.783455	-0.12272	0.234848	1.33339	Kif1a	4
P33173	Young	Old	0.120474	0.553544	0.701394	P33173_K1038_M1	Old / Young	Kif1a	Ubiquit. - M.musc	Geriatric / Young	0.783455	-0.12272	0.234848	1.33339	Kif1a	4
P34884	Young	Old	0.0430231	0.847452	0.913192	P34884_K78_M1	Old / Young	Mif	Ubiquit. - M.musc	Geriatric / Young	0.465668	0.293849		0.105444	Mif	4
P35123	Young	Old	0.38097	0.080505	0.186448	P35123_K836_M1	Old / Young	Usp4	Ubiquit. - M.musc	Geriatric / Young
P35278	Young	Old	0.179753	0.237798	0.398669	P35278_K135_M1	Old / Young	Rab5c	Ubiquit. - M.musc	Geriatric / Young	0.382998	0.217684	0.912923	0.45895	Rab5c	3
P35282	Young	Old	0.606185	0.133478	0.264567	P35282_K155_M1	Old / Young	Rab21	Ubiquit. - M.musc	Geriatric / Young	0.364783	0.318038	0.248381	0.13279	Rab21	3
P35436	Young	Old	0.0447656	0.829691	0.905542	P35436_K938_M1	Old / Young	Grin2a	Ubiquit. - M.musc	Geriatric / Young
P35436	Young	Old	0.356208	0.43565	0.595724	P35436_K902_M1	Old / Young	Grin2a	Ubiquit. - M.musc	Geriatric / Young
P35436	Young	Old	1.44589	0.0685402	0.166416	P35436_K952_M1	Old / Young	Grin2a	Ubiquit. - M.musc	Geriatric / Young
P35438	Young	Old	-0.790971	0.00323427	0.0168424	P35438_K892_M1	Old / Young	Grin1	Ubiquit. - M.musc	Geriatric / Young	0.195539	0.322853	0.276702	0.999602	Grin1	2
P35438	Young	Old	-0.44188	0.0254485	0.0818155	P35438_K913_M1	Old / Young	Grin1	Ubiquit. - M.musc	Geriatric / Young	0.195539	0.322853	0.276702	0.999602	Grin1	2
P35561	Young	Old	0.0317868	0.854581	0.917489	P35561_K346_M1	Old / Young	Kcnj2	Ubiquit. - M.musc	Geriatric / Young
P35700	Young	Old	2.75188	1.19793e-07	9.40269e-06	P35700_K136_M1	Old / Young	Prdx1	Ubiquit. - M.musc	Geriatric / Young	0.261824	0.514312	0.453348	0.117271	Prdx1	2
P35700	Young	Old	2.6055	1.05042e-05	0.000202253	P35700_K27_M1	Old / Young	Prdx1	Ubiquit. - M.musc	Geriatric / Young	0.261824	0.514312	0.453348	0.117271	Prdx1	2
P35700	Young	Old	3.94439	2.39674e-08	3.66289e-06	P35700_K120_M1	Old / Young	Prdx1	Ubiquit. - M.musc	Geriatric / Young	0.261824	0.514312	0.453348	0.117271	Prdx1	2
P35700	Young	Old	1.15002	1.37104e-05	0.000242574	P35700_K35_M1	Old / Young	Prdx1	Ubiquit. - M.musc	Geriatric / Young	0.261824	0.514312	0.453348	0.117271	Prdx1	2
P35700	Young	Old	1.6284	0.0249619	0.0810214	P35700_K93_M1	Old / Young	Prdx1	Ubiquit. - M.musc	Geriatric / Young	0.261824	0.514312	0.453348	0.117271	Prdx1	2
P35762	Young	Old	0.433096	0.382791	0.546826	P35762_K124_M1	Old / Young	Cd81	Ubiquit. - M.musc	Geriatric / Young	0.708515	0.29683		0.134366	Cd81	4
P35762	Young	Old	2.16219	1.02959e-06	3.73509e-05	P35762_K144_M1	Old / Young	Cd81	Ubiquit. - M.musc	Geriatric / Young	0.708515	0.29683		0.134366	Cd81	4
P35802	Young	Old	1.04762	0.0625511	0.156905	P35802_K255_M2	Old / Young	Gpm6a	Ubiquit. - M.musc	Geriatric / Young	0.361455	0.284435		0.10452	Gpm6a	3
P35802	Young	Old	-0.0045088	0.974704	0.986374	P35802_K250_M1	Old / Young	Gpm6a	Ubiquit. - M.musc	Geriatric / Young	0.361455	0.284435		0.10452	Gpm6a	3
P35802	Young	Old	0.0393713	0.866416	0.92605	P35802_K257_M1	Old / Young	Gpm6a	Ubiquit. - M.musc	Geriatric / Young	0.361455	0.284435		0.10452	Gpm6a	3
P35802	Young	Old	0.978105	0.0949004	0.208597	P35802_K257_M2	Old / Young	Gpm6a	Ubiquit. - M.musc	Geriatric / Young	0.361455	0.284435		0.10452	Gpm6a	3
P35802	Young	Old	1.2152	0.0201992	0.0690966	P35802_K250_M2	Old / Young	Gpm6a	Ubiquit. - M.musc	Geriatric / Young	0.361455	0.284435		0.10452	Gpm6a	3
P35802	Young	Old	0.250749	0.777715	0.867096	P35802_K255_M1	Old / Young	Gpm6a	Ubiquit. - M.musc	Geriatric / Young	0.361455	0.284435		0.10452	Gpm6a	3
P35803	Young	Old	0.951011	0.000464201	0.00373176	P35803_K164_M1	Old / Young	Gpm6b	Ubiquit. - M.musc	Geriatric / Young	0.427228	0.19272	0.0252298	0.230306	Gpm6b	3
P35803	Young	Old	0.0841622	0.589496	0.728559	P35803_K308_M1	Old / Young	Gpm6b	Ubiquit. - M.musc	Geriatric / Young	0.427228	0.19272	0.0252298	0.230306	Gpm6b	3
P35803	Young	Old	0.580792	0.0228241	0.0760274	P35803_K2_M1	Old / Young	Gpm6b	Ubiquit. - M.musc	Geriatric / Young	0.427228	0.19272	0.0252298	0.230306	Gpm6b	3
P35803	Young	Old	-0.302752	0.131877	0.262477	P35803_K298_M1	Old / Young	Gpm6b	Ubiquit. - M.musc	Geriatric / Young	0.427228	0.19272	0.0252298	0.230306	Gpm6b	3
P35803	Young	Old	-0.262184	0.129973	0.259405	P35803_K306_M1	Old / Young	Gpm6b	Ubiquit. - M.musc	Geriatric / Young	0.427228	0.19272	0.0252298	0.230306	Gpm6b	3
P35803	Young	Old	-0.348896	0.0980468	0.21274	P35803_K321_M1	Old / Young	Gpm6b	Ubiquit. - M.musc	Geriatric / Young	0.427228	0.19272	0.0252298	0.230306	Gpm6b	3
P35969	Young	Old	-0.1364	0.418102	0.578183	P35969_K955_M1	Old / Young	Flt1	Ubiquit. - M.musc	Geriatric / Young
P35969	Young	Old	0.143695	0.586809	0.726486	P35969_K1153_M1	Old / Young	Flt1	Ubiquit. - M.musc	Geriatric / Young
P35969	Young	Old	-0.764247	0.00823375	0.035652	P35969_K820_M1	Old / Young	Flt1	Ubiquit. - M.musc	Geriatric / Young
P35979	Young	Old	-0.0161404	0.935583	0.964401	P35979_K83_M1	Old / Young	Rpl12	Ubiquit. - M.musc	Geriatric / Young	0.240693	0.142055	-0.000234017	0.163082	Rpl12	2
P35980	Young	Old	-0.704498	0.049158	0.131811	P35980_K49_M1	Old / Young	Rpl18	Ubiquit. - M.musc	Geriatric / Young	0.261683	0.331778	0.0235205	0.192675	Rpl18	2
P35980	Young	Old	0.199493	0.253606	0.415018	P35980_K78_M1	Old / Young	Rpl18	Ubiquit. - M.musc	Geriatric / Young	0.261683	0.331778	0.0235205	0.192675	Rpl18	2
P36536	Young	Old	1.53605	4.3962e-05	0.000576851	P36536_K146_M1	Old / Young	Sar1a	Ubiquit. - M.musc	Geriatric / Young
P37172	Young	Old	-0.496566	0.216019	0.37377	P37172_K504_M1	Old / Young	Acvr1	Ubiquit. - M.musc	Geriatric / Young
P39053	Young	Old	-0.30432	0.207301	0.362656	P39053_K393_M1	Old / Young	Dnm1	Ubiquit. - M.musc	Geriatric / Young	0.385531	0.252284	-0.0978193	0.103036	Dnm1	3
P39053	Young	Old	0.192357	0.427104	0.588324	P39053_K191_M1	Old / Young	Dnm1	Ubiquit. - M.musc	Geriatric / Young	0.385531	0.252284	-0.0978193	0.103036	Dnm1	3
P39053	Young	Old	1.3801	0.000244256	0.00222929	P39053_K206_M1	Old / Young	Dnm1	Ubiquit. - M.musc	Geriatric / Young	0.385531	0.252284	-0.0978193	0.103036	Dnm1	3
P39053	Young	Old	0.166856	0.467964	0.625836	P39053_K327_M1	Old / Young	Dnm1	Ubiquit. - M.musc	Geriatric / Young	0.385531	0.252284	-0.0978193	0.103036	Dnm1	3
P39053	Young	Old	0.370508	0.149629	0.286578	P39053_K342_M1	Old / Young	Dnm1	Ubiquit. - M.musc	Geriatric / Young	0.385531	0.252284	-0.0978193	0.103036	Dnm1	3
P39053	Young	Old	0.0576949	0.781352	0.870252	P39053_K113_M1	Old / Young	Dnm1	Ubiquit. - M.musc	Geriatric / Young	0.385531	0.252284	-0.0978193	0.103036	Dnm1	3
P39053	Young	Old	0.227461	0.292562	0.455973	P39053_K223_M1	Old / Young	Dnm1	Ubiquit. - M.musc	Geriatric / Young	0.385531	0.252284	-0.0978193	0.103036	Dnm1	3
P39053	Young	Old	-0.634866	0.0405553	0.115258	P39053_K257_M1	Old / Young	Dnm1	Ubiquit. - M.musc	Geriatric / Young	0.385531	0.252284	-0.0978193	0.103036	Dnm1	3
P39054	Young	Old	1.6115	0.000581576	0.00447534	P39054_K669_M1	Old / Young	Dnm2	Ubiquit. - M.musc	Geriatric / Young	0.114359	0.508082	0.32963	0.228936	Dnm2	1
P40124	Young	Old	0.0678058	0.868881	0.927767	P40124_K311_M1	Old / Young	Cap1	Ubiquit. - M.musc	Geriatric / Young	0.22648	0.375564	0.434169	0.0313545	Cap1	2
P40124	Young	Old	-0.168036	0.760628	0.855236	P40124_K397_M1	Old / Young	Cap1	Ubiquit. - M.musc	Geriatric / Young	0.22648	0.375564	0.434169	0.0313545	Cap1	2
P40124	Young	Old	1.08894	0.000281545	0.00251122	P40124_K347_M1	Old / Young	Cap1	Ubiquit. - M.musc	Geriatric / Young	0.22648	0.375564	0.434169	0.0313545	Cap1	2
P40142	Young	Old	0.482726	0.159279	0.300396	P40142_K254_M1	Old / Young	Tkt	Ubiquit. - M.musc	Geriatric / Young	0.143384	0.257109		0.141172	Tkt	1
P40142	Young	Old	-0.12222	0.88354	0.934863	P40142_K264_M1	Old / Young	Tkt	Ubiquit. - M.musc	Geriatric / Young	0.143384	0.257109		0.141172	Tkt	1
P40142	Young	Old	0.560006	0.236537	0.398102	P40142_K260_M1	Old / Young	Tkt	Ubiquit. - M.musc	Geriatric / Young	0.143384	0.257109		0.141172	Tkt	1
P40142	Young	Old	1.90099	0.00239417	0.0135803	P40142_K499_M1	Old / Young	Tkt	Ubiquit. - M.musc	Geriatric / Young	0.143384	0.257109		0.141172	Tkt	1
P40142	Young	Old	1.68678	3.45526e-05	0.00048273	P40142_K241_M1	Old / Young	Tkt	Ubiquit. - M.musc	Geriatric / Young	0.143384	0.257109		0.141172	Tkt	1
P40142	Young	Old	0.870893	0.00492685	0.0234957	P40142_K281_M1	Old / Young	Tkt	Ubiquit. - M.musc	Geriatric / Young	0.143384	0.257109		0.141172	Tkt	1
P40142	Young	Old	0.302053	0.04605	0.126397	P40142_K319_M1	Old / Young	Tkt	Ubiquit. - M.musc	Geriatric / Young	0.143384	0.257109		0.141172	Tkt	1
P40142	Young	Old	0.81335	0.00949755	0.0396527	P40142_K283_M1	Old / Young	Tkt	Ubiquit. - M.musc	Geriatric / Young	0.143384	0.257109		0.141172	Tkt	1
P40142	Young	Old	0.21267	0.558397	0.70506	P40142_K603_M1	Old / Young	Tkt	Ubiquit. - M.musc	Geriatric / Young	0.143384	0.257109		0.141172	Tkt	1
P40142	Young	Old	1.88193	2.26348e-06	6.60232e-05	P40142_K538_M1	Old / Young	Tkt	Ubiquit. - M.musc	Geriatric / Young	0.143384	0.257109		0.141172	Tkt	1
P40142	Young	Old	0.868597	0.00377503	0.0190829	P40142_K543_M1	Old / Young	Tkt	Ubiquit. - M.musc	Geriatric / Young	0.143384	0.257109		0.141172	Tkt	1
P40142	Young	Old	-1.00098	0.0103455	0.0423845	P40142_K617_M1	Old / Young	Tkt	Ubiquit. - M.musc	Geriatric / Young	0.143384	0.257109		0.141172	Tkt	1
P40142	Young	Old	1.72882	0.000268217	0.00240727	P40142_K232_M1	Old / Young	Tkt	Ubiquit. - M.musc	Geriatric / Young	0.143384	0.257109		0.141172	Tkt	1
P40240	Young	Old	1.91007	1.39365e-06	4.55787e-05	P40240_K124_M1	Old / Young	Cd9	Ubiquit. - M.musc	Geriatric / Young
P40240	Young	Old	1.0905	0.0270706	0.0861828	P40240_K129_M1	Old / Young	Cd9	Ubiquit. - M.musc	Geriatric / Young
P40336	Young	Old	0.904962	0.00812545	0.0352893	P40336_K242_M1	Old / Young	Vps26a	Ubiquit. - M.musc	Geriatric / Young	0.657004	0.186981	0.337711	0.248175	Vps26a	4
P41216	Young	Old	-0.426426	0.185113	0.334646	P41216_K518_M1	Old / Young	Acsl1	Ubiquit. - M.musc	Geriatric / Young	0.206706	0.176116	0.348074	0.260079	Acsl1	2
P41233	Young	Old	0.0380956	0.803666	0.887094	P41233_K2023_M1	Old / Young	Abca1	Ubiquit. - M.musc	Geriatric / Young
P41234	Young	Old	0.574399	0.170178	0.31544	P41234_K1336_M1	Old / Young	Abca2	Ubiquit. - M.musc	Geriatric / Young
P41234	Young	Old	0.992003	0.203065	0.357809	P41234_K1340_M1	Old / Young	Abca2	Ubiquit. - M.musc	Geriatric / Young
P41234	Young	Old	0.382714	0.0117991	0.0468849	P41234_K2026_M1	Old / Young	Abca2	Ubiquit. - M.musc	Geriatric / Young
P41234	Young	Old	0.228605	0.232233	0.393003	P41234_K2178_M1	Old / Young	Abca2	Ubiquit. - M.musc	Geriatric / Young
P42208	Young	Old	-0.395136	0.17358	0.319507	P42208_K249_M1	Old / Young	Septin2	Ubiquit. - M.musc	Geriatric / Young	0.427967	0.328816		-0.119948	Septin2	3
P42567	Young	Old	-0.065184	0.702966	0.816581	P42567_K795_M1	Old / Young	Eps15	Ubiquit. - M.musc	Geriatric / Young
P42567	Young	Old	0.656136	0.0102111	0.0420221	P42567_K818_M1	Old / Young	Eps15	Ubiquit. - M.musc	Geriatric / Young
P42567	Young	Old	0.808945	0.0022212	0.0127682	P42567_K820_M1	Old / Young	Eps15	Ubiquit. - M.musc	Geriatric / Young
P42567	Young	Old	0.129209	0.500645	0.656931	P42567_K803_M1	Old / Young	Eps15	Ubiquit. - M.musc	Geriatric / Young
P42669	Young	Old	-0.0783084	0.552281	0.700205	P42669_K86_M1	Old / Young	Pura	Ubiquit. - M.musc	Geriatric / Young	0.204965	-0.708513		0.0625539	Pura	2
P42703	Young	Old	0.505516	0.0222054	0.0746513	P42703_K799_M1	Old / Young	Lifr	Ubiquit. - M.musc	Geriatric / Young
P42859	Young	Old	0.0857217	0.792268	0.878735	P42859_K1242_M1	Old / Young	Htt	Ubiquit. - M.musc	Geriatric / Young	0.497953	0.331305	-0.293004	0.269026	Htt	4
P42859	Young	Old	-0.255551	0.320958	0.484637	P42859_K1411_M1	Old / Young	Htt	Ubiquit. - M.musc	Geriatric / Young	0.497953	0.331305	-0.293004	0.269026	Htt	4
P42859	Young	Old	0.196263	0.651341	0.773972	P42859_K1218_M1	Old / Young	Htt	Ubiquit. - M.musc	Geriatric / Young	0.497953	0.331305	-0.293004	0.269026	Htt	4
P42932	Young	Old	0.566904	0.381705	0.545816	P42932_K367_M1	Old / Young	Cct8	Ubiquit. - M.musc	Geriatric / Young	0.340856	0.391094	0.064793	0.15903	Cct8	3
P42932	Young	Old	2.24399	2.38968e-06	6.83196e-05	P42932_K440_M1	Old / Young	Cct8	Ubiquit. - M.musc	Geriatric / Young	0.340856	0.391094	0.064793	0.15903	Cct8	3
P42932	Young	Old	0.696409	0.0582104	0.148783	P42932_K466_M1	Old / Young	Cct8	Ubiquit. - M.musc	Geriatric / Young	0.340856	0.391094	0.064793	0.15903	Cct8	3
P42932	Young	Old	0.54038	0.0133886	0.0515059	P42932_K62_M1	Old / Young	Cct8	Ubiquit. - M.musc	Geriatric / Young	0.340856	0.391094	0.064793	0.15903	Cct8	3
P42932	Young	Old	1.12096	0.0547455	0.142029	P42932_K235_M1	Old / Young	Cct8	Ubiquit. - M.musc	Geriatric / Young	0.340856	0.391094	0.064793	0.15903	Cct8	3
P42932	Young	Old	0.589306	0.00225806	0.0129285	P42932_K400_M1	Old / Young	Cct8	Ubiquit. - M.musc	Geriatric / Young	0.340856	0.391094	0.064793	0.15903	Cct8	3
P42932	Young	Old	0.451159	0.23942	0.400094	P42932_K16_M1	Old / Young	Cct8	Ubiquit. - M.musc	Geriatric / Young	0.340856	0.391094	0.064793	0.15903	Cct8	3
P42932	Young	Old	0.122252	0.495812	0.653563	P42932_K7_M1	Old / Young	Cct8	Ubiquit. - M.musc	Geriatric / Young	0.340856	0.391094	0.064793	0.15903	Cct8	3
P43006	Young	Old	0.110347	0.507542	0.661951	P43006_K569_M1	Old / Young	Slc1a2	Ubiquit. - M.musc	Geriatric / Young	0.246033	0.278218		0.140069	Slc1a2	2
P43006	Young	Old	-0.135948	0.331532	0.49472	P43006_K517_M1	Old / Young	Slc1a2	Ubiquit. - M.musc	Geriatric / Young	0.246033	0.278218		0.140069	Slc1a2	2
P43006	Young	Old	-0.00611175	0.971164	0.984852	P43006_K497_M1	Old / Young	Slc1a2	Ubiquit. - M.musc	Geriatric / Young	0.246033	0.278218		0.140069	Slc1a2	2
P43006	Young	Old	0.131357	0.394893	0.556926	P43006_K382_M1	Old / Young	Slc1a2	Ubiquit. - M.musc	Geriatric / Young	0.246033	0.278218		0.140069	Slc1a2	2
P43006	Young	Old	-0.230796	0.285478	0.448418	P43006_K525_M1	Old / Young	Slc1a2	Ubiquit. - M.musc	Geriatric / Young	0.246033	0.278218		0.140069	Slc1a2	2
P43006	Young	Old	-0.265807	0.237722	0.398669	P43006_K29_M1	Old / Young	Slc1a2	Ubiquit. - M.musc	Geriatric / Young	0.246033	0.278218		0.140069	Slc1a2	2
P43006	Young	Old	0.222477	0.204062	0.359272	P43006_K12_M1	Old / Young	Slc1a2	Ubiquit. - M.musc	Geriatric / Young	0.246033	0.278218		0.140069	Slc1a2	2
P43006;P43006	Young	Old	0.356454	0.354046	0.516357	P43006_K517_M2;P43006_K525_M2	Old / Young	Slc1a2	Ubiquit. - M.musc	Geriatric / Young
P43274	Young	Old	0.0309965	0.912197	0.950508	P43274_K17_M1	Old / Young	H1f4	Ubiquit. - M.musc	Geriatric / Young
P43274	Young	Old	-0.15685	0.384241	0.548171	P43274_K34_M1	Old / Young	H1f4	Ubiquit. - M.musc	Geriatric / Young
P43274	Young	Old	-0.387318	0.0490844	0.131695	P43274_K46_M1	Old / Young	H1f4	Ubiquit. - M.musc	Geriatric / Young
P43275	Young	Old	0.492931	0.195681	0.347622	P43275_K17_M1	Old / Young	H1f1	Ubiquit. - M.musc	Geriatric / Young
P43276	Young	Old	-0.129149	0.63724	0.764794	P43276_K17_M1	Old / Young	H1f5	Ubiquit. - M.musc	Geriatric / Young
P43276	Young	Old	-0.763504	0.0133985	0.0515059	P43276_K46_M1	Old / Young	H1f5	Ubiquit. - M.musc	Geriatric / Young
P43276	Young	Old	0.69701	0.644516	0.7684	P43276_K75_M1	Old / Young	H1f5	Ubiquit. - M.musc	Geriatric / Young
P43277	Young	Old	-0.419319	0.104001	0.222179	P43277_K107_M1	Old / Young	H1f3	Ubiquit. - M.musc	Geriatric / Young
P43277	Young	Old	-0.130637	0.667047	0.787351	P43277_K17_M1	Old / Young	H1f3	Ubiquit. - M.musc	Geriatric / Young
P43277	Young	Old	-0.468436	0.01725	0.061595	P43277_K35_M1	Old / Young	H1f3	Ubiquit. - M.musc	Geriatric / Young
P43277	Young	Old	0.502523	0.293996	0.457693	P43277_K47_M1	Old / Young	H1f3	Ubiquit. - M.musc	Geriatric / Young
P43277	Young	Old	0.402419	0.0608739	0.154221	P43277_K65_M1	Old / Young	H1f3	Ubiquit. - M.musc	Geriatric / Young
P43277	Young	Old	-0.303225	0.0625019	0.156905	P43277_K76_M1	Old / Young	H1f3	Ubiquit. - M.musc	Geriatric / Young
P43277	Young	Old	-0.215892	0.318362	0.482284	P43277_K91_M1	Old / Young	H1f3	Ubiquit. - M.musc	Geriatric / Young
P43277	Young	Old	-0.289169	0.121729	0.247762	P43277_K98_M1	Old / Young	H1f3	Ubiquit. - M.musc	Geriatric / Young
P45591	Young	Old	3.19744	8.65059e-05	0.000969989	P45591_K144_M1	Old / Young	Cfl2	Ubiquit. - M.musc	Geriatric / Young	0.208705	0.00445855		0.27708	Cfl2	2
P46096	Young	Old	-0.473499	0.204583	0.360043	P46096_K104_M1	Old / Young	Syt1	Ubiquit. - M.musc	Geriatric / Young	0.301008	0.259095	-0.288142	0.176714	Syt1	2
P46096	Young	Old	-0.456556	0.05279	0.138706	P46096_K288_M1	Old / Young	Syt1	Ubiquit. - M.musc	Geriatric / Young	0.301008	0.259095	-0.288142	0.176714	Syt1	2
P46096	Young	Old	0.242327	0.145067	0.281084	P46096_K267_M1	Old / Young	Syt1	Ubiquit. - M.musc	Geriatric / Young	0.301008	0.259095	-0.288142	0.176714	Syt1	2
P46096	Young	Old	0.630667	0.598298	0.735387	P46096_K107_M1	Old / Young	Syt1	Ubiquit. - M.musc	Geriatric / Young	0.301008	0.259095	-0.288142	0.176714	Syt1	2
P46096	Young	Old	0.512336	0.0231701	0.0769427	P46096_K272_M1	Old / Young	Syt1	Ubiquit. - M.musc	Geriatric / Young	0.301008	0.259095	-0.288142	0.176714	Syt1	2
P46096	Young	Old	-0.37055	0.0548478	0.142124	P46096_K119_M1	Old / Young	Syt1	Ubiquit. - M.musc	Geriatric / Young	0.301008	0.259095	-0.288142	0.176714	Syt1	2
P46096	Young	Old	-0.637689	0.316296	0.480962	P46096_K369_M1	Old / Young	Syt1	Ubiquit. - M.musc	Geriatric / Young	0.301008	0.259095	-0.288142	0.176714	Syt1	2
P46096	Young	Old	-0.215266	0.299976	0.464156	P46096_K222_M1	Old / Young	Syt1	Ubiquit. - M.musc	Geriatric / Young	0.301008	0.259095	-0.288142	0.176714	Syt1	2
P46096	Young	Old	-0.318036	0.840095	0.910322	P46096_K200_M1	Old / Young	Syt1	Ubiquit. - M.musc	Geriatric / Young	0.301008	0.259095	-0.288142	0.176714	Syt1	2
P46096	Young	Old	0.314818	0.196528	0.348601	P46096_K213_M1	Old / Young	Syt1	Ubiquit. - M.musc	Geriatric / Young	0.301008	0.259095	-0.288142	0.176714	Syt1	2
P46096	Young	Old	-0.248544	0.0956803	0.209565	P46096_K375_M1	Old / Young	Syt1	Ubiquit. - M.musc	Geriatric / Young	0.301008	0.259095	-0.288142	0.176714	Syt1	2
P46096	Young	Old	-0.236162	0.207382	0.362656	P46096_K189_M1	Old / Young	Syt1	Ubiquit. - M.musc	Geriatric / Young	0.301008	0.259095	-0.288142	0.176714	Syt1	2
P46096	Young	Old	-0.0809802	0.673658	0.791849	P46096_K297_M1	Old / Young	Syt1	Ubiquit. - M.musc	Geriatric / Young	0.301008	0.259095	-0.288142	0.176714	Syt1	2
P46096	Young	Old	0.305211	0.139294	0.272961	P46096_K332_M1	Old / Young	Syt1	Ubiquit. - M.musc	Geriatric / Young	0.301008	0.259095	-0.288142	0.176714	Syt1	2
P46096	Young	Old	-0.0579294	0.722508	0.829981	P46096_K236_M1	Old / Young	Syt1	Ubiquit. - M.musc	Geriatric / Young	0.301008	0.259095	-0.288142	0.176714	Syt1	2
P46096	Young	Old	-0.0516317	0.868514	0.927761	P46096_K313_M1	Old / Young	Syt1	Ubiquit. - M.musc	Geriatric / Young	0.301008	0.259095	-0.288142	0.176714	Syt1	2
P46097	Young	Old	1.9454	0.104667	0.223383	P46097_K268_M1	Old / Young	Syt2	Ubiquit. - M.musc	Geriatric / Young	-0.0650241	0.00892727	-0.0281383	0.370491	Syt2	1
P46097	Young	Old	-0.325433	0.364273	0.527044	P46097_K112_M1	Old / Young	Syt2	Ubiquit. - M.musc	Geriatric / Young	-0.0650241	0.00892727	-0.0281383	0.370491	Syt2	1
P46460	Young	Old	0.710146	0.209161	0.364827	P46460_K217_M1	Old / Young	Nsf	Ubiquit. - M.musc	Geriatric / Young	0.319963	0.182596	0.408329	0.325398	Nsf	3
P46460	Young	Old	0.0310623	0.88551	0.936718	P46460_K462_M1	Old / Young	Nsf	Ubiquit. - M.musc	Geriatric / Young	0.319963	0.182596	0.408329	0.325398	Nsf	3
P46460	Young	Old	-0.513565	0.0991924	0.214536	P46460_K401_M1	Old / Young	Nsf	Ubiquit. - M.musc	Geriatric / Young	0.319963	0.182596	0.408329	0.325398	Nsf	3
P46460	Young	Old	0.147308	0.391148	0.553816	P46460_K555_M1	Old / Young	Nsf	Ubiquit. - M.musc	Geriatric / Young	0.319963	0.182596	0.408329	0.325398	Nsf	3
P46460	Young	Old	-0.31243	0.193027	0.344622	P46460_K198_M1	Old / Young	Nsf	Ubiquit. - M.musc	Geriatric / Young	0.319963	0.182596	0.408329	0.325398	Nsf	3
P46460	Young	Old	-0.449345	0.366722	0.529115	P46460_K161_M1	Old / Young	Nsf	Ubiquit. - M.musc	Geriatric / Young	0.319963	0.182596	0.408329	0.325398	Nsf	3
P46460	Young	Old	0.0605982	0.815121	0.894734	P46460_K266_M1	Old / Young	Nsf	Ubiquit. - M.musc	Geriatric / Young	0.319963	0.182596	0.408329	0.325398	Nsf	3
P46460	Young	Old	0.334174	0.441012	0.601152	P46460_K529_M1	Old / Young	Nsf	Ubiquit. - M.musc	Geriatric / Young	0.319963	0.182596	0.408329	0.325398	Nsf	3
P46460	Young	Old	0.345559	0.104013	0.222179	P46460_K469_M1	Old / Young	Nsf	Ubiquit. - M.musc	Geriatric / Young	0.319963	0.182596	0.408329	0.325398	Nsf	3
P46460	Young	Old	0.229389	0.492036	0.649976	P46460_K434_M1	Old / Young	Nsf	Ubiquit. - M.musc	Geriatric / Young	0.319963	0.182596	0.408329	0.325398	Nsf	3
P46471	Young	Old	0.189615	0.703501	0.816581	P46471_K58_M1	Old / Young	Psmc2	Ubiquit. - M.musc	Geriatric / Young	0.351918	0.597914	0.171312	0.129624	Psmc2	3
P46471	Young	Old	-0.395866	0.0324684	0.0978813	P46471_K116_M1	Old / Young	Psmc2	Ubiquit. - M.musc	Geriatric / Young	0.351918	0.597914	0.171312	0.129624	Psmc2	3
P46638	Young	Old	0.194777	0.319148	0.482747	P46638_K145_M1	Old / Young	Rab11b	Ubiquit. - M.musc	Geriatric / Young	0.348464	0.678566	0.941648	0.356367	Rab11b	3
P46660	Young	Old	0.146343	0.846419	0.913192	P46660_K448_M1	Old / Young	Ina	Ubiquit. - M.musc	Geriatric / Young	0.0557244	0.310404		0.493987	Ina	1
P46660	Young	Old	-0.280102	0.283859	0.447397	P46660_K290_M1	Old / Young	Ina	Ubiquit. - M.musc	Geriatric / Young	0.0557244	0.310404		0.493987	Ina	1
P46660	Young	Old	0.049371	0.92021	0.953564	P46660_K447_M1	Old / Young	Ina	Ubiquit. - M.musc	Geriatric / Young	0.0557244	0.310404		0.493987	Ina	1
P46660	Young	Old	-0.0386421	0.855346	0.917805	P46660_K95_M1	Old / Young	Ina	Ubiquit. - M.musc	Geriatric / Young	0.0557244	0.310404		0.493987	Ina	1
P46660	Young	Old	-0.442408	0.0496252	0.132569	P46660_K438_M1	Old / Young	Ina	Ubiquit. - M.musc	Geriatric / Young	0.0557244	0.310404		0.493987	Ina	1
P46660	Young	Old	0.591551	0.0157467	0.0574628	P46660_K398_M1	Old / Young	Ina	Ubiquit. - M.musc	Geriatric / Young	0.0557244	0.310404		0.493987	Ina	1
P46662	Young	Old	0.210123	0.566451	0.711277	P46662_K396_M1	Old / Young	Nf2	Ubiquit. - M.musc	Geriatric / Young
P46935	Young	Old	0.871246	0.266398	0.42848	P46935_K453_M1	Old / Young	Nedd4	Ubiquit. - M.musc	Geriatric / Young	0.6965	0.815791	0.232541	0.579037	Nedd4	4
P46935	Young	Old	-0.503999	0.0427317	0.119556	P46935_K83_M1	Old / Young	Nedd4	Ubiquit. - M.musc	Geriatric / Young	0.6965	0.815791	0.232541	0.579037	Nedd4	4
P46935	Young	Old	0.599202	0.153316	0.291575	P46935_K130_M1	Old / Young	Nedd4	Ubiquit. - M.musc	Geriatric / Young	0.6965	0.815791	0.232541	0.579037	Nedd4	4
P46935	Young	Old	1.58983	0.0437357	0.121811	P46935_K206_M1	Old / Young	Nedd4	Ubiquit. - M.musc	Geriatric / Young	0.6965	0.815791	0.232541	0.579037	Nedd4	4
P47746	Young	Old	-0.242533	0.224276	0.383749	P47746_K327_M1	Old / Young	Cnr1	Ubiquit. - M.musc	Geriatric / Young	0.664608	0.632154	0.109117	0.26703	Cnr1	4
P47746	Young	Old	-0.57865	0.387526	0.55094	P47746_K316_M1	Old / Young	Cnr1	Ubiquit. - M.musc	Geriatric / Young	0.664608	0.632154	0.109117	0.26703	Cnr1	4
P47754	Young	Old	0.166102	0.382566	0.546685	P47754_K273_M1	Old / Young	Capza2	Ubiquit. - M.musc	Geriatric / Young	0.287178	0.480938	0.742428	0.238868	Capza2	2
P47754	Young	Old	0.362994	0.423331	0.584059	P47754_K278_M1	Old / Young	Capza2	Ubiquit. - M.musc	Geriatric / Young	0.287178	0.480938	0.742428	0.238868	Capza2	2
P47757	Young	Old	-0.197804	0.357585	0.520433	P47757_K235_M1	Old / Young	Capzb	Ubiquit. - M.musc	Geriatric / Young	0.243885	0.662238	0.346844	0.131992	Capzb	2
P47759	Young	Old	-0.175875	0.49316	0.650953	P47759_K14_M1	Old / Young	Nsg2	Ubiquit. - M.musc	Geriatric / Young
P47759	Young	Old	0.180749	0.489596	0.647853	P47759_K43_M1	Old / Young	Nsg2	Ubiquit. - M.musc	Geriatric / Young
P47759;P47759	Young	Old	-0.230472	0.504682	0.660461	P47759_K14_M2;P47759_K43_M2	Old / Young	Nsg2	Ubiquit. - M.musc	Geriatric / Young
P47802	Young	Old	0.399564	0.359002	0.520994	P47802_K78_M1	Old / Young	Mtx1	Ubiquit. - M.musc	Geriatric / Young	0.221024	0.204062	0.131477	0.0933024	Mtx1	2
P47802	Young	Old	-0.30172	0.0418392	0.117744	P47802_K41_M1	Old / Young	Mtx1	Ubiquit. - M.musc	Geriatric / Young	0.221024	0.204062	0.131477	0.0933024	Mtx1	2
P47856	Young	Old	1.88138	0.00620729	0.0285986	P47856_K48_M1	Old / Young	Gfpt1	Ubiquit. - M.musc	Geriatric / Young
P47857	Young	Old	0.746184	0.226958	0.386652	P47857_K678_M1	Old / Young	Pfkm	Ubiquit. - M.musc	Geriatric / Young	0.227801	0.235725	0.193928	0.111886	Pfkm	2
P47911	Young	Old	-0.663256	0.034486	0.102585	P47911_K215_M1	Old / Young	Rpl6	Ubiquit. - M.musc	Geriatric / Young	0.251523	0.0394886	0.130275	0.747425	Rpl6	2
P47911	Young	Old	-0.208492	0.176575	0.322999	P47911_K95_M1	Old / Young	Rpl6	Ubiquit. - M.musc	Geriatric / Young	0.251523	0.0394886	0.130275	0.747425	Rpl6	2
P47911	Young	Old	-0.339492	0.0376909	0.10891	P47911_K102_M1	Old / Young	Rpl6	Ubiquit. - M.musc	Geriatric / Young	0.251523	0.0394886	0.130275	0.747425	Rpl6	2
P47915	Young	Old	-0.386168	0.116961	0.240325	P47915_K63_M1	Old / Young	Rpl29	Ubiquit. - M.musc	Geriatric / Young	0.313047	0.341273	-0.0864682	0.212807	Rpl29	2
P48030	Young	Old	0.96206	0.066698	0.163321	P48030_K141_M1	Old / Young	Tgfa	Ubiquit. - M.musc	Geriatric / Young
P48030	Young	Old	1.21567	0.0233961	0.0774549	P48030_K147_M1	Old / Young	Tgfa	Ubiquit. - M.musc	Geriatric / Young
P48036	Young	Old	1.65427	4.94382e-05	0.000618623	P48036_K74_M1	Old / Young	Anxa5	Ubiquit. - M.musc	Geriatric / Young	0.266785	0.184608	0.0722428	0.343165	Anxa5	2
P48036	Young	Old	2.28429	0.000373287	0.00311698	P48036_K68_M1	Old / Young	Anxa5	Ubiquit. - M.musc	Geriatric / Young	0.266785	0.184608	0.0722428	0.343165	Anxa5	2
P48036	Young	Old	2.82638	6.49739e-07	2.72323e-05	P48036_K191_M1	Old / Young	Anxa5	Ubiquit. - M.musc	Geriatric / Young	0.266785	0.184608	0.0722428	0.343165	Anxa5	2
P48036	Young	Old	-0.400666	0.233574	0.394962	P48036_K84_M1	Old / Young	Anxa5	Ubiquit. - M.musc	Geriatric / Young	0.266785	0.184608	0.0722428	0.343165	Anxa5	2
P48036	Young	Old	0.860574	0.00120259	0.00795039	P48036_K106_M1	Old / Young	Anxa5	Ubiquit. - M.musc	Geriatric / Young	0.266785	0.184608	0.0722428	0.343165	Anxa5	2
P48036	Young	Old	3.58743	0.000112997	0.00121045	P48036_K56_M1	Old / Young	Anxa5	Ubiquit. - M.musc	Geriatric / Young	0.266785	0.184608	0.0722428	0.343165	Anxa5	2
P48036	Young	Old	1.28476	0.00293762	0.0158521	P48036_K95_M1	Old / Young	Anxa5	Ubiquit. - M.musc	Geriatric / Young	0.266785	0.184608	0.0722428	0.343165	Anxa5	2
P48036	Young	Old	1.89873	9.47028e-06	0.000189274	P48036_K27_M1	Old / Young	Anxa5	Ubiquit. - M.musc	Geriatric / Young	0.266785	0.184608	0.0722428	0.343165	Anxa5	2
P48036;P48036	Young	Old	0.800054	0.00248272	0.0139194	P48036_K106_M2;P48036_K99_M2	Old / Young	Anxa5	Ubiquit. - M.musc	Geriatric / Young
P48302	Young	Old	-0.678741	0.0171555	0.0614098	P48302_K304_M1	Old / Young	Ednrb	Ubiquit. - M.musc	Geriatric / Young
P48318	Young	Old	1.03573	0.0461761	0.126573	P48318_K73_M1	Old / Young	Gad1	Ubiquit. - M.musc	Geriatric / Young	0.626845	0.333643	0.655297	0.475894	Gad1	4
P48320	Young	Old	1.48877	0.0158984	0.0579183	P48320_K462_M1	Old / Young	Gad2	Ubiquit. - M.musc	Geriatric / Young	0.335844	0.0754357	0.10531	0.199118	Gad2	3
P48722	Young	Old	0.503525	0.101215	0.217819	P48722_K194_M1	Old / Young	Hspa4l	Ubiquit. - M.musc	Geriatric / Young	0.387373	0.315673	0.403797	0.568479	Hspa4l	3
P48722	Young	Old	-0.613874	0.207307	0.362656	P48722_K634_M1	Old / Young	Hspa4l	Ubiquit. - M.musc	Geriatric / Young	0.387373	0.315673	0.403797	0.568479	Hspa4l	3
P48722	Young	Old	-0.221066	0.570199	0.714086	P48722_K351_M1	Old / Young	Hspa4l	Ubiquit. - M.musc	Geriatric / Young	0.387373	0.315673	0.403797	0.568479	Hspa4l	3
P48774	Young	Old	2.35189	0.00507431	0.023967	P48774_K34_M1	Old / Young	Gstm5	Ubiquit. - M.musc	Geriatric / Young	0.252092	0.170169	0.609057	0.129522	Gstm5	2
P48774	Young	Old	1.19297	0.119821	0.244801	P48774_K176_M1	Old / Young	Gstm5	Ubiquit. - M.musc	Geriatric / Young	0.252092	0.170169	0.609057	0.129522	Gstm5	2
P48774	Young	Old	-0.0851932	0.655016	0.777055	P48774_K97_M1	Old / Young	Gstm5	Ubiquit. - M.musc	Geriatric / Young	0.252092	0.170169	0.609057	0.129522	Gstm5	2
P48774	Young	Old	2.1516	3.8389e-05	0.000522793	P48774_K53_M1	Old / Young	Gstm5	Ubiquit. - M.musc	Geriatric / Young	0.252092	0.170169	0.609057	0.129522	Gstm5	2
P48774	Young	Old	1.18199	3.55727e-06	9.19564e-05	P48774_K72_M1	Old / Young	Gstm5	Ubiquit. - M.musc	Geriatric / Young	0.252092	0.170169	0.609057	0.129522	Gstm5	2
P48774	Young	Old	1.20819	0.00948621	0.0396437	P48774_K4_M1	Old / Young	Gstm5	Ubiquit. - M.musc	Geriatric / Young	0.252092	0.170169	0.609057	0.129522	Gstm5	2
P48774	Young	Old	0.823574	0.254679	0.416142	P48774_K208_M1	Old / Young	Gstm5	Ubiquit. - M.musc	Geriatric / Young	0.252092	0.170169	0.609057	0.129522	Gstm5	2
P48774	Young	Old	0.992909	0.00165804	0.01024	P48774_K70_M1	Old / Young	Gstm5	Ubiquit. - M.musc	Geriatric / Young	0.252092	0.170169	0.609057	0.129522	Gstm5	2
P48774	Young	Old	1.49306	3.66785e-05	0.000504271	P48774_K196_M1	Old / Young	Gstm5	Ubiquit. - M.musc	Geriatric / Young	0.252092	0.170169	0.609057	0.129522	Gstm5	2
P48962	Young	Old	0.467261	0.0925424	0.205068	P48962_K263_M1	Old / Young	Slc25a4	Ubiquit. - M.musc	Geriatric / Young	0.19483	0.492747		0.124444	Slc25a4	2
P48962	Young	Old	1.84584	0.0198435	0.0685639	P48962_K147_M1	Old / Young	Slc25a4	Ubiquit. - M.musc	Geriatric / Young	0.19483	0.492747		0.124444	Slc25a4	2
P49025	Young	Old	-0.368406	0.66716	0.787351	P49025_K628_M1	Old / Young	Cit	Ubiquit. - M.musc	Geriatric / Young	0.44337	0.276879	0.201444	0.0460285	Cit	3
P49025	Young	Old	-1.24685	0.0538461	0.140455	P49025_K1149_M1	Old / Young	Cit	Ubiquit. - M.musc	Geriatric / Young	0.44337	0.276879	0.201444	0.0460285	Cit	3
P49446	Young	Old	-0.0522392	0.887745	0.937016	P49446_K662_M1	Old / Young	Ptpre	Ubiquit. - M.musc	Geriatric / Young
P49615	Young	Old	1.00509	2.42254e-05	0.000365648	P49615_K33_M1	Old / Young	Cdk5	Ubiquit. - M.musc	Geriatric / Young	0.311829	0.185878	0.231869	0.808141	Cdk5	2
P49615	Young	Old	2.37801	0.00100036	0.00686576	P49615_K9_M1	Old / Young	Cdk5	Ubiquit. - M.musc	Geriatric / Young	0.311829	0.185878	0.231869	0.808141	Cdk5	2
P49615	Young	Old	0.832117	0.112633	0.235465	P49615_K20_M1	Old / Young	Cdk5	Ubiquit. - M.musc	Geriatric / Young	0.311829	0.185878	0.231869	0.808141	Cdk5	2
P49615	Young	Old	0.386785	0.0659452	0.162306	P49615_K237_M1	Old / Young	Cdk5	Ubiquit. - M.musc	Geriatric / Young	0.311829	0.185878	0.231869	0.808141	Cdk5	2
P49615	Young	Old	0.109831	0.448626	0.607121	P49615_K128_M1	Old / Young	Cdk5	Ubiquit. - M.musc	Geriatric / Young	0.311829	0.185878	0.231869	0.808141	Cdk5	2
P49615	Young	Old	0.232515	0.231579	0.392358	P49615_K213_M1	Old / Young	Cdk5	Ubiquit. - M.musc	Geriatric / Young	0.311829	0.185878	0.231869	0.808141	Cdk5	2
P49722	Young	Old	-0.167015	0.31376	0.479131	P49722_K70_M1	Old / Young	Psma2	Ubiquit. - M.musc	Geriatric / Young	0.456115	0.307883	0.0168046	0.119625	Psma2	3
P49817	Young	Old	-0.168893	0.264172	0.425822	P49817_K176_M1	Old / Young	Cav1	Ubiquit. - M.musc	Geriatric / Young	0.129651	0.382437	0.231339	-0.00966287	Cav1	1
P49817	Young	Old	0.265344	0.28641	0.448958	P49817_K39_M1	Old / Young	Cav1	Ubiquit. - M.musc	Geriatric / Young	0.129651	0.382437	0.231339	-0.00966287	Cav1	1
P49817	Young	Old	-0.114892	0.502944	0.658741	P49817_K5_M1	Old / Young	Cav1	Ubiquit. - M.musc	Geriatric / Young	0.129651	0.382437	0.231339	-0.00966287	Cav1	1
P50096	Young	Old	-0.288893	0.213623	0.370206	P50096_K208_M1	Old / Young	Impdh1	Ubiquit. - M.musc	Geriatric / Young
P50153	Young	Old	-0.439082	0.0131627	0.0510062	P50153_K24_M1	Old / Young	Gng4	Ubiquit. - M.musc	Geriatric / Young
P50247	Young	Old	0.415825	0.565265	0.710201	P50247_K405_M1	Old / Young	Ahcy	Ubiquit. - M.musc	Geriatric / Young	0.270469	0.452013		0.329699	Ahcy	2
P50247	Young	Old	2.30778	1.98221e-05	0.000315764	P50247_K389_M1	Old / Young	Ahcy	Ubiquit. - M.musc	Geriatric / Young	0.270469	0.452013		0.329699	Ahcy	2
P50247	Young	Old	-0.385612	0.386444	0.550223	P50247_K166_M1	Old / Young	Ahcy	Ubiquit. - M.musc	Geriatric / Young	0.270469	0.452013		0.329699	Ahcy	2
P50396	Young	Old	2.68711	8.41025e-07	3.32411e-05	P50396_K112_M1	Old / Young	Gdi1	Ubiquit. - M.musc	Geriatric / Young	0.30158	0.361451	0.355924	0.256846	Gdi1	2
P50396	Young	Old	1.92755	9.8184e-08	7.84927e-06	P50396_K54_M1	Old / Young	Gdi1	Ubiquit. - M.musc	Geriatric / Young	0.30158	0.361451	0.355924	0.256846	Gdi1	2
P50396	Young	Old	1.23536	0.132844	0.264062	P50396_K118_M1	Old / Young	Gdi1	Ubiquit. - M.musc	Geriatric / Young	0.30158	0.361451	0.355924	0.256846	Gdi1	2
P50396	Young	Old	0.786379	0.00152779	0.00958645	P50396_K437_M1	Old / Young	Gdi1	Ubiquit. - M.musc	Geriatric / Young	0.30158	0.361451	0.355924	0.256846	Gdi1	2
P50396	Young	Old	0.944456	0.000361579	0.00304477	P50396_K435_M1	Old / Young	Gdi1	Ubiquit. - M.musc	Geriatric / Young	0.30158	0.361451	0.355924	0.256846	Gdi1	2
P50396	Young	Old	1.92889	9.34931e-08	7.80799e-06	P50396_K269_M1	Old / Young	Gdi1	Ubiquit. - M.musc	Geriatric / Young	0.30158	0.361451	0.355924	0.256846	Gdi1	2
P50396	Young	Old	0.8899	0.137245	0.270171	P50396_K103_M1	Old / Young	Gdi1	Ubiquit. - M.musc	Geriatric / Young	0.30158	0.361451	0.355924	0.256846	Gdi1	2
P50396	Young	Old	1.99873	0.0159635	0.0580575	P50396_K174_M1	Old / Young	Gdi1	Ubiquit. - M.musc	Geriatric / Young	0.30158	0.361451	0.355924	0.256846	Gdi1	2
P50516	Young	Old	-0.12032	0.51509	0.668021	P50516_K580_M1	Old / Young	Atp6v1a	Ubiquit. - M.musc	Geriatric / Young	0.320195	0.216429	0.417077	0.232437	Atp6v1a	3
P50516	Young	Old	-0.152281	0.807055	0.890152	P50516_K84_M1	Old / Young	Atp6v1a	Ubiquit. - M.musc	Geriatric / Young	0.320195	0.216429	0.417077	0.232437	Atp6v1a	3
P50516	Young	Old	0.661818	0.0309585	0.0949204	P50516_K265_M1	Old / Young	Atp6v1a	Ubiquit. - M.musc	Geriatric / Young	0.320195	0.216429	0.417077	0.232437	Atp6v1a	3
P50516	Young	Old	0.327239	0.272741	0.434971	P50516_K139_M1	Old / Young	Atp6v1a	Ubiquit. - M.musc	Geriatric / Young	0.320195	0.216429	0.417077	0.232437	Atp6v1a	3
P50516	Young	Old	-0.174161	0.349395	0.511821	P50516_K513_M1	Old / Young	Atp6v1a	Ubiquit. - M.musc	Geriatric / Young	0.320195	0.216429	0.417077	0.232437	Atp6v1a	3
P50516	Young	Old	0.836831	0.0659295	0.162306	P50516_K467_M1	Old / Young	Atp6v1a	Ubiquit. - M.musc	Geriatric / Young	0.320195	0.216429	0.417077	0.232437	Atp6v1a	3
P50516	Young	Old	0.0945657	0.583259	0.723751	P50516_K516_M1	Old / Young	Atp6v1a	Ubiquit. - M.musc	Geriatric / Young	0.320195	0.216429	0.417077	0.232437	Atp6v1a	3
P50516	Young	Old	0.347609	0.0721391	0.172534	P50516_K480_M1	Old / Young	Atp6v1a	Ubiquit. - M.musc	Geriatric / Young	0.320195	0.216429	0.417077	0.232437	Atp6v1a	3
P50516	Young	Old	-0.300847	0.556757	0.703607	P50516_K498_M1	Old / Young	Atp6v1a	Ubiquit. - M.musc	Geriatric / Young	0.320195	0.216429	0.417077	0.232437	Atp6v1a	3
P50516	Young	Old	0.394244	0.351513	0.513878	P50516_K202_M1	Old / Young	Atp6v1a	Ubiquit. - M.musc	Geriatric / Young	0.320195	0.216429	0.417077	0.232437	Atp6v1a	3
P50516	Young	Old	0.00667089	0.9836	0.991409	P50516_K5_M1	Old / Young	Atp6v1a	Ubiquit. - M.musc	Geriatric / Young	0.320195	0.216429	0.417077	0.232437	Atp6v1a	3
P50518	Young	Old	-0.147787	0.798578	0.883511	P50518_K138_M1	Old / Young	Atp6v1e1	Ubiquit. - M.musc	Geriatric / Young	0.281018	0.281416	0.200097	0.687628	Atp6v1e1	2
P50518	Young	Old	-0.31356	0.160447	0.302202	P50518_K191_M1	Old / Young	Atp6v1e1	Ubiquit. - M.musc	Geriatric / Young	0.281018	0.281416	0.200097	0.687628	Atp6v1e1	2
P50518	Young	Old	0.441953	0.0143974	0.0538126	P50518_K10_M1	Old / Young	Atp6v1e1	Ubiquit. - M.musc	Geriatric / Young	0.281018	0.281416	0.200097	0.687628	Atp6v1e1	2
P50518	Young	Old	0.1421	0.632587	0.761916	P50518_K52_M1	Old / Young	Atp6v1e1	Ubiquit. - M.musc	Geriatric / Young	0.281018	0.281416	0.200097	0.687628	Atp6v1e1	2
P51150	Young	Old	1.9112	0.0378437	0.109205	P51150_K191_M1	Old / Young	Rab7	Ubiquit. - M.musc	Geriatric / Young	0.514608	0.293161	0.18493	0.25847	Rab7	4
P51150	Young	Old	1.24022	0.0136929	0.0523028	P51150_K175_M1	Old / Young	Rab7	Ubiquit. - M.musc	Geriatric / Young	0.514608	0.293161	0.18493	0.25847	Rab7	4
P51410	Young	Old	1.22039	0.0352666	0.103948	P51410_K21_M1	Old / Young	Rpl9	Ubiquit. - M.musc	Geriatric / Young	0.211127	0.243708	-0.0668012	0.254507	Rpl9	2
P51830	Young	Old	-0.177967	0.524634	0.676483	P51830_K1218_M1	Old / Young	Adcy9	Ubiquit. - M.musc	Geriatric / Young
P51830	Young	Old	-0.274037	0.453827	0.612624	P51830_K321_M1	Old / Young	Adcy9	Ubiquit. - M.musc	Geriatric / Young
P51830	Young	Old	-0.00599451	0.967414	0.983297	P51830_K327_M1	Old / Young	Adcy9	Ubiquit. - M.musc	Geriatric / Young
P51830	Young	Old	0.0786365	0.745092	0.846241	P51830_K773_M1	Old / Young	Adcy9	Ubiquit. - M.musc	Geriatric / Young
P51830	Young	Old	0.379325	0.0388354	0.111175	P51830_K723_M1	Old / Young	Adcy9	Ubiquit. - M.musc	Geriatric / Young
P51863	Young	Old	0.6301	0.000710225	0.00526811	P51863_K288_M1	Old / Young	Atp6v0d1	Ubiquit. - M.musc	Geriatric / Young	0.309361	0.309662		0.0419658	Atp6v0d1	2
P51863	Young	Old	0.376649	0.129728	0.259235	P51863_K73_M1	Old / Young	Atp6v0d1	Ubiquit. - M.musc	Geriatric / Young	0.309361	0.309662		0.0419658	Atp6v0d1	2
P51863	Young	Old	0.575729	0.00929033	0.0390519	P51863_K234_M1	Old / Young	Atp6v0d1	Ubiquit. - M.musc	Geriatric / Young	0.309361	0.309662		0.0419658	Atp6v0d1	2
P51863	Young	Old	-0.0190681	0.93921	0.966985	P51863_K343_M1	Old / Young	Atp6v0d1	Ubiquit. - M.musc	Geriatric / Young	0.309361	0.309662		0.0419658	Atp6v0d1	2
P51863	Young	Old	1.41911	0.00433796	0.0212692	P51863_K265_M1	Old / Young	Atp6v0d1	Ubiquit. - M.musc	Geriatric / Young	0.309361	0.309662		0.0419658	Atp6v0d1	2
P51863	Young	Old	0.357884	0.0495416	0.132492	P51863_K275_M1	Old / Young	Atp6v0d1	Ubiquit. - M.musc	Geriatric / Young	0.309361	0.309662		0.0419658	Atp6v0d1	2
P51881	Young	Old	0.432475	0.0252828	0.0815129	P51881_K147_M1	Old / Young	Slc25a5	Ubiquit. - M.musc	Geriatric / Young	0.206275	0.269854		0.231665	Slc25a5	2
P51881	Young	Old	1.68882	0.0150519	0.0555852	P51881_K63_M1	Old / Young	Slc25a5	Ubiquit. - M.musc	Geriatric / Young	0.206275	0.269854		0.231665	Slc25a5	2
P52189	Young	Old	0.125706	0.629919	0.759752	P52189_K325_M1	Old / Young	Kcnj4	Ubiquit. - M.musc	Geriatric / Young
P52332	Young	Old	-0.107513	0.405664	0.565467	P52332_K249_M1	Old / Young	Jak1	Ubiquit. - M.musc	Geriatric / Young
P52332	Young	Old	-0.12569	0.54412	0.69332	P52332_K923_M1	Old / Young	Jak1	Ubiquit. - M.musc	Geriatric / Young
P52480	Young	Old	-0.325296	0.190561	0.341434	P52480_K206_M1	Old / Young	Pkm	Ubiquit. - M.musc	Geriatric / Young	0.259015	0.0645227	-0.0808149	0.598715	Pkm	2
P52480	Young	Old	0.0456652	0.779104	0.868196	P52480_K141_M1	Old / Young	Pkm	Ubiquit. - M.musc	Geriatric / Young	0.259015	0.0645227	-0.0808149	0.598715	Pkm	2
P52480	Young	Old	0.622494	0.40032	0.561462	P52480_K3_M1	Old / Young	Pkm	Ubiquit. - M.musc	Geriatric / Young	0.259015	0.0645227	-0.0808149	0.598715	Pkm	2
P52480	Young	Old	0.15533	0.338375	0.502846	P52480_K135_M1	Old / Young	Pkm	Ubiquit. - M.musc	Geriatric / Young	0.259015	0.0645227	-0.0808149	0.598715	Pkm	2
P52480	Young	Old	0.0421026	0.845389	0.913071	P52480_K305_M1	Old / Young	Pkm	Ubiquit. - M.musc	Geriatric / Young	0.259015	0.0645227	-0.0808149	0.598715	Pkm	2
P52480	Young	Old	0.108876	0.538683	0.689035	P52480_K115_M1	Old / Young	Pkm	Ubiquit. - M.musc	Geriatric / Young	0.259015	0.0645227	-0.0808149	0.598715	Pkm	2
P52480	Young	Old	0.489059	0.0977591	0.212442	P52480_K166_M1	Old / Young	Pkm	Ubiquit. - M.musc	Geriatric / Young	0.259015	0.0645227	-0.0808149	0.598715	Pkm	2
P52480	Young	Old	0.174246	0.331012	0.494285	P52480_K270_M1	Old / Young	Pkm	Ubiquit. - M.musc	Geriatric / Young	0.259015	0.0645227	-0.0808149	0.598715	Pkm	2
P52483;Q91W82	Young	Old	0.750543	0.00666103	0.0301448	P52483_K86_M1;Q91W82_K80_M1	Old / Young	Ube2e3;Ube2e2	Ubiquit. - M.musc	Geriatric / Young
P52760	Young	Old	0.540835	0.077765	0.182155	P52760_K13_M1	Old / Young	Rida	Ubiquit. - M.musc	Geriatric / Young
P53810	Young	Old	0.327175	0.166333	0.310043	P53810_K5_M1	Old / Young	Pitpna	Ubiquit. - M.musc	Geriatric / Young	0.236744	0.279497	0.229076	0.522815	Pitpna	2
P53810	Young	Old	2.22502	0.000473232	0.00379025	P53810_K68_M1	Old / Young	Pitpna	Ubiquit. - M.musc	Geriatric / Young	0.236744	0.279497	0.229076	0.522815	Pitpna	2
P53810	Young	Old	-0.126945	0.703656	0.816581	P53810_K153_M1	Old / Young	Pitpna	Ubiquit. - M.musc	Geriatric / Young	0.236744	0.279497	0.229076	0.522815	Pitpna	2
P53986	Young	Old	0.227195	0.206552	0.362474	P53986_K467_M1	Old / Young	Slc16a1	Ubiquit. - M.musc	Geriatric / Young	0.291986	0.559863	1.65471	0.215409	Slc16a1	2
P53986	Young	Old	1.84806	0.000800031	0.00579485	P53986_K235_M1	Old / Young	Slc16a1	Ubiquit. - M.musc	Geriatric / Young	0.291986	0.559863	1.65471	0.215409	Slc16a1	2
P53986	Young	Old	0.349499	0.0433853	0.120991	P53986_K219_M1	Old / Young	Slc16a1	Ubiquit. - M.musc	Geriatric / Young	0.291986	0.559863	1.65471	0.215409	Slc16a1	2
P53986	Young	Old	0.440104	0.0083037	0.035883	P53986_K232_M1	Old / Young	Slc16a1	Ubiquit. - M.musc	Geriatric / Young	0.291986	0.559863	1.65471	0.215409	Slc16a1	2
P53986	Young	Old	0.271329	0.193998	0.345739	P53986_K204_M1	Old / Young	Slc16a1	Ubiquit. - M.musc	Geriatric / Young	0.291986	0.559863	1.65471	0.215409	Slc16a1	2
P53986	Young	Old	0.767021	0.000815797	0.00587946	P53986_K473_M1	Old / Young	Slc16a1	Ubiquit. - M.musc	Geriatric / Young	0.291986	0.559863	1.65471	0.215409	Slc16a1	2
P53994	Young	Old	0.715106	0.00601071	0.0278713	P53994_K165_M1	Old / Young	Rab2a	Ubiquit. - M.musc	Geriatric / Young	0.359239	0.0687349	0.212676	0.376825	Rab2a	3
P54227	Young	Old	-0.0106559	0.969085	0.983297	P54227_K52_M1	Old / Young	Stmn1	Ubiquit. - M.musc	Geriatric / Young	1.23414	0.467445	0.123546	0.120215	Stmn1	4
P54726	Young	Old	0.560763	0.103996	0.222179	P54726_K122_M1	Old / Young	Rad23a	Ubiquit. - M.musc	Geriatric / Young
P54726	Young	Old	-0.374954	0.0689397	0.167198	P54726_K16_M1	Old / Young	Rad23a	Ubiquit. - M.musc	Geriatric / Young
P54726	Young	Old	-0.0615321	0.738328	0.841658	P54726_K53_M1	Old / Young	Rad23a	Ubiquit. - M.musc	Geriatric / Young
P54726	Young	Old	-0.0188504	0.92222	0.954959	P54726_K62_M1	Old / Young	Rad23a	Ubiquit. - M.musc	Geriatric / Young
P54726	Young	Old	-0.124284	0.753632	0.852182	P54726_K26_M1	Old / Young	Rad23a	Ubiquit. - M.musc	Geriatric / Young
P54726	Young	Old	0.00500824	0.988761	0.994289	P54726_K78_M1	Old / Young	Rad23a	Ubiquit. - M.musc	Geriatric / Young
P54728	Young	Old	-0.454958	0.296339	0.459847	P54728_K67_M1	Old / Young	Rad23b	Ubiquit. - M.musc	Geriatric / Young	0.49027	0.171187	0.159906	0.261348	Rad23b	4
P54728	Young	Old	-0.11213	0.568227	0.712885	P54728_K51_M1	Old / Young	Rad23b	Ubiquit. - M.musc	Geriatric / Young	0.49027	0.171187	0.159906	0.261348	Rad23b	4
P54728	Young	Old	0.378275	0.0665336	0.163196	P54728_K151_M1	Old / Young	Rad23b	Ubiquit. - M.musc	Geriatric / Young	0.49027	0.171187	0.159906	0.261348	Rad23b	4
P54728	Young	Old	-0.151332	0.358021	0.520571	P54728_K60_M1	Old / Young	Rad23b	Ubiquit. - M.musc	Geriatric / Young	0.49027	0.171187	0.159906	0.261348	Rad23b	4
P54728	Young	Old	0.0505299	0.754582	0.852533	P54728_K24_M1	Old / Young	Rad23b	Ubiquit. - M.musc	Geriatric / Young	0.49027	0.171187	0.159906	0.261348	Rad23b	4
P54728	Young	Old	-0.0606803	0.784923	0.872878	P54728_K45_M1	Old / Young	Rad23b	Ubiquit. - M.musc	Geriatric / Young	0.49027	0.171187	0.159906	0.261348	Rad23b	4
P54728	Young	Old	-0.191417	0.241551	0.401996	P54728_K36_M1	Old / Young	Rad23b	Ubiquit. - M.musc	Geriatric / Young	0.49027	0.171187	0.159906	0.261348	Rad23b	4
P54728	Young	Old	-0.570384	0.297828	0.461826	P54728_K14_M1	Old / Young	Rad23b	Ubiquit. - M.musc	Geriatric / Young	0.49027	0.171187	0.159906	0.261348	Rad23b	4
P54728	Young	Old	-0.341225	0.0357896	0.105098	P54728_K76_M1	Old / Young	Rad23b	Ubiquit. - M.musc	Geriatric / Young	0.49027	0.171187	0.159906	0.261348	Rad23b	4
P54729	Young	Old	0.628126	0.00216955	0.0126738	P54729_K370_M1	Old / Young	Nub1	Ubiquit. - M.musc	Geriatric / Young
P54731	Young	Old	0.253075	0.139369	0.272984	P54731_K145_M1	Old / Young	Faf1	Ubiquit. - M.musc	Geriatric / Young	0.523147	0.522658	0.460212	0.0777492	Faf1	4
P54731	Young	Old	0.0562036	0.792602	0.878735	P54731_K156_M1	Old / Young	Faf1	Ubiquit. - M.musc	Geriatric / Young	0.523147	0.522658	0.460212	0.0777492	Faf1	4
P55012	Young	Old	0.783422	0.0440802	0.122454	P55012_K984_M1	Old / Young	Slc12a2	Ubiquit. - M.musc	Geriatric / Young	0.28204	0.279569	0.00962533	0.152626	Slc12a2	2
P55012	Young	Old	0.176257	0.293876	0.457671	P55012_K826_M1	Old / Young	Slc12a2	Ubiquit. - M.musc	Geriatric / Young	0.28204	0.279569	0.00962533	0.152626	Slc12a2	2
P55012	Young	Old	0.190134	0.386929	0.55037	P55012_K1136_M1	Old / Young	Slc12a2	Ubiquit. - M.musc	Geriatric / Young	0.28204	0.279569	0.00962533	0.152626	Slc12a2	2
P55012	Young	Old	0.259621	0.163297	0.306368	P55012_K988_M1	Old / Young	Slc12a2	Ubiquit. - M.musc	Geriatric / Young	0.28204	0.279569	0.00962533	0.152626	Slc12a2	2
P55012	Young	Old	0.643109	0.00171488	0.0105608	P55012_K936_M1	Old / Young	Slc12a2	Ubiquit. - M.musc	Geriatric / Young	0.28204	0.279569	0.00962533	0.152626	Slc12a2	2
P55012	Young	Old	0.17927	0.257356	0.418458	P55012_K941_M1	Old / Young	Slc12a2	Ubiquit. - M.musc	Geriatric / Young	0.28204	0.279569	0.00962533	0.152626	Slc12a2	2
P55012	Young	Old	0.496132	0.0200821	0.0689144	P55012_K1010_M1	Old / Young	Slc12a2	Ubiquit. - M.musc	Geriatric / Young	0.28204	0.279569	0.00962533	0.152626	Slc12a2	2
P55012	Young	Old	0.423279	0.422114	0.582939	P55012_K1118_M1	Old / Young	Slc12a2	Ubiquit. - M.musc	Geriatric / Young	0.28204	0.279569	0.00962533	0.152626	Slc12a2	2
P55012	Young	Old	0.85048	0.0172042	0.0615154	P55012_K1111_M1	Old / Young	Slc12a2	Ubiquit. - M.musc	Geriatric / Young	0.28204	0.279569	0.00962533	0.152626	Slc12a2	2
P55012	Young	Old	0.0389276	0.878919	0.932259	P55012_K1054_M1	Old / Young	Slc12a2	Ubiquit. - M.musc	Geriatric / Young	0.28204	0.279569	0.00962533	0.152626	Slc12a2	2
P55012	Young	Old	0.608936	0.0321476	0.0973904	P55012_K624_M1	Old / Young	Slc12a2	Ubiquit. - M.musc	Geriatric / Young	0.28204	0.279569	0.00962533	0.152626	Slc12a2	2
P55012	Young	Old	0.186224	0.295169	0.458691	P55012_K1000_M1	Old / Young	Slc12a2	Ubiquit. - M.musc	Geriatric / Young	0.28204	0.279569	0.00962533	0.152626	Slc12a2	2
P55012	Young	Old	0.434924	0.108874	0.229609	P55012_K230_M1	Old / Young	Slc12a2	Ubiquit. - M.musc	Geriatric / Young	0.28204	0.279569	0.00962533	0.152626	Slc12a2	2
P55012	Young	Old	0.573912	0.00453878	0.0220652	P55012_K273_M1	Old / Young	Slc12a2	Ubiquit. - M.musc	Geriatric / Young	0.28204	0.279569	0.00962533	0.152626	Slc12a2	2
P55012	Young	Old	-0.0567405	0.792562	0.878735	P55012_K1088_M1	Old / Young	Slc12a2	Ubiquit. - M.musc	Geriatric / Young	0.28204	0.279569	0.00962533	0.152626	Slc12a2	2
P55012	Young	Old	1.29345	0.00289913	0.015723	P55012_K976_M1	Old / Young	Slc12a2	Ubiquit. - M.musc	Geriatric / Young	0.28204	0.279569	0.00962533	0.152626	Slc12a2	2
P55012	Young	Old	0.460848	0.0219529	0.0739105	P55012_K951_M1	Old / Young	Slc12a2	Ubiquit. - M.musc	Geriatric / Young	0.28204	0.279569	0.00962533	0.152626	Slc12a2	2
P55012	Young	Old	0.59644	0.0666932	0.163321	P55012_K1071_M1	Old / Young	Slc12a2	Ubiquit. - M.musc	Geriatric / Young	0.28204	0.279569	0.00962533	0.152626	Slc12a2	2
P55012	Young	Old	0.643065	0.0950956	0.208814	P55012_K969_M1	Old / Young	Slc12a2	Ubiquit. - M.musc	Geriatric / Young	0.28204	0.279569	0.00962533	0.152626	Slc12a2	2
P55012	Young	Old	0.888715	0.000294383	0.00261492	P55012_K1091_M1	Old / Young	Slc12a2	Ubiquit. - M.musc	Geriatric / Young	0.28204	0.279569	0.00962533	0.152626	Slc12a2	2
P55088	Young	Old	0.565373	0.0939467	0.207134	P55088_K310_M1	Old / Young	Aqp4	Ubiquit. - M.musc	Geriatric / Young	0.127932	0.0660718		0.0364426	Aqp4	1
P55088	Young	Old	-0.0334397	0.831129	0.906393	P55088_K274_M1	Old / Young	Aqp4	Ubiquit. - M.musc	Geriatric / Young	0.127932	0.0660718		0.0364426	Aqp4	1
P55088	Young	Old	0.226373	0.299151	0.463545	P55088_K268_M1	Old / Young	Aqp4	Ubiquit. - M.musc	Geriatric / Young	0.127932	0.0660718		0.0364426	Aqp4	1
P55088	Young	Old	0.103245	0.532326	0.683333	P55088_K295_M1	Old / Young	Aqp4	Ubiquit. - M.musc	Geriatric / Young	0.127932	0.0660718		0.0364426	Aqp4	1
P55096	Young	Old	0.0650536	0.627044	0.757401	P55096_K260_M1	Old / Young	Abcd3	Ubiquit. - M.musc	Geriatric / Young
P55096	Young	Old	-0.455169	0.324342	0.4877	P55096_K416_M1	Old / Young	Abcd3	Ubiquit. - M.musc	Geriatric / Young
P55096	Young	Old	-0.62359	0.237359	0.39863	P55096_K615_M1	Old / Young	Abcd3	Ubiquit. - M.musc	Geriatric / Young
P55144	Young	Old	0.531559	0.0563568	0.145076	P55144_K497_M1	Old / Young	Tyro3	Ubiquit. - M.musc	Geriatric / Young
P55288	Young	Old	0.563115	0.164337	0.307685	P55288_K645_M1	Old / Young	Cdh11	Ubiquit. - M.musc	Geriatric / Young
P56135	Young	Old	0.462433	0.0123648	0.0487033	P56135_K8_M1	Old / Young	Atp5j2	Ubiquit. - M.musc	Geriatric / Young	0.321484	0.120942		0.230135	Atp5j2	3
P56391	Young	Old	0.325602	0.234215	0.395539	P56391_K6_M1	Old / Young	Cox6b1	Ubiquit. - M.musc	Geriatric / Young	-1.1249	0.468742	0.697113	0.276894	Cox6b1
P56399	Young	Old	-0.075612	0.644132	0.768367	P56399_K423_M1	Old / Young	Usp5	Ubiquit. - M.musc	Geriatric / Young	0.333613	0.824733	0.151833	0.0893895	Usp5	3
P56399	Young	Old	-0.321989	0.663696	0.784764	P56399_K499_M1	Old / Young	Usp5	Ubiquit. - M.musc	Geriatric / Young	0.333613	0.824733	0.151833	0.0893895	Usp5	3
P56399	Young	Old	0.337756	0.300782	0.465046	P56399_K553_M1	Old / Young	Usp5	Ubiquit. - M.musc	Geriatric / Young	0.333613	0.824733	0.151833	0.0893895	Usp5	3
P56399	Young	Old	-0.0190957	0.907775	0.949589	P56399_K406_M1	Old / Young	Usp5	Ubiquit. - M.musc	Geriatric / Young	0.333613	0.824733	0.151833	0.0893895	Usp5	3
P56399	Young	Old	1.76164	0.000389453	0.00321466	P56399_K586_M1	Old / Young	Usp5	Ubiquit. - M.musc	Geriatric / Young	0.333613	0.824733	0.151833	0.0893895	Usp5	3
P56399	Young	Old	0.831532	0.00330981	0.0171679	P56399_K575_M1	Old / Young	Usp5	Ubiquit. - M.musc	Geriatric / Young	0.333613	0.824733	0.151833	0.0893895	Usp5	3
P56399	Young	Old	0.422604	0.0305841	0.0939728	P56399_K793_M1	Old / Young	Usp5	Ubiquit. - M.musc	Geriatric / Young	0.333613	0.824733	0.151833	0.0893895	Usp5	3
P56399	Young	Old	0.740953	0.00783059	0.0343893	P56399_K318_M1	Old / Young	Usp5	Ubiquit. - M.musc	Geriatric / Young	0.333613	0.824733	0.151833	0.0893895	Usp5	3
P56399	Young	Old	1.22617	0.0049326	0.0234957	P56399_K163_M1	Old / Young	Usp5	Ubiquit. - M.musc	Geriatric / Young	0.333613	0.824733	0.151833	0.0893895	Usp5	3
P56399	Young	Old	0.261601	0.176555	0.322999	P56399_K574_M1	Old / Young	Usp5	Ubiquit. - M.musc	Geriatric / Young	0.333613	0.824733	0.151833	0.0893895	Usp5	3
P56399	Young	Old	-0.0886238	0.570342	0.714086	P56399_K743_M1	Old / Young	Usp5	Ubiquit. - M.musc	Geriatric / Young	0.333613	0.824733	0.151833	0.0893895	Usp5	3
P56399	Young	Old	1.08313	0.0203871	0.0696841	P56399_K508_M1	Old / Young	Usp5	Ubiquit. - M.musc	Geriatric / Young	0.333613	0.824733	0.151833	0.0893895	Usp5	3
P56399	Young	Old	-0.171217	0.26207	0.423788	P56399_K184_M1	Old / Young	Usp5	Ubiquit. - M.musc	Geriatric / Young	0.333613	0.824733	0.151833	0.0893895	Usp5	3
P56399	Young	Old	-0.131413	0.626321	0.757163	P56399_K379_M1	Old / Young	Usp5	Ubiquit. - M.musc	Geriatric / Young	0.333613	0.824733	0.151833	0.0893895	Usp5	3
P56399	Young	Old	0.670701	0.00786602	0.0344747	P56399_K360_M1	Old / Young	Usp5	Ubiquit. - M.musc	Geriatric / Young	0.333613	0.824733	0.151833	0.0893895	Usp5	3
P56399	Young	Old	0.588432	0.099876	0.215813	P56399_K80_M1	Old / Young	Usp5	Ubiquit. - M.musc	Geriatric / Young	0.333613	0.824733	0.151833	0.0893895	Usp5	3
P56480	Young	Old	0.873223	0.030494	0.0937625	P56480_K198_M1	Old / Young	Atp5b	Ubiquit. - M.musc	Geriatric / Young	0.161304	0.301999		0.0385805	Atp5b	1
P56480	Young	Old	0.192953	0.544483	0.693373	P56480_K124_M1	Old / Young	Atp5b	Ubiquit. - M.musc	Geriatric / Young	0.161304	0.301999		0.0385805	Atp5b	1
P56564	Young	Old	0.139268	0.515266	0.668021	P56564_K521_M1	Old / Young	Slc1a3	Ubiquit. - M.musc	Geriatric / Young	0.152201	0.23479		0.451668	Slc1a3	1
P56564	Young	Old	-0.211742	0.456677	0.615317	P56564_K42_M1	Old / Young	Slc1a3	Ubiquit. - M.musc	Geriatric / Young	0.152201	0.23479		0.451668	Slc1a3	1
P56564	Young	Old	2.99708	1.89635e-06	5.84938e-05	P56564_K534_M1	Old / Young	Slc1a3	Ubiquit. - M.musc	Geriatric / Young	0.152201	0.23479		0.451668	Slc1a3	1
P56564	Young	Old	-0.0457736	0.759563	0.854889	P56564_K520_M1	Old / Young	Slc1a3	Ubiquit. - M.musc	Geriatric / Young	0.152201	0.23479		0.451668	Slc1a3	1
P56564;P56564	Young	Old	-0.203014	0.236426	0.39807	P56564_K521_M2;P56564_K534_M2	Old / Young	Slc1a3	Ubiquit. - M.musc	Geriatric / Young
P57080	Young	Old	-0.523948	0.0345444	0.102585	P57080_K250_M1	Old / Young	Usp25	Ubiquit. - M.musc	Geriatric / Young
P57080	Young	Old	-0.292606	0.143534	0.278739	P57080_K631_M1	Old / Young	Usp25	Ubiquit. - M.musc	Geriatric / Young
P57780	Young	Old	0.538724	0.0911843	0.2027	P57780_K234_M1	Old / Young	Actn4	Ubiquit. - M.musc	Geriatric / Young	0.685006	0.362892	0.25088	0.353288	Actn4	4
P57780	Young	Old	1.78825	3.32053e-06	8.79431e-05	P57780_K593_M1	Old / Young	Actn4	Ubiquit. - M.musc	Geriatric / Young	0.685006	0.362892	0.25088	0.353288	Actn4	4
P58252	Young	Old	0.418227	0.429725	0.590327	P58252_K235_M1	Old / Young	Eef2	Ubiquit. - M.musc	Geriatric / Young	0.447968	0.379625	0.263401	0.546739	Eef2	3
P58252	Young	Old	0.456322	0.0696891	0.168637	P58252_K322_M1	Old / Young	Eef2	Ubiquit. - M.musc	Geriatric / Young	0.447968	0.379625	0.263401	0.546739	Eef2	3
P58252	Young	Old	0.675632	0.0145252	0.0542433	P58252_K638_M1	Old / Young	Eef2	Ubiquit. - M.musc	Geriatric / Young	0.447968	0.379625	0.263401	0.546739	Eef2	3
P58252	Young	Old	1.14492	0.00161853	0.010068	P58252_K512_M1	Old / Young	Eef2	Ubiquit. - M.musc	Geriatric / Young	0.447968	0.379625	0.263401	0.546739	Eef2	3
P58252	Young	Old	0.646415	0.0735347	0.175	P58252_K318_M1	Old / Young	Eef2	Ubiquit. - M.musc	Geriatric / Young	0.447968	0.379625	0.263401	0.546739	Eef2	3
P58252	Young	Old	-0.571492	0.169608	0.314654	P58252_K239_M1	Old / Young	Eef2	Ubiquit. - M.musc	Geriatric / Young	0.447968	0.379625	0.263401	0.546739	Eef2	3
P58252	Young	Old	-0.355342	0.217036	0.374928	P58252_K272_M1	Old / Young	Eef2	Ubiquit. - M.musc	Geriatric / Young	0.447968	0.379625	0.263401	0.546739	Eef2	3
P58389	Young	Old	1.63569	0.0346805	0.102827	P58389_K28_M1	Old / Young	Ptpa	Ubiquit. - M.musc	Geriatric / Young	0.389819	0.146601	-0.0325866	0.93449	Ptpa	3
P59108	Young	Old	-0.102738	0.508007	0.662158	P59108_K92_M1	Old / Young	Cpne2	Ubiquit. - M.musc	Geriatric / Young
P59268	Young	Old	0.371349	0.0130404	0.0507165	P59268_K127_M1	Old / Young	Zdhhc9	Ubiquit. - M.musc	Geriatric / Young
P59268	Young	Old	0.75283	0.0439913	0.122314	P59268_K137_M1	Old / Young	Zdhhc9	Ubiquit. - M.musc	Geriatric / Young
P59648	Young	Old	-0.55062	0.00311228	0.0164414	P59648_K67_M1	Old / Young	Fxyd7	Ubiquit. - M.musc	Geriatric / Young
P59764	Young	Old	-0.0216973	0.943958	0.969331	P59764_K1469_M1	Old / Young	Dock4	Ubiquit. - M.musc	Geriatric / Young
P59823	Young	Old	0.200223	0.40506	0.565283	P59823_K413_M1	Old / Young	Il1rapl1	Ubiquit. - M.musc	Geriatric / Young
P59999	Young	Old	1.81018	0.000976873	0.00676912	P59999_K35_M1	Old / Young	Arpc4	Ubiquit. - M.musc	Geriatric / Young	-0.00337307	0.117873		0.176594	Arpc4	1
P59999	Young	Old	1.15486	4.3294e-05	0.000573313	P59999_K44_M1	Old / Young	Arpc4	Ubiquit. - M.musc	Geriatric / Young	-0.00337307	0.117873		0.176594	Arpc4	1
P60041	Young	Old	0.0910501	0.801221	0.885982	P60041_K45_M1	Old / Young	Sst	Ubiquit. - M.musc	Geriatric / Young
P60202	Young	Old	0.372249	0.0165232	0.0596409	P60202_K111_M1	Old / Young	Plp1	Ubiquit. - M.musc	Geriatric / Young	0.863079	0.188481		0.0601739	Plp1	4
P60202	Young	Old	0.874074	4.65137e-05	0.000594437	P60202_K122_M1	Old / Young	Plp1	Ubiquit. - M.musc	Geriatric / Young	0.863079	0.188481		0.0601739	Plp1	4
P60202	Young	Old	2.73046	3.81427e-07	2.00807e-05	P60202_K218_M1	Old / Young	Plp1	Ubiquit. - M.musc	Geriatric / Young	0.863079	0.188481		0.0601739	Plp1	4
P60202	Young	Old	0.555342	0.000783557	0.00570424	P60202_K105_M1	Old / Young	Plp1	Ubiquit. - M.musc	Geriatric / Young	0.863079	0.188481		0.0601739	Plp1	4
P60202;P60202	Young	Old	0.983113	0.00476582	0.0228347	P60202_K111_M2;P60202_K122_M2	Old / Young	Plp1	Ubiquit. - M.musc	Geriatric / Young
P60229	Young	Old	0.32928	0.106515	0.226241	P60229_K35_M1	Old / Young	Eif3e	Ubiquit. - M.musc	Geriatric / Young	0.445404	0.359453	0.255791	0.0778979	Eif3e	3
P60335	Young	Old	0.163735	0.696207	0.811647	P60335_K314_M1	Old / Young	Pcbp1	Ubiquit. - M.musc	Geriatric / Young	0.335072	-0.0373441	0.139555	0.452006	Pcbp1	3
P60335	Young	Old	0.591015	0.0713622	0.171245	P60335_K115_M1	Old / Young	Pcbp1	Ubiquit. - M.musc	Geriatric / Young	0.335072	-0.0373441	0.139555	0.452006	Pcbp1	3
P60335	Young	Old	-0.21136	0.733253	0.837014	P60335_K351_M1	Old / Young	Pcbp1	Ubiquit. - M.musc	Geriatric / Young	0.335072	-0.0373441	0.139555	0.452006	Pcbp1	3
P60521	Young	Old	0.956864	0.0298826	0.0926049	P60521_K46_M1	Old / Young	Gabarapl2	Ubiquit. - M.musc	Geriatric / Young	0.887138	0.404918	0.501759	0.228825	Gabarapl2	4
P60670	Young	Old	1.3473	0.000424615	0.00344561	P60670_K260_M1	Old / Young	Nploc4	Ubiquit. - M.musc	Geriatric / Young
P60670	Young	Old	1.15245	0.00636819	0.0292152	P60670_K302_M1	Old / Young	Nploc4	Ubiquit. - M.musc	Geriatric / Young
P60761	Young	Old	0.310242	0.483025	0.642001	P60761_K54_M1	Old / Young	Nrgn	Ubiquit. - M.musc	Geriatric / Young
P60762	Young	Old	0.201813	0.77467	0.865266	P60762_K117_M1	Old / Young	Morf4l1	Ubiquit. - M.musc	Geriatric / Young
P60762	Young	Old	-0.281337	0.227771	0.387274	P60762_K226_M1	Old / Young	Morf4l1	Ubiquit. - M.musc	Geriatric / Young
P60762	Young	Old	0.560336	0.114893	0.237659	P60762_K249_M1	Old / Young	Morf4l1	Ubiquit. - M.musc	Geriatric / Young
P60766	Young	Old	0.219823	0.413398	0.574206	P60766_K135_M1	Old / Young	Cdc42	Ubiquit. - M.musc	Geriatric / Young	0.22086	0.63782	0.0342584	0.0116337	Cdc42	2
P60766	Young	Old	0.0825469	0.829818	0.905542	P60766_K183_M1	Old / Young	Cdc42	Ubiquit. - M.musc	Geriatric / Young	0.22086	0.63782	0.0342584	0.0116337	Cdc42	2
P60766	Young	Old	0.895343	0.00359847	0.0183243	P60766_K107_M1	Old / Young	Cdc42	Ubiquit. - M.musc	Geriatric / Young	0.22086	0.63782	0.0342584	0.0116337	Cdc42	2
P60766	Young	Old	0.919701	0.00123105	0.00807667	P60766_K128_M1	Old / Young	Cdc42	Ubiquit. - M.musc	Geriatric / Young	0.22086	0.63782	0.0342584	0.0116337	Cdc42	2
P60766	Young	Old	0.859094	0.00245276	0.0138051	P60766_K163_M1	Old / Young	Cdc42	Ubiquit. - M.musc	Geriatric / Young	0.22086	0.63782	0.0342584	0.0116337	Cdc42	2
P60766	Young	Old	0.414485	0.155001	0.293999	P60766_K153_M1	Old / Young	Cdc42	Ubiquit. - M.musc	Geriatric / Young	0.22086	0.63782	0.0342584	0.0116337	Cdc42	2
P60766	Young	Old	0.127626	0.694694	0.810539	P60766_K144_M1	Old / Young	Cdc42	Ubiquit. - M.musc	Geriatric / Young	0.22086	0.63782	0.0342584	0.0116337	Cdc42	2
P60843	Young	Old	1.66867	3.36228e-06	8.80065e-05	P60843_K54_M1	Old / Young	Eif4a1	Ubiquit. - M.musc	Geriatric / Young	0.570806	0.419062	0.508652	0.190854	Eif4a1	4
P60843	Young	Old	2.12954	1.5714e-06	5.02499e-05	P60843_K174_M1	Old / Young	Eif4a1	Ubiquit. - M.musc	Geriatric / Young	0.570806	0.419062	0.508652	0.190854	Eif4a1	4
P60867	Young	Old	-0.157943	0.600513	0.736063	P60867_K4_M1	Old / Young	Rps20	Ubiquit. - M.musc	Geriatric / Young	0.245655	0.104223	-0.0269272	0.152073	Rps20	2
P60867	Young	Old	0.263614	0.399232	0.560665	P60867_K8_M1	Old / Young	Rps20	Ubiquit. - M.musc	Geriatric / Young	0.245655	0.104223	-0.0269272	0.152073	Rps20	2
P60879	Young	Old	0.898677	0.257972	0.419144	P60879_K201_M1	Old / Young	Snap25	Ubiquit. - M.musc	Geriatric / Young
P60879	Young	Old	-0.190243	0.27583	0.438703	P60879_K40_M1	Old / Young	Snap25	Ubiquit. - M.musc	Geriatric / Young
P60879	Young	Old	0.463948	0.0296838	0.092058	P60879_K76_M1	Old / Young	Snap25	Ubiquit. - M.musc	Geriatric / Young
P60879	Young	Old	-0.112495	0.494464	0.652185	P60879_K103_M1	Old / Young	Snap25	Ubiquit. - M.musc	Geriatric / Young
P60879	Young	Old	0.267135	0.719383	0.828154	P60879_K184_M1	Old / Young	Snap25	Ubiquit. - M.musc	Geriatric / Young
P60879	Young	Old	0.160085	0.388763	0.552181	P60879_K69_M1	Old / Young	Snap25	Ubiquit. - M.musc	Geriatric / Young
P60879;P60879	Young	Old	0.501404	0.181859	0.329729	P60879_K184_M2;P60879_K189_M2	Old / Young	Snap25	Ubiquit. - M.musc	Geriatric / Young
P60879;P60879	Young	Old	-0.119729	0.674135	0.792117	P60879_K72_M2;P60879_K76_M2	Old / Young	Snap25	Ubiquit. - M.musc	Geriatric / Young
P60904	Young	Old	0.015161	0.919914	0.953486	P60904_K41_M1	Old / Young	Dnajc5	Ubiquit. - M.musc	Geriatric / Young	0.02627	0.376516		0.17494	Dnajc5	1
P60904	Young	Old	0.232829	0.0946186	0.20819	P60904_K72_M1	Old / Young	Dnajc5	Ubiquit. - M.musc	Geriatric / Young	0.02627	0.376516		0.17494	Dnajc5	1
P60904	Young	Old	0.567424	0.0383872	0.110331	P60904_K46_M1	Old / Young	Dnajc5	Ubiquit. - M.musc	Geriatric / Young	0.02627	0.376516		0.17494	Dnajc5	1
P60904	Young	Old	1.12563	2.60216e-05	0.000387364	P60904_K56_M1	Old / Young	Dnajc5	Ubiquit. - M.musc	Geriatric / Young	0.02627	0.376516		0.17494	Dnajc5	1
P61022	Young	Old	-0.0653606	0.689254	0.80528	P61022_K19_M1	Old / Young	Chp1	Ubiquit. - M.musc	Geriatric / Young
P61027	Young	Old	1.95748	2.96981e-05	0.000433131	P61027_K177_M1	Old / Young	Rab10	Ubiquit. - M.musc	Geriatric / Young	0.402311	0.240302	0.147535	0.381636	Rab10	3
P61027	Young	Old	0.976516	0.152622	0.290891	P61027_K154_M1	Old / Young	Rab10	Ubiquit. - M.musc	Geriatric / Young	0.402311	0.240302	0.147535	0.381636	Rab10	3
P61027	Young	Old	2.72084	7.92491e-08	7.27911e-06	P61027_K102_M1	Old / Young	Rab10	Ubiquit. - M.musc	Geriatric / Young	0.402311	0.240302	0.147535	0.381636	Rab10	3
P61079	Young	Old	0.556059	0.0224633	0.0751155	P61079_K8_M1	Old / Young	Ube2d3	Ubiquit. - M.musc	Geriatric / Young
P61080	Young	Old	1.97647	7.99867e-06	0.000166011	P61080_K8_M1	Old / Young	Ube2d1	Ubiquit. - M.musc	Geriatric / Young
P61082	Young	Old	-0.360572	0.291865	0.45554	P61082_K3_M1	Old / Young	Ube2m	Ubiquit. - M.musc	Geriatric / Young	0.447505	0.24788	0.820127	0.21461	Ube2m	3
P61082	Young	Old	0.831417	0.271281	0.433588	P61082_K8_M1	Old / Young	Ube2m	Ubiquit. - M.musc	Geriatric / Young	0.447505	0.24788	0.820127	0.21461	Ube2m	3
P61087	Young	Old	0.163371	0.34919	0.511695	P61087_K164_M1	Old / Young	Ube2k	Ubiquit. - M.musc	Geriatric / Young
P61089	Young	Old	0.853723	0.0101887	0.0419702	P61089_K68_M1	Old / Young	Ube2n	Ubiquit. - M.musc	Geriatric / Young	0.23451	0.275297	0.736355	0.389994	Ube2n	2
P61089	Young	Old	-0.0811993	0.670844	0.78956	P61089_K82_M1	Old / Young	Ube2n	Ubiquit. - M.musc	Geriatric / Young	0.23451	0.275297	0.736355	0.389994	Ube2n	2
P61089	Young	Old	0.195945	0.466657	0.624574	P61089_K94_M1	Old / Young	Ube2n	Ubiquit. - M.musc	Geriatric / Young	0.23451	0.275297	0.736355	0.389994	Ube2n	2
P61089	Young	Old	-0.208014	0.282082	0.445083	P61089_K74_M1	Old / Young	Ube2n	Ubiquit. - M.musc	Geriatric / Young	0.23451	0.275297	0.736355	0.389994	Ube2n	2
P61089	Young	Old	-0.212051	0.206471	0.362474	P61089_K92_M1	Old / Young	Ube2n	Ubiquit. - M.musc	Geriatric / Young	0.23451	0.275297	0.736355	0.389994	Ube2n	2
P61161	Young	Old	-0.632155	0.112026	0.234426	P61161_K351_M1	Old / Young	Actr2	Ubiquit. - M.musc	Geriatric / Young	0.19776	0.172398		0.127506	Actr2	2
P61161	Young	Old	0.109238	0.840446	0.910322	P61161_K195_M1	Old / Young	Actr2	Ubiquit. - M.musc	Geriatric / Young	0.19776	0.172398		0.127506	Actr2	2
P61161	Young	Old	0.0204321	0.911067	0.949964	P61161_K46_M1	Old / Young	Actr2	Ubiquit. - M.musc	Geriatric / Young	0.19776	0.172398		0.127506	Actr2	2
P61164	Young	Old	2.89379	0.00283422	0.0154486	P61164_K96_M1	Old / Young	Actr1a	Ubiquit. - M.musc	Geriatric / Young	0.29265	0.195592	0.263396	-0.0943687	Actr1a	2
P61202	Young	Old	0.15272	0.411469	0.572081	P61202_K426_M1	Old / Young	Cops2	Ubiquit. - M.musc	Geriatric / Young	0.200295	0.319389	0.289974	0.118442	Cops2	2
P61202	Young	Old	0.0590058	0.675106	0.793043	P61202_K415_M1	Old / Young	Cops2	Ubiquit. - M.musc	Geriatric / Young	0.200295	0.319389	0.289974	0.118442	Cops2	2
P61222	Young	Old	-0.336078	0.113985	0.236818	P61222_K121_M1	Old / Young	Abce1	Ubiquit. - M.musc	Geriatric / Young	0.495913	1.60424	0.276788	0.558071	Abce1	4
P61255	Young	Old	-0.0469058	0.814005	0.894734	P61255_K69_M1	Old / Young	Rpl26	Ubiquit. - M.musc	Geriatric / Young	0.34574	0.399234	0.324425	0.219345	Rpl26	3
P61264	Young	Old	0.554938	0.0479111	0.129606	P61264_K45_M1	Old / Young	Stx1b	Ubiquit. - M.musc	Geriatric / Young	0.191823	0.339543		0.32278	Stx1b	1
P61264	Young	Old	-0.150671	0.416049	0.577134	P61264_K55_M1	Old / Young	Stx1b	Ubiquit. - M.musc	Geriatric / Young	0.191823	0.339543		0.32278	Stx1b	1
P61264	Young	Old	1.23307	0.39251	0.554836	P61264_K71_M1	Old / Young	Stx1b	Ubiquit. - M.musc	Geriatric / Young	0.191823	0.339543		0.32278	Stx1b	1
P61264	Young	Old	-0.0910893	0.595977	0.733628	P61264_K203_M1	Old / Young	Stx1b	Ubiquit. - M.musc	Geriatric / Young	0.191823	0.339543		0.32278	Stx1b	1
P61264	Young	Old	-0.0092597	0.97634	0.987086	P61264_K54_M1	Old / Young	Stx1b	Ubiquit. - M.musc	Geriatric / Young	0.191823	0.339543		0.32278	Stx1b	1
P61264	Young	Old	-0.640607	0.0141983	0.0533921	P61264_K188_M1	Old / Young	Stx1b	Ubiquit. - M.musc	Geriatric / Young	0.191823	0.339543		0.32278	Stx1b	1
P61264	Young	Old	-0.332916	0.143114	0.278287	P61264_K181_M1	Old / Young	Stx1b	Ubiquit. - M.musc	Geriatric / Young	0.191823	0.339543		0.32278	Stx1b	1
P61264	Young	Old	-0.0231633	0.873114	0.929298	P61264_K93_M1	Old / Young	Stx1b	Ubiquit. - M.musc	Geriatric / Young	0.191823	0.339543		0.32278	Stx1b	1
P61264	Young	Old	0.763468	0.0413567	0.116767	P61264_K12_M1	Old / Young	Stx1b	Ubiquit. - M.musc	Geriatric / Young	0.191823	0.339543		0.32278	Stx1b	1
P61264	Young	Old	1.33685	0.0239273	0.0788504	P61264_K125_M1	Old / Young	Stx1b	Ubiquit. - M.musc	Geriatric / Young	0.191823	0.339543		0.32278	Stx1b	1
P61264	Young	Old	-0.490471	0.0841907	0.192099	P61264_K69_M1	Old / Young	Stx1b	Ubiquit. - M.musc	Geriatric / Young	0.191823	0.339543		0.32278	Stx1b	1
P61264	Young	Old	0.878223	0.0552034	0.142447	P61264_K255_M1	Old / Young	Stx1b	Ubiquit. - M.musc	Geriatric / Young	0.191823	0.339543		0.32278	Stx1b	1
P61264	Young	Old	-0.383924	0.123665	0.250404	P61264_K139_M1	Old / Young	Stx1b	Ubiquit. - M.musc	Geriatric / Young	0.191823	0.339543		0.32278	Stx1b	1
P61264	Young	Old	0.261242	0.180406	0.328333	P61264_K172_M1	Old / Young	Stx1b	Ubiquit. - M.musc	Geriatric / Young	0.191823	0.339543		0.32278	Stx1b	1
P61264;P61264;P61264	Young	Old	1.28364	0.0120372	0.0476741	P61264_K251_M3;P61264_K252_M3;P61264_K255_M3	Old / Young	Stx1b	Ubiquit. - M.musc	Geriatric / Young
P61294	Young	Old	0.424714	0.0727271	0.173556	P61294_K127_M1	Old / Young	Rab6b	Ubiquit. - M.musc	Geriatric / Young	0.343516	0.361376	0.872686	0.6141	Rab6b	3
P61294	Young	Old	0.0756435	0.676071	0.793529	P61294_K26_M1	Old / Young	Rab6b	Ubiquit. - M.musc	Geriatric / Young	0.343516	0.361376	0.872686	0.6141	Rab6b	3
P61358	Young	Old	1.01734	0.00728792	0.0324016	P61358_K93_M1	Old / Young	Rpl27	Ubiquit. - M.musc	Geriatric / Young	0.208787	-0.860622	0.273939	0.391457	Rpl27	2
P61750	Young	Old	1.75598	8.21367e-05	0.000933116	P61750_K142_M1	Old / Young	Arf4	Ubiquit. - M.musc	Geriatric / Young	0.325733	0.215437	0.244074	0.0349769	Arf4	3
P61793	Young	Old	1.12286	0.0337951	0.101315	P61793_K316_M1	Old / Young	Lpar1	Ubiquit. - M.musc	Geriatric / Young
P61971	Young	Old	0.758454	0.00207614	0.0122609	P61971_K55_M1	Old / Young	Nutf2	Ubiquit. - M.musc	Geriatric / Young
P61982	Young	Old	-0.173689	0.347476	0.510222	P61982_K69_M1	Old / Young	Ywhag	Ubiquit. - M.musc	Geriatric / Young	0.148046	-0.0198244	0.309606	0.0300594	Ywhag	1
P61982	Young	Old	-0.170912	0.317251	0.481397	P61982_K120_M1	Old / Young	Ywhag	Ubiquit. - M.musc	Geriatric / Young	0.148046	-0.0198244	0.309606	0.0300594	Ywhag	1
P61982	Young	Old	1.06798	0.0354205	0.104191	P61982_K162_M1	Old / Young	Ywhag	Ubiquit. - M.musc	Geriatric / Young	0.148046	-0.0198244	0.309606	0.0300594	Ywhag	1
P61982	Young	Old	-0.157458	0.873515	0.929496	P61982_K28_M1	Old / Young	Ywhag	Ubiquit. - M.musc	Geriatric / Young	0.148046	-0.0198244	0.309606	0.0300594	Ywhag	1
P61982	Young	Old	0.5728	0.0047105	0.0226703	P61982_K152_M1	Old / Young	Ywhag	Ubiquit. - M.musc	Geriatric / Young	0.148046	-0.0198244	0.309606	0.0300594	Ywhag	1
P61982	Young	Old	-0.0444711	0.839544	0.910173	P61982_K142_M1	Old / Young	Ywhag	Ubiquit. - M.musc	Geriatric / Young	0.148046	-0.0198244	0.309606	0.0300594	Ywhag	1
P61982	Young	Old	-0.381228	0.284107	0.447624	P61982_K127_M1	Old / Young	Ywhag	Ubiquit. - M.musc	Geriatric / Young	0.148046	-0.0198244	0.309606	0.0300594	Ywhag	1
P61982	Young	Old	-0.650069	0.0108746	0.0440805	P61982_K10_M1	Old / Young	Ywhag	Ubiquit. - M.musc	Geriatric / Young	0.148046	-0.0198244	0.309606	0.0300594	Ywhag	1
P62069	Young	Old	-0.1595	0.559713	0.706308	P62069_K269_M1	Old / Young	Usp46	Ubiquit. - M.musc	Geriatric / Young
P62137	Young	Old	2.03366	3.08581e-05	0.000445534	P62137_K26_M1	Old / Young	Ppp1ca	Ubiquit. - M.musc	Geriatric / Young	0.598091	0.281286	0.614384	0.190076	Ppp1ca	4
P62137	Young	Old	2.56052	2.44818e-08	3.66289e-06	P62137_K6_M1	Old / Young	Ppp1ca	Ubiquit. - M.musc	Geriatric / Young	0.598091	0.281286	0.614384	0.190076	Ppp1ca	4
P62141	Young	Old	1.37195	8.88236e-05	0.000990831	P62141_K25_M1	Old / Young	Ppp1cb	Ubiquit. - M.musc	Geriatric / Young	0.601167	0.166097	0.169897	0.370745	Ppp1cb	4
P62141	Young	Old	0.811626	0.237519	0.39863	P62141_K146_M1	Old / Young	Ppp1cb	Ubiquit. - M.musc	Geriatric / Young	0.601167	0.166097	0.169897	0.370745	Ppp1cb	4
P62141	Young	Old	1.02187	0.0217147	0.0734084	P62141_K233_M1	Old / Young	Ppp1cb	Ubiquit. - M.musc	Geriatric / Young	0.601167	0.166097	0.169897	0.370745	Ppp1cb	4
P62192	Young	Old	1.14093	0.107444	0.227706	P62192_K430_M1	Old / Young	Psmc1	Ubiquit. - M.musc	Geriatric / Young	0.392613	0.326056	0.293997	0.507345	Psmc1	3
P62192	Young	Old	-0.439026	0.30461	0.468305	P62192_K98_M1	Old / Young	Psmc1	Ubiquit. - M.musc	Geriatric / Young	0.392613	0.326056	0.293997	0.507345	Psmc1	3
P62192	Young	Old	0.861936	0.0194936	0.0675165	P62192_K69_M1	Old / Young	Psmc1	Ubiquit. - M.musc	Geriatric / Young	0.392613	0.326056	0.293997	0.507345	Psmc1	3
P62196	Young	Old	-0.35994	0.351469	0.513878	P62196_K222_M1	Old / Young	Psmc5	Ubiquit. - M.musc	Geriatric / Young	-0.156487	0.318036	0.290961	0.774247	Psmc5	1
P62204	Young	Old	1.70812	0.0262984	0.0840964	P62204_K14_M1	Old / Young	NA	Ubiquit. - M.musc	Geriatric / Young
P62204	Young	Old	0.756863	0.00211984	0.0124585	P62204_K22_M1	Old / Young	NA	Ubiquit. - M.musc	Geriatric / Young
P62204	Young	Old	-0.0166358	0.905897	0.948753	P62204_K31_M1	Old / Young	NA	Ubiquit. - M.musc	Geriatric / Young
P62204	Young	Old	0.560963	0.00840061	0.0360823	P62204_K78_M1	Old / Young	NA	Ubiquit. - M.musc	Geriatric / Young
P62204	Young	Old	0.656467	0.00975691	0.0404617	P62204_K95_M1	Old / Young	NA	Ubiquit. - M.musc	Geriatric / Young
P62259	Young	Old	0.241019	0.112027	0.234426	P62259_K69_M1	Old / Young	Ywhae	Ubiquit. - M.musc	Geriatric / Young	0.232172	0.16187	0.0632174	0.183327	Ywhae	2
P62259	Young	Old	0.424542	0.0128627	0.0501362	P62259_K12_M1	Old / Young	Ywhae	Ubiquit. - M.musc	Geriatric / Young	0.232172	0.16187	0.0632174	0.183327	Ywhae	2
P62259	Young	Old	-0.0829722	0.69981	0.814312	P62259_K50_M1	Old / Young	Ywhae	Ubiquit. - M.musc	Geriatric / Young	0.232172	0.16187	0.0632174	0.183327	Ywhae	2
P62259	Young	Old	-0.139189	0.329937	0.493192	P62259_K118_M1	Old / Young	Ywhae	Ubiquit. - M.musc	Geriatric / Young	0.232172	0.16187	0.0632174	0.183327	Ywhae	2
P62259	Young	Old	-0.345465	0.0447221	0.123839	P62259_K123_M1	Old / Young	Ywhae	Ubiquit. - M.musc	Geriatric / Young	0.232172	0.16187	0.0632174	0.183327	Ywhae	2
P62259	Young	Old	0.894414	0.00240787	0.0136236	P62259_K196_M1	Old / Young	Ywhae	Ubiquit. - M.musc	Geriatric / Young	0.232172	0.16187	0.0632174	0.183327	Ywhae	2
P62259	Young	Old	1.01834	0.114503	0.23742	P62259_K29_M1	Old / Young	Ywhae	Ubiquit. - M.musc	Geriatric / Young	0.232172	0.16187	0.0632174	0.183327	Ywhae	2
P62259	Young	Old	0.766718	0.000569293	0.00440827	P62259_K142_M1	Old / Young	Ywhae	Ubiquit. - M.musc	Geriatric / Young	0.232172	0.16187	0.0632174	0.183327	Ywhae	2
P62270	Young	Old	0.259468	0.757331	0.853852	P62270_K54_M1	Old / Young	Rps18	Ubiquit. - M.musc	Geriatric / Young	0.300823	0.362478	0.233102	0.225349	Rps18	2
P62301	Young	Old	-0.023509	0.957561	0.977771	P62301_K43_M1	Old / Young	Rps13	Ubiquit. - M.musc	Geriatric / Young	0.173324	0.375776	-0.526539	0.177731	Rps13	1
P62334	Young	Old	-0.546263	0.0280358	0.0882791	P62334_K197_M1	Old / Young	Psmc6	Ubiquit. - M.musc	Geriatric / Young	0.185223	0.402167	0.354643	-0.0384982	Psmc6	1
P62334	Young	Old	-0.18716	0.595462	0.733415	P62334_K206_M1	Old / Young	Psmc6	Ubiquit. - M.musc	Geriatric / Young	0.185223	0.402167	0.354643	-0.0384982	Psmc6	1
P62334	Young	Old	0.781707	0.147065	0.283682	P62334_K34_M1	Old / Young	Psmc6	Ubiquit. - M.musc	Geriatric / Young	0.185223	0.402167	0.354643	-0.0384982	Psmc6	1
P62334	Young	Old	-0.18883	0.442547	0.602863	P62334_K20_M1	Old / Young	Psmc6	Ubiquit. - M.musc	Geriatric / Young	0.185223	0.402167	0.354643	-0.0384982	Psmc6	1
P62334	Young	Old	0.0804521	0.764098	0.85745	P62334_K48_M1	Old / Young	Psmc6	Ubiquit. - M.musc	Geriatric / Young	0.185223	0.402167	0.354643	-0.0384982	Psmc6	1
P62482	Young	Old	-0.183638	0.24348	0.404114	P62482_K290_M1	Old / Young	Kcnab2	Ubiquit. - M.musc	Geriatric / Young	0.338747	0.288986	0.267551	0.157919	Kcnab2	3
P62482	Young	Old	0.210797	0.514241	0.667663	P62482_K44_M1	Old / Young	Kcnab2	Ubiquit. - M.musc	Geriatric / Young	0.338747	0.288986	0.267551	0.157919	Kcnab2	3
P62482	Young	Old	0.0242195	0.916317	0.952468	P62482_K358_M1	Old / Young	Kcnab2	Ubiquit. - M.musc	Geriatric / Young	0.338747	0.288986	0.267551	0.157919	Kcnab2	3
P62482	Young	Old	0.089741	0.766774	0.85889	P62482_K274_M1	Old / Young	Kcnab2	Ubiquit. - M.musc	Geriatric / Young	0.338747	0.288986	0.267551	0.157919	Kcnab2	3
P62482	Young	Old	0.0629001	0.877876	0.931839	P62482_K362_M1	Old / Young	Kcnab2	Ubiquit. - M.musc	Geriatric / Young	0.338747	0.288986	0.267551	0.157919	Kcnab2	3
P62482	Young	Old	0.0285078	0.870247	0.928306	P62482_K268_M1	Old / Young	Kcnab2	Ubiquit. - M.musc	Geriatric / Young	0.338747	0.288986	0.267551	0.157919	Kcnab2	3
P62482	Young	Old	-0.0546335	0.777464	0.86704	P62482_K124_M1	Old / Young	Kcnab2	Ubiquit. - M.musc	Geriatric / Young	0.338747	0.288986	0.267551	0.157919	Kcnab2	3
P62482	Young	Old	-0.164223	0.327107	0.490491	P62482_K141_M1	Old / Young	Kcnab2	Ubiquit. - M.musc	Geriatric / Young	0.338747	0.288986	0.267551	0.157919	Kcnab2	3
P62482	Young	Old	-0.415717	0.0351805	0.103881	P62482_K104_M1	Old / Young	Kcnab2	Ubiquit. - M.musc	Geriatric / Young	0.338747	0.288986	0.267551	0.157919	Kcnab2	3
P62500	Young	Old	-0.0640895	0.834797	0.908678	P62500_K1011_M1	Old / Young	Tsc22d1	Ubiquit. - M.musc	Geriatric / Young
P62500	Young	Old	0.151728	0.41353	0.574206	P62500_K1020_M1	Old / Young	Tsc22d1	Ubiquit. - M.musc	Geriatric / Young
P62627	Young	Old	0.00117318	0.995807	0.997425	P62627_K9_M1	Old / Young	Dynlrb1	Ubiquit. - M.musc	Geriatric / Young
P62631	Young	Old	2.30023	1.58626e-07	1.06681e-05	P62631_K44_M1	Old / Young	Eef1a2	Ubiquit. - M.musc	Geriatric / Young	0.392872	-0.228588	0.12984	0.090391	Eef1a2	3
P62631	Young	Old	3.38101	4.3633e-05	0.000576036	P62631_K41_M1	Old / Young	Eef1a2	Ubiquit. - M.musc	Geriatric / Young	0.392872	-0.228588	0.12984	0.090391	Eef1a2	3
P62631	Young	Old	1.35912	2.40902e-05	0.000365648	P62631_K255_M1	Old / Young	Eef1a2	Ubiquit. - M.musc	Geriatric / Young	0.392872	-0.228588	0.12984	0.090391	Eef1a2	3
P62631	Young	Old	-0.073778	0.755769	0.853428	P62631_K165_M1	Old / Young	Eef1a2	Ubiquit. - M.musc	Geriatric / Young	0.392872	-0.228588	0.12984	0.090391	Eef1a2	3
P62631	Young	Old	-0.824149	0.0348905	0.103237	P62631_K172_M1	Old / Young	Eef1a2	Ubiquit. - M.musc	Geriatric / Young	0.392872	-0.228588	0.12984	0.090391	Eef1a2	3
P62631	Young	Old	0.203124	0.652226	0.774115	P62631_K219_M1	Old / Young	Eef1a2	Ubiquit. - M.musc	Geriatric / Young	0.392872	-0.228588	0.12984	0.090391	Eef1a2	3
P62631	Young	Old	1.35563	0.000127881	0.00133671	P62631_K146_M1	Old / Young	Eef1a2	Ubiquit. - M.musc	Geriatric / Young	0.392872	-0.228588	0.12984	0.090391	Eef1a2	3
P62715	Young	Old	0.247915	0.148004	0.284475	P62715_K21_M1	Old / Young	Ppp2cb	Ubiquit. - M.musc	Geriatric / Young
P62715	Young	Old	1.24514	0.000791546	0.0057527	P62715_K4_M1	Old / Young	Ppp2cb	Ubiquit. - M.musc	Geriatric / Young
P62717	Young	Old	-0.422979	0.087743	0.197543	P62717_K11_M1	Old / Young	Rpl18a	Ubiquit. - M.musc	Geriatric / Young	0.228416	0.287614	-0.0628051	0.110006	Rpl18a	2
P62737;P63268	Young	Old	2.56323	6.78612e-05	0.000791775	P62737_K70_M1;P63268_K69_M1	Old / Young	Acta2;Actg2	Ubiquit. - M.musc	Geriatric / Young
P62743	Young	Old	1.11915	0.0895388	0.200072	P62743_K133_M1	Old / Young	Ap2s1	Ubiquit. - M.musc	Geriatric / Young
P62743	Young	Old	1.20274	9.26619e-05	0.0010257	P62743_K45_M1	Old / Young	Ap2s1	Ubiquit. - M.musc	Geriatric / Young
P62746	Young	Old	1.4177	0.000858996	0.00605929	P62746_K104_M1	Old / Young	Rhob	Ubiquit. - M.musc	Geriatric / Young	0.14043	0.339418	0.0973958	0.207855	Rhob	1
P62746	Young	Old	0.438018	0.62838	0.758589	P62746_K118_M1	Old / Young	Rhob	Ubiquit. - M.musc	Geriatric / Young	0.14043	0.339418	0.0973958	0.207855	Rhob	1
P62746	Young	Old	0.0592868	0.811625	0.893595	P62746_K135_M1	Old / Young	Rhob	Ubiquit. - M.musc	Geriatric / Young	0.14043	0.339418	0.0973958	0.207855	Rhob	1
P62746	Young	Old	0.656477	0.0506607	0.134733	P62746_K162_M1	Old / Young	Rhob	Ubiquit. - M.musc	Geriatric / Young	0.14043	0.339418	0.0973958	0.207855	Rhob	1
P62748	Young	Old	-0.196786	0.207211	0.362656	P62748_K7_M1	Old / Young	Hpcal1	Ubiquit. - M.musc	Geriatric / Young	0.132331	0.325889	0.14874	0.183142	Hpcal1	1
P62748	Young	Old	-0.997407	0.190608	0.341434	P62748_K171_M1	Old / Young	Hpcal1	Ubiquit. - M.musc	Geriatric / Young	0.132331	0.325889	0.14874	0.183142	Hpcal1	1
P62761	Young	Old	-0.46158	0.533795	0.684369	P62761_K54_M1	Old / Young	Vsnl1	Ubiquit. - M.musc	Geriatric / Young	0.241047	0.380726	0.0756092	0.071509	Vsnl1	2
P62761	Young	Old	-0.250746	0.599337	0.735876	P62761_K139_M1	Old / Young	Vsnl1	Ubiquit. - M.musc	Geriatric / Young	0.241047	0.380726	0.0756092	0.071509	Vsnl1	2
P62761	Young	Old	0.489076	0.00458127	0.0221968	P62761_K176_M1	Old / Young	Vsnl1	Ubiquit. - M.musc	Geriatric / Young	0.241047	0.380726	0.0756092	0.071509	Vsnl1	2
P62761	Young	Old	0.0586734	0.796452	0.881385	P62761_K153_M1	Old / Young	Vsnl1	Ubiquit. - M.musc	Geriatric / Young	0.241047	0.380726	0.0756092	0.071509	Vsnl1	2
P62761	Young	Old	-0.279404	0.234964	0.395917	P62761_K18_M1	Old / Young	Vsnl1	Ubiquit. - M.musc	Geriatric / Young	0.241047	0.380726	0.0756092	0.071509	Vsnl1	2
P62761	Young	Old	-0.0255075	0.91148	0.94999	P62761_K162_M1	Old / Young	Vsnl1	Ubiquit. - M.musc	Geriatric / Young	0.241047	0.380726	0.0756092	0.071509	Vsnl1	2
P62761	Young	Old	-0.0460888	0.827791	0.904016	P62761_K74_M1	Old / Young	Vsnl1	Ubiquit. - M.musc	Geriatric / Young	0.241047	0.380726	0.0756092	0.071509	Vsnl1	2
P62761	Young	Old	-0.169648	0.473309	0.63142	P62761_K7_M1	Old / Young	Vsnl1	Ubiquit. - M.musc	Geriatric / Young	0.241047	0.380726	0.0756092	0.071509	Vsnl1	2
P62761	Young	Old	-0.365913	0.261636	0.423504	P62761_K63_M1	Old / Young	Vsnl1	Ubiquit. - M.musc	Geriatric / Young	0.241047	0.380726	0.0756092	0.071509	Vsnl1	2
P62761	Young	Old	-0.0885363	0.527693	0.678799	P62761_K36_M1	Old / Young	Vsnl1	Ubiquit. - M.musc	Geriatric / Young	0.241047	0.380726	0.0756092	0.071509	Vsnl1	2
P62806	Young	Old	-0.127448	0.529326	0.680494	P62806_K32_M1	Old / Young	H4c8;H4c14;H4c3;H4c4;H4c6;H4c9;H4c11;H4c12;H4c18;H4f16;H4c1;H4c2;H4c17	Ubiquit. - M.musc	Geriatric / Young
P62806	Young	Old	-0.351283	0.0508162	0.134896	P62806_K78_M1	Old / Young	H4c8;H4c14;H4c3;H4c4;H4c6;H4c9;H4c11;H4c12;H4c18;H4f16;H4c1;H4c2;H4c17	Ubiquit. - M.musc	Geriatric / Young
P62806	Young	Old	-0.554883	0.0439643	0.122314	P62806_K92_M1	Old / Young	H4c8;H4c14;H4c3;H4c4;H4c6;H4c9;H4c11;H4c12;H4c18;H4f16;H4c1;H4c2;H4c17	Ubiquit. - M.musc	Geriatric / Young
P62812	Young	Old	-0.45609	0.0219611	0.0739105	P62812_K363_M1	Old / Young	Gabra1	Ubiquit. - M.musc	Geriatric / Young	0.363181	0.365204	0.050428	0.205377	Gabra1	3
P62812	Young	Old	-0.463823	0.0103482	0.0423845	P62812_K390_M1	Old / Young	Gabra1	Ubiquit. - M.musc	Geriatric / Young	0.363181	0.365204	0.050428	0.205377	Gabra1	3
P62814	Young	Old	0.3393	0.0498685	0.133055	P62814_K108_M1	Old / Young	Atp6v1b2	Ubiquit. - M.musc	Geriatric / Young	0.307052	0.0329962	0.316732	0.147625	Atp6v1b2	2
P62814	Young	Old	-0.249977	0.131525	0.262138	P62814_K137_M1	Old / Young	Atp6v1b2	Ubiquit. - M.musc	Geriatric / Young	0.307052	0.0329962	0.316732	0.147625	Atp6v1b2	2
P62814	Young	Old	0.11969	0.4506	0.608839	P62814_K460_M1	Old / Young	Atp6v1b2	Ubiquit. - M.musc	Geriatric / Young	0.307052	0.0329962	0.316732	0.147625	Atp6v1b2	2
P62821	Young	Old	0.619148	0.0147782	0.0549031	P62821_K61_M1	Old / Young	Rab1a	Ubiquit. - M.musc	Geriatric / Young	0.316236	0.261147	-0.0418876	0.128255	Rab1a	2
P62821	Young	Old	-0.315461	0.0535722	0.140079	P62821_K119_M1	Old / Young	Rab1a	Ubiquit. - M.musc	Geriatric / Young	0.316236	0.261147	-0.0418876	0.128255	Rab1a	2
P62823	Young	Old	-0.590127	0.266616	0.428671	P62823_K209_M1	Old / Young	Rab3c	Ubiquit. - M.musc	Geriatric / Young	0.263551	0.252822	0.140515	0.250958	Rab3c	2
P62827	Young	Old	-0.344501	0.212075	0.368421	P62827_K159_M1	Old / Young	Ran	Ubiquit. - M.musc	Geriatric / Young	0.0469764	0.685677	0.454865	-0.163286	Ran	1
P62827	Young	Old	-0.40313	0.10805	0.228654	P62827_K142_M1	Old / Young	Ran	Ubiquit. - M.musc	Geriatric / Young	0.0469764	0.685677	0.454865	-0.163286	Ran	1
P62827	Young	Old	1.14951	0.00683104	0.0307183	P62827_K71_M1	Old / Young	Ran	Ubiquit. - M.musc	Geriatric / Young	0.0469764	0.685677	0.454865	-0.163286	Ran	1
P62835	Young	Old	2.63037	7.70651e-08	7.27911e-06	P62835_K151_M1	Old / Young	Rap1a	Ubiquit. - M.musc	Geriatric / Young	0.255736	0.35712		0.00122567	Rap1a	2
P62835	Young	Old	0.667453	0.00258982	0.0143337	P62835_K128_M1	Old / Young	Rap1a	Ubiquit. - M.musc	Geriatric / Young	0.255736	0.35712		0.00122567	Rap1a	2
P62835	Young	Old	0.22502	0.505071	0.660461	P62835_K117_M1	Old / Young	Rap1a	Ubiquit. - M.musc	Geriatric / Young	0.255736	0.35712		0.00122567	Rap1a	2
P62835	Young	Old	-0.127767	0.364902	0.527733	P62835_K5_M1	Old / Young	Rap1a	Ubiquit. - M.musc	Geriatric / Young	0.255736	0.35712		0.00122567	Rap1a	2
P62838	Young	Old	0.576018	0.0673075	0.164255	P62838_K144_M1	Old / Young	Ube2d2a	Ubiquit. - M.musc	Geriatric / Young
P62838	Young	Old	-0.282781	0.122941	0.249407	P62838_K8_M1	Old / Young	Ube2d2a	Ubiquit. - M.musc	Geriatric / Young
P62849	Young	Old	-0.243869	0.103881	0.222179	P62849_K21_M1	Old / Young	Rps24	Ubiquit. - M.musc	Geriatric / Young
P62849	Young	Old	1.20745	0.0137027	0.0523028	P62849_K83_M1	Old / Young	Rps24	Ubiquit. - M.musc	Geriatric / Young
P62855	Young	Old	0.948703	0.126757	0.254702	P62855_K66_M1	Old / Young	Rps26	Ubiquit. - M.musc	Geriatric / Young	0.379005	0.229649	-0.0880575	0.13799	Rps26	3
P62874	Young	Old	2.54011	8.27308e-05	0.00093395	P62874_K301_M1	Old / Young	Gnb1	Ubiquit. - M.musc	Geriatric / Young	0.309863	0.249676		0.11198	Gnb1	2
P62874	Young	Old	0.216661	0.23397	0.395323	P62874_K23_M1	Old / Young	Gnb1	Ubiquit. - M.musc	Geriatric / Young	0.309863	0.249676		0.11198	Gnb1	2
P62874	Young	Old	2.60343	0.000155829	0.00155721	P62874_K209_M1	Old / Young	Gnb1	Ubiquit. - M.musc	Geriatric / Young	0.309863	0.249676		0.11198	Gnb1	2
P62874	Young	Old	0.442919	0.0466197	0.127222	P62874_K280_M1	Old / Young	Gnb1	Ubiquit. - M.musc	Geriatric / Young	0.309863	0.249676		0.11198	Gnb1	2
P62874	Young	Old	0.863801	0.000380187	0.00315629	P62874_K15_M1	Old / Young	Gnb1	Ubiquit. - M.musc	Geriatric / Young	0.309863	0.249676		0.11198	Gnb1	2
P62880	Young	Old	3.44862	3.30529e-08	4.29463e-06	P62880_K89_M1	Old / Young	Gnb2	Ubiquit. - M.musc	Geriatric / Young	0.382021	0.364591		-0.130357	Gnb2	3
P62880	Young	Old	0.623088	0.00308344	0.0164128	P62880_K23_M1	Old / Young	Gnb2	Ubiquit. - M.musc	Geriatric / Young	0.382021	0.364591		-0.130357	Gnb2	3
P62880	Young	Old	1.98525	2.93595e-05	0.000429643	P62880_K301_M1	Old / Young	Gnb2	Ubiquit. - M.musc	Geriatric / Young	0.382021	0.364591		-0.130357	Gnb2	3
P62880	Young	Old	3.02787	3.92404e-08	4.70558e-06	P62880_K209_M1	Old / Young	Gnb2	Ubiquit. - M.musc	Geriatric / Young	0.382021	0.364591		-0.130357	Gnb2	3
P62880	Young	Old	2.57819	1.30734e-07	9.56575e-06	P62880_K57_M1	Old / Young	Gnb2	Ubiquit. - M.musc	Geriatric / Young	0.382021	0.364591		-0.130357	Gnb2	3
P62880	Young	Old	0.562252	0.167954	0.312379	P62880_K78_M1	Old / Young	Gnb2	Ubiquit. - M.musc	Geriatric / Young	0.382021	0.364591		-0.130357	Gnb2	3
P62889	Young	Old	-0.145375	0.600324	0.73604	P62889_K26_M1	Old / Young	Rpl30	Ubiquit. - M.musc	Geriatric / Young	0.223339	0.467951	0.551073	0.621436	Rpl30	2
P62908	Young	Old	0.36739	0.0977436	0.212442	P62908_K62_M1	Old / Young	Rps3	Ubiquit. - M.musc	Geriatric / Young	0.146399	0.077895	0.289231	0.186225	Rps3	1
P62908	Young	Old	0.918024	0.00224955	0.0129022	P62908_K214_M1	Old / Young	Rps3	Ubiquit. - M.musc	Geriatric / Young	0.146399	0.077895	0.289231	0.186225	Rps3	1
P62908	Young	Old	0.186385	0.808674	0.891255	P62908_K75_M1	Old / Young	Rps3	Ubiquit. - M.musc	Geriatric / Young	0.146399	0.077895	0.289231	0.186225	Rps3	1
P62962	Young	Old	1.40813	0.00291031	0.0157639	P62962_K91_M1	Old / Young	Pfn1	Ubiquit. - M.musc	Geriatric / Young	0.35265	0.275918	0.070347	0.148325	Pfn1	3
P62962	Young	Old	2.91694	6.28035e-07	2.68438e-05	P62962_K38_M1	Old / Young	Pfn1	Ubiquit. - M.musc	Geriatric / Young	0.35265	0.275918	0.070347	0.148325	Pfn1	3
P62962	Young	Old	3.21478	0.00026992	0.00241577	P62962_K54_M1	Old / Young	Pfn1	Ubiquit. - M.musc	Geriatric / Young	0.35265	0.275918	0.070347	0.148325	Pfn1	3
P62983	Young	Old	0.628856	0.00122522	0.00805066	P62983_K6_M1	Old / Young	Rps27a	Ubiquit. - M.musc	Geriatric / Young	0.783368	-0.0438604	0.088895	0.774818	Rps27a	4
P62983	Young	Old	0.0507013	0.882567	0.934062	P62983_K113_M1	Old / Young	Rps27a	Ubiquit. - M.musc	Geriatric / Young	0.783368	-0.0438604	0.088895	0.774818	Rps27a	4
P62983	Young	Old	0.0925636	0.722849	0.830151	P62983_K48_M2	Old / Young	Rps27a	Ubiquit. - M.musc	Geriatric / Young	0.783368	-0.0438604	0.088895	0.774818	Rps27a	4
P62983	Young	Old	1.14714	0.00413395	0.0205365	P62983_K27_M2	Old / Young	Rps27a	Ubiquit. - M.musc	Geriatric / Young	0.783368	-0.0438604	0.088895	0.774818	Rps27a	4
P62983	Young	Old	1.4848	0.00127947	0.00833103	P62983_K6_M2	Old / Young	Rps27a	Ubiquit. - M.musc	Geriatric / Young	0.783368	-0.0438604	0.088895	0.774818	Rps27a	4
P62983	Young	Old	0.393577	0.00672259	0.0303424	P62983_K11_M1	Old / Young	Rps27a	Ubiquit. - M.musc	Geriatric / Young	0.783368	-0.0438604	0.088895	0.774818	Rps27a	4
P62983	Young	Old	0.18209	0.672599	0.790958	P62983_K29_M2	Old / Young	Rps27a	Ubiquit. - M.musc	Geriatric / Young	0.783368	-0.0438604	0.088895	0.774818	Rps27a	4
P62983	Young	Old	0.0662826	0.607478	0.742282	P62983_K27_M1	Old / Young	Rps27a	Ubiquit. - M.musc	Geriatric / Young	0.783368	-0.0438604	0.088895	0.774818	Rps27a	4
P62983	Young	Old	1.60049	0.000128268	0.00133752	P62983_K33_M1	Old / Young	Rps27a	Ubiquit. - M.musc	Geriatric / Young	0.783368	-0.0438604	0.088895	0.774818	Rps27a	4
P62983	Young	Old	1.44803	0.00109383	0.00735521	P62983_K11_M2	Old / Young	Rps27a	Ubiquit. - M.musc	Geriatric / Young	0.783368	-0.0438604	0.088895	0.774818	Rps27a	4
P62983	Young	Old	0.0963669	0.716037	0.825182	P62983_K33_M2	Old / Young	Rps27a	Ubiquit. - M.musc	Geriatric / Young	0.783368	-0.0438604	0.088895	0.774818	Rps27a	4
P62983	Young	Old	0.369757	0.0253753	0.0816893	P62983_K63_M1	Old / Young	Rps27a	Ubiquit. - M.musc	Geriatric / Young	0.783368	-0.0438604	0.088895	0.774818	Rps27a	4
P62983	Young	Old	1.31648	0.0321811	0.0974236	P62983_K48_M1	Old / Young	Rps27a	Ubiquit. - M.musc	Geriatric / Young	0.783368	-0.0438604	0.088895	0.774818	Rps27a	4
P62983	Young	Old	0.204027	0.481253	0.64004	P62983_K63_M2	Old / Young	Rps27a	Ubiquit. - M.musc	Geriatric / Young	0.783368	-0.0438604	0.088895	0.774818	Rps27a	4
P63001	Young	Old	0.415344	0.0324113	0.0978115	P63001_K128_M1	Old / Young	Rac1	Ubiquit. - M.musc	Geriatric / Young	0.333223	0.290942		0.0384225	Rac1	3
P63001	Young	Old	0.146699	0.454721	0.613448	P63001_K116_M1	Old / Young	Rac1	Ubiquit. - M.musc	Geriatric / Young	0.333223	0.290942		0.0384225	Rac1	3
P63001	Young	Old	0.0856632	0.542326	0.692055	P63001_K166_M1	Old / Young	Rac1	Ubiquit. - M.musc	Geriatric / Young	0.333223	0.290942		0.0384225	Rac1	3
P63001	Young	Old	0.106	0.749028	0.848925	P63001_K147_M1	Old / Young	Rac1	Ubiquit. - M.musc	Geriatric / Young	0.333223	0.290942		0.0384225	Rac1	3
P63001	Young	Old	-0.0584183	0.863241	0.923718	P63001_K133_M1	Old / Young	Rac1	Ubiquit. - M.musc	Geriatric / Young	0.333223	0.290942		0.0384225	Rac1	3
P63001	Young	Old	0.361933	0.0411194	0.116422	P63001_K153_M1	Old / Young	Rac1	Ubiquit. - M.musc	Geriatric / Young	0.333223	0.290942		0.0384225	Rac1	3
P63001	Young	Old	0.192927	0.428379	0.589425	P63001_K96_M1	Old / Young	Rac1	Ubiquit. - M.musc	Geriatric / Young	0.333223	0.290942		0.0384225	Rac1	3
P63001	Young	Old	0.020167	0.903963	0.947599	P63001_K183_M1	Old / Young	Rac1	Ubiquit. - M.musc	Geriatric / Young	0.333223	0.290942		0.0384225	Rac1	3
P63002	Young	Old	0.0437642	0.753141	0.852182	P63002_K112_M1	Old / Young	Tle5	Ubiquit. - M.musc	Geriatric / Young
P63002	Young	Old	1.00387	0.0253595	0.0816893	P63002_K19_M1	Old / Young	Tle5	Ubiquit. - M.musc	Geriatric / Young
P63002	Young	Old	0.662079	0.0783048	0.182665	P63002_K30_M1	Old / Young	Tle5	Ubiquit. - M.musc	Geriatric / Young
P63005	Young	Old	0.180278	0.639422	0.766773	P63005_K33_M1	Old / Young	Pafah1b1	Ubiquit. - M.musc	Geriatric / Young	0.39095	0.542901	0.344368	0.317784	Pafah1b1	3
P63005	Young	Old	0.282285	0.137946	0.271181	P63005_K71_M1	Old / Young	Pafah1b1	Ubiquit. - M.musc	Geriatric / Young	0.39095	0.542901	0.344368	0.317784	Pafah1b1	3
P63005	Young	Old	-0.292277	0.210833	0.366412	P63005_K88_M1	Old / Young	Pafah1b1	Ubiquit. - M.musc	Geriatric / Young	0.39095	0.542901	0.344368	0.317784	Pafah1b1	3
P63005	Young	Old	-0.131741	0.577075	0.719935	P63005_K76_M1	Old / Young	Pafah1b1	Ubiquit. - M.musc	Geriatric / Young	0.39095	0.542901	0.344368	0.317784	Pafah1b1	3
P63005	Young	Old	0.979121	0.114249	0.237121	P63005_K54_M1	Old / Young	Pafah1b1	Ubiquit. - M.musc	Geriatric / Young	0.39095	0.542901	0.344368	0.317784	Pafah1b1	3
P63011	Young	Old	-0.0250674	0.877516	0.931839	P63011_K173_M1	Old / Young	Rab3a	Ubiquit. - M.musc	Geriatric / Young	0.216627	0.166919	0.272588	0.207147	Rab3a	2
P63011	Young	Old	0.567816	0.136262	0.268481	P63011_K136_M1	Old / Young	Rab3a	Ubiquit. - M.musc	Geriatric / Young	0.216627	0.166919	0.272588	0.207147	Rab3a	2
P63017	Young	Old	0.556327	0.110429	0.232095	P63017_K128_M1	Old / Young	Hspa8	Ubiquit. - M.musc	Geriatric / Young	0.346731	0.356589	0.232515	0.502666	Hspa8	3
P63017	Young	Old	0.710723	0.0108648	0.0440805	P63017_K550_M1	Old / Young	Hspa8	Ubiquit. - M.musc	Geriatric / Young	0.346731	0.356589	0.232515	0.502666	Hspa8	3
P63017	Young	Old	2.00311	0.0302591	0.093306	P63017_K361_M1	Old / Young	Hspa8	Ubiquit. - M.musc	Geriatric / Young	0.346731	0.356589	0.232515	0.502666	Hspa8	3
P63017	Young	Old	1.58371	4.39699e-07	2.178e-05	P63017_K108_M1	Old / Young	Hspa8	Ubiquit. - M.musc	Geriatric / Young	0.346731	0.356589	0.232515	0.502666	Hspa8	3
P63017	Young	Old	-0.00315288	0.989438	0.994289	P63017_K126_M1	Old / Young	Hspa8	Ubiquit. - M.musc	Geriatric / Young	0.346731	0.356589	0.232515	0.502666	Hspa8	3
P63017	Young	Old	1.31745	6.09832e-06	0.000136406	P63017_K423_M1	Old / Young	Hspa8	Ubiquit. - M.musc	Geriatric / Young	0.346731	0.356589	0.232515	0.502666	Hspa8	3
P63017	Young	Old	1.65987	0.000316421	0.00275401	P63017_K112_M1	Old / Young	Hspa8	Ubiquit. - M.musc	Geriatric / Young	0.346731	0.356589	0.232515	0.502666	Hspa8	3
P63017	Young	Old	0.399729	0.238797	0.399724	P63017_K88_M1	Old / Young	Hspa8	Ubiquit. - M.musc	Geriatric / Young	0.346731	0.356589	0.232515	0.502666	Hspa8	3
P63017	Young	Old	1.04023	0.000111807	0.00120367	P63017_K597_M1	Old / Young	Hspa8	Ubiquit. - M.musc	Geriatric / Young	0.346731	0.356589	0.232515	0.502666	Hspa8	3
P63017	Young	Old	1.10352	2.26924e-05	0.000348624	P63017_K512_M1	Old / Young	Hspa8	Ubiquit. - M.musc	Geriatric / Young	0.346731	0.356589	0.232515	0.502666	Hspa8	3
P63017	Young	Old	1.1953	8.28592e-05	0.00093395	P63017_K3_M1	Old / Young	Hspa8	Ubiquit. - M.musc	Geriatric / Young	0.346731	0.356589	0.232515	0.502666	Hspa8	3
P63017	Young	Old	0.0299847	0.828736	0.904818	P63017_K56_M1	Old / Young	Hspa8	Ubiquit. - M.musc	Geriatric / Young	0.346731	0.356589	0.232515	0.502666	Hspa8	3
P63017	Young	Old	2.81171	2.63456e-07	1.47707e-05	P63017_K589_M1	Old / Young	Hspa8	Ubiquit. - M.musc	Geriatric / Young	0.346731	0.356589	0.232515	0.502666	Hspa8	3
P63017	Young	Old	0.8754	0.000206852	0.00194974	P63017_K601_M1	Old / Young	Hspa8	Ubiquit. - M.musc	Geriatric / Young	0.346731	0.356589	0.232515	0.502666	Hspa8	3
P63017	Young	Old	0.897708	0.000576692	0.00444568	P63017_K159_M1	Old / Young	Hspa8	Ubiquit. - M.musc	Geriatric / Young	0.346731	0.356589	0.232515	0.502666	Hspa8	3
P63017	Young	Old	0.0526767	0.85643	0.918561	P63017_K71_M1	Old / Young	Hspa8	Ubiquit. - M.musc	Geriatric / Young	0.346731	0.356589	0.232515	0.502666	Hspa8	3
P63017	Young	Old	0.426251	0.0122395	0.0483132	P63017_K524_M1	Old / Young	Hspa8	Ubiquit. - M.musc	Geriatric / Young	0.346731	0.356589	0.232515	0.502666	Hspa8	3
P63017	Young	Old	1.5931	3.76606e-06	9.56358e-05	P63017_K137_M1	Old / Young	Hspa8	Ubiquit. - M.musc	Geriatric / Young	0.346731	0.356589	0.232515	0.502666	Hspa8	3
P63017	Young	Old	1.64266	1.10084e-05	0.000208682	P63017_K458_M1	Old / Young	Hspa8	Ubiquit. - M.musc	Geriatric / Young	0.346731	0.356589	0.232515	0.502666	Hspa8	3
P63017	Young	Old	2.31868	3.38238e-08	4.29463e-06	P63017_K328_M1	Old / Young	Hspa8	Ubiquit. - M.musc	Geriatric / Young	0.346731	0.356589	0.232515	0.502666	Hspa8	3
P63017	Young	Old	1.6029	0.000509756	0.00403783	P63017_K319_M1	Old / Young	Hspa8	Ubiquit. - M.musc	Geriatric / Young	0.346731	0.356589	0.232515	0.502666	Hspa8	3
P63017	Young	Old	1.91758	4.0975e-07	2.12874e-05	P63017_K539_M1	Old / Young	Hspa8	Ubiquit. - M.musc	Geriatric / Young	0.346731	0.356589	0.232515	0.502666	Hspa8	3
P63017;P63017	Young	Old	-0.147756	0.84721	0.913192	P63017_K535_M2;P63017_K539_M2	Old / Young	Hspa8	Ubiquit. - M.musc	Geriatric / Young
P63028	Young	Old	1.45153	0.00593984	0.0276318	P63028_K112_M1	Old / Young	Tpt1	Ubiquit. - M.musc	Geriatric / Young
P63028	Young	Old	1.68562	0.000568251	0.00440827	P63028_K19_M1	Old / Young	Tpt1	Ubiquit. - M.musc	Geriatric / Young
P63037	Young	Old	1.87999	0.000263939	0.00237876	P63037_K338_M1	Old / Young	Dnaja1	Ubiquit. - M.musc	Geriatric / Young	0.716281	0.433125	0.385844	0.201231	Dnaja1	4
P63037	Young	Old	0.374259	0.162101	0.304485	P63037_K59_M1	Old / Young	Dnaja1	Ubiquit. - M.musc	Geriatric / Young	0.716281	0.433125	0.385844	0.201231	Dnaja1	4
P63042	Young	Old	0.193283	0.507695	0.661951	P63042_K106_M1	Old / Young	Stmn4	Ubiquit. - M.musc	Geriatric / Young
P63042	Young	Old	1.4011	6.84298e-06	0.000145671	P63042_K7_M1	Old / Young	Stmn4	Ubiquit. - M.musc	Geriatric / Young
P63044	Young	Old	0.364938	0.0234769	0.0776626	P63044_K59_M1	Old / Young	Vamp2	Ubiquit. - M.musc	Geriatric / Young	0.435268	0.264676	0.178751	0.0735863	Vamp2	3
P63044	Young	Old	0.159527	0.295708	0.459098	P63044_K83_M1	Old / Young	Vamp2	Ubiquit. - M.musc	Geriatric / Young	0.435268	0.264676	0.178751	0.0735863	Vamp2	3
P63044	Young	Old	0.117182	0.524456	0.676483	P63044_K52_M1	Old / Young	Vamp2	Ubiquit. - M.musc	Geriatric / Young	0.435268	0.264676	0.178751	0.0735863	Vamp2	3
P63044;P63044	Young	Old	0.638162	0.00987238	0.040862	P63044_K83_M2;P63044_K85_M2	Old / Young	Vamp2	Ubiquit. - M.musc	Geriatric / Young
P63085	Young	Old	0.334227	0.302699	0.466948	P63085_K201_M1	Old / Young	Mapk1	Ubiquit. - M.musc	Geriatric / Young	0.460941	0.0395998	0.671656	0.469018	Mapk1	4
P63087	Young	Old	1.79553	5.34455e-07	2.40338e-05	P63087_K260_M1	Old / Young	Ppp1cc	Ubiquit. - M.musc	Geriatric / Young	0.779277	0.126818	0.271198	0.310743	Ppp1cc	4
P63087	Young	Old	2.11492	4.70147e-05	0.000596948	P63087_K238_M1	Old / Young	Ppp1cc	Ubiquit. - M.musc	Geriatric / Young	0.779277	0.126818	0.271198	0.310743	Ppp1cc	4
P63087	Young	Old	2.16874	1.7872e-05	0.000294598	P63087_K113_M1	Old / Young	Ppp1cc	Ubiquit. - M.musc	Geriatric / Young	0.779277	0.126818	0.271198	0.310743	Ppp1cc	4
P63087	Young	Old	0.811756	0.135402	0.267031	P63087_K147_M1	Old / Young	Ppp1cc	Ubiquit. - M.musc	Geriatric / Young	0.779277	0.126818	0.271198	0.310743	Ppp1cc	4
P63087	Young	Old	2.16842	1.25397e-05	0.000228413	P63087_K141_M1	Old / Young	Ppp1cc	Ubiquit. - M.musc	Geriatric / Young	0.779277	0.126818	0.271198	0.310743	Ppp1cc	4
P63087	Young	Old	0.451148	0.139725	0.273432	P63087_K26_M1	Old / Young	Ppp1cc	Ubiquit. - M.musc	Geriatric / Young	0.779277	0.126818	0.271198	0.310743	Ppp1cc	4
P63101	Young	Old	0.249069	0.342566	0.50681	P63101_K115_M1	Old / Young	Ywhaz	Ubiquit. - M.musc	Geriatric / Young	0.192976	0.281158	-0.0506494	0.0534356	Ywhaz	1
P63101	Young	Old	0.158726	0.442489	0.602863	P63101_K3_M1	Old / Young	Ywhaz	Ubiquit. - M.musc	Geriatric / Young	0.192976	0.281158	-0.0506494	0.0534356	Ywhaz	1
P63101	Young	Old	0.366258	0.127709	0.256189	P63101_K139_M1	Old / Young	Ywhaz	Ubiquit. - M.musc	Geriatric / Young	0.192976	0.281158	-0.0506494	0.0534356	Ywhaz	1
P63101	Young	Old	-0.200936	0.402692	0.56424	P63101_K68_M1	Old / Young	Ywhaz	Ubiquit. - M.musc	Geriatric / Young	0.192976	0.281158	-0.0506494	0.0534356	Ywhaz	1
P63101	Young	Old	0.0974091	0.849838	0.913633	P63101_K9_M1	Old / Young	Ywhaz	Ubiquit. - M.musc	Geriatric / Young	0.192976	0.281158	-0.0506494	0.0534356	Ywhaz	1
P63101	Young	Old	0.275255	0.108775	0.229513	P63101_K138_M1	Old / Young	Ywhaz	Ubiquit. - M.musc	Geriatric / Young	0.192976	0.281158	-0.0506494	0.0534356	Ywhaz	1
P63101	Young	Old	1.21824	0.0323709	0.0977922	P63101_K157_M1	Old / Young	Ywhaz	Ubiquit. - M.musc	Geriatric / Young	0.192976	0.281158	-0.0506494	0.0534356	Ywhaz	1
P63101	Young	Old	0.631322	0.329667	0.492959	P63101_K193_M1	Old / Young	Ywhaz	Ubiquit. - M.musc	Geriatric / Young	0.192976	0.281158	-0.0506494	0.0534356	Ywhaz	1
P63101	Young	Old	0.54258	0.0117602	0.0467914	P63101_K85_M1	Old / Young	Ywhaz	Ubiquit. - M.musc	Geriatric / Young	0.192976	0.281158	-0.0506494	0.0534356	Ywhaz	1
P63101;P63101	Young	Old	-0.723674	0.317141	0.481397	P63101_K3_M2;P63101_K9_M2	Old / Young	Ywhaz	Ubiquit. - M.musc	Geriatric / Young
P63141	Young	Old	0.167612	0.431204	0.591331	P63141_K49_M1	Old / Young	Kcna2	Ubiquit. - M.musc	Geriatric / Young	0.662459	0.964115		0.149304	Kcna2	4
P63141	Young	Old	0.264207	0.216542	0.374373	P63141_K63_M1	Old / Young	Kcna2	Ubiquit. - M.musc	Geriatric / Young	0.662459	0.964115		0.149304	Kcna2	4
P63141	Young	Old	1.17209	0.00279221	0.0152582	P63141_K134_M1	Old / Young	Kcna2	Ubiquit. - M.musc	Geriatric / Young	0.662459	0.964115		0.149304	Kcna2	4
P63158	Young	Old	-0.392595	0.0585889	0.149485	P63158_K114_M1	Old / Young	Hmgb1	Ubiquit. - M.musc	Geriatric / Young
P63168	Young	Old	0.893594	0.00181006	0.0109748	P63168_K36_M1	Old / Young	Dynll1	Ubiquit. - M.musc	Geriatric / Young
P63213	Young	Old	-0.412176	0.0648817	0.160689	P63213_K20_M1	Old / Young	Gng2	Ubiquit. - M.musc	Geriatric / Young
P63213	Young	Old	-0.374242	0.0369702	0.10762	P63213_K14_M1	Old / Young	Gng2	Ubiquit. - M.musc	Geriatric / Young
P63213	Young	Old	-0.754697	0.00217766	0.0126868	P63213_K32_M1	Old / Young	Gng2	Ubiquit. - M.musc	Geriatric / Young
P63216	Young	Old	-0.116711	0.637029	0.764754	P63216_K2_M1	Old / Young	Gng3	Ubiquit. - M.musc	Geriatric / Young
P63216	Young	Old	-0.221409	0.19538	0.347324	P63216_K36_M1	Old / Young	Gng3	Ubiquit. - M.musc	Geriatric / Young
P63242	Young	Old	1.38125	0.00567523	0.0264954	P63242_K67_M1	Old / Young	Eif5a	Ubiquit. - M.musc	Geriatric / Young	0.331339	0.304641	0.524781	0.181591	Eif5a	3
P63276	Young	Old	0.672526	0.0908282	0.20222	P63276_K49_M1	Old / Young	Rps17	Ubiquit. - M.musc	Geriatric / Young	0.0873513	0.367399	0.42918	0.183745	Rps17	1
P63276	Young	Old	-0.34365	0.122289	0.248786	P63276_K19_M1	Old / Young	Rps17	Ubiquit. - M.musc	Geriatric / Young	0.0873513	0.367399	0.42918	0.183745	Rps17	1
P63276	Young	Old	0.319701	0.428586	0.589425	P63276_K107_M1	Old / Young	Rps17	Ubiquit. - M.musc	Geriatric / Young	0.0873513	0.367399	0.42918	0.183745	Rps17	1
P63318	Young	Old	-0.616294	0.115408	0.238293	P63318_K335_M1	Old / Young	Prkcg	Ubiquit. - M.musc	Geriatric / Young	0.163774	0.394372	0.238063	0.37038	Prkcg	1
P63318	Young	Old	0.371563	0.306772	0.470624	P63318_K384_M1	Old / Young	Prkcg	Ubiquit. - M.musc	Geriatric / Young	0.163774	0.394372	0.238063	0.37038	Prkcg	1
P63318	Young	Old	0.145067	0.665618	0.786176	P63318_K268_M1	Old / Young	Prkcg	Ubiquit. - M.musc	Geriatric / Young	0.163774	0.394372	0.238063	0.37038	Prkcg	1
P63318	Young	Old	-0.388987	0.0243524	0.0796433	P63318_K400_M1	Old / Young	Prkcg	Ubiquit. - M.musc	Geriatric / Young	0.163774	0.394372	0.238063	0.37038	Prkcg	1
P63318	Young	Old	-0.172379	0.606397	0.74117	P63318_K482_M1	Old / Young	Prkcg	Ubiquit. - M.musc	Geriatric / Young	0.163774	0.394372	0.238063	0.37038	Prkcg	1
P63318	Young	Old	-0.187473	0.642854	0.767941	P63318_K380_M1	Old / Young	Prkcg	Ubiquit. - M.musc	Geriatric / Young	0.163774	0.394372	0.238063	0.37038	Prkcg	1
P63318	Young	Old	-0.469638	0.03546	0.104207	P63318_K364_M1	Old / Young	Prkcg	Ubiquit. - M.musc	Geriatric / Young	0.163774	0.394372	0.238063	0.37038	Prkcg	1
P63318	Young	Old	-0.385343	0.0240461	0.0791212	P63318_K503_M1	Old / Young	Prkcg	Ubiquit. - M.musc	Geriatric / Young	0.163774	0.394372	0.238063	0.37038	Prkcg	1
P63318	Young	Old	-0.375873	0.0987989	0.214001	P63318_K645_M1	Old / Young	Prkcg	Ubiquit. - M.musc	Geriatric / Young	0.163774	0.394372	0.238063	0.37038	Prkcg	1
P63321	Young	Old	0.663544	0.0640717	0.159606	P63321_K166_M1	Old / Young	Rala	Ubiquit. - M.musc	Geriatric / Young	0.431507	0.346196		-0.0145616	Rala	3
P63321	Young	Old	0.671551	0.00419964	0.0207673	P63321_K159_M1	Old / Young	Rala	Ubiquit. - M.musc	Geriatric / Young	0.431507	0.346196		-0.0145616	Rala	3
P63321	Young	Old	1.48524	0.00023316	0.00214617	P63321_K143_M1	Old / Young	Rala	Ubiquit. - M.musc	Geriatric / Young	0.431507	0.346196		-0.0145616	Rala	3
P63323	Young	Old	1.28082	0.0881342	0.198061	P63323_K129_M1	Old / Young	Rps12	Ubiquit. - M.musc	Geriatric / Young	0.030432	0.27734		0.307402	Rps12	1
P63325	Young	Old	1.00017	0.548296	0.69638	P63325_K138_M1	Old / Young	Rps10	Ubiquit. - M.musc	Geriatric / Young	0.255804	0.276496	0.193108	0.435014	Rps10	2
P63325	Young	Old	0.241158	0.688994	0.805194	P63325_K107_M1	Old / Young	Rps10	Ubiquit. - M.musc	Geriatric / Young	0.255804	0.276496	0.193108	0.435014	Rps10	2
P63325	Young	Old	0.623316	0.156307	0.295566	P63325_K139_M1	Old / Young	Rps10	Ubiquit. - M.musc	Geriatric / Young	0.255804	0.276496	0.193108	0.435014	Rps10	2
P63328	Young	Old	-0.181703	0.51078	0.664367	P63328_K32_M1	Old / Young	Ppp3ca	Ubiquit. - M.musc	Geriatric / Young	0.402587	0.249944	0.3453	0.118867	Ppp3ca	3
P63328	Young	Old	0.348148	0.4665	0.624574	P63328_K323_M1	Old / Young	Ppp3ca	Ubiquit. - M.musc	Geriatric / Young	0.402587	0.249944	0.3453	0.118867	Ppp3ca	3
P63330	Young	Old	2.03943	3.63111e-05	0.000500815	P63330_K74_M1	Old / Young	Ppp2ca	Ubiquit. - M.musc	Geriatric / Young	0.607442	0.32238	0.300916	0.551399	Ppp2ca	4
P63330	Young	Old	1.03253	0.0148039	0.0549515	P63330_K8_M1	Old / Young	Ppp2ca	Ubiquit. - M.musc	Geriatric / Young	0.607442	0.32238	0.300916	0.551399	Ppp2ca	4
P63330	Young	Old	0.471214	0.0167215	0.0602559	P63330_K21_M1	Old / Young	Ppp2ca	Ubiquit. - M.musc	Geriatric / Young	0.607442	0.32238	0.300916	0.551399	Ppp2ca	4
P63330	Young	Old	1.13172	0.0213252	0.0722753	P63330_K283_M1	Old / Young	Ppp2ca	Ubiquit. - M.musc	Geriatric / Young	0.607442	0.32238	0.300916	0.551399	Ppp2ca	4
P63330	Young	Old	1.22643	5.46949e-05	0.000676556	P63330_K41_M1	Old / Young	Ppp2ca	Ubiquit. - M.musc	Geriatric / Young	0.607442	0.32238	0.300916	0.551399	Ppp2ca	4
P63330	Young	Old	0.49612	0.0113629	0.0455887	P63330_K4_M1	Old / Young	Ppp2ca	Ubiquit. - M.musc	Geriatric / Young	0.607442	0.32238	0.300916	0.551399	Ppp2ca	4
P68033	Young	Old	1.66963	0.0715063	0.171496	P68033_K86_M1	Old / Young	Actc1	Ubiquit. - M.musc	Geriatric / Young	-0.00352077	0.382804		0.00874682	Actc1	1
P68037	Young	Old	1.37987	0.00493644	0.0234957	P68037_K82_M1	Old / Young	Ube2l3	Ubiquit. - M.musc	Geriatric / Young	0.105814	0.422014	0.26128	0.263921	Ube2l3	1
P68037	Young	Old	0.058367	0.858418	0.920007	P68037_K145_M1	Old / Young	Ube2l3	Ubiquit. - M.musc	Geriatric / Young	0.105814	0.422014	0.26128	0.263921	Ube2l3	1
P68037	Young	Old	0.883419	0.0113512	0.0455887	P68037_K131_M1	Old / Young	Ube2l3	Ubiquit. - M.musc	Geriatric / Young	0.105814	0.422014	0.26128	0.263921	Ube2l3	1
P68037	Young	Old	0.218802	0.303879	0.468096	P68037_K64_M1	Old / Young	Ube2l3	Ubiquit. - M.musc	Geriatric / Young	0.105814	0.422014	0.26128	0.263921	Ube2l3	1
P68037	Young	Old	0.494333	0.140366	0.274438	P68037_K73_M1	Old / Young	Ube2l3	Ubiquit. - M.musc	Geriatric / Young	0.105814	0.422014	0.26128	0.263921	Ube2l3	1
P68037	Young	Old	0.623871	0.25002	0.411489	P68037_K138_M1	Old / Young	Ube2l3	Ubiquit. - M.musc	Geriatric / Young	0.105814	0.422014	0.26128	0.263921	Ube2l3	1
P68040	Young	Old	-0.212696	0.344753	0.507952	P68040_K106_M1	Old / Young	Rack1	Ubiquit. - M.musc	Geriatric / Young	0.241733	0.317979	0.408751	0.58179	Rack1	2
P68254	Young	Old	1.15954	0.018888	0.066024	P68254_K115_M1	Old / Young	Ywhaq	Ubiquit. - M.musc	Geriatric / Young	0.207469	0.277465	0.471935	0.141968	Ywhaq	2
P68254	Young	Old	1.37622	0.000190815	0.00183055	P68254_K139_M1	Old / Young	Ywhaq	Ubiquit. - M.musc	Geriatric / Young	0.207469	0.277465	0.471935	0.141968	Ywhaq	2
P68254	Young	Old	0.355819	0.141395	0.27595	P68254_K9_M1	Old / Young	Ywhaq	Ubiquit. - M.musc	Geriatric / Young	0.207469	0.277465	0.471935	0.141968	Ywhaq	2
P68254	Young	Old	0.0608381	0.951695	0.974645	P68254_K157_M1	Old / Young	Ywhaq	Ubiquit. - M.musc	Geriatric / Young	0.207469	0.277465	0.471935	0.141968	Ywhaq	2
P68254	Young	Old	1.32387	2.16191e-05	0.000335374	P68254_K3_M1	Old / Young	Ywhaq	Ubiquit. - M.musc	Geriatric / Young	0.207469	0.277465	0.471935	0.141968	Ywhaq	2
P68254	Young	Old	0.732168	0.048601	0.131008	P68254_K80_M1	Old / Young	Ywhaq	Ubiquit. - M.musc	Geriatric / Young	0.207469	0.277465	0.471935	0.141968	Ywhaq	2
P68254	Young	Old	-0.0722838	0.872521	0.928896	P68254_K27_M1	Old / Young	Ywhaq	Ubiquit. - M.musc	Geriatric / Young	0.207469	0.277465	0.471935	0.141968	Ywhaq	2
P68254	Young	Old	1.80126	0.00537192	0.0252346	P68254_K85_M1	Old / Young	Ywhaq	Ubiquit. - M.musc	Geriatric / Young	0.207469	0.277465	0.471935	0.141968	Ywhaq	2
P68254	Young	Old	-0.0745308	0.726517	0.832797	P68254_K49_M1	Old / Young	Ywhaq	Ubiquit. - M.musc	Geriatric / Young	0.207469	0.277465	0.471935	0.141968	Ywhaq	2
P68254	Young	Old	0.255274	0.154037	0.292556	P68254_K68_M1	Old / Young	Ywhaq	Ubiquit. - M.musc	Geriatric / Young	0.207469	0.277465	0.471935	0.141968	Ywhaq	2
P68368	Young	Old	0.0273533	0.909986	0.949809	P68368_K60_M1	Old / Young	Tuba4a	Ubiquit. - M.musc	Geriatric / Young	0.385249	-0.0372432		-0.0444829	Tuba4a	3
P68368	Young	Old	0.663108	0.184253	0.333369	P68368_K326_M1	Old / Young	Tuba4a	Ubiquit. - M.musc	Geriatric / Young	0.385249	-0.0372432		-0.0444829	Tuba4a	3
P68368	Young	Old	0.505975	0.0414549	0.116892	P68368_K112_M1	Old / Young	Tuba4a	Ubiquit. - M.musc	Geriatric / Young	0.385249	-0.0372432		-0.0444829	Tuba4a	3
P68368	Young	Old	0.148787	0.448866	0.607256	P68368_K336_M1	Old / Young	Tuba4a	Ubiquit. - M.musc	Geriatric / Young	0.385249	-0.0372432		-0.0444829	Tuba4a	3
P68369	Young	Old	1.96111	0.000942923	0.00656548	P68369_K352_M1	Old / Young	Tuba1a	Ubiquit. - M.musc	Geriatric / Young	0.412218	0.0206256		0.527642	Tuba1a	3
P68372	Young	Old	0.369208	0.191138	0.3421	P68372_K362_M1	Old / Young	Tubb4b	Ubiquit. - M.musc	Geriatric / Young	0.370923	0.260539		-0.299906	Tubb4b	3
P68372	Young	Old	1.96823	4.24178e-05	0.000566928	P68372_K154_M1	Old / Young	Tubb4b	Ubiquit. - M.musc	Geriatric / Young	0.370923	0.260539		-0.299906	Tubb4b	3
P68372	Young	Old	0.559695	0.0141282	0.0532211	P68372_K58_M1	Old / Young	Tubb4b	Ubiquit. - M.musc	Geriatric / Young	0.370923	0.260539		-0.299906	Tubb4b	3
P68372	Young	Old	2.16485	6.15158e-05	0.000733601	P68372_K379_M1	Old / Young	Tubb4b	Ubiquit. - M.musc	Geriatric / Young	0.370923	0.260539		-0.299906	Tubb4b	3
P68372	Young	Old	0.840697	0.013523	0.0518463	P68372_K336_M1	Old / Young	Tubb4b	Ubiquit. - M.musc	Geriatric / Young	0.370923	0.260539		-0.299906	Tubb4b	3
P68372	Young	Old	0.171631	0.592091	0.731277	P68372_K324_M1	Old / Young	Tubb4b	Ubiquit. - M.musc	Geriatric / Young	0.370923	0.260539		-0.299906	Tubb4b	3
P68372	Young	Old	1.46	0.000203984	0.00193539	P68372_K122_M1	Old / Young	Tubb4b	Ubiquit. - M.musc	Geriatric / Young	0.370923	0.260539		-0.299906	Tubb4b	3
P68372	Young	Old	2.7325	0.00858786	0.0366704	P68372_K297_M1	Old / Young	Tubb4b	Ubiquit. - M.musc	Geriatric / Young	0.370923	0.260539		-0.299906	Tubb4b	3
P68372	Young	Old	0.25942	0.122687	0.249125	P68372_K216_M1	Old / Young	Tubb4b	Ubiquit. - M.musc	Geriatric / Young	0.370923	0.260539		-0.299906	Tubb4b	3
P68404	Young	Old	-0.503373	0.035815	0.105098	P68404_K320_M1	Old / Young	Prkcb	Ubiquit. - M.musc	Geriatric / Young	0.258982	0.150824	0.47415	0.302341	Prkcb	2
P68404	Young	Old	-0.415228	0.0250165	0.0810214	P68404_K197_M1	Old / Young	Prkcb	Ubiquit. - M.musc	Geriatric / Young	0.258982	0.150824	0.47415	0.302341	Prkcb	2
P68404	Young	Old	0.224053	0.289901	0.453279	P68404_K595_M1	Old / Young	Prkcb	Ubiquit. - M.musc	Geriatric / Young	0.258982	0.150824	0.47415	0.302341	Prkcb	2
P68404	Young	Old	0.470967	0.178231	0.325613	P68404_K338_M1	Old / Young	Prkcb	Ubiquit. - M.musc	Geriatric / Young	0.258982	0.150824	0.47415	0.302341	Prkcb	2
P68404	Young	Old	0.41952	0.189965	0.34089	P68404_K355_M1	Old / Young	Prkcb	Ubiquit. - M.musc	Geriatric / Young	0.258982	0.150824	0.47415	0.302341	Prkcb	2
P68510	Young	Old	0.0436379	0.834573	0.908664	P68510_K142_M1	Old / Young	Ywhah	Ubiquit. - M.musc	Geriatric / Young	0.437993	0.345971	0.389692	0.285835	Ywhah	3
P68510	Young	Old	-0.392075	0.219669	0.378567	P68510_K69_M1	Old / Young	Ywhah	Ubiquit. - M.musc	Geriatric / Young	0.437993	0.345971	0.389692	0.285835	Ywhah	3
P68510	Young	Old	0.29735	0.123205	0.249824	P68510_K143_M1	Old / Young	Ywhah	Ubiquit. - M.musc	Geriatric / Young	0.437993	0.345971	0.389692	0.285835	Ywhah	3
P68510	Young	Old	-0.477027	0.16755	0.311784	P68510_K110_M1	Old / Young	Ywhah	Ubiquit. - M.musc	Geriatric / Young	0.437993	0.345971	0.389692	0.285835	Ywhah	3
P69566	Young	Old	0.196681	0.326694	0.490116	P69566_K370_M1	Old / Young	Ranbp9	Ubiquit. - M.musc	Geriatric / Young
P70122	Young	Old	2.10487	1.89695e-06	5.84938e-05	P70122_K151_M1	Old / Young	Sbds	Ubiquit. - M.musc	Geriatric / Young	0.62868	-0.990712	-2.17476	-0.168169	Sbds	4
P70122	Young	Old	1.97815	1.40215e-05	0.000246061	P70122_K159_M1	Old / Young	Sbds	Ubiquit. - M.musc	Geriatric / Young	0.62868	-0.990712	-2.17476	-0.168169	Sbds	4
P70168	Young	Old	0.0118246	0.954346	0.975997	P70168_K62_M1	Old / Young	Kpnb1	Ubiquit. - M.musc	Geriatric / Young	0.300261	0.21289	0.173535	0.348093	Kpnb1	2
P70168	Young	Old	0.274616	0.506548	0.661054	P70168_K68_M1	Old / Young	Kpnb1	Ubiquit. - M.musc	Geriatric / Young	0.300261	0.21289	0.173535	0.348093	Kpnb1	2
P70168	Young	Old	-0.0720785	0.825101	0.902448	P70168_K537_M1	Old / Young	Kpnb1	Ubiquit. - M.musc	Geriatric / Young	0.300261	0.21289	0.173535	0.348093	Kpnb1	2
P70175	Young	Old	-1.38533	0.0417365	0.117532	P70175_K286_M1	Old / Young	Dlg3	Ubiquit. - M.musc	Geriatric / Young	0.173742	0.452881	-0.0351256	0.205336	Dlg3	1
P70175	Young	Old	-1.03906	0.0474252	0.128764	P70175_K222_M1	Old / Young	Dlg3	Ubiquit. - M.musc	Geriatric / Young	0.173742	0.452881	-0.0351256	0.205336	Dlg3	1
P70205	Young	Old	-0.490943	0.0911731	0.2027	P70205_K457_M1	Old / Young	Adcyap1r1	Ubiquit. - M.musc	Geriatric / Young
P70280	Young	Old	1.13073	0.0913323	0.202924	P70280_K137_M1	Old / Young	Vamp7	Ubiquit. - M.musc	Geriatric / Young
P70280	Young	Old	1.50139	0.0131858	0.0510062	P70280_K160_M1	Old / Young	Vamp7	Ubiquit. - M.musc	Geriatric / Young
P70280	Young	Old	0.106334	0.459104	0.617815	P70280_K172_M1	Old / Young	Vamp7	Ubiquit. - M.musc	Geriatric / Young
P70295	Young	Old	0.044772	0.784616	0.872827	P70295_K250_M1	Old / Young	Aup1	Ubiquit. - M.musc	Geriatric / Young
P70297	Young	Old	-0.316561	0.318493	0.482284	P70297_K133_M1	Old / Young	Stam	Ubiquit. - M.musc	Geriatric / Young	0.504632	0.298728	0.226561	0.526122	Stam	4
P70297	Young	Old	0.0740103	0.687488	0.803869	P70297_K185_M1	Old / Young	Stam	Ubiquit. - M.musc	Geriatric / Young	0.504632	0.298728	0.226561	0.526122	Stam	4
P70297	Young	Old	0.100874	0.647394	0.77098	P70297_K154_M1	Old / Young	Stam	Ubiquit. - M.musc	Geriatric / Young	0.504632	0.298728	0.226561	0.526122	Stam	4
P70297	Young	Old	-0.383874	0.56343	0.708998	P70297_K353_M1	Old / Young	Stam	Ubiquit. - M.musc	Geriatric / Young	0.504632	0.298728	0.226561	0.526122	Stam	4
P70297	Young	Old	0.138193	0.391586	0.553916	P70297_K162_M1	Old / Young	Stam	Ubiquit. - M.musc	Geriatric / Young	0.504632	0.298728	0.226561	0.526122	Stam	4
P70303	Young	Old	-0.358511	0.267339	0.429673	P70303_K100_M1	Old / Young	Ctps2	Ubiquit. - M.musc	Geriatric / Young	0.652373	0.357391	0.101835	0.388766	Ctps2	4
P70349	Young	Old	1.45025	0.00973112	0.0403935	P70349_K30_M1	Old / Young	Hint1	Ubiquit. - M.musc	Geriatric / Young	0.42101	0.178039		0.026788	Hint1	3
P70398	Young	Old	0.420404	0.119347	0.244226	P70398_K1637_M1	Old / Young	Usp9x	Ubiquit. - M.musc	Geriatric / Young	0.452189	0.203082	0.436886	0.357964	Usp9x	3
P70398	Young	Old	-0.0423814	0.815906	0.894734	P70398_K1798_M1	Old / Young	Usp9x	Ubiquit. - M.musc	Geriatric / Young	0.452189	0.203082	0.436886	0.357964	Usp9x	3
P70398	Young	Old	0.719353	0.0030229	0.0161833	P70398_K1435_M1	Old / Young	Usp9x	Ubiquit. - M.musc	Geriatric / Young	0.452189	0.203082	0.436886	0.357964	Usp9x	3
P70398	Young	Old	0.067593	0.678561	0.794938	P70398_K112_M1	Old / Young	Usp9x	Ubiquit. - M.musc	Geriatric / Young	0.452189	0.203082	0.436886	0.357964	Usp9x	3
P70398	Young	Old	1.30361	0.00239707	0.0135803	P70398_K360_M1	Old / Young	Usp9x	Ubiquit. - M.musc	Geriatric / Young	0.452189	0.203082	0.436886	0.357964	Usp9x	3
P70398	Young	Old	1.81005	4.66792e-05	0.000594437	P70398_K1627_M1	Old / Young	Usp9x	Ubiquit. - M.musc	Geriatric / Young	0.452189	0.203082	0.436886	0.357964	Usp9x	3
P70398	Young	Old	-0.120801	0.462195	0.620433	P70398_K1811_M1	Old / Young	Usp9x	Ubiquit. - M.musc	Geriatric / Young	0.452189	0.203082	0.436886	0.357964	Usp9x	3
P70414	Young	Old	-0.184654	0.28539	0.448418	P70414_K688_M1	Old / Young	Slc8a1	Ubiquit. - M.musc	Geriatric / Young	0.606081	0.0241334	-0.00882114	0.195689	Slc8a1	4
P70414	Young	Old	-0.399948	0.113291	0.235782	P70414_K572_M1	Old / Young	Slc8a1	Ubiquit. - M.musc	Geriatric / Young	0.606081	0.0241334	-0.00882114	0.195689	Slc8a1	4
P70414	Young	Old	0.204148	0.208424	0.363836	P70414_K606_M1	Old / Young	Slc8a1	Ubiquit. - M.musc	Geriatric / Young	0.606081	0.0241334	-0.00882114	0.195689	Slc8a1	4
P70414	Young	Old	0.442184	0.0116484	0.0464324	P70414_K725_M1	Old / Young	Slc8a1	Ubiquit. - M.musc	Geriatric / Young	0.606081	0.0241334	-0.00882114	0.195689	Slc8a1	4
P70414	Young	Old	-0.312733	0.220159	0.378947	P70414_K257_M1	Old / Young	Slc8a1	Ubiquit. - M.musc	Geriatric / Young	0.606081	0.0241334	-0.00882114	0.195689	Slc8a1	4
P70414	Young	Old	-0.278994	0.192996	0.344622	P70414_K283_M1	Old / Young	Slc8a1	Ubiquit. - M.musc	Geriatric / Young	0.606081	0.0241334	-0.00882114	0.195689	Slc8a1	4
P70414	Young	Old	-0.422483	0.477933	0.636212	P70414_K634_M1	Old / Young	Slc8a1	Ubiquit. - M.musc	Geriatric / Young	0.606081	0.0241334	-0.00882114	0.195689	Slc8a1	4
P70423	Young	Old	-0.167991	0.596591	0.734174	P70423_K12_M1	Old / Young	Slc7a3	Ubiquit. - M.musc	Geriatric / Young
P70441	Young	Old	-0.0585774	0.73216	0.837014	P70441_K116_M1	Old / Young	Slc9a3r1	Ubiquit. - M.musc	Geriatric / Young	0.605685	0.4174	0.140034	0.384045	Slc9a3r1	4
P70441	Young	Old	0.355548	0.232605	0.393479	P70441_K139_M1	Old / Young	Slc9a3r1	Ubiquit. - M.musc	Geriatric / Young	0.605685	0.4174	0.140034	0.384045	Slc9a3r1	4
P70441	Young	Old	-0.113347	0.548276	0.69638	P70441_K50_M1	Old / Young	Slc9a3r1	Ubiquit. - M.musc	Geriatric / Young	0.605685	0.4174	0.140034	0.384045	Slc9a3r1	4
P70452	Young	Old	0.771642	0.271544	0.433687	P70452_K108_M1	Old / Young	Stx4a	Ubiquit. - M.musc	Geriatric / Young
P70452	Young	Old	-0.656224	0.126509	0.25461	P70452_K124_M1	Old / Young	Stx4a	Ubiquit. - M.musc	Geriatric / Young
P70452	Young	Old	2.18223	2.11961e-05	0.000332303	P70452_K243_M1	Old / Young	Stx4a	Ubiquit. - M.musc	Geriatric / Young
P70452	Young	Old	0.79085	0.0142145	0.0534065	P70452_K260_M1	Old / Young	Stx4a	Ubiquit. - M.musc	Geriatric / Young
P70689	Young	Old	0.182043	0.38971	0.552687	P70689_K116_M1	Old / Young	Gjb6	Ubiquit. - M.musc	Geriatric / Young
P70698	Young	Old	0.723428	0.269475	0.432088	P70698_K100_M1	Old / Young	Ctps	Ubiquit. - M.musc	Geriatric / Young
P70704	Young	Old	0.160482	0.29173	0.45554	P70704_K1111_M1	Old / Young	Atp8a1	Ubiquit. - M.musc	Geriatric / Young	0.294577	0.280674	0.0958164	-0.0558801	Atp8a1	2
P70704	Young	Old	0.368198	0.05084	0.134896	P70704_K1101_M1	Old / Young	Atp8a1	Ubiquit. - M.musc	Geriatric / Young	0.294577	0.280674	0.0958164	-0.0558801	Atp8a1	2
P70704	Young	Old	0.0258538	0.909056	0.949589	P70704_K27_M1	Old / Young	Atp8a1	Ubiquit. - M.musc	Geriatric / Young	0.294577	0.280674	0.0958164	-0.0558801	Atp8a1	2
P70704	Young	Old	0.871044	0.000693669	0.00516305	P70704_K594_M1	Old / Young	Atp8a1	Ubiquit. - M.musc	Geriatric / Young	0.294577	0.280674	0.0958164	-0.0558801	Atp8a1	2
P70704	Young	Old	0.505033	0.0700416	0.1693	P70704_K20_M1	Old / Young	Atp8a1	Ubiquit. - M.musc	Geriatric / Young	0.294577	0.280674	0.0958164	-0.0558801	Atp8a1	2
P70704	Young	Old	0.50053	0.00271132	0.0148726	P70704_K922_M1	Old / Young	Atp8a1	Ubiquit. - M.musc	Geriatric / Young	0.294577	0.280674	0.0958164	-0.0558801	Atp8a1	2
P70704	Young	Old	2.60564	3.5182e-05	0.000488363	P70704_K498_M1	Old / Young	Atp8a1	Ubiquit. - M.musc	Geriatric / Young	0.294577	0.280674	0.0958164	-0.0558801	Atp8a1	2
P70704	Young	Old	0.937776	0.00118795	0.00788055	P70704_K1090_M1	Old / Young	Atp8a1	Ubiquit. - M.musc	Geriatric / Young	0.294577	0.280674	0.0958164	-0.0558801	Atp8a1	2
P80313	Young	Old	-0.193987	0.55178	0.699939	P80313_K47_M1	Old / Young	Cct7	Ubiquit. - M.musc	Geriatric / Young	0.27924	0.340115	0.217401	0.165108	Cct7	2
P80313	Young	Old	1.6085	4.54691e-05	0.000591446	P80313_K287_M1	Old / Young	Cct7	Ubiquit. - M.musc	Geriatric / Young	0.27924	0.340115	0.217401	0.165108	Cct7	2
P80313	Young	Old	3.40251	4.12086e-06	0.000102831	P80313_K109_M1	Old / Young	Cct7	Ubiquit. - M.musc	Geriatric / Young	0.27924	0.340115	0.217401	0.165108	Cct7	2
P80313	Young	Old	0.565165	0.0148834	0.0551685	P80313_K55_M1	Old / Young	Cct7	Ubiquit. - M.musc	Geriatric / Young	0.27924	0.340115	0.217401	0.165108	Cct7	2
P80313	Young	Old	-0.44422	0.118792	0.243507	P80313_K77_M1	Old / Young	Cct7	Ubiquit. - M.musc	Geriatric / Young	0.27924	0.340115	0.217401	0.165108	Cct7	2
P80313	Young	Old	1.18017	0.0105166	0.0428707	P80313_K440_M1	Old / Young	Cct7	Ubiquit. - M.musc	Geriatric / Young	0.27924	0.340115	0.217401	0.165108	Cct7	2
P80313	Young	Old	2.61184	0.0137787	0.0524799	P80313_K521_M1	Old / Young	Cct7	Ubiquit. - M.musc	Geriatric / Young	0.27924	0.340115	0.217401	0.165108	Cct7	2
P80313	Young	Old	2.07722	3.75978e-07	2.00382e-05	P80313_K430_M1	Old / Young	Cct7	Ubiquit. - M.musc	Geriatric / Young	0.27924	0.340115	0.217401	0.165108	Cct7	2
P80313	Young	Old	1.95582	0.00219444	0.0127159	P80313_K463_M1	Old / Young	Cct7	Ubiquit. - M.musc	Geriatric / Young	0.27924	0.340115	0.217401	0.165108	Cct7	2
P80314	Young	Old	0.582102	0.00988474	0.040874	P80314_K13_M1	Old / Young	Cct2	Ubiquit. - M.musc	Geriatric / Young	0.254331	-0.695752	0.143142	1.06163	Cct2	2
P80314	Young	Old	1.74269	0.00254337	0.0141725	P80314_K191_M1	Old / Young	Cct2	Ubiquit. - M.musc	Geriatric / Young	0.254331	-0.695752	0.143142	1.06163	Cct2	2
P80314	Young	Old	2.00304	1.11945e-05	0.000209207	P80314_K204_M1	Old / Young	Cct2	Ubiquit. - M.musc	Geriatric / Young	0.254331	-0.695752	0.143142	1.06163	Cct2	2
P80314	Young	Old	0.396488	0.238288	0.399182	P80314_K431_M1	Old / Young	Cct2	Ubiquit. - M.musc	Geriatric / Young	0.254331	-0.695752	0.143142	1.06163	Cct2	2
P80314	Young	Old	2.24364	5.86437e-06	0.000134086	P80314_K441_M1	Old / Young	Cct2	Ubiquit. - M.musc	Geriatric / Young	0.254331	-0.695752	0.143142	1.06163	Cct2	2
P80315	Young	Old	0.506992	0.0329486	0.0991904	P80315_K65_M1	Old / Young	Cct4	Ubiquit. - M.musc	Geriatric / Young	0.197803	0.267316	0.416477	0.628847	Cct4	2
P80315	Young	Old	1.79844	0.00184643	0.0111327	P80315_K395_M1	Old / Young	Cct4	Ubiquit. - M.musc	Geriatric / Young	0.197803	0.267316	0.416477	0.628847	Cct4	2
P80315	Young	Old	0.670024	0.00904738	0.0382168	P80315_K375_M1	Old / Young	Cct4	Ubiquit. - M.musc	Geriatric / Young	0.197803	0.267316	0.416477	0.628847	Cct4	2
P80315	Young	Old	-0.33694	0.416266	0.577134	P80315_K288_M1	Old / Young	Cct4	Ubiquit. - M.musc	Geriatric / Young	0.197803	0.267316	0.416477	0.628847	Cct4	2
P80315	Young	Old	0.140604	0.726889	0.832797	P80315_K139_M1	Old / Young	Cct4	Ubiquit. - M.musc	Geriatric / Young	0.197803	0.267316	0.416477	0.628847	Cct4	2
P80315	Young	Old	0.594645	0.0133893	0.0515059	P80315_K489_M1	Old / Young	Cct4	Ubiquit. - M.musc	Geriatric / Young	0.197803	0.267316	0.416477	0.628847	Cct4	2
P80316	Young	Old	1.96806	1.28307e-07	9.56575e-06	P80316_K150_M1	Old / Young	Cct5	Ubiquit. - M.musc	Geriatric / Young	0.223248	0.870672	0.408933	0.0826627	Cct5	2
P80316	Young	Old	0.194879	0.639163	0.766675	P80316_K265_M1	Old / Young	Cct5	Ubiquit. - M.musc	Geriatric / Young	0.223248	0.870672	0.408933	0.0826627	Cct5	2
P80316	Young	Old	2.71239	0.00322822	0.0168414	P80316_K20_M1	Old / Young	Cct5	Ubiquit. - M.musc	Geriatric / Young	0.223248	0.870672	0.408933	0.0826627	Cct5	2
P80317	Young	Old	0.307041	0.0629222	0.157653	P80317_K127_M1	Old / Young	Cct6a	Ubiquit. - M.musc	Geriatric / Young	0.263915	0.948838	0.149396	0.21595	Cct6a	2
P80317	Young	Old	0.613257	0.00659133	0.0299209	P80317_K5_M1	Old / Young	Cct6a	Ubiquit. - M.musc	Geriatric / Young	0.263915	0.948838	0.149396	0.21595	Cct6a	2
P80317	Young	Old	-0.0401184	0.771684	0.862783	P80317_K377_M1	Old / Young	Cct6a	Ubiquit. - M.musc	Geriatric / Young	0.263915	0.948838	0.149396	0.21595	Cct6a	2
P80317	Young	Old	0.896978	0.023766	0.0784986	P80317_K295_M1	Old / Young	Cct6a	Ubiquit. - M.musc	Geriatric / Young	0.263915	0.948838	0.149396	0.21595	Cct6a	2
P80317	Young	Old	2.09353	0.00146125	0.00925691	P80317_K199_M1	Old / Young	Cct6a	Ubiquit. - M.musc	Geriatric / Young	0.263915	0.948838	0.149396	0.21595	Cct6a	2
P80317	Young	Old	-0.485786	0.347357	0.510221	P80317_K530_M1	Old / Young	Cct6a	Ubiquit. - M.musc	Geriatric / Young	0.263915	0.948838	0.149396	0.21595	Cct6a	2
P80317	Young	Old	1.29194	0.0179353	0.0632055	P80317_K10_M1	Old / Young	Cct6a	Ubiquit. - M.musc	Geriatric / Young	0.263915	0.948838	0.149396	0.21595	Cct6a	2
P80318	Young	Old	1.07262	1.24484e-05	0.000227711	P80318_K381_M1	Old / Young	Cct3	Ubiquit. - M.musc	Geriatric / Young	0.213596	0.118273	0.250061	0.0842368	Cct3	2
P80318	Young	Old	0.0440591	0.84144	0.910473	P80318_K507_M1	Old / Young	Cct3	Ubiquit. - M.musc	Geriatric / Young	0.213596	0.118273	0.250061	0.0842368	Cct3	2
P80318	Young	Old	2.48626	0.000352044	0.00297995	P80318_K249_M1	Old / Young	Cct3	Ubiquit. - M.musc	Geriatric / Young	0.213596	0.118273	0.250061	0.0842368	Cct3	2
P80560	Young	Old	0.199217	0.256568	0.417964	P80560_K636_M1	Old / Young	Ptprn2	Ubiquit. - M.musc	Geriatric / Young
P80560	Young	Old	1.81622	0.0177233	0.0629247	P80560_K733_M1	Old / Young	Ptprn2	Ubiquit. - M.musc	Geriatric / Young
P82343	Young	Old	1.55214	0.082265	0.189004	P82343_K23_M1	Old / Young	Renbp	Ubiquit. - M.musc	Geriatric / Young
P84075	Young	Old	-0.0600022	0.793861	0.879476	P84075_K137_M1	Old / Young	Hpca	Ubiquit. - M.musc	Geriatric / Young
P84075	Young	Old	1.01075	0.000466237	0.00374116	P84075_K147_M1	Old / Young	Hpca	Ubiquit. - M.musc	Geriatric / Young
P84075	Young	Old	0.295602	0.299683	0.464036	P84075_K174_M1	Old / Young	Hpca	Ubiquit. - M.musc	Geriatric / Young
P84075	Young	Old	-0.288487	0.498193	0.655301	P84075_K36_M1	Old / Young	Hpca	Ubiquit. - M.musc	Geriatric / Young
P84075	Young	Old	-0.298199	0.0895955	0.200095	P84075_K50_M1	Old / Young	Hpca	Ubiquit. - M.musc	Geriatric / Young
P84075	Young	Old	-0.0330014	0.880165	0.932893	P84075_K63_M1	Old / Young	Hpca	Ubiquit. - M.musc	Geriatric / Young
P84078	Young	Old	0.514358	0.0311463	0.0952931	P84078_K38_M1	Old / Young	Arf1	Ubiquit. - M.musc	Geriatric / Young	0.220792	0.226303	0.332782	0.180352	Arf1	2
P84078	Young	Old	0.382235	0.0769141	0.180358	P84078_K127_M1	Old / Young	Arf1	Ubiquit. - M.musc	Geriatric / Young	0.220792	0.226303	0.332782	0.180352	Arf1	2
P84078	Young	Old	0.042459	0.908933	0.949589	P84078_K30_M1	Old / Young	Arf1	Ubiquit. - M.musc	Geriatric / Young	0.220792	0.226303	0.332782	0.180352	Arf1	2
P84078	Young	Old	0.630764	0.00323018	0.0168414	P84078_K36_M1	Old / Young	Arf1	Ubiquit. - M.musc	Geriatric / Young	0.220792	0.226303	0.332782	0.180352	Arf1	2
P84078	Young	Old	1.23188	0.00193926	0.0116561	P84078_K73_M1	Old / Young	Arf1	Ubiquit. - M.musc	Geriatric / Young	0.220792	0.226303	0.332782	0.180352	Arf1	2
P84078	Young	Old	0.338045	0.144139	0.279537	P84078_K142_M1	Old / Young	Arf1	Ubiquit. - M.musc	Geriatric / Young	0.220792	0.226303	0.332782	0.180352	Arf1	2
P84089	Young	Old	-0.0983652	0.626754	0.757262	P84089_K12_M1	Old / Young	Erh	Ubiquit. - M.musc	Geriatric / Young
P84091	Young	Old	0.114911	0.771848	0.862783	P84091_K224_M1	Old / Young	Ap2m1	Ubiquit. - M.musc	Geriatric / Young	0.351996	0.363339		0.220824	Ap2m1	3
P84091	Young	Old	-0.36011	0.348671	0.511455	P84091_K354_M1	Old / Young	Ap2m1	Ubiquit. - M.musc	Geriatric / Young	0.351996	0.363339		0.220824	Ap2m1	3
P84091	Young	Old	-0.297721	0.227428	0.387083	P84091_K420_M1	Old / Young	Ap2m1	Ubiquit. - M.musc	Geriatric / Young	0.351996	0.363339		0.220824	Ap2m1	3
P84091	Young	Old	1.20523	0.0424453	0.118985	P84091_K345_M1	Old / Young	Ap2m1	Ubiquit. - M.musc	Geriatric / Young	0.351996	0.363339		0.220824	Ap2m1	3
P84091	Young	Old	0.609069	0.339659	0.504233	P84091_K256_M1	Old / Young	Ap2m1	Ubiquit. - M.musc	Geriatric / Young	0.351996	0.363339		0.220824	Ap2m1	3
P84091	Young	Old	0.435592	0.390918	0.553672	P84091_K281_M1	Old / Young	Ap2m1	Ubiquit. - M.musc	Geriatric / Young	0.351996	0.363339		0.220824	Ap2m1	3
P84096	Young	Old	2.49026	1.48966e-08	2.80769e-06	P84096_K130_M1	Old / Young	Rhog	Ubiquit. - M.musc	Geriatric / Young	0.326506	0.588587		0.150484	Rhog	3
P84096	Young	Old	0.508246	0.0710589	0.170993	P84096_K116_M1	Old / Young	Rhog	Ubiquit. - M.musc	Geriatric / Young	0.326506	0.588587		0.150484	Rhog	3
P84096	Young	Old	2.33829	3.69375e-08	4.55598e-06	P84096_K183_M1	Old / Young	Rhog	Ubiquit. - M.musc	Geriatric / Young	0.326506	0.588587		0.150484	Rhog	3
P84096	Young	Old	2.71503	4.4289e-08	5.06189e-06	P84096_K166_M1	Old / Young	Rhog	Ubiquit. - M.musc	Geriatric / Young	0.326506	0.588587		0.150484	Rhog	3
P84096	Young	Old	1.87638	1.01481e-05	0.000199133	P84096_K147_M1	Old / Young	Rhog	Ubiquit. - M.musc	Geriatric / Young	0.326506	0.588587		0.150484	Rhog	3
P84099	Young	Old	0.353235	0.0239131	0.0788504	P84099_K153_M1	Old / Young	Rpl19	Ubiquit. - M.musc	Geriatric / Young
P84099	Young	Old	-0.0151729	0.926436	0.957946	P84099_K180_M2	Old / Young	Rpl19	Ubiquit. - M.musc	Geriatric / Young
P84099	Young	Old	-0.0350521	0.858245	0.920007	P84099_K181_M2	Old / Young	Rpl19	Ubiquit. - M.musc	Geriatric / Young
P84099	Young	Old	-0.0434191	0.879726	0.932657	P84099_K186_M2	Old / Young	Rpl19	Ubiquit. - M.musc	Geriatric / Young
P84099	Young	Old	-0.123232	0.651019	0.773802	P84099_K186_M1	Old / Young	Rpl19	Ubiquit. - M.musc	Geriatric / Young
P84228	Young	Old	-0.098298	0.577182	0.719935	P84228_K57_M1	Old / Young	H3c14;H3c15;H3c7;H3c3;H3c4;H3c2;H3c6;H3c13	Ubiquit. - M.musc	Geriatric / Young
P84228	Young	Old	-0.534704	0.00119695	0.00792521	P84228_K80_M1	Old / Young	H3c14;H3c15;H3c7;H3c3;H3c4;H3c2;H3c6;H3c13	Ubiquit. - M.musc	Geriatric / Young
P84309	Young	Old	0.827306	0.0748596	0.177079	P84309_K1027_M1	Old / Young	Adcy5	Ubiquit. - M.musc	Geriatric / Young
P84309	Young	Old	-0.335461	0.646701	0.770367	P84309_K705_M1	Old / Young	Adcy5	Ubiquit. - M.musc	Geriatric / Young
P97315	Young	Old	0.975831	0.0617216	0.155467	P97315_K84_M1	Old / Young	Csrp1	Ubiquit. - M.musc	Geriatric / Young	0.304819	0.371639	0.268606	-0.169952	Csrp1	2
P97315	Young	Old	0.602104	0.0458275	0.126011	P97315_K112_M1	Old / Young	Csrp1	Ubiquit. - M.musc	Geriatric / Young	0.304819	0.371639	0.268606	-0.169952	Csrp1	2
P97351	Young	Old	0.0548541	0.869123	0.927795	P97351_K249_M1	Old / Young	Rps3a1	Ubiquit. - M.musc	Geriatric / Young	0.145898	0.251804	-0.0694042	0.151973	Rps3a1	1
P97351	Young	Old	1.47956	0.0511511	0.135389	P97351_K46_M1	Old / Young	Rps3a1	Ubiquit. - M.musc	Geriatric / Young	0.145898	0.251804	-0.0694042	0.151973	Rps3a1	1
P97370	Young	Old	0.692072	0.00050527	0.00401092	P97370_K7_M1	Old / Young	Atp1b3	Ubiquit. - M.musc	Geriatric / Young	0.389876	0.71389		-0.0051795	Atp1b3	3
P97379	Young	Old	0.487062	0.602388	0.737942	P97379_K25_M1	Old / Young	G3bp2	Ubiquit. - M.musc	Geriatric / Young	0.392666	0.565454	0.299647	0.0566616	G3bp2	3
P97379	Young	Old	-0.878752	0.0376795	0.10891	P97379_K107_M1	Old / Young	G3bp2	Ubiquit. - M.musc	Geriatric / Young	0.392666	0.565454	0.299647	0.0566616	G3bp2	3
P97390	Young	Old	-0.399566	0.261464	0.423383	P97390_K450_M1	Old / Young	Vps45	Ubiquit. - M.musc	Geriatric / Young	0.350635	0.348063	0.66251	0.117455	Vps45	3
P97390	Young	Old	-0.0256946	0.869937	0.928205	P97390_K257_M1	Old / Young	Vps45	Ubiquit. - M.musc	Geriatric / Young	0.350635	0.348063	0.66251	0.117455	Vps45	3
P97427	Young	Old	-0.353966	0.365736	0.528584	P97427_K463_M1	Old / Young	Crmp1	Ubiquit. - M.musc	Geriatric / Young	0.414941	0.216346		0.0438704	Crmp1	3
P97427	Young	Old	0.323653	0.309887	0.474055	P97427_K293_M1	Old / Young	Crmp1	Ubiquit. - M.musc	Geriatric / Young	0.414941	0.216346		0.0438704	Crmp1	3
P97427	Young	Old	-0.237213	0.247832	0.409293	P97427_K472_M1	Old / Young	Crmp1	Ubiquit. - M.musc	Geriatric / Young	0.414941	0.216346		0.0438704	Crmp1	3
P97427	Young	Old	-0.0503757	0.891986	0.940113	P97427_K487_M1	Old / Young	Crmp1	Ubiquit. - M.musc	Geriatric / Young	0.414941	0.216346		0.0438704	Crmp1	3
P97427	Young	Old	-0.2569	0.64037	0.767271	P97427_K520_M1	Old / Young	Crmp1	Ubiquit. - M.musc	Geriatric / Young	0.414941	0.216346		0.0438704	Crmp1	3
P97427	Young	Old	0.339932	0.132812	0.264062	P97427_K345_M1	Old / Young	Crmp1	Ubiquit. - M.musc	Geriatric / Young	0.414941	0.216346		0.0438704	Crmp1	3
P97427	Young	Old	-0.340545	0.416862	0.577162	P97427_K511_M1	Old / Young	Crmp1	Ubiquit. - M.musc	Geriatric / Young	0.414941	0.216346		0.0438704	Crmp1	3
P97427	Young	Old	0.825288	0.0106267	0.0432378	P97427_K122_M1	Old / Young	Crmp1	Ubiquit. - M.musc	Geriatric / Young	0.414941	0.216346		0.0438704	Crmp1	3
P97429	Young	Old	0.438999	0.393018	0.55519	P97429_K100_M1	Old / Young	Anxa4	Ubiquit. - M.musc	Geriatric / Young
P97429	Young	Old	1.4518	0.00143039	0.00913461	P97429_K28_M1	Old / Young	Anxa4	Ubiquit. - M.musc	Geriatric / Young
P97441	Young	Old	-0.509346	0.262869	0.4242	P97441_K31_M1	Old / Young	Slc30a3	Ubiquit. - M.musc	Geriatric / Young
P97445	Young	Old	-0.435024	0.119548	0.244476	P97445_K739_M1	Old / Young	Cacna1a	Ubiquit. - M.musc	Geriatric / Young	0.276341	0.327082	0.223328	0.193618	Cacna1a	2
P97445	Young	Old	-0.134431	0.715863	0.825182	P97445_K1859_M1	Old / Young	Cacna1a	Ubiquit. - M.musc	Geriatric / Young	0.276341	0.327082	0.223328	0.193618	Cacna1a	2
P97445	Young	Old	-0.361893	0.0242926	0.0795684	P97445_K1898_M1	Old / Young	Cacna1a	Ubiquit. - M.musc	Geriatric / Young	0.276341	0.327082	0.223328	0.193618	Cacna1a	2
P97445	Young	Old	-0.303841	0.148207	0.28474	P97445_K1876_M1	Old / Young	Cacna1a	Ubiquit. - M.musc	Geriatric / Young	0.276341	0.327082	0.223328	0.193618	Cacna1a	2
P97445	Young	Old	0.851572	0.171683	0.317004	P97445_K1154_M1	Old / Young	Cacna1a	Ubiquit. - M.musc	Geriatric / Young	0.276341	0.327082	0.223328	0.193618	Cacna1a	2
P97467	Young	Old	-0.261769	0.0833353	0.19077	P97467_K922_M1	Old / Young	Pam	Ubiquit. - M.musc	Geriatric / Young
P97765	Young	Old	0.23234	0.675411	0.793186	P97765_K64_M1	Old / Young	Wbp2	Ubiquit. - M.musc	Geriatric / Young	0.727827	0.363978	0.505166	0.752686	Wbp2	4
P97765	Young	Old	0.884668	0.00234598	0.0133433	P97765_K36_M1	Old / Young	Wbp2	Ubiquit. - M.musc	Geriatric / Young	0.727827	0.363978	0.505166	0.752686	Wbp2	4
P97765	Young	Old	1.0381	0.0013825	0.00886814	P97765_K83_M1	Old / Young	Wbp2	Ubiquit. - M.musc	Geriatric / Young	0.727827	0.363978	0.505166	0.752686	Wbp2	4
P97765	Young	Old	0.799276	0.0427321	0.119556	P97765_K258_M1	Old / Young	Wbp2	Ubiquit. - M.musc	Geriatric / Young	0.727827	0.363978	0.505166	0.752686	Wbp2	4
P97765	Young	Old	1.10084	0.145563	0.281412	P97765_K47_M1	Old / Young	Wbp2	Ubiquit. - M.musc	Geriatric / Young	0.727827	0.363978	0.505166	0.752686	Wbp2	4
P97783	Young	Old	0.868584	0.340914	0.505403	P97783_K41_M1	Old / Young	Mllt11	Ubiquit. - M.musc	Geriatric / Young
P97799	Young	Old	-0.0563799	0.787836	0.875441	P97799_K171_M1	Old / Young	Nrsn1	Ubiquit. - M.musc	Geriatric / Young
P97799	Young	Old	-0.525187	0.0254726	0.0818192	P97799_K179_M1	Old / Young	Nrsn1	Ubiquit. - M.musc	Geriatric / Young
P97799	Young	Old	-0.212134	0.194042	0.345739	P97799_K163_M1	Old / Young	Nrsn1	Ubiquit. - M.musc	Geriatric / Young
P97799	Young	Old	-0.361635	0.0353554	0.104113	P97799_K154_M1	Old / Young	Nrsn1	Ubiquit. - M.musc	Geriatric / Young
P98192	Young	Old	-0.289742	0.403929	0.565283	P98192_K303_M1	Old / Young	Gnpat	Ubiquit. - M.musc	Geriatric / Young
P98195	Young	Old	0.86491	0.00655921	0.0298397	P98195_K124_M1	Old / Young	Atp9b	Ubiquit. - M.musc	Geriatric / Young
P98197	Young	Old	1.42378	0.000148725	0.00150362	P98197_K680_M1	Old / Young	Atp11a	Ubiquit. - M.musc	Geriatric / Young
P98200	Young	Old	-0.45722	0.0454009	0.125077	P98200_K614_M1	Old / Young	Atp8a2	Ubiquit. - M.musc	Geriatric / Young
P99024	Young	Old	0.362128	0.0935926	0.20667	P99024_K58_M1	Old / Young	Tubb5	Ubiquit. - M.musc	Geriatric / Young	0.42376	0.123772		-0.0146548	Tubb5	3
P99024	Young	Old	1.65966	7.30167e-05	0.000845075	P99024_K379_M1	Old / Young	Tubb5	Ubiquit. - M.musc	Geriatric / Young	0.42376	0.123772		-0.0146548	Tubb5	3
P99028	Young	Old	-0.741484	0.147867	0.284437	P99028_K83_M1	Old / Young	Uqcrh	Ubiquit. - M.musc	Geriatric / Young
Q00519	Young	Old	0.29741	0.506177	0.66097	Q00519_K905_M1	Old / Young	Xdh	Ubiquit. - M.musc	Geriatric / Young
Q00977	Young	Old	0.109666	0.452142	0.610731	Q00977_K116_M1	Old / Young	Gjb2	Ubiquit. - M.musc	Geriatric / Young
Q00977	Young	Old	0.0690525	0.746355	0.847452	Q00977_K122_M1	Old / Young	Gjb2	Ubiquit. - M.musc	Geriatric / Young
Q00993	Young	Old	0.603078	0.0191907	0.066839	Q00993_K534_M1	Old / Young	Axl	Ubiquit. - M.musc	Geriatric / Young
Q01097	Young	Old	-0.407022	0.14137	0.27595	Q01097_K1041_M1	Old / Young	Grin2b	Ubiquit. - M.musc	Geriatric / Young	0.539831	0.303042	0.128971	0.315571	Grin2b	4
Q01097	Young	Old	-0.480115	0.0424144	0.118975	Q01097_K1458_M1	Old / Young	Grin2b	Ubiquit. - M.musc	Geriatric / Young	0.539831	0.303042	0.128971	0.315571	Grin2b	4
Q01097	Young	Old	-0.520791	0.020912	0.0711405	Q01097_K1021_M1	Old / Young	Grin2b	Ubiquit. - M.musc	Geriatric / Young	0.539831	0.303042	0.128971	0.315571	Grin2b	4
Q01097	Young	Old	-0.601426	0.20674	0.362499	Q01097_K1045_M1	Old / Young	Grin2b	Ubiquit. - M.musc	Geriatric / Young	0.539831	0.303042	0.128971	0.315571	Grin2b	4
Q01237	Young	Old	0.898909	0.0183399	0.0644734	Q01237_K248_M1	Old / Young	Hmgcr	Ubiquit. - M.musc	Geriatric / Young
Q01730	Young	Old	1.61432	0.00472055	0.0226716	Q01730_K158_M1	Old / Young	Rsu1	Ubiquit. - M.musc	Geriatric / Young
Q01768	Young	Old	0.0802766	0.630892	0.760135	Q01768_K100_M1	Old / Young	Nme2	Ubiquit. - M.musc	Geriatric / Young	0.369034	0.284969	-0.0473968	0.0300165	Nme2	3
Q01768	Young	Old	-0.331353	0.0818008	0.188338	Q01768_K12_M1	Old / Young	Nme2	Ubiquit. - M.musc	Geriatric / Young	0.369034	0.284969	-0.0473968	0.0300165	Nme2	3
Q01768	Young	Old	0.301264	0.301763	0.465919	Q01768_K56_M1	Old / Young	Nme2	Ubiquit. - M.musc	Geriatric / Young	0.369034	0.284969	-0.0473968	0.0300165	Nme2	3
Q01815	Young	Old	-0.522665	0.018468	0.0648181	Q01815_K63_M1	Old / Young	Cacna1c	Ubiquit. - M.musc	Geriatric / Young
Q01853	Young	Old	0.373938	0.158689	0.299676	Q01853_K651_M1	Old / Young	Vcp	Ubiquit. - M.musc	Geriatric / Young	0.333952	0.155044	0.400198	0.235137	Vcp	3
Q01853	Young	Old	0.0805369	0.643242	0.767941	Q01853_K529_M1	Old / Young	Vcp	Ubiquit. - M.musc	Geriatric / Young	0.333952	0.155044	0.400198	0.235137	Vcp	3
Q01853	Young	Old	-0.0839418	0.593247	0.731778	Q01853_K505_M1	Old / Young	Vcp	Ubiquit. - M.musc	Geriatric / Young	0.333952	0.155044	0.400198	0.235137	Vcp	3
Q01853	Young	Old	0.119303	0.539107	0.689074	Q01853_K18_M1	Old / Young	Vcp	Ubiquit. - M.musc	Geriatric / Young	0.333952	0.155044	0.400198	0.235137	Vcp	3
Q01853	Young	Old	0.19577	0.391398	0.553916	Q01853_K668_M1	Old / Young	Vcp	Ubiquit. - M.musc	Geriatric / Young	0.333952	0.155044	0.400198	0.235137	Vcp	3
Q01853	Young	Old	0.387138	0.04016	0.114285	Q01853_K486_M1	Old / Young	Vcp	Ubiquit. - M.musc	Geriatric / Young	0.333952	0.155044	0.400198	0.235137	Vcp	3
Q01853	Young	Old	0.590668	0.0194734	0.0675165	Q01853_K502_M1	Old / Young	Vcp	Ubiquit. - M.musc	Geriatric / Young	0.333952	0.155044	0.400198	0.235137	Vcp	3
Q01853	Young	Old	0.244518	0.275904	0.438703	Q01853_K251_M1	Old / Young	Vcp	Ubiquit. - M.musc	Geriatric / Young	0.333952	0.155044	0.400198	0.235137	Vcp	3
Q01853	Young	Old	0.200875	0.661967	0.783363	Q01853_K211_M1	Old / Young	Vcp	Ubiquit. - M.musc	Geriatric / Young	0.333952	0.155044	0.400198	0.235137	Vcp	3
Q01853	Young	Old	-1.15027	0.0778093	0.18216	Q01853_K614_M1	Old / Young	Vcp	Ubiquit. - M.musc	Geriatric / Young	0.333952	0.155044	0.400198	0.235137	Vcp	3
Q01853	Young	Old	0.148989	0.436164	0.596049	Q01853_K8_M1	Old / Young	Vcp	Ubiquit. - M.musc	Geriatric / Young	0.333952	0.155044	0.400198	0.235137	Vcp	3
Q01853	Young	Old	-0.0042684	0.977066	0.987358	Q01853_K658_M1	Old / Young	Vcp	Ubiquit. - M.musc	Geriatric / Young	0.333952	0.155044	0.400198	0.235137	Vcp	3
Q01853	Young	Old	0.130296	0.660479	0.781818	Q01853_K295_M1	Old / Young	Vcp	Ubiquit. - M.musc	Geriatric / Young	0.333952	0.155044	0.400198	0.235137	Vcp	3
Q01853	Young	Old	0.0284455	0.916132	0.952468	Q01853_K236_M1	Old / Young	Vcp	Ubiquit. - M.musc	Geriatric / Young	0.333952	0.155044	0.400198	0.235137	Vcp	3
Q01853	Young	Old	0.0238714	0.940743	0.967871	Q01853_K231_M1	Old / Young	Vcp	Ubiquit. - M.musc	Geriatric / Young	0.333952	0.155044	0.400198	0.235137	Vcp	3
Q01853	Young	Old	1.50248	0.0736896	0.175272	Q01853_K60_M1	Old / Young	Vcp	Ubiquit. - M.musc	Geriatric / Young	0.333952	0.155044	0.400198	0.235137	Vcp	3
Q01853	Young	Old	1.96301	0.22888	0.388746	Q01853_K754_M1	Old / Young	Vcp	Ubiquit. - M.musc	Geriatric / Young	0.333952	0.155044	0.400198	0.235137	Vcp	3
[truncated: 2,318 more rows]
