# Supplementary material for: Aging and diet alter the protein ubiquitylation landscape in the mouse brain
Source: Nat Commun. 2025 Jun 6;16:5266. doi: 10.1038/s41467-025-60542-6 (PMC12144301; doi:10.1038/s41467-025-60542-6)
Supplement: Supplementary file 13 — Source Data [file 41467_2025_60542_MOESM13_ESM.zip › Source_data/Figure_2/C/C.xlsx]

## Sheet: Sheet 1
PTM.FlankingRegion.y
